# Supplementary material for: Characterization by SEM, TEM and Quantum-Chemical Simulations of the Spherical Carbon with Nitrogen (SCN) Active Carbon Produced by Thermal Decomposition of Poly(vinylpyridine-divinylbenzene) Copolymer
Source: Materials (Basel). 2009 Sep 7;2(3):1239–51. doi: 10.3390/ma2031239 (PMC5445732; doi:10.3390/ma2031239)
Supplement: Supplementary file 1 [file materials-02-01239-s001.zip]

Archive with 95 entries (94 files):
- Supplementary Data/
- Supplementary Data/c00.prt
- Supplementary Data/c00.xyz
- Supplementary Data/c01.prt
- Supplementary Data/c01.xyz
- Supplementary Data/c02.prt
- Supplementary Data/c02.xyz
- Supplementary Data/c03.prt
- Supplementary Data/c03.xyz
- Supplementary Data/c04.prt
- Supplementary Data/c04.xyz
- Supplementary Data/c05.prt
- Supplementary Data/c05.xyz
- Supplementary Data/c06.prt
- Supplementary Data/c06.xyz
- Supplementary Data/C07.prt
- Supplementary Data/C07.xyz
- Supplementary Data/c08.prt
- Supplementary Data/c08.xyz
- Supplementary Data/c09.prt
- Supplementary Data/c09.xyz
- Supplementary Data/c10.prt
- Supplementary Data/c10.xyz
- Supplementary Data/C11.prt
- Supplementary Data/C11.xyz
- Supplementary Data/c12.prt
- Supplementary Data/c12.xyz
- Supplementary Data/Description of Supplementary Data.pdf
- Supplementary Data/m00.out
- Supplementary Data/m00.xyz
- Supplementary Data/m00_222.xyz
- Supplementary Data/m01.mop
- Supplementary Data/m01.out
- Supplementary Data/m01.xyz
- Supplementary Data/m01_222.xyz
- Supplementary Data/m02.mop
- Supplementary Data/m02.out
- Supplementary Data/m02.xyz
- Supplementary Data/m02_222.xyz
- Supplementary Data/m03.mop
- Supplementary Data/m03.out
- Supplementary Data/m03.xyz
- Supplementary Data/m03_222.xyz
- Supplementary Data/m04.mop
- Supplementary Data/m04.out
- Supplementary Data/m04.xyz
- Supplementary Data/m04_222.xyz
- Supplementary Data/m05.out
- Supplementary Data/m05.xyz
- Supplementary Data/m05_222.xyz
- Supplementary Data/m06.MOP
- Supplementary Data/m06.out
- Supplementary Data/m06.xyz
- Supplementary Data/m06_222.xyz
- Supplementary Data/m07.mop
- Supplementary Data/m07.out
- Supplementary Data/m07.xyz
- Supplementary Data/m07_222.xyz
- Supplementary Data/m08.mop
- Supplementary Data/m08.out
- Supplementary Data/m08.xyz
- Supplementary Data/m08_222.xyz
- Supplementary Data/m09.out
- Supplementary Data/m09.xyz
- Supplementary Data/m09_222.xyz
- Supplementary Data/m10.out
- Supplementary Data/m10.xyz
- Supplementary Data/m10_222.xyz
- Supplementary Data/m11.mop
- Supplementary Data/m11.out
- Supplementary Data/m11.xyz
- Supplementary Data/m11_222.xyz
- Supplementary Data/m12.MOP
- Supplementary Data/m12.out
- Supplementary Data/m12.xyz
- Supplementary Data/m12_222.xyz
- Supplementary Data/m13.out
- Supplementary Data/m13.xyz
- Supplementary Data/m13_222.xyz
- Supplementary Data/m14.out
- Supplementary Data/m14.xyz
- Supplementary Data/m14_222.xyz
- Supplementary Data/m15.out
- Supplementary Data/m15.xyz
- Supplementary Data/m15_222.xyz
- Supplementary Data/m16.out
- Supplementary Data/m16.xyz
- Supplementary Data/m16_222.xyz
- Supplementary Data/m17.out
- Supplementary Data/m17.xyz
- Supplementary Data/m17_222.xyz
- Supplementary Data/m18.mop
- Supplementary Data/m18.out
- Supplementary Data/m18.xyz
- Supplementary Data/m18_222.xyz
