# Supplementary material for: Characterization by SEM, TEM and Quantum-Chemical Simulations of the Spherical Carbon with Nitrogen (SCN) Active Carbon Produced by Thermal Decomposition of Poly(vinylpyridine-divinylbenzene) Copolymer
Source: Materials (Basel). 2009 Sep 7;2(3):1239–51. doi: 10.3390/ma2031239 (PMC5445732; doi:10.3390/ma2031239)
Supplement: Supplementary file 1 [file materials-02-01239-s001.zip › Supplementary Data/c00.prt]

 File name for system under study is:
 SKN                                                                             
 +--------------------- QuChem --------------------+
 | Quantum Chemisty SemiEmpirical and SemiAbInitio |
 |   program for Molecule and Cluster simulation   |
 |   by Khavryutchenko Vladimir D. CompChem Group. |
 |  E-mail: vkhavr@compchem.kiev.ua  Reg.No 000001 |
 |    UKRAINE 02091, Kiev, ul. Revutskogo 13/149   |
 | Compaq Visual Fortran 6.6 / 300 atoms & 1000 AO |
 | Copyright (C) 1990-2003 CompChem. Ed.02.08.2003 |
 +-------------------------------------------------+
 |     Date: 16.12.2003 Time: 14. 3.17             |
 +-------------------------------------------------+
 Commentary for system under study is:
 Cluster SKN by PM3 method.Mult=1. Point 00.                                     

 Timing section. =============================
 Computation time is:10 day(s),  0 hour(s),  0 min.,  1 sec.
 or in seconds:    864001
 Quantum chemistry method section. ===========
 Used quantum chemistry method is PM3
 In/out file control section. ================
 i= 1; 10
 i= 2; 10
 i= 3; 11
 i= 4; 00
 i= 5; 11
 i= 6; 11
 i= 7; 01
 i= 8; 00
 i= 9; 11
 i=10; 01
 i=11; 01
 i=12; 00
 i=13; 00
 i=14; 00
 i=15; 00
 i=16; 00
 SCF information section. ====================
 Charge of system KHARGE:.............   0
 Multiplicity of system IMULT:........   1
 Close or open shell HF ISHELL:.......   0
 Initial density matrix KTRIAL:.......   0
 Max. number of SCF calc. KITSCF:..... 515
 Density matrix extrapol. NSTART:.....   1
 Density matrix extrapol. NSTEP:......   4
 Density matrix saving & print. IWPF:.   1
 Shift of LUMO in eV SHLEV:........           0.000
 SCF accuracy for optimiz. SCFOPT:.     0.000005000
 SCF accuracy for optimiz. SCFHES:.     0.000005000
 SCF accuracy for optimiz. SCFDIP:.     0.000155000
 SCF accuracy for optimiz. SCFPOL:.     0.000255000
 Printing pointer section. ===================
 Optimization control section. ===============
 Number of function evaluation 
 during optimization MAXEND.........      90803
 Max. gradient for optimization 
 terminating GMAX..................     0.15000
 Max. determination of hessian 
 for Newton-Raphson optim. RMVAL...     0.15000
 Parameter for N-R optimization 
 convergence rate RMVAL............     0.05000
 ==================== End of read of control file ====================
 Geometry is reding from exist file 3 with current structure.

     Trial geometry parameters
     NOTE! These parameters define the initial trial geometry of the previous run
     This run starts where the previous ended due to time or iteration limit.
    Atom  Symbol  Atomic   Bond length       Bond angle        Twist
   number         number   (angstroms)       (degrees)        (degrees)
     I                       NA I             NB NA I        NC  NB  NA  I     NA    NB    NC
     1)      C      6
     2)      C      6      1.544030 *                                           1
     3)      C      6      2.574710 *        31.841690 *                        2     1
     4)      C      6      1.402890 *       117.839230 *        89.241050 *     3     1     2
     5)      C      6      1.392430 *       119.924560 *       179.420340 *     4     3     1
     6)      N      7      1.353960 *       121.623820 *       359.964620 *     5     4     3
     7)      C      6      1.350130 *       119.098710 *         0.112410 *     6     5     4
     8)      C      6      1.396200 *       121.826680 *         0.014270 *     7     6     5
     9)      C      6      3.491470 *       126.913170 *        51.250310 *     2     1     3
    10)      C      6      1.538310 *        77.504270 *       102.854100 *     9     2     1
    11)      C      6      1.501670 *       152.208780 *       337.512220 *     9     2     1
    12)      C      6      1.398400 *       118.927990 *       202.294770 *    11     9     2
    13)      C      6      1.389910 *       120.010090 *       177.782980 *    12    11     9
    14)      C      6      1.394430 *       119.193290 *       358.194780 *    13    12    11
    15)      N      7      1.352450 *       121.131620 *         1.650530 *    14    13    12
    16)      C      6      1.351850 *       119.749030 *        -0.111760 *    15    14    13
    17)      C      6      9.070430 *       108.243900 *       123.762390 *    13    12    11
    18)      C      6      1.522820 *        49.729180 *       340.371690 *    17    13    12
    19)      C      6      1.492440 *       148.215620 *       274.332150 *    17    13    12
    20)      C      6      1.395570 *       120.738260 *       264.943620 *    19    17    13
    21)      C      6      1.391460 *       119.397730 *       181.973990 *    20    19    17
    22)      C      6      1.394500 *       119.262950 *       359.934790 *    21    20    19
    23)      N      7      1.353660 *       121.398470 *       359.708190 *    22    21    20
    24)      C      6      1.349980 *       119.601720 *         0.271060 *    23    22    21
    25)      C      6      1.533200 *       111.908200 *        42.853410 *    18    17    13
    26)      C      6      1.535040 *       110.198310 *       195.031860 *    25    18    17
    27)      C      6      1.511210 *       110.084080 *        70.371260 *    25    18    17
    28)      C      6      1.400710 *       120.599990 *       250.845800 *    27    25    18
    29)      C      6      1.391880 *       119.554160 *       178.836680 *    28    27    25
    30)      C      6      1.389790 *       119.423570 *         0.125200 *    29    28    27
    31)      C      6      1.396240 *       118.813000 *        -0.172210 *    30    29    28
    32)      N      7      1.349480 *       121.766360 *       359.991850 *    31    30    29
    33)      C      6      1.534100 *       113.563920 *       139.291620 *    26    25    18
    34)      C      6      1.534990 *       111.624880 *        71.494990 *    33    26    25
    35)      C      6      1.507340 *       108.431610 *       193.246110 *    33    26    25
    36)      C      6      1.393670 *       121.500060 *       101.152710 *    35    33    26
    37)      C      6      1.393990 *       120.366440 *       173.628710 *    36    35    33
    38)      C      6      1.391920 *       120.427580 *       359.454700 *    37    36    35
    39)      C      6      1.402010 *       118.618770 *         6.225460 *    38    37    36
    40)      C      6      1.382090 *       120.799860 *       353.766160 *    39    38    37
    41)      C      6      1.509970 *       124.343440 *       189.262670 *    38    37    36
    42)      C      6      1.526840 *       115.058000 *       357.342210 *    41    38    37
    43)      C      6      1.533260 *       112.781270 *       191.943850 *    34    33    26
    44)      C      6      1.536540 *       112.910360 *       223.538760 *    43    34    33
    45)      C      6      1.512520 *       112.703770 *        97.423530 *    43    34    33
    46)      C      6      1.398850 *       123.219350 *        30.593870 *    45    43    34
    47)      C      6      1.391550 *       119.789720 *       179.188420 *    46    45    43
    48)      C      6      1.389460 *       119.396250 *       360.015930 *    47    46    45
    49)      C      6      1.396400 *       118.744060 *         0.256420 *    48    47    46
    50)      N      7      1.349150 *       121.802290 *       359.774500 *    49    48    47
    51)      C      6      1.532150 *       116.298890 *       293.104980 *    44    43    34
    52)      C      6      1.536650 *       111.110540 *       215.084800 *    51    44    43
    53)      C      6      1.503440 *       113.673130 *        88.512310 *    51    44    43
    54)      C      6      1.397110 *       121.781200 *        35.167840 *    53    51    44
    55)      C      6      1.393150 *       119.642510 *       179.654360 *    54    53    51
    56)      N      7      1.353060 *       121.472340 *        -0.197330 *    55    54    53
    57)      C      6      1.352450 *       119.413460 *       360.015240 *    56    55    54
    58)      C      6      1.394790 *       121.756510 *         0.148810 *    57    56    55
    59)      C      6      1.533270 *       117.986330 *       278.367970 *    52    51    44
    60)      C      6      1.531280 *       113.715610 *        62.009620 *    59    52    51
    61)      C      6      1.507450 *       107.830150 *       186.299270 *    59    52    51
    62)      C      6      1.397130 *       121.603550 *       292.980830 *    61    59    52
    63)      C      6      1.394220 *       119.344790 *       179.058470 *    62    61    59
    64)      N      7      1.352810 *       121.676560 *         0.005120 *    63    62    61
    65)      C      6      1.352270 *       119.404840 *         0.136740 *    64    63    62
    66)      C      6      1.394740 *       121.645340 *       359.891560 *    65    64    63
    67)      C      6      1.542300 *       116.566010 *       211.226550 *    42    41    38
    68)      C      6      1.536260 *       111.722380 *       312.202850 *    67    42    41
    69)      C      6      1.505620 *       108.045590 *       187.116760 *    67    42    41
    70)      C      6      1.397890 *       121.575280 *        46.034800 *    69    67    42
    71)      C      6      1.389640 *       119.843390 *       179.778080 *    70    69    67
    72)      C      6      1.395380 *       119.033200 *         0.735020 *    71    70    69
    73)      N      7      1.352230 *       121.310720 *         0.306600 *    72    71    70
    74)      C      6      1.352000 *       119.900280 *       359.322300 *    73    72    71
    75)      C      6      1.524080 *       119.107780 *       212.259030 *    68    67    42
    76)      C      6      1.539380 *       113.340110 *       222.842690 *     1     2     3
    77)      C      6      1.508250 *       112.134390 *       288.067250 *    75    68    67
    78)      C      6      1.396270 *       120.225950 *       146.589250 *    77    75    68
    79)      C      6      1.395100 *       119.198120 *       178.425840 *    78    77    75
    80)      N      7      1.352570 *       121.706970 *       359.836580 *    79    78    77
    81)      C      6      1.353020 *       119.474900 *       360.161660 *    80    79    78
    82)      C      6      1.393300 *       121.495600 *        -0.111290 *    81    80    79
    83)      C      6      1.531610 *       118.361290 *       358.899210 *     2     1     3
    84)      C      6      1.538510 *        41.951030 *       316.709780 *     9     2     1
    85)      C      6      1.508130 *       113.249730 *       205.074600 *    83     2     1
    86)      C      6      1.399970 *       118.491770 *       155.296810 *    85    83     2
    87)      C      6      1.388770 *       120.557340 *       164.984500 *    86    85    83
    88)      C      6      1.398050 *       120.427820 *       359.945210 *    87    86    85
    89)      C      6      1.394050 *       118.686800 *         6.455130 *    88    87    86
    90)      C      6      1.389390 *       120.671980 *       354.275190 *    89    88    87
    91)      C      6      1.505160 *       119.467010 *       188.857080 *    88    87    86
    92)      C      6      1.521230 *       112.931280 *       199.119850 *    91    88    87
    93)      H      1      1.109360 *       106.414560 *       237.145780 *     2     1     3
    94)      H      1      1.096500 *       120.422570 *       359.591330 *     4     3     1
    95)      H      1      1.096080 *       122.589330 *       180.082840 *     5     4     3
    96)      H      1      1.096880 *       116.050180 *       179.980550 *     7     6     5
    97)      H      1      1.101300 *       119.013000 *       180.187240 *     8     7     6
    98)      H      1      1.124710 *       103.438390 *       113.019950 *     1     2     3
    99)      H      1      1.113990 *       108.911980 *       124.238140 *     2     1     3
   100)      H      1      1.123900 *        94.329360 *       206.568340 *     9     2     1
   101)      H      1      1.116810 *       106.817900 *       107.514990 *    10     9     2
   102)      H      1      1.099150 *       120.469080 *       356.902980 *    12    11     9
   103)      H      1      1.102340 *       119.599690 *       176.863770 *    13    12    11
   104)      H      1      1.095620 *       122.833620 *       181.247260 *    14    13    12
   105)      H      1      1.106260 *       115.826720 *       176.150100 *    16    15    14
   106)      H      1      1.114660 *       107.261970 *       356.677210 *    10     9     2
   107)      H      1      1.109200 *        64.634620 *       186.637340 *    17    13    12
   108)      H      1      1.114220 *       109.787460 *       166.160240 *    18    17    13
   109)      H      1      1.095760 *       120.348580 *         1.947760 *    20    19    17
   110)      H      1      1.094360 *       120.499060 *       179.969950 *    21    20    19
   111)      H      1      1.095750 *       122.776440 *       179.865550 *    22    21    20
   112)      H      1      1.102470 *       117.229930 *       180.989590 *    24    23    22
   113)      H      1      1.110720 *       103.201210 *        85.478820 *    17    13    12
   114)      H      1      1.109200 *       109.540000 *       281.430390 *    18    17    13
   115)      H      1      1.108600 *       111.306510 *       263.481180 *    26    25    18
   116)      H      1      1.096980 *       120.188370 *       359.386560 *    28    27    25
   117)      H      1      1.094850 *       120.155930 *       180.298040 *    29    28    27
   118)      H      1      1.094310 *       120.899700 *       179.997720 *    30    29    28
   119)      H      1      1.096490 *       122.675020 *       180.012580 *    31    30    29
   120)      H      1      1.121260 *       107.705190 *       313.156200 *    25    18    17
   121)      H      1      1.110900 *       109.013390 *        19.018020 *    26    25    18
   122)      H      1      1.119110 *       108.910550 *       311.499330 *    33    26    25
   123)      H      1      1.114260 *       109.289130 *       315.581100 *    34    33    26
   124)      H      1      1.096090 *       120.030690 *       355.435000 *    36    35    33
   125)      H      1      1.100750 *       120.564100 *       181.322930 *    37    36    35
   126)      H      1      1.099940 *       118.934520 *       177.958200 *    39    38    37
   127)      H      1      1.101750 *       120.870690 *       183.922760 *    40    39    38
   128)      H      1      1.116200 *       108.807650 *        69.880440 *    34    33    26
   129)      H      1      1.113850 *       108.884960 *       334.031500 *    42    41    38
   130)      H      1      1.121980 *       105.497750 *       239.783650 *    41    38    37
   131)      H      1      1.117550 *       109.605730 *        88.315400 *    42    41    38
   132)      H      1      1.120070 *       110.097360 *        57.527980 *    44    43    34
   133)      H      1      1.102540 *       119.300370 *       357.627930 *    46    45    43
   134)      H      1      1.094950 *       120.071770 *       179.884910 *    47    46    45
   135)      H      1      1.094280 *       120.938540 *       180.046750 *    48    47    46
   136)      H      1      1.096200 *       122.654630 *       179.659860 *    49    48    47
   137)      H      1      1.131220 *       108.088640 *       339.128320 *    43    34    33
   138)      H      1      1.112440 *       107.523690 *       170.989450 *    44    43    34
   139)      H      1      1.111050 *       108.310130 *        42.857270 *    52    51    44
   140)      H      1      1.106280 *       118.696130 *         0.465400 *    54    53    51
   141)      H      1      1.096010 *       122.562170 *       179.912010 *    55    54    53
   142)      H      1      1.096080 *       115.749310 *       180.064550 *    57    56    55
   143)      H      1      1.095630 *       120.117150 *       179.964110 *    58    57    56
   144)      H      1      1.122700 *       106.957570 *       330.442080 *    51    44    43
   145)      H      1      1.109560 *       107.795960 *       156.842070 *    52    51    44
   146)      H      1      1.109400 *       110.387850 *        57.717710 *    60    59    52
   147)      H      1      1.096260 *       120.576370 *       359.050950 *    62    61    59
   148)      H      1      1.095970 *       122.535840 *       180.038290 *    63    62    61
   149)      H      1      1.095980 *       115.805050 *       179.879260 *    65    64    63
   150)      H      1      1.096240 *       120.099190 *       179.683320 *    66    65    64
   151)      H      1      1.126920 *       108.878350 *       303.758890 *    59    52    51
   152)      H      1      1.120570 *       108.510480 *       302.469110 *    60    59    52
   153)      H      1      1.116710 *       108.536250 *       333.996900 *    68    67    42
   154)      H      1      1.107300 *       119.209450 *       357.223340 *    70    69    67
   155)      H      1      1.094900 *       120.481300 *       180.267270 *    71    70    69
   156)      H      1      1.095960 *       122.791930 *       179.856640 *    72    71    70
   157)      H      1      1.097480 *       115.703840 *       180.135960 *    74    73    72
   158)      H      1      1.119160 *       108.428130 *        70.359460 *    67    42    41
   159)      H      1      1.115960 *       107.734120 *        88.640480 *    68    67    42
   160)      H      1      1.122430 *       108.339810 *        47.692900 *    75    68    67
   161)      H      1      1.111260 *       106.776640 *       311.244840 *    76     1     2
   162)      H      1      1.095690 *       120.639750 *       358.335890 *    78    77    75
   163)      H      1      1.096150 *       122.507180 *       179.733250 *    79    78    77
   164)      H      1      1.095860 *       115.892300 *       179.911700 *    81    80    79
   165)      H      1      1.100330 *       121.333800 *       179.475200 *    82    81    80
   166)      H      1      1.110650 *       106.551560 *       198.582940 *    76     1     2
   167)      H      1      1.113870 *       109.716120 *        86.646820 *    84     9     2
   168)      H      1      1.096510 *       119.739770 *       347.837400 *    86    85    83
   169)      H      1      1.096540 *       119.793770 *       182.136960 *    87    86    85
   170)      H      1      1.100930 *       119.090610 *       176.479730 *    89    88    87
   171)      H      1      1.096810 *       118.997150 *       182.094170 *    90    89    88
   172)      H      1      1.121040 *       106.886420 *       323.410550 *    83     2     1
   173)      H      1      1.108870 *       108.122430 *       201.708990 *    84     9     2
   174)      H      1      1.096670 *       111.529870 *        73.730120 *    92    91    88
   175)      H      1      1.103110 *       110.505360 *       193.887490 *    92    91    88
   176)      H      1      1.119980 *       107.968260 *       318.510830 *    91    88    87
   177)      H      1      1.102660 *       111.741460 *       313.643010 *    92    91    88

               ************** 
      * parameters to be optimized, of which there are NVAR.........=   525
 Current system is nonlinear

 Total number of integrals max_q=    500370
 Integrals will use disk file

 Trial set of atomic coordinates (Angstroms)
 Atom #   Symbol  Atomic #     X-coordinate    Y-coordinate   Z-coordinate   Atomic orbitals
     1)      C      6          0.000000       0.000000       0.000000          1         4
     2)      C      6          1.544030       0.000000       0.000000          5         8
     3)      C      6         -0.643209       1.358350       0.000000          9        12
     4)      C      6         -0.908736       1.957493       1.240413         13        16
     5)      C      6         -1.514659       3.210144       1.291266         17        20
     6)      N      7         -1.861225       3.877373       0.165254         21        24
     7)      C      6         -1.610268       3.313572      -1.035580         25        28
     8)      C      6         -1.002914       2.061486      -1.148616         29        32
     9)      C      6          3.641021       1.747312      -2.177130         33        36
    10)      C      6          3.708261       0.313198      -2.729574         37        40
    11)      C      6          3.921657       2.864189      -3.140894         41        44
    12)      C      6          5.247262       3.252531      -3.358807         45        48
    13)      C      6          5.529648       4.313828      -4.210720         49        52
    14)      C      6          4.476411       5.003901      -4.809825         53        56
    15)      N      7          3.191552       4.636714      -4.601422         57        60
    16)      C      6          2.916367       3.584981      -3.797911         61        64
    17)      C      6         11.209305       1.362573     -10.637561         65        68
    18)      C      6         10.280406       0.587033      -9.713080         69        72
    19)      C      6         11.392106       0.697734     -11.961173         73        76
    20)      C      6         11.522843       1.453559     -13.127043         77        80
    21)      C      6         11.733406       0.806277     -14.340654         81        84
    22)      C      6         11.808102      -0.585978     -14.366684         85        88
    23)      N      7         11.674320      -1.320641     -13.237628         89        92
    24)      C      6         11.469436      -0.698176     -12.057371         93        96
    25)      C      6         10.322546       1.124293      -8.277714         97       100
    26)      C      6          9.129288       0.586903      -7.475407        101       104
    27)      C      6         11.649064       0.788164      -7.636526        105       108
    28)      C      6         12.592360       1.791718      -7.381458        109       112
    29)      C      6         13.816924       1.454269      -6.812333        113       116
    30)      C      6         14.083310       0.125670      -6.503498        117       120
    31)      C      6         13.110263      -0.837218      -6.778291        121       124
    32)      N      7         11.924419      -0.510610      -7.333447        125       128
    33)      C      6          8.489351       1.632689      -6.553303        129       132
    34)      C      6          9.391700       1.958030      -5.354924        133       136
    35)      C      6          7.160729       1.101173      -6.079670        137       140
    36)      C      6          5.961638       1.526567      -6.648472        141       144
    37)      C      6          4.742348       1.122378      -6.107018        145       148
    38)      C      6          4.707485       0.298668      -4.985534        149       152
    39)      C      6          5.914314      -0.220146      -4.495609        153       156
    40)      C      6          7.124860       0.178403      -5.030316        157       160
    41)      C      6          3.455190      -0.029771      -4.208427        161       164
    42)      C      6          2.167809       0.563586      -4.775716        165       168
    43)      C      6          8.925190       3.195543      -4.579155        169       172
    44)      C      6          8.975543       3.000712      -3.055850        173       176
    45)      C      6          9.670233       4.449880      -4.978239        177       180
    46)      C      6         10.995963       4.444526      -5.424548        181       184
    47)      C      6         11.618172       5.643844      -5.757569        185       188
    48)      C      6         10.910905       6.834220      -5.641907        189       192
    49)      C      6          9.587903       6.788803      -5.197458        193       196
    50)      N      7          8.985539       5.625288      -4.875595        197       200
    51)      C      6         10.368781       2.849920      -2.436468        201       204
    52)      C      6         10.430331       3.502989      -1.046861        205       208
    53)      C      6         10.861362       1.430015      -2.396906        209       212
    54)      C      6          9.994723       0.356366      -2.177520        213       216
    55)      C      6         10.500426      -0.941286      -2.142443        217       220
    56)      N      7         11.819439      -1.190263      -2.312704        221       224
    57)      C      6         12.668492      -0.158577      -2.522118        225       228
    58)      C      6         12.221455       1.161727      -2.571035        229       232
    59)      C      6          9.895629       2.704357       0.147792        233       236
    60)      C      6          8.404508       2.370639       0.047748        237       240
    61)      C      6         10.206725       3.483434       1.400255        241       244
    62)      C      6          9.597449       4.711706       1.668770        245       248
    63)      C      6          9.934782       5.401872       2.832268        249       252
    64)      N      7         10.839156       4.912761       3.711458        253       256
    65)      C      6         11.431974       3.723330       3.461551        257       260
    66)      C      6         11.136626       2.984918       2.315768        261       264
    67)      C      6          0.877196      -0.251763      -4.556141        265       268
    68)      C      6          0.737254      -0.712940      -3.097434        269       272
    69)      C      6         -0.285819       0.579836      -5.028082        273       276
    70)      C      6         -0.410146       1.928209      -4.680907        277       280
    71)      C      6         -1.501038       2.660901      -5.132811        281       284
    72)      C      6         -2.448968       2.034392      -5.942751        285       288
    73)      N      7         -2.321528       0.735953      -6.298196        289       292
    74)      C      6         -1.266090       0.016405      -5.855247        293       296
    75)      C      6         -0.655085      -0.843658      -2.491525        297       300
    76)      C      6         -0.609884      -1.036346      -0.961103        301       304
    77)      C      6         -1.407079      -2.027852      -3.045608        305       308
    78)      C      6         -2.792968      -1.968510      -3.204860        309       312
    79)      C      6         -3.471029      -3.087854      -3.688187        313       316
    80)      N      7         -2.821098      -4.231271      -4.003832        317       320
    81)      C      6         -1.478193      -4.297258      -3.852454        321       324
    82)      C      6         -0.745300      -3.212622      -3.375259        325       328
    83)      C      6          2.271590       1.347522       0.025892        329       332
    84)      C      6          2.355240       2.006116      -1.372890        333       336
    85)      C      6          3.658808       1.263920       0.611634        337       340
    86)      C      6          4.217517       2.418455       1.172711        341       344
    87)      C      6          5.578711       2.486165       1.439639        345       348
    88)      C      6          6.411781       1.401321       1.150413        349       352
    89)      C      6          5.832350       0.208919       0.719351        353       356
    90)      C      6          4.468213       0.134652       0.466330        357       360
    91)      C      6          7.904179       1.564373       1.258423        361       364
    92)      C      6          8.638728       0.237115       1.372298        365       368
    93)      H      1          1.857519      -0.577302       0.893939        369       369
    94)      H      1         -0.644635       1.444375       2.172760        370       370
    95)      H      1         -1.743127       3.717535       2.235590        371       371
    96)      H      1         -1.911052       3.897372      -1.914131        372       372
    97)      H      1         -0.822726       1.643819      -2.151586        373       373
    98)      H      1         -0.261382      -0.427778       1.006806        374       374
    99)      H      1          1.905091      -0.592934      -0.871228        375       375
   100)      H      1          4.493403       1.803875      -1.446790        376       376
   101)      H      1          4.718119      -0.086363      -2.469189        377       377
   102)      H      1          6.072848       2.714743      -2.871649        378       378
   103)      H      1          6.578747       4.581154      -4.418281        379       379
   104)      H      1          4.629762       5.861055      -5.474771        380       380
   105)      H      1          1.849903       3.300040      -3.725281        381       381
   106)      H      1          3.010606      -0.308418      -2.121843        382       382
   107)      H      1         10.828929       2.395108     -10.777239        383       383
   108)      H      1         10.543225      -0.495509      -9.735812        384       384
   109)      H      1         11.460803       2.546862     -13.087942        385       385
   110)      H      1         11.838938       1.381237     -15.265807        386       386
   111)      H      1         11.974170      -1.153981     -15.288889        387       387
   112)      H      1         11.349250      -1.334914     -11.165430        388       388
   113)      H      1         12.207961       1.474601     -10.164448        389       389
   114)      H      1          9.241339       0.645731     -10.096773        390       390
   115)      H      1          9.411732      -0.306648      -6.883134        391       391
   116)      H      1         12.370472       2.835166      -7.637091        392       392
   117)      H      1         14.563344       2.230103      -6.613248        393       393
   118)      H      1         15.037955      -0.166628      -6.055470        394       394
   119)      H      1         13.253506      -1.902371      -6.560986        395       395
   120)      H      1         10.241246       2.241415      -8.329229        396       396
   121)      H      1          8.348590       0.232196      -8.181658        397       397
   122)      H      1          8.315104       2.572021      -7.136143        398       398
   123)      H      1         10.440738       2.085973      -5.708088        399       399
   124)      H      1          5.973066       2.206329      -7.508243        400       400
   125)      H      1          3.793478       1.473804      -6.540374        401       401
   126)      H      1          5.889527      -0.898807      -3.630350        402       402
   127)      H      1          8.076049      -0.179072      -4.604518        403       403
   128)      H      1          9.419003       1.073655      -4.674456        404       404
   129)      H      1          2.297044       0.725316      -5.870158        405       405
   130)      H      1          3.352071      -1.145634      -4.263696        406       406
   131)      H      1          2.006215       1.584393      -4.350559        407       407
   132)      H      1          8.349828       2.120229      -2.759562        408       408
   133)      H      1         11.525269       3.483327      -5.531905        409       409
   134)      H      1         12.655121       5.644835      -6.109210        410       410
   135)      H      1         11.375634       7.791727      -5.896185        411       411
   136)      H      1          8.969579       7.687313      -5.087869        412       412
   137)      H      1          7.832045       3.366337      -4.814787        413       413
   138)      H      1          8.470032       3.875040      -2.589447        414       414
   139)      H      1          9.903147       4.479739      -1.096568        415       415
   140)      H      1          8.919460       0.564861      -2.021970        416       416
   141)      H      1          9.864260      -1.817987      -1.975331        417       417
   142)      H      1         13.722981      -0.428371      -2.651181        418       418
   143)      H      1         12.932909       1.977016      -2.742911        419       419
   144)      H      1         11.079560       3.429262      -3.084243        420       420
   145)      H      1         11.491867       3.744276      -0.832280        421       421
   146)      H      1          7.806391       3.299654      -0.052034        422       422
   147)      H      1          8.860796       5.132407       0.974408        423       423
   148)      H      1          9.489924       6.368672       3.094088        424       424
   149)      H      1         12.152981       3.382339       4.213246        425       425
   150)      H      1         11.628522       2.020949       2.140997        426       426
   151)      H      1         10.437078       1.717325       0.198274        427       427
   152)      H      1          8.230933       1.797794      -0.899563        428       428
   153)      H      1          1.298092      -0.001253      -2.444745        429       429
   154)      H      1          0.388454       2.407958      -4.082417        430       430
   155)      H      1         -1.611082       3.716471      -4.863610        431       431
   156)      H      1         -3.330787       2.553694      -6.334986        432       432
   157)      H      1         -1.232133      -1.030269      -6.183551        433       433
   158)      H      1          0.925998      -1.170016      -5.194067        434       434
   159)      H      1          1.253388      -1.697685      -3.001255        435       435
   160)      H      1         -1.233546       0.087823      -2.731470        436       436
   161)      H      1         -0.092917      -2.000038      -0.763764        437       437
   162)      H      1         -3.345069      -1.055421      -2.955881        438       438
   163)      H      1         -4.556815      -3.099585      -3.838107        439       439
   164)      H      1         -1.011932      -5.250234      -4.126947        440       440
   165)      H      1          0.347787      -3.266356      -3.261243        441       441
   166)      H      1         -1.661784      -1.186911      -0.638021        442       442
   167)      H      1          1.469226       1.687540      -1.968033        443       443
   168)      H      1          3.583955       3.293576       1.360055        444       444
   169)      H      1          6.008899       3.409084       1.846526        445       445
   170)      H      1          6.476263      -0.667060       0.545901        446       446
   171)      H      1          4.046827      -0.807469       0.095071        447       447
   172)      H      1          1.668356       2.030802       0.678553        448       448
   173)      H      1          2.250026       3.101169      -1.233671        449       449
   174)      H      1          8.508548      -0.211065       2.364706        450       450
   175)      H      1          9.719307       0.377525       1.200586        451       451
   176)      H      1          8.120669       2.160963       2.181227        452       452
   177)      H      1          8.276239      -0.495163       0.631874        453       453


 Total number of electrons NELNS=  462
 RHF calculation:
 Alpha-spin electrons NALPH.....  231
 Beta-spin  electrons NBET .....  231
 Multiplicity of system IMULT ..    1
 Density matrix will read from file 18
 Read previous saved data from file 18 *.hes.
     1   -234811.615229420  -234811.615229420    0.000003023
     2   -234811.615229477       -0.000000057    0.000001936
 ITN=   0 IFN=   1 IEXIT=   1 F=0.28615387D+03 GMAX=0.106D+01 TIME=          0.
     1   -234810.242246717  -234810.242246717    0.000066534
     2   -234810.242597794       -0.000351078    0.000046462
     3   -234810.242663787       -0.000065992    0.000032653
     4   -234810.242677810       -0.000014023    0.000022379
     5   -234810.242681033       -0.000003224    0.000015147
     1   -234811.479137370  -234811.479137370    0.000056533
     2   -234811.479424086       -0.000286715    0.000037834
     3   -234811.479478045       -0.000053960    0.000026801
     4   -234811.479489454       -0.000011409    0.000018464
     5   -234811.479492054       -0.000002600    0.000012544
 ITN=   1 IFN=   3 IEXIT=   1 F=0.28615385D+03 GMAX=0.978D+00 TIME=         13.
     1   -234811.412944973  -234811.412944973    0.000003921
     2   -234811.412944673        0.000000300    0.000002272
 ITN=   2 IFN=   4 IEXIT=   1 F=0.28615382D+03 GMAX=0.940D+00 TIME=         62.

 ITN= 105 IFN= 117 IEXIT=   1 F=0.28611001D+03 GMAX=0.252D+00 TIME=       3190.
     1   -234810.599559213  -234810.599559213    0.000009978
     2   -234810.599562182       -0.000002970    0.000005630
 ITN= 106 IFN= 118 IEXIT=   1 F=0.28610998D+03 GMAX=0.688D-01 TIME=       3214.
 Test on gradient satisfied,GMAX=0.688D-01
 VA09A optimization sucsesfully finished
 ITN= 106; IFN= 118; IEXIT=   1; F=0.28610998D+03

 Optimization finished after 106 cycles and   118 SCF calculations

 Final HEAT OF FORMATION        286.10998 kcal/mol
 Max. value of cartesian gradient on atom    1 by axe Z is    0.076209476 eV/A


 Optimized variables and gradients

    I        1           2           3           4           5           6           7           8           9          10
  X(I)    1.54422     2.57600    31.80845     1.40326   117.69981    88.58949     1.39230   119.96137   179.34036     1.35406
  G(I)    0.00388    -0.00223     0.00925     0.00119     0.01065     0.00657    -0.00177    -0.00867     0.00786     0.00164

    I       11          12          13          14          15          16          17          18          19          20
  X(I)  121.62264   359.95819     1.34998   119.07461     0.12965     1.39635   121.83719     0.00091     3.49405   126.48229
  G(I)   -0.00748     0.00903    -0.00159    -0.00507     0.00287     0.00277    -0.00252    -0.00114     0.00189    -0.02755

    I       21          22          23          24          25          26          27          28          29          30
  X(I)   49.70672     1.53848    77.50370   103.11110     1.50172   151.85891   337.90618     1.39841   118.92907   202.71375
  G(I)   -0.03440    -0.00092    -0.00037     0.00361     0.00292    -0.02264    -0.05190    -0.00387    -0.00039    -0.03835

    I       31          32          33          34          35          36          37          38          39          40
  X(I)    1.38994   120.00975   177.63642     1.39442   119.19112   358.21099     1.35247   121.13252     1.67899     1.35184
  G(I)    0.00316     0.00959    -0.06330     0.00001    -0.00298    -0.01171     0.00078    -0.00121    -0.00795    -0.00007

    I       41          42          43          44          45          46          47          48          49          50
  X(I)  119.75264    -0.16085     9.00344   109.12629   123.00372     1.52282    49.77384   339.82633     1.49245   145.92406
  G(I)   -0.00072    -0.00070     0.00177     0.03923    -0.01762    -0.00070     0.03634    -0.04058     0.00082    -0.00319

    I       51          52          53          54          55          56          57          58          59          60
  X(I)  270.47075     1.39548   120.79263   267.18051     1.39150   119.38995   181.81721     1.39447   119.26331   359.94452
  G(I)   -0.01148     0.00178    -0.01143    -0.00590    -0.00119     0.00708    -0.00244    -0.00065     0.00300    -0.00957

    I       61          62          63          64          65          66          67          68          69          70
  X(I)    1.35371   121.40437   359.73085     1.34996   119.59762     0.24384     1.53272   111.94846    44.93968     1.53568
  G(I)   -0.00095     0.00010    -0.01273    -0.00039    -0.00051    -0.00571    -0.00642     0.06415    -0.02678     0.00146

    I       71          72          73          74          75          76          77          78          79          80
  X(I)  110.29119   194.30727     1.51110   110.32385    69.77498     1.40055   120.63530   248.61058     1.39189   119.55345
  G(I)   -0.06884     0.01976    -0.00229    -0.00602    -0.00672     0.00214    -0.00556     0.00293    -0.00025     0.00330

    I       81          82          83          84          85          86          87          88          89          90
  X(I)  179.12716     1.38974   119.42537     0.08127     1.39627   118.80980    -0.14805     1.34944   121.77046   360.01432
  G(I)   -0.00806    -0.00131     0.00016     0.00092    -0.00185    -0.00157     0.00964    -0.00009    -0.00008     0.00691

    I       91          92          93          94          95          96          97          98          99         100
  X(I)    1.53418   113.44368   136.85326     1.53485   111.53077    71.96079     1.50723   108.46776   193.86909     1.39382
  G(I)   -0.00273     0.03554    -0.00680    -0.00073    -0.00423     0.00698     0.00123    -0.05917     0.02588     0.00365

    I      101         102         103         104         105         106         107         108         109         110
  X(I)  121.36927   100.12571     1.39376   120.37627   173.73614     1.39203   120.42930   359.42422     1.40188   118.61614
  G(I)   -0.00376     0.01653     0.00300     0.00692     0.05340    -0.00032     0.00432     0.02741     0.00006    -0.00056

    I      111         112         113         114         115         116         117         118         119         120
  X(I)    6.23958     1.38233   120.79869   353.79144     1.51004   124.29538   189.27038     1.52676   114.99575   357.47200
  G(I)    0.00261    -0.00035     0.00025    -0.00041     0.00124     0.00539    -0.02160     0.00136     0.00632     0.01342

    I      121         122         123         124         125         126         127         128         129         130
  X(I)    1.53340   112.82856   191.93372     1.53671   112.89417   224.21266     1.51251   112.73847    98.18066     1.39881
  G(I)    0.00112     0.00757     0.02925    -0.00327     0.00547     0.00497     0.00097    -0.00717     0.00021     0.00034

    I      131         132         133         134         135         136         137         138         139         140
  X(I)  123.21826    30.66182     1.39157   119.79129   179.03284     1.38947   119.39296   360.02772     1.39643   118.74454
  G(I)   -0.00659    -0.00091     0.00100     0.00578     0.00269     0.00110     0.00433     0.00395    -0.00013     0.00196

    I      141         142         143         144         145         146         147         148         149         150
  X(I)    0.28900     1.34912   121.80309   359.74346     1.53226   116.23654   293.54502     1.53652   111.18191   215.16340
  G(I)    0.00587    -0.00115     0.00155     0.00418    -0.00500    -0.00186     0.01955    -0.00148    -0.00334     0.00730

    I      151         152         153         154         155         156         157         158         159         160
  X(I)    1.50354   113.62288    88.53994     1.39715   121.76603    35.33604     1.39314   119.64402   179.77647     1.35304
  G(I)   -0.00077    -0.01405     0.00317     0.00274    -0.01225     0.00652     0.00094     0.01259     0.01011     0.00086

    I      161         162         163         164         165         166         167         168         169         170
  X(I)  121.46917    -0.20121     1.35245   119.41914   359.99463     1.39483   121.75205     0.16755     1.53318   117.99327
  G(I)    0.00860     0.00466    -0.00155     0.00365    -0.00145     0.00011     0.00107    -0.00208    -0.00279    -0.00120

    I      171         172         173         174         175         176         177         178         179         180
  X(I)  278.51150     1.53121   113.69618    62.00169     1.50744   107.84034   186.30801     1.39710   121.61494   292.81590
  G(I)    0.01313     0.00175    -0.00424     0.00353     0.00034     0.00228     0.00479     0.00085     0.00360     0.00299

    I      181         182         183         184         185         186         187         188         189         190
  X(I)    1.39425   119.34374   179.13187     1.35279   121.67814    -0.01241     1.35231   119.40416     0.12406     1.39470
  G(I)   -0.00191    -0.00584     0.00302    -0.00070    -0.00794    -0.00013    -0.00164    -0.00691    -0.00002     0.00273

    I      191         192         193         194         195         196         197         198         199         200
  X(I)  121.64274   359.90928     1.54234   116.64482   210.88848     1.53617   111.69305   311.90508     1.50573   108.02865
  G(I)   -0.00272     0.00089     0.00174     0.00074     0.02932    -0.00131     0.01844     0.02201    -0.00140     0.00090

    I      201         202         203         204         205         206         207         208         209         210
  X(I)  186.84350     1.39793   121.59286    45.47908     1.38967   119.84978   179.76750     1.39538   119.03184     0.77753
  G(I)    0.00017     0.00081     0.00057     0.00048    -0.00107    -0.00200    -0.00121    -0.00116    -0.00289    -0.00085

    I      211         212         213         214         215         216         217         218         219         220
  X(I)    1.35224   121.30611     0.28152     1.35199   119.90569   359.31690     1.52418   119.13722   211.68938     1.53998
  G(I)   -0.00148    -0.00249    -0.00386     0.00042    -0.00125    -0.00379    -0.00102    -0.00438    -0.00061    -0.00116

    I      221         222         223         224         225         226         227         228         229         230
  X(I)  113.00150   223.12154     1.50828   112.10749   287.59551     1.39626   120.23553   146.16255     1.39512   119.19868
  G(I)    0.00213     0.00012     0.00138    -0.00816     0.01809     0.00030    -0.00438     0.00591    -0.00088     0.00248

    I      231         232         233         234         235         236         237         238         239         240
  X(I)  178.45221     1.35254   121.70951   359.84448     1.35302   119.47312   360.16267     1.39327   121.49403    -0.11131
  G(I)    0.01637     0.00066     0.00223     0.00525     0.00034    -0.00099    -0.00613    -0.00170    -0.00122    -0.00436

    I      241         242         243         244         245         246         247         248         249         250
  X(I)    1.53156   118.28335   357.53465     1.53840    41.81121   316.67316     1.50806   113.21805   204.55037     1.39995
  G(I)   -0.00042     0.02802    -0.02351     0.00014     0.00013     0.00208     0.00305    -0.03464     0.01222    -0.00123

    I      251         252         253         254         255         256         257         258         259         260
  X(I)  118.52256   155.16502     1.38878   120.55540   165.06296     1.39809   120.43321   359.93030     1.39402   118.68098
  G(I)    0.02211    -0.00848     0.00094    -0.01190     0.01802     0.00268    -0.00806    -0.00494     0.00031     0.00000

    I      261         262         263         264         265         266         267         268         269         270
  X(I)    6.45441     1.38936   120.67146   354.30330     1.50517   119.46994   188.84068     1.52128   112.94861   198.71401
  G(I)   -0.00890     0.00154    -0.00021    -0.00429     0.00038     0.00574    -0.00541    -0.00123    -0.00164    -0.00367

    I      271         272         273         274         275         276         277         278         279         280
  X(I)    1.10931   106.49187   235.72305     1.09652   120.41710   359.52353     1.09610   122.58665   180.08775     1.09702
  G(I)   -0.00003    -0.00096     0.00139     0.00046     0.00011    -0.00032    -0.00079     0.00123     0.00025     0.00321

    I      281         282         283         284         285         286         287         288         289         290
  X(I)  116.09195   179.96105     1.10110   118.93143   180.17265     1.12453   103.62725   113.18872     1.11401   108.99471
  G(I)    0.00033    -0.00048    -0.00135     0.00081    -0.00037     0.00141    -0.00138    -0.00079     0.00156     0.00104

    I      291         292         293         294         295         296         297         298         299         300
  X(I)  122.75437     1.12389    94.56996   206.75948     1.11680   106.80887   107.46762     1.09912   120.47182   356.76804
  G(I)   -0.00025     0.00002     0.00026     0.00053    -0.00063    -0.00009     0.00015     0.00096     0.00051     0.00029

    I      301         302         303         304         305         306         307         308         309         310
  X(I)    1.10228   119.60062   176.91255     1.09565   122.83356   181.27195     1.10640   115.80604   176.23721     1.11468
  G(I)   -0.00209     0.00018    -0.00093    -0.00064    -0.00042    -0.00019    -0.00081     0.00069     0.00087    -0.00038

    I      311         312         313         314         315         316         317         318         319         320
  X(I)  107.22686   356.58700     1.10917    63.62998   183.05302     1.11421   109.73158   168.31158     1.09575   120.35191
  G(I)   -0.00020     0.00061     0.00043    -0.00112    -0.00250    -0.00106     0.00013     0.00154    -0.00323    -0.00067

    I      321         322         323         324         325         326         327         328         329         330
  X(I)    1.81838     1.09434   120.50382   179.99263     1.09575   122.77800   179.88864     1.10249   117.25464   181.03113
  G(I)   -0.00104     0.00126    -0.00083    -0.00080     0.00199    -0.00041     0.00039     0.00090     0.00016     0.00086

    I      331         332         333         334         335         336         337         338         339         340
  X(I)    1.11052   105.54678    83.09254     1.10917   109.47739   283.54963     1.10855   111.31761   260.88450     1.09705
  G(I)   -0.00053     0.00214    -0.00249    -0.00012    -0.00085    -0.00057    -0.00268     0.00043     0.00052    -0.00110

    I      341         342         343         344         345         346         347         348         349         350
  X(I)  120.19195   359.61368     1.09485   120.15858   180.25471     1.09431   120.89901   180.01928     1.09645   122.67116
  G(I)    0.00042     0.00001    -0.00046    -0.00038    -0.00029     0.00077    -0.00078    -0.00041     0.00079    -0.00019

    I      351         352         353         354         355         356         357         358         359         360
  X(I)  180.03355     1.12136   107.61178   312.52062     1.11078   109.17624    16.46689     1.11919   108.90599   312.04668
  G(I)    0.00134    -0.00008    -0.00009    -0.00007     0.00005    -0.00099     0.00038    -0.00057    -0.00059     0.00111

    I      361         362         363         364         365         366         367         368         369         370
  X(I)    1.11443   109.26386   315.61920     1.09607   120.02509   355.52265     1.10074   120.54628   181.28873     1.09991
  G(I)    0.00076     0.00111    -0.00015    -0.00091     0.00029    -0.00006     0.00082     0.00059    -0.00035    -0.00211

    I      371         372         373         374         375         376         377         378         379         380
  X(I)  118.93267   177.96389     1.10187   120.83828   183.82428     1.11618   108.80020    69.88123     1.11387   108.87612
  G(I)   -0.00104     0.00028    -0.00013     0.00033     0.00052     0.00191    -0.00166     0.00020     0.00008     0.00019

    I      381         382         383         384         385         386         387         388         389         390
  X(I)  333.68930     1.12194   105.54270   239.89854     1.11754   109.52723    87.93408     1.12011   110.07089    57.92295
  G(I)    0.00045     0.00003    -0.00025     0.00150    -0.00137     0.00065    -0.00004    -0.00009     0.00012     0.00080

    I      391         392         393         394         395         396         397         398         399         400
  X(I)    1.10244   119.27508   357.55313     1.09496   120.08295   179.91372     1.09432   120.93209   180.08484     1.09624
  G(I)    0.00029    -0.00116    -0.00016     0.00020    -0.00034    -0.00091     0.00022    -0.00020    -0.00089     0.00083

    I      401         402         403         404         405         406         407         408         409         410
  X(I)  122.65041   179.62969     1.13121   108.10560   339.85778     1.11233   107.56197   171.38806     1.11098   108.32511
  G(I)   -0.00013    -0.00028    -0.00044    -0.00076    -0.00001     0.00122    -0.00048     0.00045     0.00100     0.00041

    I      411         412         413         414         415         416         417         418         419         420
  X(I)   43.01897     1.10635   118.69652     0.51594     1.09601   122.56551   179.89302     1.09604   115.74804   180.07733
  G(I)   -0.00053     0.00078    -0.00040     0.00103     0.00019    -0.00077     0.00088     0.00034     0.00079    -0.00012

    I      421         422         423         424         425         426         427         428         429         430
  X(I)    1.09565   120.11317   179.95618     1.12271   106.95304   330.51152     1.10957   107.77774   156.99595     1.10944
  G(I)   -0.00119    -0.00013     0.00007     0.00147    -0.00055    -0.00039     0.00036     0.00065    -0.00020     0.00003

    I      431         432         433         434         435         436         437         438         439         440
  X(I)  110.38365    57.48847     1.09629   120.57312   359.10795     1.09603   122.54015   180.02227     1.09602   115.80581
  G(I)   -0.00035    -0.00105     0.00200    -0.00047     0.00055     0.00035    -0.00064    -0.00065    -0.00126    -0.00028

    I      441         442         443         444         445         446         447         448         449         450
  X(I)  179.88716     1.09625   120.09234   179.68645     1.12694   108.88785   303.76172     1.12057   108.49189   302.25074
  G(I)    0.00029    -0.00207    -0.00010     0.00088     0.00025    -0.00018    -0.00010     0.00157     0.00099    -0.00078

    I      451         452         453         454         455         456         457         458         459         460
  X(I)    1.11692   108.46871   333.52306     1.10749   119.23810   357.29997     1.09497   120.46631   180.35431     1.09594
  G(I)   -0.00008     0.00097     0.00082     0.00027     0.00035     0.00016     0.00125    -0.00048     0.00004    -0.00061

    I      461         462         463         464         465         466         467         468         469         470
  X(I)  122.79274   179.84395     1.09750   115.70464   180.15833     1.11915   108.43909    70.10036     1.11610   107.70793
  G(I)   -0.00017    -0.00059     0.00107    -0.00056     0.00008     0.00106     0.00016    -0.00030    -0.00104    -0.00118

    I      471         472         473         474         475         476         477         478         479         480
  X(I)   88.10756     1.12236   108.32179    47.10991     1.11134   106.72730   311.59097     1.09569   120.64333   358.36220
  G(I)    0.00032     0.00038     0.00037    -0.00022    -0.00090     0.00057    -0.00092    -0.00033     0.00002     0.00051

    I      481         482         483         484         485         486         487         488         489         490
  X(I)    1.09611   122.49902   179.74018     1.09585   115.88500   179.89991     1.10036   121.32865   179.42268     1.11060
  G(I)   -0.00041     0.00017     0.00004    -0.00047    -0.00030    -0.00036    -0.00221     0.00006     0.00103     0.00116

    I      491         492         493         494         495         496         497         498         499         500
  X(I)  106.62892   198.92723     1.11399   109.67546    86.58078     1.09648   119.74221   347.88767     1.09654   119.80008
  G(I)   -0.00035    -0.00054     0.00103    -0.00093    -0.00017    -0.00006    -0.00073     0.00022     0.00024    -0.00034

    I      501         502         503         504         505         506         507         508         509         510
  X(I)  182.10196     1.10094   119.10681   176.51966     1.09676   118.97975   182.00701     1.12106   106.88345   322.90164
  G(I)   -0.00078     0.00331    -0.00037    -0.00025    -0.00180    -0.00040     0.00020     0.00055    -0.00002     0.00092

    I      511         512         513         514         515         516         517         518         519         520
  X(I)    1.10887   108.10539   201.59094     1.09671   111.52912    73.86795     1.10310   110.51584   194.02132     1.12000
  G(I)    0.00056    -0.00130    -0.00067     0.00112    -0.00025    -0.00061    -0.00043     0.00003     0.00027    -0.00026

    I      521         522         523         524         525
  X(I)  107.95941   318.11256     1.10263   111.75244   313.78708
  G(I)    0.00108    -0.00087    -0.00211    -0.00181    -0.00069

    Atom  Symbol  Atomic   Bond length       Bond angle        Twist
   number         number   (angstroms)       (degrees)        (degrees)
     I                       NA I             NB NA I        NC  NB  NA  I     NA    NB    NC
     1)      C      6
     2)      C      6      1.544218 *                                           1
     3)      C      6      2.576002 *        31.808453 *                        2     1
     4)      C      6      1.403257 *       117.699807 *        88.589490 *     3     1     2
     5)      C      6      1.392297 *       119.961369 *       179.340365 *     4     3     1
     6)      N      7      1.354060 *       121.622644 *       359.958190 *     5     4     3
     7)      C      6      1.349980 *       119.074607 *         0.129646 *     6     5     4
     8)      C      6      1.396347 *       121.837189 *         0.000913 *     7     6     5
     9)      C      6      3.494053 *       126.482287 *        49.706721 *     2     1     3
    10)      C      6      1.538479 *        77.503699 *       103.111103 *     9     2     1
    11)      C      6      1.501719 *       151.858913 *       337.906179 *     9     2     1
    12)      C      6      1.398408 *       118.929074 *       202.713746 *    11     9     2
    13)      C      6      1.389938 *       120.009746 *       177.636417 *    12    11     9
    14)      C      6      1.394424 *       119.191119 *       358.210991 *    13    12    11
    15)      N      7      1.352467 *       121.132522 *         1.678991 *    14    13    12
    16)      C      6      1.351837 *       119.752644 *        -0.160848 *    15    14    13
    17)      C      6      9.003443 *       109.126290 *       123.003718 *    13    12    11
    18)      C      6      1.522817 *        49.773838 *       339.826330 *    17    13    12
    19)      C      6      1.492454 *       145.924057 *       270.470746 *    17    13    12
    20)      C      6      1.395478 *       120.792633 *       267.180507 *    19    17    13
    21)      C      6      1.391499 *       119.389951 *       181.817208 *    20    19    17
    22)      C      6      1.394465 *       119.263311 *       359.944521 *    21    20    19
    23)      N      7      1.353708 *       121.404372 *       359.730853 *    22    21    20
    24)      C      6      1.349956 *       119.597617 *         0.243841 *    23    22    21
    25)      C      6      1.532718 *       111.948461 *        44.939679 *    18    17    13
    26)      C      6      1.535680 *       110.291189 *       194.307275 *    25    18    17
    27)      C      6      1.511103 *       110.323849 *        69.774983 *    25    18    17
    28)      C      6      1.400553 *       120.635305 *       248.610579 *    27    25    18
    29)      C      6      1.391895 *       119.553452 *       179.127164 *    28    27    25
    30)      C      6      1.389736 *       119.425371 *         0.081272 *    29    28    27
    31)      C      6      1.396267 *       118.809802 *        -0.148055 *    30    29    28
    32)      N      7      1.349443 *       121.770457 *       360.014325 *    31    30    29
    33)      C      6      1.534178 *       113.443684 *       136.853264 *    26    25    18
    34)      C      6      1.534846 *       111.530770 *        71.960786 *    33    26    25
    35)      C      6      1.507231 *       108.467759 *       193.869091 *    33    26    25
    36)      C      6      1.393821 *       121.369269 *       100.125706 *    35    33    26
    37)      C      6      1.393761 *       120.376274 *       173.736144 *    36    35    33
    38)      C      6      1.392026 *       120.429302 *       359.424223 *    37    36    35
    39)      C      6      1.401877 *       118.616140 *         6.239582 *    38    37    36
    40)      C      6      1.382334 *       120.798688 *       353.791444 *    39    38    37
    41)      C      6      1.510044 *       124.295383 *       189.270378 *    38    37    36
    42)      C      6      1.526759 *       114.995751 *       357.472005 *    41    38    37
    43)      C      6      1.533396 *       112.828555 *       191.933715 *    34    33    26
    44)      C      6      1.536714 *       112.894170 *       224.212658 *    43    34    33
    45)      C      6      1.512512 *       112.738469 *        98.180662 *    43    34    33
    46)      C      6      1.398808 *       123.218259 *        30.661818 *    45    43    34
    47)      C      6      1.391571 *       119.791292 *       179.032840 *    46    45    43
    48)      C      6      1.389466 *       119.392957 *       360.027715 *    47    46    45
    49)      C      6      1.396426 *       118.744542 *         0.289005 *    48    47    46
    50)      N      7      1.349124 *       121.803093 *       359.743457 *    49    48    47
    51)      C      6      1.532256 *       116.236537 *       293.545019 *    44    43    34
    52)      C      6      1.536520 *       111.181906 *       215.163401 *    51    44    43
    53)      C      6      1.503540 *       113.622880 *        88.539938 *    51    44    43
    54)      C      6      1.397153 *       121.766035 *        35.336038 *    53    51    44
    55)      C      6      1.393136 *       119.644017 *       179.776471 *    54    53    51
    56)      N      7      1.353044 *       121.469174 *        -0.201214 *    55    54    53
    57)      C      6      1.352445 *       119.419142 *       359.994630 *    56    55    54
    58)      C      6      1.394832 *       121.752050 *         0.167553 *    57    56    55
    59)      C      6      1.533177 *       117.993272 *       278.511498 *    52    51    44
    60)      C      6      1.531207 *       113.696180 *        62.001685 *    59    52    51
    61)      C      6      1.507443 *       107.840343 *       186.308015 *    59    52    51
    62)      C      6      1.397100 *       121.614940 *       292.815896 *    61    59    52
    63)      C      6      1.394248 *       119.343735 *       179.131873 *    62    61    59
    64)      N      7      1.352795 *       121.678142 *        -0.012414 *    63    62    61
    65)      C      6      1.352308 *       119.404161 *         0.124061 *    64    63    62
    66)      C      6      1.394701 *       121.642735 *       359.909284 *    65    64    63
    67)      C      6      1.542336 *       116.644824 *       210.888484 *    42    41    38
    68)      C      6      1.536173 *       111.693046 *       311.905080 *    67    42    41
    69)      C      6      1.505731 *       108.028651 *       186.843497 *    67    42    41
    70)      C      6      1.397929 *       121.592862 *        45.479084 *    69    67    42
    71)      C      6      1.389674 *       119.849782 *       179.767500 *    70    69    67
    72)      C      6      1.395379 *       119.031835 *         0.777532 *    71    70    69
    73)      N      7      1.352241 *       121.306110 *         0.281516 *    72    71    70
    74)      C      6      1.351986 *       119.905695 *       359.316903 *    73    72    71
    75)      C      6      1.524180 *       119.137216 *       211.689380 *    68    67    42
    76)      C      6      1.539980 *       113.001498 *       223.121544 *     1     2     3
    77)      C      6      1.508278 *       112.107486 *       287.595508 *    75    68    67
    78)      C      6      1.396257 *       120.235531 *       146.162550 *    77    75    68
    79)      C      6      1.395123 *       119.198678 *       178.452214 *    78    77    75
    80)      N      7      1.352545 *       121.709505 *       359.844479 *    79    78    77
    81)      C      6      1.353024 *       119.473120 *       360.162669 *    80    79    78
    82)      C      6      1.393268 *       121.494032 *        -0.111306 *    81    80    79
    83)      C      6      1.531561 *       118.283352 *       357.534652 *     2     1     3
    84)      C      6      1.538404 *        41.811211 *       316.673161 *     9     2     1
    85)      C      6      1.508056 *       113.218047 *       204.550368 *    83     2     1
    86)      C      6      1.399947 *       118.522565 *       155.165019 *    85    83     2
    87)      C      6      1.388779 *       120.555402 *       165.062956 *    86    85    83
    88)      C      6      1.398085 *       120.433213 *       359.930303 *    87    86    85
    89)      C      6      1.394023 *       118.680978 *         6.454405 *    88    87    86
    90)      C      6      1.389356 *       120.671459 *       354.303302 *    89    88    87
    91)      C      6      1.505173 *       119.469937 *       188.840681 *    88    87    86
    92)      C      6      1.521280 *       112.948615 *       198.714009 *    91    88    87
    93)      H      1      1.109315 *       106.491870 *       235.723055 *     2     1     3
    94)      H      1      1.096522 *       120.417100 *       359.523532 *     4     3     1
    95)      H      1      1.096101 *       122.586651 *       180.087751 *     5     4     3
    96)      H      1      1.097017 *       116.091948 *       179.961051 *     7     6     5
    97)      H      1      1.101100 *       118.931425 *       180.172646 *     8     7     6
    98)      H      1      1.124527 *       103.627253 *       113.188722 *     1     2     3
    99)      H      1      1.114015 *       108.994710 *       122.754374 *     2     1     3
   100)      H      1      1.123894 *        94.569960 *       206.759482 *     9     2     1
   101)      H      1      1.116803 *       106.808868 *       107.467624 *    10     9     2
   102)      H      1      1.099118 *       120.471821 *       356.768043 *    12    11     9
   103)      H      1      1.102276 *       119.600619 *       176.912550 *    13    12    11
   104)      H      1      1.095648 *       122.833564 *       181.271946 *    14    13    12
   105)      H      1      1.106396 *       115.806039 *       176.237210 *    16    15    14
   106)      H      1      1.114682 *       107.226862 *       356.587003 *    10     9     2
   107)      H      1      1.109170 *        63.629984 *       183.053019 *    17    13    12
   108)      H      1      1.114209 *       109.731577 *       168.311582 *    18    17    13
   109)      H      1      1.095753 *       120.351908 *         1.818382 *    20    19    17
   110)      H      1      1.094342 *       120.503817 *       179.992629 *    21    20    19
   111)      H      1      1.095749 *       122.777997 *       179.888643 *    22    21    20
   112)      H      1      1.102492 *       117.254645 *       181.031131 *    24    23    22
   113)      H      1      1.110518 *       105.546778 *        83.092540 *    17    13    12
   114)      H      1      1.109165 *       109.477388 *       283.549632 *    18    17    13
   115)      H      1      1.108554 *       111.317609 *       260.884504 *    26    25    18
   116)      H      1      1.097054 *       120.191946 *       359.613682 *    28    27    25
   117)      H      1      1.094854 *       120.158581 *       180.254708 *    29    28    27
   118)      H      1      1.094307 *       120.899009 *       180.019281 *    30    29    28
   119)      H      1      1.096452 *       122.671159 *       180.033547 *    31    30    29
   120)      H      1      1.121362 *       107.611784 *       312.520618 *    25    18    17
   121)      H      1      1.110781 *       109.176243 *        16.466894 *    26    25    18
   122)      H      1      1.119189 *       108.905992 *       312.046677 *    33    26    25
   123)      H      1      1.114427 *       109.263862 *       315.619200 *    34    33    26
   124)      H      1      1.096074 *       120.025095 *       355.522649 *    36    35    33
   125)      H      1      1.100743 *       120.546278 *       181.288730 *    37    36    35
   126)      H      1      1.099908 *       118.932672 *       177.963893 *    39    38    37
   127)      H      1      1.101872 *       120.838283 *       183.824278 *    40    39    38
   128)      H      1      1.116182 *       108.800205 *        69.881226 *    34    33    26
   129)      H      1      1.113866 *       108.876119 *       333.689298 *    42    41    38
   130)      H      1      1.121941 *       105.542701 *       239.898538 *    41    38    37
   131)      H      1      1.117543 *       109.527226 *        87.934080 *    42    41    38
   132)      H      1      1.120108 *       110.070895 *        57.922947 *    44    43    34
   133)      H      1      1.102441 *       119.275076 *       357.553131 *    46    45    43
   134)      H      1      1.094959 *       120.082947 *       179.913721 *    47    46    45
   135)      H      1      1.094316 *       120.932092 *       180.084838 *    48    47    46
   136)      H      1      1.096238 *       122.650412 *       179.629694 *    49    48    47
   137)      H      1      1.131212 *       108.105595 *       339.857782 *    43    34    33
   138)      H      1      1.112335 *       107.561972 *       171.388055 *    44    43    34
   139)      H      1      1.110980 *       108.325115 *        43.018970 *    52    51    44
   140)      H      1      1.106349 *       118.696517 *         0.515937 *    54    53    51
   141)      H      1      1.096012 *       122.565513 *       179.893020 *    55    54    53
   142)      H      1      1.096039 *       115.748040 *       180.077332 *    57    56    55
   143)      H      1      1.095649 *       120.113172 *       179.956178 *    58    57    56
   144)      H      1      1.122706 *       106.953043 *       330.511516 *    51    44    43
   145)      H      1      1.109574 *       107.777737 *       156.995954 *    52    51    44
   146)      H      1      1.109442 *       110.383651 *        57.488465 *    60    59    52
   147)      H      1      1.096288 *       120.573115 *       359.107947 *    62    61    59
   148)      H      1      1.096025 *       122.540146 *       180.022272 *    63    62    61
   149)      H      1      1.096022 *       115.805810 *       179.887161 *    65    64    63
   150)      H      1      1.096248 *       120.092344 *       179.686449 *    66    65    64
   151)      H      1      1.126944 *       108.887845 *       303.761725 *    59    52    51
   152)      H      1      1.120572 *       108.491895 *       302.250739 *    60    59    52
   153)      H      1      1.116917 *       108.468712 *       333.523058 *    68    67    42
   154)      H      1      1.107494 *       119.238098 *       357.299975 *    70    69    67
   155)      H      1      1.094972 *       120.466309 *       180.354311 *    71    70    69
   156)      H      1      1.095938 *       122.792738 *       179.843954 *    72    71    70
   157)      H      1      1.097505 *       115.704638 *       180.158333 *    74    73    72
   158)      H      1      1.119153 *       108.439087 *        70.100361 *    67    42    41
   159)      H      1      1.116096 *       107.707931 *        88.107559 *    68    67    42
   160)      H      1      1.122360 *       108.321788 *        47.109910 *    75    68    67
   161)      H      1      1.111336 *       106.727301 *       311.590973 *    76     1     2
   162)      H      1      1.095688 *       120.643326 *       358.362198 *    78    77    75
   163)      H      1      1.096111 *       122.499022 *       179.740182 *    79    78    77
   164)      H      1      1.095850 *       115.884999 *       179.899911 *    81    80    79
   165)      H      1      1.100362 *       121.328648 *       179.422684 *    82    81    80
   166)      H      1      1.110605 *       106.628918 *       198.927233 *    76     1     2
   167)      H      1      1.113990 *       109.675461 *        86.580782 *    84     9     2
   168)      H      1      1.096484 *       119.742207 *       347.887673 *    86    85    83
   169)      H      1      1.096540 *       119.800083 *       182.101962 *    87    86    85
   170)      H      1      1.100938 *       119.106812 *       176.519657 *    89    88    87
   171)      H      1      1.096762 *       118.979751 *       182.007010 *    90    89    88
   172)      H      1      1.121060 *       106.883454 *       322.901641 *    83     2     1
   173)      H      1      1.108867 *       108.105391 *       201.590938 *    84     9     2
   174)      H      1      1.096708 *       111.529125 *        73.867946 *    92    91    88
   175)      H      1      1.103105 *       110.515836 *       194.021324 *    92    91    88
   176)      H      1      1.120004 *       107.959411 *       318.112565 *    91    88    87
   177)      H      1      1.102635 *       111.752436 *       313.787083 *    92    91    88

 Alpha eigenvalues:
 -.45545D+02 -.44257D+02 -.42821D+02 -.41680D+02 -.41380D+02 -.40715D+02 -.39741D+02 -.39619D+02 -.39263D+02 -.39177D+02
 -.39067D+02 -.38077D+02 -.37549D+02 -.36714D+02 -.36359D+02 -.35820D+02 -.35255D+02 -.34327D+02 -.33279D+02 -.32467D+02
 -.32122D+02 -.31069D+02 -.30793D+02 -.30672D+02 -.30403D+02 -.30271D+02 -.30095D+02 -.30050D+02 -.30000D+02 -.29938D+02
 -.29799D+02 -.29558D+02 -.29477D+02 -.29322D+02 -.29140D+02 -.28384D+02 -.28337D+02 -.28234D+02 -.28143D+02 -.27796D+02
 -.27722D+02 -.27321D+02 -.27200D+02 -.26890D+02 -.26430D+02 -.26240D+02 -.25128D+02 -.24442D+02 -.24044D+02 -.23523D+02
 -.23241D+02 -.23097D+02 -.23027D+02 -.22781D+02 -.22712D+02 -.22507D+02 -.22396D+02 -.22365D+02 -.22324D+02 -.22159D+02
 -.22150D+02 -.22114D+02 -.21993D+02 -.21918D+02 -.21896D+02 -.21708D+02 -.21583D+02 -.21420D+02 -.21052D+02 -.20964D+02
 -.20805D+02 -.20515D+02 -.20367D+02 -.20251D+02 -.20049D+02 -.19985D+02 -.19877D+02 -.19666D+02 -.19599D+02 -.19370D+02
 -.19010D+02 -.18715D+02 -.18502D+02 -.18394D+02 -.18198D+02 -.18156D+02 -.18064D+02 -.18000D+02 -.17951D+02 -.17790D+02
 -.17739D+02 -.17705D+02 -.17613D+02 -.17534D+02 -.17430D+02 -.17398D+02 -.17393D+02 -.17324D+02 -.17304D+02 -.17234D+02
 -.17150D+02 -.16934D+02 -.16735D+02 -.16610D+02 -.16444D+02 -.16315D+02 -.16277D+02 -.16183D+02 -.16114D+02 -.16080D+02
 -.15935D+02 -.15903D+02 -.15841D+02 -.15818D+02 -.15776D+02 -.15728D+02 -.15645D+02 -.15568D+02 -.15528D+02 -.15462D+02
 -.15425D+02 -.15371D+02 -.15325D+02 -.15320D+02 -.15293D+02 -.15260D+02 -.15200D+02 -.15145D+02 -.15116D+02 -.15062D+02
 -.15036D+02 -.15002D+02 -.14940D+02 -.14905D+02 -.14808D+02 -.14758D+02 -.14702D+02 -.14673D+02 -.14642D+02 -.14564D+02
 -.14469D+02 -.14356D+02 -.14310D+02 -.14266D+02 -.14231D+02 -.14195D+02 -.14143D+02 -.14070D+02 -.14050D+02 -.14020D+02
 -.13991D+02 -.13973D+02 -.13920D+02 -.13855D+02 -.13821D+02 -.13802D+02 -.13792D+02 -.13743D+02 -.13721D+02 -.13666D+02
 -.13626D+02 -.13555D+02 -.13478D+02 -.13408D+02 -.13374D+02 -.13341D+02 -.13310D+02 -.13241D+02 -.13201D+02 -.13183D+02
 -.13165D+02 -.13131D+02 -.13094D+02 -.13074D+02 -.13041D+02 -.12983D+02 -.12898D+02 -.12856D+02 -.12742D+02 -.12726D+02
 -.12647D+02 -.12617D+02 -.12549D+02 -.12474D+02 -.12418D+02 -.12394D+02 -.12274D+02 -.12198D+02 -.12062D+02 -.12022D+02
 -.11924D+02 -.11907D+02 -.11863D+02 -.11802D+02 -.11780D+02 -.11720D+02 -.11679D+02 -.11564D+02 -.11416D+02 -.11202D+02
 -.10891D+02 -.10788D+02 -.10613D+02 -.10596D+02 -.10566D+02 -.10483D+02 -.10473D+02 -.10468D+02 -.10438D+02 -.10434D+02
 -.10425D+02 -.10386D+02 -.10355D+02 -.10345D+02 -.10326D+02 -.10264D+02 -.10258D+02 -.10257D+02 -.10245D+02 -.10221D+02
 -.10203D+02 -.10184D+02 -.10150D+02 -.10134D+02 -.10070D+02 -.10024D+02 -.99309D+01 -.98978D+01 -.98282D+01 -.96202D+01
 -.94600D+01 -.42052D+00 -.35932D+00 -.33644D+00 -.33418D+00 -.29037D+00 -.26285D+00 -.23085D+00 -.21352D+00 -.18441D+00
 -.15797D+00 -.14839D+00 -.11257D+00 -.85190D-01 -.80332D-01 -.59364D-01 -.43534D-01 -.20846D-01 0.15034D-01 0.34726D-01
 0.86277D-01 0.97113D-01 0.24247D+00 0.20971D+01 0.21886D+01 0.22019D+01 0.22537D+01 0.22732D+01 0.22957D+01 0.23258D+01
 0.23431D+01 0.23672D+01 0.23834D+01 0.23906D+01 0.24239D+01 0.24355D+01 0.24541D+01 0.24633D+01 0.24893D+01 0.25278D+01
 0.25453D+01 0.25740D+01 0.25948D+01 0.26078D+01 0.26169D+01 0.26505D+01 0.26627D+01 0.26768D+01 0.27122D+01 0.27207D+01
 0.27446D+01 0.27556D+01 0.27763D+01 0.27826D+01 0.28053D+01 0.28237D+01 0.28489D+01 0.28719D+01 0.29031D+01 0.29093D+01
 0.29176D+01 0.29440D+01 0.29536D+01 0.29615D+01 0.29712D+01 0.29816D+01 0.30010D+01 0.30121D+01 0.30199D+01 0.30406D+01
 0.30439D+01 0.30551D+01 0.30600D+01 0.30752D+01 0.30801D+01 0.31356D+01 0.31526D+01 0.31568D+01 0.31723D+01 0.31747D+01
 0.32033D+01 0.32424D+01 0.32468D+01 0.32532D+01 0.32718D+01 0.32910D+01 0.32988D+01 0.33088D+01 0.33330D+01 0.33554D+01
 0.33706D+01 0.33918D+01 0.34062D+01 0.34098D+01 0.34251D+01 0.34386D+01 0.34697D+01 0.35022D+01 0.35188D+01 0.35235D+01
 0.35282D+01 0.35671D+01 0.35771D+01 0.35962D+01 0.36127D+01 0.36220D+01 0.36282D+01 0.36499D+01 0.36589D+01 0.36725D+01
 0.37111D+01 0.37235D+01 0.37318D+01 0.37527D+01 0.37658D+01 0.37844D+01 0.37907D+01 0.38069D+01 0.38213D+01 0.38509D+01
 0.38766D+01 0.38988D+01 0.39108D+01 0.39260D+01 0.39608D+01 0.39648D+01 0.39851D+01 0.39942D+01 0.40267D+01 0.40321D+01
 0.40717D+01 0.41106D+01 0.41259D+01 0.41490D+01 0.41757D+01 0.41873D+01 0.42072D+01 0.42153D+01 0.42346D+01 0.42512D+01
 0.42582D+01 0.42668D+01 0.42952D+01 0.43088D+01 0.43105D+01 0.43288D+01 0.43449D+01 0.43716D+01 0.43774D+01 0.44128D+01
 0.44272D+01 0.44519D+01 0.44611D+01 0.44637D+01 0.45009D+01 0.45236D+01 0.45351D+01 0.45576D+01 0.45667D+01 0.45758D+01
 0.45820D+01 0.45861D+01 0.46041D+01 0.46134D+01 0.46171D+01 0.46417D+01 0.46522D+01 0.46646D+01 0.46679D+01 0.46951D+01
 0.47031D+01 0.47111D+01 0.47297D+01 0.47401D+01 0.47468D+01 0.47488D+01 0.47638D+01 0.47723D+01 0.47831D+01 0.47850D+01
 0.47933D+01 0.48420D+01 0.48538D+01 0.48691D+01 0.48862D+01 0.49047D+01 0.49416D+01 0.49518D+01 0.49645D+01 0.49704D+01
 0.49780D+01 0.49830D+01 0.49902D+01 0.50074D+01 0.50746D+01 0.50870D+01 0.50904D+01 0.51143D+01 0.51305D+01 0.51534D+01
 0.52540D+01 0.53189D+01 0.53812D+01 0.53931D+01 0.55006D+01 0.55071D+01 0.55510D+01 0.56153D+01 0.56675D+01 0.56780D+01
 0.58302D+01 0.59715D+01 0.60388D+01 0.61832D+01 0.64764D+01 0.65543D+01 0.65907D+01 0.66824D+01 0.66864D+01 0.67512D+01
 0.68117D+01 0.68256D+01 0.68600D+01

 RHF calculation:
 Alpha HOMO=        -9.460043 eV
 Alpha LUMO=        -0.420524 eV


     Net atomic charges.
 Atom No.     Total; Sum over Wiberg coef;    X,Y,Z cartesian Gradient & length
    1  C     -0.02508     3.95719           -0.00162   -0.06615    0.07621    0.10092
    2  C     -0.12573     3.96249           -0.00027    0.06609   -0.01603    0.06800
    3  C     -0.02288     3.95700           -0.00004   -0.00191   -0.06175    0.06178
    4  C     -0.15980     3.95392           -0.00130    0.00346    0.00001    0.00370
    5  C     -0.05894     3.94331           -0.00135   -0.00263    0.00364    0.00469
    6  N     -0.07731     3.03384            0.00055    0.00045   -0.00455    0.00461
    7  C     -0.05799     3.94307            0.00314    0.00202    0.00381    0.00533
    8  C     -0.17893     3.94982           -0.00001   -0.00306   -0.00050    0.00310
    9  C     -0.03460     3.95536            0.00078   -0.00044   -0.00069    0.00113
   10  C     -0.13405     3.96066            0.00158   -0.00025    0.00180    0.00241
   11  C     -0.09924     3.95813            0.00170    0.00124    0.00308    0.00373
   12  C     -0.07530     3.95469            0.00111   -0.00328   -0.00418    0.00543
   13  C     -0.16074     3.95059            0.00085    0.00163   -0.00181    0.00258
   14  C     -0.06370     3.94399           -0.00048   -0.00081   -0.00149    0.00176
   15  N     -0.07696     3.03460           -0.00096    0.00234    0.00430    0.00499
   16  C     -0.08531     3.94362           -0.00080    0.00013   -0.00055    0.00098
   17  C     -0.05352     3.96689           -0.00111    0.00553    0.00102    0.00573
   18  C     -0.11114     3.96291            0.00541   -0.00214   -0.00032    0.00583
   19  C     -0.12255     3.95855            0.00226   -0.00319   -0.00064    0.00396
   20  C     -0.07082     3.95662           -0.00099    0.00372   -0.00038    0.00386
   21  C     -0.14635     3.95705           -0.00359    0.00034    0.00210    0.00417
   22  C     -0.06983     3.94448            0.00358    0.00130    0.00167    0.00416
   23  N     -0.06954     3.03613           -0.00035    0.00009   -0.00063    0.00073
   24  C     -0.06917     3.94081           -0.00387    0.00043   -0.00164    0.00423
   25  C     -0.02626     3.95677            0.00583   -0.00736    0.00323    0.00993
   26  C     -0.10987     3.96034           -0.00389    0.00414   -0.00099    0.00576
   27  C     -0.03639     3.94072           -0.00371   -0.00213    0.00260    0.00500
   28  C     -0.16718     3.95413            0.00022    0.00170   -0.00247    0.00300
   29  C     -0.06674     3.95745            0.00046    0.00063    0.00027    0.00082
   30  C     -0.15408     3.95628           -0.00003   -0.00126   -0.00301    0.00326
   31  C     -0.05355     3.94197            0.00106    0.00277   -0.00225    0.00372
   32  N     -0.06510     3.04423           -0.00216    0.00025    0.00562    0.00602
   33  C     -0.02624     3.95781           -0.00216   -0.00173    0.00106    0.00296
   34  C     -0.14217     3.96103           -0.00108    0.00112    0.00176    0.00235
   35  C     -0.08737     3.95824            0.00058    0.00432   -0.00083    0.00444
   36  C     -0.08684     3.95680            0.00049   -0.00208   -0.00302    0.00370
   37  C     -0.10215     3.95551            0.00048    0.00083    0.00005    0.00096
   38  C     -0.07236     3.95725           -0.00116    0.00174    0.00284    0.00353
   39  C     -0.11597     3.95735            0.00146   -0.00307   -0.00196    0.00392
   40  C     -0.10788     3.95623           -0.00011   -0.00075    0.00055    0.00093
   41  C     -0.00553     3.95985            0.00032   -0.00079   -0.00029    0.00090
   42  C     -0.15033     3.95971           -0.00247    0.00050   -0.00189    0.00315
   43  C     -0.04441     3.95205           -0.00142   -0.00048    0.00029    0.00153
   44  C     -0.11963     3.96121            0.00374   -0.00177    0.00087    0.00423
   45  C     -0.03086     3.94037            0.00124    0.00084    0.00325    0.00358
   46  C     -0.17147     3.95233           -0.00006    0.00051    0.00008    0.00052
   47  C     -0.05983     3.95701            0.00011   -0.00098   -0.00039    0.00106
   48  C     -0.15369     3.95619            0.00046    0.00145    0.00024    0.00154
   49  C     -0.05347     3.94278            0.00180   -0.00191    0.00234    0.00352
   50  N     -0.08655     3.04053           -0.00162    0.00134   -0.00339    0.00399
   51  C     -0.04506     3.95790           -0.00174   -0.00230   -0.00117    0.00311
   52  C     -0.09435     3.96318           -0.00053   -0.00021   -0.00141    0.00152
   53  C     -0.02853     3.95612            0.00150    0.00333    0.00085    0.00375
   54  C     -0.17756     3.95090            0.00148   -0.00115    0.00170    0.00253
   55  C     -0.05448     3.94326           -0.00146    0.00174   -0.00056    0.00234
   56  N     -0.07954     3.03365           -0.00116   -0.00107   -0.00258    0.00302
   57  C     -0.05758     3.94339           -0.00050   -0.00382   -0.00210    0.00439
   58  C     -0.15659     3.95458            0.00154    0.00136    0.00140    0.00249
   59  C     -0.04920     3.95642           -0.00037   -0.00100   -0.00095    0.00143
   60  C     -0.12033     3.96266           -0.00173    0.00450    0.00049    0.00484
   61  C     -0.03796     3.95643            0.00061   -0.00168    0.00197    0.00266
   62  C     -0.15376     3.95494            0.00469    0.00252    0.00033    0.00533
   63  C     -0.05880     3.94341           -0.00100   -0.00057   -0.00010    0.00115
   64  N     -0.08018     3.03346            0.00142   -0.00205    0.00197    0.00318
   65  C     -0.05841     3.94332            0.00067    0.00078    0.00084    0.00132
   66  C     -0.15290     3.95430           -0.00224   -0.00251   -0.00251    0.00420
   67  C     -0.00372     3.95611           -0.00153    0.00178    0.00341    0.00414
   68  C     -0.16364     3.95919            0.00003   -0.00229   -0.00034    0.00231
   69  C     -0.12323     3.95702            0.00086   -0.00108   -0.00172    0.00220
   70  C     -0.09509     3.95364            0.00165    0.00156   -0.00237    0.00329
   71  C     -0.14325     3.95613           -0.00195   -0.00259    0.00191    0.00376
   72  C     -0.06497     3.94342           -0.00089   -0.00144    0.00066    0.00182
   73  N     -0.07259     3.03585            0.00156    0.00147   -0.00258    0.00335
   74  C     -0.05878     3.94063           -0.00045    0.00089    0.00393    0.00406
   75  C     -0.03754     3.95640            0.00062   -0.00054    0.00066    0.00105
   76  C     -0.09878     3.96217            0.00227    0.00045    0.00037    0.00235
   77  C     -0.04402     3.95647            0.00081   -0.00235   -0.00262    0.00361
   78  C     -0.14867     3.95447           -0.00100   -0.00034    0.00322    0.00339
   79  C     -0.05430     3.94261            0.00115    0.00193    0.00300    0.00375
   80  N     -0.08075     3.03349           -0.00126    0.00051   -0.00683    0.00697
   81  C     -0.05619     3.94363            0.00269    0.00162   -0.00208    0.00377
   82  C     -0.16320     3.95377            0.00031   -0.00189    0.00210    0.00284
   83  C     -0.02533     3.95673            0.00039    0.00045    0.00106    0.00122
   84  C     -0.12639     3.96188           -0.00092   -0.00105    0.00170    0.00220
   85  C     -0.07484     3.95740           -0.00027    0.00226   -0.00078    0.00240
   86  C     -0.09724     3.95648            0.00231    0.00120   -0.00100    0.00279
   87  C     -0.09919     3.95704            0.00043   -0.00180    0.00362    0.00407
   88  C     -0.07758     3.95826           -0.00036   -0.00220    0.00272    0.00352
   89  C     -0.11114     3.95569           -0.00134    0.00220    0.00034    0.00260
   90  C     -0.10486     3.95720           -0.00207   -0.00005   -0.00398    0.00449
   91  C     -0.03062     3.95973            0.00023   -0.00283    0.00342    0.00444
   92  C     -0.13255     3.97529            0.00048   -0.00099   -0.00266    0.00288
   93  H      0.06085     0.99630           -0.00084    0.00096    0.00091    0.00156
   94  H      0.11917     0.98580            0.00038    0.00001    0.00043    0.00058
   95  H      0.11997     0.98561           -0.00053    0.00037   -0.00124    0.00140
   96  H      0.11916     0.98580           -0.00037    0.00169   -0.00276    0.00326
   97  H      0.13850     0.98082            0.00044    0.00009    0.00152    0.00158
   98  H      0.06251     0.99609            0.00086    0.00002    0.00181    0.00201
   99  H      0.07505     0.99437            0.00139   -0.00044   -0.00111    0.00183
  100  H      0.08495     0.99278           -0.00004    0.00052    0.00003    0.00052
  101  H      0.06219     0.99613           -0.00050    0.00035   -0.00022    0.00065
  102  H      0.11313     0.98720            0.00101    0.00001    0.00046    0.00111
  103  H      0.14256     0.97968           -0.00202   -0.00102   -0.00048    0.00231
  104  H      0.12007     0.98558            0.00032   -0.00067    0.00025    0.00078
  105  H      0.12491     0.98440            0.00082    0.00028    0.00102    0.00134
  106  H      0.07123     0.99493            0.00062    0.00023    0.00026    0.00071
  107  H      0.05434     0.99705            0.00129    0.00099    0.00221    0.00274
  108  H      0.07884     0.99378           -0.00129    0.00088   -0.00092    0.00181
  109  H      0.10840     0.98825            0.00116   -0.00324    0.00035    0.00346
  110  H      0.11343     0.98713            0.00086    0.00138   -0.00050    0.00170
  111  H      0.11861     0.98593           -0.00021   -0.00058   -0.00198    0.00207
  112  H      0.13060     0.98294           -0.00096   -0.00047    0.00069    0.00127
  113  H      0.06312     0.99602            0.00009   -0.00283   -0.00118    0.00307
  114  H      0.06168     0.99620            0.00041    0.00003   -0.00086    0.00095
  115  H      0.07974     0.99364           -0.00125    0.00187   -0.00159    0.00276
  116  H      0.11961     0.98569            0.00059   -0.00096    0.00027    0.00116
  117  H      0.10642     0.98867           -0.00065   -0.00006    0.00007    0.00065
  118  H      0.11731     0.98624            0.00072    0.00047    0.00074    0.00113
  119  H      0.12315     0.98483            0.00082   -0.00080   -0.00121    0.00166
  120  H      0.06870     0.99528           -0.00007   -0.00008   -0.00008    0.00013
  121  H      0.06733     0.99547            0.00031    0.00058   -0.00071    0.00097
  122  H      0.07181     0.99484            0.00125   -0.00034    0.00011    0.00130
  123  H      0.07315     0.99465            0.00099    0.00040    0.00067    0.00126
  124  H      0.10838     0.98825           -0.00026   -0.00064    0.00065    0.00095
  125  H      0.11844     0.98597           -0.00098   -0.00032   -0.00019    0.00105
  126  H      0.10904     0.98811           -0.00091    0.00162   -0.00140    0.00233
  127  H      0.11650     0.98643            0.00004    0.00063    0.00010    0.00064
  128  H      0.07885     0.99378           -0.00097   -0.00220    0.00027    0.00242
  129  H      0.07394     0.99453           -0.00001    0.00047    0.00000    0.00047
  130  H      0.06627     0.99561           -0.00058    0.00011   -0.00128    0.00141
  131  H      0.08234     0.99322           -0.00027   -0.00117   -0.00088    0.00149
  132  H      0.07106     0.99495           -0.00053    0.00053    0.00019    0.00077
  133  H      0.13255     0.98243           -0.00077   -0.00079    0.00011    0.00111
  134  H      0.10690     0.98857           -0.00011   -0.00036   -0.00096    0.00103
  135  H      0.11800     0.98607           -0.00005    0.00006   -0.00098    0.00099
  136  H      0.12021     0.98555           -0.00048    0.00072   -0.00021    0.00089
  137  H      0.10114     0.98977            0.00043   -0.00059   -0.00034    0.00081
  138  H      0.07170     0.99486           -0.00026    0.00132    0.00020    0.00136
  139  H      0.06472     0.99581           -0.00083    0.00069    0.00048    0.00118
  140  H      0.13540     0.98167           -0.00051    0.00053    0.00115    0.00136
  141  H      0.11973     0.98567           -0.00052    0.00030    0.00103    0.00120
  142  H      0.11852     0.98595            0.00048    0.00062   -0.00022    0.00081
  143  H      0.11755     0.98618           -0.00067   -0.00097    0.00022    0.00120
  144  H      0.07999     0.99360            0.00049    0.00123   -0.00090    0.00159
  145  H      0.05706     0.99674            0.00017    0.00044    0.00053    0.00071
  146  H      0.06372     0.99594            0.00032    0.00018   -0.00099    0.00106
  147  H      0.12051     0.98548           -0.00089    0.00077   -0.00177    0.00212
  148  H      0.11919     0.98579           -0.00097   -0.00003   -0.00005    0.00098
  149  H      0.11929     0.98577           -0.00067    0.00077   -0.00083    0.00131
  150  H      0.11903     0.98583           -0.00020    0.00226    0.00005    0.00227
  151  H      0.08576     0.99264            0.00027   -0.00014   -0.00007    0.00031
  152  H      0.06864     0.99529           -0.00100   -0.00146   -0.00083    0.00195
  153  H      0.10004     0.98999            0.00039   -0.00094    0.00056    0.00116
  154  H      0.12487     0.98441           -0.00004    0.00034    0.00028    0.00044
  155  H      0.11863     0.98593            0.00021    0.00117    0.00058    0.00132
  156  H      0.12113     0.98533            0.00087    0.00003   -0.00024    0.00090
  157  H      0.12595     0.98414           -0.00044   -0.00097   -0.00052    0.00118
  158  H      0.06977     0.99513            0.00006   -0.00104   -0.00036    0.00111
  159  H      0.06473     0.99581           -0.00050    0.00082   -0.00117    0.00152
  160  H      0.08906     0.99207           -0.00053    0.00010   -0.00009    0.00055
  161  H      0.05710     0.99674           -0.00130    0.00034    0.00007    0.00135
  162  H      0.12033     0.98552            0.00010   -0.00046    0.00043    0.00064
  163  H      0.12044     0.98549            0.00041   -0.00014    0.00005    0.00044
  164  H      0.11856     0.98594           -0.00041    0.00042   -0.00030    0.00065
  165  H      0.12254     0.98498           -0.00232   -0.00027    0.00080    0.00247
  166  H      0.06018     0.99638           -0.00121    0.00041    0.00026    0.00131
  167  H      0.07332     0.99462           -0.00031   -0.00065   -0.00113    0.00134
  168  H      0.11029     0.98784           -0.00045   -0.00028   -0.00047    0.00071
  169  H      0.10956     0.98800           -0.00032    0.00003    0.00085    0.00090
  170  H      0.11614     0.98651            0.00217   -0.00252   -0.00028    0.00334
  171  H      0.11006     0.98789            0.00106    0.00145    0.00045    0.00185
  172  H      0.07897     0.99376           -0.00076    0.00058   -0.00034    0.00102
  173  H      0.06496     0.99578            0.00060    0.00080   -0.00105    0.00145
  174  H      0.04965     0.99754           -0.00074   -0.00060    0.00087    0.00129
  175  H      0.05326     0.99716           -0.00045   -0.00012   -0.00018    0.00050
  176  H      0.07829     0.99387            0.00094   -0.00089    0.00000    0.00129
  177  H      0.04632     0.99785            0.00008    0.00271    0.00050    0.00276

 Wiberg coefficients.
 Atom  Number Atom  Number   Distance   Wiberg coefficient
   C     1      C     2       1.54422    0.9656
   C     1      C     3       1.50314    0.9789
   C     3      C     4       1.40326    1.3914
   C     4      C     5       1.39230    1.4226
   C     3      N     6       2.80377    0.1076
   C     4      N     6       2.39769    0.0145
   C     5      N     6       1.35406    1.4197
   C     4      C     7       2.74010    0.1202
   N     6      C     7       1.34998    1.4463
   C     3      C     8       1.39363    1.4212
   C     5      C     8       2.74457    0.1180
   N     6      C     8       2.40020    0.0149
   C     7      C     8       1.39635    1.3940
   C     2      C    10       3.49986    0.0102
   C     9      C    10       1.53848    0.9687
   C     9      C    11       1.50172    0.9796
   C    11      C    12       1.39841    1.4063
   C    12      C    13       1.38994    1.4337
   C    11      C    14       2.76971    0.1209
   C    13      C    14       1.39442    1.4019
   C    11      N    15       2.40994    0.0151
   C    12      N    15       2.77236    0.1066
   C    13      N    15       2.39242    0.0140
   C    14      N    15       1.35247    1.4332
   C    11      C    16       1.40068    1.3851
   C    13      C    16       2.74434    0.1189
   N    15      C    16       1.35184    1.4367
   C    17      C    18       1.52282    0.9882
   C    17      C    19       1.49245    0.9910
   C    19      C    20       1.39548    1.4140
   C    20      C    21       1.39150    1.4265
   C    19      C    22       2.75798    0.1218
   C    21      C    22       1.39447    1.4086
   C    19      N    23       2.40471    0.0150
   C    20      N    23       2.78067    0.1057
   C    21      N    23       2.39673    0.0144
   C    22      N    23       1.35371    1.4262
   C    18      C    24       2.92502    0.0107
   C    19      C    24       1.40142    1.3778
   C    21      C    24       2.74713    0.1192
   N    23      C    24       1.34996    1.4474
   C    18      C    25       1.53272    0.9750
   C    25      C    26       1.53568    0.9756
   C    25      C    27       1.51110    0.9659
   C    25      C    28       2.53019    0.0131
   C    27      C    28       1.40055    1.3933
   C    28      C    29       1.39189    1.4213
   C    27      C    30       2.76547    0.1215
   C    29      C    30       1.38974    1.4350
   C    28      C    31       2.74645    0.1177
   C    30      C    31       1.39627    1.3924
   C    25      N    32       2.47549    0.0141
   C    27      N    32       1.36187    1.4050
   C    28      N    32       2.39774    0.0151
   C    29      N    32       2.77739    0.1060
   C    30      N    32       2.39889    0.0148
   C    31      N    32       1.34944    1.4503
   C    26      C    33       1.53418    0.9746
   C    33      C    34       1.53485    0.9799
   C    33      C    35       1.50723    0.9770
   C    35      C    36       1.39382    1.4227
   C    36      C    37       1.39376    1.4122
   C    35      C    38       2.80364    0.1171
   C    37      C    38       1.39203    1.4256
   C    10      C    39       2.87647    0.0115
   C    36      C    39       2.77266    0.1122
   C    38      C    39       1.40188    1.3803
   C    35      C    40       1.39771    1.3831
   C    37      C    40       2.77964    0.1095
   C    39      C    40       1.38233    1.4560
   C    10      C    41       1.53887    0.9726
   C    38      C    41       1.51004    0.9769
   C    41      C    42       1.52676    0.9831
   C    34      C    43       1.53340    0.9805
   C    43      C    44       1.53671    0.9723
   C    43      C    45       1.51251    0.9660
   C    34      C    46       2.96106    0.0100
   C    43      C    46       2.56173    0.0119
   C    45      C    46       1.39881    1.3985
   C    46      C    47       1.39157    1.4184
   C    45      C    48       2.76850    0.1214
   C    47      C    48       1.38947    1.4366
   C    46      C    49       2.74403    0.1168
   C    48      C    49       1.39643    1.3909
   C    43      N    50       2.44848    0.0144
   C    45      N    50       1.36416    1.3989
   C    46      N    50       2.39526    0.0143
   C    47      N    50       2.77655    0.1065
   C    48      N    50       2.39913    0.0147
   C    49      N    50       1.34912    1.4528
   C    44      C    51       1.53226    0.9794
   C    51      C    52       1.53652    0.9704
   C    51      C    53       1.50354    0.9783
   C    53      C    54       1.39715    1.4028
   C    54      C    55       1.39314    1.4099
   C    53      N    56       2.79118    0.1078
   C    54      N    56       2.39575    0.0148
   C    55      N    56       1.35304    1.4305
   C    54      C    57       2.74465    0.1189
   N    56      C    57       1.35245    1.4346
   C    53      C    58       1.39717    1.4098
   C    55      C    58       2.75109    0.1189
   N    56      C    58       2.40002    0.0148
   C    57      C    58       1.39483    1.4071
   C    52      C    59       1.53318    0.9748
   C    59      C    60       1.53121    0.9776
   C    59      C    61       1.50744    0.9768
   C    61      C    62       1.39710    1.4058
   C    62      C    63       1.39425    1.4106
   C    61      N    64       2.79011    0.1079
   C    62      N    64       2.39895    0.0147
   C    63      N    64       1.35279    1.4311
   C    62      C    65       2.74893    0.1195
   N    64      C    65       1.35231    1.4346
   C    61      C    66       1.39693    1.4105
   C    63      C    66       2.74819    0.1192
   N    64      C    66       2.39851    0.0147
   C    65      C    66       1.39470    1.4069
   C    42      C    67       1.54234    0.9770
   C    67      C    68       1.53617    0.9709
   C    67      C    69       1.50573    0.9783
   C    16      C    70       3.82804    0.0101
   C    69      C    70       1.39793    1.4036
   C    70      C    71       1.38967    1.4330
   C    69      C    72       2.76269    0.1219
   C    71      C    72       1.39538    1.4003
   C    69      N    73       2.40455    0.0150
   C    70      N    73       2.77307    0.1063
   C    71      N    73       2.39511    0.0144
   C    72      N    73       1.35224    1.4347
   C    69      C    74       1.40094    1.3871
   C    71      C    74       2.75147    0.1191
   N    73      C    74       1.35199    1.4380
   C    68      C    75       1.52418    0.9827
   C     1      C    76       1.53998    0.9767
   C    75      C    76       1.54363    0.9692
   C    75      C    77       1.50828    0.9765
   C    77      C    78       1.39626    1.4115
   C    78      C    79       1.39512    1.4065
   C    77      N    80       2.78802    0.1081
   C    78      N    80       2.39987    0.0147
   C    79      N    80       1.35254    1.4346
   C    78      C    81       2.75156    0.1193
   N    80      C    81       1.35302    1.4307
   C    68      C    82       2.92117    0.0101
   C    77      C    82       1.39655    1.4065
   C    79      C    82       2.74637    0.1191
   N    80      C    82       2.39614    0.0148
   C    81      C    82       1.39327    1.4109
   C     2      C    83       1.53156    0.9819
   C     9      C    84       1.53840    0.9791
   C    83      C    84       1.54830    0.9675
   C    83      C    85       1.50806    0.9789
   C    85      C    86       1.39995    1.3930
   C    86      C    87       1.38878    1.4421
   C    85      C    88       2.80865    0.1176
   C    87      C    88       1.39809    1.3946
   C    86      C    89       2.77405    0.1106
   C    88      C    89       1.39402    1.4109
   C    85      C    90       1.39692    1.4047
   C    87      C    90       2.77653    0.1116
   C    89      C    90       1.38936    1.4259
   C    60      C    91       1.53825    0.9717
   C    88      C    91       1.50517    0.9785
   C    91      C    92       1.52128    0.9931
   C     2      H    93       1.10931    0.9784
   C     4      H    94       1.09652    0.9595
   C     5      H    95       1.09610    0.9550
   C     7      H    96       1.09702    0.9540
   C     8      H    97       1.10110    0.9397
   C     1      H    98       1.12453    0.9700
   C     2      H    99       1.11401    0.9558
   C     9      H   100       1.12389    0.9580
   C    10      H   101       1.11680    0.9697
   C    12      H   102       1.09912    0.9566
   C    13      H   103       1.10228    0.9445
   C    14      H   104       1.09565    0.9549
   C    16      H   105       1.10640    0.9319
   C    10      H   106       1.11468    0.9572
   H    99      H   106       1.69600    0.0105
   C    17      H   107       1.10917    0.9745
   C    18      H   108       1.11421    0.9663
   C    20      H   109       1.09575    0.9624
   C    21      H   110       1.09434    0.9648
   C    22      H   111       1.09575    0.9553
   C    24      H   112       1.10249    0.9431
   C    17      H   113       1.11052    0.9654
   C    18      H   114       1.10917    0.9752
   C    26      H   115       1.10855    0.9722
   C    28      H   116       1.09705    0.9570
   C    29      H   117       1.09485    0.9655
   C    30      H   118       1.09431    0.9641
   C    31      H   119       1.09645    0.9537
   C    25      H   120       1.12136    0.9639
   C    26      H   121       1.11078    0.9738
   C    33      H   122       1.11919    0.9644
   C    34      H   123       1.11443    0.9625
   C    36      H   124       1.09607    0.9618
   C    37      H   125       1.10074    0.9521
   C    39      H   126       1.09991    0.9552
   C    40      H   127       1.10187    0.9521
   C    34      H   128       1.11618    0.9631
   C    42      H   129       1.11387    0.9676
   C    41      H   130       1.12194    0.9618
   C    42      H   131       1.11754    0.9551
   C    44      H   132       1.12011    0.9584
   C    46      H   133       1.10244    0.9453
   C    47      H   134       1.09496    0.9652
   C    48      H   135       1.09432    0.9640
   C    49      H   136       1.09624    0.9543
   C    43      H   137       1.13121    0.9482
   H   103      H   137       1.78912    0.0101
   C    44      H   138       1.11233    0.9718
   C    52      H   139       1.11098    0.9716
   C    54      H   140       1.10635    0.9402
   C    55      H   141       1.09601    0.9545
   C    57      H   142       1.09604    0.9550
   C    58      H   143       1.09565    0.9608
   C    51      H   144       1.12271    0.9611
   C    52      H   145       1.10957    0.9791
   C    60      H   146       1.10944    0.9727
   C    62      H   147       1.09629    0.9584
   C    63      H   148       1.09603    0.9550
   C    65      H   149       1.09602    0.9550
   C    66      H   150       1.09625    0.9595
   C    59      H   151       1.12694    0.9555
   C    60      H   152       1.12057    0.9604
   C    68      H   153       1.11692    0.9471
   C    70      H   154       1.10749    0.9396
   H   105      H   154       1.75095    0.0106
   C    71      H   155       1.09497    0.9630
   C    72      H   156       1.09594    0.9547
   C    74      H   157       1.09750    0.9503
   C    67      H   158       1.11915    0.9684
   C    68      H   159       1.11610    0.9662
   C    75      H   160       1.12236    0.9503
   H    97      H   160       1.70917    0.0108
   C    76      H   161       1.11134    0.9761
   C    78      H   162       1.09569    0.9602
   C    79      H   163       1.09611    0.9547
   C    81      H   164       1.09585    0.9551
   C    82      H   165       1.10036    0.9522
   C    76      H   166       1.11060    0.9785
   C    84      H   167       1.11399    0.9598
   C    86      H   168       1.09648    0.9616
   C    87      H   169       1.09654    0.9615
   C    89      H   170       1.10094    0.9529
   C    90      H   171       1.09676    0.9586
   C    83      H   172       1.12106    0.9625
   C    84      H   173       1.10887    0.9778
   C    92      H   174       1.09671    0.9874
   C    92      H   175       1.10310    0.9766
   C    91      H   176       1.12000    0.9629
   C    92      H   177       1.10263    0.9772

     Dipole              X           Y           Z         Total
     POINT-CHARGE     2.06107     1.00462     0.51059     2.34904
     HYBRID           4.49873     2.65566     0.77192     5.28081
     SUM              6.55980     3.66029     1.28251     7.62060
 The component of quadrupole moment in A.U.
     X2          XY          Y2          XZ          YZ          Z2
     5.15111    21.20680    -0.18190   -33.39638   -55.17666    -4.96921
 Main values of quadrupole tensor
   -59.53846   -14.68884    74.22729
 Corresponding eigenvectors      
     0.18009     0.63443     0.75171
     0.85327    -0.48096     0.20150
    -0.48938    -0.60512     0.62796
 Polarizability has not computed due to pointer IN_OUT(2,14)=0

 Heat of formation..........      286.10998 kcal/mol
 Total energy...............   -12600.63344 eV
 Total energy...............  -290583.20785 kcal/mol
 Electronic energy..........  -234810.59956 eV
 Core-core repulsion energy.   222209.96612 eV
 Final bond order matrix has been written to file *.den

 ------------------------------------------------------


 Ionization potential              9.46004 eV

 Dipole moment                     7.62060 debye

 Electronic energy           -234810.59956 eV

 Core-core repulsion energy   222209.96612 eV

 Heat of formation               286.10998 kcal/mol

 The total energy in eV:      -12600.63344

 The total energy in kcal/mol:-.2905832079D+06

 ------------------------------------------------------

 Atom   Atomic   Bond length   Bond angle  Twist angle                      Atom                  Coordinates
 number number   (angstroms)   (degrees)    (degrees)                      number
    I               J I         K J I       L K J I           J    K    L    I         X              Y              Z

    1)  C   6                                                                1)      0.00000      0.00000      0.00000
    2)  C   6     1.544218 *                                  1              2)      1.54422      0.00000      0.00000
    3)  C   6     2.576002 *    31.808453 *                   2    1         3)     -0.64491      1.35776      0.00000
    4)  C   6     1.403257 *   117.699807 *    88.589490 *    3    1    2    4)     -0.89714      1.96009      1.24206
    5)  C   6     1.392297 *   119.961369 *   179.340365 *    4    3    1    5)     -1.50531      3.21131      1.29736
    6)  N   7     1.354060 *   121.622644 *   359.958190 *    5    4    3    6)     -1.86730      3.87502      0.17401
    7)  C   6     1.349980 *   119.074607 *     0.129646 *    6    5    4    7)     -1.62925      3.30866     -1.02807
    8)  C   6     1.396347 *   121.837189 *     0.000913 *    7    6    5    8)     -1.02019      2.05762     -1.14524
    9)  C   6     3.494053 *   126.482287 *    49.706721 *    2    1    3    9)      3.62169      1.81681     -2.14282
   10)  C   6     1.538479 *    77.503699 *   103.111103 *    9    2    1   10)      3.69772      0.39691     -2.73019
   11)  C   6     1.501719 *   151.858913 *   337.906179 *    9    2    1   11)      3.88136      2.96090     -3.08027
   12)  C   6     1.398408 *   118.929074 *   202.713746 *   11    9    2   12)      5.19952      3.37849     -3.28913
   13)  C   6     1.389938 *   120.009746 *   177.636417 *   12   11    9   13)      5.46176      4.46631     -4.11362
   14)  C   6     1.394424 *   119.191119 *   358.210991 *   13   12   11   14)      4.39554      5.15232     -4.69415
   15)  N   7     1.352467 *   121.132522 *     1.678991 *   14   13   12   15)      3.11779      4.75628     -4.49498
   16)  C   6     1.351837 *   119.752644 *    -0.160848 *   15   14   13   16)      2.86246      3.67967     -3.71833
   17)  C   6     9.003443 *   109.126290 *   123.003718 *   13   12   11   17)     11.05336      1.90421    -10.68869
   18)  C   6     1.522817 *    49.773838 *   339.826330 *   17   13   12   18)     10.14551      1.07446     -9.79076
   19)  C   6     1.492454 *   145.924057 *   270.470746 *   17   13   12   19)     11.16597      1.34195    -12.06659
   20)  C   6     1.395478 *   120.792633 *   267.180507 *   19   17   13   20)     11.25217      2.18324    -13.17662
   21)  C   6     1.391499 *   119.389951 *   181.817208 *   20   19   17   21)     11.39450      1.62824    -14.44469
   22)  C   6     1.394465 *   119.263311 *   359.944521 *   21   20   19   22)     11.44689      0.24133    -14.57979
   23)  N   7     1.353708 *   121.404372 *   359.730853 *   22   21   20   23)     11.35686     -0.57605    -13.50446
   24)  C   6     1.349956 *   119.597617 *     0.243841 *   23   22   21   24)     11.21814     -0.04338    -12.27182
   25)  C   6     1.532718 *   111.948461 *    44.939679 *   18   17   13   25)     10.23691      1.51018     -8.32413
   26)  C   6     1.535680 *   110.291189 *   194.307275 *   25   18   17   26)      9.07362      0.91418     -7.51801
   27)  C   6     1.511103 *   110.323849 *    69.774983 *   25   18   17   27)     11.58260      1.13509     -7.74807
   28)  C   6     1.400553 *   120.635305 *   248.610579 *   27   25   18   28)     12.51504      2.12401     -7.41023
   29)  C   6     1.391895 *   119.553452 *   179.127164 *   28   27   25   29)     13.75484      1.75241     -6.89820
   30)  C   6     1.389736 *   119.425371 *     0.081272 *   29   28   27   30)     14.04729      0.40441     -6.72862
   31)  C   6     1.396267 *   118.809802 *    -0.148055 *   30   29   28   31)     13.08413     -0.54270     -7.08196
   32)  N   7     1.349443 *   121.770457 *   360.014325 *   31   30   29   32)     11.88313     -0.18265     -7.58093
   33)  C   6     1.534178 *   113.443684 *   136.853264 *   26   25   18   33)      8.42991      1.91193     -6.54649
   34)  C   6     1.534846 *   111.530770 *    71.960786 *   33   26   25   34)      9.34699      2.20607     -5.35142
   35)  C   6     1.507231 *   108.467759 *   193.869091 *   33   26   25   35)      7.11683      1.34079     -6.07599
   36)  C   6     1.393821 *   121.369269 *   100.125706 *   35   33   26   36)      5.90592      1.75543     -6.62782
   37)  C   6     1.393761 *   120.376274 *   173.736144 *   36   35   33   37)      4.69836      1.31253     -6.09096
   38)  C   6     1.392026 *   120.429302 *   359.424223 *   37   36   35   38)      4.68649      0.46056     -4.99017
   39)  C   6     1.401877 *   118.616140 *     6.239582 *   38   37   36   39)      5.90627     -0.04509     -4.51932
   40)  C   6     1.382334 *   120.798688 *   353.791444 *   39   38   37   40)      7.10561      0.39139     -5.05028
   41)  C   6     1.510044 *   124.295383 *   189.270378 *   38   37   36   41)      3.44463      0.08760     -4.21627
   42)  C   6     1.526759 *   114.995751 *   357.472005 *   41   38   37   42)      2.14420      0.67182     -4.76268
   43)  C   6     1.533396 *   112.828555 *   191.933715 *   34   33   26   43)      8.87377      3.40376     -4.51900
   44)  C   6     1.536714 *   112.894170 *   224.212658 *   43   34   33   44)      8.93894      3.14329     -3.00592
   45)  C   6     1.512512 *   112.738469 *    98.180662 *   43   34   33   45)      9.60305      4.68231     -4.86706
   46)  C   6     1.398808 *   123.218259 *    30.661818 *   45   43   34   46)     10.92602      4.71079     -5.32049
   47)  C   6     1.391571 *   119.791292 *   179.032840 *   46   45   43   47)     11.53458      5.93035     -5.60120
   48)  C   6     1.389466 *   119.392957 *   360.027715 *   47   46   45   48)     10.81638      7.10697     -5.42694
   49)  C   6     1.396426 *   118.744542 *     0.289005 *   48   47   46   49)      9.49626      7.02781     -4.97859
   50)  N   7     1.349124 *   121.803093 *   359.743457 *   49   48   47   50)      8.90717      5.84474     -4.70755
   51)  C   6     1.532256 *   116.236537 *   293.545019 *   44   43   34   51)     10.33912      2.97076     -2.40797
   52)  C   6     1.536520 *   111.181906 *   215.163401 *   51   44   43   52)     10.41546      3.56435     -0.99280
   53)  C   6     1.503540 *   113.622880 *    88.539938 *   51   44   43   53)     10.83517      1.55167     -2.43510
   54)  C   6     1.397153 *   121.766035 *    35.336038 *   53   51   44   54)      9.97346      0.46761     -2.24987
   55)  C   6     1.393136 *   119.644017 *   179.776471 *   54   53   51   55)     10.48150     -0.82927     -2.27895
   56)  N   7     1.353044 *   121.469174 *    -0.201214 *   55   54   53   56)     11.79818     -1.06774     -2.47944
   57)  C   6     1.352445 *   119.419142 *   359.994630 *   56   55   54   57)     12.64264     -0.02616     -2.65578
   58)  C   6     1.394832 *   121.752050 *     0.167553 *   57   56   55   58)     12.19297      1.29411     -2.64035
   59)  C   6     1.533177 *   117.993272 *   278.511498 *   52   51   44   59)      9.89333      2.71589      0.17258
   60)  C   6     1.531207 *   113.696180 *    62.001685 *   59   52   51   60)      8.40125      2.38647      0.07382
   61)  C   6     1.507443 *   107.840343 *   186.308015 *   59   52   51   61)     10.21794      3.44113      1.45361
   62)  C   6     1.397100 *   121.614940 *   292.815896 *   61   59   52   62)      9.60958      4.65511      1.78231
   63)  C   6     1.394248 *   119.343735 *   179.131873 *   62   61   59   63)      9.95861      5.29444      2.97116
   64)  N   7     1.352795 *   121.678142 *    -0.012414 *   63   62   61   64)     10.87374      4.76951      3.81794
   65)  C   6     1.352308 *   119.404161 *     0.124061 *   64   63   62   65)     11.46626      3.59373      3.50940
   66)  C   6     1.394701 *   121.642735 *   359.909284 *   65   64   63   66)     11.15943      2.90554      2.33576
   67)  C   6     1.542336 *   116.644824 *   210.888484 *   42   41   38   67)      0.86728     -0.16763     -4.55385
   68)  C   6     1.536173 *   111.693046 *   311.905080 *   67   42   41   68)      0.73972     -0.65592     -3.10295
   69)  C   6     1.505731 *   108.028651 *   186.843497 *   67   42   41   69)     -0.31002      0.65413     -5.00760
   70)  C   6     1.397929 *   121.592862 *    45.479084 *   69   67   42   70)     -0.44864      1.99727     -4.64570
   71)  C   6     1.389674 *   119.849782 *   179.767500 *   70   69   67   71)     -1.55257      2.72051     -5.08095
   72)  C   6     1.395379 *   119.031835 *     0.777532 *   71   70   69   72)     -2.49884      2.09039     -5.89003
   73)  N   7     1.352241 *   121.306110 *     0.281516 *   72   71   70   73)     -2.35765      0.79744     -6.26001
   74)  C   6     1.351986 *   119.905695 *   359.316903 *   73   72   71   74)     -1.28976      0.08683     -5.83279
   75)  C   6     1.524180 *   119.137216 *   211.689380 *   68   67   42   75)     -0.64836     -0.83204     -2.49852
   76)  C   6     1.539980 *   113.001498 *   223.121544 *    1    2    3   76)     -0.60176     -1.03467     -0.96896
   77)  C   6     1.508278 *   112.107486 *   287.595508 *   75   68   67   77)     -1.36540     -2.03262     -3.06364
   78)  C   6     1.396257 *   120.235531 *   146.162550 *   77   75   68   78)     -2.75134     -2.00919     -3.23145
   79)  C   6     1.395123 *   119.198678 *   178.452214 *   78   77   75   79)     -3.39635     -3.14330     -3.72554
   80)  N   7     1.352545 *   121.709505 *   359.844479 *   79   78   77   80)     -2.71432     -4.26712     -4.04370
   81)  C   6     1.353024 *   119.473120 *   360.162669 *   80   79   78   81)     -1.37108     -4.29826     -3.88426
   82)  C   6     1.393268 *   121.494032 *    -0.111306 *   81   80   79   82)     -0.67033     -3.19738     -3.39619
   83)  C   6     1.531561 *   118.283352 *   357.534652 *    2    1    3   83)      2.26992      1.34747      0.05802
   84)  C   6     1.538404 *    41.811211 *   316.673161 *    9    2    1   84)      2.34004      2.04424     -1.32286
   85)  C   6     1.508056 *   113.218047 *   204.550368 *   83    2    1   85)      3.66175      1.24899      0.63015
   86)  C   6     1.399947 *   118.522565 *   155.165019 *   85   83    2   86)      4.22328      2.38666      1.22196
   87)  C   6     1.388779 *   120.555402 *   165.062956 *   86   85   83   87)      5.58622      2.44768      1.48156
   88)  C   6     1.398085 *   120.433213 *   359.930303 *   87   86   85   88)      6.41835      1.37306      1.15387
   89)  C   6     1.394023 *   118.680978 *     6.454405 *   88   87   86   89)      5.83702      0.19372      0.69071
   90)  C   6     1.389356 *   120.671459 *   354.303302 *   89   88   87   90)      4.47120      0.12558      0.44538
   91)  C   6     1.505173 *   119.469937 *   188.840681 *   88   87   86   91)      7.91131      1.53429      1.25702
   92)  C   6     1.521280 *   112.948615 *   198.714009 *   91   88   87   92)      8.64882      0.20503      1.31559
   93)  H   1     1.109315 *   106.491870 *   235.723055 *    2    1    3   93)      1.85913     -0.59906      0.87894
   94)  H   1     1.096522 *   120.417100 *   359.523532 *    4    3    1   94)     -0.62086      1.45016      2.17266
   95)  H   1     1.096101 *   122.586651 *   180.087751 *    5    4    3   95)     -1.72351      3.72033      2.24326
   96)  H   1     1.097017 *   116.091948 *   179.961051 *    7    6    5   96)     -1.94152      3.88890     -1.90514
   97)  H   1     1.101100 *   118.931425 *   180.172646 *    8    7    6   97)     -0.85142      1.63931     -2.14971
   98)  H   1     1.124527 *   103.627253 *   113.188722 *    1    2    3   98)     -0.26494     -0.43033      1.00458
   99)  H   1     1.114015 *   108.994710 *   122.754374 *    2    1    3   99)      1.90681     -0.56991     -0.88587
  100)  H   1     1.123894 *    94.569960 *   206.759482 *    9    2    1  100)      4.47925      1.86348     -1.41787
  101)  H   1     1.116803 *   106.808868 *   107.467624 *   10    9    2  101)      4.71120     -0.00134     -2.48220
  102)  H   1     1.099118 *   120.471821 *   356.768043 *   12   11    9  102)      6.03522      2.84340     -2.81653
  103)  H   1     1.102276 *   119.600619 *   176.912550 *   13   12   11  103)      6.50555      4.75820     -4.31439
  104)  H   1     1.095648 *   122.833564 *   181.271946 *   14   13   12  104)      4.53260      6.02919     -5.33660
  105)  H   1     1.106396 *   115.806039 *   176.237210 *   16   15   14  105)      1.80105      3.37454     -3.65191
  106)  H   1     1.114682 *   107.226862 *   356.587003 *   10    9    2  106)      3.00552     -0.24364     -2.13599
  107)  H   1     1.109170 *    63.629984 *   183.053019 *   17   13   12  107)     10.69036      2.95145    -10.73087
  108)  H   1     1.114209 *   109.731577 *   168.311582 *   18   17   13  108)     10.39620     -0.00591     -9.89769
  109)  H   1     1.095753 *   120.351908 *     1.818382 *   20   19   17  109)     11.20824      3.27097    -13.05173
  110)  H   1     1.094342 *   120.503817 *   179.992629 *   21   20   19  110)     11.46396      2.27090    -15.32772
  111)  H   1     1.095749 *   122.777997 *   179.888643 *   22   21   20  111)     11.55959     -0.25641    -15.54944
  112)  H   1     1.102492 *   117.254645 *   181.031131 *   24   23   22  112)     11.13096     -0.74470    -11.42564
  113)  H   1     1.110518 *   105.546778 *    83.092540 *   17   13   12  113)     12.07253      1.95948    -10.25108
  114)  H   1     1.109165 *   109.477388 *   283.549632 *   18   17   13  114)      9.09605      1.16926    -10.13701
  115)  H   1     1.108554 *   111.317609 *   260.884504 *   26   25   18  115)      9.39052      0.00880     -6.96235
  116)  H   1     1.097054 *   120.191946 *   359.613682 *   28   27   25  116)     12.27237      3.18393     -7.55590
  117)  H   1     1.094854 *   120.158581 *   180.254708 *   29   28   27  117)     14.49275      2.51710     -6.63471
  118)  H   1     1.094307 *   120.899009 *   180.019281 *   30   29   28  118)     15.01448      0.08524     -6.32839
  119)  H   1     1.096452 *   122.671159 *   180.033547 *   31   30   29  119)     13.24786     -1.62159     -6.97526
  120)  H   1     1.121362 *   107.611784 *   312.520618 *   25   18   17  120)     10.15362      2.62810     -8.29649
  121)  H   1     1.110781 *   109.176243 *    16.466894 *   26   25   18  121)      8.28640      0.56301     -8.21858
  122)  H   1     1.119189 *   108.905992 *   312.046677 *   33   26   25  122)      8.23104      2.87008     -7.08962
  123)  H   1     1.114427 *   109.263862 *   315.619200 *   34   33   26  123)     10.38761      2.36543     -5.71699
  124)  H   1     1.096074 *   120.025095 *   355.522649 *   36   35   33  124)      5.89861      2.45660     -7.47025
  125)  H   1     1.100743 *   120.546278 *   181.288730 *   37   36   35  125)      3.74030      1.65483     -6.51118
  126)  H   1     1.099908 *   118.932672 *   177.963893 *   39   38   37  126)      5.90013     -0.74535     -3.67115
  127)  H   1     1.101872 *   120.838283 *   183.824278 *   40   39   38  127)      8.06608      0.04164     -4.63882
  128)  H   1     1.116182 *   108.800205 *    69.881226 *   34   33   26  128)      9.40087      1.29638     -4.70688
  129)  H   1     1.113866 *   108.876119 *   333.689298 *   42   41   38  129)      2.26384      0.85900     -5.85417
  130)  H   1     1.121941 *   105.542701 *   239.898538 *   41   38   37  130)      3.36189     -1.02814     -4.30014
  131)  H   1     1.117543 *   109.527226 *    87.934080 *   42   41   38  131)      1.97051      1.68066     -4.31439
  132)  H   1     1.120108 *   110.070895 *    57.922947 *   44   43   34  132)      8.31917      2.24810     -2.74293
  133)  H   1     1.102441 *   119.275076 *   357.553131 *   46   45   43  133)     11.46397      3.76078     -5.47366
  134)  H   1     1.094959 *   120.082947 *   179.913721 *   47   46   45  134)     12.56949      5.95813     -5.95774
  135)  H   1     1.094316 *   120.932092 *   180.084838 *   48   47   46  135)     11.27054      8.07981     -5.63872
  136)  H   1     1.096238 *   122.650412 *   179.629694 *   49   48   47  136)      8.86970      7.91411     -4.82485
  137)  H   1     1.131212 *   108.105595 *   339.857782 *   43   34   33  137)      7.77722      3.57351     -4.73903
  138)  H   1     1.112335 *   107.561972 *   171.388055 *   44   43   34  138)      8.43471      3.99411     -2.49686
  139)  H   1     1.110980 *   108.325115 *    43.018970 *   52   51   44  139)      9.88836      4.54232     -0.99532
  140)  H   1     1.106349 *   118.696517 *     0.515937 *   54   53   51  140)      8.90006      0.66681     -2.07057
  141)  H   1     1.096012 *   122.565513 *   179.893020 *   55   54   53  141)      9.84917     -1.71380     -2.14109
  142)  H   1     1.096039 *   115.748040 *   180.077332 *   57   56   55  142)     13.69545     -0.28791     -2.81190
  143)  H   1     1.095649 *   120.113172 *   179.956178 *   58   57   56  143)     12.90068      2.11760     -2.78680
  144)  H   1     1.122706 *   106.953043 *   330.511516 *   51   44   43  144)     11.04143      3.57918     -3.03809
  145)  H   1     1.109574 *   107.777737 *   156.995954 *   52   51   44  145)     11.47938      3.79631     -0.77966
  146)  H   1     1.109442 *   110.383651 *    57.488465 *   60   59   52  146)      7.80272      3.31878      0.01538
  147)  H   1     1.096288 *   120.573115 *   359.107947 *   62   61   59  147)      8.86437      5.10400      1.11523
  148)  H   1     1.096025 *   122.540146 *   180.022272 *   63   62   61  148)      9.51487      6.24780      3.28014
  149)  H   1     1.096022 *   115.805810 *   179.887161 *   65   64   63  149)     12.19644      3.22192      4.23732
  150)  H   1     1.096248 *   120.092344 *   179.686449 *   66   65   64  150)     11.65147      1.95150      2.11336
  151)  H   1     1.126944 *   108.887845 *   303.761725 *   59   52   51  151)     10.43495      1.72764      0.17569
  152)  H   1     1.120572 *   108.491895 *   302.250739 *   60   59   52  152)      8.21883      1.85062     -0.89328
  153)  H   1     1.116917 *   108.468712 *   333.523058 *   68   67   42  153)      1.28451      0.05893     -2.43985
  154)  H   1     1.107494 *   119.238098 *   357.299975 *   70   69   67  154)      0.34797      2.48137     -4.04770
  155)  H   1     1.094972 *   120.466309 *   180.354311 *   71   70   69  155)     -1.67420      3.77147     -4.79872
  156)  H   1     1.095938 *   122.792738 *   179.843954 *   72   71   70  156)     -3.39035      2.60235     -6.26976
  157)  H   1     1.097505 *   115.704638 *   180.158333 *   74   73   72  157)     -1.24531     -0.95598     -6.17201
  158)  H   1     1.119153 *   108.439087 *    70.100361 *   67   42   41  158)      0.92817     -1.07344     -5.20830
  159)  H   1     1.116096 *   107.707931 *    88.107559 *   68   67   42  159)      1.28033     -1.62911     -3.02351
  160)  H   1     1.122360 *   108.321788 *    47.109910 *   75   68   67  160)     -1.25376      0.08368     -2.73229
  161)  H   1     1.111336 *   106.727301 *   311.590973 *   76    1    2  161)     -0.07642     -1.99519     -0.77792
  162)  H   1     1.095688 *   120.643326 *   358.362198 *   78   77   75  162)     -3.32914     -1.11261     -2.98082
  163)  H   1     1.096111 *   122.499022 *   179.740182 *   79   78   77  163)     -4.48047     -3.18287     -3.88233
  164)  H   1     1.095850 *   115.884999 *   179.899911 *   81   80   79  164)     -0.87803     -5.23682     -4.16154
  165)  H   1     1.100362 *   121.328648 *   179.422684 *   82   81   80  165)      0.42321     -3.22246     -3.27644
  166)  H   1     1.110605 *   106.628918 *   198.927233 *   76    1    2  166)     -1.65253     -1.19705     -0.64812
  167)  H   1     1.113990 *   109.675461 *    86.580782 *   84    9    2  167)      1.45237      1.73583     -1.92110
  168)  H   1     1.096484 *   119.742207 *   347.887673 *   86   85   83  168)      3.59023      3.25490      1.44032
  169)  H   1     1.096540 *   119.800083 *   182.101962 *   87   86   85  169)      6.01843      3.35810      1.91368
  170)  H   1     1.100938 *   119.106812 *   176.519657 *   89   88   87  170)      6.48032     -0.67586      0.48562
  171)  H   1     1.096762 *   118.979751 *   182.007010 *   90   89   88  171)      4.04817     -0.80583      0.04988
  172)  H   1     1.121060 *   106.883454 *   322.901641 *   83    2    1  172)      1.67072      2.01113      0.73425
  173)  H   1     1.108867 *   108.105391 *   201.590938 *   84    9    2  173)      2.22815      3.13439     -1.15359
  174)  H   1     1.096708 *   111.529125 *    73.867946 *   92   91   88  174)      8.52868     -0.27919      2.29225
  175)  H   1     1.103105 *   110.515836 *   194.021324 *   92   91   88  175)      9.72756      0.35332      1.13903
  176)  H   1     1.120004 *   107.959411 *   318.112565 *   91   88   87  176)      8.13364      2.09627      2.19997
  177)  H   1     1.102635 *   111.752436 *   313.787083 *   92   91   88  177)      8.28045     -0.50064      0.55261

 Normal termination. 

 +-------------------------------------------------+
 |    Date: 16.12.2003 Time: 14.57.22              |
 +-------------------------------------------------+
  Elapsed time is       3245 second(s)
  Return code is      0
