# Supplementary material for: Characterization by SEM, TEM and Quantum-Chemical Simulations of the Spherical Carbon with Nitrogen (SCN) Active Carbon Produced by Thermal Decomposition of Poly(vinylpyridine-divinylbenzene) Copolymer
Source: Materials (Basel). 2009 Sep 7;2(3):1239–51. doi: 10.3390/ma2031239 (PMC5445732; doi:10.3390/ma2031239)
Supplement: Supplementary file 1 [file materials-02-01239-s001.zip › Supplementary Data/c01.prt]

 File name for system under study is:
 SKN                                                                             
 +--------------------- QuChem --------------------+
 | Quantum Chemisty SemiEmpirical and SemiAbInitio |
 |   program for Molecule and Cluster simulation   |
 |   by Khavryutchenko Vladimir D. CompChem Group. |
 |  E-mail: vkhavr@compchem.kiev.ua  Reg.No 000001 |
 |    UKRAINE 02091, Kiev, ul. Revutskogo 13/149   |
 | Compaq Visual Fortran 6.6 / 300 atoms & 1000 AO |
 | Copyright (C) 1990-2003 CompChem. Ed.02.08.2003 |
 +-------------------------------------------------+
 |     Date: 17.12.2003 Time:  0.53.33             |
 +-------------------------------------------------+
 Commentary for system under study is:
 Cluster SKN by PM3 method.Mult=1. Point 01.                                     

 Timing section. =============================
 Computation time is:10 day(s),  0 hour(s),  0 min.,  1 sec.
 or in seconds:    864001
 Quantum chemistry method section. ===========
 Used quantum chemistry method is PM3
 In/out file control section. ================
 i= 1; 10
 i= 2; 10
 i= 3; 11
 i= 4; 00
 i= 5; 11
 i= 6; 11
 i= 7; 01
 i= 8; 00
 i= 9; 11
 i=10; 01
 i=11; 01
 i=12; 00
 i=13; 00
 i=14; 00
 i=15; 00
 i=16; 00
 SCF information section. ====================
 Charge of system KHARGE:.............   0
 Multiplicity of system IMULT:........   1
 Close or open shell HF ISHELL:.......   0
 Initial density matrix KTRIAL:.......   0
 Max. number of SCF calc. KITSCF:..... 515
 Density matrix extrapol. NSTART:.....   1
 Density matrix extrapol. NSTEP:......   4
 Density matrix saving & print. IWPF:.   1
 Shift of LUMO in eV SHLEV:........           0.000
 SCF accuracy for optimiz. SCFOPT:.     0.000005000
 SCF accuracy for optimiz. SCFHES:.     0.000005000
 SCF accuracy for optimiz. SCFDIP:.     0.000155000
 SCF accuracy for optimiz. SCFPOL:.     0.000255000
 Printing pointer section. ===================
 Optimization control section. ===============
 Number of function evaluation 
 during optimization MAXEND.........      90803
 Max. gradient for optimization 
 terminating GMAX..................     0.15000
 Max. determination of hessian 
 for Newton-Raphson optim. RMVAL...     0.15000
 Parameter for N-R optimization 
 convergence rate RMVAL............     0.05000
 ==================== End of read of control file ====================
 Geometry is reding from exist file 3 with current structure.

     Trial geometry parameters
     NOTE! These parameters define the initial trial geometry of the previous run
     This run starts where the previous ended due to time or iteration limit.
    Atom  Symbol  Atomic   Bond length       Bond angle        Twist
   number         number   (angstroms)       (degrees)        (degrees)
     I                       NA I             NB NA I        NC  NB  NA  I     NA    NB    NC
     1)     XX     99
     2)     XX     99      0.999990                                             1
     3)     XX     99      0.999990          90.000000                          2     1
     4)      C      6      5.222710 *       132.696570 *       124.085220 *     1     2     3
     5)      C      6      3.860330 *       131.014240 *       111.745160 *     1     2     3
     6)      C      6      6.293470 *       141.672050 *       115.838520 *     1     2     3
     7)      C      6      7.402530 *       135.844890 *       109.361020 *     1     2     3
     8)      C      6      8.525630 *       140.690560 *       104.218170 *     1     2     3
     9)      N      7      8.715710 *       149.545460 *       102.265370 *     1     2     3
    10)      C      6      7.829920 *       156.282500 *       107.013030 *     1     2     3
    11)      C      6      6.562780 *       153.874920 *       116.638960 *     1     2     3
    12)      C      6      3.320370 *       153.902660 *        53.934820 *     1     2     3
    13)      C      6      2.700000 *       149.338000 *       113.308780 *     1     2     3
    14)      C      6      4.146540 *       162.715220 *         5.050560 *     1     2     3
    15)      C      6      4.123140 *       148.478840 *       -28.939630 *     1     2     3
    16)      C      6      5.381550 *       145.474650 *       319.026240 *     1     2     3
    17)      C      6      6.406340 *       154.718040 *       319.159450 *     1     2     3
    18)      N      7      6.431420 *       165.622550 *       335.179390 *     1     2     3
    19)      C      6      5.443470 *       168.676890 *       373.919830 *     1     2     3
    20)      C      6      7.023370 *        57.234490 *       276.398840 *     1     2     3
    21)      C      6      6.326020 *        52.132230 *       266.088420 *     1     2     3
    22)      C      6      7.807710 *        66.535590 *       274.087490 *     1     2     3
    23)      C      6      8.692370 *        69.985340 *       281.307310 *     1     2     3
    24)      C      6      9.617680 *        76.044360 *       278.818880 *     1     2     3
    25)      C      6      9.726350 *        79.271250 *       271.047630 *     1     2     3
    26)      N      7      8.974390 *        77.532870 *       264.224690 *     1     2     3
    27)      C      6      7.995490 *        71.250970 *       264.507030 *     1     2     3
    28)      C      6      5.888960 *        38.684400 *       266.832380 *     1     2     3
    29)      C      6      4.412870 *        35.188490 *       263.840420 *     1     2     3
    30)      C      6      6.753010 *        33.352210 *       249.757910 *     1     2     3
    31)      C      6      7.307600 *        22.878080 *       247.947410 *     1     2     3
    32)      C      6      8.326130 *        22.713310 *       229.928360 *     1     2     3
    33)      C      6      8.784060 *        31.066580 *       223.676660 *     1     2     3
    34)      C      6      8.287330 *        39.299530 *       228.908190 *     1     2     3
    35)      N      7      7.303480 *        41.199010 *       239.051710 *     1     2     3
    36)      C      6      3.472490 *        49.599520 *       278.214040 *     1     2     3
    37)      C      6      3.708980 *        28.844340 *       298.256210 *     1     2     3
    38)      C      6      2.387480 *        64.108370 *       261.429230 *     1     2     3
    39)      C      6      2.540050 *        95.118890 *       272.187930 *     1     2     3
    40)      C      6      2.352670 *       125.211380 *       258.198570 *     1     2     3
    41)      C      6      1.945650 *       129.190210 *       212.433090 *     1     2     3
    42)      C      6      1.878190 *        89.084520 *       195.852280 *     1     2     3
    43)      C      6      2.126030 *        57.091480 *       221.222540 *     1     2     3
    44)      C      6      2.851690 *       146.371210 *       175.388920 *     1     2     3
    45)      C      6      4.130900 *       154.304680 *       198.294020 *     1     2     3
    46)      C      6      4.571020 *        36.964920 *       327.006300 *     1     2     3
    47)      C      6      4.570290 *        37.979100 *        -0.748280 *     1     2     3
    48)      C      6      6.040740 *        35.437210 *       321.450450 *     1     2     3
    49)      C      6      6.838920 *        25.262920 *       318.982320 *     1     2     3
    50)      C      6      8.205700 *        27.048170 *       316.673520 *     1     2     3
    51)      C      6      8.796020 *        35.531510 *       317.258400 *     1     2     3
    52)      C      6      8.148370 *        43.845590 *       318.926520 *     1     2     3
    53)      N      7      6.825190 *        45.412050 *       320.697010 *     1     2     3
    54)      C      6      5.419870 *        29.082220 *        20.974330 *     1     2     3
    55)      C      6      6.523690 *        38.716950 *        27.301480 *     1     2     3
    56)      C      6      4.959290 *        36.059860 *       326.576750 *     1     3     2
    57)      C      6      5.042570 *        47.011800 *       308.642040 *     1     3     2
    58)      C      6      5.080210 *        39.914970 *        99.929560 *     1     2     3
    59)      N      7      5.142830 *        34.057420 *       123.183400 *     1     2     3
    60)      C      6      5.159100 *        60.791060 *       344.247430 *     1     3     2
    61)      C      6      5.064820 *        45.393670 *       346.920930 *     1     3     2
    62)      C      6      6.537240 *        51.752400 *        32.596900 *     1     2     3
    63)      C      6      5.374930 *        60.210530 *        38.075170 *     1     2     3
    64)      C      6      7.365400 *        58.014830 *        22.420170 *     1     2     3
    65)      C      6      7.099920 *        62.154010 *        10.803070 *     1     2     3
    66)      C      6      8.223300 *        67.091310 *         6.666140 *     1     2     3
    67)      N      7      9.387350 *        67.168240 *        11.545750 *     1     2     3
    68)      C      6      9.586490 *        63.937770 *        19.688330 *     1     2     3
    69)      C      6      8.681040 *        59.887470 *        25.691300 *     1     2     3
    70)      C      6      5.194400 *       140.643290 *       198.850430 *     1     2     3
    71)      C      6      5.663110 *       132.459170 *       179.587120 *     1     2     3
    72)      C      6      6.480680 *       159.529020 *       134.135400 *     1     3     2
    73)      C      6      7.049500 *       155.598560 *       160.904800 *     1     3     2
    74)      C      6      8.339280 *       152.071750 *       157.418030 *     1     3     2
    75)      C      6      9.021650 *       151.880480 *       140.234760 *     1     3     2
    76)      N      7      8.605190 *       152.378600 *       122.293850 *     1     3     2
    77)      C      6      7.394280 *       154.991110 *       114.514870 *     1     3     2
    78)      C      6      6.075830 *       137.919990 *       160.420740 *     1     2     3
    79)      C      6      5.499340 *       129.090040 *       145.066440 *     1     2     3
    80)      C      6      7.550630 *       135.462940 *       159.889040 *     1     2     3
    81)      C      6      8.506770 *       142.403820 *       156.552480 *     1     2     3
    82)      C      6      9.844240 *       139.926700 *       156.865680 *     1     2     3
    83)      N      7     10.311300 *       132.900950 *       159.281740 *     1     2     3
    84)      C      6      9.563820 *       126.611770 *       161.479580 *     1     2     3
    85)      C      6      8.172770 *       126.485860 *       162.152030 *     1     2     3
    86)      C      6      4.429060 *       127.284690 *        86.119580 *     1     2     3
    87)      C      6      4.520790 *       141.436450 *        66.746760 *     1     2     3
    88)      C      6      4.122270 *       108.934990 *        77.187500 *     1     2     3
    89)      C      6      4.495310 *       104.866350 *        58.840120 *     1     2     3
    90)      C      6      4.731220 *        88.610470 *        53.735510 *     1     2     3
    91)      C      6      4.648840 *        74.532060 *        63.661850 *     1     2     3
    92)      C      6      4.395990 *        76.328670 *        81.580770 *     1     2     3
    93)      C      6      4.117140 *        93.227460 *        88.998730 *     1     2     3
    94)      C      6      5.466230 *        61.685910 *        56.574430 *     1     2     3
    95)      C      6      5.814150 *        48.954720 *        66.631960 *     1     2     3
    96)      H      1      3.701620 *       114.805510 *       117.812670 *     1     2     3
    97)      H      1      7.540840 *       127.496000 *       109.743000 *     1     2     3
    98)      H      1      9.446600 *       137.218910 *       101.870220 *     1     2     3
    99)      H      1      8.297620 *       163.286060 *       104.394310 *     1     2     3
   100)      H      1      5.984590 *       144.871980 *       205.753140 *     1     3     2
   101)      H      1      5.733420 *       122.686280 *       119.859530 *     1     2     3
   102)      H      1      2.818190 *       138.523260 *        33.734500 *     1     2     3
   103)      H      1      1.816530 *       132.753960 *       101.120690 *     1     2     3
   104)      H      1      3.424760 *       135.530070 *       -29.749450 *     1     2     3
   105)      H      1      5.758400 *       135.356310 *       314.074650 *     1     2     3
   106)      H      1      7.417790 *       152.281950 *       313.508620 *     1     2     3
   107)      H      1      5.891090 *       167.451090 *        64.723840 *     1     2     3
   108)      H      1      6.360280 *        57.537840 *       255.815670 *     1     2     3
   109)      H      1      8.824640 *        67.452840 *       288.453910 *     1     2     3
   110)      H      1     10.407540 *        77.779840 *       282.901720 *     1     2     3
   111)      H      1     10.575930 *        83.005360 *       269.874740 *     1     2     3
   112)      H      1      7.549100 *        69.462050 *       256.837200 *     1     2     3
   113)      H      1      7.279950 *        54.230650 *       286.108130 *     1     2     3
   114)      H      1      4.342720 *        33.663220 *       237.933000 *     1     2     3
   115)      H      1      7.148280 *        17.117090 *       267.114620 *     1     2     3
   116)      H      1      8.934170 *        58.333670 *        13.706260 *     1     3     2
   117)      H      1      9.690900 *        72.275460 *        19.050460 *     1     3     2
   118)      H      1      8.844510 *        45.279860 *       225.847540 *     1     2     3
   119)      H      1      6.341190 *        35.999650 *       282.103250 *     1     2     3
   120)      H      1      4.179970 *        60.566970 *       286.451800 *     1     2     3
   121)      H      1      3.136400 *        13.260680 *       310.912200 *     1     2     3
   122)      H      1      3.452000 *        95.555520 *       284.012640 *     1     2     3
   123)      H      1      3.218370 *       137.397920 *       268.080650 *     1     2     3
   124)      H      1      2.585370 *        86.999770 *       174.015090 *     1     2     3
   125)      H      1      2.932890 *        42.755770 *       208.505940 *     1     2     3
   126)      H      1      4.152190 *       155.643010 *       235.217340 *     1     2     3
   127)      H      1      3.396400 *       128.939290 *       166.871830 *     1     2     3
   128)      H      1      4.751500 *       152.264820 *       184.090430 *     1     3     2
   129)      H      1      3.642260 *        43.731160 *         9.126050 *     1     2     3
   130)      H      1      6.539160 *        16.122320 *       318.852890 *     1     2     3
   131)      H      1      8.925300 *        21.607250 *       314.287570 *     1     2     3
   132)      H      1      9.886190 *        35.746660 *       316.293020 *     1     2     3
   133)      H      1      8.804070 *        49.792900 *       318.971210 *     1     2     3
   134)      H      1      4.471670 *        51.122300 *       324.828240 *     1     2     3
   135)      H      1      5.289190 *        47.912190 *        -1.394170 *     1     2     3
   136)      H      1      7.202310 *        39.412510 *        15.658920 *     1     2     3
   137)      H      1      5.467880 *        51.097720 *       101.644440 *     1     2     3
   138)      H      1      5.628930 *        67.612690 *       353.188920 *     1     3     2
   139)      H      1      5.484690 *        42.614540 *       362.456630 *     1     3     2
   140)      H      1      6.140540 *        22.760520 *       352.303990 *     1     3     2
   141)      H      1      7.206680 *        35.050330 *        37.884180 *     1     2     3
   142)      H      1      5.719880 *        70.694340 *        34.495280 *     1     2     3
   143)      H      1      6.181880 *        61.469340 *         4.920980 *     1     2     3
   144)      H      1      8.352570 *        70.769340 *        -0.377870 *     1     2     3
   145)      H      1     10.628580 *        64.663140 *        21.669790 *     1     2     3
   146)      H      1      9.121990 *        58.110980 *        32.938430 *     1     2     3
   147)      H      1      7.285620 *        51.889540 *        41.476250 *     1     2     3
   148)      H      1      4.411600 *        57.566110 *        31.183180 *     1     2     3
   149)      H      1      5.076570 *       122.503610 *       177.004010 *     1     2     3
   150)      H      1      6.626180 *       153.352620 *       180.305870 *     1     3     2
   151)      H      1      8.943770 *       148.764670 *       167.719290 *     1     3     2
   152)      H      1     10.066800 *       149.904300 *       140.535460 *     1     3     2
   153)      H      1      7.343340 *       131.470230 *       218.574370 *     1     2     3
   154)      H      1      5.065790 *       130.560470 *       209.335030 *     1     2     3
   155)      H      1      6.639750 *       128.843890 *       183.900240 *     1     2     3
   156)      H      1      6.053320 *       161.051960 *       216.751930 *     1     3     2
   157)      H      1      4.779290 *       120.919130 *       151.138090 *     1     2     3
   158)      H      1      8.335730 *       158.236540 *       218.594290 *     1     3     2
   159)      H      1     10.677950 *       143.686270 *       154.778770 *     1     2     3
   160)      H      1     10.215480 *       121.587510 *       162.593020 *     1     2     3
   161)      H      1      7.709160 *       119.518850 *       164.165620 *     1     2     3
   162)      H      1      6.405280 *       123.105590 *       143.081060 *     1     2     3
   163)      H      1      5.376360 *       148.947410 *        72.845080 *     1     2     3
   164)      H      1      4.999540 *       113.852290 *        50.642560 *     1     2     3
   165)      H      1      5.367300 *        87.246370 *        43.585860 *     1     2     3
   166)      H      1      4.838070 *        67.025610 *        90.477640 *     1     2     3
   167)      H      1      4.345190 *        94.841080 *       103.570490 *     1     2     3
   168)      H      1      5.513020 *       125.458710 *        89.176540 *     1     2     3
   169)      H      1      5.020010 *       134.123980 *        52.641730 *     1     2     3
   170)      H      1      6.354430 *        53.340460 *        77.001590 *     1     2     3
   171)      H      1      6.708180 *        45.299930 *        59.920590 *     1     2     3
   172)      H      1      6.492240 *        66.033250 *        57.180000 *     1     2     3

               ************** 
      * parameters to be optimized, of which there are NVAR.........=   507
 Current system is nonlinear

 Total number of integrals max_q=    492366
 Integrals will use disk file

 Trial set of atomic coordinates (Angstroms)
 Atom #   Symbol  Atomic #     X-coordinate    Y-coordinate   Z-coordinate   Atomic orbitals
     1)     XX     99          0.000000       0.000000       0.000000
     2)     XX     99          0.999990       0.000000       0.000000
     3)     XX     99          0.999990       0.999990       0.000000
     4)      C      6         -3.541601      -2.151169       3.179030          1         4
     5)      C      6         -2.533328      -1.079131       2.705526          5         8
     6)      C      6         -4.937063      -1.701056       3.512774          9        12
     7)      C      6         -5.310994      -1.709521       4.865011         13        16
     8)      C      6         -6.596586      -1.326580       5.235610         17        20
     9)      N      7         -7.513217      -0.938474       4.316762         21        24
    10)      C      6         -7.168603      -0.921483       3.011585         25        28
    11)      C      6         -5.892293      -1.295692       2.583050         29        32
    12)      C      6         -2.981852       0.859876       1.180691         33        36
    13)      C      6         -2.322515      -0.544831       1.264549         37        40
    14)      C      6         -3.959281       1.227242       0.108461         41        44
    15)      C      6         -3.514759       1.886459      -1.043084         45        48
    16)      C      6         -4.433727       2.302860      -1.999995         49        52
    17)      C      6         -5.792722       2.069855      -1.789208         53        56
    18)      N      7         -6.229994       1.449459      -0.670377         57        60
    19)      C      6         -5.337516       1.037393       0.257110         61        64
    20)      C      6          3.801063       0.658205      -5.869107         65        68
    21)      C      6          3.883172      -0.340672      -4.982314         69        72
    22)      C      6          3.108869       0.510510      -7.143854         73        76
    23)      C      6          2.975055       1.601391      -8.008863         77        80
    24)      C      6          2.319502       1.430977      -9.223448         81        84
    25)      C      6          1.810654       0.174724      -9.554731         85        88
    26)      N      7          1.937387      -0.881777      -8.718296         89        92
    27)      C      6          2.569938      -0.724744      -7.536446         93        96
    28)      C      6          4.596926      -0.203390      -3.675154         97       100
    29)      C      6          3.606465      -0.272858      -2.528315        101       104
    30)      C      6          5.640835      -1.284547      -3.483399        105       108
    31)      C      6          6.732742      -1.066670      -2.633139        109       112
    32)      C      6          7.680425      -2.069568      -2.460161        113       116
    33)      C      6          7.524147      -3.278393      -3.130346        117       120
    34)      C      6          6.413112      -3.449987      -3.955935        121       124
    35)      N      7          5.495330      -2.473935      -4.125749        125       128
    36)      C      6          2.250612       0.377811      -2.617287        129       132
    37)      C      6          3.248820       0.847096      -1.576112        133       136
    38)      C      6          1.042542      -0.320093      -2.123843        137       140
    39)      C      6         -0.226630       0.096585      -2.528075        141       144
    40)      C      6         -1.356537      -0.393130      -1.881572        145       148
    41)      C      6         -1.229450      -1.272763      -0.808752        149       152
    42)      C      6          0.030009      -1.806530      -0.512977        153       156
    43)      C      6          1.155071      -1.342512      -1.176213        157       160
    44)      C      6         -2.374440      -1.574183       0.126962        161       164
    45)      C      6         -3.722405      -1.700573      -0.562214        165       168
    46)      C      6          3.652262       2.305396      -1.496781        169       172
    47)      C      6          3.602464       2.812198      -0.036729        173       176
    48)      C      6          4.921701       2.739186      -2.182717        177       180
    49)      C      6          6.184838       2.202153      -1.915496        181       184
    50)      C      6          7.308198       2.714469      -2.560355        185       188
    51)      C      6          7.158166       3.754227      -3.469352        189       192
    52)      C      6          5.876680       4.255218      -3.708596        193       196
    53)      N      7          4.791306       3.761261      -3.078884        197       200
    54)      C      6          4.736550       2.459852       0.942984        201       204
    55)      C      6          5.090079       3.625861       1.871565        205       208
    56)      C      6          4.557676       1.112051       1.607945        209       212
    57)      C      6          4.059944       0.802497       2.881035        213       216
    58)      C      6          3.896509      -0.562097       3.210888        217       220
    59)      N      7          4.260715      -1.576342       2.410426        221       224
    60)      C      6          4.844810      -1.284359       1.222518        225       228
    61)      C      6          4.998557       0.031345       0.815997        229       232
    62)      C      6          4.046951       4.325279       2.765802        233       236
    63)      C      6          2.670343       3.672039       2.876677        237       240
    64)      C      6          3.901451       5.775007       2.382665        241       244
    65)      C      6          3.316348       6.166534       1.176672        245       248
    66)      C      6          3.201032       7.523489       0.879300        249       252
    67)      N      7          3.642541       8.476766       1.731667        253       256
    68)      C      6          4.211796       8.108263       2.901315        257       260
    69)      C      6          4.355277       6.767098       3.255519        261       264
    70)      C      6         -4.016377      -3.117337      -1.064291        265       268
    71)      C      6         -3.822965      -4.177900       0.030107        269       272
    72)      C      6         -5.409168      -3.177119      -1.626664        273       276
    73)      C      6         -6.485502      -2.593454      -0.952740        277       280
    74)      C      6         -7.760086      -2.659902      -1.499858        281       284
    75)      C      6         -7.937412      -3.315191      -2.719774        285       288
    76)      N      7         -6.898498      -3.884117      -3.372484        289       292
    77)      C      6         -5.655494      -3.821163      -2.844200        293       296
    78)      C      6         -4.509540      -3.836387       1.364512        297       300
    79)      C      6         -3.467559      -3.499261       2.444167        301       304
    80)      C      6         -5.382066      -4.972897       1.820900        305       308
    81)      C      6         -6.740172      -4.761358       2.065114        309       312
    82)      C      6         -7.533024      -5.827784       2.489888        313       316
    83)      N      7         -7.019242      -7.064888       2.672172        317       320
    84)      C      6         -5.703764      -7.279251       2.438488        321       324
    85)      C      6         -4.859728      -6.254698       2.013942        325       328
    86)      C      6         -2.683017       0.238479       3.515838        329       332
    87)      C      6         -3.534883       1.112606       2.589256        333       336
    88)      C      6         -1.337657       0.864692       3.802117        337       340
    89)      C      6         -1.153340       2.248141       3.717994        341       344
    90)      C      6          0.114730       2.797758       3.813637        345       348
    91)      C      6          1.239842       1.987836       4.015347        349       352
    92)      C      6          1.039001       0.625403       4.225408        353       356
    93)      C      6         -0.231795       0.071831       4.109982        357       360
    94)      C      6          2.592659       2.650846       4.016318        361       364
    95)      C      6          3.817892       1.739240       4.025305        365       368
    96)      H      1         -1.552975      -1.567762       2.971932        369       369
    97)      H      1         -4.590155      -2.021024       5.631182        370       370
    98)      H      1         -6.933370      -1.319768       6.278920        371       371
    99)      H      1         -7.947067      -0.593230       2.311430        372       372
   100)      H      1         -5.654123      -1.267896       1.496210        373       373
   101)      H      1         -3.096269      -2.402485       4.184888        374       374
   102)      H      1         -2.111457       1.552245       1.036570        375       375
   103)      H      1         -1.233154      -0.257265       1.308788        376       376
   104)      H      1         -2.443971       2.082963      -1.190485        377       377
   105)      H      1         -4.097046       2.814658      -2.907074        378       378
   106)      H      1         -6.566577       2.375316      -2.502307        379       379
   107)      H      1         -5.750357       0.546526       1.157430        380       380
   108)      H      1          3.413833      -1.315010      -5.202851        381       381
   109)      H      1          3.383753       2.579853      -7.731031        382       382
   110)      H      1          2.202950       2.271135      -9.914930        383       383
   111)      H      1          1.287900      -0.022949     -10.497194        384       384
   112)      H      1          2.648433      -1.609807      -6.883548        385       385
   113)      H      1          4.255303       1.638842      -5.674880        386       386
   114)      H      1          3.614490      -1.278016      -2.039940        387       387
   115)      H      1          6.831649      -0.105907      -2.101253        388       388
   116)      H      1          8.540220      -1.907296      -1.801736        389       389
   117)      H      1          8.255917      -4.083552      -3.012967        390       390
   118)      H      1          6.223391      -4.377584      -4.509048        391       391
   119)      H      1          5.130153       0.781503      -3.644375        392       392
   120)      H      1          2.054062       1.031011      -3.491417        393       393
   121)      H      1          3.052773       0.471158      -0.543686        394       394
   122)      H      1         -0.334189       0.831927      -3.333545        395       395
   123)      H      1         -2.368954      -0.072965      -2.177301        396       396
   124)      H      1          0.135318      -2.567754       0.269198        397       397
   125)      H      1          2.153487      -1.749683      -0.950235        398       398
   126)      H      1         -3.782618      -0.976892      -1.406472        399       399
   127)      H      1         -2.134626      -2.572718       0.600024        400       400
   128)      H      1         -4.533430      -1.414174       0.157732        401       401
   129)      H      1          2.631865       2.485934       0.399341        402       402
   130)      H      1          6.281982       1.367378      -1.194821        403       403
   131)      H      1          8.298118       2.294952      -2.352745        404       404
   132)      H      1          8.023711       4.175036      -3.990725        405       405
   133)      H      1          5.683488       5.072306      -4.413765        406       406
   134)      H      1          2.806689       2.845584      -2.005239        407       407
   135)      H      1          3.545179       3.924044      -0.095502        408       408
   136)      H      1          5.564468       4.403026       1.234229        409       409
   137)      H      1          3.433796      -0.858860       4.167627        410       410
   138)      H      1          5.170233      -2.138349       0.617254        411       411
   139)      H      1          5.477524       0.230698      -0.159171        412       412
   140)      H      1          5.668614       2.339195       0.318141        413       413
   141)      H      1          5.899733       3.266536       2.541481        414       414
   142)      H      1          1.891036       4.449084       3.057231        415       415
   143)      H      1          2.952645       5.411143       0.465895        416       416
   144)      H      1          2.751102       7.886327      -0.052012        417       417
   145)      H      1          4.548388       8.927295       3.547151        418       418
   146)      H      1          4.818925       6.500230       4.211375        419       419
   147)      H      1          4.496536       4.294954       3.796682        420       420
   148)      H      1          2.366056       3.185462       1.927907        421       421
   149)      H      1         -2.727909      -4.275512       0.223770        422       422
   150)      H      1         -6.289121      -2.086377       0.015865        423       423
   151)      H      1         -8.611873      -2.203075      -0.986473        424       424
   152)      H      1         -8.914352      -3.403003      -3.208483        425       425
   153)      H      1         -4.862986      -4.301745      -3.430889        426       426
   154)      H      1         -3.294031      -3.355078      -1.885480        427       427
   155)      H      1         -4.164455      -5.159444      -0.351757        428       428
   156)      H      1         -5.162019      -2.934794       1.176106        429       429
   157)      H      1         -2.455732      -3.590827       1.979130        430       430
   158)      H      1         -7.182229      -3.766018       1.927975        431       431
   159)      H      1         -8.604147      -5.720720       2.694556        432       432
   160)      H      1         -5.350871      -8.303450       2.603254        433       433
   161)      H      1         -3.798379      -6.453906       1.830455        434       434
   162)      H      1         -3.498459      -4.289628       3.222962        435       435
   163)      H      1         -4.605896       0.817990       2.649879        436       436
   164)      H      1         -2.021715       2.899702       3.535506        437       437
   165)      H      1          0.257853       3.883272       3.696163        438       438
   166)      H      1          1.888394      -0.037132       4.454157        439       439
   167)      H      1         -0.366701      -1.015925       4.208813        440       440
   168)      H      1         -3.198192       0.064536       4.490077        441       441
   169)      H      1         -3.494998       2.186617       2.864297        442       442
   170)      H      1          3.793968       1.146552       4.966891        443       443
   171)      H      1          4.718504       2.389803       4.126044        444       444
   172)      H      1          2.637190       3.215418       4.985529        445       445


 Total number of electrons NELNS=  454
 RHF calculation:
 Alpha-spin electrons NALPH.....  227
 Beta-spin  electrons NBET .....  227
 Multiplicity of system IMULT ..    1
 Density matrix will read from file 18
 Read previous saved data from file 18 *.hes.
     1   -230168.541943404  -230168.541943404    0.000023222
     2   -230168.541943740       -0.000000336    0.000015860
 ITN=   0 IFN=   1 IEXIT=   1 F=0.38885002D+03 GMAX=0.657D+01 TIME=          0.
     1   -230100.379758479  -230100.379758479    0.002665875
     2   -230100.620381011       -0.240622532    0.001431360
     3   -230100.663125177       -0.042744166    0.000901556
     4   -230100.671943535       -0.008818357    0.000621332
     5   -230100.673957424       -0.002013889    0.000490307
     6   -230100.675313465       -0.001356041    0.000234275
     7   -230100.674646556        0.000666909    0.000153586
     8   -230100.674650638       -0.000004082    0.000100180
     9   -230100.674652305       -0.000001668    0.000065433
    10   -230100.674656099       -0.000003794    0.000001535
     1   -230164.472497488  -230164.472497488    0.002575362
     2   -230164.687128112       -0.214630624    0.001351096
     3   -230164.725266379       -0.038138267    0.000838957
     4   -230164.733137948       -0.007871568    0.000620046
     5   -230164.734936711       -0.001798764    0.000483711
     6   -230164.736149873       -0.001213162    0.000225765
     7   -230164.735553030        0.000596843    0.000147181
     8   -230164.735556707       -0.000003677    0.000096245
     9   -230164.735558210       -0.000001503    0.000062842
    10   -230164.735561636       -0.000003425    0.000001420
 ITN=   1 IFN=   3 IEXIT=   1 F=0.38884955D+03 GMAX=0.874D+01 TIME=         11.
     1   -230164.421559749  -230164.421559749    0.000019357
     2   -230164.421573457       -0.000013708    0.000011131
     3   -230164.421575859       -0.000002402    0.000007263
     1   -230161.284554795  -230161.284554795    0.000191503
     2   -230161.285963007       -0.001408212    0.000110106
     3   -230161.286209836       -0.000246829    0.000071834
     4   -230161.286260071       -0.000050235    0.000059718
     5   -230161.286271376       -0.000011305    0.000045462
     6   -230161.286278743       -0.000007367    0.000020476
     7   -230161.286275141        0.000003602    0.000013381
 ITN=   2 IFN=   5 IEXIT=   1 F=0.38884037D+03 GMAX=0.860D+01 TIME=        103.

 ITN= 570 IFN= 597 IEXIT=   1 F=0.37898309D+03 GMAX=0.160D+00 TIME=      21153.
     1   -230639.620121563  -230639.620121563    0.000011149
     2   -230639.620123767       -0.000002205    0.000008275
 ITN= 571 IFN= 598 IEXIT=   1 F=0.37898307D+03 GMAX=0.127D+00 TIME=      21168.
 Test on gradient satisfied,GMAX=0.127D+00
 VA09A optimization sucsesfully finished
 ITN= 571; IFN= 598; IEXIT=   1; F=0.37898307D+03

 Optimization finished after 571 cycles and   598 SCF calculations

 Final HEAT OF FORMATION        378.98307 kcal/mol
 Max. value of cartesian gradient on atom   34 by axe Y is    0.021186830 eV/A


 Optimized variables and gradients

    I        1           2           3           4           5           6           7           8           9          10
  X(I)    4.68736   139.07672    96.80646     3.49713   135.79734    76.67440     5.81944   148.87028    88.80477     6.98659
  G(I)   -0.00110     0.02156     0.00597     0.00112     0.01347     0.00345     0.00186     0.03824    -0.01015    -0.00185

    I       11          12          13          14          15          16          17          18          19          20
  X(I)  142.67524    82.97411     8.14155   147.88389    78.08319     8.32826   157.12572    75.07541     7.41076   164.27469
  G(I)   -0.00464     0.00256    -0.00018    -0.00988    -0.01104    -0.00036    -0.00754     0.00675    -0.00092    -0.07940

    I       21          22          23          24          25          26          27          28          29          30
  X(I)   78.34290     6.09019   162.04936    89.44145     3.52676   147.17962     8.83861     2.45535   153.71471    52.38680
  G(I)    0.03263     0.00283    -0.03777    -0.01539    -0.00251    -0.00537     0.00524     0.00334    -0.00097    -0.00662

    I       31          32          33          34          35          36          37          38          39          40
  X(I)    4.42958   153.80329   -24.43541     4.45661   142.66934   -52.21975     5.72504   141.27891   297.57363     6.74002
  G(I)    0.00046    -0.00508     0.00648    -0.00378    -0.02945     0.01627    -0.00142    -0.01398     0.00854     0.00336

    I       41          42          43          44          45          46          47          48          49          50
  X(I)  149.77291   301.92355     6.73339   158.10570   320.27494     5.71811   159.31693   342.90906     7.23467    60.74719
  G(I)    0.03856    -0.02825     0.00173     0.05620    -0.02685    -0.01029    -0.07520     0.01479     0.00581    -0.04723

    I       51          52          53          54          55          56          57          58          59          60
  X(I)  285.34286     6.55657    55.60313   275.78560     7.80939    70.89186   283.94722     8.78274    73.85795   290.54849
  G(I)    0.00602    -0.01872    -0.01826    -0.02217     0.00448     0.01451     0.09415    -0.00096    -0.05515    -0.05766

    I       61          62          63          64          65          66          67          68          69          70
  X(I)    9.53927    80.96863   288.82764     9.40678    85.84129   281.92526     8.54087    84.68086   275.35143     7.70420
  G(I)    0.00174    -0.11998     0.12698    -0.00474     0.09408    -0.10732     0.00090     0.00632    -0.03860     0.00195

    I       71          72          73          74          75          76          77          78          79          80
  X(I)   77.19412   275.40062     6.36870    42.39969   275.70629     5.05907    37.14257   266.83142     7.56638    39.14051
  G(I)    0.12312     0.00871     0.00473     0.01185     0.00345    -0.01170    -0.00059     0.04865    -0.00379     0.01000

    I       81          82          83          84          85          86          87          88          89          90
  X(I)  265.15685     8.72797    35.79904   272.37441     9.87436    34.57465   264.19052     9.98138    37.10198   251.18860
  G(I)   -0.03322    -0.00081     0.11833    -0.04190    -0.00263     0.07577     0.01023    -0.00443     0.10368     0.00653

    I       91          92          93          94          95          96          97          98          99         100
  X(I)    8.95378    41.23069   244.89888     7.71757    42.25516   250.30643     3.85158    39.42415   285.49674     4.62599
  G(I)   -0.00167    -0.04112     0.00404    -0.00476    -0.07403     0.02168     0.00622    -0.02774     0.01562    -0.00363

    I      101         102         103         104         105         106         107         108         109         110
  X(I)   21.76654   283.15496     2.51674    46.86324   272.23011     2.62405    78.22440   274.51740     2.08930   108.97843
  G(I)    0.00089    -0.03686     0.00921     0.00691     0.01216     0.00249    -0.00952     0.01196     0.00628     0.01211

    I      111         112         113         114         115         116         117         118         119         120
  X(I)  266.26307     1.13734   129.72232   228.43064     0.96255    60.55097   178.76031     1.85340    24.48790   227.84028
  G(I)    0.00247    -0.00275     0.01520    -0.00537     0.00164    -0.00057    -0.00142     0.00179    -0.00291    -0.00555

    I      121         122         123         124         125         126         127         128         129         130
  X(I)    2.12678   161.11032   168.89495     3.47816   157.33942   209.72884     5.62593    22.05514   317.88527     5.28517
  G(I)   -0.00055    -0.03024     0.01559     0.00058     0.02388    -0.00757     0.00738     0.02099    -0.00670    -0.00219

    I      131         132         133         134         135         136         137         138         139         140
  X(I)   27.36185    -5.68967     6.88831    14.61783   312.51363     7.13436     5.96338   266.85780     8.48982     4.98456
  G(I)   -0.00017    -0.00636    -0.00167     0.02456    -0.01169    -0.00482     0.00252     0.00844    -0.00639     0.02253

    I      141         142         143         144         145         146         147         148         149         150
  X(I)  244.31146     9.46062     7.79707   298.81528     9.22926    15.45622   317.66849     8.04683    19.70067   320.22866
  G(I)   -0.00487    -0.00145    -0.03630     0.02541    -0.00393     0.01386     0.01610    -0.00127    -0.01943    -0.01270

    I      151         152         153         154         155         156         157         158         159         160
  X(I)    5.86851    25.40141    27.48892     6.95004    35.16831    26.59757     5.08113    36.53237   317.94342     5.15042
  G(I)   -0.00270    -0.01905     0.02063    -0.00038     0.04261    -0.00394     0.00363    -0.02217     0.00175     0.00372

    I      161         162         163         164         165         166         167         168         169         170
  X(I)   43.06800   295.44511     4.91336    51.71380    81.97389     4.65888    48.49181   102.24299     4.59759    64.58056
  G(I)   -0.03073    -0.01252     0.00528    -0.03161     0.03554    -0.00591     0.00741    -0.00985    -0.00457    -0.00896

    I      171         172         173         174         175         176         177         178         179         180
  X(I)  326.07059     4.80074    48.88406   333.24528     6.91449    47.41112    21.07788     5.68949    55.63788    22.88401
  G(I)   -0.00534     0.00231    -0.04280    -0.00360    -0.00227    -0.01521    -0.03464    -0.00667     0.02430    -0.01688

    I      181         182         183         184         185         186         187         188         189         190
  X(I)    7.67278    49.48423     7.63314     7.27402    52.43304    -5.04669     8.37114    55.51121   -11.88122     9.62326
  G(I)   -0.00030    -0.04313     0.05430     0.00358     0.02119    -0.02099     0.00042    -0.03976     0.02185    -0.00373

    I      191         192         193         194         195         196         197         198         199         200
  X(I)   54.65956    -8.05384     9.92509    51.95890     0.99512     9.06183    49.84092     9.07415     4.35778   140.60163
  G(I)   -0.00465    -0.05600     0.00680     0.02254    -0.00926    -0.00451     0.00136     0.02574    -0.00127     0.04929

    I      201         202         203         204         205         206         207         208         209         210
  X(I)  193.61381     4.70557   133.87148   167.23239     5.73561   162.48420   130.62534     6.42045   155.96598   157.93288
  G(I)   -0.01233    -0.00227    -0.02589     0.01249    -0.00504    -0.06347     0.02016     0.00099     0.03366    -0.01115

    I      211         212         213         214         215         216         217         218         219         220
  X(I)    7.74980   154.01954   151.70933     8.38260   156.06417   131.19068     7.89275   157.33968   108.82400     6.62624
  G(I)    0.00068     0.00225    -0.01680     0.00026     0.05327     0.00693     0.00320     0.03038    -0.00481     0.00098

    I      221         222         223         224         225         226         227         228         229         230
  X(I)  159.58666   100.62355     5.25685   142.16339   145.55490     4.73322   134.20732   123.40486     6.69278   137.81218
  G(I)   -0.03670    -0.00267     0.00155    -0.01296    -0.01178    -0.00027    -0.00847     0.00073     0.00327     0.05595

    I      231         232         233         234         235         236         237         238         239         240
  X(I)  145.55457     7.75079   145.04773   144.83114     9.04773   141.53027   144.94207     9.41643   133.45730   145.47094
  G(I)   -0.00789    -0.00158    -0.09159    -0.01950    -0.00666    -0.00664    -0.02463    -0.00291     0.01575     0.08917

    I      241         242         243         244         245         246         247         248         249         250
  X(I)    8.59412   126.61692   145.94073     7.20197   127.06053   146.07602     4.38906   128.58783    53.25132     4.62910
  G(I)    0.00457    -0.03823     0.04291     0.00154     0.02455    -0.01131    -0.00072     0.01105    -0.00543     0.00031

    I      251         252         253         254         255         256         257         258         259         260
  X(I)  138.94152    30.47999     4.28027   109.15225    47.85007     4.42813   102.02350    30.27834     4.76807    85.25545
  G(I)   -0.01307     0.00268    -0.00158     0.00153     0.01116     0.00025    -0.01261     0.00454     0.00082     0.00446

    I      261         262         263         264         265         266         267         268         269         270
  X(I)   28.76306     4.97410    75.31402    41.89773     4.96579    81.49111    57.14269     4.63883    97.20886    60.93233
  G(I)   -0.01616    -0.00079    -0.01669     0.00107     0.00078     0.02906    -0.00962     0.00056    -0.02727    -0.00123

    I      271         272         273         274         275         276         277         278         279         280
  X(I)    5.78986    61.98656    39.17658     6.05212    53.24816    53.13475     3.22768   118.55666    85.82031     7.14234
  G(I)    0.00217    -0.00357    -0.02242    -0.00101    -0.00778     0.01258     0.00180    -0.01695     0.00349    -0.00052

    I      281         282         283         284         285         286         287         288         289         290
  X(I)  133.86784    83.61078     9.09095   144.36737    76.33387     7.89418   171.49860    70.71949     5.47449   137.71637
  G(I)    0.00453    -0.00435    -0.00038     0.00079    -0.00203     0.00402     0.05736    -0.01139    -0.00216    -0.00070

    I      291         292         293         294         295         296         297         298         299         300
  X(I)  194.27354     5.26440   128.17059    93.22322     3.32062   130.41660    -3.44051     1.82536   129.39477    39.16801
  G(I)   -0.01733     0.00195    -0.02097    -0.00583    -0.00036    -0.00237    -0.00252    -0.00091     0.00276     0.00002

    I      301         302         303         304         305         306         307         308         309         310
  X(I)    3.74987   131.21743   -56.80208     6.10444   132.63571   290.27461     7.75713   148.34284   296.28448     6.14366
  G(I)    0.00341     0.00814    -0.00102     0.00138    -0.01515    -0.00260     0.00185     0.00343    -0.01323     0.00745

    I      311         312         313         314         315         316         317         318         319         320
  X(I)  159.86755    11.39155     6.41010    61.13266   266.45042     9.11447    70.17574   296.42518    10.39138    82.30074
  G(I)   -0.00668     0.01227     0.00379    -0.00426    -0.01608     0.00265    -0.03267     0.00342     0.00266    -0.01181

    I      321         322         323         324         325         326         327         328         329         330
  X(I)  292.59013    10.15389    90.45357   281.01398     7.15369    75.69841   267.97031     7.63563    57.21235   293.57695
  G(I)    0.01391     0.00199     0.02166    -0.01444    -0.00277    -0.00576    -0.04605     0.00355    -0.01238     0.03884

    I      331         332         333         334         335         336         337         338         339         340
  X(I)    5.14119    41.07099   248.06491     8.85667    35.64511   284.54472    10.80214    53.98455    42.00823    10.97410
  G(I)    0.00298     0.00423    -0.02173     0.00075    -0.09846     0.05709     0.00995    -0.05507    -0.05960     0.00455

    I      341         342         343         344         345         346         347         348         349         350
  X(I)   66.46964    37.11269     9.20962    44.83359   236.56131     6.62719    39.82372   289.95193     4.26125    49.06618
  G(I)    0.02920    -0.03025     0.00249     0.01842     0.00050    -0.00215     0.00515    -0.01362    -0.00498    -0.02547

    I      351         352         353         354         355         356         357         358         359         360
  X(I)  301.35725     4.37733    11.70606   247.78954     3.67447    81.22301   279.51358     2.99832   122.95635   270.08451
  G(I)   -0.01427     0.00221     0.04459     0.00516    -0.00086     0.00169    -0.00079    -0.00284     0.00485    -0.00398

    I      361         362         363         364         365         366         367         368         369         370
  X(I)    1.68859    74.30903   140.56600     2.72095    14.40254   182.40913     3.65916   148.73325   244.75926     2.49756
  G(I)    0.00039     0.00356    -0.00076     0.00175     0.00256     0.00292    -0.00045     0.00414    -0.00541    -0.00198

    I      371         372         373         374         375         376         377         378         379         380
  X(I)  136.46807   146.78949     4.20632   144.37330   173.96334     4.26833    32.80567    -4.02919     6.41577     7.68694
  G(I)    0.01150    -0.00790    -0.00232     0.01518    -0.00597     0.00012     0.00219     0.00072    -0.00034     0.00319

    I      381         382         383         384         385         386         387         388         389         390
  X(I)  206.00181     8.89565     8.37072   190.93882    10.51293     6.31517   291.59085    10.11507    19.07361   321.92631
  G(I)    0.00501     0.00468    -0.01308    -0.00603     0.00265    -0.01216    -0.00601    -0.00129    -0.03206    -0.01241

    I      391         392         393         394         395         396         397         398         399         400
  X(I)    6.06899    32.05681   313.38654     5.99161    35.97060    -8.94980     7.79170    32.10250    18.05823     5.33531
  G(I)    0.00167    -0.00667     0.00053     0.00176     0.00124    -0.00033    -0.00617     0.00661     0.02249     0.00067

    I      401         402         403         404         405         406         407         408         409         410
  X(I)   63.12755    81.06310     4.82953    75.09975   334.32120     5.16528    49.36057   349.16426     6.59524    31.09014
  G(I)    0.01998    -0.00149    -0.00073     0.01032     0.00027    -0.00346     0.02675    -0.01958     0.00103    -0.01508

    I      411         412         413         414         415         416         417         418         419         420
  X(I)  342.06603     7.43200    36.42299    40.14364     5.93196    64.28600    15.50901     6.24819    52.66336    -9.27863
  G(I)    0.00964     0.00572    -0.01834    -0.00177    -0.00354    -0.01571     0.00742     0.00223     0.00866     0.00298

    I      421         422         423         424         425         426         427         428         429         430
  X(I)    8.39769    58.94707   -19.80346    11.00746    51.97033     2.19513     9.57986    48.86312    16.80085     7.70360
  G(I)    0.00019     0.00128    -0.00231    -0.00223     0.01389    -0.02625     0.00033     0.00955    -0.00006     0.00289

    I      431         432         433         434         435         436         437         438         439         440
  X(I)   50.85965    28.02509     4.75111    50.21222    18.10699     4.04369   122.97157   161.31874     6.06343   150.54818
  G(I)   -0.01604     0.01648     0.00571     0.00282     0.02460    -0.00014     0.00711     0.00051    -0.00291    -0.00672

    I      441         442         443         444         445         446         447         448         449         450
  X(I)  175.83674     8.42606   149.84679   161.21110     9.45309   154.59892   130.32766     6.52503   125.55617   209.10855
  G(I)   -0.00016     0.00082    -0.00030     0.00115     0.00055     0.00657     0.00840     0.00116    -0.04712    -0.00016

    I      451         452         453         454         455         456         457         458         459         460
  X(I)    4.20749   126.93087   201.87435     5.63803   127.96548   171.27739     5.41011   153.37205   212.32524     3.93730
  G(I)    0.00124    -0.03560     0.00561    -0.00075     0.01032    -0.00434    -0.00019     0.00925    -0.00532    -0.00013

    I      461         462         463         464         465         466         467         468         469         470
  X(I)  124.47085   128.29121     7.70023   152.75556   215.45379     9.93885   145.37755   144.50014     9.19583   120.71474
  G(I)    0.00036    -0.00236     0.00002    -0.02857     0.01799     0.00172     0.02877    -0.01097    -0.00194     0.06698

    I      471         472         473         474         475         476         477         478         479         480
  X(I)  146.18665     6.66851   119.15175   146.53350     5.63289   127.13165   121.52146     5.46167   147.02784    34.27406
  G(I)    0.01008    -0.00026    -0.01302     0.00210    -0.00069    -0.00086     0.00174     0.00115     0.01184    -0.00583

    I      481         482         483         484         485         486         487         488         489         490
  X(I)    4.71535   109.73772    18.92810     5.26159    81.49867    18.05904     5.56347    75.45414    65.46779     5.05297
  G(I)   -0.00045     0.00678    -0.00369    -0.00010    -0.00297    -0.00021     0.00054    -0.00437     0.00991     0.00023

    I      491         492         493         494         495         496         497         498         499         500
  X(I)  101.03100    72.49850     5.41983   128.22553    59.65760     5.20646   129.99636    21.28909     6.48017    60.09098
  G(I)    0.00689     0.00416     0.00087     0.00304    -0.00320     0.00022     0.00059    -0.00506    -0.00016    -0.00287

    I      501         502         503         504         505         506         507
  X(I)   60.92425     6.98205    48.27712    50.44372     6.82307    65.90556    38.42800
  G(I)   -0.00570    -0.00163    -0.00185     0.00405    -0.00248     0.00137     0.00033

    Atom  Symbol  Atomic   Bond length       Bond angle        Twist
   number         number   (angstroms)       (degrees)        (degrees)
     I                       NA I             NB NA I        NC  NB  NA  I     NA    NB    NC
     1)     XX     99
     2)     XX     99      0.999990                                             1
     3)     XX     99      0.999990          90.000000                          2     1
     4)      C      6      4.687358 *       139.076718 *        96.806459 *     1     2     3
     5)      C      6      3.497134 *       135.797337 *        76.674400 *     1     2     3
     6)      C      6      5.819435 *       148.870275 *        88.804767 *     1     2     3
     7)      C      6      6.986593 *       142.675244 *        82.974113 *     1     2     3
     8)      C      6      8.141550 *       147.883886 *        78.083192 *     1     2     3
     9)      N      7      8.328257 *       157.125724 *        75.075410 *     1     2     3
    10)      C      6      7.410759 *       164.274689 *        78.342896 *     1     2     3
    11)      C      6      6.090192 *       162.049362 *        89.441448 *     1     2     3
    12)      C      6      3.526763 *       147.179622 *         8.838606 *     1     2     3
    13)      C      6      2.455348 *       153.714714 *        52.386797 *     1     2     3
    14)      C      6      4.429581 *       153.803290 *       -24.435407 *     1     2     3
    15)      C      6      4.456609 *       142.669338 *       -52.219746 *     1     2     3
    16)      C      6      5.725036 *       141.278908 *       297.573633 *     1     2     3
    17)      C      6      6.740019 *       149.772912 *       301.923551 *     1     2     3
    18)      N      7      6.733388 *       158.105699 *       320.274939 *     1     2     3
    19)      C      6      5.718108 *       159.316932 *       342.909057 *     1     2     3
    20)      C      6      7.234669 *        60.747192 *       285.342860 *     1     2     3
    21)      C      6      6.556573 *        55.603126 *       275.785604 *     1     2     3
    22)      C      6      7.809388 *        70.891857 *       283.947220 *     1     2     3
    23)      C      6      8.782737 *        73.857955 *       290.548494 *     1     2     3
    24)      C      6      9.539275 *        80.968631 *       288.827638 *     1     2     3
    25)      C      6      9.406780 *        85.841287 *       281.925264 *     1     2     3
    26)      N      7      8.540873 *        84.680857 *       275.351434 *     1     2     3
    27)      C      6      7.704198 *        77.194116 *       275.400616 *     1     2     3
    28)      C      6      6.368699 *        42.399689 *       275.706288 *     1     2     3
    29)      C      6      5.059066 *        37.142567 *       266.831422 *     1     2     3
    30)      C      6      7.566383 *        39.140512 *       265.156853 *     1     2     3
    31)      C      6      8.727967 *        35.799039 *       272.374414 *     1     2     3
    32)      C      6      9.874357 *        34.574655 *       264.190521 *     1     2     3
    33)      C      6      9.981375 *        37.101976 *       251.188603 *     1     2     3
    34)      C      6      8.953783 *        41.230686 *       244.898883 *     1     2     3
    35)      N      7      7.717575 *        42.255159 *       250.306427 *     1     2     3
    36)      C      6      3.851575 *        39.424147 *       285.496740 *     1     2     3
    37)      C      6      4.625989 *        21.766543 *       283.154959 *     1     2     3
    38)      C      6      2.516736 *        46.863237 *       272.230108 *     1     2     3
    39)      C      6      2.624052 *        78.224400 *       274.517401 *     1     2     3
    40)      C      6      2.089302 *       108.978430 *       266.263074 *     1     2     3
    41)      C      6      1.137340 *       129.722318 *       228.430642 *     1     2     3
    42)      C      6      0.962547 *        60.550974 *       178.760313 *     1     2     3
    43)      C      6      1.853402 *        24.487898 *       227.840276 *     1     2     3
    44)      C      6      2.126777 *       161.110322 *       168.894950 *     1     2     3
    45)      C      6      3.478163 *       157.339421 *       209.728840 *     1     2     3
    46)      C      6      5.625929 *        22.055142 *       317.885274 *     1     2     3
    47)      C      6      5.285171 *        27.361850 *        -5.689667 *     1     2     3
    48)      C      6      6.888308 *        14.617831 *       312.513627 *     1     2     3
    49)      C      6      7.134355 *         5.963380 *       266.857803 *     1     2     3
    50)      C      6      8.489815 *         4.984563 *       244.311458 *     1     2     3
    51)      C      6      9.460616 *         7.797066 *       298.815279 *     1     2     3
    52)      C      6      9.229255 *        15.456219 *       317.668485 *     1     2     3
    53)      N      7      8.046831 *        19.700669 *       320.228657 *     1     2     3
    54)      C      6      5.868514 *        25.401410 *        27.488923 *     1     2     3
    55)      C      6      6.950037 *        35.168309 *        26.597567 *     1     2     3
    56)      C      6      5.081132 *        36.532373 *       317.943418 *     1     3     2
    57)      C      6      5.150417 *        43.067996 *       295.445109 *     1     3     2
    58)      C      6      4.913358 *        51.713803 *        81.973891 *     1     2     3
    59)      N      7      4.658875 *        48.491806 *       102.242991 *     1     2     3
    60)      C      6      4.597593 *        64.580557 *       326.070592 *     1     3     2
    61)      C      6      4.800741 *        48.884064 *       333.245282 *     1     3     2
    62)      C      6      6.914493 *        47.411118 *        21.077883 *     1     2     3
    63)      C      6      5.689488 *        55.637882 *        22.884007 *     1     2     3
    64)      C      6      7.672775 *        49.484233 *         7.633137 *     1     2     3
    65)      C      6      7.274017 *        52.433041 *        -5.046693 *     1     2     3
    66)      C      6      8.371136 *        55.511206 *       -11.881219 *     1     2     3
    67)      N      7      9.623260 *        54.659556 *        -8.053836 *     1     2     3
    68)      C      6      9.925089 *        51.958901 *         0.995118 *     1     2     3
    69)      C      6      9.061834 *        49.840917 *         9.074152 *     1     2     3
    70)      C      6      4.357776 *       140.601632 *       193.613808 *     1     2     3
    71)      C      6      4.705566 *       133.871475 *       167.232395 *     1     2     3
    72)      C      6      5.735609 *       162.484202 *       130.625340 *     1     3     2
    73)      C      6      6.420448 *       155.965978 *       157.932879 *     1     3     2
    74)      C      6      7.749795 *       154.019538 *       151.709326 *     1     3     2
    75)      C      6      8.382604 *       156.064175 *       131.190680 *     1     3     2
    76)      N      7      7.892750 *       157.339683 *       108.823997 *     1     3     2
    77)      C      6      6.626237 *       159.586662 *       100.623551 *     1     3     2
    78)      C      6      5.256848 *       142.163389 *       145.554897 *     1     2     3
    79)      C      6      4.733216 *       134.207317 *       123.404862 *     1     2     3
    80)      C      6      6.692776 *       137.812178 *       145.554568 *     1     2     3
    81)      C      6      7.750790 *       145.047735 *       144.831143 *     1     2     3
    82)      C      6      9.047732 *       141.530272 *       144.942069 *     1     2     3
    83)      N      7      9.416431 *       133.457300 *       145.470938 *     1     2     3
    84)      C      6      8.594123 *       126.616918 *       145.940725 *     1     2     3
    85)      C      6      7.201975 *       127.060530 *       146.076016 *     1     2     3
    86)      C      6      4.389058 *       128.587833 *        53.251321 *     1     2     3
    87)      C      6      4.629104 *       138.941519 *        30.479986 *     1     2     3
    88)      C      6      4.280271 *       109.152250 *        47.850070 *     1     2     3
    89)      C      6      4.428131 *       102.023496 *        30.278335 *     1     2     3
    90)      C      6      4.768074 *        85.255450 *        28.763064 *     1     2     3
    91)      C      6      4.974099 *        75.314017 *        41.897729 *     1     2     3
    92)      C      6      4.965794 *        81.491111 *        57.142687 *     1     2     3
    93)      C      6      4.638829 *        97.208857 *        60.932331 *     1     2     3
    94)      C      6      5.789863 *        61.986556 *        39.176580 *     1     2     3
    95)      C      6      6.052119 *        53.248162 *        53.134745 *     1     2     3
    96)      H      1      3.227678 *       118.556657 *        85.820307 *     1     2     3
    97)      H      1      7.142342 *       133.867842 *        83.610780 *     1     2     3
    98)      H      1      9.090948 *       144.367374 *        76.333867 *     1     2     3
    99)      H      1      7.894182 *       171.498599 *        70.719491 *     1     2     3
   100)      H      1      5.474490 *       137.716373 *       194.273539 *     1     3     2
   101)      H      1      5.264400 *       128.170586 *        93.223222 *     1     2     3
   102)      H      1      3.320621 *       130.416595 *        -3.440507 *     1     2     3
   103)      H      1      1.825358 *       129.394767 *        39.168012 *     1     2     3
   104)      H      1      3.749867 *       131.217433 *       -56.802081 *     1     2     3
   105)      H      1      6.104436 *       132.635707 *       290.274614 *     1     2     3
   106)      H      1      7.757129 *       148.342836 *       296.284476 *     1     2     3
   107)      H      1      6.143658 *       159.867550 *        11.391549 *     1     2     3
   108)      H      1      6.410100 *        61.132656 *       266.450416 *     1     2     3
   109)      H      1      9.114467 *        70.175745 *       296.425180 *     1     2     3
   110)      H      1     10.391385 *        82.300743 *       292.590127 *     1     2     3
   111)      H      1     10.153886 *        90.453567 *       281.013981 *     1     2     3
   112)      H      1      7.153690 *        75.698406 *       267.970306 *     1     2     3
   113)      H      1      7.635628 *        57.212351 *       293.576947 *     1     2     3
   114)      H      1      5.141193 *        41.070988 *       248.064906 *     1     2     3
   115)      H      1      8.856672 *        35.645114 *       284.544718 *     1     2     3
   116)      H      1     10.802144 *        53.984552 *        42.008226 *     1     3     2
   117)      H      1     10.974098 *        66.469640 *        37.112687 *     1     3     2
   118)      H      1      9.209620 *        44.833585 *       236.561307 *     1     2     3
   119)      H      1      6.627192 *        39.823719 *       289.951928 *     1     2     3
   120)      H      1      4.261249 *        49.066177 *       301.357255 *     1     2     3
   121)      H      1      4.377332 *        11.706055 *       247.789541 *     1     2     3
   122)      H      1      3.674473 *        81.223008 *       279.513580 *     1     2     3
   123)      H      1      2.998325 *       122.956349 *       270.084505 *     1     2     3
   124)      H      1      1.688592 *        74.309034 *       140.565996 *     1     2     3
   125)      H      1      2.720953 *        14.402536 *       182.409130 *     1     2     3
   126)      H      1      3.659163 *       148.733253 *       244.759262 *     1     2     3
   127)      H      1      2.497561 *       136.468072 *       146.789494 *     1     2     3
   128)      H      1      4.206321 *       144.373298 *       173.963337 *     1     3     2
   129)      H      1      4.268325 *        32.805673 *        -4.029190 *     1     2     3
   130)      H      1      6.415767 *         7.686939 *       206.001813 *     1     2     3
   131)      H      1      8.895647 *         8.370722 *       190.938817 *     1     2     3
   132)      H      1     10.512929 *         6.315172 *       291.590850 *     1     2     3
   133)      H      1     10.115073 *        19.073610 *       321.926313 *     1     2     3
   134)      H      1      6.068995 *        32.056809 *       313.386536 *     1     2     3
   135)      H      1      5.991613 *        35.970598 *        -8.949796 *     1     2     3
   136)      H      1      7.791701 *        32.102500 *        18.058234 *     1     2     3
   137)      H      1      5.335305 *        63.127550 *        81.063097 *     1     2     3
   138)      H      1      4.829534 *        75.099749 *       334.321204 *     1     3     2
   139)      H      1      5.165281 *        49.360575 *       349.164261 *     1     3     2
   140)      H      1      6.595241 *        31.090135 *       342.066029 *     1     3     2
   141)      H      1      7.431996 *        36.422993 *        40.143643 *     1     2     3
   142)      H      1      5.931962 *        64.286002 *        15.509009 *     1     2     3
   143)      H      1      6.248194 *        52.663361 *        -9.278630 *     1     2     3
   144)      H      1      8.397693 *        58.947072 *       -19.803463 *     1     2     3
   145)      H      1     11.007456 *        51.970327 *         2.195126 *     1     2     3
   146)      H      1      9.579857 *        48.863120 *        16.800851 *     1     2     3
   147)      H      1      7.703604 *        50.859654 *        28.025090 *     1     2     3
   148)      H      1      4.751114 *        50.212218 *        18.106991 *     1     2     3
   149)      H      1      4.043692 *       122.971574 *       161.318743 *     1     2     3
   150)      H      1      6.063428 *       150.548185 *       175.836740 *     1     3     2
   151)      H      1      8.426064 *       149.846792 *       161.211096 *     1     3     2
   152)      H      1      9.453095 *       154.598922 *       130.327661 *     1     3     2
   153)      H      1      6.525028 *       125.556170 *       209.108548 *     1     2     3
   154)      H      1      4.207495 *       126.930867 *       201.874354 *     1     2     3
   155)      H      1      5.638035 *       127.965477 *       171.277390 *     1     2     3
   156)      H      1      5.410113 *       153.372051 *       212.325242 *     1     3     2
   157)      H      1      3.937299 *       124.470851 *       128.291213 *     1     2     3
   158)      H      1      7.700233 *       152.755560 *       215.453794 *     1     3     2
   159)      H      1      9.938847 *       145.377554 *       144.500136 *     1     2     3
   160)      H      1      9.195834 *       120.714744 *       146.186652 *     1     2     3
   161)      H      1      6.668508 *       119.151748 *       146.533502 *     1     2     3
   162)      H      1      5.632893 *       127.131651 *       121.521459 *     1     2     3
   163)      H      1      5.461671 *       147.027843 *        34.274056 *     1     2     3
   164)      H      1      4.715353 *       109.737720 *        18.928099 *     1     2     3
   165)      H      1      5.261594 *        81.498669 *        18.059044 *     1     2     3
   166)      H      1      5.563466 *        75.454137 *        65.467786 *     1     2     3
   167)      H      1      5.052970 *       101.031003 *        72.498503 *     1     2     3
   168)      H      1      5.419826 *       128.225531 *        59.657596 *     1     2     3
   169)      H      1      5.206461 *       129.996362 *        21.289088 *     1     2     3
   170)      H      1      6.480174 *        60.090979 *        60.924252 *     1     2     3
   171)      H      1      6.982045 *        48.277123 *        50.443716 *     1     2     3
   172)      H      1      6.823068 *        65.905559 *        38.427996 *     1     2     3

 Alpha eigenvalues:
 -.45840D+02 -.44715D+02 -.42987D+02 -.41911D+02 -.40610D+02 -.40170D+02 -.39932D+02 -.39546D+02 -.39319D+02 -.39079D+02
 -.38896D+02 -.38360D+02 -.37836D+02 -.36820D+02 -.36358D+02 -.35496D+02 -.34836D+02 -.34190D+02 -.33223D+02 -.32281D+02
 -.31934D+02 -.31461D+02 -.30902D+02 -.30821D+02 -.30546D+02 -.30453D+02 -.30220D+02 -.30030D+02 -.29787D+02 -.29715D+02
 -.29517D+02 -.29415D+02 -.29336D+02 -.29277D+02 -.29064D+02 -.28461D+02 -.28368D+02 -.28081D+02 -.28017D+02 -.27930D+02
 -.27792D+02 -.27348D+02 -.26449D+02 -.26357D+02 -.26135D+02 -.25383D+02 -.25203D+02 -.24480D+02 -.23976D+02 -.23410D+02
 -.23206D+02 -.22817D+02 -.22760D+02 -.22662D+02 -.22558D+02 -.22403D+02 -.22339D+02 -.22237D+02 -.22216D+02 -.22100D+02
 -.22009D+02 -.21862D+02 -.21817D+02 -.21733D+02 -.21671D+02 -.21619D+02 -.21394D+02 -.21197D+02 -.21004D+02 -.20902D+02
 -.20664D+02 -.20473D+02 -.20211D+02 -.20140D+02 -.19993D+02 -.19681D+02 -.19534D+02 -.19368D+02 -.19172D+02 -.19151D+02
 -.18975D+02 -.18545D+02 -.18369D+02 -.18270D+02 -.18216D+02 -.18071D+02 -.18051D+02 -.17918D+02 -.17858D+02 -.17821D+02
 -.17698D+02 -.17635D+02 -.17590D+02 -.17540D+02 -.17522D+02 -.17453D+02 -.17354D+02 -.17298D+02 -.17282D+02 -.17069D+02
 -.17043D+02 -.16941D+02 -.16745D+02 -.16663D+02 -.16568D+02 -.16439D+02 -.16350D+02 -.16199D+02 -.16112D+02 -.15981D+02
 -.15913D+02 -.15849D+02 -.15848D+02 -.15707D+02 -.15634D+02 -.15608D+02 -.15529D+02 -.15463D+02 -.15445D+02 -.15419D+02
 -.15385D+02 -.15327D+02 -.15252D+02 -.15221D+02 -.15202D+02 -.15146D+02 -.15103D+02 -.15041D+02 -.15013D+02 -.14952D+02
 -.14915D+02 -.14863D+02 -.14837D+02 -.14815D+02 -.14684D+02 -.14655D+02 -.14546D+02 -.14525D+02 -.14447D+02 -.14371D+02
 -.14263D+02 -.14249D+02 -.14191D+02 -.14154D+02 -.14120D+02 -.14086D+02 -.14060D+02 -.13991D+02 -.13918D+02 -.13917D+02
 -.13876D+02 -.13816D+02 -.13812D+02 -.13755D+02 -.13731D+02 -.13671D+02 -.13639D+02 -.13550D+02 -.13489D+02 -.13402D+02
 -.13366D+02 -.13328D+02 -.13308D+02 -.13284D+02 -.13232D+02 -.13180D+02 -.13150D+02 -.13106D+02 -.13078D+02 -.13063D+02
 -.13006D+02 -.12973D+02 -.12914D+02 -.12909D+02 -.12771D+02 -.12755D+02 -.12740D+02 -.12598D+02 -.12529D+02 -.12441D+02
 -.12436D+02 -.12332D+02 -.12250D+02 -.12131D+02 -.12056D+02 -.12002D+02 -.11888D+02 -.11818D+02 -.11741D+02 -.11672D+02
 -.11656D+02 -.11616D+02 -.11559D+02 -.11483D+02 -.11372D+02 -.11232D+02 -.10826D+02 -.10681D+02 -.10557D+02 -.10542D+02
 -.10514D+02 -.10490D+02 -.10479D+02 -.10445D+02 -.10420D+02 -.10384D+02 -.10359D+02 -.10348D+02 -.10311D+02 -.10298D+02
 -.10246D+02 -.10243D+02 -.10240D+02 -.10203D+02 -.10173D+02 -.10137D+02 -.10133D+02 -.10113D+02 -.10063D+02 -.10040D+02
 -.10002D+02 -.99557D+01 -.99078D+01 -.98955D+01 -.95435D+01 -.94469D+01 -.93835D+01 -.59444D+00 -.39335D+00 -.29796D+00
 -.26989D+00 -.23731D+00 -.21477D+00 -.21353D+00 -.20570D+00 -.17980D+00 -.16157D+00 -.15232D+00 -.13075D+00 -.90370D-01
 -.41711D-01 -.36096D-01 -.17650D-01 0.52715D-02 0.12575D-01 0.45649D-01 0.69456D-01 0.15929D+00 0.21368D+00 0.11057D+01
 0.20796D+01 0.21666D+01 0.21965D+01 0.22314D+01 0.22593D+01 0.23085D+01 0.23138D+01 0.23183D+01 0.23404D+01 0.23582D+01
 0.23976D+01 0.24398D+01 0.24462D+01 0.24841D+01 0.24855D+01 0.25237D+01 0.25388D+01 0.25508D+01 0.25580D+01 0.26034D+01
 0.26205D+01 0.26357D+01 0.26452D+01 0.26703D+01 0.26788D+01 0.26988D+01 0.27234D+01 0.27527D+01 0.27813D+01 0.27890D+01
 0.28133D+01 0.28271D+01 0.28311D+01 0.28451D+01 0.28680D+01 0.28724D+01 0.28883D+01 0.28922D+01 0.29047D+01 0.29232D+01
 0.29311D+01 0.29504D+01 0.29626D+01 0.29718D+01 0.29823D+01 0.29958D+01 0.30183D+01 0.30334D+01 0.30484D+01 0.30656D+01
 0.30758D+01 0.31062D+01 0.31258D+01 0.31280D+01 0.31447D+01 0.31491D+01 0.31558D+01 0.31843D+01 0.31938D+01 0.32237D+01
 0.32299D+01 0.32637D+01 0.32902D+01 0.33188D+01 0.33428D+01 0.33480D+01 0.33542D+01 0.33644D+01 0.33843D+01 0.34098D+01
 0.34149D+01 0.34192D+01 0.34258D+01 0.34444D+01 0.34632D+01 0.34717D+01 0.34931D+01 0.35215D+01 0.35433D+01 0.35654D+01
 0.35897D+01 0.35986D+01 0.36239D+01 0.36521D+01 0.36649D+01 0.36729D+01 0.36926D+01 0.37000D+01 0.37192D+01 0.37233D+01
 0.37489D+01 0.37634D+01 0.37831D+01 0.38080D+01 0.38213D+01 0.38298D+01 0.38723D+01 0.38914D+01 0.39010D+01 0.39243D+01
 0.39388D+01 0.39937D+01 0.40026D+01 0.40472D+01 0.40675D+01 0.40946D+01 0.41532D+01 0.41795D+01 0.41927D+01 0.42212D+01
 0.42478D+01 0.42786D+01 0.43065D+01 0.43179D+01 0.43288D+01 0.43410D+01 0.43569D+01 0.43608D+01 0.43727D+01 0.43789D+01
 0.44023D+01 0.44236D+01 0.44424D+01 0.44603D+01 0.44695D+01 0.44866D+01 0.45079D+01 0.45373D+01 0.45406D+01 0.45573D+01
 0.45862D+01 0.45987D+01 0.46098D+01 0.46307D+01 0.46348D+01 0.46537D+01 0.46635D+01 0.46680D+01 0.46908D+01 0.47027D+01
 0.47053D+01 0.47273D+01 0.47480D+01 0.47558D+01 0.47575D+01 0.47784D+01 0.47814D+01 0.47878D+01 0.48012D+01 0.48126D+01
 0.48163D+01 0.48546D+01 0.48603D+01 0.48670D+01 0.48852D+01 0.49088D+01 0.49251D+01 0.49401D+01 0.49768D+01 0.49797D+01
 0.49853D+01 0.50065D+01 0.50189D+01 0.50246D+01 0.50793D+01 0.50865D+01 0.51207D+01 0.51283D+01 0.51570D+01 0.51670D+01
 0.52108D+01 0.52449D+01 0.53456D+01 0.54810D+01 0.54909D+01 0.55062D+01 0.55086D+01 0.55273D+01 0.56006D+01 0.56743D+01
 0.57128D+01 0.57452D+01 0.58751D+01 0.59624D+01 0.60857D+01 0.61609D+01 0.65157D+01 0.66298D+01 0.66717D+01 0.66838D+01
 0.66989D+01 0.67439D+01 0.67740D+01 0.68775D+01 0.68984D+01

 RHF calculation:
 Alpha HOMO=        -9.383474 eV
 Alpha LUMO=        -0.594437 eV


     Net atomic charges.
 Atom No.     Total; Sum over Wiberg coef;    X,Y,Z cartesian Gradient & length
    1  C     -0.02227     3.95611           -0.00218   -0.00143   -0.00440    0.00511
    2  C     -0.07403     3.95156           -0.00349   -0.00184   -0.00160    0.00425
    3  C     -0.01722     3.95658           -0.00499    0.00327   -0.00473    0.00762
    4  C     -0.16076     3.95359            0.00187   -0.00067   -0.00051    0.00205
    5  C     -0.05652     3.94297            0.00080    0.00269    0.00038    0.00283
    6  N     -0.07603     3.03420            0.00069   -0.00184    0.00121    0.00230
    7  C     -0.06256     3.94132            0.00379   -0.01388    0.01314    0.01948
    8  C     -0.18627     3.94922           -0.00078    0.00827    0.00669    0.01067
    9  C     -0.01636     3.95658            0.00294   -0.00050    0.00269    0.00402
   10  C     -0.07573     3.94944           -0.00282    0.00594   -0.00226    0.00695
   11  C     -0.09899     3.95812            0.00010    0.00249    0.00251    0.00354
   12  C     -0.09475     3.95238            0.00702    0.00657    0.00135    0.00971
   13  C     -0.14397     3.95653            0.00264    0.00258    0.00020    0.00370
   14  C     -0.06702     3.94373           -0.00578   -0.00879   -0.00164    0.01064
   15  N     -0.07360     3.03491           -0.00472   -0.01229   -0.00369    0.01368
   16  C     -0.09404     3.93940            0.01427    0.01044    0.00445    0.01823
   17  C     -0.10568     3.95573            0.00853    0.00142   -0.00156    0.00879
   18  C     -0.12298     3.94986           -0.00828   -0.00579    0.01652    0.01937
   19  C     -0.09082     3.96392           -0.00029    0.01355   -0.00162    0.01365
   20  C     -0.06046     3.95559            0.00577   -0.00733    0.00009    0.00933
   21  C     -0.14884     3.95681            0.01269    0.01267    0.00459    0.01852
   22  C     -0.06461     3.94374           -0.01032   -0.01202    0.00156    0.01592
   23  N     -0.07182     3.03583           -0.00065   -0.00443   -0.00139    0.00469
   24  C     -0.06330     3.94128           -0.01515    0.00167   -0.00531    0.01614
   25  C      0.02219     3.95889            0.00224    0.00125   -0.00446    0.00515
   26  C     -0.10149     3.94318           -0.00926    0.01630    0.00627    0.01976
   27  C     -0.03484     3.94371           -0.00377   -0.00682    0.00195    0.00803
   28  C     -0.14470     3.95448           -0.00859   -0.00776   -0.01085    0.01587
   29  C     -0.06401     3.95693           -0.00652    0.00133   -0.00499    0.00831
   30  C     -0.15206     3.95663           -0.00980   -0.00078   -0.00566    0.01134
   31  C     -0.06091     3.94378            0.00177    0.00255    0.00383    0.00493
   32  N     -0.06968     3.04304            0.00293    0.00741    0.00829    0.01149
   33  C     -0.09472     3.95077            0.00938    0.00572    0.00326    0.01146
   34  C     -0.16611     3.94259           -0.00344   -0.02119   -0.00375    0.02179
   35  C     -0.05217     3.96290            0.00429    0.00695   -0.00833    0.01167
   36  C     -0.08923     3.95687            0.00406    0.00478   -0.00133    0.00641
   37  C     -0.11876     3.95499           -0.00752    0.00098   -0.00413    0.00864
   38  C     -0.07818     3.95677           -0.00852    0.00248    0.01205    0.01496
   39  C     -0.10020     3.95640            0.00132   -0.00110    0.00172    0.00244
   40  C     -0.11289     3.95432            0.00228   -0.00490    0.00536    0.00761
   41  C     -0.03732     3.95462            0.00512   -0.01739   -0.01965    0.02674
   42  C     -0.12890     3.96252           -0.00318    0.00251    0.00794    0.00891
   43  C     -0.00057     3.95561            0.00544    0.00249   -0.00653    0.00885
   44  C     -0.13099     3.95853           -0.00193   -0.00129   -0.00250    0.00342
   45  C     -0.02966     3.94313           -0.00251   -0.00291   -0.00678    0.00779
   46  C     -0.15461     3.95446           -0.00483    0.01137   -0.00047    0.01236
   47  C     -0.05807     3.95616           -0.00660   -0.00685    0.00098    0.00957
   48  C     -0.15342     3.95635           -0.00091    0.01542    0.01305    0.02022
   49  C     -0.05868     3.94344           -0.00419    0.00470    0.00457    0.00778
   50  N     -0.08258     3.03748           -0.00038   -0.00507   -0.00187    0.00542
   51  C     -0.02459     3.95570           -0.00104   -0.00741    0.00538    0.00922
   52  C     -0.10059     3.96310           -0.00384    0.00473    0.00127    0.00622
   53  C     -0.00767     3.95150            0.00347    0.00433   -0.00133    0.00571
   54  C     -0.09898     3.95699            0.00198    0.00763   -0.00011    0.00788
   55  C     -0.07557     3.93913            0.00832   -0.00910    0.00145    0.01242
   56  N     -0.07787     3.03450           -0.00511    0.00347   -0.00270    0.00674
   57  C     -0.06971     3.94499           -0.00356    0.00328   -0.00170    0.00513
   58  C     -0.19805     3.94939            0.00290    0.00874   -0.00097    0.00926
   59  C     -0.02875     3.95808            0.00008   -0.00050   -0.00749    0.00750
   60  C     -0.13290     3.96154           -0.00729   -0.00145   -0.00451    0.00870
   61  C     -0.03562     3.95545            0.00408   -0.00508    0.00871    0.01088
   62  C     -0.16193     3.95369           -0.00013    0.00427   -0.00403    0.00588
   63  C     -0.05421     3.94354            0.00415   -0.00164    0.00358    0.00572
   64  N     -0.08012     3.03350           -0.00177   -0.00429   -0.00660    0.00807
   65  C     -0.05681     3.94337            0.00240    0.00677   -0.00107    0.00726
   66  C     -0.15466     3.95461           -0.00302   -0.00389    0.00314    0.00585
   67  C     -0.02132     3.95738           -0.00620    0.00823    0.00658    0.01222
   68  C     -0.10848     3.96213            0.00554   -0.00293   -0.00311    0.00700
   69  C     -0.12312     3.95730           -0.00467    0.01618    0.00075    0.01686
   70  C     -0.09168     3.95354            0.00186   -0.00616   -0.00230    0.00683
   71  C     -0.13950     3.95658            0.00111   -0.00216   -0.00437    0.00500
   72  C     -0.06462     3.94376           -0.00042   -0.00356    0.00563    0.00668
   73  N     -0.07381     3.03562           -0.00155   -0.00473    0.00168    0.00525
   74  C     -0.05905     3.94212            0.00080    0.00064   -0.00565    0.00574
   75  C     -0.06895     3.95363            0.00029   -0.00033    0.00465    0.00467
   76  C     -0.10397     3.96113            0.00147   -0.00076    0.00076    0.00182
   77  C     -0.03213     3.95622           -0.00803    0.00429   -0.00082    0.00914
   78  C     -0.15267     3.95411            0.00806   -0.00465    0.00865    0.01270
   79  C     -0.05593     3.94311            0.00567    0.00543    0.00153    0.00800
   80  N     -0.08202     3.03310            0.00079   -0.00471   -0.01260    0.01347
   81  C     -0.05867     3.94384            0.00085   -0.00872   -0.00161    0.00891
   82  C     -0.15551     3.95529           -0.00365    0.00179    0.00117    0.00423
   83  C     -0.03265     3.95708           -0.00152   -0.00001   -0.00265    0.00306
   84  C     -0.12453     3.96304            0.00162    0.00157    0.00194    0.00297
   85  C     -0.07810     3.95754            0.00018   -0.00312    0.00066    0.00320
   86  C     -0.10311     3.95555            0.00273    0.00020    0.00133    0.00304
   87  C     -0.10752     3.95607           -0.00087    0.00242   -0.00255    0.00362
   88  C     -0.07534     3.95833            0.00305   -0.00135   -0.00091    0.00345
   89  C     -0.11461     3.95503           -0.00567    0.00253    0.00031    0.00622
   90  C     -0.09777     3.95784            0.00576    0.00086    0.00100    0.00591
   91  C     -0.01215     3.96042            0.00156    0.00403   -0.00237    0.00493
   92  C     -0.06734     3.96342            0.00043   -0.00302    0.00029    0.00307
   93  H      0.07073     0.99500            0.00375   -0.00093    0.00417    0.00569
   94  H      0.11874     0.98590           -0.00009    0.00075   -0.00090    0.00118
   95  H      0.12073     0.98542            0.00026    0.00030   -0.00038    0.00055
   96  H      0.12785     0.98365           -0.00505    0.00704   -0.00944    0.01282
   97  H      0.14356     0.97939            0.00131    0.00108   -0.00489    0.00518
   98  H      0.05807     0.99663            0.00193    0.00118    0.00407    0.00465
   99  H      0.06566     0.99569            0.00078    0.00013   -0.00101    0.00128
  100  H      0.07522     0.99434           -0.00059   -0.00130   -0.00104    0.00176
  101  H      0.12632     0.98404           -0.00388    0.00032   -0.00115    0.00406
  102  H      0.11706     0.98630            0.00089    0.00039   -0.00273    0.00290
  103  H      0.12156     0.98522           -0.00180   -0.00265   -0.00197    0.00376
  104  H      0.13839     0.98085           -0.00662    0.00237    0.00640    0.00951
  105  H      0.12257     0.98498            0.00241   -0.00305   -0.00281    0.00480
  106  H      0.10961     0.98799            0.00427    0.00092   -0.00096    0.00447
  107  H      0.11480     0.98682            0.00148    0.00220   -0.00177    0.00319
  108  H      0.11923     0.98578           -0.00215   -0.00102   -0.00221    0.00324
  109  H      0.12684     0.98391            0.00009   -0.00654    0.00312    0.00724
  110  H      0.10538     0.98889            0.00329    0.00639    0.00049    0.00720
  111  H      0.12384     0.98466            0.00170   -0.00693    0.00001    0.00714
  112  H      0.12221     0.98507            0.00709    0.00855    0.01110    0.01570
  113  H      0.10809     0.98832            0.01293    0.00117    0.00169    0.01310
  114  H      0.11585     0.98658            0.00380   -0.00468   -0.00076    0.00607
  115  H      0.11916     0.98580            0.00035   -0.00168   -0.00269    0.00319
  116  H      0.08229     0.99323           -0.00215   -0.00328   -0.00036    0.00394
  117  H      0.10531     0.98891            0.00125   -0.00778    0.00425    0.00895
  118  H      0.11535     0.98669            0.00010    0.00144   -0.01185    0.01193
  119  H      0.10965     0.98798           -0.00059   -0.00034    0.00073    0.00100
  120  H      0.12197     0.98512            0.00019   -0.00159    0.00326    0.00363
  121  H      0.11135     0.98760           -0.00192   -0.00043    0.00097    0.00219
  122  H      0.11974     0.98566            0.00146   -0.00116   -0.00436    0.00475
  123  H      0.07480     0.99440           -0.00020   -0.00206    0.00230    0.00310
  124  H      0.09492     0.99099           -0.00174    0.00645    0.00127    0.00680
  125  H      0.07586     0.99424            0.00305   -0.00335   -0.00197    0.00494
  126  H      0.07658     0.99414           -0.00017    0.00052    0.00028    0.00061
  127  H      0.12579     0.98418           -0.00040    0.00216   -0.00545    0.00587
  128  H      0.11002     0.98790            0.00485   -0.00013    0.00472    0.00677
  129  H      0.11736     0.98623            0.00276   -0.00515   -0.00111    0.00595
  130  H      0.11951     0.98572           -0.00019   -0.00501   -0.00085    0.00508
  131  H      0.08442     0.99287            0.00200    0.00009    0.00015    0.00200
  132  H      0.08116     0.99341            0.00130    0.00117   -0.00028    0.00177
  133  H      0.06562     0.99569           -0.00568   -0.00412    0.00437    0.00826
  134  H      0.12509     0.98435           -0.00304    0.00067    0.00221    0.00382
  135  H      0.12054     0.98547           -0.00167   -0.00151   -0.00012    0.00226
  136  H      0.13381     0.98210           -0.00452   -0.00423    0.00505    0.00799
  137  H      0.07782     0.99394            0.00112    0.00180   -0.00313    0.00378
  138  H      0.05833     0.99660            0.00607    0.00134    0.00060    0.00624
  139  H      0.06935     0.99519            0.00085   -0.00455    0.00018    0.00463
  140  H      0.12704     0.98386            0.00025    0.00267    0.00017    0.00269
  141  H      0.11776     0.98613           -0.00003    0.00012   -0.00038    0.00040
  142  H      0.11875     0.98590           -0.00237   -0.00086   -0.00306    0.00396
  143  H      0.11668     0.98639           -0.00054    0.00087    0.00025    0.00105
  144  H      0.06740     0.99546            0.00344   -0.00048    0.00287    0.00450
  145  H      0.08379     0.99298            0.00320    0.00244    0.00789    0.00885
  146  H      0.06274     0.99606           -0.00140    0.00097   -0.00049    0.00177
  147  H      0.12329     0.98480            0.00251    0.00185   -0.00002    0.00312
  148  H      0.11680     0.98636           -0.00085   -0.00013    0.00011    0.00086
  149  H      0.11971     0.98567           -0.00150    0.00038    0.00164    0.00225
  150  H      0.12156     0.98522            0.00520   -0.00451   -0.00248    0.00731
  151  H      0.07328     0.99463            0.00602   -0.00502   -0.00381    0.00871
  152  H      0.07186     0.99484           -0.00098    0.00184    0.00070    0.00221
  153  H      0.10284     0.98942           -0.00029   -0.00056   -0.00272    0.00279
  154  H      0.06822     0.99535            0.00000    0.00067    0.00033    0.00075
  155  H      0.12001     0.98560            0.00138    0.00100    0.00608    0.00631
  156  H      0.11936     0.98575           -0.00306    0.00227    0.00077    0.00389
  157  H      0.11788     0.98611           -0.00527    0.00377   -0.00406    0.00765
  158  H      0.11802     0.98607            0.00183   -0.00080    0.00010    0.00200
  159  H      0.06193     0.99617            0.00054   -0.00009   -0.00059    0.00081
  160  H      0.07535     0.99432           -0.00215    0.00012   -0.00229    0.00314
  161  H      0.11802     0.98607           -0.00120   -0.00059   -0.00108    0.00172
  162  H      0.11383     0.98704            0.00054   -0.00016   -0.00009    0.00057
  163  H      0.11661     0.98640            0.00090   -0.00154    0.00106    0.00207
  164  H      0.10717     0.98852           -0.00138   -0.00081    0.00022    0.00162
  165  H      0.08271     0.99316           -0.00098    0.00082   -0.00009    0.00128
  166  H      0.06838     0.99532           -0.00023    0.00055   -0.00115    0.00129
  167  H      0.06239     0.99611            0.00031    0.00071   -0.00080    0.00112
  168  H      0.07349     0.99460           -0.00089   -0.00149   -0.00058    0.00183
  169  H      0.06878     0.99527           -0.00119   -0.00174   -0.00131    0.00249

 Wiberg coefficients.
 Atom  Number Atom  Number   Distance   Wiberg coefficient
   C     1      C     2       1.54438    0.9614
   C     1      C     3       1.50217    0.9792
   C     3      C     4       1.40321    1.3915
   C     4      C     5       1.39184    1.4232
   C     3      N     6       2.80271    0.1068
   C     4      N     6       2.39622    0.0145
   C     5      N     6       1.35417    1.4185
   C     4      C     7       2.73987    0.1202
   N     6      C     7       1.35002    1.4480
   C     3      C     8       1.39316    1.4190
   C     5      C     8       2.74621    0.1181
   N     6      C     8       2.40068    0.0152
   C     7      C     8       1.39749    1.3883
   C     2      C    10       1.54515    0.9686
   C     9      C    10       1.55063    0.9554
   C     9      C    11       1.49975    0.9801
   C    11      C    12       1.40086    1.3961
   C    12      C    13       1.38933    1.4401
   C    11      C    14       2.77637    0.1213
   C    13      C    14       1.39524    1.3950
   C    11      N    15       2.41313    0.0151
   C    12      N    15       2.76950    0.1067
   C    13      N    15       2.38976    0.0141
   C    14      N    15       1.35086    1.4396
   C    11      C    16       1.39981    1.3919
   C    13      C    16       2.74131    0.1181
   N    15      C    16       1.35245    1.4310
   C    17      C    18       1.33786    1.8943
   C    17      C    19       1.45757    1.0362
   C    18      C    20       3.71017    0.0307
   C    19      C    20       1.39880    1.3880
   C    20      C    21       1.39024    1.4366
   C    18      C    22       5.04870    0.0153
   C    19      C    22       2.75874    0.1168
   C    21      C    22       1.39548    1.4010
   C    19      N    23       2.40611    0.0152
   C    20      N    23       2.78297    0.1039
   C    21      N    23       2.39801    0.0144
   C    22      N    23       1.35348    1.4276
   C    18      C    24       2.89956    0.0361
   C    19      C    24       1.40338    1.3624
   C    21      C    24       2.74872    0.1163
   N    23      C    24       1.34980    1.4473
   C    18      C    25       1.49767    0.9789
   C    25      C    26       1.51668    0.9701
   C    17      C    27       3.39209    0.0126
   C    25      C    27       1.51119    0.9572
   C    25      C    28       2.52531    0.0126
   C    27      C    28       1.40009    1.3947
   C    28      C    29       1.39149    1.4260
   C    27      C    30       2.76198    0.1216
   C    29      C    30       1.39039    1.4305
   C    28      C    31       2.74761    0.1180
   C    30      C    31       1.39556    1.3974
   C    25      N    32       2.47554    0.0141
   C    27      N    32       1.36057    1.4092
   C    28      N    32       2.39944    0.0147
   C    29      N    32       2.77818    0.1063
   C    30      N    32       2.39894    0.0147
   C    31      N    32       1.35015    1.4463
   C    26      C    33       1.50827    0.9614
   C    26      C    34       1.51175    0.9710
   C    33      C    34       1.51182    0.9719
   C    33      C    35       1.47809    0.9930
   C    35      C    36       1.39595    1.4046
   C    36      C    37       1.39036    1.4275
   C    35      C    38       2.79461    0.1168
   C    37      C    38       1.39316    1.4099
   C    36      C    39       2.78159    0.1117
   C    38      C    39       1.39961    1.3928
   C    35      C    40       1.39561    1.3931
   C    37      C    40       2.77743    0.1093
   C    39      C    40       1.38624    1.4428
   C    10      C    41       1.53638    0.9621
   C    38      C    41       1.51024    0.9763
   C    41      C    42       1.51902    0.9833
   C    25      C    43       3.11774    0.0112
   C    34      C    43       1.51387    0.9762
   C    43      C    44       1.54145    0.9665
   C    43      C    45       1.50927    0.9659
   C    43      C    46       2.56566    0.0117
   C    45      C    46       1.39837    1.4001
   C    46      C    47       1.39231    1.4166
   C    45      C    48       2.76878    0.1216
   C    47      C    48       1.38925    1.4382
   C    46      C    49       2.74484    0.1167
   C    48      C    49       1.39650    1.3891
   C    43      N    50       2.43860    0.0140
   C    45      N    50       1.36509    1.3966
   C    46      N    50       2.39563    0.0143
   C    47      N    50       2.77605    0.1067
   C    48      N    50       2.39866    0.0148
   C    49      N    50       1.34864    1.4555
   C    44      C    51       1.53962    0.9707
   C    51      C    52       1.53442    0.9808
   C    51      C    53       1.51726    0.9743
   C    53      C    54       1.40151    1.4241
   C    54      C    55       1.41152    1.3497
   C    53      N    56       2.82761    0.1033
   C    54      N    56       2.42979    0.0158
   C    55      N    56       1.34296    1.4755
   C    54      C    57       2.77110    0.1170
   N    56      C    57       1.35507    1.3935
   C    46      C    58       3.50205    0.0100
   C    53      C    58       1.40838    1.3719
   C    55      C    58       2.70421    0.1178
   N    56      C    58       2.38480    0.0141
   C    57      C    58       1.38660    1.4437
   C    52      C    59       1.54144    0.9678
   C    59      C    60       1.52776    0.9800
   C    59      C    61       1.50731    0.9779
   C    61      C    62       1.39543    1.4106
   C    62      C    63       1.39455    1.4036
   C    61      N    64       2.79596    0.1078
   C    62      N    64       2.39777    0.0147
   C    63      N    64       1.35174    1.4369
   C    62      C    65       2.74478    0.1186
   N    64      C    65       1.35300    1.4287
   C    61      C    66       1.39919    1.4043
   C    63      C    66       2.74600    0.1195
   N    64      C    66       2.39874    0.0146
   C    65      C    66       1.39379    1.4132
   C    42      C    67       1.53275    0.9776
   C    67      C    68       1.53553    0.9730
   C    67      C    69       1.50310    0.9792
   C    69      C    70       1.39685    1.4052
   C    70      C    71       1.38896    1.4348
   C    69      C    72       2.75865    0.1218
   C    71      C    72       1.39576    1.3997
   C    69      N    73       2.40184    0.0148
   C    70      N    73       2.77296    0.1064
   C    71      N    73       2.39672    0.0144
   C    72      N    73       1.35233    1.4355
   C    69      C    74       1.39983    1.3890
   C    71      C    74       2.75353    0.1193
   N    73      C    74       1.35211    1.4372
   C    68      C    75       1.53893    0.9742
   C     1      C    76       1.53861    0.9711
   C    75      C    76       1.53884    0.9732
   C    75      C    77       1.50489    0.9812
   C    77      C    78       1.39598    1.4149
   C    78      C    79       1.39512    1.4036
   C    77      N    80       2.78967    0.1079
   C    78      N    80       2.39888    0.0147
   C    79      N    80       1.35197    1.4374
   C    78      C    81       2.74885    0.1187
   N    80      C    81       1.35331    1.4278
   C    77      C    82       1.39777    1.4005
   C    79      C    82       2.74834    0.1195
   N    80      C    82       2.39846    0.0147
   C    81      C    82       1.39356    1.4144
   C     2      C    83       1.55462    0.9632
   C     9      C    84       1.53996    0.9801
   C    16      C    84       2.91440    0.0104
   C    83      C    84       1.53146    0.9849
   C    83      C    85       1.50866    0.9787
   C    85      C    86       1.39610    1.4032
   C    60      C    87       2.85878    0.0106
   C    86      C    87       1.38760    1.4338
   C    85      C    88       2.81138    0.1175
   C    87      C    88       1.39676    1.4027
   C    86      C    89       2.77017    0.1099
   C    88      C    89       1.39641    1.4022
   C    85      C    90       1.39790    1.3992
   C    87      C    90       2.77316    0.1115
   C    89      C    90       1.38868    1.4355
   C    60      C    91       1.53044    0.9802
   C    88      C    91       1.50737    0.9785
   C    54      C    92       1.49720    0.9889
   C    91      C    92       1.53168    0.9714
   C     2      H    93       1.12370    0.9657
   C     4      H    94       1.09715    0.9581
   C     5      H    95       1.09610    0.9548
   C     7      H    96       1.09721    0.9518
   C     8      H    97       1.10972    0.9270
   C     1      H    98       1.12873    0.9682
   C     9      H    99       1.12201    0.9665
   C    10      H   100       1.12854    0.9677
   C    12      H   101       1.10164    0.9467
   C    13      H   102       1.09471    0.9639
   C    14      H   103       1.09580    0.9546
   C    16      H   104       1.10370    0.9351
   C    18      H   105       1.10319    0.9490
   C    20      H   106       1.09585    0.9623
   C    21      H   107       1.09447    0.9645
   C    22      H   108       1.09585    0.9551
   C    24      H   109       1.10237    0.9443
   C    17      H   110       1.09834    0.9580
   C    26      H   111       1.10726    0.9577
   C    28      H   112       1.09616    0.9599
   C    29      H   113       1.09491    0.9653
   C    30      H   114       1.09424    0.9644
   C    31      H   115       1.09609    0.9546
   C    25      H   116       1.12830    0.9533
   C    33      H   117       1.10954    0.9558
   C    34      H   118       1.11660    0.9412
   C    36      H   119       1.09575    0.9624
   C    37      H   120       1.10427    0.9428
   C    39      H   121       1.09719    0.9597
   C    40      H   122       1.10391    0.9483
   C    42      H   123       1.11420    0.9656
   C    41      H   124       1.13098    0.9442
   C    42      H   125       1.11894    0.9550
   H    97      H   125       1.74383    0.0101
   C    44      H   126       1.11453    0.9655
   C    46      H   127       1.10018    0.9474
   C    47      H   128       1.09504    0.9649
   C    48      H   129       1.09428    0.9641
   C    49      H   130       1.09615    0.9544
   C    43      H   131       1.12961    0.9551
   C    44      H   132       1.11368    0.9639
   C    52      H   133       1.10947    0.9768
   C    55      H   134       1.10432    0.9406
   C    57      H   135       1.09604    0.9542
   C    58      H   136       1.10540    0.9361
   H   127      H   136       1.73282    0.0106
   C    51      H   137       1.12339    0.9583
   C    52      H   138       1.11348    0.9713
   C    60      H   139       1.11425    0.9677
   C    62      H   140       1.09965    0.9495
   C    63      H   141       1.09587    0.9552
   C    65      H   142       1.09602    0.9551
   C    66      H   143       1.09589    0.9606
   C    59      H   144       1.12349    0.9651
   C    60      H   145       1.11440    0.9625
   C    68      H   146       1.11675    0.9648
   C    70      H   147       1.10921    0.9390
   C    71      H   148       1.09444    0.9638
   C    72      H   149       1.09586    0.9549
   C    74      H   150       1.09712    0.9512
   C    67      H   151       1.12004    0.9681
   C    68      H   152       1.10737    0.9747
   C    75      H   153       1.12512    0.9426
   C    76      H   154       1.11821    0.9606
   C    78      H   155       1.09697    0.9588
   C    79      H   156       1.09603    0.9549
   C    81      H   157       1.09588    0.9553
   C    82      H   158       1.09560    0.9606
   C    76      H   159       1.10994    0.9774
   C    84      H   160       1.11155    0.9652
   C    86      H   161       1.10105    0.9511
   C    87      H   162       1.10086    0.9540
   C    89      H   163       1.10499    0.9474
   C    90      H   164       1.09670    0.9611
   C    83      H   165       1.11618    0.9606
   C    84      H   166       1.10950    0.9696
   C    92      H   167       1.11563    0.9695
   C    92      H   168       1.11282    0.9613
   C    91      H   169       1.12147    0.9603

     Dipole              X           Y           Z         Total
     POINT-CHARGE     3.76568     1.56869     0.50345     4.11030
     HYBRID           6.09345     1.79002     0.74024     6.39393
     SUM              9.85913     3.35872     1.24369    10.48953
 The component of quadrupole moment in A.U.
     X2          XY          Y2          XZ          YZ          Z2
     9.94124   -35.38928   -26.69088     7.60023     2.64135    16.74965
 Main values of quadrupole tensor
   -48.81359    15.69145    33.12215
 Corresponding eigenvectors      
    -0.52260    -0.84730     0.09472
    -0.21469     0.23830     0.94716
     0.82510    -0.47465     0.30644
 Polarizability has not computed due to pointer IN_OUT(2,14)=0

 Heat of formation..........      378.98307 kcal/mol
 Total energy...............   -12473.94510 eV
 Total energy...............  -287661.64793 kcal/mol
 Electronic energy..........  -230639.62012 eV
 Core-core repulsion energy.   218165.67503 eV
 Final bond order matrix has been written to file *.den

 ------------------------------------------------------


 Ionization potential              9.38347 eV

 Dipole moment                    10.48953 debye

 Electronic energy           -230639.62012 eV

 Core-core repulsion energy   218165.67503 eV

 Heat of formation               378.98307 kcal/mol

 The total energy in eV:      -12473.94510

 The total energy in kcal/mol:-.2876616479D+06

 ------------------------------------------------------

 Atom   Atomic   Bond length   Bond angle  Twist angle                      Atom                  Coordinates
 number number   (angstroms)   (degrees)    (degrees)                      number
    I               J I         K J I       L K J I           J    K    L    I         X              Y              Z

    1) XX  99                                                                1)      0.00000      0.00000      0.00000
    2) XX  99     0.999990                                    1              2)      0.99999      0.00000      0.00000
    3) XX  99     0.999990      90.000000                     2    1         3)      0.99999      0.99999      0.00000
    4)  C   6     4.687358 *   139.076718 *    96.806459 *    1    2    3    4)     -3.54171     -0.36390      3.04880
    5)  C   6     3.497134 *   135.797337 *    76.674400 *    1    2    3    5)     -2.50702      0.56197      2.37255
    6)  C   6     5.819435 *   148.870275 *    88.804767 *    1    2    3    6)     -4.98143      0.06276      3.00786
    7)  C   6     6.986593 *   142.675244 *    82.974113 *    1    2    3    7)     -5.55582      0.51816      4.20439
    8)  C   6     8.141550 *   147.883886 *    78.083192 *    1    2    3    8)     -6.89567      0.89377      4.23506
    9)  N   7     8.328257 *   157.125724 *    75.075410 *    1    2    3    9)     -7.67332      0.83375      3.12807
   10)  C   6     7.410759 *   164.274689 *    78.342896 *    1    2    3   10)     -7.13339      0.40583      1.96708
   11)  C   6     6.090192 *   162.049362 *    89.441448 *    1    2    3   11)     -5.79374      0.01830      1.87689
   12)  C   6     3.526763 *   147.179622 *     8.838606 *    1    2    3   12)     -2.96380      1.88883      0.29371
   13)  C   6     2.455348 *   153.714714 *    52.386797 *    1    2    3   13)     -2.20147      0.66363      0.86133
   14)  C   6     4.429581 *   153.803290 *   -24.435407 *    1    2    3   14)     -3.97459      1.78030     -0.80891
   15)  C   6     4.456609 *   142.669338 *   -52.219746 *    1    2    3   15)     -3.54367      1.65568     -2.13600
   16)  C   6     5.725036 *   141.278908 *   297.573633 *    1    2    3   16)     -4.46667      1.65769     -3.17442
   17)  C   6     6.740019 *   149.772912 *   301.923551 *    1    2    3   17)     -5.82362      1.79424     -2.87992
   18)  N   7     6.733388 *   158.105699 *   320.274939 *    1    2    3   18)     -6.24773      1.93115     -1.60469
   19)  C   6     5.718108 *   159.316932 *   342.909057 *    1    2    3   19)     -5.34957      1.93044     -0.59355
   20)  C   6     7.234669 *    60.747192 *   285.342860 *    1    2    3   20)      3.53532      1.67013     -6.08708
   21)  C   6     6.556573 *    55.603126 *   275.785604 *    1    2    3   21)      3.70395      0.54537     -5.38256
   22)  C   6     7.809388 *    70.891857 *   283.947220 *    1    2    3   22)      2.55642      1.77857     -7.16156
   23)  C   6     8.782737 *    73.857955 *   290.548494 *    1    2    3   23)      2.44177      2.96121     -7.89971
   24)  C   6     9.539275 *    80.968631 *   288.827638 *    1    2    3   24)      1.49743      3.04037     -8.91693
   25)  C   6     9.406780 *    85.841287 *   281.925264 *    1    2    3   25)      0.68218      1.93866     -9.17953
   26)  N   7     8.540873 *    84.680857 *   275.351434 *    1    2    3   26)      0.79177      0.79313     -8.46703
   27)  C   6     7.704198 *    77.194116 *   275.400616 *    1    2    3   27)      1.70763      0.70708     -7.47922
   28)  C   6     6.368699 *    42.399689 *   275.706288 *    1    2    3   28)      4.70302      0.42699     -4.27312
   29)  C   6     5.059066 *    37.142567 *   266.831422 *    1    2    3   29)      4.03276     -0.16884     -3.05000
   30)  C   6     7.566383 *    39.140512 *   265.156853 *    1    2    3   30)      5.86849     -0.40324     -4.75903
   31)  C   6     8.727967 *    35.799039 *   272.374414 *    1    2    3   31)      7.07902      0.21151     -5.10099
   32)  C   6     9.874357 *    34.574655 *   264.190521 *    1    2    3   32)      8.13042     -0.56719     -5.57472
   33)  C   6     9.981375 *    37.101976 *   251.188603 *    1    2    3   33)      7.96078     -1.94153     -5.69950
   34)  C   6     8.953783 *    41.230686 *   244.898883 *    1    2    3   34)      6.73380     -2.50346     -5.34405
   35)  N   7     7.717575 *    42.255159 *   250.306427 *    1    2    3   35)      5.71222     -1.74883     -4.88601
   36)  C   6     3.851575 *    39.424147 *   285.496740 *    1    2    3   36)      2.97521      0.65352     -2.35705
   37)  C   6     4.625989 *    21.766543 *   283.154959 *    1    2    3   37)      4.29617      0.39041     -1.67042
   38)  C   6     2.516736 *    46.863237 *   272.230108 *    1    2    3   38)      1.72080      0.07146     -1.83513
   39)  C   6     2.624052 *    78.224400 *   274.517401 *    1    2    3   39)      0.53551      0.20233     -2.56085
   40)  C   6     2.089302 *   108.978430 *   266.263074 *    1    2    3   40)     -0.67947     -0.12877     -1.97153
   41)  C   6     1.137340 *   129.722318 *   228.430642 *    1    2    3   41)     -0.72684     -0.58044     -0.65447
   42)  C   6     0.962547 *    60.550974 *   178.760313 *    1    2    3   42)      0.47324     -0.83798      0.01813
   43)  C   6     1.853402 *    24.487898 *   227.840276 *    1    2    3   43)      1.68669     -0.51564     -0.56948
   44)  C   6     2.126777 *   161.110322 *   168.894950 *    1    2    3   44)     -2.01224     -0.67565      0.13262
   45)  C   6     3.478163 *   157.339421 *   209.728840 *    1    2    3   45)     -3.20966     -1.16366     -0.66452
   46)  C   6     5.625929 *    22.055142 *   317.885274 *    1    2    3   46)      5.21424      1.56708     -1.41670
   47)  C   6     5.285171 *    27.361850 *    -5.689667 *    1    2    3   47)      4.69387      2.41714     -0.24082
   48)  C   6     6.888308 *    14.617831 *   312.513627 *    1    2    3   48)      6.66534      1.17475     -1.28141
   49)  C   6     7.134355 *     5.963380 *   266.857803 *    1    2    3   49)      7.09575     -0.04063     -0.74009
   50)  C   6     8.489815 *     4.984563 *   244.311458 *    1    2    3   50)      8.45771     -0.31976     -0.66475
   51)  C   6     9.460616 *     7.797066 *   298.815279 *    1    2    3   51)      9.37315      0.61862     -1.12455
   52)  C   6     9.229255 *    15.456219 *   317.668485 *    1    2    3   52)      8.89547      1.81830     -1.65635
   53)  N   7     8.046831 *    19.700669 *   320.228657 *    1    2    3   53)      7.57582      2.08494     -1.73534
   54)  C   6     5.868514 *    25.401410 *    27.488923 *    1    2    3   54)      5.30117      2.23313      1.16195
   55)  C   6     6.950037 *    35.168309 *    26.597567 *    1    2    3   55)      5.68140      3.57945      1.79227
   56)  C   6     5.081132 *    36.532373 *   317.943418 *    1    3    2   56)      4.47498      1.29897      2.02613
   57)  C   6     5.150417 *    43.067996 *   295.445109 *    1    3    2   57)      3.72906      1.59207      3.17588
   58)  C   6     4.913358 *    51.713803 *    81.973891 *    1    2    3   58)      3.04427      0.53848      3.81884
   59)  N   7     4.658875 *    48.491806 *   102.242991 *    1    2    3   59)      3.08756     -0.73984      3.40950
   60)  C   6     4.597593 *    64.580557 *   326.070592 *    1    3    2   60)      3.83175     -1.04083      2.31780
   61)  C   6     4.800741 *    48.884064 *   333.245282 *    1    3    2   61)      4.51592     -0.05140      1.62818
   62)  C   6     6.914493 *    47.411118 *    21.077883 *    1    2    3   62)      4.67927      4.75004      1.83078
   63)  C   6     5.689488 *    55.637882 *    22.884007 *    1    2    3   63)      3.21127      4.32695      1.82635
   64)  C   6     7.672775 *    49.484233 *     7.633137 *    1    2    3   64)      4.98467      5.78137      0.77480
   65)  C   6     7.274017 *    52.433041 *    -5.046693 *    1    2    3   65)      4.43488      5.74334     -0.50719
   66)  C   6     8.371136 *    55.511206 *   -11.881219 *    1    2    3   66)      4.74011      6.75198     -1.42055
   67)  N   7     9.623260 *    54.659556 *    -8.053836 *    1    2    3   67)      5.56642      7.77255     -1.09981
   68)  C   6     9.925089 *    51.958901 *     0.995118 *    1    2    3   68)      6.11610      7.81551      0.13575
   69)  C   6     9.061834 *    49.840917 *     9.074152 *    1    2    3   69)      5.84409      6.83890      1.09225
   70)  C   6     4.357776 *   140.601632 *   193.613808 *    1    2    3   70)     -3.36748     -2.68821     -0.65103
   71)  C   6     4.705566 *   133.871475 *   167.232395 *    1    2    3   71)     -3.26116     -3.30835      0.74967
   72)  C   6     5.735609 *   162.484202 *   130.625340 *    1    3    2   72)     -4.66241     -3.07287     -1.31019
   73)  C   6     6.420448 *   155.965978 *   157.932879 *    1    3    2   73)     -5.85992     -2.43277     -0.98240
   74)  C   6     7.749795 *   154.019538 *   151.709326 *    1    3    2   74)     -7.03998     -2.81232     -1.60900
   75)  C   6     8.382604 *   156.064175 *   131.190680 *    1    3    2   75)     -7.00138     -3.83391     -2.55928
   76)  N   7     7.892750 *   157.339683 *   108.823997 *    1    3    2   76)     -5.84397     -4.45641     -2.87818
   77)  C   6     6.626237 *   159.586662 *   100.623551 *    1    3    2   77)     -4.69250     -4.08993     -2.27155
   78)  C   6     5.256848 *   142.163389 *   145.554897 *    1    2    3   78)     -4.15167     -2.65924      1.82389
   79)  C   6     4.733216 *   134.207317 *   123.404862 *    1    2    3   79)     -3.30027     -1.86795      2.83237
   80)  C   6     6.692776 *   137.812178 *   145.554568 *    1    2    3   80)     -4.95899     -3.70656      2.54225
   81)  C   6     7.750790 *   145.047735 *   144.831143 *    1    2    3   81)     -6.35278     -3.62982      2.55761
   82)  C   6     9.047732 *   141.530272 *   144.942069 *    1    2    3   82)     -7.08380     -4.60742      3.23309
   83)  N   7     9.416431 *   133.457300 *   145.470938 *    1    2    3   83)     -6.47675     -5.63116      3.87439
   84)  C   6     8.594123 *   126.616918 *   145.940725 *    1    2    3   84)     -5.12607     -5.71471      3.86323
   85)  C   6     7.201975 *   127.060530 *   146.076016 *    1    2    3   85)     -4.34033     -4.76888      3.20745
   86)  C   6     4.389058 *   128.587833 *    53.251321 *    1    2    3   86)     -2.73752      2.05262      2.74892
   87)  C   6     4.629104 *   138.941519 *    30.479986 *    1    2    3   87)     -3.49053      2.62035      1.54227
   88)  C   6     4.280271 *   109.152250 *    47.850070 *    1    2    3   88)     -1.40427      2.71339      2.99771
   89)  C   6     4.428131 *   102.023496 *    30.278335 *    1    2    3   89)     -0.92244      3.74018      2.18369
   90)  C   6     4.768074 *    85.255450 *    28.763064 *    1    2    3   90)      0.39438      4.16545      2.28648
   91)  C   6     4.974099 *    75.314017 *    41.897729 *    1    2    3   91)      1.26104      3.58145      3.21320
   92)  C   6     4.965794 *    81.491111 *    57.142687 *    1    2    3   92)      0.73475      2.66453      4.12547
   93)  C   6     4.638829 *    97.208857 *    60.932331 *    1    2    3   93)     -0.58211      2.23592      4.02250
   94)  C   6     5.789863 *    61.986556 *    39.176580 *    1    2    3   94)      2.71938      3.96245      3.22900
   95)  C   6     6.052119 *    53.248162 *    53.134745 *    1    2    3   95)      3.62129      2.90919      3.87957
   96)  H   1     3.227678 *   118.556657 *    85.820307 *    1    2    3   96)     -1.54292      0.20663      2.82747
   97)  H   1     7.142342 *   133.867842 *    83.610780 *    1    2    3   97)     -4.94962      0.57301      5.11722
   98)  H   1     9.090948 *   144.367374 *    76.333867 *    1    2    3   98)     -7.38884      1.25131      5.14632
   99)  H   1     7.894182 *   171.498599 *    70.719491 *    1    2    3   99)     -7.80744      0.38534      1.10157
  100)  H   1     5.474490 *   137.716373 *   194.273539 *    1    3    2  100)     -5.38794     -0.33985      0.90811
  101)  H   1     5.264400 *   128.170586 *    93.223222 *    1    2    3  101)     -3.25342     -0.23271      4.13219
  102)  H   1     3.320621 *   130.416595 *    -3.440507 *    1    2    3  102)     -2.15289      2.52360     -0.15172
  103)  H   1     1.825358 *   129.394767 *    39.168012 *    1    2    3  103)     -1.15848      1.09365      0.89094
  104)  H   1     3.749867 *   131.217433 *   -56.802081 *    1    2    3  104)     -2.47086      1.54443     -2.36032
  105)  H   1     6.104436 *   132.635707 *   290.274614 *    1    2    3  105)     -4.13475      1.55618     -4.21264
  106)  H   1     7.757129 *   148.342836 *   296.284476 *    1    2    3  106)     -6.60290      1.80285     -3.65028
  107)  H   1     6.143658 *   159.867550 *    11.391549 *    1    2    3  107)     -5.76828      2.07294      0.41766
  108)  H   1     6.410100 *    61.132656 *   266.450416 *    1    2    3  108)      3.09469     -0.34755     -5.60281
  109)  H   1     9.114467 *    70.175745 *   296.425180 *    1    2    3  109)      3.09105      3.81582     -7.67844
  110)  H   1    10.391385 *    82.300743 *   292.590127 *    1    2    3  110)      1.39217      3.95572     -9.50763
  111)  H   1    10.153886 *    90.453567 *   281.013981 *    1    2    3  111)     -0.08038      1.93982     -9.96655
  112)  H   1     7.153690 *    75.698406 *   267.970306 *    1    2    3  112)      1.76715     -0.24551     -6.92764
  113)  H   1     7.635628 *    57.212351 *   293.576947 *    1    2    3  113)      4.13490      2.56753     -5.88330
  114)  H   1     5.141193 *    41.070988 *   248.064906 *    1    2    3  114)      3.87593     -1.26177     -3.13321
  115)  H   1     8.856672 *    35.645114 *   284.544718 *    1    2    3  115)      7.19731      1.29620     -4.99593
  116)  H   1    10.802144 *    53.984552 *    42.008226 *    1    3    2  116)      9.08209     -0.09943     -5.84740
  117)  H   1    10.974098 *    66.469640 *    37.112687 *    1    3    2  117)      8.77156     -2.57555     -6.07101
  118)  H   1     9.209620 *    44.833585 *   236.561307 *    1    2    3  118)      6.53107     -3.57807     -5.41845
  119)  H   1     6.627192 *    39.823719 *   289.951928 *    1    2    3  119)      5.08981      1.44827     -3.98949
  120)  H   1     4.261249 *    49.066177 *   301.357255 *    1    2    3  120)      2.79191      1.67520     -2.74903
  121)  H   1     4.377332 *    11.706055 *   247.789541 *    1    2    3  121)      4.28629     -0.33572     -0.82222
  122)  H   1     3.674473 *    81.223008 *   279.513580 *    1    2    3  122)      0.56068      0.60021     -3.58150
  123)  H   1     2.998325 *   122.956349 *   270.084505 *    1    2    3  123)     -1.63109      0.00371     -2.51585
  124)  H   1     1.688592 *    74.309034 *   140.565996 *    1    2    3  124)      0.45668     -1.25559      1.03261
  125)  H   1     2.720953 *    14.402536 *   182.409130 *    1    2    3  125)      2.63544     -0.67619     -0.02845
  126)  H   1     3.659163 *   148.733253 *   244.759262 *    1    2    3  126)     -3.12771     -0.80986     -1.71786
  127)  H   1     2.497561 *   136.468072 *   146.789494 *    1    2    3  127)     -1.81071     -1.43924      0.94219
  128)  H   1     4.206321 *   144.373298 *   173.963337 *    1    3    2  128)     -4.14055     -0.69467     -0.25767
  129)  H   1     4.268325 *    32.805673 *    -4.029190 *    1    2    3  129)      3.58758      2.30683     -0.16249
  130)  H   1     6.415767 *     7.686939 *   206.001813 *    1    2    3  130)      6.35811     -0.77131     -0.37622
  131)  H   1     8.895647 *     8.370722 *   190.938817 *    1    2    3  131)      8.80088     -1.27148     -0.24574
  132)  H   1    10.512929 *     6.315172 *   291.590850 *    1    2    3  132)     10.44914      0.42553     -1.07526
  133)  H   1    10.115073 *    19.073610 *   321.926313 *    1    2    3  133)      9.55975      2.60210     -2.03837
  134)  H   1     6.068995 *    32.056809 *   313.386536 *    1    2    3  134)      5.14361      2.21268     -2.34095
  135)  H   1     5.991613 *    35.970598 *    -8.949796 *    1    2    3  135)      4.84912      3.47645     -0.54749
  136)  H   1     7.791701 *    32.102500 *    18.058234 *    1    2    3  136)      6.60034      3.93682      1.28358
  137)  H   1     5.335305 *    63.127550 *    81.063097 *    1    2    3  137)      2.41159      0.73932      4.70140
  138)  H   1     4.829534 *    75.099749 *   334.321204 *    1    3    2  138)      3.85236     -2.09611      2.02239
  139)  H   1     5.165281 *    49.360575 *   349.164261 *    1    3    2  139)      5.10091     -0.34332      0.73685
  140)  H   1     6.595241 *    31.090135 *   342.066029 *    1    3    2  140)      6.28483      1.70247      1.04868
  141)  H   1     7.431996 *    36.422993 *    40.143643 *    1    2    3  141)      5.98020      3.37319      2.84489
  142)  H   1     5.931962 *    64.286002 *    15.509009 *    1    2    3  142)      2.57376      5.14992      1.42907
  143)  H   1     6.248194 *    52.663361 *    -9.278630 *    1    2    3  143)      3.78951      4.90285     -0.80100
  144)  H   1     8.397693 *    58.947072 *   -19.803463 *    1    2    3  144)      4.33178      6.76876     -2.43737
  145)  H   1    11.007456 *    51.970327 *     2.195126 *    1    2    3  145)      6.78136      8.66412      0.33210
  146)  H   1     9.579857 *    48.863120 *    16.800851 *    1    2    3  146)      6.30221      6.90700      2.08546
  147)  H   1     7.703604 *    50.859654 *    28.025090 *    1    2    3  147)      4.86269      5.27432      2.80737
  148)  H   1     4.751114 *    50.212218 *    18.106991 *    1    2    3  148)      3.04046      3.47005      1.13466
  149)  H   1     4.043692 *   122.971574 *   161.318743 *    1    2    3  149)     -2.20067     -3.21369      1.08660
  150)  H   1     6.063428 *   150.548185 *   175.836740 *    1    3    2  150)     -5.83598     -1.63086     -0.21644
  151)  H   1     8.426064 *   149.846792 *   161.211096 *    1    3    2  151)     -7.98527     -2.31854     -1.36322
  152)  H   1     9.453095 *   154.598922 *   130.327661 *    1    3    2  152)     -7.89373     -4.18258     -3.09130
  153)  H   1     6.525028 *   125.556170 *   209.108548 *    1    2    3  153)     -3.79431     -4.63796     -2.58236
  154)  H   1     4.207495 *   126.930867 *   201.874354 *    1    2    3  154)     -2.52808     -3.12116     -1.25308
  155)  H   1     5.638035 *   127.965477 *   171.277390 *    1    2    3  155)     -3.46844     -4.39351      0.67408
  156)  H   1     5.410113 *   153.372051 *   212.325242 *    1    3    2  156)     -4.86864     -1.97091      1.29659
  157)  H   1     3.937299 *   124.470851 *   128.291213 *    1    2    3  157)     -2.22846     -2.01139      2.54767
  158)  H   1     7.700233 *   152.755560 *   215.453794 *    1    3    2  158)     -6.87127     -2.81041      2.04470
  159)  H   1     9.938847 *   145.377554 *   144.500136 *    1    2    3  159)     -8.17881     -4.59725      3.27917
  160)  H   1     9.195834 *   120.714744 *   146.186652 *    1    2    3  160)     -4.69690     -6.56861      4.39952
  161)  H   1     6.668508 *   119.151748 *   146.533502 *    1    2    3  161)     -3.24839     -4.85828      3.21154
  162)  H   1     5.632893 *   127.131651 *   121.521459 *    1    2    3  162)     -3.40029     -2.34788      3.82818
  163)  H   1     5.461671 *   147.027843 *    34.274056 *    1    2    3  163)     -4.58199      2.45626      1.67392
  164)  H   1     4.715353 *   109.737720 *    18.928099 *    1    2    3  164)     -1.59245      4.19832      1.43971
  165)  H   1     5.261594 *    81.498669 *    18.059044 *    1    2    3  165)      0.77783      4.94743      1.61316
  166)  H   1     5.563466 *    75.454137 *    65.467786 *    1    2    3  166)      1.39729      2.23594      4.89901
  167)  H   1     5.052970 *   101.031003 *    72.498503 *    1    2    3  167)     -0.96684      1.49151      4.73003
  168)  H   1     5.419826 *   128.225531 *    59.657596 *    1    2    3  168)     -3.35356      2.15085      3.67450
  169)  H   1     5.206461 *   129.996362 *    21.289088 *    1    2    3  169)     -3.34640      3.71641      1.44815
  170)  H   1     6.480174 *    60.090979 *    60.924252 *    1    2    3  170)      3.23117      2.72973      4.90925
  171)  H   1     6.982045 *    48.277123 *    50.443716 *    1    2    3  171)      4.64675      3.31868      4.01784
  172)  H   1     6.823068 *    65.905559 *    38.427996 *    1    2    3  172)      2.78546      4.87942      3.87127

 Normal termination. 

 +-------------------------------------------------+
 |    Date: 17.12.2003 Time:  6.46.38              |
 +-------------------------------------------------+
  Elapsed time is      21185 second(s)
  Return code is      0
