# Supplementary material for: Characterization by SEM, TEM and Quantum-Chemical Simulations of the Spherical Carbon with Nitrogen (SCN) Active Carbon Produced by Thermal Decomposition of Poly(vinylpyridine-divinylbenzene) Copolymer
Source: Materials (Basel). 2009 Sep 7;2(3):1239–51. doi: 10.3390/ma2031239 (PMC5445732; doi:10.3390/ma2031239)
Supplement: Supplementary file 1 [file materials-02-01239-s001.zip › Supplementary Data/c02.prt]

 File name for system under study is:
 SKN                                                                             
 +--------------------- QuChem --------------------+
 | Quantum Chemisty SemiEmpirical and SemiAbInitio |
 |   program for Molecule and Cluster simulation   |
 |   by Khavryutchenko Vladimir D. CompChem Group. |
 |  E-mail: vkhavr@compchem.kiev.ua  Reg.No 000001 |
 |    UKRAINE 02091, Kiev, ul. Revutskogo 13/149   |
 | Compaq Visual Fortran 6.6 / 300 atoms & 1000 AO |
 | Copyright (C) 1990-2003 CompChem. Ed.02.08.2003 |
 +-------------------------------------------------+
 |     Date: 17.12.2003 Time: 20.41.14             |
 +-------------------------------------------------+
 Commentary for system under study is:
 Cluster SKN by PM3 method.Mult=1. Point 02.                                     

 Timing section. =============================
 Computation time is:10 day(s),  0 hour(s),  0 min.,  1 sec.
 or in seconds:    864001
 Quantum chemistry method section. ===========
 Used quantum chemistry method is PM3
 In/out file control section. ================
 i= 1; 10
 i= 2; 10
 i= 3; 11
 i= 4; 00
 i= 5; 11
 i= 6; 11
 i= 7; 01
 i= 8; 00
 i= 9; 11
 i=10; 01
 i=11; 01
 i=12; 00
 i=13; 00
 i=14; 00
 i=15; 00
 i=16; 00
 SCF information section. ====================
 Charge of system KHARGE:.............   0
 Multiplicity of system IMULT:........   1
 Close or open shell HF ISHELL:.......   0
 Initial density matrix KTRIAL:.......   0
 Max. number of SCF calc. KITSCF:..... 515
 Density matrix extrapol. NSTART:.....   1
 Density matrix extrapol. NSTEP:......   4
 Density matrix saving & print. IWPF:.   1
 Shift of LUMO in eV SHLEV:........           0.000
 SCF accuracy for optimiz. SCFOPT:.     0.000005000
 SCF accuracy for optimiz. SCFHES:.     0.000005000
 SCF accuracy for optimiz. SCFDIP:.     0.000155000
 SCF accuracy for optimiz. SCFPOL:.     0.000255000
 Printing pointer section. ===================
 Optimization control section. ===============
 Number of function evaluation 
 during optimization MAXEND.........      90803
 Max. gradient for optimization 
 terminating GMAX..................     0.15000
 Max. determination of hessian 
 for Newton-Raphson optim. RMVAL...     0.15000
 Parameter for N-R optimization 
 convergence rate RMVAL............     0.05000
 ==================== End of read of control file ====================
 Geometry is reding from exist file 3 with current structure.

     Trial geometry parameters
     NOTE! These parameters define the initial trial geometry of the previous run
     This run starts where the previous ended due to time or iteration limit.
    Atom  Symbol  Atomic   Bond length       Bond angle        Twist
   number         number   (angstroms)       (degrees)        (degrees)
     I                       NA I             NB NA I        NC  NB  NA  I     NA    NB    NC
     1)     XX     99
     2)     XX     99      0.999990                                             1
     3)     XX     99      0.999990          90.000000                          2     1
     4)      C      6      4.477570 *       126.265700 *       138.918010 *     1     2     3
     5)      C      6      3.321820 *       125.847750 *       120.150690 *     1     2     3
     6)      C      6      5.734140 *       133.382020 *       131.088120 *     1     2     3
     7)      C      6      6.663350 *       125.517060 *       123.588950 *     1     2     3
     8)      C      6      7.895520 *       129.634710 *       119.731440 *     1     2     3
     9)      N      7      8.315930 *       138.727230 *       120.492790 *     1     2     3
    10)      C      6      7.623510 *       146.164100 *       126.750600 *     1     2     3
    11)      C      6      6.328080 *       145.238960 *       134.205130 *     1     2     3
    12)      C      6      3.584820 *       155.578220 *        69.120320 *     1     2     3
    13)      C      6      2.651320 *       152.722890 *       123.585920 *     1     2     3
    14)      C      6      4.674320 *       124.737960 *       190.208820 *     1     3     2
    15)      C      6      4.814880 *       161.053220 *       339.557210 *     1     2     3
    16)      C      6      6.140600 *       159.712450 *       327.045780 *     1     2     3
    17)      C      6      7.123870 *       167.584790 *       339.624230 *     1     2     3
    18)      N      7      7.040090 *       128.334780 *       186.800760 *     1     3     2
    19)      C      6      5.946930 *       129.269950 *       195.770330 *     1     3     2
    20)      C      6      6.300100 *        57.586930 *       253.555500 *     1     2     3
    21)      C      6      6.079340 *        49.330740 *       242.224410 *     1     2     3
    22)      C      6      7.397960 *        65.369550 *       251.270860 *     1     2     3
    23)      C      6      8.003610 *        71.240960 *       259.181350 *     1     2     3
    24)      C      6      9.180190 *        75.492390 *       256.536390 *     1     2     3
    25)      C      6      9.737520 *        74.907690 *       248.530020 *     1     2     3
    26)      N      7      9.268230 *        70.925550 *       241.676650 *     1     2     3
    27)      C      6      8.136680 *        66.071340 *       241.619570 *     1     2     3
    28)      C      6      5.335750 *        36.642870 *       241.752550 *     1     2     3
    29)      C      6      4.184320 *        33.786600 *       254.681370 *     1     2     3
    30)      C      6      6.267910 *        28.077290 *       227.581230 *     1     2     3
    31)      C      6      7.361600 *        59.154860 *        23.187390 *     1     3     2
    32)      C      6      8.383460 *        59.926330 *        15.227990 *     1     3     2
    33)      C      6      8.437810 *        22.422670 *       198.611320 *     1     2     3
    34)      C      6      7.472040 *        29.105430 *       191.894580 *     1     2     3
    35)      N      7      6.350070 *        31.439350 *       203.432580 *     1     2     3
    36)      C      6      3.165560 *        47.319510 *       269.889540 *     1     2     3
    37)      C      6      3.272560 *        20.446730 *       281.906830 *     1     2     3
    38)      C      6      2.381300 *        67.880010 *       250.074730 *     1     2     3
    39)      C      6      2.446200 *        97.665580 *       266.074140 *     1     2     3
    40)      C      6      2.485890 *       127.182830 *       250.764500 *     1     2     3
    41)      C      6      2.458670 *       126.977140 *       209.112480 *     1     2     3
    42)      C      6      2.577710 *        96.421920 *       198.465020 *     1     2     3
    43)      C      6      2.544680 *        69.445910 *       214.963960 *     1     2     3
    44)      C      6      3.232850 *       145.240390 *       179.554380 *     1     2     3
    45)      C      6      4.404750 *       154.547760 *       202.914720 *     1     2     3
    46)      C      6      3.934280 *        28.445650 *       333.505030 *     1     2     3
    47)      C      6      4.034280 *        31.675390 *        18.482680 *     1     2     3
    48)      C      6      5.391550 *        29.162220 *       323.824780 *     1     2     3
    49)      C      6      6.285990 *        18.944560 *       316.811270 *     1     2     3
    50)      C      6      7.613500 *        22.145510 *       312.964710 *     1     2     3
    51)      C      6      8.106610 *        31.534270 *       315.974810 *     1     2     3
    52)      C      6      7.393200 *        40.128150 *       319.921980 *     1     2     3
    53)      N      7      6.071730 *        41.015100 *       323.219520 *     1     2     3
    54)      C      6      5.275110 *        26.419350 *        39.272220 *     1     2     3
    55)      C      6      6.338310 *        36.829810 *        35.343340 *     1     2     3
    56)      C      6      5.255920 *        25.943340 *        77.342010 *     1     2     3
    57)      C      6      5.670560 *        39.556750 *        84.763380 *     1     2     3
    58)      C      6      6.153830 *        44.138990 *       102.593200 *     1     2     3
    59)      N      7      6.256740 *        39.959400 *       120.207200 *     1     2     3
    60)      C      6      5.894690 *        29.177910 *       130.801150 *     1     2     3
    61)      C      6      5.389840 *        53.916380 *       339.294840 *     1     3     2
    62)      C      6      6.638990 *        48.304540 *        37.904020 *     1     2     3
    63)      C      6      6.113790 *        59.540730 *        45.341920 *     1     2     3
    64)      C      6      8.013180 *        50.793020 *        33.305060 *     1     2     3
    65)      C      6      8.443220 *        52.922740 *        21.836980 *     1     2     3
    66)      C      6      9.812930 *        54.515390 *        21.204580 *     1     2     3
    67)      N      7     10.669720 *        54.069550 *        28.405320 *     1     2     3
    68)      C      6     10.343730 *        52.875870 *        37.204250 *     1     2     3
    69)      C      6      9.072340 *        51.478940 *        41.116340 *     1     2     3
    70)      C      6      5.432550 *       141.648410 *       209.256690 *     1     2     3
    71)      C      6      5.749610 *       130.308670 *       194.105220 *     1     2     3
    72)      C      6      6.782810 *       147.690360 *       212.124130 *     1     2     3
    73)      C      6      7.338620 *       155.821930 *       198.194730 *     1     2     3
    74)      C      6      8.676530 *       154.252840 *       160.762540 *     1     3     2
    75)      C      6      9.409330 *       153.309470 *       216.883580 *     1     2     3
    76)      N      7      9.001240 *       146.173910 *       224.266470 *     1     2     3
    77)      C      6      7.754520 *       142.670330 *       223.023210 *     1     2     3
    78)      C      6      5.582220 *       130.762770 *       173.791570 *     1     2     3
    79)      C      6      4.189050 *       128.871360 *       164.280040 *     1     2     3
    80)      C      6      6.544870 *       120.192500 *       170.100820 *     1     2     3
    81)      C      6      7.859650 *       123.142450 *       167.358850 *     1     2     3
    82)      C      6      8.862100 *       116.534630 *       166.344210 *     1     2     3
    83)      N      7      8.776550 *       107.793780 *       167.211700 *     1     2     3
    84)      C      6      7.656230 *       102.830690 *       169.164380 *     1     2     3
    85)      C      6      6.426850 *       107.897450 *       170.965740 *     1     2     3
    86)      C      6      4.104420 *       122.686790 *        95.446110 *     1     2     3
    87)      C      6      4.502720 *       138.928570 *        80.366120 *     1     2     3
    88)      C      6      3.803280 *       104.323560 *        83.004150 *     1     2     3
    89)      C      6      3.350440 *       100.410560 *        61.511710 *     1     2     3
    90)      C      6      3.765240 *        80.134920 *        54.356670 *     1     2     3
    91)      C      6      4.516850 *        69.326380 *        67.187340 *     1     2     3
    92)      C      6      4.883900 *        75.221760 *        83.417160 *     1     2     3
    93)      C      6      4.577040 *        90.120140 *        90.515510 *     1     2     3
    94)      C      6      5.472660 *        57.841520 *        60.941360 *     1     2     3
    95)      C      6      6.103390 *        48.361780 *        69.881930 *     1     2     3
    96)      H      1      2.914560 *       106.951680 *       124.452620 *     1     2     3
    97)      H      1      6.610650 *       116.083690 *       122.627500 *     1     2     3
    98)      H      1      8.724000 *       125.245670 *       116.828470 *     1     2     3
    99)      H      1      8.276020 *       152.486850 *       128.160050 *     1     2     3
   100)      H      1      6.000930 *       152.314780 *       147.577680 *     1     2     3
   101)      H      1      4.928180 *       113.748490 *       139.767840 *     1     2     3
   102)      H      1      3.187610 *       145.174890 *        38.818210 *     1     2     3
   103)      H      1      1.590070 *       156.369670 *       101.344880 *     1     2     3
   104)      H      1      4.130690 *       150.760320 *       329.586100 *     1     2     3
   105)      H      1      6.569790 *       151.489130 *       317.513060 *     1     2     3
   106)      H      1      8.169050 *       166.397710 *       329.945720 *     1     2     3
   107)      H      1      6.270800 *       159.204730 *        91.149110 *     1     2     3
   108)      H      1      6.764500 *        51.231350 *       232.469830 *     1     2     3
   109)      H      1      7.727800 *        71.954370 *       267.297470 *     1     2     3
   110)      H      1      9.802880 *        78.814960 *       260.953830 *     1     2     3
   111)      H      1     10.721740 *        77.412150 *       247.482210 *     1     2     3
   112)      H      1      7.985160 *        62.357930 *       234.042350 *     1     2     3
   113)      H      1      5.907570 *        58.431840 *       264.900430 *     1     2     3
   114)      H      1      7.571470 *        54.229170 *        31.138740 *     1     3     2
   115)      H      1      9.291270 *        56.028830 *        16.130230 *     1     3     2
   116)      H      1      9.377110 *        22.163150 *       189.083160 *     1     2     3
   117)      H      1      7.733440 *        34.647700 *       180.819940 *     1     2     3
   118)      H      1      3.749010 *        57.494520 *       285.139860 *     1     2     3
   119)      H      1      2.860650 *        51.525360 *         4.672830 *     1     3     2
   120)      H      1      3.177090 *        96.354160 *       282.995450 *     1     2     3
   121)      H      1      3.231610 *       139.719850 *       265.583900 *     1     2     3
   122)      H      1      3.360000 *        94.286670 *       183.465490 *     1     2     3
   123)      H      1      3.314900 *        56.361330 *       205.655380 *     1     2     3
   124)      H      1      4.284400 *       158.429510 *       238.918590 *     1     2     3
   125)      H      1      5.068360 *       153.700410 *       180.281560 *     1     3     2
   126)      H      1      3.194470 *        35.276310 *        38.637710 *     1     2     3
   127)      H      1      6.098910 *        39.509970 *        10.457280 *     1     3     2
   128)      H      1      8.393300 *        17.085470 *       306.357430 *     1     2     3
   129)      H      1      9.187070 *        32.330490 *       314.400040 *     1     2     3
   130)      H      1      8.004020 *        46.899900 *       320.492390 *     1     2     3
   131)      H      1      3.682100 *        44.951780 *       331.245650 *     1     2     3
   132)      H      1      4.450910 *        45.344720 *        13.843460 *     1     2     3
   133)      H      1      7.228960 *        33.006690 *        28.456910 *     1     2     3
   134)      H      1      6.765440 *        52.213030 *       101.932500 *     1     2     3
   135)      H      1      6.342670 *        30.808220 *       149.400460 *     1     2     3
   136)      H      1      5.473760 *        50.998860 *        -6.490610 *     1     3     2
   137)      H      1      5.881840 *        28.918960 *       344.474280 *     1     3     2
   138)      H      1      7.053530 *        64.384390 *        47.224740 *     1     2     3
   139)      H      1      7.851660 *        53.753040 *        13.813710 *     1     2     3
   140)      H      1     10.357680 *        56.297030 *        15.001250 *     1     2     3
   141)      H      1     11.238050 *        53.275310 *        41.386660 *     1     2     3
   142)      H      1      9.018350 *        51.278500 *        49.994740 *     1     2     3
   143)      H      1      5.577560 *        65.963590 *        37.303700 *     1     2     3
   144)      H      1      5.417610 *       119.995010 *       198.367210 *     1     2     3
   145)      H      1      6.858600 *       156.780370 *       181.535090 *     1     3     2
   146)      H      1      9.266220 *       152.717520 *       173.537930 *     1     3     2
   147)      H      1     10.476930 *       154.416010 *       218.927330 *     1     2     3
   148)      H      1      7.703650 *       135.250770 *       228.111800 *     1     2     3
   149)      H      1      5.335310 *       134.459770 *       223.483010 *     1     2     3
   150)      H      1      6.849170 *       129.420360 *       195.228710 *     1     2     3
   151)      H      1      6.153360 *       139.237020 *       167.802220 *     1     2     3
   152)      H      1      8.232130 *       130.452800 *       166.450030 *     1     2     3
   153)      H      1      9.899150 *       118.378200 *       165.047030 *     1     2     3
   154)      H      1      7.907610 *        94.985850 *       169.671010 *     1     2     3
   155)      H      1      5.535090 *       102.221750 *       173.532430 *     1     2     3
   156)      H      1      4.044120 *       113.628140 *       168.369580 *     1     2     3
   157)      H      1      5.410020 *       143.571190 *        89.796460 *     1     2     3
   158)      H      1      3.227220 *       114.284540 *        47.614060 *     1     2     3
   159)      H      1      3.994830 *        76.804830 *        38.413410 *     1     2     3
   160)      H      1      5.750090 *        69.861890 *        88.607290 *     1     2     3
   161)      H      1      5.285430 *        92.831700 *        99.899120 *     1     2     3
   162)      H      1      5.123180 *       119.195890 *       100.743880 *     1     2     3
   163)      H      1      5.018360 *       132.932690 *        65.702480 *     1     2     3
   164)      H      1      7.123980 *        46.150390 *        65.993070 *     1     2     3

               ************** 
      * parameters to be optimized, of which there are NVAR.........=   483
 Current system is nonlinear

 Total number of integrals max_q=    484426
 Integrals will use disk file

 Trial set of atomic coordinates (Angstroms)
 Atom #   Symbol  Atomic #     X-coordinate    Y-coordinate   Z-coordinate   Atomic orbitals
     1)     XX     99          0.000000       0.000000       0.000000
     2)     XX     99          0.999990       0.000000       0.000000
     3)     XX     99          0.999990       0.999990       0.000000
     4)      C      6         -2.648620      -2.721250       2.372392          1         4
     5)      C      6         -1.945369      -1.352422       2.328300          5         8
     6)      C      6         -3.938548      -2.738971       3.141056          9        12
     7)      C      6         -3.871042      -3.000494       4.517997         13        16
     8)      C      6         -5.036478      -3.015560       5.280106         17        20
     9)      N      7         -6.250068      -2.783536       4.726867         21        24
    10)      C      6         -6.332360      -2.539860       3.401211         25        28
    11)      C      6         -5.198752      -2.515594       2.586379         29        32
    12)      C      6         -3.264074       0.528247       1.384815         33        36
    13)      C      6         -2.356494      -0.672169       1.012236         37        40
    14)      C      6         -4.556545       0.789731       0.680800         41        44
    15)      C      6         -4.554013       1.464885      -0.546032         45        48
    16)      C      6         -5.759664       1.786574      -1.158187         49        52
    17)      C      6         -6.957280       1.435761      -0.533264         53        56
    18)      N      7         -6.965034       0.789653       0.653929         57        60
    19)      C      6         -5.794675       0.471211       1.251270         61        64
    20)      C      6          3.376976      -1.505618      -5.101020         65        68
    21)      C      6          3.961855      -2.148809      -4.079792         69        72
    22)      C      6          3.083203      -2.159315      -6.368754         73        76
    23)      C      6          2.573872      -1.422484      -7.443756         77        80
    24)      C      6          2.299716      -2.069251      -8.643228         81        84
    25)      C      6          2.535406      -3.441132      -8.749264         85        88
    26)      N      7          3.028825      -4.155850      -7.710721         89        92
    27)      C      6          3.300228      -3.535145      -6.543455         93        96
    28)      C      6          4.281252      -1.507167      -2.805273         97       100
    29)      C      6          3.477649      -0.614737      -2.244234        101       104
    30)      C      6          5.530262      -1.989952      -2.177842        105       108
    31)      C      6          6.777080      -1.439222      -2.488571        109       112
    32)      C      6          7.920461      -1.979263      -1.905575        113       116
    33)      C      6          7.799871      -3.050176      -1.027169        117       120
    34)      C      6          6.528517      -3.556497      -0.749120        121       124
    35)      N      7          5.417834      -3.039010      -1.317149        125       128
    36)      C      6          2.145963      -0.004486      -2.327143        129       132
    37)      C      6          3.066380       0.235871      -1.118627        133       136
    38)      C      6          0.896673      -0.751802      -2.073972        137       140
    39)      C      6         -0.326301      -0.165984      -2.418651        141       144
    40)      C      6         -1.502373      -0.652491      -1.869968        145       148
    41)      C      6         -1.478881      -1.716030      -0.955620        149       152
    42)      C      6         -0.288315      -2.429660      -0.811304        153       156
    43)      C      6          0.893415      -1.952644      -1.365426        157       160
    44)      C      6         -2.655952      -1.843104       0.014335        161       164
    45)      C      6         -3.977242      -1.743595      -0.737051        165       168
    46)      C      6          3.459292       1.677176      -0.836026        169       172
    47)      C      6          3.433320       2.009156       0.671579        173       176
    48)      C      6          4.708136       2.120730      -1.550732        177       180
    49)      C      6          5.945498       1.487929      -1.396708        181       184
    50)      C      6          7.051848       1.956032      -2.100180        185       188
    51)      C      6          6.909487       3.048580      -2.946571        189       192
    52)      C      6          5.652877       3.645961      -3.067794        193       196
    53)      N      7          4.581343       3.191424      -2.385795        197       200
    54)      C      6          4.724186       1.816997       1.485724        201       204
    55)      C      6          5.073308       3.099202       2.197879        205       208
    56)      C      6          4.726266       0.503863       2.243486        209       212
    57)      C      6          4.371969       0.329596       3.596179        213       216
    58)      C      6          4.416312      -0.934364       4.182437        217       220
    59)      N      7          4.795790      -2.021750       3.472711        221       224
    60)      C      6          5.146713      -1.877842       2.175413        225       228
    61)      C      6          5.125774      -0.636453       1.540048        229       232
    62)      C      6          4.416065       3.911492       3.045454        233       236
    63)      C      6          3.099237       3.704165       3.748642        237       240
    64)      C      6          5.065321       5.189354       3.409425        241       244
    65)      C      6          5.090345       6.252848       2.505643        245       248
    66)      C      6          5.696251       7.449399       2.890116        249       252
    67)      N      7          6.261021       7.599423       4.109904        253       256
    68)      C      6          6.242894       6.568903       4.986836        257       260
    69)      C      6          5.650274       5.347470       4.667582        261       264
    70)      C      6         -4.260303      -2.940833      -1.647397        265       268
    71)      C      6         -3.719452      -4.252290      -1.068513        269       272
    72)      C      6         -5.732641      -3.070323      -1.927812        273       276
    73)      C      6         -6.694854      -2.855424      -0.938525        277       280
    74)      C      6         -8.042456      -3.009796      -1.241855        281       284
    75)      C      6         -8.406725      -3.380515      -2.536648        285       288
    76)      N      7         -7.477610      -3.588209      -3.497489        289       292
    77)      C      6         -6.166081      -3.437776      -3.208383        293       296
    78)      C      6         -3.644791      -4.203285       0.457249        297       300
    79)      C      6         -2.628939      -3.139429       0.883634        301       304
    80)      C      6         -3.291460      -5.572775       0.972523        305       308
    81)      C      6         -4.297047      -6.421470       1.440212        309       312
    82)      C      6         -3.959042      -7.704477       1.871852        313       316
    83)      N      7         -2.682043      -8.149411       1.849751        317       320
    84)      C      6         -1.700225      -7.331960       1.403371        321       324
    85)      C      6         -1.975063      -6.039973       0.960340        325       328
    86)      C      6         -2.216577      -0.327858       3.438831        329       332
    87)      C      6         -3.394560       0.495074       2.916564        333       336
    88)      C      6         -0.940922       0.448830       3.657616        337       340
    89)      C      6         -0.605426       1.571783       2.896275        341       344
    90)      C      6          0.645094       2.161705       3.014618        345       348
    91)      C      6          1.594647       1.638500       3.895427        349       352
    92)      C      6          1.245778       0.541368       4.691208        353       356
    93)      C      6         -0.009597      -0.041181       4.576845        357       360
    94)      C      6          2.912894       2.250288       4.049847        361       364
    95)      C      6          4.055244       1.568920       4.283089        365       368
    96)      H      1         -0.849784      -1.577198       2.298907        369       369
    97)      H      1         -2.906594      -3.201284       5.000419        370       370
    98)      H      1         -5.034476      -3.215554       6.357864        371       371
    99)      H      1         -7.340042      -2.362157       3.006077        372       372
   100)      H      1         -5.313905      -2.353500       1.494863        373       373
   101)      H      1         -1.984689      -3.443751       2.913510        374       374
   102)      H      1         -2.616706       1.418312       1.141095        375       375
   103)      H      1         -1.456744      -0.125377       0.624901        376       376
   104)      H      1         -3.604374       1.740041      -1.021443        377       377
   105)      H      1         -5.773049       2.312532      -2.118075        378       378
   106)      H      1         -7.939921       1.662902      -0.962178        379       379
   107)      H      1         -5.862289      -0.044648       2.225873        380       380
   108)      H      1          4.235776      -3.212902      -4.182573        381       381
   109)      H      1          2.393874      -0.346447      -7.339498        382       382
   110)      H      1          1.901545      -1.512034      -9.497070        383       383
   111)      H      1          2.336656      -4.007409      -9.666251        384       384
   112)      H      1          3.704688      -4.153620      -5.725863        385       385
   113)      H      1          3.092687      -0.447399      -5.013433        386       386
   114)      H      1          6.847576      -0.588462      -3.176723        387       387
   115)      H      1          8.905175      -1.562952      -2.140733        388       388
   116)      H      1          8.684267      -3.493111      -0.558453        389       389
   117)      H      1          6.362018      -4.396233      -0.062917        390       390
   118)      H      1          2.014644       0.825758      -3.051952        391       391
   119)      H      1          2.836854      -0.319829      -0.182447        392       392
   120)      H      1         -0.351621       0.710055      -3.076700        393       393
   121)      H      1         -2.465371      -0.160876      -2.083115        394       394
   122)      H      1         -0.251149      -3.344474      -0.202535        395       395
   123)      H      1          1.836301      -2.487734      -1.194880        396       396
   124)      H      1         -3.984346      -0.813175      -1.349005        397       397
   125)      H      1         -4.800772      -1.625036       0.011035        398       398
   126)      H      1          2.607890       1.441046       1.151926        399       399
   127)      H      1          6.025362       0.629070      -0.704266        400       400
   128)      H      1          8.022883       1.461857      -1.985902        401       401
   129)      H      1          7.762866       3.437633      -3.510391        402       402
   130)      H      1          5.468947       4.509053      -3.717982        403       403
   131)      H      1          2.605828       2.280662      -1.251439        404       404
   132)      H      1          3.128276       3.074180       0.757564        405       405
   133)      H      1          6.062256       3.462090       1.876392        406       406
   134)      H      1          4.145370      -1.105477       5.231157        407       407
   135)      H      1          5.447633      -2.796134       1.653599        408       408
   136)      H      1          5.424506      -0.552776       0.480856        409       409
   137)      H      1          5.578300       1.702639       0.761335        410       410
   138)      H      1          3.049463       4.319416       4.668587        411       411
   139)      H      1          4.642426       6.149031       1.511907        412       412
   140)      H      1          5.747348       8.323157       2.230378        413       413
   141)      H      1          6.720023       6.758012       5.955193        414       414
   142)      H      1          5.641298       4.523199       5.389533        415       415
   143)      H      1          2.271836       4.051873       3.087113        416       416
   144)      H      1         -2.708396      -4.452996      -1.478485        417       417
   145)      H      1         -6.368299      -2.545568       0.072439        418       418
   146)      H      1         -8.807627      -2.839018      -0.478029        419       419
   147)      H      1         -9.449701      -3.519644      -2.842767        420       420
   148)      H      1         -5.471092      -3.621098      -4.037452        421       421
   149)      H      1         -3.736895      -2.763030      -2.620461        422       422
   150)      H      1         -4.349258      -5.105244      -1.389811        423       423
   151)      H      1         -4.660660      -3.927018       0.848892        424       424
   152)      H      1         -5.341182      -6.089806       1.467652        425       425
   153)      H      1         -4.704962      -8.414640       2.247295        426       426
   154)      H      1         -0.687248      -7.750027       1.412470        427       427
   155)      H      1         -1.171755      -5.375212       0.609346        428       428
   156)      H      1         -1.620879      -3.629014       0.746938        429       429
   157)      H      1         -4.352877       0.011413       3.212577        430       430
   158)      H      1         -1.327254       1.983033       2.172769        431       431
   159)      H      1          0.911895       3.047500       2.416580        432       432
   160)      H      1          1.979665       0.131212       5.396966        433       433
   161)      H      1         -0.261113      -0.907530       5.200383        434       434
   162)      H      1         -2.499072      -0.833725       4.393918        435       435
   163)      H      1         -3.418199       1.511847       3.348756        436       436
   164)      H      1          4.935264       2.090191       4.693118        437       437


 Total number of electrons NELNS=  446
 RHF calculation:
 Alpha-spin electrons NALPH.....  223
 Beta-spin  electrons NBET .....  223
 Multiplicity of system IMULT ..    1
 Density matrix will read from file 18
 Read previous saved data from file 18 *.hes.
     1   -224275.330469236  -224275.330469236    0.000010029
     2   -224275.330469273       -0.000000037    0.000006477
 ITN=   0 IFN=   1 IEXIT=   1 F=0.47098847D+03 GMAX=0.419D+01 TIME=          0.
     1   -224272.369837851  -224272.369837851    0.000488431
     2   -224272.388965139       -0.019127289    0.000332393
     3   -224272.392787174       -0.003822034    0.000263989
     4   -224272.393648087       -0.000860914    0.000196066
     5   -224272.393857968       -0.000209881    0.000139083
     6   -224272.394011509       -0.000153541    0.000050517
     7   -224272.393933985        0.000077524    0.000032175
     8   -224272.393934352       -0.000000367    0.000020736
     9   -224272.393934494       -0.000000142    0.000013373
 ITN=   1 IFN=   2 IEXIT=   1 F=0.47097800D+03 GMAX=0.587D+01 TIME=         13.
     1   -224267.783918118  -224267.783918118    0.000470829
     2   -224267.807705576       -0.023787458    0.000388495
     3   -224267.812497256       -0.004791681    0.000309422
     4   -224267.813581602       -0.001084345    0.000230012
     5   -224267.813846465       -0.000264863    0.000163315
     6   -224267.814039857       -0.000193392    0.000059601
     7   -224267.813942190        0.000097666    0.000037990
     8   -224267.813942630       -0.000000440    0.000024498
     9   -224267.813942799       -0.000000169    0.000015804
 ITN=   2 IFN=   3 IEXIT=   1 F=0.47096889D+03 GMAX=0.396D+01 TIME=         52.

 ITN= 247 IFN= 256 IEXIT=   1 F=0.46956110D+03 GMAX=0.170D+00 TIME=      12106.
     1   -224314.803989530  -224314.803989530    0.000012833
     2   -224314.803995584       -0.000006054    0.000007892
     3   -224314.803996692       -0.000001108    0.000004810
 ITN= 248 IFN= 257 IEXIT=   1 F=0.46956108D+03 GMAX=0.146D+00 TIME=      12116.
 Test on gradient satisfied,GMAX=0.146D+00
 VA09A optimization sucsesfully finished
 ITN= 248; IFN= 257; IEXIT=   1; F=0.46956108D+03

 Optimization finished after 248 cycles and   257 SCF calculations

 Final HEAT OF FORMATION        469.56108 kcal/mol
 Max. value of cartesian gradient on atom   47 by axe Y is    0.046221092 eV/A


 Optimized variables and gradients

    I        1           2           3           4           5           6           7           8           9          10
  X(I)    4.30850   135.43854   127.08924     3.26498   131.59238   103.66456     5.58439   142.51610   117.95687     6.57419
  G(I)    0.00198     0.04571    -0.01105    -0.00481    -0.01115     0.00316    -0.00022    -0.03057     0.01685     0.00146

    I       11          12          13          14          15          16          17          18          19          20
  X(I)  134.06455   111.69080     7.81042   138.06532   107.06297     8.19570   147.31543   105.39256     7.45799   155.38908
  G(I)   -0.00352     0.02420    -0.00580    -0.08959     0.01927     0.00571    -0.02807    -0.05730    -0.01338     0.07684

    I       21          22          23          24          25          26          27          28          29          30
  X(I)  109.41219     6.13827   155.06540   118.60539     3.55097   149.59148    39.51642     2.50446   157.10796    87.41762
  G(I)    0.01834     0.00508     0.03137     0.00441     0.01049     0.04615     0.01253    -0.00765     0.00021     0.00139

    I       31          32          33          34          35          36          37          38          39          40
  X(I)    4.56930   112.16675   183.51527     4.69316   147.33236   336.78460     5.99445   146.68572   327.16443     6.96802
  G(I)    0.00061    -0.00170     0.01546    -0.00326     0.00259     0.00494     0.00165     0.00477     0.02029     0.01498

    I       41          42          43          44          45          46          47          48          49          50
  X(I)  154.96840   333.77787     6.89543   117.18374   179.18438     5.82658   117.92223   187.59685     5.70375    59.53682
  G(I)   -0.05104    -0.04693     0.00278     0.05658    -0.01811    -0.00255    -0.02264     0.02885     0.00409     0.03284

    I       51          52          53          54          55          56          57          58          59          60
  X(I)  238.68113     6.10404    47.63254   234.09378     6.83144    67.90108   240.13363     6.86083    79.26432   243.17124
  G(I)   -0.03887     0.00233     0.04016    -0.00145     0.00470     0.01498    -0.09127    -0.01543    -0.05891     0.04366

    I       61          62          63          64          65          66          67          68          69          70
  X(I)    8.16153    83.00975   243.46662     9.24261    77.49074   241.57522     9.22751    69.36280   239.34169     8.13297
  G(I)    0.01622     0.13473     0.01025     0.00183    -0.11690    -0.02078    -0.00837     0.13056    -0.02208    -0.00297

    I       71          72          73          74          75          76          77          78          79          80
  X(I)   64.22453   238.31202     5.48051    34.98804   228.79887     4.35386    28.70654   238.98443     6.51567    29.55577
  G(I)    0.02218     0.03478    -0.00171    -0.03297     0.00118    -0.00836    -0.03555     0.01938     0.00235    -0.03319

    I       81          82          83          84          85          86          87          88          89          90
  X(I)  212.68664     7.80995    67.90254    19.22198     8.84724    68.64040    12.38002     8.76455    27.47248   187.46115
  G(I)   -0.04271     0.00135     0.08743    -0.03952    -0.00572     0.02678    -0.10905    -0.00556    -0.10865     0.06446

    I       91          92          93          94          95          96          97          98          99         100
  X(I)    7.61092    31.07619   178.90928     6.41912    31.27258   188.97831     3.22809    35.86919   262.60394     3.62162
  G(I)   -0.00159     0.01918     0.03783     0.00654     0.01183     0.02490    -0.00019    -0.00662    -0.00530     0.00394

    I      101         102         103         104         105         106         107         108         109         110
  X(I)   10.90092   255.20175     2.22401    55.94145   245.59992     2.22487    85.68619   268.67808     2.12790   121.81089
  G(I)    0.02275    -0.00755    -0.00455     0.01892    -0.00841    -0.00369    -0.01829    -0.01716     0.00081    -0.00606

    I      111         112         113         114         115         116         117         118         119         120
  X(I)  260.05577     2.02139   132.29905   211.72512     2.17721    98.14672   191.28843     2.27650    64.34773   204.84401
  G(I)   -0.00096    -0.00050    -0.01607     0.01061    -0.00261    -0.00092     0.00459    -0.00034    -0.00585     0.00677

    I      121         122         123         124         125         126         127         128         129         130
  X(I)    2.89362   156.53689   178.87444     4.05725   161.35880   224.09823     4.38520    16.29263   342.08486     4.39462
  G(I)    0.00060     0.02617    -0.02423     0.00015     0.04930     0.00564     0.00309    -0.00703    -0.00392    -0.00153

    I      131         132         133         134         135         136         137         138         139         140
  X(I)   26.43270    33.25835     5.84735    14.61428   328.09439     6.61701     4.80920   297.12602     7.97897     7.07777
  G(I)   -0.00041    -0.00585    -0.00019     0.01933    -0.00038     0.00198     0.03171    -0.00362    -0.01228     0.14624

    I      141         142         143         144         145         146         147         148         149         150
  X(I)  295.06135     8.58298    14.98532   315.06041     7.96068    23.16040   324.13876     6.64794    24.77564   328.65916
  G(I)    0.04250    -0.00873    -0.06270     0.01915     0.00050    -0.04704    -0.01325    -0.01091    -0.04066    -0.02585

    I      151         152         153         154         155         156         157         158         159         160
  X(I)    5.62099    26.79070    57.40471     6.66643    35.16528    46.04399     5.54979    32.61193    86.97453     5.95805
  G(I)   -0.00128     0.00463    -0.00761     0.00010    -0.02642    -0.01080    -0.00356     0.05675    -0.00039     0.00167

    I      161         162         163         164         165         166         167         168         169         170
  X(I)   46.07615    87.45805     6.38005    52.67290   101.28892     6.42469    50.15597   116.47767     6.05461    39.98971
  G(I)   -0.02971    -0.00675     0.00055     0.01120    -0.04197     0.00591    -0.00985     0.02711    -0.00662    -0.02792

    I      171         172         173         174         175         176         177         178         179         180
  X(I)  125.44150     5.61016    61.17302   330.23633     6.97102    46.04897    43.27408     6.45414    57.79743    47.01030
  G(I)   -0.00012    -0.00072     0.03270    -0.00776    -0.00233     0.02780     0.02288     0.00103     0.00360     0.00788

    I      181         182         183         184         185         186         187         188         189         190
  X(I)    8.33388    47.42525    37.63917     8.74644    46.68607    25.43224    10.11011    48.13312    23.99146    10.97722
  G(I)   -0.00116    -0.02119     0.03676     0.00328     0.04918    -0.03787    -0.00637    -0.01128    -0.01628     0.00358

    I      191         192         193         194         195         196         197         198         199         200
  X(I)   49.47427    31.28527    10.66243    50.45722    40.30710     9.39746    50.02160    44.63859     5.02835   146.43831
  G(I)    0.03180    -0.01719    -0.00414    -0.01555     0.07741     0.00814     0.01286     0.07537     0.00117     0.00661

    I      201         202         203         204         205         206         207         208         209         210
  X(I)  219.39399     5.34487   137.35042   196.59121     6.39672   151.45086   226.87173     6.99929   161.90404   219.78209
  G(I)   -0.01119     0.00209     0.00169    -0.00376    -0.00141    -0.04166    -0.00019     0.00657     0.00823     0.00464

    I      211         212         213         214         215         216         217         218         219         220
  X(I)    8.34292   144.65084   157.34136     9.04560   155.25305   236.80164     8.60659   146.96379   238.17074     7.34681
  G(I)    0.00048    -0.04849     0.01851     0.00265     0.13393    -0.00033    -0.00030    -0.10789     0.00295    -0.00013

    I      221         222         223         224         225         226         227         228         229         230
  X(I)  143.96526   234.88726     5.23836   140.42885   171.71184     3.88734   138.93843   157.70244     6.22184   129.61643
  G(I)   -0.01043    -0.00837    -0.00206     0.02316     0.00825     0.00259    -0.01368     0.02186    -0.00135    -0.03520

    I      231         232         233         234         235         236         237         238         239         240
  X(I)  166.32649     7.54424   132.97273   164.08910     8.55894   126.26762   162.39420     8.48691   117.17940   162.38242
  G(I)    0.03644    -0.00220     0.10223     0.00378     0.00287     0.01162    -0.00440     0.00072    -0.00578    -0.06315

    I      241         242         243         244         245         246         247         248         249         250
  X(I)    7.37187   111.75794   163.70703     6.12240   116.66367   165.78317     4.17995   125.20516    80.45338     4.54557
  G(I)    0.00117    -0.01957    -0.01003    -0.00226    -0.00098     0.03456    -0.00036    -0.00596    -0.00146     0.00254

    I      251         252         253         254         255         256         257         258         259         260
  X(I)  138.02179    60.41447     4.01320   105.34491    72.48692     3.64667    97.42940    53.39607     4.11449    78.18835
  G(I)   -0.00703    -0.00288    -0.00036     0.01725    -0.01033     0.00401     0.01606     0.00561     0.00275     0.03200

    I      261         262         263         264         265         266         267         268         269         270
  X(I)   50.78463     4.84298    70.71090    64.71182     5.15586    78.89837    78.59813     4.79348    93.87274    82.60710
  G(I)   -0.02837     0.00294    -0.02275    -0.00035    -0.00300    -0.02431     0.01464    -0.00343    -0.01139     0.07176

    I      271         272         273         274         275         276         277         278         279         280
  X(I)    5.80574    59.11270    61.77856     6.42084    51.90568    72.35668     2.90619   112.73593   110.96020     6.56023
  G(I)    0.00006     0.01655    -0.01978    -0.00519    -0.03501     0.01869    -0.00040     0.00768    -0.00008     0.00046

    I      281         282         283         284         285         286         287         288         289         290
  X(I)  124.49246   112.17076     8.66938   133.51816   105.12460     8.09162   161.95146   107.28354     5.76083   163.44939
  G(I)    0.02112     0.00471     0.00136    -0.01741    -0.01516     0.00174     0.03946    -0.00106     0.00201    -0.01860

    I      291         292         293         294         295         296         297         298         299         300
  X(I)  134.68145     4.78615   122.81546   129.98038     3.25962   133.99441    23.33536     1.52071   148.34870    57.86851
  G(I)   -0.00759     0.00155    -0.01256    -0.00621    -0.00441    -0.04319    -0.01882     0.00535    -0.00009     0.00473

    I      301         302         303         304         305         306         307         308         309         310
  X(I)    4.03071   136.40827   330.68988     6.42205   138.71283   319.17180     8.00313   153.95425   327.81438     6.16665
  G(I)   -0.00252    -0.00325    -0.00457     0.00327    -0.03419    -0.00059    -0.01384     0.02533     0.01954     0.00063

    I      311         312         313         314         315         316         317         318         319         320
  X(I)  160.13759    52.87277     7.20030    47.05278   232.66725     6.02818    85.24746   245.32715     8.45612    90.07357
  G(I)    0.00377     0.00342     0.00135     0.02136    -0.02072     0.00326    -0.02574     0.02140    -0.00207    -0.11544

    I      321         322         323         324         325         326         327         328         329         330
  X(I)  245.21082    10.27211    79.68412   241.83860     8.41621    57.14522   235.91846     4.68888    63.72122   241.19091
  G(I)   -0.01165    -0.00635    -0.03053    -0.01247    -0.00053     0.03350     0.00623    -0.00085    -0.01442     0.06839

    I      331         332         333         334         335         336         337         338         339         340
  X(I)    8.12572    65.52190    27.02612     9.85501    66.82404    14.43508     9.71743    27.82973   180.29450     7.73607
  G(I)   -0.00075    -0.03480     0.02001    -0.00288    -0.00975    -0.00020    -0.00055    -0.01808     0.00009     0.00063

    I      341         342         343         344         345         346         347         348         349         350
  X(I)   35.52908   166.44254     3.75500    45.15782   283.11854     3.31785    57.11144    -5.60442     3.05983    83.53036
  G(I)   -0.00439     0.00897    -0.00019    -0.00275    -0.00328    -0.00043     0.00091    -0.00212     0.00253    -0.00664

    I      351         352         353         354         355         356         357         358         359         360
  X(I)  284.24526     2.93349   132.17772   277.50924     3.00171    99.09350   174.76277     3.13132    54.62895   191.83155
  G(I)   -0.00051     0.00009    -0.00149    -0.01081    -0.00062    -0.00045    -0.00357    -0.00817     0.00240     0.00662

    I      361         362         363         364         365         366         367         368         369         370
  X(I)    3.96369   156.66475   267.72908     4.77672   142.55978   174.47605     3.50340    32.04165    49.53587     6.30558
  G(I)    0.00155    -0.00465    -0.01468    -0.00775     0.01601    -0.02091     0.00334    -0.00908    -0.00452     0.00082

    I      371         372         373         374         375         376         377         378         379         380
  X(I)   50.99174    -0.43850     8.68917     5.04603   241.60086     9.67009    15.34038   312.37634     8.63245    29.11110
  G(I)    0.01488     0.00358     0.01476    -0.10715    -0.02121     0.00324     0.00892    -0.00575     0.00015     0.02599

    I      381         382         383         384         385         386         387         388         389         390
  X(I)  325.68885     4.24238    30.64356   332.03175     4.75852    37.85632    20.71176     7.54457    30.36652    41.52303
  G(I)   -0.00776     0.00179    -0.00032     0.00062     0.00100     0.00461     0.00210    -0.00097    -0.02036     0.00432

    I      391         392         393         394         395         396         397         398         399         400
  X(I)    6.98301    60.39921    99.50569     6.44508    41.59420   139.66785     5.67620    58.73952   -17.12482     6.26655
  G(I)    0.00148    -0.00478    -0.00216     0.00168     0.01094     0.01194    -0.00036     0.00257     0.01107     0.00129

    I      401         402         403         404         405         406         407         408         409         410
  X(I)   37.61502   335.04858     7.39268    62.66346    47.59181     8.14125    45.52738    16.97490    10.63944    48.42623
  G(I)   -0.00334     0.00631    -0.00131    -0.01280    -0.00185    -0.00179    -0.00536    -0.02152     0.00093     0.01175

    I      411         412         413         414         415         416         417         418         419         420
  X(I)   16.89446    11.55862    51.87817    44.06942     9.34909    51.91824    52.90848     5.91539    62.21023    37.86648
  G(I)   -0.03570    -0.00059     0.00349    -0.00710     0.00106    -0.01680    -0.06726     0.00111     0.00377     0.00631

    I      421         422         423         424         425         426         427         428         429         430
  X(I)    5.00057   125.73499   198.53926     6.55750   146.59668   174.18427     8.96455   142.92143   167.02612    10.11831
  G(I)    0.00025    -0.02032    -0.00314    -0.00265    -0.01615     0.01173    -0.00362     0.00624    -0.02569    -0.00110

    I      431         432         433         434         435         436         437         438         439         440
  X(I)  155.70143   239.84941     7.27692   135.43567   236.42541     4.90881   135.96609   231.41494     6.44070   136.08901
  G(I)    0.00137    -0.00386     0.00139     0.01491    -0.00397    -0.00022    -0.00620    -0.00098     0.00185     0.01232

    I      441         442         443         444         445         446         447         448         449         450
  X(I)  197.99551     5.83321   149.75856   165.95143     7.91605   140.61968   164.23296     9.59818   128.31415   161.37037
  G(I)   -0.00884    -0.00163    -0.00404     0.00229    -0.00092    -0.02080     0.00073     0.00025     0.00786    -0.00676

    I      451         452         453         454         455         456         457         458         459         460
  X(I)    7.64627   103.65601   163.51715     5.23641   110.25091   167.52581     3.74230   122.30722   161.58849     5.39355
  G(I)    0.00028    -0.01335    -0.00612     0.00270    -0.00707    -0.00740     0.00025     0.01272     0.00650     0.00268

    I      461         462         463         464         465         466         467         468         469         470
  X(I)  145.18135    67.38112     3.49967   107.26687    38.47112     4.35798    72.50113    36.90829     6.00698    74.83725
  G(I)    0.00499     0.00627     0.00251    -0.01045    -0.00487     0.00229     0.01429     0.01533    -0.00034    -0.00359

    I      471         472         473         474         475         476         477         478         479         480
  X(I)   84.62535     5.44844    98.20660    91.52696     5.18544   123.67296    87.47412     5.13545   129.99126    49.72375
  G(I)   -0.00184    -0.00496    -0.01934    -0.02058     0.00007     0.00249    -0.00013     0.00412    -0.01616    -0.00027

    I      481         482         483
  X(I)    7.44168    49.12516    69.73840
  G(I)    0.00429    -0.00060    -0.01028

    Atom  Symbol  Atomic   Bond length       Bond angle        Twist
   number         number   (angstroms)       (degrees)        (degrees)
     I                       NA I             NB NA I        NC  NB  NA  I     NA    NB    NC
     1)     XX     99
     2)     XX     99      0.999990                                             1
     3)     XX     99      0.999990          90.000000                          2     1
     4)      C      6      4.308499 *       135.438539 *       127.089238 *     1     2     3
     5)      C      6      3.264978 *       131.592383 *       103.664556 *     1     2     3
     6)      C      6      5.584392 *       142.516102 *       117.956875 *     1     2     3
     7)      C      6      6.574189 *       134.064554 *       111.690800 *     1     2     3
     8)      C      6      7.810425 *       138.065323 *       107.062965 *     1     2     3
     9)      N      7      8.195700 *       147.315429 *       105.392557 *     1     2     3
    10)      C      6      7.457992 *       155.389080 *       109.412187 *     1     2     3
    11)      C      6      6.138274 *       155.065401 *       118.605387 *     1     2     3
    12)      C      6      3.550970 *       149.591480 *        39.516425 *     1     2     3
    13)      C      6      2.504458 *       157.107956 *        87.417624 *     1     2     3
    14)      C      6      4.569298 *       112.166747 *       183.515273 *     1     3     2
    15)      C      6      4.693161 *       147.332363 *       336.784596 *     1     2     3
    16)      C      6      5.994445 *       146.685720 *       327.164429 *     1     2     3
    17)      C      6      6.968020 *       154.968396 *       333.777869 *     1     2     3
    18)      N      7      6.895429 *       117.183739 *       179.184379 *     1     3     2
    19)      C      6      5.826583 *       117.922227 *       187.596854 *     1     3     2
    20)      C      6      5.703749 *        59.536822 *       238.681128 *     1     2     3
    21)      C      6      6.104041 *        47.632535 *       234.093775 *     1     2     3
    22)      C      6      6.831443 *        67.901082 *       240.133633 *     1     2     3
    23)      C      6      6.860832 *        79.264315 *       243.171239 *     1     2     3
    24)      C      6      8.161530 *        83.009750 *       243.466615 *     1     2     3
    25)      C      6      9.242610 *        77.490740 *       241.575224 *     1     2     3
    26)      N      7      9.227511 *        69.362804 *       239.341690 *     1     2     3
    27)      C      6      8.132970 *        64.224530 *       238.312020 *     1     2     3
    28)      C      6      5.480512 *        34.988037 *       228.798869 *     1     2     3
    29)      C      6      4.353863 *        28.706542 *       238.984429 *     1     2     3
    30)      C      6      6.515673 *        29.555774 *       212.686639 *     1     2     3
    31)      C      6      7.809948 *        67.902539 *        19.221983 *     1     3     2
    32)      C      6      8.847240 *        68.640398 *        12.380016 *     1     3     2
    33)      C      6      8.764549 *        27.472477 *       187.461150 *     1     2     3
    34)      C      6      7.610915 *        31.076186 *       178.909278 *     1     2     3
    35)      N      7      6.419123 *        31.272577 *       188.978314 *     1     2     3
    36)      C      6      3.228094 *        35.869188 *       262.603936 *     1     2     3
    37)      C      6      3.621620 *        10.900918 *       255.201749 *     1     2     3
    38)      C      6      2.224014 *        55.941445 *       245.599916 *     1     2     3
    39)      C      6      2.224866 *        85.686185 *       268.678079 *     1     2     3
    40)      C      6      2.127904 *       121.810891 *       260.055770 *     1     2     3
    41)      C      6      2.021393 *       132.299047 *       211.725116 *     1     2     3
    42)      C      6      2.177213 *        98.146716 *       191.288426 *     1     2     3
    43)      C      6      2.276502 *        64.347728 *       204.844009 *     1     2     3
    44)      C      6      2.893617 *       156.536893 *       178.874444 *     1     2     3
    45)      C      6      4.057250 *       161.358800 *       224.098233 *     1     2     3
    46)      C      6      4.385204 *        16.292625 *       342.084855 *     1     2     3
    47)      C      6      4.394617 *        26.432704 *        33.258353 *     1     2     3
    48)      C      6      5.847349 *        14.614279 *       328.094391 *     1     2     3
    49)      C      6      6.617009 *         4.809199 *       297.126021 *     1     2     3
    50)      C      6      7.978973 *         7.077772 *       295.061348 *     1     2     3
    51)      C      6      8.582984 *        14.985324 *       315.060409 *     1     2     3
    52)      C      6      7.960677 *        23.160398 *       324.138757 *     1     2     3
    53)      N      7      6.647942 *        24.775641 *       328.659160 *     1     2     3
    54)      C      6      5.620992 *        26.790698 *        57.404706 *     1     2     3
    55)      C      6      6.666426 *        35.165285 *        46.043989 *     1     2     3
    56)      C      6      5.549788 *        32.611934 *        86.974530 *     1     2     3
    57)      C      6      5.958047 *        46.076146 *        87.458047 *     1     2     3
    58)      C      6      6.380048 *        52.672903 *       101.288922 *     1     2     3
    59)      N      7      6.424689 *        50.155973 *       116.477674 *     1     2     3
    60)      C      6      6.054607 *        39.989714 *       125.441498 *     1     2     3
    61)      C      6      5.610158 *        61.173018 *       330.236331 *     1     3     2
    62)      C      6      6.971022 *        46.048967 *        43.274084 *     1     2     3
    63)      C      6      6.454137 *        57.797432 *        47.010298 *     1     2     3
    64)      C      6      8.333881 *        47.425253 *        37.639167 *     1     2     3
    65)      C      6      8.746439 *        46.686072 *        25.432237 *     1     2     3
    66)      C      6     10.110106 *        48.133116 *        23.991462 *     1     2     3
    67)      N      7     10.977219 *        49.474272 *        31.285270 *     1     2     3
    68)      C      6     10.662429 *        50.457219 *        40.307095 *     1     2     3
    69)      C      6      9.397461 *        50.021600 *        44.638587 *     1     2     3
    70)      C      6      5.028353 *       146.438306 *       219.393995 *     1     2     3
    71)      C      6      5.344869 *       137.350422 *       196.591210 *     1     2     3
    72)      C      6      6.396719 *       151.450857 *       226.871729 *     1     2     3
    73)      C      6      6.999287 *       161.904042 *       219.782089 *     1     2     3
    74)      C      6      8.342920 *       144.650844 *       157.341358 *     1     3     2
    75)      C      6      9.045596 *       155.253047 *       236.801641 *     1     2     3
    76)      N      7      8.606591 *       146.963790 *       238.170741 *     1     2     3
    77)      C      6      7.346808 *       143.965258 *       234.887261 *     1     2     3
    78)      C      6      5.238361 *       140.428847 *       171.711845 *     1     2     3
    79)      C      6      3.887342 *       138.938427 *       157.702443 *     1     2     3
    80)      C      6      6.221841 *       129.616425 *       166.326491 *     1     2     3
    81)      C      6      7.544236 *       132.972733 *       164.089100 *     1     2     3
    82)      C      6      8.558939 *       126.267619 *       162.394202 *     1     2     3
    83)      N      7      8.486914 *       117.179398 *       162.382416 *     1     2     3
    84)      C      6      7.371866 *       111.757939 *       163.707031 *     1     2     3
    85)      C      6      6.122396 *       116.663673 *       165.783167 *     1     2     3
    86)      C      6      4.179950 *       125.205158 *        80.453383 *     1     2     3
    87)      C      6      4.545570 *       138.021789 *        60.414468 *     1     2     3
    88)      C      6      4.013199 *       105.344910 *        72.486922 *     1     2     3
    89)      C      6      3.646671 *        97.429401 *        53.396069 *     1     2     3
    90)      C      6      4.114495 *        78.188351 *        50.784634 *     1     2     3
    91)      C      6      4.842976 *        70.710896 *        64.711815 *     1     2     3
    92)      C      6      5.155856 *        78.898373 *        78.598127 *     1     2     3
    93)      C      6      4.793484 *        93.872739 *        82.607096 *     1     2     3
    94)      C      6      5.805745 *        59.112699 *        61.778557 *     1     2     3
    95)      C      6      6.420838 *        51.905684 *        72.356675 *     1     2     3
    96)      H      1      2.906194 *       112.735933 *       110.960195 *     1     2     3
    97)      H      1      6.560234 *       124.492460 *       112.170761 *     1     2     3
    98)      H      1      8.669382 *       133.518160 *       105.124602 *     1     2     3
    99)      H      1      8.091623 *       161.951457 *       107.283536 *     1     2     3
   100)      H      1      5.760829 *       163.449390 *       134.681451 *     1     2     3
   101)      H      1      4.786151 *       122.815458 *       129.980380 *     1     2     3
   102)      H      1      3.259622 *       133.994408 *        23.335361 *     1     2     3
   103)      H      1      1.520707 *       148.348704 *        57.868511 *     1     2     3
   104)      H      1      4.030713 *       136.408268 *       330.689884 *     1     2     3
   105)      H      1      6.422051 *       138.712833 *       319.171797 *     1     2     3
   106)      H      1      8.003131 *       153.954252 *       327.814381 *     1     2     3
   107)      H      1      6.166648 *       160.137586 *        52.872775 *     1     2     3
   108)      H      1      7.200298 *        47.052783 *       232.667248 *     1     2     3
   109)      H      1      6.028179 *        85.247461 *       245.327145 *     1     2     3
   110)      H      1      8.456123 *        90.073572 *       245.210823 *     1     2     3
   111)      H      1     10.272111 *        79.684121 *       241.838602 *     1     2     3
   112)      H      1      8.416213 *        57.145224 *       235.918456 *     1     2     3
   113)      H      1      4.688877 *        63.721216 *       241.190906 *     1     2     3
   114)      H      1      8.125723 *        65.521900 *        27.026115 *     1     3     2
   115)      H      1      9.855005 *        66.824041 *        14.435076 *     1     3     2
   116)      H      1      9.717429 *        27.829726 *       180.294497 *     1     2     3
   117)      H      1      7.736069 *        35.529077 *       166.442536 *     1     2     3
   118)      H      1      3.754996 *        45.157819 *       283.118539 *     1     2     3
   119)      H      1      3.317853 *        57.111437 *        -5.604417 *     1     3     2
   120)      H      1      3.059826 *        83.530362 *       284.245261 *     1     2     3
   121)      H      1      2.933488 *       132.177725 *       277.509236 *     1     2     3
   122)      H      1      3.001708 *        99.093503 *       174.762771 *     1     2     3
   123)      H      1      3.131317 *        54.628950 *       191.831554 *     1     2     3
   124)      H      1      3.963686 *       156.664748 *       267.729085 *     1     2     3
   125)      H      1      4.776716 *       142.559780 *       174.476046 *     1     3     2
   126)      H      1      3.503398 *        32.041647 *        49.535869 *     1     2     3
   127)      H      1      6.305583 *        50.991735 *        -0.438496 *     1     3     2
   128)      H      1      8.689173 *         5.046027 *       241.600855 *     1     2     3
   129)      H      1      9.670093 *        15.340380 *       312.376345 *     1     2     3
   130)      H      1      8.632451 *        29.111099 *       325.688846 *     1     2     3
   131)      H      1      4.242377 *        30.643556 *       332.031754 *     1     2     3
   132)      H      1      4.758522 *        37.856322 *        20.711762 *     1     2     3
   133)      H      1      7.544569 *        30.366522 *        41.523029 *     1     2     3
   134)      H      1      6.983006 *        60.399210 *        99.505685 *     1     2     3
   135)      H      1      6.445081 *        41.594202 *       139.667854 *     1     2     3
   136)      H      1      5.676197 *        58.739516 *       -17.124816 *     1     3     2
   137)      H      1      6.266553 *        37.615023 *       335.048582 *     1     3     2
   138)      H      1      7.392684 *        62.663465 *        47.591806 *     1     2     3
   139)      H      1      8.141248 *        45.527378 *        16.974898 *     1     2     3
   140)      H      1     10.639437 *        48.426231 *        16.894457 *     1     2     3
   141)      H      1     11.558620 *        51.878173 *        44.069417 *     1     2     3
   142)      H      1      9.349092 *        51.918236 *        52.908475 *     1     2     3
   143)      H      1      5.915394 *        62.210233 *        37.866480 *     1     2     3
   144)      H      1      5.000566 *       125.734994 *       198.539256 *     1     2     3
   145)      H      1      6.557499 *       146.596679 *       174.184268 *     1     3     2
   146)      H      1      8.964547 *       142.921426 *       167.026121 *     1     3     2
   147)      H      1     10.118315 *       155.701427 *       239.849414 *     1     2     3
   148)      H      1      7.276921 *       135.435671 *       236.425409 *     1     2     3
   149)      H      1      4.908806 *       135.966085 *       231.414943 *     1     2     3
   150)      H      1      6.440700 *       136.089013 *       197.995506 *     1     2     3
   151)      H      1      5.833212 *       149.758565 *       165.951434 *     1     2     3
   152)      H      1      7.916052 *       140.619681 *       164.232962 *     1     2     3
   153)      H      1      9.598178 *       128.314147 *       161.370370 *     1     2     3
   154)      H      1      7.646270 *       103.656009 *       163.517150 *     1     2     3
   155)      H      1      5.236414 *       110.250909 *       167.525814 *     1     2     3
   156)      H      1      3.742297 *       122.307224 *       161.588493 *     1     2     3
   157)      H      1      5.393553 *       145.181349 *        67.381115 *     1     2     3
   158)      H      1      3.499673 *       107.266866 *        38.471118 *     1     2     3
   159)      H      1      4.357979 *        72.501135 *        36.908290 *     1     2     3
   160)      H      1      6.006985 *        74.837248 *        84.625347 *     1     2     3
   161)      H      1      5.448435 *        98.206599 *        91.526960 *     1     2     3
   162)      H      1      5.185442 *       123.672963 *        87.474116 *     1     2     3
   163)      H      1      5.135449 *       129.991258 *        49.723751 *     1     2     3
   164)      H      1      7.441683 *        49.125157 *        69.738396 *     1     2     3

 Alpha eigenvalues:
 -.46480D+02 -.43639D+02 -.42477D+02 -.41725D+02 -.40209D+02 -.40077D+02 -.39945D+02 -.39684D+02 -.39323D+02 -.39116D+02
 -.39021D+02 -.38464D+02 -.37566D+02 -.36762D+02 -.36160D+02 -.35460D+02 -.34252D+02 -.34069D+02 -.33163D+02 -.32100D+02
 -.31773D+02 -.31517D+02 -.30922D+02 -.30658D+02 -.30484D+02 -.30322D+02 -.30126D+02 -.29978D+02 -.29871D+02 -.29784D+02
 -.29711D+02 -.29459D+02 -.29450D+02 -.29415D+02 -.29294D+02 -.28554D+02 -.28431D+02 -.28258D+02 -.28093D+02 -.27887D+02
 -.27546D+02 -.27113D+02 -.26450D+02 -.26389D+02 -.25732D+02 -.25526D+02 -.25086D+02 -.24486D+02 -.23933D+02 -.23121D+02
 -.23005D+02 -.22963D+02 -.22839D+02 -.22685D+02 -.22483D+02 -.22391D+02 -.22323D+02 -.22278D+02 -.22209D+02 -.22096D+02
 -.22032D+02 -.21922D+02 -.21911D+02 -.21779D+02 -.21752D+02 -.21540D+02 -.21457D+02 -.21196D+02 -.21085D+02 -.20885D+02
 -.20656D+02 -.20504D+02 -.20147D+02 -.20087D+02 -.19926D+02 -.19785D+02 -.19633D+02 -.19382D+02 -.19169D+02 -.18838D+02
 -.18776D+02 -.18601D+02 -.18464D+02 -.18230D+02 -.18220D+02 -.18132D+02 -.18090D+02 -.17968D+02 -.17902D+02 -.17773D+02
 -.17734D+02 -.17687D+02 -.17636D+02 -.17553D+02 -.17505D+02 -.17495D+02 -.17446D+02 -.17352D+02 -.17276D+02 -.17116D+02
 -.16989D+02 -.16724D+02 -.16654D+02 -.16554D+02 -.16529D+02 -.16260D+02 -.16180D+02 -.16168D+02 -.16086D+02 -.16031D+02
 -.15994D+02 -.15861D+02 -.15819D+02 -.15762D+02 -.15730D+02 -.15685D+02 -.15634D+02 -.15605D+02 -.15551D+02 -.15427D+02
 -.15368D+02 -.15362D+02 -.15314D+02 -.15235D+02 -.15205D+02 -.15184D+02 -.15141D+02 -.15093D+02 -.15008D+02 -.14959D+02
 -.14941D+02 -.14866D+02 -.14763D+02 -.14725D+02 -.14586D+02 -.14576D+02 -.14451D+02 -.14436D+02 -.14330D+02 -.14266D+02
 -.14234D+02 -.14211D+02 -.14185D+02 -.14143D+02 -.14134D+02 -.14131D+02 -.14070D+02 -.14025D+02 -.13975D+02 -.13946D+02
 -.13901D+02 -.13867D+02 -.13821D+02 -.13799D+02 -.13768D+02 -.13617D+02 -.13610D+02 -.13553D+02 -.13517D+02 -.13449D+02
 -.13421D+02 -.13352D+02 -.13342D+02 -.13226D+02 -.13211D+02 -.13171D+02 -.13136D+02 -.13085D+02 -.13050D+02 -.12978D+02
 -.12941D+02 -.12894D+02 -.12786D+02 -.12720D+02 -.12654D+02 -.12574D+02 -.12507D+02 -.12402D+02 -.12376D+02 -.12278D+02
 -.12236D+02 -.12147D+02 -.12061D+02 -.11923D+02 -.11852D+02 -.11739D+02 -.11696D+02 -.11588D+02 -.11409D+02 -.10996D+02
 -.10903D+02 -.10864D+02 -.10776D+02 -.10698D+02 -.10607D+02 -.10602D+02 -.10598D+02 -.10520D+02 -.10508D+02 -.10429D+02
 -.10399D+02 -.10372D+02 -.10367D+02 -.10350D+02 -.10343D+02 -.10303D+02 -.10284D+02 -.10267D+02 -.10255D+02 -.10254D+02
 -.10232D+02 -.10175D+02 -.10166D+02 -.10158D+02 -.10134D+02 -.10113D+02 -.10077D+02 -.10034D+02 -.10000D+02 -.99001D+01
 -.95492D+01 -.90941D+01 -.90004D+01 -.93447D+00 -.66070D+00 -.47154D+00 -.37922D+00 -.35898D+00 -.34669D+00 -.29725D+00
 -.26687D+00 -.26479D+00 -.25528D+00 -.24101D+00 -.19705D+00 -.18425D+00 -.17089D+00 -.14316D+00 -.10731D+00 -.10124D+00
 -.72385D-01 -.69585D-01 -.51676D-01 0.23622D-01 0.11818D+00 0.41132D+00 0.46547D+00 0.67242D+00 0.14759D+01 0.18753D+01
 0.20730D+01 0.20901D+01 0.21666D+01 0.21729D+01 0.22141D+01 0.22615D+01 0.22903D+01 0.23275D+01 0.23317D+01 0.23571D+01
 0.23659D+01 0.23927D+01 0.24061D+01 0.24147D+01 0.24479D+01 0.24681D+01 0.24828D+01 0.24999D+01 0.25360D+01 0.25629D+01
 0.25734D+01 0.25999D+01 0.26150D+01 0.26239D+01 0.26612D+01 0.26660D+01 0.26805D+01 0.26880D+01 0.27205D+01 0.27228D+01
 0.27410D+01 0.27463D+01 0.27618D+01 0.27918D+01 0.28399D+01 0.28477D+01 0.28626D+01 0.28819D+01 0.29028D+01 0.29148D+01
 0.29225D+01 0.29337D+01 0.29423D+01 0.29550D+01 0.29652D+01 0.29849D+01 0.29968D+01 0.30135D+01 0.30283D+01 0.30327D+01
 0.30656D+01 0.30720D+01 0.30836D+01 0.30956D+01 0.31245D+01 0.31361D+01 0.31518D+01 0.31752D+01 0.32119D+01 0.32171D+01
 0.32361D+01 0.32585D+01 0.32705D+01 0.32751D+01 0.33168D+01 0.33429D+01 0.33550D+01 0.33597D+01 0.33729D+01 0.33836D+01
 0.33979D+01 0.34194D+01 0.34388D+01 0.34684D+01 0.35061D+01 0.35294D+01 0.35389D+01 0.35625D+01 0.35721D+01 0.36103D+01
 0.36188D+01 0.36288D+01 0.36575D+01 0.36748D+01 0.36973D+01 0.37017D+01 0.37145D+01 0.37394D+01 0.37417D+01 0.37487D+01
 0.37659D+01 0.38221D+01 0.38667D+01 0.38920D+01 0.39072D+01 0.39184D+01 0.39679D+01 0.39856D+01 0.40661D+01 0.40751D+01
 0.40852D+01 0.41144D+01 0.41773D+01 0.41880D+01 0.42104D+01 0.42320D+01 0.42471D+01 0.42606D+01 0.42773D+01 0.42998D+01
 0.43193D+01 0.43445D+01 0.43502D+01 0.43676D+01 0.43887D+01 0.44124D+01 0.44235D+01 0.44464D+01 0.44501D+01 0.44610D+01
 0.44661D+01 0.44990D+01 0.45349D+01 0.45572D+01 0.45676D+01 0.45733D+01 0.45870D+01 0.45937D+01 0.46035D+01 0.46295D+01
 0.46346D+01 0.46600D+01 0.46716D+01 0.46794D+01 0.46888D+01 0.47037D+01 0.47104D+01 0.47391D+01 0.47436D+01 0.47553D+01
 0.47703D+01 0.47775D+01 0.47902D+01 0.48073D+01 0.48357D+01 0.48450D+01 0.48511D+01 0.48619D+01 0.48913D+01 0.48982D+01
 0.49291D+01 0.49341D+01 0.49479D+01 0.49563D+01 0.50029D+01 0.50458D+01 0.50593D+01 0.50834D+01 0.51231D+01 0.51351D+01
 0.52245D+01 0.52328D+01 0.53325D+01 0.53836D+01 0.54360D+01 0.54407D+01 0.54858D+01 0.54933D+01 0.55644D+01 0.55913D+01
 0.55965D+01 0.56658D+01 0.56857D+01 0.57502D+01 0.58355D+01 0.59472D+01 0.59662D+01 0.60720D+01 0.64396D+01 0.65597D+01
 0.65907D+01 0.66598D+01 0.66885D+01 0.67372D+01 0.67479D+01 0.67515D+01 0.67817D+01

 RHF calculation:
 Alpha HOMO=        -9.000439 eV
 Alpha LUMO=        -0.934470 eV


     Net atomic charges.
 Atom No.     Total; Sum over Wiberg coef;    X,Y,Z cartesian Gradient & length
    1  C     -0.02258     3.95684           -0.00886    0.00664   -0.00272    0.01140
    2  C     -0.08495     3.95454            0.00574   -0.00095   -0.00160    0.00604
    3  C     -0.01099     3.95603            0.00350   -0.00635    0.00140    0.00739
    4  C     -0.16249     3.95393           -0.00063   -0.00528   -0.00057    0.00535
    5  C     -0.05582     3.94279            0.01198   -0.00490    0.00337    0.01337
    6  N     -0.07816     3.03381           -0.00296    0.01090    0.00919    0.01456
    7  C     -0.06030     3.94231            0.00787   -0.00060   -0.01605    0.01789
    8  C     -0.19055     3.94859           -0.00676   -0.00030   -0.00300    0.00740
    9  C     -0.02288     3.95637           -0.01562   -0.00899    0.00162    0.01810
   10  C     -0.09075     3.94851            0.00701   -0.00156   -0.00298    0.00778
   11  C     -0.10256     3.95921           -0.00026    0.00042    0.00369    0.00372
   12  C     -0.07911     3.95597            0.00245   -0.00128    0.00267    0.00384
   13  C     -0.14382     3.95658           -0.00182    0.00354    0.00505    0.00643
   14  C     -0.06499     3.94331           -0.01048    0.00461   -0.02001    0.02305
   15  N     -0.07128     3.03540           -0.00513   -0.00699   -0.00293    0.00915
   16  C     -0.08767     3.93910            0.00410    0.00245    0.00550    0.00728
   17  C     -0.08563     3.95198           -0.00289   -0.01010   -0.00139    0.01060
   18  C     -0.10553     3.95471           -0.00329   -0.00387   -0.00480    0.00699
   19  C     -0.09399     3.96386           -0.00026   -0.01508    0.00269    0.01532
   20  C     -0.05600     3.95480            0.00556    0.01334    0.01203    0.01881
   21  C     -0.14938     3.95673           -0.01441   -0.00696   -0.01676    0.02317
   22  C     -0.06114     3.94340            0.01274   -0.00157    0.00194    0.01299
   23  N     -0.07351     3.03557           -0.01619   -0.00075    0.00375    0.01664
   24  C     -0.06049     3.94242           -0.00375    0.00482   -0.00123    0.00623
   25  C      0.03727     3.96100            0.00205    0.00418    0.00420    0.00627
   26  C     -0.13213     3.95658           -0.00341    0.01370    0.00481    0.01491
   27  C      0.00246     3.94965            0.00456   -0.00442    0.01295    0.01442
   28  C     -0.14032     3.95481           -0.00206   -0.01189    0.00336    0.01253
   29  C     -0.06576     3.95644           -0.00438   -0.00256    0.01383    0.01473
   30  C     -0.14920     3.95618            0.00079    0.01552   -0.01405    0.02094
   31  C     -0.06663     3.94336           -0.00266   -0.00152   -0.00960    0.01008
   32  N     -0.07481     3.03787            0.00464   -0.00374   -0.00816    0.01010
   33  C     -0.05932     3.94755            0.00105   -0.00255    0.00212    0.00348
   34  C     -0.08202     3.94000            0.00268   -0.01243   -0.00387    0.01329
   35  C     -0.06101     3.96246           -0.00959   -0.00457    0.00098    0.01067
   36  C     -0.09333     3.95671            0.00792   -0.00763    0.00447    0.01187
   37  C     -0.12400     3.95503            0.00199   -0.00090   -0.00207    0.00301
   38  C     -0.06962     3.95298            0.00622   -0.00050   -0.00866    0.01067
   39  C     -0.11035     3.95656            0.00079    0.00289   -0.00159    0.00339
   40  C     -0.09062     3.95449            0.00217    0.00267   -0.00240    0.00419
   41  C      0.05080     3.94662           -0.00415    0.00847    0.02087    0.02290
   42  C     -0.13811     3.96142           -0.00403    0.01126    0.00486    0.01291
   43  C     -0.00230     3.95384            0.00342   -0.00162   -0.00283    0.00472
   44  C     -0.10186     3.95983           -0.00132    0.00100   -0.00292    0.00336
   45  C     -0.03000     3.94417           -0.00101    0.00254   -0.00188    0.00332
   46  C     -0.15938     3.95234            0.00157   -0.00355   -0.00737    0.00833
   47  C     -0.06420     3.95667           -0.01444    0.04622    0.00320    0.04853
   48  C     -0.15184     3.95643           -0.00654   -0.00050    0.01269    0.01428
   49  C     -0.05829     3.94346            0.00278   -0.00672   -0.00036    0.00729
   50  N     -0.07767     3.03868           -0.00734   -0.01347   -0.00266    0.01557
   51  C     -0.00026     3.95611           -0.00151    0.00262   -0.00148    0.00337
   52  C     -0.11698     3.95070            0.00236   -0.00018   -0.00424    0.00486
   53  C     -0.02103     3.95363           -0.00851    0.00048    0.00668    0.01083
   54  C     -0.06734     3.96342            0.00475    0.00147   -0.00232    0.00549
   55  C     -0.05215     3.94283           -0.00106    0.00782    0.00310    0.00848
   56  N     -0.07951     3.03428            0.00496   -0.00650    0.00073    0.00821
   57  C     -0.06203     3.94323           -0.00211    0.00454   -0.00633    0.00807
   58  C     -0.17375     3.95084           -0.00307   -0.00464    0.00245    0.00608
   59  C     -0.07698     3.95318           -0.00449   -0.00233    0.00407    0.00649
   60  C     -0.01621     3.96264            0.00007   -0.00026    0.00184    0.00186
   61  C     -0.01652     3.96216            0.00109   -0.00570    0.00317    0.00661
   62  C     -0.14329     3.95405           -0.00184    0.00820   -0.00269    0.00882
   63  C     -0.05966     3.94334           -0.00342   -0.00414   -0.00421    0.00682
   64  N     -0.07889     3.03381            0.00012    0.00500    0.00063    0.00504
   65  C     -0.05904     3.94334           -0.00151   -0.00923    0.00451    0.01039
   66  C     -0.14560     3.95473            0.00418   -0.00229    0.01245    0.01333
   67  C     -0.01566     3.95832           -0.00170   -0.00221    0.00340    0.00439
   68  C     -0.09943     3.96420           -0.00175   -0.00143    0.00066    0.00235
   69  C     -0.12482     3.95681            0.00435   -0.00350   -0.00364    0.00666
   70  C     -0.08570     3.95410           -0.00661    0.00066   -0.00223    0.00701
   71  C     -0.13789     3.95629           -0.00222    0.00642    0.00161    0.00698
   72  C     -0.06618     3.94378           -0.00861    0.00668    0.01037    0.01504
   73  N     -0.07446     3.03542            0.00709   -0.00492   -0.00912    0.01255
   74  C     -0.06257     3.94257            0.00094   -0.00220    0.00024    0.00241
   75  C     -0.04820     3.95679           -0.00123    0.00431   -0.00313    0.00547
   76  C     -0.09345     3.95184            0.00036   -0.00728   -0.00627    0.00961
   77  C     -0.03600     3.95690            0.00522   -0.00429   -0.00678    0.00957
   78  C     -0.14867     3.95444           -0.00842    0.01024   -0.00363    0.01374
   79  C     -0.05624     3.94296           -0.00279   -0.00125    0.00107    0.00324
   80  N     -0.08097     3.03345            0.00028    0.00162    0.00826    0.00842
   81  C     -0.05418     3.94326            0.00203   -0.00158    0.00199    0.00325
   82  C     -0.16367     3.95435            0.00116    0.00034   -0.00660    0.00671
   83  C     -0.02453     3.95735            0.00137    0.00051    0.00045    0.00153
   84  C     -0.11605     3.96313           -0.00085    0.00223    0.00201    0.00312
   85  C     -0.06743     3.95716           -0.00405    0.00210   -0.00222    0.00507
   86  C     -0.10988     3.95541           -0.00489    0.00079    0.00366    0.00616
   87  C     -0.10038     3.95666           -0.00705    0.00817   -0.00113    0.01085
   88  C     -0.03530     3.96438            0.00540    0.00059    0.00107    0.00554
   89  C     -0.08350     3.95498            0.00405   -0.00360   -0.00320    0.00629
   90  C     -0.10317     3.95719            0.00260   -0.01530   -0.00130    0.01557
   91  C     -0.06090     3.95548           -0.00242    0.00421   -0.00055    0.00489
   92  C     -0.10833     3.95131            0.00109   -0.00578   -0.00598    0.00839
   93  H      0.08112     0.99342           -0.00228    0.00053   -0.00128    0.00267
   94  H      0.11982     0.98564           -0.00291   -0.00026   -0.00167    0.00337
   95  H      0.12070     0.98543            0.00052    0.00171    0.00292    0.00342
   96  H      0.12367     0.98471           -0.00317    0.00162   -0.00379    0.00520
   97  H      0.14249     0.97970           -0.00101    0.00071    0.00586    0.00599
   98  H      0.07185     0.99484            0.00137   -0.00057    0.00308    0.00341
   99  H      0.06634     0.99560            0.01260    0.00872   -0.00498    0.01611
  100  H      0.07918     0.99373           -0.00452   -0.00350    0.00557    0.00798
  101  H      0.11245     0.98736            0.00238   -0.00181   -0.00087    0.00311
  102  H      0.11656     0.98641            0.00105    0.00457   -0.00413    0.00625
  103  H      0.12199     0.98512            0.01104   -0.00459    0.00946    0.01524
  104  H      0.13858     0.98080           -0.00080   -0.00152    0.00070    0.00185
  105  H      0.11126     0.98762           -0.00125   -0.00495   -0.00001    0.00511
  106  H      0.11134     0.98760            0.00453    0.00203   -0.00412    0.00645
  107  H      0.11537     0.98669            0.01365   -0.00039    0.00244    0.01388
  108  H      0.11937     0.98575            0.00179    0.00211    0.00656    0.00712
  109  H      0.12204     0.98511           -0.00363   -0.00023   -0.00192    0.00411
  110  H      0.12307     0.98485            0.00238    0.01528   -0.00598    0.01658
  111  H      0.12379     0.98468            0.00012    0.00495   -0.00129    0.00512
  112  H      0.11060     0.98777           -0.00224    0.00192    0.00078    0.00305
  113  H      0.11872     0.98591            0.00038    0.00190   -0.00001    0.00194
  114  H      0.12175     0.98518            0.00084   -0.00038   -0.00196    0.00217
  115  H      0.11132     0.98761            0.00038   -0.00135    0.00036    0.00145
  116  H      0.12004     0.98559           -0.00053   -0.00012    0.00074    0.00092
  117  H      0.10868     0.98819            0.00244    0.00039   -0.00224    0.00334
  118  H      0.11734     0.98623            0.00031   -0.00488   -0.00105    0.00500
  119  H      0.11537     0.98669            0.00025    0.00069    0.00115    0.00136
  120  H      0.12356     0.98473           -0.00535    0.00661   -0.00126    0.00860
  121  H      0.07576     0.99426           -0.00096   -0.00941   -0.00132    0.00955
  122  H      0.08219     0.99324            0.00859   -0.00277   -0.00646    0.01110
  123  H      0.07361     0.99458            0.00421    0.00157   -0.00190    0.00488
  124  H      0.13314     0.98227            0.00057   -0.00244   -0.00071    0.00260
  125  H      0.10913     0.98809            0.01579   -0.01919    0.02286    0.03377
  126  H      0.11695     0.98632            0.00288   -0.00048   -0.00281    0.00405
  127  H      0.11943     0.98574           -0.00134    0.00119   -0.00305    0.00353
  128  H      0.08636     0.99254            0.00158    0.00088   -0.00014    0.00181
  129  H      0.06427     0.99587            0.00019    0.00103    0.00116    0.00156
  130  H      0.09568     0.99084            0.00053   -0.00286   -0.00102    0.00308
  131  H      0.12299     0.98487            0.00133    0.00019    0.00100    0.00167
  132  H      0.12097     0.98537            0.00013   -0.00362   -0.00059    0.00367
  133  H      0.13098     0.98285            0.00002   -0.00083   -0.00220    0.00235
  134  H      0.08098     0.99344            0.00168    0.00023   -0.00134    0.00216
  135  H      0.07547     0.99430            0.00094   -0.00111   -0.00163    0.00219
  136  H      0.12282     0.98492           -0.00078   -0.00058   -0.00405    0.00416
  137  H      0.11945     0.98573           -0.00021    0.00267   -0.00388    0.00471
  138  H      0.11967     0.98568           -0.00060    0.00034   -0.00075    0.00102
  139  H      0.12041     0.98550            0.00207    0.00713   -0.00573    0.00938
  140  H      0.07781     0.99395           -0.00005    0.00027    0.00174    0.00176
  141  H      0.06235     0.99611            0.00315   -0.00269   -0.00009    0.00414
  142  H      0.12126     0.98529            0.00187    0.00318    0.00317    0.00486
  143  H      0.11850     0.98596            0.00439   -0.00090   -0.00402    0.00602
  144  H      0.12015     0.98556            0.00094   -0.00051    0.00096    0.00144
  145  H      0.12056     0.98547           -0.00243   -0.00038    0.00083    0.00260
  146  H      0.07266     0.99472            0.00104   -0.00069   -0.00041    0.00131
  147  H      0.06890     0.99525           -0.00266   -0.00052    0.00191    0.00332
  148  H      0.09267     0.99141            0.00176    0.00003   -0.00081    0.00194
  149  H      0.11975     0.98566            0.00238   -0.00144    0.00025    0.00279
  150  H      0.11966     0.98568           -0.00080    0.00058    0.00075    0.00124
  151  H      0.11947     0.98573            0.00163   -0.00043    0.00099    0.00195
  152  H      0.12115     0.98532            0.00033   -0.00260    0.00212    0.00337
  153  H      0.08640     0.99253           -0.00301    0.00088   -0.00246    0.00398
  154  H      0.07238     0.99476           -0.00273   -0.00158    0.00149    0.00349
  155  H      0.11772     0.98614            0.00211    0.00347    0.00090    0.00416
  156  H      0.11246     0.98735           -0.00244    0.00032    0.00486    0.00544
  157  H      0.11361     0.98709            0.00049    0.00027   -0.00051    0.00076
  158  H      0.10796     0.98834            0.00422    0.00393   -0.00430    0.00720
  159  H      0.08517     0.99275           -0.00044    0.00002   -0.00021    0.00049
  160  H      0.06866     0.99529           -0.00024    0.00340    0.00391    0.00518
  161  H      0.11576     0.98660            0.00287    0.00282    0.00236    0.00466

 Wiberg coefficients.
 Atom  Number Atom  Number   Distance   Wiberg coefficient
   C     1      C     2       1.53919    0.9605
   C     1      C     3       1.50167    0.9816
   C     3      C     4       1.40317    1.3927
   C     4      C     5       1.39259    1.4205
   C     3      N     6       2.80361    0.1070
   C     4      N     6       2.39806    0.0146
   C     5      N     6       1.35384    1.4210
   C     4      C     7       2.74189    0.1197
   N     6      C     7       1.35037    1.4446
   C     3      C     8       1.39491    1.4149
   C     5      C     8       2.74448    0.1177
   N     6      C     8       2.39967    0.0152
   C     7      C     8       1.39628    1.3932
   C     2      C    10       1.53734    0.9739
   C     9      C    10       1.54992    0.9560
   C     9      C    11       1.49454    0.9824
   C    11      C    12       1.40065    1.3971
   C    12      C    13       1.38978    1.4389
   C    11      C    14       2.76651    0.1218
   C    13      C    14       1.39585    1.3959
   C    11      N    15       2.40843    0.0151
   C    12      N    15       2.77646    0.1063
   C    13      N    15       2.39421    0.0143
   C    14      N    15       1.35163    1.4382
   C    11      C    16       1.39989    1.3894
   C    13      C    16       2.74615    0.1181
   N    15      C    16       1.35227    1.4329
   C    17      C    18       1.34157    1.8462
   C    17      C    19       1.45623    1.0415
   C    18      C    20       3.71181    0.0299
   C    19      C    20       1.39937    1.3845
   C    20      C    21       1.39013    1.4379
   C    18      C    22       5.05184    0.0150
   C    19      C    22       2.75944    0.1161
   C    21      C    22       1.39562    1.4001
   C    19      N    23       2.40678    0.0153
   C    20      N    23       2.78336    0.1035
   C    21      N    23       2.39814    0.0144
   C    22      N    23       1.35353    1.4272
   C    18      C    24       2.90338    0.0357
   C    19      C    24       1.40340    1.3607
   C    21      C    24       2.74813    0.1159
   N    23      C    24       1.34967    1.4476
   C    18      C    25       1.46028    1.0283
   C    17      C    26       2.97337    0.0617
   C    25      C    26       1.32778    1.8266
   C    25      C    27       1.47844    0.9779
   C    26      C    28       3.56494    0.0146
   C    27      C    28       1.40042    1.3868
   C    28      C    29       1.39164    1.4269
   C    27      C    30       2.75888    0.1206
   C    29      C    30       1.39096    1.4289
   C    28      C    31       2.75097    0.1175
   C    30      C    31       1.39567    1.3979
   C    25      N    32       2.42624    0.0121
   C    26      N    32       3.04976    0.0146
   C    27      N    32       1.36183    1.4006
   C    28      N    32       2.40431    0.0149
   C    29      N    32       2.78079    0.1060
   C    30      N    32       2.39955    0.0148
   C    31      N    32       1.35063    1.4453
   C    25      C    33       2.66222    0.0128
   C    26      C    33       1.46610    0.9761
   C    25      C    34       2.71312    0.0155
   C    26      C    34       1.46995    0.9852
   C    33      C    34       1.53678    0.9490
   C    33      C    35       1.47818    0.9917
   C    35      C    36       1.39934    1.3800
   C    36      C    37       1.38584    1.4530
   C    35      C    38       2.80121    0.1184
   C    37      C    38       1.40263    1.3839
   C    36      C    39       2.77592    0.1077
   C    38      C    39       1.39565    1.4140
   C    34      C    40       3.08151    0.0112
   C    35      C    40       1.39477    1.4045
   C    37      C    40       2.77252    0.1097
   C    39      C    40       1.38982    1.4247
   C    10      C    41       1.56655    0.9499
   C    38      C    41       1.53065    0.9636
   C    41      C    42       1.52337    0.9770
   C    25      C    43       3.81114    0.0104
   C    34      C    43       1.52221    0.9628
   C    43      C    44       1.54843    0.9685
   C    43      C    45       1.50584    0.9678
   C    43      C    46       2.55768    0.0114
   C    45      C    46       1.39860    1.3968
   C    46      C    47       1.39227    1.4175
   C    45      C    48       2.76668    0.1215
   C    47      C    48       1.38937    1.4371
   C    46      C    49       2.74630    0.1169
   C    48      C    49       1.39642    1.3905
   C    43      N    50       2.43828    0.0142
   C    45      N    50       1.36411    1.3999
   C    46      N    50       2.39699    0.0143
   C    47      N    50       2.77626    0.1065
   C    48      N    50       2.39854    0.0147
   C    49      N    50       1.34892    1.4536
   C    44      C    51       1.54022    0.9632
   C    51      C    52       1.50773    0.9837
   C    51      C    53       1.51684    0.9705
   C    53      C    54       1.40897    1.3708
   C    54      C    55       1.39425    1.3916
   C    53      N    56       2.81227    0.1070
   C    54      N    56       2.39312    0.0146
   C    55      N    56       1.35259    1.4300
   C    54      C    57       2.73670    0.1175
   N    56      C    57       1.35175    1.4359
   C    46      C    58       3.63552    0.0102
   C    53      C    58       1.39888    1.4169
   C    55      C    58       2.75059    0.1159
   N    56      C    58       2.40073    0.0147
   C    57      C    58       1.39464    1.4026
   C    44      C    59       3.23930    0.0126
   C    52      C    59       1.34522    1.8993
   C    53      C    59       3.52920    0.0102
   C    52      C    60       2.58409    0.0100
   C    59      C    60       1.50624    0.9779
   C    59      C    61       1.47938    0.9879
   C    52      C    62       3.13116    0.0145
   C    61      C    62       1.39586    1.4060
   C    62      C    63       1.39509    1.4062
   C    61      N    64       2.78089    0.1077
   C    62      N    64       2.39945    0.0147
   C    63      N    64       1.35254    1.4350
   C    62      C    65       2.75353    0.1192
   N    64      C    65       1.35316    1.4307
   C    52      C    66       3.41520    0.0144
   C    61      C    66       1.39668    1.4011
   C    63      C    66       2.75242    0.1196
   N    64      C    66       2.39874    0.0147
   C    65      C    66       1.39434    1.4108
   C    42      C    67       1.53070    0.9787
   C    67      C    68       1.53245    0.9715
   C    67      C    69       1.50433    0.9788
   C    69      C    70       1.39673    1.4075
   C    70      C    71       1.38967    1.4327
   C    69      C    72       2.76009    0.1218
   C    71      C    72       1.39534    1.4020
   C    69      N    73       2.40355    0.0149
   C    70      N    73       2.77452    0.1062
   C    71      N    73       2.39605    0.0143
   C    72      N    73       1.35260    1.4329
   C    69      C    74       1.40066    1.3863
   C    71      C    74       2.75124    0.1194
   N    73      C    74       1.35158    1.4398
   C    68      C    75       1.52809    0.9738
   C     1      C    76       1.54651    0.9684
   C    39      C    76       2.97890    0.0122
   C    41      C    76       1.56126    0.9605
   C    75      C    76       1.53164    0.9733
   C    75      C    77       1.50522    0.9792
   C    77      C    78       1.39646    1.4119
   C    78      C    79       1.39508    1.4062
   C    77      N    80       2.78931    0.1079
   C    78      N    80       2.39994    0.0147
   C    79      N    80       1.35239    1.4350
   C    78      C    81       2.75126    0.1191
   N    80      C    81       1.35303    1.4303
   C    76      C    82       2.97068    0.0107
   C    77      C    82       1.39670    1.4052
   C    79      C    82       2.74548    0.1192
   N    80      C    82       2.39596    0.0147
   C    81      C    82       1.39321    1.4113
   C     2      C    83       1.53515    0.9644
   C     9      C    84       1.53757    0.9791
   C    16      C    84       2.92327    0.0100
   C    83      C    84       1.52897    0.9825
   C    83      C    85       1.50942    0.9789
   C     9      C    86       3.22494    0.0101
   C    85      C    86       1.39735    1.3989
   C    60      C    87       2.98285    0.0117
   C    86      C    87       1.38757    1.4389
   C    85      C    88       2.81103    0.1120
   C    87      C    88       1.39713    1.3823
   C    86      C    89       2.77673    0.1084
   C    88      C    89       1.39955    1.3807
   C    85      C    90       1.39766    1.3998
   C    87      C    90       2.77852    0.1097
   C    89      C    90       1.38862    1.4382
   C    53      C    91       3.11001    0.0169
   C    55      C    91       3.51404    0.0126
   C    60      C    91       1.49598    0.9840
   C    88      C    91       1.46110    1.0257
   C    54      C    92       1.45175    1.0039
   C    85      C    92       5.16083    0.0125
   C    87      C    92       3.69221    0.0267
   C    89      C    92       3.01925    0.0285
   C    91      C    92       1.35023    1.8540
   C     2      H    93       1.11946    0.9685
   C     4      H    94       1.09678    0.9589
   C     5      H    95       1.09618    0.9548
   C     7      H    96       1.09682    0.9530
   C     8      H    97       1.10924    0.9285
   C     1      H    98       1.12071    0.9678
   C     9      H    99       1.12751    0.9580
   C    10      H   100       1.12198    0.9682
   C    12      H   101       1.09727    0.9592
   C    13      H   102       1.09459    0.9641
   C    14      H   103       1.09593    0.9545
   C    16      H   104       1.10470    0.9363
   C    18      H   105       1.10499    0.9492
   C    20      H   106       1.09601    0.9619
   C    21      H   107       1.09450    0.9644
   C    22      H   108       1.09586    0.9551
   C    24      H   109       1.10191    0.9451
   C    17      H   110       1.10100    0.9508
   C    28      H   111       1.09570    0.9604
   C    29      H   112       1.09509    0.9648
   C    30      H   113       1.09448    0.9639
   C    31      H   114       1.09725    0.9523
   C    33      H   115       1.11096    0.9491
   C    34      H   116       1.11276    0.9451
   C    36      H   117       1.09621    0.9612
   C    37      H   118       1.10215    0.9504
   C    39      H   119       1.09970    0.9476
   C    40      H   120       1.09746    0.9580
   C    42      H   121       1.11418    0.9636
   C    42      H   122       1.11836    0.9520
   H    97      H   122       1.72991    0.0102
   C    44      H   123       1.11049    0.9721
   C    46      H   124       1.10288    0.9437
   C    47      H   125       1.09527    0.9645
   C    48      H   126       1.09428    0.9642
   C    49      H   127       1.09613    0.9545
   C    43      H   128       1.12388    0.9625
   C    44      H   129       1.11077    0.9773
   C    52      H   130       1.10221    0.9637
   C    55      H   131       1.09650    0.9517
   C    57      H   132       1.09735    0.9527
   C    58      H   133       1.10342    0.9440
   H   124      H   133       1.74695    0.0112
   C    51      H   134       1.12151    0.9574
   C    60      H   135       1.10838    0.9624
   C    92      H   135       2.95240    0.0136
   C    62      H   136       1.09520    0.9612
   C    63      H   137       1.09602    0.9549
   C    65      H   138       1.09600    0.9549
   C    66      H   139       1.09576    0.9604
   C    52      H   140       3.09790    0.0145
   C    60      H   140       1.11488    0.9512
   C    68      H   141       1.10916    0.9771
   C    70      H   142       1.10691    0.9424
   C    71      H   143       1.09461    0.9636
   C    72      H   144       1.09587    0.9549
   C    74      H   145       1.09701    0.9516
   C    67      H   146       1.11918    0.9685
   C    68      H   147       1.10781    0.9762
   C    75      H   148       1.12307    0.9510
   C    78      H   149       1.09573    0.9603
   C    79      H   150       1.09609    0.9549
   C    81      H   151       1.09593    0.9549
   C    82      H   152       1.10046    0.9509
   C    76      H   153       1.12930    0.9471
   H   119      H   153       1.69139    0.0117
   C    84      H   154       1.11339    0.9664
   C    86      H   155       1.10104    0.9487
   H    99      H   155       1.74328    0.0108
   C    87      H   156       1.10129    0.9528
   C    89      H   157       1.09739    0.9598
   C    90      H   158       1.09642    0.9620
   C    83      H   159       1.11693    0.9611
   C    84      H   160       1.10500    0.9763
   C    92      H   161       1.10182    0.9504

     Dipole              X           Y           Z         Total
     POINT-CHARGE     1.20957     1.27312    -0.45143     1.81320
     HYBRID           3.61000     1.15562    -1.11359     3.95065
     SUM              4.81957     2.42874    -1.56502     5.61928
 The component of quadrupole moment in A.U.
     X2          XY          Y2          XZ          YZ          Z2
    22.24836   -26.80221   -23.89822    -0.01828   -16.58223     1.64986
 Main values of quadrupole tensor
   -41.53416     5.47221    36.06194
 Corresponding eigenvectors      
    -0.36526    -0.86899    -0.33384
    -0.33638    -0.21118     0.91774
     0.86801    -0.44751     0.21518
 Polarizability has not computed due to pointer IN_OUT(2,14)=0

 Heat of formation..........      469.56108 kcal/mol
 Total energy...............   -12347.35628 eV
 Total energy...............  -284742.38307 kcal/mol
 Electronic energy..........  -224314.80400 eV
 Core-core repulsion energy.   211967.44772 eV
 Final bond order matrix has been written to file *.den

 ------------------------------------------------------


 Ionization potential              9.00044 eV

 Dipole moment                     5.61928 debye

 Electronic energy           -224314.80400 eV

 Core-core repulsion energy   211967.44772 eV

 Heat of formation               469.56108 kcal/mol

 The total energy in eV:      -12347.35628

 The total energy in kcal/mol:-.2847423831D+06

 ------------------------------------------------------

 Atom   Atomic   Bond length   Bond angle  Twist angle                      Atom                  Coordinates
 number number   (angstroms)   (degrees)    (degrees)                      number
    I               J I         K J I       L K J I           J    K    L    I         X              Y              Z

    1) XX  99                                                                1)      0.00000      0.00000      0.00000
    2) XX  99     0.999990                                    1              2)      0.99999      0.00000      0.00000
    3) XX  99     0.999990      90.000000                     2    1         3)      0.99999      0.99999      0.00000
    4)  C   6     4.308499 *   135.438539 *   127.089238 *    1    2    3    4)     -3.06980     -1.82314      2.41157
    5)  C   6     3.264978 *   131.592383 *   103.664556 *    1    2    3    5)     -2.16738     -0.57685      2.37272
    6)  C   6     5.584392 *   142.516102 *   117.956875 *    1    2    3    6)     -4.43135     -1.59315      3.00174
    7)  C   6     6.574189 *   134.064554 *   111.690800 *    1    2    3    7)     -4.57214     -1.74595      4.38944
    8)  C   6     7.810425 *   138.065323 *   107.062965 *    1    2    3    8)     -5.81023     -1.53154      4.98982
    9)  N   7     8.195700 *   147.315429 *   105.392557 *    1    2    3    9)     -6.89796     -1.17474      4.26704
   10)  C   6     7.457992 *   155.389080 *   109.412187 *    1    2    3   10)     -6.78048     -1.03229      2.92935
   11)  C   6     6.138274 *   155.065401 *   118.605387 *    1    2    3   11)     -5.56612     -1.23897      2.27192
   12)  C   6     3.550970 *   149.591480 *    39.516425 *    1    2    3   12)     -3.06249      1.38656      1.14366
   13)  C   6     2.504458 *   157.107956 *    87.417624 *    1    2    3   13)     -2.30721      0.04389      0.97323
   14)  C   6     4.569298 *   112.166747 *   183.515273 *    1    3    2   14)     -4.20561      1.76749      0.25946
   15)  C   6     4.693161 *   147.332363 *   336.784596 *    1    2    3   15)     -3.95078      2.32809     -0.99856
   16)  C   6     5.994445 *   146.685720 *   327.164429 *    1    2    3   16)     -5.00938      2.76632     -1.78520
   17)  C   6     6.968020 *   154.968396 *   333.777869 *    1    2    3   17)     -6.31355      2.64488     -1.30271
   18)  N   7     6.895429 *   117.183739 *   179.184379 *    1    3    2   18)     -6.56430      2.10932     -0.08731
   19)  C   6     5.826583 *   117.922227 *   187.596854 *    1    3    2   19)     -5.53772      1.67914      0.68061
   20)  C   6     5.703749 *    59.536822 *   238.681128 *    1    2    3   20)      2.89171     -2.55553     -4.20000
   21)  C   6     6.104041 *    47.632535 *   234.093775 *    1    2    3   21)      4.11341     -2.64488     -3.65292
   22)  C   6     6.831443 *    67.901082 *   240.133633 *    1    2    3   22)      2.57004     -3.15199     -5.48894
   23)  C   6     6.860832 *    79.264315 *   243.171239 *    1    2    3   23)      1.27803     -3.04227     -6.01517
   24)  C   6     8.161530 *    83.009750 *   243.466615 *    1    2    3   24)      0.99326     -3.61881     -7.24763
   25)  C   6     9.242610 *    77.490740 *   241.575224 *    1    2    3   25)      2.00193     -4.29508     -7.93539
   26)  N   7     9.227511 *    69.362804 *   239.341690 *    1    2    3   26)      3.25223     -4.40333     -7.42837
   27)  C   6     8.132970 *    64.224530 *   238.312020 *    1    2    3   27)      3.53659     -3.84713     -6.23196
   28)  C   6     5.480512 *    34.988037 *   228.798869 *    1    2    3   28)      4.49003     -2.07001     -2.36446
   29)  C   6     4.353863 *    28.706542 *   238.984429 *    1    2    3   29)      3.81874     -1.07757     -1.79227
   30)  C   6     6.515673 *    29.555774 *   212.686639 *    1    2    3   30)      5.66783     -2.70501     -1.73570
   31)  C   6     7.809948 *    67.902539 *    19.221983 *    1    3    2   31)      6.90901     -2.75409     -2.38239
   32)  C   6     8.847240 *    68.640398 *    12.380016 *    1    3    2   32)      7.96931     -3.41222     -1.76652
   33)  C   6     8.764549 *    27.472477 *   187.461150 *    1    2    3   33)      7.77619     -4.00905     -0.52504
   34)  C   6     7.610915 *    31.076186 *   178.909278 *    1    2    3   34)      6.51861     -3.92787      0.07478
   35)  N   7     6.419123 *    31.272577 *   188.978314 *    1    2    3   35)      5.48647     -3.29140     -0.52003
   36)  C   6     3.228094 *    35.869188 *   262.603936 *    1    2    3   36)      2.61591     -0.24348     -1.87572
   37)  C   6     3.621620 *    10.900918 *   255.201749 *    1    2    3   37)      3.55627     -0.17493     -0.66217
   38)  C   6     2.224014 *    55.941445 *   245.599916 *    1    2    3   38)      1.24554     -0.76116     -1.67795
   39)  C   6     2.224866 *    85.686185 *   268.678079 *    1    2    3   39)      0.16735     -0.05118     -2.21797
   40)  C   6     2.127904 *   121.810891 *   260.055770 *    1    2    3   40)     -1.12166     -0.31227     -1.78111
   41)  C   6     2.021393 *   132.299047 *   211.725116 *    1    2    3   41)     -1.36040     -1.27171     -0.78619
   42)  C   6     2.177213 *    98.146716 *   191.288426 *    1    2    3   42)     -0.30853     -2.11355     -0.42188
   43)  C   6     2.276502 *    64.347728 *   204.844009 *    1    2    3   43)      0.98552     -1.86221     -0.86220
   44)  C   6     2.893617 *   156.536893 *   178.874444 *    1    2    3   44)     -2.65436     -1.15190      0.02263
   45)  C   6     4.057250 *   161.358800 *   224.098233 *    1    2    3   45)     -3.84440     -0.93134     -0.90247
   46)  C   6     4.385204 *    16.292625 *   342.084855 *    1    2    3   46)      4.20910      1.17059     -0.37843
   47)  C   6     4.394617 *    26.432704 *    33.258353 *    1    2    3   47)      3.93519      1.63583      1.07284
   48)  C   6     5.847349 *    14.614279 *   328.094391 *    1    2    3   48)      5.65817      1.25245     -0.77975
   49)  C   6     6.617009 *     4.809199 *   297.126021 *    1    2    3   49)      6.59371      0.25294     -0.49374
   50)  C   6     7.978973 *     7.077772 *   295.061348 *    1    2    3   50)      7.91817      0.41645     -0.89058
   51)  C   6     8.582984 *    14.985324 *   315.060409 *    1    2    3   51)      8.29109      1.57095     -1.56764
   52)  C   6     7.960677 *    23.160398 *   324.138757 *    1    2    3   52)      7.31911      2.53747     -1.83421
   53)  N   7     6.647942 *    24.775641 *   328.659160 *    1    2    3   53)      6.03604      2.37943     -1.44904
   54)  C   6     5.620992 *    26.790698 *    57.404706 *    1    2    3   54)      5.01763      1.36484      2.13452
   55)  C   6     6.666426 *    35.165285 *    46.043989 *    1    2    3   55)      5.44976      2.66498      2.76391
   56)  C   6     5.549788 *    32.611934 *    86.974530 *    1    2    3   56)      4.67481      0.15787      2.98687
   57)  C   6     5.958047 *    46.076146 *    87.458047 *    1    2    3   57)      4.13311      0.19033      4.28713
   58)  C   6     6.380048 *    52.672903 *   101.288922 *    1    2    3   58)      3.86864     -0.99314      4.97517
   59)  N   7     6.424689 *    50.155973 *   116.477674 *    1    2    3   59)      4.11630     -2.19929      4.41541
   60)  C   6     6.054607 *    39.989714 *   125.441498 *    1    2    3   60)      4.63880     -2.25628      3.17002
   61)  C   6     5.610158 *    61.173018 *   330.236331 *    1    3    2   61)      4.92966     -1.10417      2.43990
   62)  C   6     6.971022 *    46.048967 *    43.274084 *    1    2    3   62)      4.83819      3.65401      3.44024
   63)  C   6     6.454137 *    57.797432 *    47.010298 *    1    2    3   63)      3.43950      3.72387      3.99481
   64)  C   6     8.333881 *    47.425253 *    37.639167 *    1    2    3   64)      5.63830      4.85975      3.74780
   65)  C   6     8.746439 *    46.686072 *    25.432237 *    1    2    3   65)      6.00002      5.74725      2.73296
   66)  C   6    10.110106 *    48.133116 *    23.991462 *    1    2    3   66)      6.74751      6.87851      3.06128
   67)  N   7    10.977219 *    49.474272 *    31.285270 *    1    2    3   67)      7.13288      7.13067      4.33300
   68)  C   6    10.662429 *    50.457219 *    40.307095 *    1    2    3   68)      6.78828      6.27025      5.31889
   69)  C   6     9.397461 *    50.021600 *    44.638587 *    1    2    3   69)      6.03786      5.12400      5.05976
   70)  C   6     5.028353 *   146.438306 *   219.393995 *    1    2    3   70)     -4.19008     -2.14827     -1.76423
   71)  C   6     5.344869 *   137.350422 *   196.591210 *    1    2    3   71)     -3.93121     -3.47045     -1.03401
   72)  C   6     6.396719 *   151.450857 *   226.871729 *    1    2    3   72)     -5.61893     -2.08992     -2.23113
   73)  C   6     6.999287 *   161.904042 *   219.782089 *    1    2    3   73)     -6.65309     -1.67072     -1.39110
   74)  C   6     8.342920 *   144.650844 *   157.341358 *    1    3    2   74)     -7.96141     -1.66207     -1.85950
   75)  C   6     9.045596 *   155.253047 *   236.801641 *    1    2    3   75)     -8.21490     -2.07331     -3.16854
   76)  N   7     8.606591 *   146.963790 *   238.170741 *    1    2    3   76)     -7.21513     -2.47454     -3.98647
   77)  C   6     7.346808 *   143.965258 *   234.887261 *    1    2    3   77)     -5.94107     -2.48593     -3.53545
   78)  C   6     5.238361 *   140.428847 *   171.711845 *    1    2    3   78)     -4.03791     -3.30217      0.48104
   79)  C   6     3.887342 *   138.938427 *   157.702443 *    1    2    3   79)     -2.93107     -2.36254      0.96883
   80)  C   6     6.221841 *   129.616425 *   166.326491 *    1    2    3   80)     -3.96733     -4.65704      1.13298
   81)  C   6     7.544236 *   132.972733 *   164.089100 *    1    2    3   81)     -5.14253     -5.30848      1.51325
   82)  C   6     8.558939 *   126.267619 *   162.394202 *    1    2    3   82)     -5.06311     -6.57752      2.08725
   83)  N   7     8.486914 *   117.179398 *   162.382416 *    1    2    3   83)     -3.87664     -7.19569      2.28504
   84)  C   6     7.371866 *   111.757939 *   163.707031 *    1    2    3   84)     -2.73265     -6.57172      1.92083
   85)  C   6     6.122396 *   116.663673 *   165.783167 *    1    2    3   85)     -2.74744     -5.30375      1.34371
   86)  C   6     4.179950 *   125.205158 *    80.453383 *    1    2    3   86)     -2.40977      0.56645      3.36811
   87)  C   6     4.545570 *   138.021789 *    60.414468 *    1    2    3   87)     -3.37917      1.50106      2.64390
   88)  C   6     4.013199 *   105.344910 *    72.486922 *    1    2    3   88)     -1.06201      1.16461      3.69074
   89)  C   6     3.646671 *    97.429401 *    53.396069 *    1    2    3   89)     -0.47153      2.15618      2.90289
   90)  C   6     4.114495 *    78.188351 *    50.784634 *    1    2    3   90)      0.84222      2.54625      3.12031
   91)  C   6     4.842976 *    70.710896 *    64.711815 *    1    2    3   91)      1.59980      1.95265      4.13306
   92)  C   6     5.155856 *    78.898373 *    78.598127 *    1    2    3   92)      0.99276      1.00018      4.95953
   93)  C   6     4.793484 *    93.872739 *    82.607096 *    1    2    3   93)     -0.32375      0.61538      4.74278
   94)  C   6     5.805745 *    59.112699 *    61.778557 *    1    2    3   94)      2.98039      2.35606      4.39010
   95)  C   6     6.420838 *    51.905684 *    72.356675 *    1    2    3   95)      3.96139      1.53157      4.81548
   96)  H   1     2.906194 *   112.735933 *   110.960195 *    1    2    3   96)     -1.12320     -0.95882      2.50301
   97)  H   1     6.560234 *   124.492460 *   112.170761 *    1    2    3   97)     -3.71505     -2.04041      5.00718
   98)  H   1     8.669382 *   133.518160 *   105.124602 *    1    2    3   98)     -5.96960     -1.64031      6.06889
   99)  H   1     8.091623 *   161.951457 *   107.283536 *    1    2    3   99)     -7.69347     -0.74482      2.39377
  100)  H   1     5.760829 *   163.449390 *   134.681451 *    1    2    3  100)     -5.52215     -1.15392      1.16683
  101)  H   1     4.786151 *   122.815458 *   129.980380 *    1    2    3  101)     -2.59378     -2.58448      3.08221
  102)  H   1     3.259622 *   133.994408 *    23.335361 *    1    2    3  102)     -2.26409      2.15318      0.92888
  103)  H   1     1.520707 *   148.348704 *    57.868511 *    1    2    3  103)     -1.29451      0.42442      0.67576
  104)  H   1     4.030713 *   136.408268 *   330.689884 *    1    2    3  104)     -2.91933      2.42345     -1.36054
  105)  H   1     6.422051 *   138.712833 *   319.171797 *    1    2    3  105)     -4.82561      3.20639     -2.77044
  106)  H   1     8.003131 *   153.954252 *   327.814381 *    1    2    3  106)     -7.19036      2.97406     -1.87183
  107)  H   1     6.166648 *   160.137586 *    52.872775 *    1    2    3  107)     -5.79980      1.26463      1.67049
  108)  H   1     7.200298 *    47.052783 *   232.667248 *    1    2    3  108)      4.90574     -3.19625     -4.19071
  109)  H   1     6.028179 *    85.247461 *   245.327145 *    1    2    3  109)      0.49945     -2.50773     -5.45901
  110)  H   1     8.456123 *    90.073572 *   245.210823 *    1    2    3  110)     -0.01086     -3.54549     -7.67694
  111)  H   1    10.272111 *    79.684121 *   241.838602 *    1    2    3  111)      1.83948     -4.76963     -8.90973
  112)  H   1     8.416213 *    57.145224 *   235.918456 *    1    2    3  112)      4.56589     -3.96185     -5.85568
  113)  H   1     4.688877 *    63.721216 *   241.190906 *    1    2    3  113)      2.07595     -2.02601     -3.68392
  114)  H   1     8.125723 *    65.521900 *    27.026115 *    1    3    2  114)      7.03901     -2.27755     -3.36044
  115)  H   1     9.855005 *    66.824041 *    14.435076 *    1    3    2  115)      8.94646     -3.46143     -2.25843
  116)  H   1     9.717429 *    27.829726 *   180.294497 *    1    2    3  116)      8.59350     -4.53648     -0.02332
  117)  H   1     7.736069 *    35.529077 *   166.442536 *    1    2    3  117)      6.29577     -4.37029      1.05385
  118)  H   1     3.754996 *    45.157819 *   283.118539 *    1    2    3  118)      2.64786      0.60430     -2.59300
  119)  H   1     3.317853 *    57.111437 *    -5.604417 *    1    3    2  119)      3.23458     -0.68671      0.27209
  120)  H   1     3.059826 *    83.530362 *   284.245261 *    1    2    3  120)      0.34477      0.74815     -2.94685
  121)  H   1     2.933488 *   132.177725 *   277.509236 *    1    2    3  121)     -1.96964      0.28410     -2.15526
  122)  H   1     3.001708 *    99.093503 *   174.762771 *    1    2    3  122)     -0.47441     -2.95161      0.27055
  123)  H   1     3.131317 *    54.628950 *   191.831554 *    1    2    3  123)      1.81262     -2.49909     -0.52352
  124)  H   1     3.963686 *   156.664748 *   267.729085 *    1    2    3  124)     -3.63947     -0.06221     -1.56882
  125)  H   1     4.776716 *   142.559780 *   174.476046 *    1    3    2  125)     -4.72566     -0.63796     -0.27954
  126)  H   1     3.503398 *    32.041647 *    49.535869 *    1    2    3  126)      2.96970      1.20623      1.41410
  127)  H   1     6.305583 *    50.991735 *    -0.438496 *    1    3    2  127)      6.27103     -0.65811      0.03750
  128)  H   1     8.689173 *     5.046027 *   241.600855 *    1    2    3  128)      8.65550     -0.36349     -0.67229
  129)  H   1     9.670093 *    15.340380 *   312.376345 *    1    2    3  129)      9.32556      1.72425     -1.88987
  130)  H   1     8.632451 *    29.111099 *   325.688846 *    1    2    3  130)      7.54198      3.46893     -2.36733
  131)  H   1     4.242377 *    30.643556 *   332.031754 *    1    2    3  131)      3.64995      1.90978     -1.01409
  132)  H   1     4.758522 *    37.856322 *    20.711762 *    1    2    3  132)      3.75710      2.73150      1.03279
  133)  H   1     7.544569 *    30.366522 *    41.523029 *    1    2    3  133)      6.50952      2.85550      2.52838
  134)  H   1     6.983006 *    60.399210 *    99.505685 *    1    2    3  134)      3.44928     -1.00270      5.98827
  135)  H   1     6.445081 *    41.594202 *   139.667854 *    1    2    3  135)      4.82005     -3.26158      2.76917
  136)  H   1     5.676197 *    58.739516 *   -17.124816 *    1    3    2  136)      5.36167     -1.19603      1.42872
  137)  H   1     6.266553 *    37.615023 *   335.048582 *    1    3    2  137)      5.96214      1.05790      1.61349
  138)  H   1     7.392684 *    62.663465 *    47.591806 *    1    2    3  138)      3.39484      4.42891      4.84888
  139)  H   1     8.141248 *    45.527378 *    16.974898 *    1    2    3  139)      5.70350      5.55637      1.69609
  140)  H   1    10.639437 *    48.426231 *    16.894457 *    1    2    3  140)      7.06016      7.61587      2.31307
  141)  H   1    11.558620 *    51.878173 *    44.069417 *    1    2    3  141)      7.13555      6.53342      6.32456
  142)  H   1     9.349092 *    51.918236 *    52.908475 *    1    2    3  142)      5.76638      4.43812      5.87005
  143)  H   1     5.915394 *    62.210233 *    37.866480 *    1    2    3  143)      2.75793      4.13127      3.21222
  144)  H   1     5.000566 *   125.734994 *   198.539256 *    1    2    3  144)     -2.92052     -3.84845     -1.29061
  145)  H   1     6.557499 *   146.596679 *   174.184268 *    1    3    2  145)     -6.41050     -1.33134     -0.36581
  146)  H   1     8.964547 *   142.921426 *   167.026121 *    1    3    2  146)     -8.78145     -1.33301     -1.21342
  147)  H   1    10.118315 *   155.701427 *   239.849414 *    1    2    3  147)     -9.22197     -2.09127     -3.60030
  148)  H   1     7.276921 *   135.435671 *   236.425409 *    1    2    3  148)     -5.18454     -2.82389     -4.25439
  149)  H   1     4.908806 *   135.966085 *   231.414943 *    1    2    3  149)     -3.52908     -2.12800     -2.66713
  150)  H   1     6.440700 *   136.089013 *   197.995506 *    1    2    3  150)     -4.64000     -4.24837     -1.38001
  151)  H   1     5.833212 *   149.758565 *   165.951434 *    1    2    3  151)     -5.03937     -2.85000      0.71315
  152)  H   1     7.916052 *   140.619681 *   164.232962 *    1    2    3  152)     -6.11872     -4.83349      1.36474
  153)  H   1     9.598178 *   128.314147 *   161.370370 *    1    2    3  153)     -5.95061     -7.13636      2.40576
  154)  H   1     7.646270 *   103.656009 *   163.517150 *    1    2    3  154)     -1.80522     -7.12477      2.10813
  155)  H   1     5.236414 *   110.250909 *   167.525814 *    1    2    3  155)     -1.81249     -4.79676      1.06115
  156)  H   1     3.742297 *   122.307224 *   161.588493 *    1    2    3  156)     -2.00010     -3.00106      0.99899
  157)  H   1     5.393553 *   145.181349 *    67.381115 *    1    2    3  157)     -4.42791      1.18442      2.84274
  158)  H   1     3.499673 *   107.266866 *    38.471118 *    1    2    3  158)     -1.03878      2.61649      2.07910
  159)  H   1     4.357979 *    72.501135 *    36.908290 *    1    2    3  159)      1.31039      3.32337      2.49601
  160)  H   1     6.006985 *    74.837248 *    84.625347 *    1    2    3  160)      1.57120      0.54307      5.77237
  161)  H   1     5.448435 *    98.206599 *    91.526960 *    1    2    3  161)     -0.77773     -0.14370      5.39073
  162)  H   1     5.185442 *   123.672963 *    87.474116 *    1    2    3  162)     -2.87508      0.19018      4.31121
  163)  H   1     5.135449 *   129.991258 *    49.723751 *    1    2    3  163)     -3.30040      2.54354      3.00176
  164)  H   1     7.441683 *    49.125157 *    69.738396 *    1    2    3  164)      4.86990      1.94866      5.27877

 Normal termination. 

 +-------------------------------------------------+
 |    Date: 18.12.2003 Time:  0. 3.29              |
 +-------------------------------------------------+
  Elapsed time is      12135 second(s)
  Return code is      0
