# Supplementary material for: Characterization by SEM, TEM and Quantum-Chemical Simulations of the Spherical Carbon with Nitrogen (SCN) Active Carbon Produced by Thermal Decomposition of Poly(vinylpyridine-divinylbenzene) Copolymer
Source: Materials (Basel). 2009 Sep 7;2(3):1239–51. doi: 10.3390/ma2031239 (PMC5445732; doi:10.3390/ma2031239)
Supplement: Supplementary file 1 [file materials-02-01239-s001.zip › Supplementary Data/c03.prt]

 File name for system under study is:
 SKN                                                                             
 +--------------------- QuChem --------------------+
 | Quantum Chemisty SemiEmpirical and SemiAbInitio |
 |   program for Molecule and Cluster simulation   |
 |   by Khavryutchenko Vladimir D. CompChem Group. |
 |  E-mail: vkhavr@compchem.kiev.ua  Reg.No 000001 |
 |    UKRAINE 02091, Kiev, ul. Revutskogo 13/149   |
 | Compaq Visual Fortran 6.6 / 300 atoms & 1000 AO |
 | Copyright (C) 1990-2003 CompChem. Ed.02.08.2003 |
 +-------------------------------------------------+
 |     Date: 18.12.2003 Time: 10.55.35             |
 +-------------------------------------------------+
 Commentary for system under study is:
 Cluster SKN by PM3 method.Mult=1. Point 03.                                     

 Timing section. =============================
 Computation time is:10 day(s),  0 hour(s),  0 min.,  1 sec.
 or in seconds:    864001
 Quantum chemistry method section. ===========
 Used quantum chemistry method is PM3
 In/out file control section. ================
 i= 1; 10
 i= 2; 10
 i= 3; 11
 i= 4; 00
 i= 5; 11
 i= 6; 11
 i= 7; 01
 i= 8; 00
 i= 9; 11
 i=10; 01
 i=11; 01
 i=12; 00
 i=13; 00
 i=14; 00
 i=15; 00
 i=16; 00
 SCF information section. ====================
 Charge of system KHARGE:.............   0
 Multiplicity of system IMULT:........   1
 Close or open shell HF ISHELL:.......   0
 Initial density matrix KTRIAL:.......   0
 Max. number of SCF calc. KITSCF:..... 515
 Density matrix extrapol. NSTART:.....   1
 Density matrix extrapol. NSTEP:......   4
 Density matrix saving & print. IWPF:.   1
 Shift of LUMO in eV SHLEV:........           0.000
 SCF accuracy for optimiz. SCFOPT:.     0.000005000
 SCF accuracy for optimiz. SCFHES:.     0.000005000
 SCF accuracy for optimiz. SCFDIP:.     0.000155000
 SCF accuracy for optimiz. SCFPOL:.     0.000255000
 Printing pointer section. ===================
 Optimization control section. ===============
 Number of function evaluation 
 during optimization MAXEND.........      90803
 Max. gradient for optimization 
 terminating GMAX..................     0.15000
 Max. determination of hessian 
 for Newton-Raphson optim. RMVAL...     0.15000
 Parameter for N-R optimization 
 convergence rate RMVAL............     0.05000
 ==================== End of read of control file ====================
 Geometry is reding from exist file 3 with current structure.

     Trial geometry parameters
     NOTE! These parameters define the initial trial geometry of the previous run
     This run starts where the previous ended due to time or iteration limit.
    Atom  Symbol  Atomic   Bond length       Bond angle        Twist
   number         number   (angstroms)       (degrees)        (degrees)
     I                       NA I             NB NA I        NC  NB  NA  I     NA    NB    NC
     1)     XX     99
     2)     XX     99      0.999990                                             1
     3)     XX     99      0.999990          90.000000                          2     1
     4)      C      6      3.630610 *       141.820240 *       118.265610 *     1     2     3
     5)      C      6      3.096020 *       143.413380 *        77.923590 *     1     2     3
     6)      C      6      4.512170 *       125.303940 *       118.140630 *     1     2     3
     7)      C      6      4.371440 *       107.337370 *       116.800380 *     1     2     3
     8)      C      6      5.659970 *       101.180660 *       116.832690 *     1     2     3
     9)      N      7      6.767240 *       108.351750 *       117.524040 *     1     2     3
    10)      C      6      6.854640 *       119.701150 *       118.358170 *     1     2     3
    11)      C      6      5.875310 *       135.127600 *       255.653710 *     1     3     2
    12)      C      6      4.086220 *       146.269660 *         6.314970 *     1     2     3
    13)      C      6      3.511210 *       121.294570 *       191.351840 *     1     3     2
    14)      C      6      5.118800 *       145.480420 *       -17.556910 *     1     2     3
    15)      C      6      5.245370 *       133.345310 *       327.627270 *     1     2     3
    16)      C      6      6.531460 *       132.110340 *       320.767370 *     1     2     3
    17)      C      6      7.500160 *       100.554100 *       156.811300 *     1     3     2
    18)      N      7      7.419800 *       106.527780 *       165.556910 *     1     3     2
    19)      C      6      6.347180 *       107.853900 *       172.602860 *     1     3     2
    20)      C      6      5.924050 *        82.667740 *       265.057760 *     1     2     3
    21)      C      6      6.063330 *        70.081520 *       262.694370 *     1     2     3
    22)      C      6      7.072260 *        89.714020 *       261.432250 *     1     2     3
    23)      C      6      7.334660 *       100.382310 *       263.930400 *     1     2     3
    24)      C      6      8.602240 *       103.399250 *       261.074990 *     1     2     3
    25)      C      6      9.491460 *        97.874350 *       256.993030 *     1     2     3
    26)      N      7      9.302460 *        89.927620 *       255.052500 *     1     2     3
    27)      C      6      8.177660 *        85.288160 *       256.642870 *     1     2     3
    28)      C      6      5.344910 *        58.040440 *       267.448030 *     1     2     3
    29)      C      6      4.297190 *        57.423810 *       279.024080 *     1     2     3
    30)      C      6      6.238560 *        46.988340 *       262.502030 *     1     2     3
    31)      C      6      7.468940 *        46.189490 *       270.137870 *     1     2     3
    32)      C      6      8.449730 *        39.799840 *       265.506070 *     1     2     3
    33)      C      6      8.362450 *        34.733060 *       252.243220 *     1     2     3
    34)      C      6      7.259780 *        35.401360 *       241.334770 *     1     2     3
    35)      N      7      6.129600 *        40.878130 *       246.579770 *     1     2     3
    36)      C      6      3.469290 *        71.410310 *       292.220140 *     1     2     3
    37)      C      6      3.622320 *        48.028570 *       298.830430 *     1     2     3
    38)      C      6      2.547040 *        91.259370 *       281.549710 *     1     2     3
    39)      C      6      3.403230 *       112.835720 *       283.140050 *     1     2     3
    40)      C      6      3.448480 *       135.476920 *       275.924860 *     1     2     3
    41)      C      6      2.661510 *       151.968320 *       250.705180 *     1     2     3
    42)      C      6      1.525150 *       134.856070 *       223.192290 *     1     2     3
    43)      C      6      1.417280 *        87.438950 *       256.984500 *     1     2     3
    44)      C      6      3.582900 *       142.473520 *       173.870330 *     1     3     2
    45)      C      6      4.977470 *       140.961040 *       162.489070 *     1     3     2
    46)      C      6      3.860710 *        35.393700 *       322.714210 *     1     2     3
    47)      C      6      3.568070 *        45.441500 *        -5.061410 *     1     2     3
    48)      C      6      5.086730 *        29.930740 *        33.270000 *     1     3     2
    49)      C      6      5.335080 *        39.919080 *        13.029970 *     1     3     2
    50)      C      6      6.704600 *        41.791490 *        10.823990 *     1     3     2
    51)      C      6      7.646740 *        15.708660 *       312.667670 *     1     2     3
    52)      C      6      7.424960 *        25.965030 *       319.151100 *     1     2     3
    53)      N      7      6.264360 *        31.687170 *       321.168260 *     1     2     3
    54)      C      6      4.456140 *        40.785000 *        21.067880 *     1     2     3
    55)      C      6      5.644890 *        50.785080 *        16.099340 *     1     2     3
    56)      C      6      4.054800 *        41.965230 *        51.151440 *     1     2     3
    57)      C      6      4.887930 *        54.764380 *        60.655040 *     1     2     3
    58)      C      6      5.226310 *        59.099470 *        78.329370 *     1     2     3
    59)      N      7      4.812770 *        56.244000 *        95.451040 *     1     2     3
    60)      C      6      3.925750 *        44.343730 *       103.777510 *     1     2     3
    61)      C      6      3.469670 *        47.016890 *       317.305940 *     1     3     2
    62)      C      6      6.390580 *        61.104190 *        19.471150 *     1     2     3
    63)      C      6      6.524710 *        71.671130 *        28.369600 *     1     2     3
    64)      C      6      7.685110 *        61.414110 *        12.694780 *     1     2     3
    65)      C      6      7.914070 *        64.572960 *         1.883360 *     1     2     3
    66)      C      6      9.266830 *        64.719740 *        -0.628040 *     1     2     3
    67)      N      7     10.249100 *        62.294680 *         4.850860 *     1     2     3
    68)      C      6     10.078540 *        59.971940 *        13.081520 *     1     2     3
    69)      C      6      8.877900 *        59.441060 *        18.023130 *     1     2     3
    70)      C      6      5.765570 *       157.495650 *       213.402330 *     1     2     3
    71)      C      6      5.548790 *       145.267560 *       194.748770 *     1     2     3
    72)      C      6      7.164100 *       156.947600 *       223.415570 *     1     2     3
    73)      C      6      8.044920 *       144.268890 *       161.882520 *     1     3     2
    74)      C      6      9.364450 *       143.350640 *       157.214260 *     1     3     2
    75)      C      6      9.836950 *       155.202490 *       233.748270 *     1     2     3
    76)      N      7      9.154750 *       148.210800 *       231.647930 *     1     2     3
    77)      C      6      7.838600 *       147.765290 *       227.853080 *     1     2     3
    78)      C      6      4.985400 *       143.345520 *       167.972470 *     1     2     3
    79)      C      6      3.841370 *       152.488990 *       151.494440 *     1     2     3
    80)      C      6      5.165720 *       126.421900 *       167.753710 *     1     2     3
    81)      C      6      6.494340 *       123.290240 *       164.154080 *     1     2     3
    82)      C      6      7.067870 *       112.556640 *       165.039600 *     1     2     3
    83)      N      7      6.554130 *       102.427910 *       168.144750 *     1     2     3
    84)      C      6      5.277670 *       100.045470 *       171.845300 *     1     2     3
    85)      C      6      4.410150 *       113.010090 *       172.819680 *     1     2     3
    86)      C      6      4.436270 *       136.413190 *        61.438370 *     1     2     3
    87)      C      6      4.734310 *       150.846860 *        39.918770 *     1     2     3
    88)      C      6      4.532260 *       118.638200 *        52.321220 *     1     2     3
    89)      C      6      4.766510 *       113.034350 *        34.434420 *     1     2     3
    90)      C      6      5.023410 *        97.163550 *        32.155270 *     1     2     3
    91)      C      6      5.084460 *        86.400960 *        43.864780 *     1     2     3
    92)      C      6      5.086730 *        91.001880 *        59.019170 *     1     2     3
    93)      C      6      4.815830 *       105.904840 *        64.333910 *     1     2     3
    94)      C      6      5.694830 *        72.593650 *        40.579300 *     1     2     3
    95)      C      6      5.805560 *        61.412290 *        48.705010 *     1     2     3
    96)      H      1      2.265090 *       127.786240 *        73.204380 *     1     2     3
    97)      H      1      3.514740 *        97.401370 *       115.666610 *     1     2     3
    98)      H      1      6.000290 *        90.933640 *       116.244820 *     1     2     3
    99)      H      1      7.911940 *       121.929530 *       118.688260 *     1     2     3
   100)      H      1      6.325680 *       138.020090 *       120.048430 *     1     2     3
   101)      H      1      3.786170 *       130.646590 *         7.194710 *     1     2     3
   102)      H      1      4.566490 *       123.361970 *       325.625440 *     1     2     3
   103)      H      1      6.939490 *       124.335330 *       315.926710 *     1     2     3
   104)      H      1      8.528410 *       138.950110 *       319.064960 *     1     2     3
   105)      H      1      6.646550 *       112.670130 *       181.177220 *     1     3     2
   106)      H      1      7.026680 *        68.103340 *       258.082570 *     1     2     3
   107)      H      1      6.717550 *       105.961970 *       268.925370 *     1     2     3
   108)      H      1      9.028740 *       109.776940 *       262.664110 *     1     2     3
   109)      H      1     10.513310 *        99.716110 *       255.648330 *     1     2     3
   110)      H      1      8.297150 *        77.904770 *       254.710440 *     1     2     3
   111)      H      1      5.149150 *        88.138320 *       271.075840 *     1     2     3
   112)      H      1      7.798110 *        51.591130 *       277.705550 *     1     2     3
   113)      H      1      9.431050 *        57.018240 *        50.041300 *     1     3     2
   114)      H      1      9.288140 *        62.405810 *        33.363780 *     1     3     2
   115)      H      1      7.403830 *        33.801050 *       226.604100 *     1     2     3
   116)      H      1      4.247480 *        79.307500 *       301.401210 *     1     2     3
   117)      H      1      4.423550 *       108.809330 *       287.860550 *     1     2     3
   118)      H      1      4.480740 *       140.366580 *       279.425430 *     1     2     3
   119)      H      1      1.730380 *       124.210060 *       173.745880 *     1     2     3
   120)      H      1      1.546880 *        46.811170 *       240.496310 *     1     2     3
   121)      H      1      5.525760 *       130.567830 *       163.165010 *     1     3     2
   122)      H      1      2.552810 *        52.482580 *         1.304420 *     1     2     3
   123)      H      1      4.655750 *        47.657260 *         3.907000 *     1     3     2
   124)      H      1      7.171440 *        48.326830 *         3.830530 *     1     3     2
   125)      H      1      8.704650 *        13.837620 *       310.261320 *     1     2     3
   126)      H      1      8.331650 *        30.405670 *       320.540370 *     1     2     3
   127)      H      1      4.202120 *        58.391090 *       349.959190 *     1     2     3
   128)      H      1      6.259670 *        46.001060 *         6.070900 *     1     2     3
   129)      H      1      6.140280 *        65.218100 *        78.879710 *     1     2     3
   130)      H      1      4.045770 *        46.693210 *       125.626380 *     1     2     3
   131)      H      1      3.218660 *        44.859200 *       342.983550 *     1     3     2
   132)      H      1      5.098070 *        29.721190 *        19.018880 *     1     2     3
   133)      H      1      7.584210 *        71.292120 *        31.174460 *     1     2     3
   134)      H      1      7.182940 *        67.448660 *        -4.131970 *     1     2     3
   135)      H      1      9.700090 *        67.093300 *        -6.768930 *     1     2     3
   136)      H      1     11.045620 *        58.886220 *        16.081180 *     1     2     3
   137)      H      1      8.983620 *        58.054590 *        26.051130 *     1     2     3
   138)      H      1      6.545640 *        79.825920 *        22.804360 *     1     2     3
   139)      H      1      7.832490 *       141.061700 *       173.563330 *     1     3     2
   140)      H      1     10.136570 *       140.913450 *       163.502550 *     1     3     2
   141)      H      1     10.904580 *       154.284460 *       236.129950 *     1     2     3
   142)      H      1      7.488560 *       140.002670 *       226.953170 *     1     2     3
   143)      H      1      5.159190 *       136.353890 *       205.408100 *     1     2     3
   144)      H      1      6.590430 *       142.016120 *       192.260570 *     1     2     3
   145)      H      1      5.853190 *       146.053090 *       155.757690 *     1     2     3
   146)      H      1      7.241230 *       129.582280 *       161.278520 *     1     2     3
   147)      H      1      8.143700 *       111.956130 *       163.458530 *     1     2     3
   148)      H      1      5.195390 *        88.457580 *       174.895870 *     1     2     3
   149)      H      1      3.383250 *       112.636660 *       179.195060 *     1     2     3
   150)      H      1      5.784140 *       154.358540 *        39.875300 *     1     2     3
   151)      H      1      5.093060 *       120.322740 *        23.441980 *     1     2     3
   152)      H      1      5.536780 *        93.744730 *        22.082940 *     1     2     3
   153)      H      1      5.638150 *        83.969800 *        66.366120 *     1     2     3
   154)      H      1      5.177230 *       107.964790 *        76.592370 *     1     2     3
   155)      H      1      5.289050 *       135.699560 *        73.514500 *     1     2     3
   156)      H      1      6.705230 *        55.936660 *        46.427310 *     1     2     3

               ************** 
      * parameters to be optimized, of which there are NVAR.........=   459
 Current system is nonlinear

 Total number of integrals max_q=    476550
 Integrals will use disk file

 Trial set of atomic coordinates (Angstroms)
 Atom #   Symbol  Atomic #     X-coordinate    Y-coordinate   Z-coordinate   Atomic orbitals
     1)     XX     99          0.000000       0.000000       0.000000
     2)     XX     99          0.999990       0.000000       0.000000
     3)     XX     99          0.999990       0.999990       0.000000
     4)      C      6         -2.853933      -1.062759       1.976598          1         4
     5)      C      6         -2.485970       0.386075       1.804505          5         8
     6)      C      6         -2.607645      -1.736744       3.247089          9        12
     7)      C      6         -1.302678      -1.881460       3.724597         13        16
     8)      C      6         -1.097486      -2.506346       4.954696         17        20
     9)      N      7         -2.130665      -2.968233       5.696086         21        24
    10)      C      6         -3.396310      -2.828084       5.239571         25        28
    11)      C      6         -3.670465      -2.217915       4.015944         29        32
    12)      C      6         -3.398347       2.255248       0.249578         33        36
    13)      C      6         -3.369730       0.790407       0.590570         37        40
    14)      C      6         -4.217546       2.765638      -0.875023         41        44
    15)      C      6         -3.600389       3.221738      -2.042427         45        48
    16)      C      6         -4.379739       3.753168      -3.064570         49        52
    17)      C      6         -5.763888       3.821101      -2.903306         53        56
    18)      N      7         -6.363400       3.378298      -1.774169         57        60
    19)      C      6         -5.612459       2.860418      -0.777821         61        64
    20)      C      6          0.756045      -0.506192      -5.853762         65        68
    21)      C      6          2.065672      -0.724902      -5.654333         69        72
    22)      C      6          0.035300      -1.053604      -6.993249         73        76
    23)      C      6         -1.321819      -0.762843      -7.174127         77        80
    24)      C      6         -1.993442      -1.298237      -8.266759         81        84
    25)      C      6         -1.300340      -2.116096      -9.160735         85        88
    26)      N      7          0.011752      -2.399418      -8.987682         89        92
    27)      C      6          0.671749      -1.882818      -7.929557         93        96
    28)      C      6          2.829171      -0.201912      -4.530241         97       100
    29)      C      6          2.313696       0.567974      -3.576319        101       104
    30)      C      6          4.255616      -0.595265      -4.522723        105       108
    31)      C      6          5.170565       0.012969      -5.389820        109       112
    32)      C      6          6.491803      -0.423793      -5.392108        113       116
    33)      C      6          6.872390      -1.453074      -4.537554        117       120
    34)      C      6          5.917549      -2.017386      -3.690146        121       124
    35)      N      7          4.634611      -1.594471      -3.681038        125       128
    36)      C      6          1.105971       1.243517      -3.044087        129       132
    37)      C      6          2.422463       1.298672      -2.359307        133       136
    38)      C      6         -0.055980       0.509840      -2.494863        137       140
    39)      C      6         -1.320760       0.713025      -3.054368        141       144
    40)      C      6         -2.458656       0.249602      -2.405145        145       148
    41)      C      6         -2.349283      -0.413301      -1.180546        149       152
    42)      C      6         -1.075731      -0.788224      -0.739992        153       156
    43)      C      6          0.063330      -0.318873      -1.379490        157       160
    44)      C      6         -3.543641      -0.474843      -0.233039        161       164
    45)      C      6         -4.847827      -0.619649      -0.943299        165       168
    46)      C      6          3.147218       1.779087      -1.354604        169       172
    47)      C      6          2.503490       2.532459      -0.224297        173       176
    48)      C      6          4.617654       1.616636      -1.392330        177       180
    49)      C      6          5.251786       0.534819      -0.771875        181       184
    50)      C      6          6.637880       0.431465      -0.839074        185       188
    51)      C      6          7.361141       1.403151      -1.522303        189       192
    52)      C      6          6.675495       2.459037      -2.126249        193       196
    53)      N      7          5.330524       2.563308      -2.063292        197       200
    54)      C      6          3.374038       2.716275       1.046374        201       204
    55)      C      6          3.568875       4.202027       1.212800        205       208
    56)      C      6          3.014950       1.700740       2.111626        209       212
    57)      C      6          2.820043       1.956539       3.480110        213       216
    58)      C      6          2.683967       0.907146       4.391779        217       220
    59)      N      7          2.674251      -0.380113       3.983297        221       224
    60)      C      6          2.807537      -0.653477       2.664998        225       228
    61)      C      6          2.991867       0.353541       1.721148        229       232
    62)      C      6          3.088046       5.274974       1.864977        233       236
    63)      C      6          2.051831       5.449835       2.942979        237       240
    64)      C      6          3.677138       6.583336       1.482989        241       244
    65)      C      6          3.397996       7.143595       0.234901        245       248
    66)      C      6          3.957366       8.378840      -0.091847        249       252
    67)      N      7          4.765055       9.041544       0.767323        253       256
    68)      C      6          5.043544       8.499360       1.974973        257       260
    69)      C      6          4.513741       7.269700       2.365314        261       264
    70)      C      6         -5.326525      -1.842287      -1.214872        265       268
    71)      C      6         -4.560115      -3.057231      -0.804832        269       272
    72)      C      6         -6.592026      -2.037712      -1.928018        273       276
    73)      C      6         -7.775176      -1.460483      -1.460948        277       280
    74)      C      6         -8.956705      -1.668467      -2.164849        281       284
    75)      C      6         -8.929941      -2.439691      -3.327108        285       288
    76)      N      7         -7.781464      -2.992435      -3.782009        289       292
    77)      C      6         -6.630438      -2.805608      -3.099920        293       296
    78)      C      6         -3.999538      -2.910889       0.620190        297       300
    79)      C      6         -3.406996      -1.559293       0.846823        301       304
    80)      C      6         -3.067025      -4.062098       0.881693        305       308
    81)      C      6         -3.564616      -5.222334       1.482293        309       312
    82)      C      6         -2.711211      -6.305941       1.685001        313       316
    83)      N      7         -1.410521      -6.264025       1.314928        317       320
    84)      C      6         -0.920582      -5.144215       0.737142        321       324
    85)      C      6         -1.723898      -4.027427       0.507377        325       328
    86)      C      6         -3.213326       1.462328       2.686378        329       332
    87)      C      6         -4.134571       1.768827       1.479954        333       336
    88)      C      6         -2.172208       2.431366       3.148229        337       340
    89)      C      6         -1.865054       3.617853       2.480389        341       344
    90)      C      6         -0.626430       4.219667       2.652668        345       348
    91)      C      6          0.319171       3.658550       3.516372        349       352
    92)      C      6         -0.088943       2.618000       4.360388        353       356
    93)      C      6         -1.319732       2.006009       4.174500        357       360
    94)      C      6          1.703589       4.127194       3.534847        361       364
    95)      C      6          2.777981       3.364208       3.830073        365       368
    96)      H      1         -1.387860       0.517266       1.713743        369       369
    97)      H      1         -0.452766      -1.509669       3.141544        370       370
    98)      H      1         -0.097771      -2.653022       5.381022        371       371
    99)      H      1         -4.184434      -3.223425       5.890572        372       372
   100)      H      1         -4.702380      -2.118625       3.662414        373       373
   101)      H      1         -2.466279       2.850107       0.359785        374       374
   102)      H      1         -2.511234       3.147933      -2.153382        375       375
   103)      H      1         -3.914118       4.116929      -3.985862        376       376
   104)      H      1         -6.431598       4.231097      -3.669623        377       377
   105)      H      1         -6.147222       2.524365       0.126003        378       378
   106)      H      1          2.620486      -1.346343      -6.379236        379       379
   107)      H      1         -1.847321      -0.121128      -6.457415        380       380
   108)      H      1         -3.054957      -1.084845      -8.426654        381       381
   109)      H      1         -1.774295      -2.568584     -10.039121        382       382
   110)      H      1          1.738561      -2.139365      -7.825805        383       383
   111)      H      1          0.167279       0.096629      -5.145525        384       384
   112)      H      1          4.844725       0.819320      -6.055401        385       385
   113)      H      1          7.222981       0.037591      -6.063979        386       386
   114)      H      1          7.903571      -1.819166      -4.527003        387       387
   115)      H      1          6.152392      -2.829783      -2.992841        388       388
   116)      H      1          0.788069       2.174629      -3.562446        389       389
   117)      H      1         -1.426240       1.284256      -3.985514        390       390
   118)      H      1         -3.450803       0.468061      -2.819558        391       391
   119)      H      1         -0.972869      -1.422476       0.155890        392       392
   120)      H      1          1.058692      -0.555435      -0.981580        393       393
   121)      H      1         -5.382030       0.299819      -1.215685        394       394
   122)      H      1          1.554668       2.024283       0.046094        395       395
   123)      H      1          4.645089      -0.210192      -0.234474        396       396
   124)      H      1          7.150893      -0.407708      -0.357858        397       397
   125)      H      1          8.452019       1.345480      -1.588708        398       398
   126)      H      1          7.185745       3.255681      -2.679926        399       399
   127)      H      1          2.202408       3.523904      -0.623948        400       400
   128)      H      1          4.348249       4.477657       0.476223        401       401
   129)      H      1          2.573792       1.075213       5.470151        402       402
   130)      H      1          2.775012      -1.714914       2.393038        403       403
   131)      H      1          3.148368       0.078191       0.664405        404       404
   132)      H      1          4.427410       2.389546       0.823668        405       405
   133)      H      1          2.432584       6.146173       3.718511        406       406
   134)      H      1          2.754737       6.616463      -0.477985        407       407
   135)      H      1          3.775582       8.872858      -1.053145        408       408
   136)      H      1          5.707705       9.086592       2.619477        409       409
   137)      H      1          4.753332       6.848589       3.347849        410       410
   138)      H      1          1.156218       5.939110       2.497104        411       411
   139)      H      1         -7.766755      -0.849048      -0.551846        412       412
   140)      H      1         -9.896587      -1.230373      -1.814881        413       413
   141)      H      1         -9.824584      -2.636937      -3.928611        414       414
   142)      H      1         -5.736794      -3.285529      -3.517531        415       415
   143)      H      1         -3.733276      -3.216456      -1.527843        416       416
   144)      H      1         -5.194471      -3.963503      -0.861326        417       417
   145)      H      1         -4.855545      -2.980333       1.342061        418       418
   146)      H      1         -4.614008      -5.285606       1.791288        419       419
   147)      H      1         -3.044901      -7.240450       2.150421        420       420
   148)      H      1          0.139845      -5.172914       0.462046        421       421
   149)      H      1         -1.302165      -3.122310       0.043868        422       422
   150)      H      1         -5.214516       1.920920       1.604732        423       423
   151)      H      1         -2.571334       4.033449       1.748939        424       424
   152)      H      1         -0.361615       5.119651       2.077099        425       425
   153)      H      1          0.592303       2.247776       5.136674        426       426
   154)      H      1         -1.596826       1.141955       4.790595        427       427
   155)      H      1         -3.785306       1.048251       3.542129        428       428
   156)      H      1          3.755660       3.828739       4.024411        429       429


 Total number of electrons NELNS=  438
 RHF calculation:
 Alpha-spin electrons NALPH.....  219
 Beta-spin  electrons NBET .....  219
 Multiplicity of system IMULT ..    1
 Density matrix will read from file 18
 Read previous saved data from file 18 *.hes.
     1   -218943.093845803  -218943.093845803    0.000029178
     2   -218943.093846092       -0.000000289    0.000019566
 ITN=   0 IFN=   1 IEXIT=   1 F=0.59652825D+03 GMAX=0.151D+01 TIME=          0.
     1   -218949.917532984  -218949.917532984    0.000232503
     2   -218949.918809427       -0.001276443    0.000171223
     3   -218949.919058921       -0.000249494    0.000127801
     4   -218949.919114571       -0.000055650    0.000090917
     5   -218949.919128059       -0.000013488    0.000063011
     6   -218949.919137944       -0.000009886    0.000022082
     7   -218949.919132952        0.000004992    0.000014142
     1   -218946.657172666  -218946.657172666    0.000096304
     2   -218946.657463026       -0.000290360    0.000072117
     3   -218946.657519542       -0.000056516    0.000054728
     4   -218946.657532074       -0.000012532    0.000039317
     5   -218946.657535085       -0.000003011    0.000027426
     6   -218946.657537236       -0.000002151    0.000009918
 ITN=   1 IFN=   3 IEXIT=   1 F=0.59652740D+03 GMAX=0.223D+01 TIME=         10.
     1   -218947.186077355  -218947.186077355    0.000020735
     2   -218947.186092612       -0.000015257    0.000012319
     3   -218947.186095656       -0.000003044    0.000010539
 ITN=   2 IFN=   4 IEXIT=   1 F=0.59652673D+03 GMAX=0.252D+01 TIME=         64.

 ITN= 114 IFN= 120 IEXIT=   1 F=0.59614501D+03 GMAX=0.209D+00 TIME=       3472.
     1   -218929.350702100  -218929.350702100    0.000027667
     2   -218929.350719474       -0.000017374    0.000018201
     3   -218929.350722784       -0.000003310    0.000012734
 ITN= 115 IFN= 121 IEXIT=   1 F=0.59614493D+03 GMAX=0.143D+00 TIME=       3490.
 Test on gradient satisfied,GMAX=0.143D+00
 VA09A optimization sucsesfully finished
 ITN= 115; IFN= 121; IEXIT=   1; F=0.59614493D+03

 Optimization finished after 115 cycles and   121 SCF calculations

 Final HEAT OF FORMATION        596.14493 kcal/mol
 Max. value of cartesian gradient on atom   39 by axe Y is    0.028063740 eV/A


 Optimized variables and gradients

    I        1           2           3           4           5           6           7           8           9          10
  X(I)    3.63222   143.74391   118.18932     3.12065   143.69372    76.59210     4.48174   126.85856   119.52750     4.30904
  G(I)   -0.00111    -0.00470     0.01188     0.00011    -0.00775    -0.00251    -0.00326    -0.01663     0.00925     0.00134

    I       11          12          13          14          15          16          17          18          19          20
  X(I)  108.70955   119.22327     5.58789   102.20677   119.52405     6.70625   109.33021   119.84881     6.81340   120.77785
  G(I)    0.01103     0.02222    -0.00704    -0.04512    -0.02076     0.00775     0.03557    -0.06775     0.00134     0.02332

    I       21          22          23          24          25          26          27          28          29          30
  X(I)  120.05956     5.85097   136.49050   254.60821     4.17521   144.23551     8.66476     3.58153   119.21727   191.48822
  G(I)    0.03884     0.00553     0.01205    -0.03913    -0.00132    -0.00158     0.01567     0.00175    -0.02682    -0.02010

    I       31          32          33          34          35          36          37          38          39          40
  X(I)    5.22352   143.64006   -13.28289     5.36489   132.02643   332.23133     6.65223   131.05273   325.60615     7.61487
  G(I)    0.00298     0.01695     0.02404     0.00306    -0.04206     0.02620     0.00132    -0.00553    -0.03715    -0.00135

    I       41          42          43          44          45          46          47          48          49          50
  X(I)   98.09111   159.42391     7.52428   104.19257   167.79926     6.44422   105.64957   174.54687     5.87291    84.02565
  G(I)    0.02429    -0.06461    -0.00267     0.04972     0.02481     0.00673    -0.04797    -0.00862     0.00237     0.11428

    I       51          52          53          54          55          56          57          58          59          60
  X(I)  268.06172     6.12027    71.39405   268.28459     7.06013    91.04425   265.42218     7.21538   102.22748   265.45495
  G(I)   -0.01310     0.00974    -0.13405    -0.01040    -0.00809     0.00699    -0.05109     0.01438     0.00038    -0.00762

    I       61          62          63          64          65          66          67          68          69          70
  X(I)    8.52803   105.06124   263.63674     9.53094    99.03349   262.28008     9.42375    90.86922   262.25841     8.28864
  G(I)   -0.00097     0.12298     0.06543     0.00994     0.02257     0.01734     0.00265    -0.06439    -0.05657     0.00663

    I       71          72          73          74          75          76          77          78          79          80
  X(I)   86.31505   263.55700     5.37324    59.41049   272.27891     4.30383    58.63051   283.22442     6.26288    48.44825
  G(I)   -0.06702    -0.04059    -0.00323     0.00581    -0.00583     0.00306    -0.00512    -0.00620     0.00149     0.01599

    I       81          82          83          84          85          86          87          88          89          90
  X(I)  267.21083     7.44482    46.89181   275.45920     8.43151    40.60687   270.66664     8.38609    36.33740   257.01861
  G(I)    0.05197    -0.00326     0.00947     0.01192     0.00977     0.06400     0.06222     0.01177    -0.03577    -0.03211

    I       91          92          93          94          95          96          97          98          99         100
  X(I)    7.33021    37.91874   246.26097     6.20914    43.45691   251.20266     3.48593    72.35017   296.70124     3.60337
  G(I)    0.00035    -0.00090    -0.03173    -0.00237     0.00990    -0.02278     0.00104     0.00555     0.00238     0.00828

    I      101         102         103         104         105         106         107         108         109         110
  X(I)   48.69697   302.11866     2.59066    92.71579   286.71045     3.47191   113.46146   288.85082     3.52912   135.84516
  G(I)    0.01985     0.00857    -0.00690     0.00768    -0.02281    -0.00158    -0.00979    -0.00330    -0.00243     0.00785

    I      111         112         113         114         115         116         117         118         119         120
  X(I)  283.01075     2.73678   153.04038   260.61544     1.58089   138.15113   231.52353     1.44582    91.04059   262.99811
  G(I)   -0.01775     0.00543     0.02495     0.00669     0.00575    -0.01442    -0.02890    -0.00840    -0.00737     0.02673

    I      121         122         123         124         125         126         127         128         129         130
  X(I)    3.64813   139.24517   173.50298     5.04699   137.70816   163.32822     3.81184    34.95410   325.06455     3.51677
  G(I)    0.00111    -0.00160    -0.01656    -0.00644    -0.03353     0.01266     0.00126    -0.03837    -0.00491    -0.00549

    I      131         132         133         134         135         136         137         138         139         140
  X(I)   44.37547    -1.18198     5.01600    30.00338    31.45278     5.23471    41.46022    13.31731     6.60001    43.63479
  G(I)    0.00769     0.02552    -0.00630    -0.01311    -0.00385    -0.00300    -0.00391     0.00046     0.00538    -0.05485

    I      141         142         143         144         145         146         147         148         149         150
  X(I)   11.15698     7.55661    14.59607   309.52257     7.35619    24.64897   320.20364     6.20857    30.52362   323.24757
  G(I)   -0.02861    -0.00452    -0.02062    -0.00526    -0.00013    -0.00208    -0.01914    -0.00221     0.02402    -0.01897

    I      151         152         153         154         155         156         157         158         159         160
  X(I)    4.43520    39.55049    25.23895     5.63517    49.25924    19.60424     4.06539    41.51138    55.96957     4.91453
  G(I)    0.00025     0.02452    -0.00513     0.00559     0.07088     0.01842     0.00029     0.03120    -0.00743     0.00421

    I      161         162         163         164         165         166         167         168         169         170
  X(I)   54.42466    64.59948     5.26996    59.17660    81.95364     4.86390    56.84796    98.98611     3.96766    45.45604
  G(I)   -0.03159    -0.00232     0.00020    -0.04572    -0.01618    -0.00839     0.02080     0.00022    -0.00813    -0.03943

    I      171         172         173         174         175         176         177         178         179         180
  X(I)  107.71798     3.48724    50.06101   317.99440     6.39231    59.57485    22.72146     6.53901    70.28372    31.46662
  G(I)   -0.02643     0.00432     0.05954    -0.01008    -0.00864    -0.10377    -0.00045     0.00079    -0.02888     0.01624

    I      181         182         183         184         185         186         187         188         189         190
  X(I)    7.68294    59.70674    15.76506     7.90598    62.71128     4.70061     9.25684    62.80129     2.08646    10.24186
  G(I)   -0.00709    -0.04584    -0.02159     0.00149     0.02157     0.04468     0.00193     0.02927    -0.02718     0.00236

    I      191         192         193         194         195         196         197         198         199         200
  X(I)   60.40794     7.66356    10.07583    58.20777    16.09946     8.87819    57.79922    21.18395     5.83350   159.92231
  G(I)   -0.00406     0.01707     0.00126    -0.03624    -0.07648     0.00216    -0.00705     0.02144     0.01110    -0.05052

    I      201         202         203         204         205         206         207         208         209         210
  X(I)  220.39444     5.59987   148.21986   198.90939     7.23440   159.09487   230.97541     8.05785   139.53063   161.67311
  G(I)   -0.02599    -0.00629     0.09911    -0.03088     0.00259    -0.03037    -0.00011     0.00711    -0.02764    -0.02689

    I      211         212         213         214         215         216         217         218         219         220
  X(I)    9.38806   138.76613   157.75258     9.91583   157.04454   241.31462     9.28345   150.46767   234.92025     7.97385
  G(I)   -0.01374    -0.02710    -0.02302    -0.00344     0.14277    -0.04582     0.00043    -0.08192     0.00425    -0.00540

    I      221         222         223         224         225         226         227         228         229         230
  X(I)  150.09626   230.55494     5.00885   146.31037   170.42494     3.86870   155.39628   152.34602     5.15976   129.37801
  G(I)    0.01026     0.01606     0.00093     0.01785     0.00628     0.00544     0.00227    -0.00226    -0.00823    -0.03786

    I      231         232         233         234         235         236         237         238         239         240
  X(I)  170.70715     6.46953   125.87407   166.48948     7.02456   115.03755   167.71344     6.50504   105.04254   171.48436
  G(I)    0.01711     0.00799    -0.00560     0.02517    -0.00118     0.00525    -0.03669    -0.00794    -0.03988    -0.01321

    I      241         242         243         244         245         246         247         248         249         250
  X(I)    5.24042   103.00403   175.84645     4.39851   116.26647   176.88880     4.46754   135.69226    61.86448     4.79749
  G(I)    0.00162     0.04329     0.02776    -0.00373    -0.03585    -0.01509     0.00009    -0.00479     0.00097    -0.00499

    I      251         252         253         254         255         256         257         258         259         260
  X(I)  149.23443    40.05046     4.55891   117.72625    53.93184     4.79809   111.63747    36.55021     5.05072    95.80353
  G(I)   -0.00741    -0.00489     0.00037     0.00706    -0.00053     0.00432    -0.00341     0.01455    -0.00007     0.01947

    I      261         262         263         264         265         266         267         268         269         270
  X(I)   34.70962     5.10408    85.37853    46.62292     5.09829    90.40209    61.59826     4.83025   105.44817    66.35582
  G(I)   -0.01319     0.00123    -0.00514     0.02189     0.00133    -0.00927    -0.00778    -0.00489    -0.00081     0.02171

    I      271         272         273         274         275         276         277         278         279         280
  X(I)    5.71387    71.53362    43.73239     5.82731    60.63931    52.27379     2.27208   128.50638    72.64341     3.43697
  G(I)    0.00461    -0.03226     0.02890    -0.00437    -0.00208    -0.00331    -0.00073    -0.00101    -0.00334    -0.00386

    I      281         282         283         284         285         286         287         288         289         290
  X(I)   98.83743   118.58924     5.91426    91.75760   119.39998     7.87471   122.91195   120.24147     6.31914   139.28195
  G(I)   -0.01819     0.00497     0.00126    -0.02634     0.00202    -0.00097    -0.00338     0.00185     0.00111    -0.01985

    I      291         292         293         294         295         296         297         298         299         300
  X(I)  120.33847     3.87171   128.96653     9.49990     4.69126   122.28950   329.93316     7.06346   123.56117   320.58294
  G(I)    0.00225     0.00110    -0.00061     0.00599     0.00031    -0.00788     0.00357    -0.00123    -0.00433    -0.01148

    I      301         302         303         304         305         306         307         308         309         310
  X(I)    8.64421   137.90633   324.31545     6.73008   110.72628   182.72191     7.17483    69.40065   266.14848     6.46781
  G(I)   -0.00011     0.00969    -0.02470     0.00105     0.00361     0.00959     0.00182    -0.02327     0.01962    -0.01102

    I      311         312         313         314         315         316         317         318         319         320
  X(I)  108.69867   267.37961     8.89065   111.86051   263.60962    10.57109   100.80121   261.39879     8.48240    78.89756
  G(I)    0.10367     0.10762    -0.00466    -0.04655    -0.03553    -0.00052     0.00015     0.00529     0.00245    -0.06791

    I      321         322         323         324         325         326         327         328         329         330
  X(I)  263.45853     4.94918    89.85203   270.65872     7.73921    51.83091   283.71052     9.38758    54.13594    52.72666
  G(I)   -0.01556    -0.00619     0.03434     0.01111    -0.00131    -0.01693    -0.00700    -0.00730     0.01350    -0.00942

    I      331         332         333         334         335         336         337         338         339         340
  X(I)    9.31272    61.50663    36.72956     7.51094    37.02401   232.58491     4.26683    79.71400   306.18339     4.48881
  G(I)   -0.00517     0.02099     0.01314     0.00179    -0.00093    -0.00993     0.00069    -0.00156     0.00119     0.00112

    I      341         342         343         344         345         346         347         348         349         350
  X(I)  109.13201   293.28167     4.56416   140.42326   286.71417     1.74711   128.73933   179.30883     1.51203    50.47875
  G(I)    0.00380     0.00106    -0.00049     0.00076    -0.00226    -0.01046     0.00682     0.01978    -0.00477     0.00316

    I      351         352         353         354         355         356         357         358         359         360
  X(I)  245.87665     5.59745   127.47422   164.31060     2.49717    50.93490     6.14495     4.54101    49.81579     5.46190
  G(I)    0.00561    -0.00129    -0.00836    -0.00258    -0.00048    -0.00116    -0.00340    -0.00259     0.01344    -0.01791

    I      361         362         363         364         365         366         367         368         369         370
  X(I)    7.05463    50.74196     5.10994     8.61077    12.73229   305.51638     8.27273    28.94514   322.49223     4.12862
  G(I)    0.00104     0.00314    -0.01660     0.00684     0.00512    -0.00032     0.00237     0.02670    -0.00845     0.00688

    I      371         372         373         374         375         376         377         378         379         380
  X(I)   57.83407   353.96888     6.23883    44.26371     9.34816     6.18849    65.19158    82.20885     4.09194    48.23392
  G(I)    0.01689    -0.00505     0.00040     0.01369    -0.01385     0.00253     0.02647    -0.00083    -0.00032     0.00347

    I      381         382         383         384         385         386         387         388         389         390
  X(I)  128.73229     3.21597    47.45184   342.26688     5.05542    28.23048    23.21408     7.59923    69.90781    34.26840
  G(I)    0.01185     0.00088     0.00284     0.00976     0.00126    -0.00240     0.00066     0.00167     0.00925    -0.00555

    I      391         392         393         394         395         396         397         398         399         400
  X(I)    7.17174    65.55841    -1.40597     9.68654    65.13127    -4.19336    11.04424    57.15793    19.15622     8.98829
  G(I)   -0.00675     0.01121    -0.05720     0.00138     0.00223    -0.02635     0.00666     0.01957     0.04985     0.00147

    I      401         402         403         404         405         406         407         408         409         410
  X(I)   56.59236    29.38334     6.56453    78.31062    25.71453     7.79598   135.47072   171.37545    10.12501   135.59439
  G(I)    0.03386     0.06132    -0.00002     0.03042    -0.01770    -0.00043    -0.00831    -0.01618     0.00531     0.01299

    I      411         412         413         414         415         416         417         418         419         420
  X(I)  162.97403    10.98727   156.08114   243.37293     7.67861   142.61100   226.95528     5.22004   139.24756   209.95878
  G(I)    0.03115     0.00278     0.01003    -0.00247     0.00224     0.04231    -0.00668    -0.00441    -0.06156     0.02600

    I      421         422         423         424         425         426         427         428         429         430
  X(I)    6.63724   144.97052   195.83481     5.87140   148.60425   156.95581     7.22043   131.96830   162.92797     8.09288
  G(I)    0.00840    -0.05836     0.01804    -0.00175    -0.00766    -0.00020    -0.00024     0.00484    -0.00349    -0.00327

    I      431         432         433         434         435         436         437         438         439         440
  X(I)  114.24353   165.86058     5.15395    91.48158   179.46794     3.39553   116.38312   184.40150     5.84891   152.64753
  G(I)   -0.00949     0.00074    -0.00092     0.03607    -0.00090     0.01035     0.02060    -0.00755     0.00148     0.00682

    I      441         442         443         444         445         446         447         448         449         450
  X(I)   40.04091     5.13146   118.62188    25.60998     5.56546    92.19367    24.79435     5.64180    83.59397    69.20341
  G(I)    0.00365     0.00180     0.00727    -0.00665     0.00131     0.00394     0.00274    -0.00025    -0.00256    -0.00125

    I      451         452         453         454         455         456         457         458         459
  X(I)    5.18554   107.92253    78.51057     5.30605   135.32840    74.08323     6.72590    55.11034    50.18166
  G(I)   -0.00238    -0.00510    -0.00226    -0.00123     0.00299     0.00906    -0.00156     0.00198    -0.00324

    Atom  Symbol  Atomic   Bond length       Bond angle        Twist
   number         number   (angstroms)       (degrees)        (degrees)
     I                       NA I             NB NA I        NC  NB  NA  I     NA    NB    NC
     1)     XX     99
     2)     XX     99      0.999990                                             1
     3)     XX     99      0.999990          90.000000                          2     1
     4)      C      6      3.632223 *       143.743907 *       118.189324 *     1     2     3
     5)      C      6      3.120654 *       143.693720 *        76.592104 *     1     2     3
     6)      C      6      4.481742 *       126.858560 *       119.527497 *     1     2     3
     7)      C      6      4.309042 *       108.709548 *       119.223268 *     1     2     3
     8)      C      6      5.587889 *       102.206769 *       119.524048 *     1     2     3
     9)      N      7      6.706249 *       109.330213 *       119.848808 *     1     2     3
    10)      C      6      6.813400 *       120.777854 *       120.059559 *     1     2     3
    11)      C      6      5.850967 *       136.490502 *       254.608211 *     1     3     2
    12)      C      6      4.175207 *       144.235509 *         8.664755 *     1     2     3
    13)      C      6      3.581528 *       119.217275 *       191.488220 *     1     3     2
    14)      C      6      5.223523 *       143.640056 *       -13.282894 *     1     2     3
    15)      C      6      5.364887 *       132.026432 *       332.231327 *     1     2     3
    16)      C      6      6.652234 *       131.052729 *       325.606152 *     1     2     3
    17)      C      6      7.614872 *        98.091112 *       159.423914 *     1     3     2
    18)      N      7      7.524278 *       104.192571 *       167.799262 *     1     3     2
    19)      C      6      6.444222 *       105.649566 *       174.546870 *     1     3     2
    20)      C      6      5.872911 *        84.025652 *       268.061724 *     1     2     3
    21)      C      6      6.120266 *        71.394048 *       268.284593 *     1     2     3
    22)      C      6      7.060129 *        91.044250 *       265.422184 *     1     2     3
    23)      C      6      7.215376 *       102.227480 *       265.454948 *     1     2     3
    24)      C      6      8.528035 *       105.061245 *       263.636744 *     1     2     3
    25)      C      6      9.530939 *        99.033490 *       262.280075 *     1     2     3
    26)      N      7      9.423754 *        90.869217 *       262.258407 *     1     2     3
    27)      C      6      8.288636 *        86.315052 *       263.557005 *     1     2     3
    28)      C      6      5.373238 *        59.410486 *       272.278908 *     1     2     3
    29)      C      6      4.303833 *        58.630510 *       283.224417 *     1     2     3
    30)      C      6      6.262879 *        48.448247 *       267.210832 *     1     2     3
    31)      C      6      7.444821 *        46.891810 *       275.459202 *     1     2     3
    32)      C      6      8.431506 *        40.606868 *       270.666641 *     1     2     3
    33)      C      6      8.386095 *        36.337398 *       257.018607 *     1     2     3
    34)      C      6      7.330211 *        37.918739 *       246.260969 *     1     2     3
    35)      N      7      6.209137 *        43.456914 *       251.202658 *     1     2     3
    36)      C      6      3.485934 *        72.350172 *       296.701238 *     1     2     3
    37)      C      6      3.603368 *        48.696974 *       302.118655 *     1     2     3
    38)      C      6      2.590664 *        92.715790 *       286.710448 *     1     2     3
    39)      C      6      3.471910 *       113.461459 *       288.850824 *     1     2     3
    40)      C      6      3.529122 *       135.845156 *       283.010751 *     1     2     3
    41)      C      6      2.736778 *       153.040383 *       260.615439 *     1     2     3
    42)      C      6      1.580891 *       138.151133 *       231.523526 *     1     2     3
    43)      C      6      1.445821 *        91.040591 *       262.998108 *     1     2     3
    44)      C      6      3.648126 *       139.245173 *       173.502975 *     1     3     2
    45)      C      6      5.046985 *       137.708158 *       163.328217 *     1     3     2
    46)      C      6      3.811839 *        34.954096 *       325.064547 *     1     2     3
    47)      C      6      3.516768 *        44.375472 *        -1.181977 *     1     2     3
    48)      C      6      5.016000 *        30.003376 *        31.452781 *     1     3     2
    49)      C      6      5.234706 *        41.460223 *        13.317311 *     1     3     2
    50)      C      6      6.600014 *        43.634794 *        11.156984 *     1     3     2
    51)      C      6      7.556606 *        14.596075 *       309.522565 *     1     2     3
    52)      C      6      7.356193 *        24.648973 *       320.203644 *     1     2     3
    53)      N      7      6.208569 *        30.523623 *       323.247571 *     1     2     3
    54)      C      6      4.435199 *        39.550485 *        25.238951 *     1     2     3
    55)      C      6      5.635169 *        49.259238 *        19.604242 *     1     2     3
    56)      C      6      4.065387 *        41.511380 *        55.969567 *     1     2     3
    57)      C      6      4.914529 *        54.424658 *        64.599484 *     1     2     3
    58)      C      6      5.269960 *        59.176596 *        81.953643 *     1     2     3
    59)      N      7      4.863902 *        56.847964 *        98.986110 *     1     2     3
    60)      C      6      3.967663 *        45.456038 *       107.717979 *     1     2     3
    61)      C      6      3.487243 *        50.061014 *       317.994399 *     1     3     2
    62)      C      6      6.392314 *        59.574847 *        22.721464 *     1     2     3
    63)      C      6      6.539008 *        70.283715 *        31.466616 *     1     2     3
    64)      C      6      7.682939 *        59.706744 *        15.765060 *     1     2     3
    65)      C      6      7.905980 *        62.711275 *         4.700609 *     1     2     3
    66)      C      6      9.256835 *        62.801292 *         2.086463 *     1     2     3
    67)      N      7     10.241865 *        60.407938 *         7.663557 *     1     2     3
    68)      C      6     10.075834 *        58.207775 *        16.099459 *     1     2     3
    69)      C      6      8.878193 *        57.799215 *        21.183954 *     1     2     3
    70)      C      6      5.833497 *       159.922308 *       220.394438 *     1     2     3
    71)      C      6      5.599865 *       148.219859 *       198.909395 *     1     2     3
    72)      C      6      7.234403 *       159.094867 *       230.975412 *     1     2     3
    73)      C      6      8.057851 *       139.530632 *       161.673106 *     1     3     2
    74)      C      6      9.388057 *       138.766134 *       157.752575 *     1     3     2
    75)      C      6      9.915826 *       157.044536 *       241.314621 *     1     2     3
    76)      N      7      9.283452 *       150.467668 *       234.920248 *     1     2     3
    77)      C      6      7.973850 *       150.096261 *       230.554945 *     1     2     3
    78)      C      6      5.008847 *       146.310373 *       170.424939 *     1     2     3
    79)      C      6      3.868702 *       155.396281 *       152.346017 *     1     2     3
    80)      C      6      5.159756 *       129.378009 *       170.707151 *     1     2     3
    81)      C      6      6.469532 *       125.874070 *       166.489476 *     1     2     3
    82)      C      6      7.024562 *       115.037546 *       167.713436 *     1     2     3
    83)      N      7      6.505043 *       105.042536 *       171.484362 *     1     2     3
    84)      C      6      5.240423 *       103.004027 *       175.846454 *     1     2     3
    85)      C      6      4.398511 *       116.266466 *       176.888797 *     1     2     3
    86)      C      6      4.467541 *       135.692257 *        61.864475 *     1     2     3
    87)      C      6      4.797491 *       149.234434 *        40.050457 *     1     2     3
    88)      C      6      4.558905 *       117.726249 *        53.931841 *     1     2     3
    89)      C      6      4.798087 *       111.637469 *        36.550205 *     1     2     3
    90)      C      6      5.050723 *        95.803530 *        34.709622 *     1     2     3
    91)      C      6      5.104079 *        85.378530 *        46.622916 *     1     2     3
    92)      C      6      5.098293 *        90.402085 *        61.598258 *     1     2     3
    93)      C      6      4.830245 *       105.448174 *        66.355824 *     1     2     3
    94)      C      6      5.713868 *        71.533622 *        43.732394 *     1     2     3
    95)      C      6      5.827309 *        60.639306 *        52.273790 *     1     2     3
    96)      H      1      2.272085 *       128.506382 *        72.643407 *     1     2     3
    97)      H      1      3.436974 *        98.837432 *       118.589237 *     1     2     3
    98)      H      1      5.914260 *        91.757600 *       119.399981 *     1     2     3
    99)      H      1      7.874708 *       122.911953 *       120.241472 *     1     2     3
   100)      H      1      6.319138 *       139.281954 *       120.338466 *     1     2     3
   101)      H      1      3.871715 *       128.966530 *         9.499896 *     1     2     3
   102)      H      1      4.691257 *       122.289497 *       329.933156 *     1     2     3
   103)      H      1      7.063463 *       123.561172 *       320.582940 *     1     2     3
   104)      H      1      8.644212 *       137.906333 *       324.315454 *     1     2     3
   105)      H      1      6.730080 *       110.726280 *       182.721906 *     1     3     2
   106)      H      1      7.174829 *        69.400652 *       266.148485 *     1     2     3
   107)      H      1      6.467811 *       108.698674 *       267.379613 *     1     2     3
   108)      H      1      8.890646 *       111.860515 *       263.609616 *     1     2     3
   109)      H      1     10.571087 *       100.801209 *       261.398793 *     1     2     3
   110)      H      1      8.482397 *        78.897560 *       263.458532 *     1     2     3
   111)      H      1      4.949183 *        89.852030 *       270.658719 *     1     2     3
   112)      H      1      7.739212 *        51.830913 *       283.710524 *     1     2     3
   113)      H      1      9.387575 *        54.135944 *        52.726661 *     1     3     2
   114)      H      1      9.312719 *        61.506628 *        36.729563 *     1     3     2
   115)      H      1      7.510943 *        37.024012 *       232.584912 *     1     2     3
   116)      H      1      4.266830 *        79.714005 *       306.183392 *     1     2     3
   117)      H      1      4.488813 *       109.132014 *       293.281674 *     1     2     3
   118)      H      1      4.564156 *       140.423258 *       286.714168 *     1     2     3
   119)      H      1      1.747113 *       128.739331 *       179.308833 *     1     2     3
   120)      H      1      1.512033 *        50.478747 *       245.876649 *     1     2     3
   121)      H      1      5.597447 *       127.474217 *       164.310597 *     1     3     2
   122)      H      1      2.497174 *        50.934904 *         6.144949 *     1     2     3
   123)      H      1      4.541011 *        49.815786 *         5.461904 *     1     3     2
   124)      H      1      7.054626 *        50.741962 *         5.109938 *     1     3     2
   125)      H      1      8.610765 *        12.732290 *       305.516380 *     1     2     3
   126)      H      1      8.272727 *        28.945135 *       322.492231 *     1     2     3
   127)      H      1      4.128620 *        57.834070 *       353.968878 *     1     2     3
   128)      H      1      6.238831 *        44.263711 *         9.348160 *     1     2     3
   129)      H      1      6.188494 *        65.191576 *        82.208849 *     1     2     3
   130)      H      1      4.091941 *        48.233917 *       128.732291 *     1     2     3
   131)      H      1      3.215965 *        47.451844 *       342.266882 *     1     3     2
   132)      H      1      5.055422 *        28.230477 *        23.214080 *     1     2     3
   133)      H      1      7.599227 *        69.907806 *        34.268397 *     1     2     3
   134)      H      1      7.171745 *        65.558406 *        -1.405974 *     1     2     3
   135)      H      1      9.686537 *        65.131271 *        -4.193363 *     1     2     3
   136)      H      1     11.044238 *        57.157933 *        19.156225 *     1     2     3
   137)      H      1      8.988291 *        56.592357 *        29.383342 *     1     2     3
   138)      H      1      6.564534 *        78.310618 *        25.714530 *     1     2     3
   139)      H      1      7.795977 *       135.470724 *       171.375447 *     1     3     2
   140)      H      1     10.125005 *       135.594389 *       162.974025 *     1     3     2
   141)      H      1     10.987269 *       156.081144 *       243.372926 *     1     2     3
   142)      H      1      7.678609 *       142.610998 *       226.955283 *     1     2     3
   143)      H      1      5.220036 *       139.247563 *       209.958780 *     1     2     3
   144)      H      1      6.637240 *       144.970522 *       195.834806 *     1     2     3
   145)      H      1      5.871396 *       148.604248 *       156.955813 *     1     2     3
   146)      H      1      7.220425 *       131.968297 *       162.927974 *     1     2     3
   147)      H      1      8.092885 *       114.243525 *       165.860575 *     1     2     3
   148)      H      1      5.153951 *        91.481580 *       179.467936 *     1     2     3
   149)      H      1      3.395529 *       116.383115 *       184.401504 *     1     2     3
   150)      H      1      5.848913 *       152.647528 *        40.040914 *     1     2     3
   151)      H      1      5.131463 *       118.621881 *        25.609976 *     1     2     3
   152)      H      1      5.565462 *        92.193672 *        24.794351 *     1     2     3
   153)      H      1      5.641796 *        83.593974 *        69.203405 *     1     2     3
   154)      H      1      5.185541 *       107.922528 *        78.510568 *     1     2     3
   155)      H      1      5.306049 *       135.328399 *        74.083229 *     1     2     3
   156)      H      1      6.725895 *        55.110344 *        50.181660 *     1     2     3

 Alpha eigenvalues:
 -.45793D+02 -.43138D+02 -.42089D+02 -.41456D+02 -.40164D+02 -.40084D+02 -.39793D+02 -.39576D+02 -.39318D+02 -.39108D+02
 -.38917D+02 -.38458D+02 -.37710D+02 -.36697D+02 -.36185D+02 -.35654D+02 -.34188D+02 -.33913D+02 -.32896D+02 -.32115D+02
 -.31787D+02 -.31419D+02 -.30897D+02 -.30602D+02 -.30422D+02 -.30192D+02 -.30005D+02 -.29924D+02 -.29837D+02 -.29767D+02
 -.29620D+02 -.29505D+02 -.29446D+02 -.29351D+02 -.29335D+02 -.28794D+02 -.28451D+02 -.28304D+02 -.28121D+02 -.27872D+02
 -.27611D+02 -.27074D+02 -.26406D+02 -.25806D+02 -.25468D+02 -.25220D+02 -.24874D+02 -.24286D+02 -.23297D+02 -.23253D+02
 -.23010D+02 -.22949D+02 -.22631D+02 -.22538D+02 -.22498D+02 -.22405D+02 -.22321D+02 -.22177D+02 -.22124D+02 -.22031D+02
 -.21952D+02 -.21881D+02 -.21824D+02 -.21799D+02 -.21649D+02 -.21586D+02 -.21465D+02 -.21295D+02 -.21130D+02 -.20844D+02
 -.20730D+02 -.20596D+02 -.20138D+02 -.20082D+02 -.19860D+02 -.19781D+02 -.19331D+02 -.19061D+02 -.18940D+02 -.18893D+02
 -.18707D+02 -.18634D+02 -.18304D+02 -.18233D+02 -.18105D+02 -.18050D+02 -.17886D+02 -.17840D+02 -.17783D+02 -.17715D+02
 -.17675D+02 -.17657D+02 -.17577D+02 -.17540D+02 -.17495D+02 -.17428D+02 -.17369D+02 -.17220D+02 -.17075D+02 -.17002D+02
 -.16922D+02 -.16852D+02 -.16672D+02 -.16489D+02 -.16457D+02 -.16398D+02 -.16245D+02 -.16153D+02 -.16088D+02 -.15976D+02
 -.15877D+02 -.15834D+02 -.15786D+02 -.15737D+02 -.15688D+02 -.15670D+02 -.15660D+02 -.15582D+02 -.15513D+02 -.15428D+02
 -.15348D+02 -.15302D+02 -.15269D+02 -.15211D+02 -.15173D+02 -.15152D+02 -.15128D+02 -.15058D+02 -.15027D+02 -.15000D+02
 -.14905D+02 -.14720D+02 -.14653D+02 -.14629D+02 -.14460D+02 -.14442D+02 -.14371D+02 -.14367D+02 -.14274D+02 -.14233D+02
 -.14210D+02 -.14163D+02 -.14134D+02 -.14098D+02 -.14081D+02 -.14061D+02 -.14038D+02 -.13994D+02 -.13970D+02 -.13937D+02
 -.13892D+02 -.13869D+02 -.13817D+02 -.13758D+02 -.13710D+02 -.13623D+02 -.13579D+02 -.13526D+02 -.13477D+02 -.13425D+02
 -.13409D+02 -.13325D+02 -.13266D+02 -.13227D+02 -.13204D+02 -.13116D+02 -.13089D+02 -.13022D+02 -.12969D+02 -.12875D+02
 -.12804D+02 -.12738D+02 -.12536D+02 -.12460D+02 -.12382D+02 -.12345D+02 -.12247D+02 -.12176D+02 -.12079D+02 -.11971D+02
 -.11882D+02 -.11247D+02 -.11173D+02 -.10983D+02 -.10913D+02 -.10831D+02 -.10792D+02 -.10720D+02 -.10674D+02 -.10653D+02
 -.10582D+02 -.10547D+02 -.10508D+02 -.10481D+02 -.10453D+02 -.10420D+02 -.10380D+02 -.10371D+02 -.10351D+02 -.10323D+02
 -.10291D+02 -.10261D+02 -.10258D+02 -.10244D+02 -.10238D+02 -.10210D+02 -.10190D+02 -.10184D+02 -.10140D+02 -.10124D+02
 -.10093D+02 -.10009D+02 -.99687D+01 -.98984D+01 -.97868D+01 -.96532D+01 -.96277D+01 -.90109D+01 -.88458D+01 -.10545D+01
 -.71666D+00 -.52319D+00 -.43708D+00 -.42068D+00 -.35403D+00 -.31432D+00 -.30708D+00 -.29719D+00 -.29481D+00 -.26825D+00
 -.23112D+00 -.22147D+00 -.16634D+00 -.15568D+00 -.13082D+00 -.11617D+00 -.90956D-01 -.73092D-01 -.34005D-01 -.23621D-01
 0.15484D-01 0.12986D+00 0.38679D+00 0.47519D+00 0.69240D+00 0.72404D+00 0.10709D+01 0.16965D+01 0.18522D+01 0.19507D+01
 0.20214D+01 0.20585D+01 0.20853D+01 0.21472D+01 0.21938D+01 0.22157D+01 0.22452D+01 0.22704D+01 0.22877D+01 0.23032D+01
 0.23430D+01 0.23547D+01 0.23614D+01 0.23774D+01 0.23872D+01 0.24054D+01 0.24499D+01 0.24694D+01 0.25633D+01 0.25858D+01
 0.25987D+01 0.26189D+01 0.26272D+01 0.26465D+01 0.26622D+01 0.26844D+01 0.27000D+01 0.27139D+01 0.27238D+01 0.27393D+01
 0.27471D+01 0.27819D+01 0.28049D+01 0.28098D+01 0.28354D+01 0.28474D+01 0.28637D+01 0.28818D+01 0.28843D+01 0.29167D+01
 0.29222D+01 0.29360D+01 0.29390D+01 0.29424D+01 0.29683D+01 0.29804D+01 0.30005D+01 0.30072D+01 0.30304D+01 0.30396D+01
 0.30587D+01 0.30864D+01 0.30940D+01 0.31180D+01 0.31376D+01 0.31656D+01 0.31693D+01 0.31942D+01 0.32007D+01 0.32284D+01
 0.32558D+01 0.32620D+01 0.32870D+01 0.32966D+01 0.33200D+01 0.33228D+01 0.33476D+01 0.33654D+01 0.33782D+01 0.33971D+01
 0.34266D+01 0.34425D+01 0.34878D+01 0.34992D+01 0.35335D+01 0.35507D+01 0.35932D+01 0.36093D+01 0.36178D+01 0.36232D+01
 0.36765D+01 0.37157D+01 0.37323D+01 0.37432D+01 0.37760D+01 0.37868D+01 0.38259D+01 0.38883D+01 0.38994D+01 0.39212D+01
 0.39555D+01 0.39586D+01 0.39931D+01 0.40085D+01 0.40334D+01 0.40715D+01 0.40970D+01 0.41261D+01 0.41661D+01 0.42105D+01
 0.42772D+01 0.43034D+01 0.43181D+01 0.43356D+01 0.43484D+01 0.43713D+01 0.44026D+01 0.44119D+01 0.44353D+01 0.44429D+01
 0.44653D+01 0.44739D+01 0.44804D+01 0.45117D+01 0.45228D+01 0.45331D+01 0.45573D+01 0.45827D+01 0.45908D+01 0.46019D+01
 0.46297D+01 0.46458D+01 0.46490D+01 0.46513D+01 0.46570D+01 0.46695D+01 0.46983D+01 0.47435D+01 0.47494D+01 0.47568D+01
 0.47699D+01 0.47749D+01 0.47949D+01 0.48193D+01 0.48251D+01 0.48282D+01 0.48467D+01 0.48566D+01 0.48590D+01 0.48883D+01
 0.48945D+01 0.49096D+01 0.49144D+01 0.49424D+01 0.49539D+01 0.49889D+01 0.50693D+01 0.51363D+01 0.51677D+01 0.52129D+01
 0.52355D+01 0.53040D+01 0.53478D+01 0.53544D+01 0.53783D+01 0.53986D+01 0.54745D+01 0.54838D+01 0.55481D+01 0.55916D+01
 0.56002D+01 0.56625D+01 0.56756D+01 0.57404D+01 0.57448D+01 0.57563D+01 0.59442D+01 0.59628D+01 0.60012D+01 0.60603D+01
 0.64954D+01 0.65264D+01 0.66268D+01 0.66285D+01 0.66766D+01 0.66947D+01 0.67675D+01 0.67858D+01 0.67970D+01

 RHF calculation:
 Alpha HOMO=        -8.845827 eV
 Alpha LUMO=        -1.054540 eV


     Net atomic charges.
 Atom No.     Total; Sum over Wiberg coef;    X,Y,Z cartesian Gradient & length
    1  C     -0.07354     3.95707            0.00166   -0.00506   -0.00227    0.00579
    2  C     -0.03851     3.94557            0.00139    0.00180    0.00169    0.00283
    3  C      0.01250     3.96453            0.00492   -0.00206   -0.00160    0.00557
    4  C     -0.14475     3.95426           -0.00285   -0.00497   -0.00227    0.00616
    5  C     -0.05464     3.94073            0.00938    0.00586   -0.00263    0.01137
    6  N     -0.07701     3.03416           -0.00757    0.00652    0.01015    0.01424
    7  C     -0.06052     3.94359           -0.00363   -0.00544   -0.00384    0.00759
    8  C     -0.14911     3.95476           -0.01090    0.00322   -0.00035    0.01137
    9  C     -0.04736     3.94644            0.00130   -0.00143    0.00628    0.00657
   10  C     -0.14729     3.93469           -0.00048    0.00852   -0.00527    0.01003
   11  C     -0.09441     3.96190           -0.00432    0.00096    0.00775    0.00893
   12  C     -0.06919     3.95376            0.00377    0.00972    0.00231    0.01068
   13  C     -0.14733     3.95657           -0.00024   -0.00291   -0.00698    0.00757
   14  C     -0.06442     3.94332            0.00121   -0.00541   -0.00739    0.00924
   15  N     -0.07136     3.03572           -0.00167   -0.00647    0.00421    0.00790
   16  C     -0.07540     3.94193           -0.00210    0.00967   -0.00219    0.01013
   17  C     -0.09079     3.95187           -0.01911   -0.00239   -0.00430    0.01973
   18  C     -0.09730     3.95506            0.02386   -0.00186   -0.00218    0.02404
   19  C     -0.09388     3.96390           -0.00084   -0.00657    0.00866    0.01090
   20  C     -0.05867     3.95505           -0.00310   -0.00219   -0.01391    0.01442
   21  C     -0.14916     3.95668           -0.01367    0.00842    0.00378    0.01649
   22  C     -0.06141     3.94343           -0.00390    0.00056   -0.00960    0.01038
   23  N     -0.07313     3.03567            0.00679   -0.00632   -0.00192    0.00948
   24  C     -0.05919     3.94192            0.00850   -0.00556   -0.00551    0.01155
   25  C      0.05410     3.96063           -0.00257   -0.00135    0.00218    0.00363
   26  C     -0.09934     3.95902            0.00261   -0.00119   -0.00233    0.00369
   27  C     -0.00590     3.95070           -0.00092    0.01094   -0.00335    0.01148
   28  C     -0.13323     3.95486           -0.00316    0.00204    0.00171    0.00413
   29  C     -0.06627     3.95680            0.00248    0.01148   -0.01199    0.01678
   30  C     -0.15101     3.95667            0.01201   -0.00709   -0.00200    0.01409
   31  C     -0.06668     3.94416            0.00035   -0.00650    0.00273    0.00705
   32  N     -0.05948     3.03957           -0.00282   -0.00490    0.00217    0.00605
   33  C      0.00860     3.94944           -0.00120    0.00130   -0.00100    0.00203
   34  C     -0.12745     3.95747            0.00133    0.00792   -0.00666    0.01044
   35  C     -0.05775     3.96247           -0.00263   -0.01047    0.00420    0.01158
   36  C     -0.11024     3.95689            0.00321   -0.00109   -0.00003    0.00339
   37  C     -0.10158     3.95521            0.00019   -0.00777    0.00158    0.00793
   38  C     -0.05565     3.95518           -0.00897    0.00624    0.00471    0.01190
   39  C     -0.11925     3.95384            0.00180   -0.02806    0.00873    0.02944
   40  C     -0.08645     3.95567            0.00525    0.01936    0.00599    0.02094
   41  C      0.15834     3.95007           -0.00058   -0.00021   -0.00703    0.00705
   42  C     -0.14671     3.94984            0.00538    0.00768    0.00340    0.00997
   43  C      0.00960     3.95195            0.00680   -0.00746    0.00247    0.01039
   44  C     -0.05482     3.96062           -0.00546   -0.00206    0.01042    0.01194
   45  C     -0.00535     3.95147           -0.00563   -0.00023    0.00413    0.00699
   46  C     -0.14354     3.95308           -0.00302    0.00053    0.00046    0.00310
   47  C     -0.06097     3.95608            0.00607    0.00755    0.00661    0.01172
   48  C     -0.14915     3.95650           -0.00369   -0.00453    0.00116    0.00596
   49  C     -0.06398     3.94355            0.00000   -0.00423   -0.00459    0.00625
   50  N     -0.06316     3.03851           -0.00387   -0.00183   -0.00614    0.00749
   51  C      0.01636     3.95564           -0.00333    0.00477    0.00024    0.00582
   52  C     -0.12365     3.95066           -0.00588    0.01028    0.00824    0.01443
   53  C     -0.01329     3.95257           -0.00487    0.00561    0.00338    0.00816
   54  C     -0.07259     3.96379            0.00768    0.00039   -0.00053    0.00770
   55  C     -0.04923     3.94192            0.00755    0.00294   -0.00473    0.00939
   56  N     -0.08175     3.03396           -0.00817    0.00068   -0.00464    0.00942
   57  C     -0.06601     3.94424            0.00138    0.01279   -0.00932    0.01588
   58  C     -0.18534     3.95042           -0.00158   -0.01301    0.01235    0.01801
   59  C     -0.07335     3.95136            0.00962   -0.01442   -0.00613    0.01839
   60  C     -0.01579     3.96297            0.00442   -0.00201    0.00186    0.00520
   61  C     -0.02087     3.96142            0.00158   -0.00790   -0.00561    0.00982
   62  C     -0.14316     3.95444           -0.00174    0.00204    0.00655    0.00708
   63  C     -0.05855     3.94323           -0.00193    0.00328   -0.00318    0.00496
   64  N     -0.07856     3.03389            0.00151    0.00158    0.00215    0.00306
   65  C     -0.05924     3.94334            0.00372    0.00168   -0.00881    0.00971
   66  C     -0.14500     3.95490            0.00183    0.00028    0.00317    0.00367
   67  C     -0.05355     3.95824           -0.00746   -0.01751    0.00214    0.01915
   68  C     -0.06150     3.96398           -0.00397    0.01398    0.01586    0.02151
   69  C     -0.08691     3.96330           -0.00092   -0.00308   -0.00374    0.00493
   70  C     -0.05899     3.95456           -0.00596    0.00145   -0.00715    0.00942
   71  C     -0.14621     3.95643            0.01415    0.00315   -0.00084    0.01452
   72  C     -0.06168     3.94338           -0.00245   -0.00339    0.01849    0.01896
   73  N     -0.07602     3.03539            0.00398   -0.00377   -0.00699    0.00888
   74  C     -0.05537     3.94170            0.00404    0.00554    0.00037    0.00687
   75  C      0.02923     3.95904           -0.00275    0.00204   -0.00264    0.00432
   76  C     -0.09934     3.94620           -0.00519   -0.00088    0.00205    0.00565
   77  C     -0.03956     3.95833            0.01089    0.00099   -0.00451    0.01183
   78  C     -0.15083     3.95463           -0.00398   -0.00791   -0.00304    0.00936
   79  C     -0.05672     3.94307           -0.00018    0.00258    0.00534    0.00593
   80  N     -0.07702     3.03414            0.00798    0.00632    0.00118    0.01025
   81  C     -0.05642     3.94327           -0.00841   -0.00011   -0.00544    0.01002
   82  C     -0.16391     3.95089            0.00896   -0.00005    0.00383    0.00975
   83  C      0.00483     3.95131            0.00068    0.00012    0.00088    0.00112
   84  C     -0.13354     3.93243            0.00508    0.00034   -0.00231    0.00559
   85  C     -0.06404     3.95895           -0.00154   -0.00012   -0.00039    0.00160
   86  C     -0.11167     3.95538           -0.00093    0.00149    0.00517    0.00546
   87  C     -0.09886     3.95622           -0.00383    0.00112   -0.00242    0.00466
   88  C     -0.03530     3.96431            0.00110   -0.00234    0.00379    0.00459
   89  C     -0.08828     3.95450            0.00181    0.00198    0.00046    0.00272
   90  C     -0.10587     3.95582            0.00146   -0.00614   -0.00241    0.00676
   91  C     -0.05487     3.95557            0.00682   -0.00182    0.00564    0.00903
   92  C     -0.10648     3.95207           -0.00183   -0.00192   -0.00355    0.00444
   93  H      0.10270     0.98945            0.00080    0.00171   -0.00084    0.00207
   94  H      0.12180     0.98516            0.00582    0.00015   -0.00334    0.00671
   95  H      0.12776     0.98368            0.00441   -0.00098    0.00105    0.00464
   96  H      0.11903     0.98583            0.00089    0.00005   -0.00065    0.00110
   97  H      0.11892     0.98586            0.00121   -0.00204    0.00240    0.00338
   98  H      0.11756     0.98618           -0.00057    0.00062    0.00212    0.00228
   99  H      0.11886     0.98587            0.00125    0.00146    0.00020    0.00193
  100  H      0.11613     0.98651            0.00119   -0.00177   -0.00107    0.00239
  101  H      0.12151     0.98524           -0.00067   -0.00322   -0.00293    0.00441
  102  H      0.12727     0.98380           -0.00113   -0.00011    0.00156    0.00193
  103  H      0.11163     0.98754            0.00368    0.00288   -0.00076    0.00473
  104  H      0.11064     0.98776           -0.01165    0.01826    0.01475    0.02621
  105  H      0.11566     0.98662            0.00660   -0.00401    0.00284    0.00823
  106  H      0.11925     0.98578            0.00008    0.00058    0.00043    0.00073
  107  H      0.12353     0.98474            0.00833   -0.00196   -0.00065    0.00858
  108  H      0.12260     0.98497           -0.00695    0.00217    0.00620    0.00957
  109  H      0.12295     0.98488            0.00091   -0.00168    0.00204    0.00280
  110  H      0.10931     0.98805           -0.00532   -0.00237    0.00479    0.00754
  111  H      0.11557     0.98664           -0.00579   -0.00050    0.00079    0.00587
  112  H      0.11909     0.98582            0.00150   -0.00234    0.00056    0.00284
  113  H      0.10167     0.98966            0.00048    0.00059   -0.00033    0.00083
  114  H      0.10923     0.98807           -0.00117    0.00054   -0.00062    0.00143
  115  H      0.11803     0.98607            0.00027   -0.00087    0.00020    0.00093
  116  H      0.12555     0.98424            0.00350    0.01043   -0.01464    0.01831
  117  H      0.11637     0.98646           -0.00465    0.00535    0.00018    0.00709
  118  H      0.12538     0.98428            0.00158    0.00120   -0.00053    0.00205
  119  H      0.07573     0.99427            0.00006   -0.00048   -0.00181    0.00188
  120  H      0.12945     0.98324           -0.00249   -0.00308    0.00515    0.00649
  121  H      0.11147     0.98757            0.00118   -0.00073    0.00293    0.00324
  122  H      0.11702     0.98631            0.00654    0.00107   -0.00180    0.00687
  123  H      0.12061     0.98545            0.00051    0.00187   -0.00409    0.00453
  124  H      0.07519     0.99435            0.00020    0.00781   -0.00228    0.00814
  125  H      0.09852     0.99029           -0.00125    0.00234   -0.00284    0.00388
  126  H      0.12592     0.98414           -0.00282    0.00070    0.00403    0.00497
  127  H      0.11951     0.98572           -0.00084   -0.00323   -0.00217    0.00399
  128  H      0.13058     0.98295            0.00169   -0.00177   -0.00354    0.00430
  129  H      0.08067     0.99349            0.00134    0.00006    0.00032    0.00138
  130  H      0.07510     0.99436           -0.00057    0.00208    0.00048    0.00221
  131  H      0.12080     0.98541           -0.00421   -0.00571   -0.00862    0.01117
  132  H      0.11971     0.98567            0.00037    0.00112   -0.00309    0.00331
  133  H      0.11954     0.98571            0.00213    0.00443    0.00723    0.00874
  134  H      0.11964     0.98569           -0.00234   -0.00113    0.00874    0.00912
  135  H      0.07741     0.99401           -0.00454    0.00203   -0.00208    0.00539
  136  H      0.11436     0.98692            0.00074    0.00075   -0.00299    0.00317
  137  H      0.11733     0.98623           -0.00612   -0.00051    0.00338    0.00701
  138  H      0.11999     0.98560           -0.00291   -0.00063   -0.00001    0.00298
  139  H      0.12358     0.98473           -0.00513    0.00101    0.00318    0.00612
  140  H      0.07501     0.99437            0.01104   -0.00143   -0.00963    0.01472
  141  H      0.06946     0.99518           -0.00183   -0.01027   -0.00784    0.01305
  142  H      0.08017     0.99357            0.00217   -0.00016    0.00014    0.00218
  143  H      0.11738     0.98622           -0.00034    0.00079    0.00044    0.00096
  144  H      0.11998     0.98560            0.00241    0.00240   -0.00071    0.00348
  145  H      0.11921     0.98579           -0.00697    0.00110    0.00016    0.00706
  146  H      0.13343     0.98220           -0.01003   -0.00674    0.00197    0.01225
  147  H      0.12320     0.98482           -0.00185   -0.00115    0.00081    0.00232
  148  H      0.12090     0.98538           -0.00211    0.00145   -0.00094    0.00273
  149  H      0.11366     0.98708           -0.00076    0.00095    0.00098    0.00156
  150  H      0.11718     0.98627            0.00042    0.00010   -0.00036    0.00056
  151  H      0.11486     0.98681            0.00167    0.00006   -0.00202    0.00262
  152  H      0.09134     0.99166            0.00048   -0.00268   -0.00055    0.00278
  153  H      0.11614     0.98651           -0.00113   -0.00026   -0.00123    0.00169

 Wiberg coefficients.
 Atom  Number Atom  Number   Distance   Wiberg coefficient
   C     1      C     2       1.50449    0.9747
   C     1      C     3       1.45928    0.9999
   C     3      C     4       1.39707    1.4009
   C     4      C     5       1.39495    1.4078
   C     3      N     6       2.78213    0.1069
   C     4      N     6       2.39856    0.0146
   C     5      N     6       1.35290    1.4329
   C     4      C     7       2.75221    0.1192
   N     6      C     7       1.35275    1.4324
   C     3      C     8       1.39716    1.3983
   C     5      C     8       2.75413    0.1190
   N     6      C     8       2.39929    0.0149
   C     7      C     8       1.39447    1.4097
   C     2      C    10       1.55534    0.9667
   C     9      C    10       1.50434    0.9543
   C     9      C    11       1.48212    0.9937
   C    11      C    12       1.39717    1.4037
   C    12      C    13       1.39089    1.4320
   C    11      C    14       2.76053    0.1205
   C    13      C    14       1.39519    1.4029
   C    11      N    15       2.40613    0.0153
   C    12      N    15       2.78037    0.1057
   C    13      N    15       2.39595    0.0143
   C    14      N    15       1.35291    1.4310
   C    11      C    16       1.40152    1.3789
   C    13      C    16       2.74694    0.1187
   N    15      C    16       1.35091    1.4410
   C    17      C    18       1.34225    1.8365
   C    17      C    19       1.45547    1.0430
   C    18      C    20       3.71242    0.0298
   C    19      C    20       1.39953    1.3837
   C    20      C    21       1.38998    1.4385
   C    18      C    22       5.05420    0.0150
   C    19      C    22       2.75878    0.1160
   C    21      C    22       1.39572    1.3996
   C    19      N    23       2.40626    0.0152
   C    20      N    23       2.78336    0.1034
   C    21      N    23       2.39851    0.0144
   C    22      N    23       1.35355    1.4274
   C    18      C    24       2.90676    0.0354
   C    19      C    24       1.40341    1.3601
   C    21      C    24       2.74900    0.1157
   N    23      C    24       1.34973    1.4476
   C    18      C    25       1.45662    1.0370
   C    17      C    26       2.97342    0.0630
   C    25      C    26       1.32904    1.7885
   C    25      C    27       1.47956    0.9695
   C    26      C    28       3.40182    0.0106
   C    27      C    28       1.39944    1.3904
   C    28      C    29       1.39164    1.4263
   C    27      C    30       2.75335    0.1219
   C    29      C    30       1.39085    1.4299
   C    28      C    31       2.75153    0.1184
   C    30      C    31       1.39589    1.3983
   C    25      N    32       2.43140    0.0123
   C    26      N    32       3.20455    0.0110
   C    27      N    32       1.36021    1.4078
   C    28      N    32       2.40657    0.0149
   C    29      N    32       2.78338    0.1066
   C    30      N    32       2.40012    0.0147
   C    31      N    32       1.35083    1.4456
   C    25      C    33       2.69497    0.0140
   C    26      C    33       1.48234    0.9614
   C    25      C    34       2.66973    0.0117
   C    26      C    34       1.42394    1.0388
   C    33      C    34       1.48480    0.9672
   C    33      C    35       1.48028    0.9808
   C    35      C    36       1.39802    1.3935
   C    36      C    37       1.38958    1.4352
   C     1      C    38       3.25855    0.0117
   C    35      C    38       2.79923    0.1175
   C    37      C    38       1.39690    1.4029
   C    36      C    39       2.76965    0.1108
   C    38      C    39       1.39886    1.3983
   C    35      C    40       1.39481    1.3973
   C    37      C    40       2.78095    0.1082
   C    39      C    40       1.38818    1.4367
   C     9      C    41       2.77790    0.0102
   C    10      C    41       1.52061    0.9459
   C    38      C    41       1.52603    0.9461
   C    41      C    42       1.49146    0.9822
   C    25      C    43       3.75468    0.0564
   C    26      C    43       2.66393    0.0111
   C    33      C    43       2.70378    0.0149
   C    34      C    43       1.32870    1.8344
   C    43      C    44       1.50316    0.9776
   C    43      C    45       1.47977    0.9682
   C    34      C    46       3.32665    0.0105
   C    43      C    46       2.51149    0.0101
   C    45      C    46       1.39926    1.3894
   C    46      C    47       1.39150    1.4236
   C    45      C    48       2.75476    0.1221
   C    47      C    48       1.39075    1.4316
   C    46      C    49       2.75015    0.1178
   C    48      C    49       1.39624    1.3963
   C    34      N    50       3.18853    0.0115
   C    43      N    50       2.42748    0.0121
   C    45      N    50       1.36167    1.4029
   C    46      N    50       2.40605    0.0150
   C    47      N    50       2.78455    0.1065
   C    48      N    50       2.40049    0.0146
   C    49      N    50       1.35058    1.4474
   C    44      C    51       1.55083    0.9606
   C    51      C    52       1.50744    0.9851
   C    51      C    53       1.51490    0.9755
   C    53      C    54       1.40553    1.3837
   C    54      C    55       1.39689    1.3786
   C    53      N    56       2.81878    0.1064
   C    54      N    56       2.39467    0.0148
   C    55      N    56       1.35050    1.4414
   C    54      C    57       2.73469    0.1167
   N    56      C    57       1.35299    1.4234
   C    53      C    58       1.40297    1.4012
   C    55      C    58       2.74509    0.1162
   N    56      C    58       2.39922    0.0150
   C    57      C    58       1.39238    1.4164
   C    44      C    59       3.48813    0.0171
   C    51      C    59       2.69966    0.0105
   C    52      C    59       1.34440    1.8984
   C    52      C    60       2.61643    0.0115
   C    59      C    60       1.50545    0.9750
   C    59      C    61       1.48470    0.9847
   C    52      C    62       3.10152    0.0142
   C    61      C    62       1.39626    1.4046
   C    62      C    63       1.39477    1.4078
   C    61      N    64       2.78193    0.1077
   C    62      N    64       2.39885    0.0147
   C    63      N    64       1.35273    1.4333
   C    62      C    65       2.75208    0.1194
   N    64      C    65       1.35283    1.4326
   C    52      C    66       3.41336    0.0138
   C    61      C    66       1.39631    1.4038
   C    63      C    66       2.75278    0.1195
   N    64      C    66       2.39927    0.0147
   C    65      C    66       1.39471    1.4089
   C    38      C    67       3.31583    0.0146
   C    42      C    67       1.34192    1.8807
   C    67      C    68       1.49446    0.9879
   C    67      C    69       1.46531    1.0092
   C    42      C    70       3.02014    0.0227
   C    69      C    70       1.39777    1.3982
   C    70      C    71       1.39082    1.4307
   C    69      C    72       2.75791    0.1191
   C    71      C    72       1.39476    1.4053
   C    69      N    73       2.40299    0.0153
   C    70      N    73       2.77956    0.1048
   C    71      N    73       2.39661    0.0144
   C    72      N    73       1.35339    1.4266
   C    42      C    74       3.61376    0.0210
   C    69      C    74       1.40261    1.3686
   C    71      C    74       2.75164    0.1182
   N    73      C    74       1.35045    1.4468
   C    68      C    75       1.53763    0.9652
   C     1      C    76       1.35231    1.8654
   C     4      C    76       3.57768    0.0170
   C     8      C    76       3.24989    0.0165
   C    41      C    76       1.53603    0.9556
   C    75      C    76       1.49268    0.9812
   C     1      C    77       3.19584    0.0105
   C    75      C    77       1.50459    0.9727
   C    77      C    78       1.39770    1.4066
   C    78      C    79       1.39431    1.4108
   C    77      N    80       2.78907    0.1080
   C    78      N    80       2.39865    0.0146
   C    79      N    80       1.35280    1.4311
   C    78      C    81       2.74833    0.1198
   N    80      C    81       1.35213    1.4353
   C    39      C    82       3.52786    0.0104
   C    77      C    82       1.39490    1.4124
   C    79      C    82       2.74823    0.1192
   N    80      C    82       2.39839    0.0146
   C    81      C    82       1.39463    1.4057
   C     2      C    83       1.56986    0.9514
   C    76      C    83       3.53834    0.0125
   C     9      C    84       1.51395    0.9661
   C    10      C    84       1.52756    0.9649
   C    16      C    84       2.90982    0.0108
   C    41      C    84       2.88534    0.0104
   C    83      C    84       1.54834    0.9733
   C    83      C    85       1.49518    0.9850
   C    85      C    86       1.39561    1.3991
   C    60      C    87       2.95947    0.0116
   C    86      C    87       1.38780    1.4375
   C    85      C    88       2.80228    0.1142
   C    87      C    88       1.39828    1.3836
   C    86      C    89       2.77289    0.1059
   C    88      C    89       1.40062    1.3733
   C    85      C    90       1.40033    1.3895
   C    87      C    90       2.77408    0.1080
   C    89      C    90       1.38705    1.4480
   C    53      C    91       3.10070    0.0164
   C    55      C    91       3.47967    0.0128
   C    60      C    91       1.49055    0.9879
   C    88      C    91       1.46171    1.0284
   C    54      C    92       1.45109    1.0039
   C    59      C    92       2.75970    0.0104
   C    85      C    92       5.08803    0.0143
   C    87      C    92       3.70473    0.0290
   C    89      C    92       3.00894    0.0290
   C    91      C    92       1.35041    1.8513
   C     2      H    93       1.10948    0.9522
   C    76      H    93       3.02552    0.0117
   C     4      H    94       1.09581    0.9606
   C     5      H    95       1.09672    0.9532
   C     7      H    96       1.09599    0.9549
   C     8      H    97       1.09521    0.9612
   C     9      H    98       1.11127    0.9440
   C    12      H    99       1.09741    0.9590
   C    13      H   100       1.09457    0.9642
   C    14      H   101       1.09597    0.9547
   C    16      H   102       1.10264    0.9429
   C    18      H   103       1.10426    0.9511
   C    20      H   104       1.09648    0.9616
   C    21      H   105       1.09452    0.9644
   C    22      H   106       1.09587    0.9551
   C    24      H   107       1.10202    0.9449
   C    17      H   108       1.10134    0.9496
   C    28      H   109       1.09510    0.9618
   C    29      H   110       1.09491    0.9650
   C    30      H   111       1.09430    0.9645
   C    31      H   112       1.09606    0.9546
   C    33      H   113       1.11186    0.9475
   C    36      H   114       1.09716    0.9592
   C    37      H   115       1.09724    0.9578
   C    39      H   116       1.10242    0.9436
   C    40      H   117       1.09748    0.9588
   C    42      H   118       1.09833    0.9509
   C    44      H   119       1.11015    0.9678
   C    46      H   120       1.10069    0.9493
   C    47      H   121       1.09500    0.9645
   C    48      H   122       1.09442    0.9642
   C    49      H   123       1.09618    0.9542
   C    34      H   124       2.80831    0.0131
   C    44      H   124       1.11056    0.9638
   C    52      H   125       1.10708    0.9607
   C    55      H   126       1.09695    0.9505
   C    57      H   127       1.09619    0.9547
   C    58      H   128       1.10310    0.9455
   H   120      H   128       1.76334    0.0103
   C    51      H   129       1.12494    0.9507
   C    52      H   130       3.36815    0.0108
   C    60      H   130       1.10961    0.9594
   C    92      H   130       2.80109    0.0112
   C    62      H   131       1.09530    0.9612
   C    63      H   132       1.09602    0.9548
   C    65      H   133       1.09604    0.9549
   C    66      H   134       1.09542    0.9607
   C    52      H   135       3.23790    0.0146
   C    60      H   135       1.11367    0.9545
   C    70      H   136       1.09626    0.9611
   C    71      H   137       1.09460    0.9640
   C    72      H   138       1.09591    0.9550
   C    74      H   139       1.09719    0.9515
   C    42      H   140       2.88590    0.0141
   C    68      H   140       1.11006    0.9648
   C    68      H   141       1.10815    0.9750
   C     1      H   142       2.83938    0.0120
   C    75      H   142       1.12187    0.9561
   C    78      H   143       1.09569    0.9607
   C    79      H   144       1.09606    0.9548
   C    81      H   145       1.09599    0.9549
   C    82      H   146       1.10092    0.9446
   H   116      H   146       1.73921    0.0112
   C    84      H   147       1.09774    0.9486
   C    86      H   148       1.09854    0.9523
   C    87      H   149       1.10059    0.9522
   C    89      H   150       1.09722    0.9576
   C    90      H   151       1.09674    0.9606
   C    83      H   152       1.10972    0.9626
   C    92      H   153       1.09977    0.9522

     Dipole              X           Y           Z         Total
     POINT-CHARGE     0.46917     1.43909    -0.14186     1.52027
     HYBRID           0.99437     2.21706    -0.42242     2.46629
     SUM              1.46355     3.65615    -0.56428     3.97842
 The component of quadrupole moment in A.U.
     X2          XY          Y2          XZ          YZ          Z2
    63.74301   -12.26274   -41.03703   -11.71209    -1.92223   -22.70597
 Main values of quadrupole tensor
   -43.00719   -23.61197    66.61916
 Corresponding eigenvectors      
    -0.13066    -0.97711    -0.16790
     0.10551    -0.18210     0.97760
     0.98580    -0.11002    -0.12689
 Polarizability has not computed due to pointer IN_OUT(2,14)=0

 Heat of formation..........      596.14493 kcal/mol
 Total energy...............   -12219.20612 eV
 Total energy...............  -281787.11238 kcal/mol
 Electronic energy..........  -218929.35072 eV
 Core-core repulsion energy.   206710.14460 eV
 Final bond order matrix has been written to file *.den

 ------------------------------------------------------


 Ionization potential              8.84583 eV

 Dipole moment                     3.97842 debye

 Electronic energy           -218929.35072 eV

 Core-core repulsion energy   206710.14460 eV

 Heat of formation               596.14493 kcal/mol

 The total energy in eV:      -12219.20612

 The total energy in kcal/mol:-.2817871124D+06

 ------------------------------------------------------

 Atom   Atomic   Bond length   Bond angle  Twist angle                      Atom                  Coordinates
 number number   (angstroms)   (degrees)    (degrees)                      number
    I               J I         K J I       L K J I           J    K    L    I         X              Y              Z

    1) XX  99                                                                1)      0.00000      0.00000      0.00000
    2) XX  99     0.999990                                    1              2)      0.99999      0.00000      0.00000
    3) XX  99     0.999990      90.000000                     2    1         3)      0.99999      0.99999      0.00000
    4)  C   6     3.632223 *   143.743907 *   118.189324 *    1    2    3    4)     -2.92896     -1.01472      1.89330
    5)  C   6     3.120654 *   143.693720 *    76.592104 *    1    2    3    5)     -2.51482      0.42846      1.79738
    6)  C   6     4.481742 *   126.858560 *   119.527497 *    1    2    3    6)     -2.68834     -1.76729      3.12018
    7)  C   6     4.309042 *   108.709548 *   119.223268 *    1    2    3    7)     -1.38221     -1.99257      3.56188
    8)  C   6     5.587889 *   102.206769 *   119.524048 *    1    2    3    8)     -1.18150     -2.69139      4.75236
    9)  N   7     6.706249 *   109.330213 *   119.848808 *    1    2    3    9)     -2.21985     -3.14962      5.48871
   10)  C   6     6.813400 *   120.777854 *   120.059559 *    1    2    3   10)     -3.48649     -2.93216      5.06648
   11)  C   6     5.850967 *   136.490502 *   254.608211 *    1    3    2   11)     -3.75661     -2.24457      3.88376
   12)  C   6     4.175207 *   144.235509 *     8.664755 *    1    2    3   12)     -3.38787      2.41237      0.36763
   13)  C   6     3.581528 *   119.217275 *   191.488220 *    1    3    2   13)     -3.40222      0.92986      0.62257
   14)  C   6     5.223523 *   143.640056 *   -13.282894 *    1    2    3   14)     -4.20655      3.01395     -0.71152
   15)  C   6     5.364887 *   132.026432 *   332.231327 *    1    2    3   15)     -3.59165      3.52628     -1.85673
   16)  C   6     6.652234 *   131.052729 *   325.606152 *    1    2    3   16)     -4.36888      4.13947     -2.83370
   17)  C   6     7.614872 *    98.091112 *   159.423914 *    1    3    2   17)     -5.74871      4.23299     -2.64961
   18)  N   7     7.524278 *   104.192571 *   167.799262 *    1    3    2   18)     -6.34605      3.73709     -1.54163
   19)  C   6     6.444222 *   105.649566 *   174.546870 *    1    3    2   19)     -5.59717      3.13878     -0.58970
   20)  C   6     5.872911 *    84.025652 *   268.061724 *    1    2    3   20)      0.61127     -0.19756     -5.83767
   21)  C   6     6.120266 *    71.394048 *   268.284593 *    1    2    3   21)      1.95272     -0.17363     -5.79779
   22)  C   6     7.060129 *    91.044250 *   265.422184 *    1    2    3   22)     -0.12867     -0.56340     -7.03644
   23)  C   6     7.215376 *   102.227480 *   265.454948 *    1    2    3   23)     -1.52817     -0.55880     -7.02952
   24)  C   6     8.528035 *   105.061245 *   263.636744 *    1    2    3   24)     -2.21602     -0.91271     -8.18435
   25)  C   6     9.530939 *    99.033490 *   262.280075 *    1    2    3   25)     -1.49647     -1.26442     -9.32741
   26)  N   7     9.423754 *    90.869217 *   262.258407 *    1    2    3   26)     -0.14296     -1.26929     -9.33679
   27)  C   6     8.288636 *    86.315052 *   263.557005 *    1    2    3   27)      0.53271     -0.92818     -8.21926
   28)  C   6     5.373238 *    59.410486 *   272.278908 *    1    2    3   28)      2.73435      0.18393     -4.62181
   29)  C   6     4.303833 *    58.630510 *   283.224417 *    1    2    3   29)      2.24038      0.84065     -3.57728
   30)  C   6     6.262879 *    48.448247 *   267.210832 *    1    2    3   30)      4.15414     -0.22807     -4.68132
   31)  C   6     7.444821 *    46.891810 *   275.459202 *    1    2    3   31)      5.08763      0.51709     -5.41055
   32)  C   6     8.431506 *    40.606868 *   270.666641 *    1    2    3   32)      6.40114      0.06385     -5.48740
   33)  C   6     8.386095 *    36.337398 *   257.018607 *    1    2    3   33)      6.75535     -1.11623     -4.84209
   34)  C   6     7.330211 *    37.918739 *   246.260969 *    1    2    3   34)      5.78268     -1.81348     -4.12358
   35)  N   7     6.209137 *    43.456914 *   251.202658 *    1    2    3   35)      4.50716     -1.37611     -4.04292
   36)  C   6     3.485934 *    72.350172 *   296.701238 *    1    2    3   36)      1.05693      1.49263     -2.96761
   37)  C   6     3.603368 *    48.696974 *   302.118655 *    1    2    3   37)      2.37837      1.43922     -2.29265
   38)  C   6     2.590664 *    92.715790 *   286.710448 *    1    2    3   38)     -0.12275      0.74407     -2.47847
   39)  C   6     3.471910 *   113.461459 *   288.850824 *    1    2    3   39)     -1.38228      1.02905     -3.01405
   40)  C   6     3.529122 *   135.845156 *   283.010751 *    1    2    3   40)     -2.53200      0.55347     -2.39527
   41)  C   6     2.736778 *   153.040383 *   260.615439 *    1    2    3   41)     -2.43936     -0.20232     -1.22415
   42)  C   6     1.580891 *   138.151133 *   231.523526 *    1    2    3   42)     -1.17762     -0.65624     -0.82570
   43)  C   6     1.445821 *    91.040591 *   262.998108 *    1    2    3   43)     -0.02626     -0.17622     -1.43480
   44)  C   6     3.648126 *   139.245173 *   173.502975 *    1    3    2   44)     -3.62730     -0.28087     -0.26948
   45)  C   6     5.046985 *   137.708158 *   163.328217 *    1    3    2   45)     -4.94040     -0.33941     -0.97432
   46)  C   6     3.811839 *    34.954096 *   325.064547 *    1    2    3   46)      3.12423      1.79034     -1.25061
   47)  C   6     3.516768 *    44.375472 *    -1.181977 *    1    2    3   47)      2.51369      2.45895     -0.05073
   48)  C   6     5.016000 *    30.003376 *    31.452781 *    1    3    2   48)      4.58457      1.55855     -1.30880
   49)  C   6     5.234706 *    41.460223 *    13.317311 *    1    3    2   49)      5.15882      0.38910     -0.79835
   50)  C   6     6.600014 *    43.634794 *    11.156984 *    1    3    2   50)      6.53728      0.21811     -0.88127
   51)  C   6     7.556606 *    14.596075 *   309.522565 *    1    2    3   51)      7.31273      1.21185     -1.46892
   52)  C   6     7.356193 *    24.648973 *   320.203644 *    1    2    3   52)      6.68590      2.35719     -1.96368
   53)  N   7     6.208569 *    30.523623 *   323.247571 *    1    2    3   53)      5.34818      2.52651     -1.88680
   54)  C   6     4.435199 *    39.550485 *    25.238951 *    1    2    3   54)      3.41982      2.55455      1.20420
   55)  C   6     5.635169 *    49.259238 *    19.604242 *    1    2    3   55)      3.67772      4.02210      1.43254
   56)  C   6     4.065387 *    41.511380 *    55.969567 *    1    2    3   56)      3.04426      1.50788      2.23297
   57)  C   6     4.914529 *    54.424658 *    64.599484 *    1    2    3   57)      2.85914      1.71459      3.61083
   58)  C   6     5.269960 *    59.176596 *    81.953643 *    1    2    3   58)      2.70029      0.63347      4.48103
   59)  N   7     4.863902 *    56.847964 *    98.986110 *    1    2    3   59)      2.65989     -0.63605      4.02219
   60)  C   6     3.967663 *    45.456038 *   107.717979 *    1    2    3   60)      2.78314     -0.86059      2.69367
   61)  C   6     3.487243 *    50.061014 *   317.994399 *    1    3    2   61)      2.98790      0.17811      1.78929
   62)  C   6     6.392314 *    59.574847 *    22.721464 *    1    2    3   62)      3.23715      5.08427      2.12903
   63)  C   6     6.539008 *    70.283715 *    31.466616 *    1    2    3   63)      2.20602      5.25043      3.21326
   64)  C   6     7.682939 *    59.706744 *    15.765060 *    1    2    3   64)      3.87547      6.38433      1.80238
   65)  C   6     7.905980 *    62.711275 *     4.700609 *    1    2    3   65)      3.62469      7.00247      0.57578
   66)  C   6     9.256835 *    62.801292 *     2.086463 *    1    2    3   66)      4.23109      8.22782      0.29975
   67)  N   7    10.241865 *    60.407938 *     7.663557 *    1    2    3   67)      5.05765      8.82640      1.18766
   68)  C   6    10.075834 *    58.207775 *    16.099459 *    1    2    3   68)      5.30836      8.22823      2.37487
   69)  C   6     8.878193 *    57.799215 *    21.183954 *    1    2    3   69)      4.73108      7.00494      2.71478
   70)  C   6     5.833497 *   159.922308 *   220.394438 *    1    2    3   70)     -5.47898     -1.52519     -1.29778
   71)  C   6     5.599865 *   148.219859 *   198.909395 *    1    2    3   71)     -4.76031     -2.79007     -0.95577
   72)  C   6     7.234403 *   159.094867 *   230.975412 *    1    2    3   72)     -6.75818     -1.62538     -2.00542
   73)  C   6     8.057851 *   139.530632 *   161.673106 *    1    3    2   73)     -7.84510     -0.82408     -1.64447
   74)  C   6     9.388057 *   138.766134 *   157.752575 *    1    3    2   74)     -9.04206     -0.94237     -2.34282
   75)  C   6     9.915826 *   157.044536 *   241.314621 *    1    2    3   75)     -9.13057     -1.85631     -3.39268
   76)  N   7     9.283452 *   150.467668 *   234.920248 *    1    2    3   76)     -8.07732     -2.62987     -3.74474
   77)  C   6     7.973850 *   150.096261 *   230.554945 *    1    2    3   77)     -6.91225     -2.52567     -3.06988
   78)  C   6     5.008847 *   146.310373 *   170.424939 *    1    2    3   78)     -4.16763     -2.73967      0.46215
   79)  C   6     3.868702 *   155.396281 *   152.346017 *    1    2    3   79)     -3.51746     -1.42670      0.74757
   80)  C   6     5.159756 *   129.378009 *   170.707151 *    1    2    3   80)     -3.27352     -3.93603      0.64405
   81)  C   6     6.469532 *   125.874070 *   166.489476 *    1    2    3   81)     -3.79118     -5.09724      1.22473
   82)  C   6     7.024562 *   115.037546 *   167.713436 *    1    2    3   82)     -2.97288     -6.21869      1.35437
   83)  N   7     6.505043 *   105.042536 *   171.484362 *    1    2    3   83)     -1.68829     -6.21288      0.93025
   84)  C   6     5.240423 *   103.004027 *   175.846454 *    1    2    3   84)     -1.17920     -5.09262      0.36983
   85)  C   6     4.398511 *   116.266466 *   176.888797 *    1    2    3   85)     -1.94655     -3.93853      0.21408
   86)  C   6     4.467541 *   135.692257 *    61.864475 *    1    2    3   86)     -3.19697      1.47156      2.75188
   87)  C   6     4.797491 *   149.234434 *    40.050457 *    1    2    3   87)     -4.12233      1.87852      1.57908
   88)  C   6     4.558905 *   117.726249 *    53.931841 *    1    2    3   88)     -2.12102      2.37586      3.26193
   89)  C   6     4.798087 *   111.637469 *    36.550205 *    1    2    3   89)     -1.76921      3.58287      2.65605
   90)  C   6     5.050723 *    95.803530 *    34.709622 *    1    2    3   90)     -0.51072      4.13066      2.86123
   91)  C   6     5.104079 *    85.378530 *    46.622916 *    1    2    3   91)      0.41125      3.49407      3.69784
   92)  C   6     5.098293 *    90.402085 *    61.598258 *    1    2    3   92)     -0.03578      2.42495      4.48452
   93)  C   6     4.830245 *   105.448174 *    66.355824 *    1    2    3   93)     -1.28662      1.86721      4.26491
   94)  C   6     5.713868 *    71.533622 *    43.732394 *    1    2    3   94)      1.80986      3.91612      3.74656
   95)  C   6     5.827309 *    60.639306 *    52.273790 *    1    2    3   95)      2.85716      3.10766      4.01704
   96)  H   1     2.272085 *   128.506382 *    72.643407 *    1    2    3   96)     -1.41460      0.53041      1.69704
   97)  H   1     3.436974 *    98.837432 *   118.589237 *    1    2    3   97)     -0.52803     -1.62516      2.98209
   98)  H   1     5.914260 *    91.757600 *   119.399981 *    1    2    3   98)     -0.18140     -2.90196      5.15016
   99)  H   1     7.874708 *   122.911953 *   120.241472 *    1    2    3   99)     -4.27872     -3.32953      5.71120
  100)  H   1     6.319138 *   139.281954 *   120.338466 *    1    2    3  100)     -4.78946     -2.08216      3.55770
  101)  H   1     3.871715 *   128.966530 *     9.499896 *    1    2    3  101)     -2.43479      2.96903      0.49684
  102)  H   1     4.691257 *   122.289497 *   329.933156 *    1    2    3  102)     -2.50606      3.43217     -1.98691
  103)  H   1     7.063463 *   123.561172 *   320.582940 *    1    2    3  103)     -3.90487      4.54716     -3.73735
  104)  H   1     8.644212 *   137.906333 *   324.315454 *    1    2    3  104)     -6.41444      4.70661     -3.38012
  105)  H   1     6.730080 *   110.726280 *   182.721906 *    1    3    2  105)     -6.13007      2.76169      0.29892
  106)  H   1     7.174829 *    69.400652 *   266.148485 *    1    2    3  106)      2.52433     -0.45113     -6.70093
  107)  H   1     6.467811 *   108.698674 *   267.379613 *    1    2    3  107)     -2.07352     -0.28009     -6.12002
  108)  H   1     8.890646 *   111.860515 *   263.609616 *    1    2    3  108)     -3.31042     -0.91839     -8.20008
  109)  H   1    10.571087 *   100.801209 *   261.398793 *    1    2    3  109)     -1.98104     -1.55296    -10.26702
  110)  H   1     8.482397 *    78.897560 *   263.458532 *    1    2    3  110)      1.63340     -0.94825     -8.26945
  111)  H   1     4.949183 *    89.852030 *   270.658719 *    1    2    3  111)      0.01278      0.05690     -4.94884
  112)  H   1     7.739212 *    51.830913 *   283.710524 *    1    2    3  112)      4.78271      1.44213     -5.91112
  113)  H   1     9.387575 *    54.135944 *    52.726661 *    1    3    2  113)      7.14691      0.63105     -6.05393
  114)  H   1     9.312719 *    61.506628 *    36.729563 *    1    3    2  114)      7.77991     -1.49699     -4.89476
  115)  H   1     7.510943 *    37.024012 *   232.584912 *    1    2    3  115)      5.99661     -2.74793     -3.59218
  116)  H   1     4.266830 *    79.714005 *   306.183392 *    1    2    3  116)      0.76189      2.47853     -3.38855
  117)  H   1     4.488813 *   109.132014 *   293.281674 *    1    2    3  117)     -1.47119      1.67621     -3.89555
  118)  H   1     4.564156 *   140.423258 *   286.714168 *    1    2    3  118)     -3.51792      0.83630     -2.78502
  119)  H   1     1.747113 *   128.739331 *   179.308833 *    1    2    3  119)     -1.09331     -1.36265      0.01644
  120)  H   1     1.512033 *    50.478747 *   245.876649 *    1    2    3  120)      0.96220     -0.47670     -1.06450
  121)  H   1     5.597447 *   127.474217 *   164.310597 *    1    3    2  121)     -5.43220      0.61608     -1.20129
  122)  H   1     2.497174 *    50.934904 *     6.144949 *    1    2    3  122)      1.57373      1.92774      0.20755
  123)  H   1     4.541011 *    49.815786 *     5.461904 *    1    3    2  123)      4.51384     -0.37009     -0.33021
  124)  H   1     7.054626 *    50.741962 *     5.109938 *    1    3    2  124)      7.00388     -0.69045     -0.48652
  125)  H   1     8.610765 *    12.732290 *   305.516380 *    1    2    3  125)      8.39903      1.10249     -1.54470
  126)  H   1     8.272727 *    28.945135 *   322.492231 *    1    2    3  126)      7.23933      3.17607     -2.43777
  127)  H   1     4.128620 *    57.834070 *   353.968878 *    1    2    3  127)      2.19797      3.47557     -0.36721
  128)  H   1     6.238831 *    44.263711 *     9.348160 *    1    2    3  128)      4.46784      4.29664      0.70731
  129)  H   1     6.188494 *    65.191576 *    82.208849 *    1    2    3  129)      2.59660      0.76151      5.56554
  130)  H   1     4.091941 *    48.233917 *   128.732291 *    1    2    3  130)      2.72561     -1.90962      2.38084
  131)  H   1     3.215965 *    47.451844 *   342.266882 *    1    3    2  131)      3.13342     -0.05798      0.72163
  132)  H   1     5.055422 *    28.230477 *    23.214080 *    1    2    3  132)      4.45409      2.19771      0.94258
  133)  H   1     7.599227 *    69.907806 *    34.268397 *    1    2    3  133)      2.61058      5.89787      4.01849
  134)  H   1     7.171745 *    65.558406 *    -1.405974 *    1    2    3  134)      2.96742      6.52707     -0.16020
  135)  H   1     9.686537 *    65.131271 *    -4.193363 *    1    2    3  135)      4.07358      8.76481     -0.64263
  136)  H   1    11.044238 *    57.157933 *    19.156225 *    1    2    3  136)      5.98957      8.76522      3.04487
  137)  H   1     8.988291 *    56.592357 *    29.383342 *    1    2    3  137)      4.94888      6.53796      3.68145
  138)  H   1     6.564534 *    78.310618 *    25.714530 *    1    2    3  138)      1.33001      5.79177      2.78920
  139)  H   1     7.795977 *   135.470724 *   171.375447 *    1    3    2  139)     -7.75200     -0.10776     -0.81984
  140)  H   1    10.125005 *   135.594389 *   162.974025 *    1    3    2  140)     -9.90490     -0.32460     -2.07447
  141)  H   1    10.987269 *   156.081144 *   243.372926 *    1    2    3  141)    -10.04369     -1.99652     -3.98225
  142)  H   1     7.678609 *   142.610998 *   226.955283 *    1    2    3  142)     -6.10089     -3.18257     -3.40755
  143)  H   1     5.220036 *   139.247563 *   209.958780 *    1    2    3  143)     -3.95437     -2.95229     -1.70168
  144)  H   1     6.637240 *   144.970522 *   195.834806 *    1    2    3  144)     -5.43495     -3.66519     -1.03955
  145)  H   1     5.871396 *   148.604248 *   156.955813 *    1    2    3  145)     -5.01176     -2.81461      1.19729
  146)  H   1     7.220425 *   131.968297 *   162.927974 *    1    2    3  146)     -4.82844     -5.13194      1.57605
  147)  H   1     8.092885 *   114.243525 *   165.860575 *    1    2    3  147)     -3.32307     -7.15560      1.80260
  148)  H   1     5.153951 *    91.481580 *   179.467936 *    1    2    3  148)     -0.13326     -5.15201      0.04784
  149)  H   1     3.395529 *   116.383115 *   184.401504 *    1    2    3  149)     -1.50888     -3.03289     -0.23345
  150)  H   1     5.848913 *   152.647528 *    40.040914 *    1    2    3  150)     -5.19499      2.05740      1.72887
  151)  H   1     5.131463 *   118.621881 *    25.609976 *    1    2    3  151)     -2.45811      4.06187      1.94699
  152)  H   1     5.565462 *    92.193672 *    24.794351 *    1    2    3  152)     -0.21303      5.04873      2.33224
  153)  H   1     5.641796 *    83.593974 *    69.203405 *    1    2    3  153)      0.62947      1.99062      5.24128
  154)  H   1     5.185541 *   107.922528 *    78.510568 *    1    2    3  154)     -1.59575      0.98277      4.83504
  155)  H   1     5.306049 *   135.328399 *    74.083229 *    1    2    3  155)     -3.77339      1.02302      3.58736
  156)  H   1     6.725895 *    55.110344 *    50.181660 *    1    2    3  156)      3.84720      3.53281      4.23745

 Normal termination. 

 +-------------------------------------------------+
 |    Date: 18.12.2003 Time: 11.54. 3              |
 +-------------------------------------------------+
  Elapsed time is       3508 second(s)
  Return code is      0
