# Supplementary material for: Characterization by SEM, TEM and Quantum-Chemical Simulations of the Spherical Carbon with Nitrogen (SCN) Active Carbon Produced by Thermal Decomposition of Poly(vinylpyridine-divinylbenzene) Copolymer
Source: Materials (Basel). 2009 Sep 7;2(3):1239–51. doi: 10.3390/ma2031239 (PMC5445732; doi:10.3390/ma2031239)
Supplement: Supplementary file 1 [file materials-02-01239-s001.zip › Supplementary Data/c04.prt]

 File name for system under study is:
 SKN                                                                             
 +--------------------- QuChem --------------------+
 | Quantum Chemisty SemiEmpirical and SemiAbInitio |
 |   program for Molecule and Cluster simulation   |
 |   by Khavryutchenko Vladimir D. CompChem Group. |
 |  E-mail: vkhavr@compchem.kiev.ua  Reg.No 000001 |
 |    UKRAINE 02091, Kiev, ul. Revutskogo 13/149   |
 | Compaq Visual Fortran 6.6 / 300 atoms & 1000 AO |
 | Copyright (C) 1990-2003 CompChem. Ed.02.08.2003 |
 +-------------------------------------------------+
 |     Date: 18.12.2003 Time: 23.19.21             |
 +-------------------------------------------------+
 Commentary for system under study is:
 Cluster SKN by PM3 method.Mult=1. Point 04.                                     

 Timing section. =============================
 Computation time is:10 day(s),  0 hour(s),  0 min.,  1 sec.
 or in seconds:    864001
 Quantum chemistry method section. ===========
 Used quantum chemistry method is PM3
 In/out file control section. ================
 i= 1; 10
 i= 2; 10
 i= 3; 11
 i= 4; 00
 i= 5; 11
 i= 6; 11
 i= 7; 01
 i= 8; 00
 i= 9; 11
 i=10; 01
 i=11; 01
 i=12; 00
 i=13; 00
 i=14; 00
 i=15; 00
 i=16; 00
 SCF information section. ====================
 Charge of system KHARGE:.............   0
 Multiplicity of system IMULT:........   1
 Close or open shell HF ISHELL:.......   0
 Initial density matrix KTRIAL:.......   0
 Max. number of SCF calc. KITSCF:..... 515
 Density matrix extrapol. NSTART:.....   1
 Density matrix extrapol. NSTEP:......   4
 Density matrix saving & print. IWPF:.   1
 Shift of LUMO in eV SHLEV:........           0.000
 SCF accuracy for optimiz. SCFOPT:.     0.000005000
 SCF accuracy for optimiz. SCFHES:.     0.000005000
 SCF accuracy for optimiz. SCFDIP:.     0.000155000
 SCF accuracy for optimiz. SCFPOL:.     0.000255000
 Printing pointer section. ===================
 Optimization control section. ===============
 Number of function evaluation 
 during optimization MAXEND.........      90803
 Max. gradient for optimization 
 terminating GMAX..................     0.15000
 Max. determination of hessian 
 for Newton-Raphson optim. RMVAL...     0.15000
 Parameter for N-R optimization 
 convergence rate RMVAL............     0.05000
 ==================== End of read of control file ====================
 Geometry is reding from exist file 3 with current structure.

     Trial geometry parameters
     NOTE! These parameters define the initial trial geometry of the previous run
     This run starts where the previous ended due to time or iteration limit.
    Atom  Symbol  Atomic   Bond length       Bond angle        Twist
   number         number   (angstroms)       (degrees)        (degrees)
     I                       NA I             NB NA I        NC  NB  NA  I     NA    NB    NC
     1)     XX     99
     2)     XX     99      0.999990                                             1
     3)     XX     99      0.999990          90.000000                          2     1
     4)      C      6      4.195110 *       122.830690 *       117.000960 *     1     2     3
     5)      C      6      3.591540 *       119.365370 *        93.523950 *     1     2     3
     6)      C      6      5.475470 *       114.595980 *       118.335900 *     1     2     3
     7)      C      6      5.812090 *       100.950390 *       116.171250 *     1     2     3
     8)      C      6      7.187690 *        99.065430 *       117.238230 *     1     2     3
     9)      N      7      8.088500 *       106.325100 *       119.409390 *     1     2     3
    10)      C      6      7.856770 *       115.765790 *       121.199600 *     1     2     3
    11)      C      6      6.652120 *       121.305840 *       121.141870 *     1     2     3
    12)      C      6      3.245610 *       132.130940 *        40.529370 *     1     2     3
    13)      C      6      3.038930 *       142.267990 *        78.595940 *     1     2     3
    14)      C      6      3.674300 *       137.580520 *       367.756680 *     1     2     3
    15)      C      6      3.394900 *       123.124560 *       345.166510 *     1     2     3
    16)      C      6      4.521620 *       121.531470 *       331.156630 *     1     2     3
    17)      C      6      5.580730 *       131.831420 *       332.693080 *     1     2     3
    18)      N      7      5.758500 *       142.219520 *       345.604900 *     1     2     3
    19)      C      6      4.943640 *       145.244320 *       364.550230 *     1     2     3
    20)      C      6      5.581530 *        64.519310 *       228.544000 *     1     2     3
    21)      C      6      6.070310 *        52.656520 *       232.175340 *     1     2     3
    22)      C      6      6.647240 *        73.817010 *       227.043160 *     1     2     3
    23)      C      6      6.590910 *        85.667940 *       224.338560 *     1     2     3
    24)      C      6      7.866730 *        90.018170 *       223.671200 *     1     2     3
    25)      C      6      8.987820 *        84.525010 *       225.178960 *     1     2     3
    26)      N      7      9.032410 *        76.156240 *       227.182590 *     1     2     3
    27)      C      6      7.977530 *        70.546100 *       228.282690 *     1     2     3
    28)      C      6      5.483920 *        39.550110 *       235.742910 *     1     2     3
    29)      C      6      4.360220 *        37.446690 *       248.982730 *     1     2     3
    30)      C      6      6.453360 *        30.056900 *       226.972820 *     1     2     3
    31)      C      6      7.705040 *        34.503420 *       222.536300 *     1     2     3
    32)      C      6      8.653020 *        31.065370 *       210.512420 *     1     2     3
    33)      C      6      8.405890 *        26.133130 *       194.357260 *     1     2     3
    34)      C      6      7.386350 *        19.303730 *       189.915610 *     1     2     3
    35)      N      7      6.448960 *        18.188910 *       214.876790 *     1     2     3
    36)      C      6      3.217540 *        47.607100 *       264.767230 *     1     2     3
    37)      C      6      3.761680 *        25.504280 *       275.448080 *     1     2     3
    38)      C      6      1.968620 *        60.752870 *       248.595210 *     1     2     3
    39)      C      6      2.457130 *        94.088740 *       239.105500 *     1     2     3
    40)      C      6      2.318470 *       125.100880 *       223.930310 *     1     2     3
    41)      C      6      1.618610 *       147.069340 *       180.949100 *     1     2     3
    42)      C      6      0.638380 *       105.523820 *       124.925360 *     1     2     3
    43)      C      6      0.997510 *        19.429580 *       236.860480 *     1     2     3
    44)      C      6      2.861460 *       147.367340 *       215.110110 *     1     3     2
    45)      C      6      3.952700 *       145.750510 *       183.126690 *     1     3     2
    46)      C      6      4.162560 *        34.458470 *        15.362210 *     1     3     2
    47)      C      6      3.509950 *        25.387930 *        11.389480 *     1     2     3
    48)      C      6      5.610100 *        36.813300 *        11.408060 *     1     3     2
    49)      C      6      6.465760 *        47.395300 *        11.387500 *     1     3     2
    50)      C      6      7.837910 *        44.684260 *        10.127730 *     1     3     2
    51)      C      6      8.375400 *        35.680720 *         9.158590 *     1     3     2
    52)      C      6      7.687990 *        26.980770 *         9.007990 *     1     3     2
    53)      N      7      6.355870 *        25.805440 *        10.159520 *     1     3     2
    54)      C      6      4.341350 *        37.131770 *        36.927100 *     1     2     3
    55)      C      6      4.912760 *        49.391840 *        23.259530 *     1     2     3
    56)      C      6      4.797200 *        37.387680 *        66.424390 *     1     2     3
    57)      C      6      5.805140 *        47.895920 *        69.725340 *     1     2     3
    58)      C      6      6.559600 *        50.018550 *        84.011660 *     1     2     3
    59)      N      7      6.483170 *        46.682800 *        99.273380 *     1     2     3
    60)      C      6      5.620340 *        38.846520 *       108.324810 *     1     2     3
    61)      C      6      4.700660 *        30.162930 *        94.419990 *     1     2     3
    62)      C      6      6.076690 *        58.488240 *        26.002170 *     1     2     3
    63)      C      6      6.571440 *        65.361910 *        36.393360 *     1     2     3
    64)      C      6      7.028180 *        59.691680 *        14.483950 *     1     2     3
    65)      C      6      6.835900 *        63.186480 *         2.037210 *     1     2     3
    66)      C      6      8.059430 *        64.622550 *        -3.489900 *     1     2     3
    67)      N      7      9.235270 *        62.534210 *         0.960080 *     1     2     3
    68)      C      6      9.373100 *        59.806750 *         9.894470 *     1     2     3
    69)      C      6      8.384940 *        58.560310 *        17.177180 *     1     2     3
    70)      C      6      5.028330 *       158.836470 *       179.818600 *     1     2     3
    71)      C      6      5.334410 *       143.763940 *       169.839060 *     1     2     3
    72)      C      6      6.261470 *       162.645370 *       201.907570 *     1     2     3
    73)      C      6      6.980070 *       141.282970 *       175.639200 *     1     3     2
    74)      C      6      8.231170 *       139.523600 *       169.004910 *     1     3     2
    75)      C      6      8.771290 *       162.613130 *       232.031420 *     1     2     3
    76)      N      7      8.234700 *       154.763020 *       223.633660 *     1     2     3
    77)      C      6      7.019840 *       153.390300 *       213.863550 *     1     2     3
    78)      C      6      4.809310 *       133.063550 *       155.855420 *     1     2     3
    79)      C      6      3.815840 *       134.189220 *       136.122550 *     1     2     3
    80)      C      6      5.637970 *       119.753750 *       157.197210 *     1     2     3
    81)      C      6      7.020900 *       121.657260 *       157.232130 *     1     2     3
    82)      C      6      7.930970 *       113.600690 *       158.282910 *     1     2     3
    83)      N      7      7.724530 *       103.826650 *       159.240350 *     1     2     3
    84)      C      6      6.532730 *        98.619940 *       159.547900 *     1     2     3
    85)      C      6      5.335210 *       105.501640 *       158.686840 *     1     2     3
    86)      C      6      4.728110 *       120.788880 *        76.289830 *     1     2     3
    87)      C      6      4.350380 *       136.418800 *        61.886420 *     1     2     3
    88)      C      6      4.985050 *       105.222670 *        67.477720 *     1     2     3
    89)      C      6      5.271920 *       102.784940 *        51.892980 *     1     2     3
    90)      C      6      5.575950 *        89.185930 *        47.239380 *     1     2     3
    91)      C      6      5.617490 *        77.699260 *        55.938800 *     1     2     3
    92)      C      6      5.600190 *        79.842560 *        70.371760 *     1     2     3
    93)      C      6      5.299860 *        92.779770 *        76.412950 *     1     2     3
    94)      C      6      6.132990 *        65.481330 *        50.304680 *     1     2     3
    95)      C      6      6.418920 *        54.615170 *        56.483470 *     1     2     3
    96)      H      1      3.243050 *       101.468600 *        93.898900 *     1     2     3
    97)      H      1      5.203660 *        91.839440 *       113.507540 *     1     2     3
    98)      H      1      7.728230 *        91.817930 *       116.132780 *     1     2     3
    99)      H      1      8.806500 *       119.240360 *       122.764640 *     1     2     3
   100)      H      1      6.777240 *       130.436880 *       123.235160 *     1     2     3
   101)      H      1      3.157470 *       112.210600 *        39.081210 *     1     2     3
   102)      H      1      2.680040 *       107.225060 *       345.126460 *     1     2     3
   103)      H      1      4.836660 *       110.826170 *       323.241830 *     1     2     3
   104)      H      1      6.529570 *       129.903470 *       326.388230 *     1     2     3
   105)      H      1      5.543990 *       149.489500 *        21.687960 *     1     2     3
   106)      H      1      7.175690 *        52.352380 *       232.919630 *     1     2     3
   107)      H      1      5.709930 *        91.575390 *       222.724640 *     1     2     3
   108)      H      1      8.129220 *        97.448560 *       221.941920 *     1     2     3
   109)      H      1     10.004150 *        87.020070 *       224.801070 *     1     2     3
   110)      H      1      8.319910 *        63.408740 *       230.246230 *     1     2     3
   111)      H      1      4.534070 *        67.987090 *       226.609030 *     1     2     3
   112)      H      1      8.075590 *        41.447800 *       227.243530 *     1     2     3
   113)      H      1      9.667530 *        33.598060 *       211.255990 *     1     2     3
   114)      H      1      9.171100 *        27.344390 *       183.370530 *     1     2     3
   115)      H      1      3.764330 *        59.998840 *       277.425250 *     1     2     3
   116)      H      1      3.536920 *        93.006340 *       242.349130 *     1     2     3
   117)      H      1      3.363170 *       131.765010 *       223.555310 *     1     2     3
   118)      H      1      1.549230 *        92.962560 *        90.750240 *     1     2     3
   119)      H      1      4.163410 *       131.692990 *       174.097720 *     1     3     2
   120)      H      1      1.862300 *        14.076670 *        15.453140 *     1     2     3
   121)      H      1      8.629300 *        50.026970 *       369.573860 *     1     3     2
   122)      H      1      9.465760 *        35.312220 *         8.366480 *     1     3     2
   123)      H      1      8.306700 *        20.550980 *         7.439470 *     1     3     2
   124)      H      1      4.737850 *        52.254590 *         6.714570 *     1     2     3
   125)      H      1      7.463170 *        55.001330 *        82.810100 *     1     2     3
   126)      H      1      5.956020 *        39.463960 *       124.739710 *     1     2     3
   127)      H      1      4.293720 *        54.730430 *       337.877520 *     1     3     2
   128)      H      1      5.877630 *        65.350970 *        -2.849130 *     1     2     3
   129)      H      1      8.261440 *        67.815000 *       349.013930 *     1     2     3
   130)      H      1     10.434500 *        59.025970 *        11.591780 *     1     2     3
   131)      H      1      8.782140 *        57.252390 *        25.085650 *     1     2     3
   132)      H      1      7.501680 *        69.789730 *        34.733970 *     1     2     3
   133)      H      1      6.745050 *       135.454370 *       185.891510 *     1     3     2
   134)      H      1      8.921470 *       134.658110 *       173.329820 *     1     3     2
   135)      H      1      9.798580 *       161.549300 *       238.759770 *     1     2     3
   136)      H      1      6.854180 *       144.469190 *       211.656010 *     1     2     3
   137)      H      1      6.289640 *       140.590570 *       176.815300 *     1     2     3
   138)      H      1      7.503750 *       129.395780 *       156.313980 *     1     2     3
   139)      H      1      9.007010 *       115.063340 *       158.280570 *     1     2     3
   140)      H      1      6.713720 *        89.285840 *       160.305980 *     1     2     3
   141)      H      1      4.368210 *        99.425060 *       159.008770 *     1     2     3
   142)      H      1      5.250970 *       143.244410 *        56.987970 *     1     2     3
   143)      H      1      5.558200 *       111.349210 *        44.316500 *     1     2     3
   144)      H      1      6.073890 *        88.117230 *        37.655470 *     1     2     3
   145)      H      1      6.129580 *        72.684420 *        76.635660 *     1     2     3
   146)      H      1      5.644400 *        93.929180 *        87.296130 *     1     2     3
   147)      H      1      5.706830 *       122.957950 *        82.396680 *     1     2     3
   148)      H      1      7.243800 *        49.966320 *        51.383540 *     1     2     3

               ************** 
      * parameters to be optimized, of which there are NVAR.........=   435
 Current system is nonlinear

 Total number of integrals max_q=    468738
 Integrals will use disk file

 Trial set of atomic coordinates (Angstroms)
 Atom #   Symbol  Atomic #     X-coordinate    Y-coordinate   Z-coordinate   Atomic orbitals
     1)     XX     99          0.000000       0.000000       0.000000
     2)     XX     99          0.999990       0.000000       0.000000
     3)     XX     99          0.999990       0.999990       0.000000
     4)      C      6         -2.274414      -1.600393       3.140817          1         4
     5)      C      6         -1.761209      -0.192392       3.124146          5         8
     6)      C      6         -2.278984      -2.363068       4.382113          9        12
     7)      C      6         -1.104059      -2.516779       5.121256         13        16
     8)      C      6         -1.132509      -3.248651       6.310830         17        20
     9)      N      7         -2.273573      -3.811695       6.762077         21        24
    10)      C      6         -3.415287      -3.665329       6.052273         25        28
    11)      C      6         -3.456483      -2.939330       4.864542         29        32
    12)      C      6         -2.177243       1.829487       1.564152         33        36
    13)      C      6         -2.403434       0.367719       1.823015         37        40
    14)      C      6         -2.712464       2.455834       0.334516         41        44
    15)      C      6         -1.855180       2.748424      -0.727884         45        48
    16)      C      6         -2.364657       3.375894      -1.859243         49        52
    17)      C      6         -3.722019       3.694871      -1.907630         53        56
    18)      N      7         -4.551310       3.417115      -0.877055         57        60
    19)      C      6         -4.061647       2.809379       0.223581         61        64
    20)      C      6          2.401213      -3.335789      -3.776263         65        68
    21)      C      6          3.682201      -2.959517      -3.811997         69        72
    22)      C      6          1.852626      -4.350259      -4.672133         73        76
    23)      C      6          0.497856      -4.700500      -4.593206         77        80
    24)      C      6         -0.002495      -5.690118      -5.432126         81        84
    25)      C      6          0.857539      -6.306564      -6.346084         85        88
    26)      N      7          2.161231      -5.960679      -6.433026         89        92
    27)      C      6          2.656903      -5.005620      -5.614768         93        96
    28)      C      6          4.228475      -1.965617      -2.886127         97       100
    29)      C      6          3.461663      -0.950820      -2.474742        101       104
    30)      C      6          5.585567      -2.205496      -2.362856        105       108
    31)      C      6          6.349665      -3.216024      -2.950693        109       112
    32)      C      6          7.411996      -3.846764      -2.267040        113       116
    33)      C      6          7.546581      -3.586811      -0.918085        117       120
    34)      C      6          6.971085      -2.405275      -0.420463        121       124
    35)      N      7          6.126722      -1.651473      -1.151089        125       128
    36)      C      6          2.169300      -0.216722      -2.366375        129       132
    37)      C      6          3.395116       0.153780      -1.612382        133       136
    38)      C      6          0.961824      -0.626868      -1.599186        137       140
    39)      C      6         -0.175197      -1.258424      -2.103132        141       144
    40)      C      6         -1.333162      -1.366071      -1.315992        145       148
    41)      C      6         -1.358546      -0.879794      -0.014575        149       152
    42)      C      6         -0.170855      -0.352145       0.504313        153       156
    43)      C      6          0.940703      -0.181399      -0.277847        157       160
    44)      C      6         -2.596531      -0.811391       0.887482        161       164
    45)      C      6         -3.880983      -0.739650       0.121337        165       168
    46)      C      6          4.032803       0.821036      -0.623943        169       172
    47)      C      6          3.170979       1.475238       0.297178        173       176
    48)      C      6          5.505967       0.845836      -0.664913        177       180
    49)      C      6          6.393865      -0.203982      -0.939647        181       184
    50)      C      6          7.777064       0.103919      -0.969180        185       188
    51)      C      6          8.220819       1.400315      -0.777550        189       192
    52)      C      6          7.280496       2.408592      -0.546120        193       196
    53)      N      7          5.971856       2.120340      -0.488037        197       200
    54)      C      6          3.461138       2.094954       1.574486        201       204
    55)      C      6          3.197629       3.426536       1.472831        205       208
    56)      C      6          3.811592       1.165034       2.669754        209       212
    57)      C      6          3.892227       1.492464       4.040145        213       216
    58)      C      6          4.214803       0.524375       4.998882        217       220
    59)      N      7          4.447693      -0.760113       4.655292        221       224
    60)      C      6          4.377284      -1.108361       3.346513        225       228
    61)      C      6          4.064191      -0.182024       2.354872        229       232
    62)      C      6          3.176125       4.656187       2.271192        233       236
    63)      C      6          2.739536       4.808179       3.544035        237       240
    64)      C      6          3.546792       5.874743       1.517556        241       244
    65)      C      6          3.083593       6.097044       0.216878        245       248
    66)      C      6          3.454107       7.268224      -0.443258        249       252
    67)      N      7          4.259481       8.193179       0.137302        253       256
    68)      C      6          4.713902       7.980987       1.392112        257       260
    69)      C      6          4.373591       6.834850       2.112757        261       264
    70)      C      6         -4.689188      -1.815374       0.005748        265       268
    71)      C      6         -4.302673      -3.103786       0.556275        269       272
    72)      C      6         -5.976428      -1.732831      -0.696859        273       276
    73)      C      6         -6.929207      -0.772828      -0.331966        277       280
    74)      C      6         -8.136175      -0.718544      -1.019069        281       284
    75)      C      6         -8.370520      -1.612550      -2.066304        285       288
    76)      N      7         -7.448715      -2.541125      -2.422729        289       292
    77)      C      6         -6.276287      -2.610889      -1.752035        293       296
    78)      C      6         -3.283841      -3.206278       1.437232        297       300
    79)      C      6         -2.659756      -1.972258       1.896452        301       304
    80)      C      6         -2.797974      -4.512147       1.896991        305       308
    81)      C      6         -3.684827      -5.510546       2.312785        309       312
    82)      C      6         -3.175244      -6.751769       2.689188        313       316
    83)      N      7         -1.846048      -7.013719       2.658611        317       320
    84)      C      6         -0.979122      -6.051797       2.256909        321       324
    85)      C      6         -1.425920      -4.789517       1.868622        325       328
    86)      C      6         -2.420207       0.962672       3.945996        329       332
    87)      C      6         -3.151407       1.413226       2.645228        333       336
    88)      C      6         -1.308929       1.842488       4.443272        337       340
    89)      C      6         -1.166635       3.172811       4.045414        341       344
    90)      C      6          0.079222       3.785336       4.093431        345       348
    91)      C      6          1.196767       3.074005       4.546915        349       352
    92)      C      6          0.987614       1.851708       5.192102        353       356
    93)      C      6         -0.257028       1.243591       5.145477        357       360
    94)      C      6          2.545128       3.563945       4.293505        361       364
    95)      C      6          3.716974       2.889669       4.363078        365       368
    96)      H      1         -0.644818      -0.216112       3.170943        369       369
    97)      H      1         -0.167031      -2.074513       4.769337        370       370
    98)      H      1         -0.245167      -3.402208       6.934725        371       371
    99)      H      1         -4.301750      -4.158694       6.461784        372       372
   100)      H      1         -4.395785      -2.827143       4.314547        373       373
   101)      H      1         -1.193562       2.269134       1.842840        374       374
   102)      H      1         -0.793629       2.474069      -0.657076        375       375
   103)      H      1         -1.719597       3.621802      -2.705332        376       376
   104)      H      1         -4.188694       4.171537      -2.772798        377       377
   105)      H      1         -4.776348       2.615414       1.040163        378       378
   106)      H      1          4.382936      -3.425624      -4.532714        379       379
   107)      H      1         -0.156979      -4.193060      -3.872584        380       380
   108)      H      1         -1.053840      -5.995674      -5.387534        381       381
   109)      H      1          0.520077      -7.088922      -7.039867        382       382
   110)      H      1          3.724180      -4.757707      -5.719756        383       383
   111)      H      1          1.699440      -2.887714      -3.054636        384       384
   112)      H      1          6.053132      -3.628997      -3.924937        385       385
   113)      H      1          8.052472      -4.573195      -2.775737        386       386
   114)      H      1          8.146336      -4.205347      -0.247673        387       387
   115)      H      1          1.882231       0.421294      -3.232630        388       388
   116)      H      1         -0.185499      -1.639164      -3.128663        389       389
   117)      H      1         -2.240130      -1.817956      -1.728515        390       390
   118)      H      1         -0.080069      -0.020258       1.547027        391       391
   119)      H      1         -4.144823       0.228517      -0.319695        392       392
   120)      H      1          1.806377       0.436574       0.120688        393       393
   121)      H      1          8.530979      -0.691010      -1.099873        394       394
   122)      H      1          9.289598       1.634065      -0.796128        395       395
   123)      H      1          7.544481       3.455362      -0.377559        396       396
   124)      H      1          2.900294       3.720704       0.438042        397       397
   125)      H      1          4.280557       0.765164       6.065498        398       398
   126)      H      1          4.598194      -2.157223       3.110817        399       399
   127)      H      1          4.049461      -0.543205       1.320160        400       400
   128)      H      1          2.451317       5.335454      -0.265533        401       401
   129)      H      1          3.119506       7.509647      -1.457833        402       402
   130)      H      1          5.370110       8.764074       1.797696        403       403
   131)      H      1          4.750605       6.689606       3.131598        404       404
   132)      H      1          2.591578       5.785361       4.011050        405       405
   133)      H      1         -6.727166      -0.071161       0.485665        406       406
   134)      H      1         -8.890938       0.022862      -0.737108        407       407
   135)      H      1         -9.294897      -1.608336      -2.651474        408       408
   136)      H      1         -5.577953      -3.390593      -2.090478        409       409
   137)      H      1         -4.859559      -3.986860       0.221832        410       410
   138)      H      1         -4.762432      -5.310267       2.329499        411       411
   139)      H      1         -3.815549      -7.579686       3.019301        412       412
   140)      H      1          0.083681      -6.320515       2.262328        413       413
   141)      H      1         -0.715327      -4.023260       1.543678        414       414
   142)      H      1         -4.207053       1.711915       2.634907        415       415
   143)      H      1         -2.023470       3.703950       3.616616        416       416
   144)      H      1          0.199555       4.806094       3.708609        417       417
   145)      H      1          1.824374       1.352596       5.693320        418       418
   146)      H      1         -0.386773       0.265643       5.624864        419       419
   147)      H      1         -3.104649       0.633576       4.746330        420       420
   148)      H      1          4.659486       3.461490       4.333580        421       421


 Total number of electrons NELNS=  430
 RHF calculation:
 Alpha-spin electrons NALPH.....  215
 Beta-spin  electrons NBET .....  215
 Multiplicity of system IMULT ..    1
 Density matrix will read from file 18
 Read previous saved data from file 18 *.hes.
     1   -212505.084100219  -212505.084100219    0.000193540
     2   -212505.084119888       -0.000019669    0.000158579
     3   -212505.084129986       -0.000010098    0.000132201
     4   -212505.084135983       -0.000005997    0.000109975
     5   -212505.084139866       -0.000003883    0.000091811
     6   -212505.084189141       -0.000049275    0.000022083
     7   -212505.084148650        0.000040492    0.000014416
     8   -212505.084148771       -0.000000121    0.000009732
 ITN=   0 IFN=   1 IEXIT=   1 F=0.80937385D+03 GMAX=0.797D+02 TIME=          0.

 ITN= 208 IFN= 223 IEXIT=   1 F=0.79783628D+03 GMAX=0.157D+00 TIME=       7560.
     1   -214852.858925801  -214852.858925801    0.000011622
     2   -214852.858929249       -0.000003448    0.000008259
     1   -214852.887478878  -214852.887478878    0.000003943
     2   -214852.887478904       -0.000000025    0.000002979
 ITN= 209 IFN= 225 IEXIT=   1 F=0.79783627D+03 GMAX=0.142D+00 TIME=       7578.
 Test on gradient satisfied,GMAX=0.142D+00
 VA09A optimization sucsesfully finished
 ITN= 209; IFN= 225; IEXIT=   1; F=0.79783627D+03

 Optimization finished after 209 cycles and   225 SCF calculations

 Final HEAT OF FORMATION        797.83627 kcal/mol
 Max. value of cartesian gradient on atom   16 by axe Y is    0.031226218 eV/A


 Optimized variables and gradients

    I        1           2           3           4           5           6           7           8           9          10
  X(I)    4.24687   109.38015   133.39590     3.61006   108.93782   112.16192     5.51260   100.80713   133.54115     5.81128
  G(I)   -0.00432     0.00609    -0.00745     0.00007     0.00877     0.01095     0.00563     0.04892     0.02104     0.00875

    I       11          12          13          14          15          16          17          18          19          20
  X(I)   87.30866   130.35622     7.18478    85.23036   130.77610     8.11300    92.27514   133.02152     7.90933   101.58421
  G(I)   -0.01868     0.00452    -0.00476    -0.04038    -0.02758    -0.00246    -0.02037    -0.02068    -0.00583     0.10359

    I       21          22          23          24          25          26          27          28          29          30
  X(I)  135.27206     6.71008   107.13830   136.05678     3.42248   134.10901    69.75834     3.15432   133.91482   106.30238
  G(I)    0.00993     0.00103    -0.02409     0.01882    -0.00354    -0.04272     0.02566     0.00517    -0.00052    -0.00793

    I       31          32          33          34          35          36          37          38          39          40
  X(I)    3.93732   147.80266   402.29739     3.63313   142.08855   367.05351     4.78877   141.92049   349.72678     5.89835
  G(I)    0.00594    -0.02496    -0.05672     0.00305     0.05293    -0.01029    -0.00904     0.05129     0.04080    -0.00920

    I       41          42          43          44          45          46          47          48          49          50
  X(I)  150.22496   356.58746     6.08948   156.18138   382.11700     5.25065   153.53027   406.81720     5.94162    63.03042
  G(I)    0.10108     0.04751    -0.02212    -0.13592     0.00772     0.00280    -0.02592    -0.08778    -0.01806     0.06439

    I       51          52          53          54          55          56          57          58          59          60
  X(I)  229.03734     6.24812    51.32998   224.42744     7.09506    70.85987   228.90654     7.18280    81.68643   231.98599
  G(I)    0.01640     0.00874    -0.08560    -0.01834     0.00353     0.06631     0.01168    -0.00159    -0.04751     0.03150

    I       61          62          63          64          65          66          67          68          69          70
  X(I)    8.48423    85.21550   231.38441     9.52753    79.92775   228.70885     9.46842    72.09571   226.33192     8.35635
  G(I)    0.00618     0.09786     0.08593     0.00429    -0.11513    -0.00287     0.00473     0.11636    -0.06699    -0.00359

    I       71          72          73          74          75          76          77          78          79          80
  X(I)   67.18001   225.98943     5.54527    38.95013   222.77468     4.46480    35.10463   236.42460     6.29955    31.85366
  G(I)    0.03187    -0.10980    -0.00010    -0.01590     0.01204     0.00956     0.02950    -0.01199     0.00969     0.03363

    I       81          82          83          84          85          86          87          88          89          90
  X(I)  205.31534     7.16845    39.57501   196.49220     7.87293    38.99837   181.80741     7.71200    33.19664   167.80188
  G(I)    0.01235    -0.00255    -0.02321    -0.03536    -0.00907     0.05720    -0.01786     0.00223    -0.01161    -0.02303

    I       91          92          93          94          95          96          97          98          99         100
  X(I)    7.04553    23.62420   165.70319     6.38778    20.55690   191.25551     3.33692    42.80419   256.01215     3.85934
  G(I)    0.01024    -0.01333    -0.01815    -0.00062     0.01835     0.01816    -0.00463     0.01930    -0.00301    -0.00145

    I      101         102         103         104         105         106         107         108         109         110
  X(I)   20.62590   258.63181     2.08307    55.58726   240.35574     2.62719    83.97309   225.00086     2.47689   110.42162
  G(I)   -0.03196     0.01882     0.01977     0.00534     0.00307    -0.00457     0.00867    -0.00246    -0.00031    -0.01043

    I      111         112         113         114         115         116         117         118         119         120
  X(I)  207.47118     1.69541   131.58790   177.78533     0.46888   121.01175   123.00775     0.99336    23.87319   266.69043
  G(I)   -0.01055     0.00547    -0.00019     0.01162     0.00578     0.00124    -0.00648    -0.00603    -0.01849    -0.00302

    I      121         122         123         124         125         126         127         128         129         130
  X(I)    2.95242   157.75702   244.13298     3.94225   158.56730   191.98888     4.24583    39.47992     7.13660     3.56540
  G(I)    0.00510     0.04661     0.00032     0.00453     0.02761    -0.01445    -0.00311    -0.01444    -0.00044    -0.00579

    I      131         132         133         134         135         136         137         138         139         140
  X(I)   20.96911    20.42463     5.70432    41.62119     5.02824     6.51905    52.35983     6.87020     7.88644    50.16242
  G(I)    0.02773     0.01066     0.00370    -0.00835     0.00659    -0.00076    -0.02698     0.01120     0.00661    -0.02198

    I      141         142         143         144         145         146         147         148         149         150
  X(I)    8.60968     8.45749    41.28501     8.78484     7.81473    32.66110     6.36869     6.49110    31.14401     3.94934
  G(I)    0.00189     0.00895     0.14230    -0.02646     0.00682    -0.04511     0.01250    -0.01494    -0.08565     0.01277

    I      151         152         153         154         155         156         157         158         159         160
  X(I)    4.18792    35.58127    48.15479     4.44385    50.16907    32.28972     4.93860    36.44491    75.72364     6.04636
  G(I)   -0.00099    -0.02292     0.00427    -0.00468    -0.01124     0.00987    -0.00621    -0.00650    -0.02750     0.00338

    I      161         162         163         164         165         166         167         168         169         170
  X(I)   45.63943    75.97844     7.00837    46.16624    88.40590     7.06894    42.33785   103.20538     6.15523    36.52764
  G(I)    0.02697    -0.00084    -0.00104     0.00145     0.03465     0.00091     0.03008    -0.05430    -0.00086    -0.01969

    I      171         172         173         174         175         176         177         178         179         180
  X(I)  113.36658     4.99943    30.63649   103.42031     5.55681    61.12582    33.39249     6.21032    67.12346    44.43371
  G(I)    0.00443     0.00570    -0.02630    -0.00749     0.00850     0.00255    -0.06069    -0.00221     0.01614     0.00016

    I      181         182         183         184         185         186         187         188         189         190
  X(I)    6.29458    64.80267    20.03308     5.89708    69.83850     7.46932     7.02798    73.13316     0.66235     8.26384
  G(I)    0.00397    -0.04491     0.02767     0.00372    -0.04470     0.04217     0.00028    -0.02691     0.00034     0.00186

    I      191         192         193         194         195         196         197         198         199         200
  X(I)   71.18396     4.50488     8.54516    67.24899    13.19775     7.68618    64.32746    21.10238     5.01866   146.71634
  G(I)    0.01957    -0.02532    -0.00650     0.03607     0.01649    -0.00708     0.02464     0.07135    -0.00694    -0.00822

    I      201         202         203         204         205         206         207         208         209         210
  X(I)  180.82688     5.39193   131.39397   176.63180     6.18820   152.54224   194.80458     6.85105   151.77006   175.51830
  G(I)   -0.02194     0.00389     0.01421     0.03648    -0.00196     0.09687    -0.01154    -0.00411     0.07334    -0.02168

    I      211         212         213         214         215         216         217         218         219         220
  X(I)    8.07673   148.83823   167.17211     8.63249   156.23009   216.47887     8.13460   147.63019   215.55297     6.95339
  G(I)   -0.00025    -0.00275     0.03681    -0.00127    -0.14103     0.00806     0.00237     0.08296     0.01901     0.00630

    I      221         222         223         224         225         226         227         228         229         230
  X(I)  144.86562   208.05289     4.93351   120.22001   165.82858     3.93186   120.46562   149.85393     5.83219   107.88888
  G(I)   -0.03347     0.00822    -0.00099     0.01356    -0.00403    -0.00690     0.00922    -0.04703     0.01097     0.01030

    I      231         232         233         234         235         236         237         238         239         240
  X(I)  167.46983     7.20134   110.29457   166.85242     8.15833   102.81219   168.17575     8.00342    93.42544   169.88936
  G(I)   -0.01718    -0.00863     0.01315     0.01567     0.01200     0.02718     0.01556    -0.00250    -0.09687     0.01016

    I      241         242         243         244         245         246         247         248         249         250
  X(I)    6.83549    88.23310   170.90853     5.60624    94.25384   169.98164     4.79084   113.12707    97.51085     4.48156
  G(I)    0.00264    -0.02004    -0.00999    -0.00048     0.00422     0.00144     0.00078     0.01678     0.00294     0.00230

    I      251         252         253         254         255         256         257         258         259         260
  X(I)  131.22817    90.98278     5.03648   100.23701    85.43234     5.25927   101.31108    69.79589     5.50516    88.97039
  G(I)   -0.02783     0.01424    -0.00109     0.01940     0.02385    -0.00208     0.00170     0.01290     0.00206    -0.04032

    I      261         262         263         264         265         266         267         268         269         270
  X(I)   61.94758     5.58379    75.76552    68.02707     5.66798    75.14637    82.76161     5.39756    86.50688    91.28486
  G(I)   -0.01626     0.00040    -0.03274    -0.03007     0.00059    -0.02743    -0.01708     0.00141     0.01710     0.01313

    I      271         272         273         274         275         276         277         278         279         280
  X(I)    6.03461    64.84304    59.17993     6.45720    53.37999    62.63437     3.20879    91.72839   108.85657     5.17378
  G(I)   -0.00696     0.01790     0.07726     0.00015     0.04480    -0.02147    -0.00200     0.00530    -0.00035     0.00008

    I      281         282         283         284         285         286         287         288         289         290
  X(I)   78.50482   127.25229     7.70430    77.97949   129.09150     8.87698   104.89586   136.49860     6.85293   116.01754
  G(I)   -0.00808    -0.00477    -0.00077     0.01812    -0.00982    -0.00145    -0.00303     0.00777     0.00030    -0.04574

    I      291         292         293         294         295         296         297         298         299         300
  X(I)  138.58928     3.25744   117.03537    59.53097     2.82770   129.53746   360.46531     5.05451   132.69386   337.45922
  G(I)   -0.00076     0.00039     0.01370     0.00079     0.01240     0.04958     0.00345    -0.00100     0.02929    -0.00435

    I      301         302         303         304         305         306         307         308         309         310
  X(I)    6.86039   148.96951   347.56854     5.83314   151.22606    67.23946     7.31007    50.50936   221.15615     6.39035
  G(I)   -0.00581     0.00716     0.02034    -0.00228    -0.00848    -0.00762    -0.00367     0.00235     0.00405    -0.00621

    I      311         312         313         314         315         316         317         318         319         320
  X(I)   87.30529   235.09543     8.80731    91.90889   233.20927    10.56035    82.01943   228.54647     8.59352    60.25500
  G(I)    0.03085     0.01674    -0.00334    -0.07114     0.03617     0.00619     0.01155     0.00908     0.00018    -0.04428

    I      321         322         323         324         325         326         327         328         329         330
  X(I)  223.47918     4.98011    67.38320   233.18628     7.49219    46.71816   202.51808     8.69195    44.00555   181.00294
  G(I)    0.00134     0.01416    -0.02414     0.00246     0.00013     0.01833     0.00331     0.00427     0.02292     0.00385

    I      331         332         333         334         335         336         337         338         339         340
  X(I)    8.35235    35.73042   157.51273     3.85540    53.58402   271.44608     3.71567    82.55838   227.67588     3.52577
  G(I)   -0.00421     0.00131     0.00119     0.00084     0.00646    -0.00106    -0.00044     0.00849    -0.00087     0.00162

    I      341         342         343         344         345         346         347         348         349         350
  X(I)  116.16613   204.78647     1.33057   107.70617    68.03409     4.07841   143.72412   181.60960     1.85363    24.29337
  G(I)    0.00337     0.00270    -0.00476     0.00229     0.00118     0.00074    -0.01332     0.00731     0.00126    -0.00745

    I      351         352         353         354         355         356         357         358         359         360
  X(I)   -6.29403     8.63952    55.68689   369.18443     9.54538    41.05345     9.91596     8.47410    26.51388     5.29615
  G(I)    0.00078     0.00486     0.02691    -0.01218    -0.00209     0.00455     0.00376     0.00205    -0.04108     0.00173

    I      361         362         363         364         365         366         367         368         369         370
  X(I)    4.02548    53.48865    14.81509     7.94265    50.30644    86.37186     6.58164    36.42567   128.78152     4.44352
  G(I)   -0.00018     0.00081     0.00783    -0.00074     0.00475    -0.00076    -0.00047    -0.01245     0.00016    -0.00296

    I      371         372         373         374         375         376         377         378         379         380
  X(I)   60.43322   337.54445     4.87373    71.51452     3.25696     7.11876    77.46618   352.67415     9.62846    66.76957
  G(I)    0.01350     0.01896    -0.00702     0.00871    -0.01911    -0.00051    -0.00078    -0.00428     0.00614     0.00367

    I      381         382         383         384         385         386         387         388         389         390
  X(I)   14.22198     8.22153    62.02553    28.38757     7.08765    72.43062    42.32977     6.59725   146.56557   190.15876
  G(I)    0.00783    -0.00314     0.00916    -0.07205     0.00104     0.00724    -0.01305     0.00134    -0.00174     0.00297

    I      391         392         393         394         395         396         397         398         399         400
  X(I)    8.74537   144.10902   173.60952     9.65105   156.20249   222.77554     6.82783   135.82115   209.12999     6.34477
  G(I)   -0.00243     0.01373    -0.00026    -0.00342     0.01222    -0.00051     0.00223    -0.00141     0.01155    -0.00026

    I      401         402         403         404         405         406         407         408         409         410
  X(I)  128.95168   182.85478     7.64695   117.88761   165.25177     9.22358   104.47323   167.78322     7.05839    79.51030
  G(I)    0.01047    -0.00014     0.00246     0.04925    -0.00714    -0.00076     0.01568    -0.00073     0.00062    -0.04920

    I      411         412         413         414         415         416         417         418         419         420
  X(I)  172.46908     4.66648    88.06137   171.23628     5.40607   138.10480    91.10824     5.55719   111.32832    64.56421
  G(I)    0.00747    -0.00367    -0.01187    -0.00398    -0.00141    -0.00775     0.00351    -0.00069     0.00256     0.00999

    I      421         422         423         424         425         426         427         428         429         430
  X(I)    5.95041    90.03191    51.95914     6.22850    67.13635    87.35150     5.75519    85.84965   101.97752     5.76764
  G(I)   -0.00132    -0.00358     0.00999    -0.00065     0.00465    -0.02355    -0.00025    -0.00774    -0.00840    -0.00194

    I      431         432         433         434         435
  X(I)  113.51231   103.69344     7.21214    49.72481    55.41569
  G(I)   -0.00326    -0.00960    -0.00029     0.00552     0.01319

    Atom  Symbol  Atomic   Bond length       Bond angle        Twist
   number         number   (angstroms)       (degrees)        (degrees)
     I                       NA I             NB NA I        NC  NB  NA  I     NA    NB    NC
     1)     XX     99
     2)     XX     99      0.999990                                             1
     3)     XX     99      0.999990          90.000000                          2     1
     4)      C      6      4.246869 *       109.380146 *       133.395903 *     1     2     3
     5)      C      6      3.610058 *       108.937818 *       112.161924 *     1     2     3
     6)      C      6      5.512603 *       100.807133 *       133.541154 *     1     2     3
     7)      C      6      5.811277 *        87.308659 *       130.356224 *     1     2     3
     8)      C      6      7.184775 *        85.230357 *       130.776097 *     1     2     3
     9)      N      7      8.112996 *        92.275142 *       133.021525 *     1     2     3
    10)      C      6      7.909333 *       101.584210 *       135.272060 *     1     2     3
    11)      C      6      6.710082 *       107.138299 *       136.056777 *     1     2     3
    12)      C      6      3.422480 *       134.109012 *        69.758342 *     1     2     3
    13)      C      6      3.154322 *       133.914818 *       106.302379 *     1     2     3
    14)      C      6      3.937317 *       147.802657 *       402.297394 *     1     2     3
    15)      C      6      3.633132 *       142.088547 *       367.053513 *     1     2     3
    16)      C      6      4.788770 *       141.920494 *       349.726778 *     1     2     3
    17)      C      6      5.898354 *       150.224960 *       356.587459 *     1     2     3
    18)      N      7      6.089480 *       156.181380 *       382.117005 *     1     2     3
    19)      C      6      5.250647 *       153.530269 *       406.817197 *     1     2     3
    20)      C      6      5.941615 *        63.030415 *       229.037341 *     1     2     3
    21)      C      6      6.248124 *        51.329981 *       224.427437 *     1     2     3
    22)      C      6      7.095062 *        70.859875 *       228.906538 *     1     2     3
    23)      C      6      7.182800 *        81.686430 *       231.985991 *     1     2     3
    24)      C      6      8.484226 *        85.215504 *       231.384407 *     1     2     3
    25)      C      6      9.527527 *        79.927747 *       228.708847 *     1     2     3
    26)      N      7      9.468419 *        72.095707 *       226.331924 *     1     2     3
    27)      C      6      8.356351 *        67.180015 *       225.989435 *     1     2     3
    28)      C      6      5.545272 *        38.950131 *       222.774676 *     1     2     3
    29)      C      6      4.464795 *        35.104631 *       236.424599 *     1     2     3
    30)      C      6      6.299551 *        31.853660 *       205.315344 *     1     2     3
    31)      C      6      7.168450 *        39.575010 *       196.492205 *     1     2     3
    32)      C      6      7.872931 *        38.998369 *       181.807415 *     1     2     3
    33)      C      6      7.711999 *        33.196639 *       167.801885 *     1     2     3
    34)      C      6      7.045529 *        23.624196 *       165.703194 *     1     2     3
    35)      N      7      6.387780 *        20.556903 *       191.255511 *     1     2     3
    36)      C      6      3.336920 *        42.804193 *       256.012155 *     1     2     3
    37)      C      6      3.859335 *        20.625902 *       258.631810 *     1     2     3
    38)      C      6      2.083067 *        55.587263 *       240.355738 *     1     2     3
    39)      C      6      2.627189 *        83.973087 *       225.000860 *     1     2     3
    40)      C      6      2.476887 *       110.421622 *       207.471182 *     1     2     3
    41)      C      6      1.695414 *       131.587899 *       177.785332 *     1     2     3
    42)      C      6      0.468880 *       121.011748 *       123.007749 *     1     2     3
    43)      C      6      0.993356 *        23.873187 *       266.690426 *     1     2     3
    44)      C      6      2.952420 *       157.757015 *       244.132982 *     1     3     2
    45)      C      6      3.942249 *       158.567298 *       191.988883 *     1     3     2
    46)      C      6      4.245830 *        39.479918 *         7.136599 *     1     3     2
    47)      C      6      3.565404 *        20.969113 *        20.424633 *     1     2     3
    48)      C      6      5.704321 *        41.621187 *         5.028243 *     1     3     2
    49)      C      6      6.519047 *        52.359833 *         6.870204 *     1     3     2
    50)      C      6      7.886437 *        50.162421 *         8.609676 *     1     3     2
    51)      C      6      8.457487 *        41.285006 *         8.784839 *     1     3     2
    52)      C      6      7.814725 *        32.661105 *         6.368692 *     1     3     2
    53)      N      7      6.491097 *        31.144008 *         3.949342 *     1     3     2
    54)      C      6      4.187919 *        35.581267 *        48.154794 *     1     2     3
    55)      C      6      4.443850 *        50.169071 *        32.289721 *     1     2     3
    56)      C      6      4.938598 *        36.444912 *        75.723643 *     1     2     3
    57)      C      6      6.046356 *        45.639425 *        75.978438 *     1     2     3
    58)      C      6      7.008374 *        46.166237 *        88.405904 *     1     2     3
    59)      N      7      7.068935 *        42.337848 *       103.205377 *     1     2     3
    60)      C      6      6.155227 *        36.527636 *       113.366579 *     1     2     3
    61)      C      6      4.999434 *        30.636490 *       103.420312 *     1     2     3
    62)      C      6      5.556805 *        61.125818 *        33.392492 *     1     2     3
    63)      C      6      6.210325 *        67.123463 *        44.433707 *     1     2     3
    64)      C      6      6.294582 *        64.802669 *        20.033076 *     1     2     3
    65)      C      6      5.897077 *        69.838504 *         7.469320 *     1     2     3
    66)      C      6      7.027985 *        73.133160 *         0.662353 *     1     2     3
    67)      N      7      8.263839 *        71.183960 *         4.504878 *     1     2     3
    68)      C      6      8.545163 *        67.248991 *        13.197752 *     1     2     3
    69)      C      6      7.686177 *        64.327459 *        21.102381 *     1     2     3
    70)      C      6      5.018658 *       146.716342 *       180.826884 *     1     2     3
    71)      C      6      5.391926 *       131.393966 *       176.631799 *     1     2     3
    72)      C      6      6.188196 *       152.542235 *       194.804579 *     1     2     3
    73)      C      6      6.851054 *       151.770064 *       175.518302 *     1     3     2
    74)      C      6      8.076726 *       148.838229 *       167.172109 *     1     3     2
    75)      C      6      8.632491 *       156.230094 *       216.478875 *     1     2     3
    76)      N      7      8.134602 *       147.630194 *       215.552966 *     1     2     3
    77)      C      6      6.953385 *       144.865619 *       208.052892 *     1     2     3
    78)      C      6      4.933510 *       120.220013 *       165.828584 *     1     2     3
    79)      C      6      3.931855 *       120.465621 *       149.853929 *     1     2     3
    80)      C      6      5.832193 *       107.888879 *       167.469829 *     1     2     3
    81)      C      6      7.201343 *       110.294575 *       166.852415 *     1     2     3
    82)      C      6      8.158328 *       102.812194 *       168.175746 *     1     2     3
    83)      N      7      8.003425 *        93.425437 *       169.889361 *     1     2     3
    84)      C      6      6.835489 *        88.233098 *       170.908530 *     1     2     3
    85)      C      6      5.606242 *        94.253840 *       169.981635 *     1     2     3
    86)      C      6      4.790845 *       113.127074 *        97.510853 *     1     2     3
    87)      C      6      4.481562 *       131.228169 *        90.982778 *     1     2     3
    88)      C      6      5.036484 *       100.237013 *        85.432335 *     1     2     3
    89)      C      6      5.259271 *       101.311075 *        69.795888 *     1     2     3
    90)      C      6      5.505161 *        88.970388 *        61.947578 *     1     2     3
    91)      C      6      5.583790 *        75.765520 *        68.027068 *     1     2     3
    92)      C      6      5.667978 *        75.146369 *        82.761610 *     1     2     3
    93)      C      6      5.397565 *        86.506875 *        91.284862 *     1     2     3
    94)      C      6      6.034608 *        64.843037 *        59.179928 *     1     2     3
    95)      C      6      6.457200 *        53.379988 *        62.634365 *     1     2     3
    96)      H      1      3.208788 *        91.728393 *       108.856574 *     1     2     3
    97)      H      1      5.173778 *        78.504816 *       127.252290 *     1     2     3
    98)      H      1      7.704301 *        77.979487 *       129.091500 *     1     2     3
    99)      H      1      8.876981 *       104.895859 *       136.498604 *     1     2     3
   100)      H      1      6.852934 *       116.017536 *       138.589277 *     1     2     3
   101)      H      1      3.257436 *       117.035367 *        59.530973 *     1     2     3
   102)      H      1      2.827695 *       129.537458 *       360.465307 *     1     2     3
   103)      H      1      5.054512 *       132.693864 *       337.459219 *     1     2     3
   104)      H      1      6.860388 *       148.969511 *       347.568539 *     1     2     3
   105)      H      1      5.833137 *       151.226061 *        67.239458 *     1     2     3
   106)      H      1      7.310070 *        50.509358 *       221.156148 *     1     2     3
   107)      H      1      6.390354 *        87.305290 *       235.095430 *     1     2     3
   108)      H      1      8.807308 *        91.908888 *       233.209268 *     1     2     3
   109)      H      1     10.560348 *        82.019434 *       228.546473 *     1     2     3
   110)      H      1      8.593522 *        60.254999 *       223.479184 *     1     2     3
   111)      H      1      4.980107 *        67.383198 *       233.186283 *     1     2     3
   112)      H      1      7.492192 *        46.718163 *       202.518075 *     1     2     3
   113)      H      1      8.691948 *        44.005547 *       181.002942 *     1     2     3
   114)      H      1      8.352346 *        35.730415 *       157.512728 *     1     2     3
   115)      H      1      3.855402 *        53.584015 *       271.446079 *     1     2     3
   116)      H      1      3.715667 *        82.558381 *       227.675882 *     1     2     3
   117)      H      1      3.525770 *       116.166130 *       204.786470 *     1     2     3
   118)      H      1      1.330566 *       107.706170 *        68.034087 *     1     2     3
   119)      H      1      4.078410 *       143.724120 *       181.609596 *     1     3     2
   120)      H      1      1.853626 *        24.293374 *        -6.294034 *     1     2     3
   121)      H      1      8.639516 *        55.686894 *       369.184435 *     1     3     2
   122)      H      1      9.545376 *        41.053447 *         9.915964 *     1     3     2
   123)      H      1      8.474095 *        26.513875 *         5.296149 *     1     3     2
   124)      H      1      4.025476 *        53.488646 *        14.815094 *     1     2     3
   125)      H      1      7.942648 *        50.306437 *        86.371856 *     1     2     3
   126)      H      1      6.581642 *        36.425672 *       128.781520 *     1     2     3
   127)      H      1      4.443519 *        60.433217 *       337.544455 *     1     3     2
   128)      H      1      4.873728 *        71.514517 *         3.256957 *     1     2     3
   129)      H      1      7.118764 *        77.466180 *       352.674154 *     1     2     3
   130)      H      1      9.628457 *        66.769569 *        14.221978 *     1     2     3
   131)      H      1      8.221526 *        62.025532 *        28.387570 *     1     2     3
   132)      H      1      7.087650 *        72.430620 *        42.329770 *     1     2     3
   133)      H      1      6.597249 *       146.565569 *       190.158762 *     1     3     2
   134)      H      1      8.745374 *       144.109017 *       173.609524 *     1     3     2
   135)      H      1      9.651053 *       156.202491 *       222.775538 *     1     2     3
   136)      H      1      6.827828 *       135.821150 *       209.129986 *     1     2     3
   137)      H      1      6.344771 *       128.951682 *       182.854777 *     1     2     3
   138)      H      1      7.646951 *       117.887612 *       165.251768 *     1     2     3
   139)      H      1      9.223583 *       104.473227 *       167.783216 *     1     2     3
   140)      H      1      7.058390 *        79.510298 *       172.469078 *     1     2     3
   141)      H      1      4.666480 *        88.061373 *       171.236279 *     1     2     3
   142)      H      1      5.406075 *       138.104799 *        91.108241 *     1     2     3
   143)      H      1      5.557194 *       111.328320 *        64.564210 *     1     2     3
   144)      H      1      5.950410 *        90.031909 *        51.959137 *     1     2     3
   145)      H      1      6.228505 *        67.136354 *        87.351499 *     1     2     3
   146)      H      1      5.755195 *        85.849652 *       101.977517 *     1     2     3
   147)      H      1      5.767639 *       113.512306 *       103.693439 *     1     2     3
   148)      H      1      7.212143 *        49.724806 *        55.415692 *     1     2     3

 Alpha eigenvalues:
 -.45686D+02 -.42809D+02 -.42248D+02 -.41216D+02 -.40247D+02 -.40101D+02 -.39875D+02 -.39699D+02 -.39256D+02 -.38926D+02
 -.38628D+02 -.38485D+02 -.37637D+02 -.36532D+02 -.36013D+02 -.35410D+02 -.34289D+02 -.33715D+02 -.32766D+02 -.32030D+02
 -.31779D+02 -.31624D+02 -.31599D+02 -.30918D+02 -.30407D+02 -.30220D+02 -.30153D+02 -.30083D+02 -.29906D+02 -.29798D+02
 -.29719D+02 -.29524D+02 -.29426D+02 -.29345D+02 -.28712D+02 -.28392D+02 -.28275D+02 -.28209D+02 -.28111D+02 -.27807D+02
 -.27318D+02 -.27055D+02 -.26360D+02 -.25750D+02 -.25684D+02 -.24855D+02 -.24523D+02 -.24235D+02 -.23639D+02 -.23263D+02
 -.23226D+02 -.22745D+02 -.22623D+02 -.22535D+02 -.22499D+02 -.22432D+02 -.22251D+02 -.22140D+02 -.22117D+02 -.22006D+02
 -.21933D+02 -.21880D+02 -.21740D+02 -.21691D+02 -.21590D+02 -.21430D+02 -.21295D+02 -.21234D+02 -.21000D+02 -.20803D+02
 -.20422D+02 -.20234D+02 -.20141D+02 -.20022D+02 -.19892D+02 -.19733D+02 -.19350D+02 -.19280D+02 -.19037D+02 -.18893D+02
 -.18811D+02 -.18648D+02 -.18555D+02 -.18341D+02 -.18276D+02 -.18047D+02 -.17913D+02 -.17897D+02 -.17824D+02 -.17798D+02
 -.17643D+02 -.17611D+02 -.17575D+02 -.17488D+02 -.17428D+02 -.17300D+02 -.17212D+02 -.17190D+02 -.17071D+02 -.17047D+02
 -.16931D+02 -.16733D+02 -.16688D+02 -.16536D+02 -.16417D+02 -.16351D+02 -.16324D+02 -.16274D+02 -.16167D+02 -.16048D+02
 -.15928D+02 -.15883D+02 -.15826D+02 -.15707D+02 -.15678D+02 -.15675D+02 -.15564D+02 -.15532D+02 -.15507D+02 -.15495D+02
 -.15311D+02 -.15298D+02 -.15187D+02 -.15175D+02 -.15098D+02 -.15050D+02 -.15005D+02 -.14968D+02 -.14788D+02 -.14761D+02
 -.14748D+02 -.14704D+02 -.14638D+02 -.14604D+02 -.14497D+02 -.14474D+02 -.14447D+02 -.14404D+02 -.14353D+02 -.14303D+02
 -.14232D+02 -.14212D+02 -.14147D+02 -.14098D+02 -.14052D+02 -.14004D+02 -.13974D+02 -.13967D+02 -.13927D+02 -.13884D+02
 -.13825D+02 -.13662D+02 -.13630D+02 -.13498D+02 -.13472D+02 -.13406D+02 -.13373D+02 -.13331D+02 -.13292D+02 -.13259D+02
 -.13124D+02 -.13058D+02 -.13032D+02 -.12999D+02 -.12969D+02 -.12915D+02 -.12830D+02 -.12645D+02 -.12617D+02 -.12470D+02
 -.12391D+02 -.12330D+02 -.12301D+02 -.12206D+02 -.12142D+02 -.11766D+02 -.11746D+02 -.11352D+02 -.11328D+02 -.11265D+02
 -.11185D+02 -.11037D+02 -.10864D+02 -.10788D+02 -.10781D+02 -.10763D+02 -.10662D+02 -.10644D+02 -.10596D+02 -.10526D+02
 -.10429D+02 -.10420D+02 -.10342D+02 -.10338D+02 -.10302D+02 -.10268D+02 -.10261D+02 -.10246D+02 -.10227D+02 -.10185D+02
 -.10156D+02 -.10150D+02 -.10075D+02 -.10005D+02 -.99618D+01 -.99504D+01 -.98928D+01 -.98799D+01 -.96844D+01 -.96058D+01
 -.93757D+01 -.89844D+01 -.89020D+01 -.87913D+01 -.82470D+01 -.25095D+01 -.13944D+01 -.10851D+01 -.10111D+01 -.92558D+00
 -.75642D+00 -.70895D+00 -.49012D+00 -.40588D+00 -.39834D+00 -.35609D+00 -.32672D+00 -.27330D+00 -.22656D+00 -.22319D+00
 -.21587D+00 -.11518D+00 -.96696D-01 -.68946D-01 -.63687D-01 -.65482D-02 0.91414D-01 0.10278D+00 0.15030D+00 0.22646D+00
 0.42411D+00 0.68997D+00 0.78345D+00 0.79876D+00 0.87335D+00 0.12187D+01 0.13613D+01 0.15326D+01 0.16263D+01 0.17220D+01
 0.17557D+01 0.18728D+01 0.19850D+01 0.20585D+01 0.20996D+01 0.21205D+01 0.21412D+01 0.21917D+01 0.22734D+01 0.22836D+01
 0.23144D+01 0.23261D+01 0.23332D+01 0.23689D+01 0.23832D+01 0.24034D+01 0.24216D+01 0.24411D+01 0.24679D+01 0.24792D+01
 0.25209D+01 0.25271D+01 0.25528D+01 0.25788D+01 0.25822D+01 0.25873D+01 0.26106D+01 0.26289D+01 0.26650D+01 0.27188D+01
 0.27313D+01 0.27450D+01 0.27622D+01 0.27782D+01 0.27908D+01 0.28031D+01 0.28155D+01 0.28451D+01 0.28531D+01 0.28606D+01
 0.28951D+01 0.29085D+01 0.29151D+01 0.29275D+01 0.29432D+01 0.29590D+01 0.29800D+01 0.30079D+01 0.30282D+01 0.30606D+01
 0.30672D+01 0.30726D+01 0.30833D+01 0.31263D+01 0.31437D+01 0.31535D+01 0.31937D+01 0.32254D+01 0.32363D+01 0.32485D+01
 0.32663D+01 0.32800D+01 0.33096D+01 0.33295D+01 0.33558D+01 0.33720D+01 0.33816D+01 0.34156D+01 0.34413D+01 0.34631D+01
 0.34787D+01 0.35158D+01 0.35768D+01 0.35861D+01 0.36172D+01 0.36683D+01 0.36723D+01 0.36984D+01 0.37233D+01 0.37576D+01
 0.38031D+01 0.38221D+01 0.38596D+01 0.38924D+01 0.39720D+01 0.40073D+01 0.40104D+01 0.40347D+01 0.40435D+01 0.40627D+01
 0.40826D+01 0.41306D+01 0.41382D+01 0.42165D+01 0.42241D+01 0.42480D+01 0.42738D+01 0.42993D+01 0.43379D+01 0.43541D+01
 0.43785D+01 0.43838D+01 0.43916D+01 0.44350D+01 0.44455D+01 0.44710D+01 0.44831D+01 0.44846D+01 0.45098D+01 0.45258D+01
 0.45461D+01 0.45771D+01 0.45838D+01 0.45898D+01 0.46056D+01 0.46231D+01 0.46439D+01 0.46643D+01 0.46863D+01 0.46967D+01
 0.47064D+01 0.47247D+01 0.47628D+01 0.47875D+01 0.47946D+01 0.47976D+01 0.48337D+01 0.48396D+01 0.48592D+01 0.48694D+01
 0.48846D+01 0.48923D+01 0.49136D+01 0.49368D+01 0.49936D+01 0.49981D+01 0.50081D+01 0.50258D+01 0.50660D+01 0.50925D+01
 0.51071D+01 0.51445D+01 0.51892D+01 0.52226D+01 0.52846D+01 0.53387D+01 0.53586D+01 0.53744D+01 0.54163D+01 0.54400D+01
 0.54948D+01 0.55359D+01 0.55708D+01 0.55781D+01 0.56118D+01 0.57762D+01 0.58555D+01 0.58785D+01 0.59501D+01 0.59612D+01
 0.60652D+01 0.61444D+01 0.62809D+01 0.63741D+01 0.64734D+01 0.65893D+01 0.66042D+01 0.66909D+01 0.67372D+01 0.67675D+01
 0.68644D+01

 RHF calculation:
 Alpha HOMO=        -8.246975 eV
 Alpha LUMO=        -2.509543 eV


     Net atomic charges.
 Atom No.     Total; Sum over Wiberg coef;    X,Y,Z cartesian Gradient & length
    1  C     -0.04567     3.95710            0.00008    0.00448   -0.00203    0.00492
    2  C     -0.04915     3.94475           -0.00232   -0.00270   -0.00188    0.00402
    3  C      0.01206     3.96457           -0.00977   -0.00548    0.00013    0.01121
    4  C     -0.15008     3.95403            0.00362   -0.00616    0.00604    0.00936
    5  C     -0.05912     3.94256            0.00520    0.00632   -0.00143    0.00831
    6  N     -0.07427     3.03459            0.00261    0.00348    0.00002    0.00434
    7  C     -0.05983     3.94335           -0.01166    0.00503   -0.00678    0.01439
    8  C     -0.14289     3.95403            0.00313   -0.00351   -0.00070    0.00475
    9  C     -0.05276     3.94706            0.01143   -0.00767    0.00938    0.01665
   10  C     -0.14867     3.93644           -0.00347    0.00227    0.00466    0.00624
   11  C     -0.09937     3.96214           -0.00165    0.02451   -0.01426    0.02840
   12  C     -0.06409     3.95326           -0.01135   -0.00898   -0.00576    0.01558
   13  C     -0.14399     3.95656            0.00051   -0.01132    0.01609    0.01968
   14  C     -0.06544     3.94351           -0.00053   -0.01844    0.01735    0.02532
   15  N     -0.07390     3.03528            0.02925    0.00946    0.00723    0.03158
   16  C     -0.07257     3.94201           -0.00030    0.03123   -0.02153    0.03793
   17  C     -0.05552     3.95002           -0.01785    0.00967    0.00641    0.02129
   18  C     -0.13524     3.95355            0.01615   -0.00139    0.00390    0.01668
   19  C     -0.11233     3.96313           -0.00767   -0.00290   -0.00597    0.01014
   20  C     -0.04891     3.95417            0.00631    0.00505   -0.00074    0.00812
   21  C     -0.14782     3.95620           -0.01098    0.00350   -0.01190    0.01657
   22  C     -0.05121     3.94161            0.01265   -0.00162   -0.00138    0.01283
   23  N     -0.07127     3.03639           -0.01024   -0.01109   -0.00085    0.01512
   24  C     -0.05203     3.94183           -0.00491   -0.00898    0.01122    0.01519
   25  C      0.11589     3.95458            0.00172    0.00403   -0.00098    0.00449
   26  C     -0.19881     3.94994            0.00402   -0.00992   -0.00650    0.01252
   27  C     -0.20386     3.93054            0.00542   -0.00713   -0.00748    0.01167
   28  C     -0.11090     3.95118            0.00010    0.00175    0.00860    0.00877
   29  C     -0.09244     3.95435           -0.01162   -0.00005    0.00361    0.01217
   30  C     -0.07572     3.94501            0.00269    0.00119    0.00532    0.00608
   31  C     -0.46254     3.03143            0.01014   -0.00071    0.00681    0.01223
   32  N      0.55187     3.81924           -0.00159   -0.00084   -0.00842    0.00861
   33  C      0.06222     3.94184           -0.00733   -0.00155   -0.00074    0.00753
   34  C     -0.00639     3.92796            0.00156    0.01520    0.00537    0.01619
   35  C     -0.08357     3.96193            0.00906   -0.00723   -0.01632    0.02002
   36  C     -0.09687     3.95690           -0.00376    0.00230    0.00364    0.00572
   37  C     -0.10236     3.95575            0.00405   -0.00315    0.00349    0.00621
   38  C     -0.05941     3.95576           -0.00355   -0.00452   -0.00900    0.01067
   39  C     -0.11511     3.95265           -0.00525    0.01157    0.01180    0.01734
   40  C     -0.18628     3.90318            0.00202   -0.00638    0.01987    0.02096
   41  C      0.14986     3.95160           -0.00347   -0.01166   -0.01129    0.01659
   42  C     -0.10831     3.94918           -0.00290   -0.00668   -0.01082    0.01304
   43  C     -0.02835     3.94744           -0.00338    0.00305    0.00073    0.00461
   44  C     -0.07947     2.91305           -0.00819    0.00195    0.00964    0.01280
   45  C      0.03547     3.94492            0.00350    0.00179   -0.00185    0.00434
   46  C     -0.14941     3.93765           -0.00039    0.00437   -0.00178    0.00473
   47  C     -0.02754     3.94968            0.00678    0.00224   -0.00080    0.00718
   48  C     -0.14874     3.95552            0.01038   -0.01657    0.00185    0.01964
   49  C     -0.03664     3.94053            0.00520    0.00732   -0.00282    0.00942
   50  N     -0.06987     3.04455           -0.01782    0.00939   -0.00248    0.02029
   51  C     -0.05735     3.95448            0.00238   -0.00466   -0.00258    0.00583
   52  C      0.02069     3.92596           -0.00105   -0.00595   -0.00034    0.00605
   53  C      0.02368     3.95960           -0.00421    0.00791   -0.00691    0.01132
   54  C     -0.08319     3.96313           -0.00083    0.00153    0.00532    0.00560
   55  C     -0.05879     3.94249           -0.00087   -0.00687   -0.00042    0.00693
   56  N     -0.07101     3.03595           -0.00220    0.01025    0.00626    0.01221
   57  C     -0.04981     3.93468            0.00122    0.00011   -0.00331    0.00352
   58  C     -0.16340     3.95317            0.00759    0.00323   -0.00089    0.00830
   59  C     -0.05731     3.95808            0.00370    0.01326   -0.00620    0.01510
   60  C     -0.04320     3.94855           -0.00326   -0.00076   -0.00070    0.00341
   61  C     -0.01439     3.96226            0.00814   -0.00114    0.00475    0.00950
   62  C     -0.15019     3.95382            0.00840   -0.00012    0.00767    0.01137
   63  C     -0.05468     3.94309            0.00374   -0.00084    0.00004    0.00384
   64  N     -0.07506     3.03464           -0.00164    0.00277   -0.00303    0.00442
   65  C     -0.05732     3.94296           -0.00641   -0.00472    0.00104    0.00803
   66  C     -0.14353     3.95426           -0.00596   -0.00837    0.00781    0.01290
   67  C     -0.03859     3.96296            0.00670    0.00232    0.00800    0.01069
   68  C     -0.08008     3.95266           -0.00455   -0.00170   -0.00893    0.01017
   69  C     -0.08349     3.96336           -0.00548    0.01327    0.00769    0.01629
   70  C     -0.05821     3.95394            0.00737   -0.00941   -0.00578    0.01327
   71  C     -0.14507     3.95633           -0.00122    0.00177    0.00855    0.00882
   72  C     -0.06229     3.94349            0.00775   -0.01023   -0.01045    0.01655
   73  N     -0.07743     3.03499           -0.00746    0.00851    0.00072    0.01134
   74  C     -0.05712     3.94270           -0.00238   -0.00571   -0.00537    0.00819
   75  C     -0.01805     3.96242           -0.00188    0.00240    0.00037    0.00307
   76  C     -0.06279     3.95340            0.00148    0.01314    0.00842    0.01567
   77  C     -0.00046     3.96364           -0.00505   -0.00899    0.00517    0.01153
   78  C     -0.14768     3.95434            0.00128    0.00797   -0.00424    0.00912
   79  C     -0.05911     3.94326           -0.00591   -0.01113    0.00033    0.01261
   80  N     -0.07535     3.03437            0.01223    0.00152   -0.00156    0.01242
   81  C     -0.06066     3.94384            0.00301   -0.00228    0.00185    0.00421
   82  C     -0.14243     3.95362           -0.00072    0.00048   -0.00035    0.00093
   83  C      0.00617     3.95045           -0.00353   -0.00058   -0.00074    0.00365
   84  C     -0.12029     3.93258            0.00316   -0.00432    0.00575    0.00785
   85  C     -0.06939     3.95827           -0.00360   -0.00494   -0.00137    0.00626
   86  C     -0.10394     3.95597            0.00009   -0.00307   -0.00111    0.00327
   87  C     -0.09465     3.95622            0.00736    0.00351    0.00031    0.00816
   88  C     -0.02579     3.96356            0.00578    0.00476   -0.00306    0.00809
   89  C     -0.09065     3.95351            0.00483    0.00301   -0.00106    0.00579
   90  C     -0.11194     3.95530           -0.00308   -0.00247    0.00155    0.00424
   91  C     -0.05119     3.95742           -0.00564   -0.01473    0.00292    0.01604
   92  C     -0.08367     3.95346           -0.00548    0.00564    0.00188    0.00808
   93  H      0.10757     0.98843           -0.00159    0.00077   -0.00190    0.00259
   94  H      0.12287     0.98490            0.00155    0.00089    0.00038    0.00183
   95  H      0.12283     0.98491           -0.00246    0.00118    0.00062    0.00280
   96  H      0.11977     0.98566            0.00070    0.00033   -0.00156    0.00175
   97  H      0.12253     0.98499            0.00587   -0.00232    0.00221    0.00668
   98  H      0.11883     0.98588           -0.00392   -0.00103   -0.00121    0.00423
   99  H      0.12058     0.98546           -0.02142   -0.00161    0.00157    0.02153
  100  H      0.11681     0.98636           -0.00358   -0.00476    0.00071    0.00600
  101  H      0.12072     0.98543            0.00444   -0.00256    0.00646    0.00824
  102  H      0.12597     0.98413            0.00270    0.00257   -0.00089    0.00383
  103  H      0.12247     0.98500           -0.00258    0.00245    0.00119    0.00375
  104  H      0.11121     0.98763           -0.00511    0.00557    0.00340    0.00829
  105  H      0.11868     0.98592            0.00818    0.00513    0.00000    0.00966
  106  H      0.12177     0.98517           -0.00022   -0.00351   -0.00528    0.00634
  107  H      0.12124     0.98530            0.00457    0.00186    0.00152    0.00516
  108  H      0.12246     0.98500            0.00992   -0.00629   -0.00929    0.01498
  109  H      0.12788     0.98365           -0.00169   -0.00141   -0.00124    0.00252
  110  H      0.11554     0.98665            0.00124   -0.00485   -0.00072    0.00506
  111  H      0.12576     0.98419           -0.00351    0.00206   -0.00112    0.00422
  112  H      0.11462     0.98686           -0.00085   -0.00030   -0.00168    0.00191
  113  H      0.10632     0.98870           -0.00232   -0.00008    0.00026    0.00234
  114  H      0.11435     0.98692           -0.00157   -0.00058   -0.00121    0.00207
  115  H      0.12594     0.98414           -0.00019   -0.00275   -0.00434    0.00514
  116  H      0.12420     0.98457           -0.00116    0.00305    0.00312    0.00452
  117  H      0.20980     0.95599            0.00281   -0.00301    0.00137    0.00434
  118  H      0.11979     0.98565            0.00434   -0.00410    0.00076    0.00602
  119  H      0.12161     0.98521           -0.00212   -0.00056   -0.00042    0.00223
  120  H      0.12304     0.98486            0.00038    0.00527   -0.00014    0.00528
  121  H      0.12140     0.98526           -0.00027   -0.00064    0.00233    0.00243
  122  H      0.12475     0.98444           -0.00093    0.00011   -0.00019    0.00096
  123  H      0.14160     0.97995            0.00074    0.00110   -0.00143    0.00195
  124  H      0.12070     0.98543           -0.00228   -0.00352   -0.00494    0.00648
  125  H      0.12606     0.98411           -0.00392   -0.00585   -0.00447    0.00834
  126  H      0.12033     0.98552            0.00000   -0.00060   -0.00054    0.00081
  127  H      0.12044     0.98549            0.00207    0.00540    0.00228    0.00622
  128  H      0.12046     0.98549           -0.00246    0.00274   -0.00980    0.01047
  129  H      0.12165     0.98520           -0.00066    0.00226   -0.00056    0.00242
  130  H      0.11635     0.98646           -0.00125   -0.00012    0.00097    0.00159
  131  H      0.11812     0.98605            0.00264   -0.00116    0.00025    0.00289
  132  H      0.11977     0.98565            0.00262    0.00177    0.00182    0.00365
  133  H      0.12121     0.98531           -0.00146   -0.00031   -0.00295    0.00330
  134  H      0.11827     0.98601           -0.00112    0.00123    0.00009    0.00167
  135  H      0.12018     0.98556           -0.00684    0.00108    0.00081    0.00698
  136  H      0.12021     0.98555           -0.00146    0.00115   -0.00017    0.00186
  137  H      0.11837     0.98599            0.00697    0.00051   -0.00115    0.00708
  138  H      0.12563     0.98422            0.00242    0.00384    0.00027    0.00455
  139  H      0.12319     0.98482            0.00201   -0.00098    0.00010    0.00224
  140  H      0.11701     0.98631           -0.00018   -0.00209    0.00010    0.00210
  141  H      0.11048     0.98779            0.00060   -0.00213    0.00000    0.00222
  142  H      0.12259     0.98497           -0.00094    0.00408   -0.00050    0.00422
  143  H      0.11703     0.98630            0.00132    0.00150   -0.00004    0.00200
  144  H      0.09473     0.99103            0.00129    0.00213   -0.00108    0.00272
  145  H      0.11467     0.98685           -0.00077   -0.00182    0.00158    0.00253

 Wiberg coefficients.
 Atom  Number Atom  Number   Distance   Wiberg coefficient
   C     1      C     2       1.50463    0.9763
   C     1      C     3       1.45787    1.0069
   C     3      C     4       1.39864    1.3932
   C     4      C     5       1.39415    1.4124
   C     3      N     6       2.78488    0.1062
   C     4      N     6       2.39870    0.0147
   C     5      N     6       1.35308    1.4298
   C     4      C     7       2.75160    0.1191
   N     6      C     7       1.35224    1.4351
   C     3      C     8       1.39717    1.3993
   C     5      C     8       2.75284    0.1184
   N     6      C     8       2.39936    0.0147
   C     7      C     8       1.39493    1.4067
   C     2      C    10       1.55522    0.9665
   C     9      C    10       1.50587    0.9521
   C     9      C    11       1.48085    0.9929
   C    11      C    12       1.39699    1.4029
   C    12      C    13       1.39069    1.4332
   C    11      C    14       2.75594    0.1209
   C    13      C    14       1.39550    1.4025
   C    11      N    15       2.40355    0.0153
   C    12      N    15       2.78256    0.1058
   C    13      N    15       2.39773    0.0143
   C    14      N    15       1.35313    1.4312
   C    11      C    16       1.40064    1.3807
   C    13      C    16       2.74874    0.1188
   N    15      C    16       1.35101    1.4409
   C    17      C    18       1.34308    1.8309
   C    17      C    19       1.45485    1.0447
   C    18      C    20       3.71243    0.0296
   C    19      C    20       1.39983    1.3805
   C    20      C    21       1.38977    1.4411
   C    18      C    22       5.05320    0.0149
   C    19      C    22       2.75813    0.1158
   C    21      C    22       1.39620    1.3974
   C    19      N    23       2.40541    0.0156
   C    20      N    23       2.78357    0.1030
   C    21      N    23       2.39882    0.0145
   C    22      N    23       1.35349    1.4276
   C    18      C    24       2.90564    0.0353
   C    19      C    24       1.40325    1.3596
   C    21      C    24       2.74961    0.1155
   N    23      C    24       1.34952    1.4480
   C    18      C    25       1.45582    1.0460
   C    17      C    26       2.92999    0.0566
   C    25      C    26       1.33586    1.7002
   C    25      C    27       1.47377    1.0163
   C    26      C    28       3.60186    0.0345
   C    27      C    28       1.39040    1.5181
   C    28      C    29       1.40719    1.2995
   C    26      C    30       4.93576    0.0117
   C    27      C    30       2.79776    0.1181
   C    29      C    30       1.37539    1.5319
   C    27      C    31       2.40444    0.0542
   C    28      C    31       2.74571    0.0714
   C    29      C    31       2.39840    0.0440
   C    30      C    31       1.40474    1.2827
   C    25      N    32       2.57608    0.0103
   C    26      N    32       2.98736    0.0116
   C    27      N    32       1.41909    1.1410
   C    28      N    32       2.38618    0.0253
   C    29      N    32       2.76989    0.0875
   C    31      N    32       1.34179    1.5151
   C    25      C    33       2.74712    0.0177
   C    26      C    33       1.48814    0.9613
   C    25      C    34       2.60943    0.0125
   C    26      C    34       1.40675    1.0851
   C    33      C    34       1.47817    0.9809
   C    25      C    35       3.67609    0.0101
   C    33      C    35       1.48521    0.9657
   C    17      C    36       3.62167    0.0104
   C    35      C    36       1.39018    1.4188
   C    36      C    37       1.39571    1.4143
   C     1      C    38       3.23696    0.0136
   C    35      C    38       2.80277    0.1171
   C    37      C    38       1.39640    1.4217
   C    36      C    39       2.77337    0.1112
   C    38      C    39       1.40098    1.3848
   C    34      C    40       2.87001    0.0110
   C    35      C    40       1.39600    1.3866
   C    37      C    40       2.78150    0.1112
   C    39      C    40       1.38052    1.4508
   C    10      C    41       1.51369    0.9538
   C    38      C    41       1.53111    0.9444
   C     1      C    42       3.59362    0.0122
   C    41      C    42       1.49198    0.9798
   C    25      C    43       3.60998    0.0464
   C    26      C    43       2.63878    0.0137
   C    33      C    43       2.74399    0.0153
   C    34      C    43       1.35349    1.5681
   C    25      C    44       4.79317    0.0187
   C    26      C    44       3.69131    0.0120
   C    34      C    44       2.32034    0.1283
   C    40      C    44       2.83961    0.0413
   C    43      C    44       1.40862    1.2167
   N    32      C    45       2.56579    0.0113
   C    43      C    45       1.47474    0.9731
   C    44      C    45       2.62118    0.0213
   C    27      C    46       2.57979    0.0140
   N    32      C    46       1.47544    0.9608
   C    34      C    46       2.96601    0.0141
   C    43      C    46       2.56138    0.0118
   C    45      C    46       1.40942    1.3622
   C    46      C    47       1.40505    1.3867
   C    45      C    48       2.76992    0.1149
   C    47      C    48       1.38724    1.4488
   C    46      C    49       2.76463    0.1169
   C    48      C    49       1.39624    1.3794
   C    34      N    50       3.42969    0.0157
   C    43      N    50       2.37731    0.0119
   C    45      N    50       1.36316    1.3944
   C    46      N    50       2.40454    0.0173
   C    47      N    50       2.76949    0.1012
   C    48      N    50       2.39068    0.0149
   C    49      N    50       1.34640    1.4569
   C    34      C    51       3.67950    0.0201
   C    44      C    51       1.43792    1.1548
   C    34      C    52       4.52613    0.0302
   C    43      C    52       3.54704    0.0181
   C    44      C    52       2.23262    0.1277
   C    51      C    52       1.37801    1.6456
   C    44      C    53       2.52725    0.0142
   C    51      C    53       1.48043    1.0128
   C    52      C    53       2.64217    0.0102
   C    52      C    54       3.30236    0.0233
   C    53      C    54       1.41234    1.3552
   C    54      C    55       1.39756    1.3777
   C    53      N    56       2.83893    0.1010
   C    54      N    56       2.39754    0.0153
   C    55      N    56       1.34971    1.4411
   C    54      C    57       2.73112    0.1149
   N    56      C    57       1.35243    1.4228
   C    52      C    58       3.82498    0.0220
   C    53      C    58       1.40357    1.3906
   C    55      C    58       2.73379    0.1163
   N    56      C    58       2.39831    0.0145
   C    57      C    58       1.39337    1.4138
   C    52      C    59       1.46462    1.0420
   C    44      C    60       4.67619    0.0134
   C    51      C    60       3.44007    0.0450
   C    52      C    60       2.52850    0.0111
   C    59      C    60       1.35486    1.8083
   C    59      C    61       1.47927    0.9995
   C    52      C    62       2.94281    0.0112
   C    60      C    62       3.59346    0.0196
   C    61      C    62       1.39805    1.3948
   C    62      C    63       1.39314    1.4136
   C    61      N    64       2.78837    0.1061
   C    62      N    64       2.39673    0.0146
   C    63      N    64       1.35317    1.4286
   C    62      C    65       2.74790    0.1187
   N    64      C    65       1.35214    1.4358
   C    60      C    66       2.96212    0.0207
   C    61      C    66       1.39771    1.4009
   C    63      C    66       2.75202    0.1183
   N    64      C    66       2.39952    0.0147
   C    65      C    66       1.39498    1.4063
   C    38      C    67       3.41227    0.0124
   C    42      C    67       1.34723    1.8282
   C     1      C    68       3.66716    0.0544
   C    67      C    68       1.45697    1.0453
   C    67      C    69       1.46766    1.0044
   C    42      C    70       3.03709    0.0200
   C    69      C    70       1.39779    1.3982
   C    70      C    71       1.39069    1.4321
   C    69      C    72       2.75675    0.1194
   C    71      C    72       1.39503    1.4038
   C    69      N    73       2.40210    0.0152
   C    70      N    73       2.77979    0.1053
   C    71      N    73       2.39684    0.0143
   C    72      N    73       1.35311    1.4290
   C    42      C    74       3.58949    0.0189
   C    69      C    74       1.40162    1.3736
   C    71      C    74       2.75200    0.1185
   N    73      C    74       1.35097    1.4437
   C    42      C    75       2.86490    0.0722
   C    68      C    75       1.35274    1.7923
   C     1      C    76       1.35460    1.8196
   C     4      C    76       3.63721    0.0183
   C     8      C    76       3.22391    0.0185
   C    41      C    76       1.53922    0.9536
   C    75      C    76       1.45585    1.0252
   C    75      C    77       1.46788    1.0020
   C    68      C    78       3.04539    0.0189
   C    77      C    78       1.39748    1.3982
   C    78      C    79       1.39464    1.4088
   C    77      N    80       2.78424    0.1063
   C    78      N    80       2.39896    0.0147
   C    79      N    80       1.35257    1.4336
   C    78      C    81       2.75197    0.1187
   N    80      C    81       1.35290    1.4309
   C    68      C    82       3.55151    0.0188
   C    77      C    82       1.39773    1.3975
   C    79      C    82       2.75244    0.1187
   N    80      C    82       2.39916    0.0146
   C    81      C    82       1.39420    1.4113
   C     2      C    83       1.57004    0.9550
   C    76      C    83       3.55880    0.0115
   C     9      C    84       1.51131    0.9690
   C    10      C    84       1.52870    0.9655
   C    41      C    84       2.89625    0.0107
   C    83      C    84       1.55351    0.9720
   C    83      C    85       1.49776    0.9836
   C    85      C    86       1.39673    1.3939
   C    86      C    87       1.38933    1.4437
   C    85      C    88       2.79441    0.1156
   C    87      C    88       1.40243    1.3744
   C    86      C    89       2.77792    0.1036
   C    88      C    89       1.40036    1.3717
   C    85      C    90       1.40085    1.3900
   C    87      C    90       2.76999    0.1067
   C    89      C    90       1.38705    1.4481
   C    53      C    91       3.11458    0.0174
   C    55      C    91       3.52605    0.0138
   C    60      C    91       1.46597    1.0076
   C    88      C    91       1.45862    1.0308
   C    54      C    92       1.44569    1.0125
   C    59      C    92       2.80944    0.0257
   C    85      C    92       5.15724    0.0174
   C    87      C    92       3.76713    0.0316
   C    89      C    92       3.05116    0.0322
   C    91      C    92       1.35499    1.8219
   C     2      H    93       1.11116    0.9482
   C    76      H    93       2.99373    0.0111
   C     4      H    94       1.09601    0.9595
   C     5      H    95       1.09630    0.9542
   C     7      H    96       1.09604    0.9548
   C     8      H    97       1.09531    0.9612
   C     9      H    98       1.11198    0.9418
   C    12      H    99       1.09729    0.9590
   C    13      H   100       1.09455    0.9641
   C    14      H   101       1.09594    0.9548
   C    16      H   102       1.10221    0.9445
   C    18      H   103       1.10760    0.9419
   C    20      H   104       1.09665    0.9613
   C    21      H   105       1.09475    0.9638
   C    22      H   106       1.09617    0.9546
   C    24      H   107       1.10195    0.9454
   C    17      H   108       1.10580    0.9426
   C    28      H   109       1.10171    0.9506
   C    29      H   110       1.09498    0.9632
   C    30      H   111       1.09470    0.9581
   C    33      H   112       1.10917    0.9393
   C    36      H   113       1.10078    0.9516
   H   108      H   113       1.74524    0.0114
   C    37      H   114       1.09726    0.9598
   C    39      H   115       1.10001    0.9474
   C    42      H   116       1.09788    0.9537
   C    40      H   117       1.14952    0.8471
   C    44      H   117       1.77770    0.0846
   C    47      H   118       1.09746    0.9602
   C    48      H   119       1.09474    0.9631
   C    49      H   120       1.09632    0.9534
   C    44      H   121       2.17988    0.0112
   C    52      H   121       1.11990    0.9350
   C    55      H   122       1.09651    0.9521
   C    57      H   123       1.10095    0.9454
   C    58      H   124       1.09634    0.9528
   C    62      H   125       1.10003    0.9516
   C    63      H   126       1.09602    0.9548
   C    65      H   127       1.09616    0.9547
   C    66      H   128       1.09576    0.9602
   C    60      H   129       1.09509    0.9515
   C    70      H   130       1.09637    0.9610
   C    71      H   131       1.09464    0.9638
   C    72      H   132       1.09589    0.9550
   C    74      H   133       1.09685    0.9516
   C    68      H   134       1.09785    0.9564
   C    78      H   135       1.09541    0.9608
   C    79      H   136       1.09606    0.9547
   C    81      H   137       1.09588    0.9551
   C    82      H   138       1.09588    0.9601
   C    84      H   139       1.09698    0.9492
   C    86      H   140       1.09649    0.9593
   C    87      H   141       1.09653    0.9601
   C    89      H   142       1.09759    0.9548
   C    90      H   143       1.09814    0.9579
   C    83      H   144       1.10744    0.9606
   C    92      H   145       1.10067    0.9533

     Dipole              X           Y           Z         Total
     POINT-CHARGE    -0.58583     2.36915    -2.64880     3.60170
     HYBRID           0.40247     0.32032    -1.09309     1.20807
     SUM             -0.18337     2.68947    -3.74189     4.61179
 The component of quadrupole moment in A.U.
     X2          XY          Y2          XZ          YZ          Z2
    24.16121     8.96197   -24.73011   -20.48688    18.94859     0.56890
 Main values of quadrupole tensor
   -39.97473     3.91172    36.06302
 Corresponding eigenvectors      
     0.27861    -0.80836     0.51858
     0.43198     0.58773     0.68408
     0.85777    -0.03343    -0.51294
 Polarizability has not computed due to pointer IN_OUT(2,14)=0

 Heat of formation..........      797.83627 kcal/mol
 Total energy...............   -12087.79906 eV
 Total energy...............  -278756.73419 kcal/mol
 Electronic energy..........  -214852.88748 eV
 Core-core repulsion energy.   202765.08842 eV
 Final bond order matrix has been written to file *.den

 ------------------------------------------------------


 Ionization potential              8.24698 eV

 Dipole moment                     4.61179 debye

 Electronic energy           -214852.88748 eV

 Core-core repulsion energy   202765.08842 eV

 Heat of formation               797.83627 kcal/mol

 The total energy in eV:      -12087.79906

 The total energy in kcal/mol:-.2787567342D+06

 ------------------------------------------------------

 Atom   Atomic   Bond length   Bond angle  Twist angle                      Atom                  Coordinates
 number number   (angstroms)   (degrees)    (degrees)                      number
    I               J I         K J I       L K J I           J    K    L    I         X              Y              Z

    1) XX  99                                                                1)      0.00000      0.00000      0.00000
    2) XX  99     0.999990                                    1              2)      0.99999      0.00000      0.00000
    3) XX  99     0.999990      90.000000                     2    1         3)      0.99999      0.99999      0.00000
    4)  C   6     4.246869 *   109.380146 *   133.395903 *    1    2    3    4)     -1.40926     -2.75242      2.91102
    5)  C   6     3.610058 *   108.937818 *   112.161924 *    1    2    3    5)     -1.17161     -1.28809      3.16238
    6)  C   6     5.512603 *   100.807133 *   133.541154 *    1    2    3    6)     -1.03363     -3.73014      3.92510
    7)  C   6     5.811277 *    87.308659 *   130.356224 *    1    2    3    7)      0.27287     -3.75887      4.42350
    8)  C   6     7.184775 *    85.230357 *   130.776097 *    1    2    3    8)      0.59741     -4.67616      5.42196
    9)  N   7     8.112996 *    92.275142 *   133.021525 *    1    2    3    9)     -0.32207     -5.53092      5.92672
   10)  C   6     7.909333 *   101.584210 *   135.272060 *    1    2    3   10)     -1.58826     -5.50478      5.45275
   11)  C   6     6.710082 *   107.138299 *   136.056777 *    1    2    3   11)     -1.97732     -4.61691      4.44967
   12)  C   6     3.422480 *   134.109012 *    69.758342 *    1    2    3   12)     -2.38213      0.85021      2.30563
   13)  C   6     3.154322 *   133.914818 *   106.302379 *    1    2    3   13)     -2.18780     -0.63785      2.18092
   14)  C   6     3.937317 *   147.802657 *   402.297394 *    1    2    3   14)     -3.33183      1.55177      1.41187
   15)  C   6     3.633132 *   142.088547 *   367.053513 *    1    2    3   15)     -2.86640      2.21546      0.27412
   16)  C   6     4.788770 *   141.920494 *   349.726778 *    1    2    3   16)     -3.76951      2.90615     -0.52673
   17)  C   6     5.898354 *   150.224960 *   356.587459 *    1    2    3   17)     -5.11966      2.92390     -0.17435
   18)  N   7     6.089480 *   156.181380 *   382.117005 *    1    2    3   18)     -5.57083      2.27824      0.92588
   19)  C   6     5.250647 *   153.530269 *   406.817197 *    1    2    3   19)     -4.70022      1.60156      1.70652
   20)  C   6     5.941615 *    63.030415 *   229.037341 *    1    2    3   20)      2.69463     -3.47152     -3.99879
   21)  C   6     6.248124 *    51.329981 *   224.427437 *    1    2    3   21)      3.90404     -3.48376     -3.41481
   22)  C   6     7.095062 *    70.859875 *   228.906538 *    1    2    3   22)      2.32633     -4.40571     -5.05152
   23)  C   6     7.182800 *    81.686430 *   231.985991 *    1    2    3   23)      1.03856     -4.37707     -5.59957
   24)  C   6     8.484226 *    85.215504 *   231.384407 *    1    2    3   24)      0.70765     -5.27649     -6.60606
   25)  C   6     9.527527 *    79.927747 *   228.708847 *    1    2    3   25)      1.66627     -6.19018     -7.04833
   26)  N   7     9.468419 *    72.095707 *   226.331924 *    1    2    3   26)      2.91086     -6.22113     -6.51731
   27)  C   6     8.356351 *    67.180015 *   225.989435 *    1    2    3   27)      3.24090     -5.35148     -5.53957
   28)  C   6     5.545272 *    38.950131 *   222.774676 *    1    2    3   28)      4.31252     -2.55883     -2.36740
   29)  C   6     4.464795 *    35.104631 *   236.424599 *    1    2    3   29)      3.65266     -1.41996     -2.13920
   30)  C   6     6.299551 *    31.853660 *   205.315344 *    1    2    3   30)      5.35083     -3.00533     -1.42160
   31)  C   6     7.168450 *    39.575010 *   196.492205 *    1    2    3   31)      5.52538     -4.37904     -1.29648
   32)  C   6     7.872931 *    38.998369 *   181.807415 *    1    2    3   32)      6.11856     -4.95196     -0.15626
   33)  C   6     7.711999 *    33.196639 *   167.801885 *    1    2    3   33)      6.45337     -4.12710      0.89217
   34)  C   6     7.045529 *    23.624196 *   165.703194 *    1    2    3   34)      6.45507     -2.73596      0.69722
   35)  N   7     6.387780 *    20.556903 *   191.255511 *    1    2    3   35)      5.98103     -2.19985     -0.43780
   36)  C   6     3.336920 *    42.804193 *   256.012155 *    1    2    3   36)      2.44823     -0.54807     -2.20018
   37)  C   6     3.859335 *    20.625902 *   258.631810 *    1    2    3   37)      3.61195     -0.26798     -1.33284
   38)  C   6     2.083067 *    55.587263 *   240.355738 *    1    2    3   38)      1.17725     -0.85000     -1.49358
   39)  C   6     2.627189 *    83.973087 *   225.000860 *    1    2    3   39)      0.27584     -1.84741     -1.84746
   40)  C   6     2.476887 *   110.421622 *   207.471182 *    1    2    3   40)     -0.86425     -2.05948     -1.07078
   41)  C   6     1.695414 *   131.587899 *   177.785332 *    1    2    3   41)     -1.12536     -1.26712      0.04900
   42)  C   6     0.468880 *   121.011748 *   123.007749 *    1    2    3   42)     -0.24157     -0.21891      0.33700
   43)  C   6     0.993356 *    23.873187 *   266.690426 *    1    2    3   43)      0.90837     -0.02321     -0.40135
   44)  C   6     2.952420 *   157.757015 *   244.132982 *    1    3    2   44)     -2.27710     -1.58755      1.00562
   45)  C   6     3.942249 *   158.567298 *   191.988883 *    1    3    2   45)     -3.59121     -1.59843      0.29923
   46)  C   6     4.245830 *    39.479918 *     7.136599 *    1    3    2   46)      4.21135      0.42321     -0.33538
   47)  C   6     3.565404 *    20.969113 *    20.424633 *    1    2    3   47)      3.32928      1.19572      0.44527
   48)  C   6     5.704321 *    41.621187 *     5.028243 *    1    3    2   48)      5.68409      0.34651     -0.33208
   49)  C   6     6.519047 *    52.359833 *     6.870204 *    1    3    2   49)      6.43913     -0.80888     -0.61750
   50)  C   6     7.886437 *    50.162421 *     8.609676 *    1    3    2   50)      7.80619     -0.66136     -0.90655
   51)  C   6     8.457487 *    41.285006 *     8.784839 *    1    3    2   51)      8.39343      0.59428     -0.85225
   52)  C   6     7.814725 *    32.661105 *     6.368692 *    1    3    2   52)      7.61581      1.68836     -0.46781
   53)  N   7     6.491097 *    31.144008 *     3.949342 *    1    3    2   53)      6.29657      1.56014     -0.23122
   54)  C   6     4.187919 *    35.581267 *    48.154794 *    1    2    3   54)      3.40600      1.62562      1.81527
   55)  C   6     4.443850 *    50.169071 *    32.289721 *    1    2    3   55)      2.84639      2.88487      1.82301
   56)  C   6     4.938598 *    36.444912 *    75.723643 *    1    2    3   56)      3.97275      0.72347      2.84317
   57)  C   6     6.046356 *    45.639425 *    75.978438 *    1    2    3   57)      4.22744      1.04737      4.19406
   58)  C   6     7.008374 *    46.166237 *    88.405904 *    1    2    3   58)      4.85378      0.14064      5.05355
   59)  N   7     7.068935 *    42.337848 *   103.205377 *    1    2    3   59)      5.22526     -1.08760      4.63504
   60)  C   6     6.155227 *    36.527636 *   113.366579 *    1    2    3   60)      4.94616     -1.45305      3.36319
   61)  C   6     4.999434 *    30.636490 *   103.420312 *    1    2    3   61)      4.30160     -0.59129      2.47809
   62)  C   6     5.556805 *    61.125818 *    33.392492 *    1    2    3   62)      2.68331      4.06272      2.67810
   63)  C   6     6.210325 *    67.123463 *    44.433707 *    1    2    3   63)      2.41424      4.08575      4.00577
   64)  C   6     6.294582 *    64.802669 *    20.033076 *    1    2    3   64)      2.67984      5.35102      1.95111
   65)  C   6     5.897077 *    69.838504 *     7.469320 *    1    2    3   65)      2.03253      5.48876      0.71962
   66)  C   6     7.027985 *    73.133160 *     0.662353 *    1    2    3   66)      2.03916      6.72520      0.07775
   67)  N   7     8.263839 *    71.183960 *     4.504878 *    1    2    3   67)      2.66534      7.79805      0.61439
   68)  C   6     8.545163 *    67.248991 *    13.197752 *    1    2    3   68)      3.30465      7.67216      1.79917
   69)  C   6     7.686177 *    64.327459 *    21.102381 *    1    2    3   69)      3.32986      6.46287      2.49412
   70)  C   6     5.018658 *   146.716342 *   180.826884 *    1    2    3   70)     -4.19542     -2.75387     -0.03975
   71)  C   6     5.391926 *   131.393966 *   176.631799 *    1    2    3   71)     -3.56532     -4.03793      0.23765
   72)  C   6     6.188196 *   152.542235 *   194.804579 *    1    2    3   72)     -5.49110     -2.75862     -0.72910
   73)  C   6     6.851054 *   151.770064 *   175.518302 *    1    3    2   73)     -6.55267     -1.98375     -0.25322
   74)  C   6     8.076726 *   148.838229 *   167.172109 *    1    3    2   74)     -7.76854     -2.00556     -0.92791
   75)  C   6     8.632491 *   156.230094 *   216.478875 *    1    2    3   75)     -7.90021     -2.79774     -2.06863
   76)  N   7     8.134602 *   147.630194 *   215.552966 *    1    2    3   76)     -6.87057     -3.54323     -2.53231
   77)  C   6     6.953385 *   144.865619 *   208.052892 *    1    2    3   77)     -5.68651     -3.53151     -1.88192
   78)  C   6     4.933510 *   120.220013 *   165.828584 *    1    2    3   78)     -2.48314     -4.13331      1.04369
   79)  C   6     3.931855 *   120.465621 *   149.853929 *    1    2    3   79)     -1.99353     -2.93063      1.70198
   80)  C   6     5.832193 *   107.888879 *   167.469829 *    1    2    3   80)     -1.79149     -5.41803      1.20414
   81)  C   6     7.201343 *   110.294575 *   166.852415 *    1    2    3   81)     -2.49776     -6.57725      1.53633
   82)  C   6     8.158328 *   102.812194 *   168.175746 *    1    2    3   82)     -1.80916     -7.78640      1.63010
   83)  N   7     8.003425 *    93.425437 *   169.889361 *    1    2    3   83)     -0.47820     -7.86506      1.40249
   84)  C   6     6.835489 *    88.233098 *   170.908530 *    1    2    3   84)      0.21076     -6.74641      1.07957
   85)  C   6     5.606242 *    94.253840 *   169.981635 *    1    2    3   85)     -0.41584     -5.50555      0.97260
   86)  C   6     4.790845 *   113.127074 *    97.510853 *    1    2    3   86)     -1.88171     -0.57590      4.36803
   87)  C   6     4.481562 *   131.228169 *    90.982778 *    1    2    3   87)     -2.95362     -0.05781      3.37005
   88)  C   6     5.036484 *   100.237013 *    85.432335 *    1    2    3   88)     -0.89509      0.39470      4.94057
   89)  C   6     5.259271 *   101.311075 *    69.795888 *    1    2    3   89)     -1.03153      1.78109      4.83979
   90)  C   6     5.505161 *    88.970388 *    61.947578 *    1    2    3   90)      0.09892      2.58854      4.85762
   91)  C   6     5.583790 *    75.765520 *    68.027068 *    1    2    3   91)      1.37300      2.02513      5.01920
   92)  C   6     5.667978 *    75.146369 *    82.761610 *    1    2    3   92)      1.45299      0.69029      5.43491
   93)  C   6     5.397565 *    86.506875 *    91.284862 *    1    2    3   93)      0.32887     -0.12081      5.38618
   94)  C   6     6.034608 *    64.843037 *    59.179928 *    1    2    3   94)      2.56531      2.79853      4.69083
   95)  C   6     6.457200 *    53.379988 *    62.634365 *    1    2    3   95)      3.85175      2.38227      4.60263
   96)  H   1     3.208788 *    91.728393 *   108.856574 *    1    2    3   96)     -0.09678     -1.03661      3.03519
   97)  H   1     5.173778 *    78.504816 *   127.252290 *    1    2    3   97)      1.03106     -3.06900      4.03561
   98)  H   1     7.704301 *    77.979487 *   129.091500 *    1    2    3   98)      1.60451     -4.75151      5.84850
   99)  H   1     8.876981 *   104.895859 *   136.498604 *    1    2    3   99)     -2.28194     -6.22260      5.90532
  100)  H   1     6.852934 *   116.017536 *   138.589277 *    1    2    3  100)     -3.00601     -4.61876      4.07353
  101)  H   1     3.257436 *   117.035367 *    59.530973 *    1    2    3  101)     -1.48064      1.47126      2.50080
  102)  H   1     2.827695 *   129.537458 *   360.465307 *    1    2    3  102)     -1.80006      2.18067      0.01771
  103)  H   1     5.054512 *   132.693864 *   337.459219 *    1    2    3  103)     -3.42737      3.43120     -1.42411
  104)  H   1     6.860388 *   148.969511 *   347.568539 *    1    2    3  104)     -5.87862      3.45357     -0.76131
  105)  H   1     5.833137 *   151.226061 *    67.239458 *    1    2    3  105)     -5.11289      1.08629      2.58917
  106)  H   1     7.310070 *    50.509358 *   221.156148 *    1    2    3  106)      4.64885     -4.24751     -3.71267
  107)  H   1     6.390354 *    87.305290 *   235.095430 *    1    2    3  107)      0.30044     -3.65259     -5.23497
  108)  H   1     8.807308 *    91.908888 *   233.209268 *    1    2    3  108)     -0.29337     -5.27172     -7.04923
  109)  H   1    10.560348 *    82.019434 *   228.546473 *    1    2    3  109)      1.46617     -6.92337     -7.83825
  110)  H   1     8.593522 *    60.254999 *   223.479184 *    1    2    3  110)      4.26360     -5.41407     -5.13402
  111)  H   1     4.980107 *    67.383198 *   233.186283 *    1    2    3  111)      1.91518     -2.75467     -3.68040
  112)  H   1     7.492192 *    46.718163 *   202.518075 *    1    2    3  112)      5.13655     -5.03840     -2.08884
  113)  H   1     8.691948 *    44.005547 *   181.002942 *    1    2    3  113)      6.25188     -6.03761     -0.10570
  114)  H   1     8.352346 *    35.730415 *   157.512728 *    1    2    3  114)      6.78021     -4.50667      1.86555
  115)  H   1     3.855402 *    53.584015 *   271.446079 *    1    2    3  115)      2.28873      0.07830     -3.10156
  116)  H   1     3.715667 *    82.558381 *   227.675882 *    1    2    3  116)      0.48124     -2.48078     -2.72403
  117)  H   1     3.525770 *   116.166130 *   204.786470 *    1    2    3  117)     -1.55478     -2.87293     -1.32666
  118)  H   1     1.330566 *   107.706170 *    68.034087 *    1    2    3  118)     -0.40467      0.47413      1.17552
  119)  H   1     4.078410 *   143.724120 *   181.609596 *    1    3    2  119)     -4.03055     -0.61927      0.06778
  120)  H   1     1.853626 *    24.293374 *    -6.294034 *    1    2    3  120)      1.68949      0.75800     -0.08360
  121)  H   1     8.639516 *    55.686894 *   369.184435 *    1    3    2  121)      8.42498     -1.53744     -1.13899
  122)  H   1     9.545376 *    41.053447 *     9.915964 *    1    3    2  122)      9.45652      0.72319     -1.07955
  123)  H   1     8.474095 *    26.513875 *     5.296149 *    1    3    2  123)      8.02542      2.69834     -0.34918
  124)  H   1     4.025476 *    53.488646 *    14.815094 *    1    2    3  124)      2.39509      3.12787      0.82730
  125)  H   1     7.942648 *    50.306437 *    86.371856 *    1    2    3  125)      5.07282      0.38675      6.09939
  126)  H   1     6.581642 *    36.425672 *   128.781520 *    1    2    3  126)      5.29577     -2.44781      3.04648
  127)  H   1     4.443519 *    60.433217 *   337.544455 *    1    3    2  127)      4.07607     -0.97527      1.47626
  128)  H   1     4.873728 *    71.514517 *     3.256957 *    1    2    3  128)      1.54529      4.61480      0.26261
  129)  H   1     7.118764 *    77.466180 *   352.674154 *    1    2    3  129)      1.54488      6.89238     -0.88610
  130)  H   1     9.628457 *    66.769569 *    14.221978 *    1    2    3  130)      3.79775      8.57666      2.17373
  131)  H   1     8.221526 *    62.025532 *    28.387570 *    1    2    3  131)      3.85654      6.38779      3.45207
  132)  H   1     7.087650 *    72.430620 *    42.329770 *    1    2    3  132)      2.13948      4.99534      4.55016
  133)  H   1     6.597249 *   146.565569 *   190.158762 *    1    3    2  133)     -6.42300     -1.36297      0.64112
  134)  H   1     8.745374 *   144.109017 *   173.609524 *    1    3    2  134)     -8.61256     -1.40704     -0.57065
  135)  H   1     9.651053 *   156.202491 *   222.775538 *    1    2    3  135)     -8.83049     -2.85846     -2.64470
  136)  H   1     6.827828 *   135.821150 *   209.129986 *    1    2    3  136)     -4.89670     -4.15647     -2.31631
  137)  H   1     6.344771 *   128.951682 *   182.854777 *    1    2    3  137)     -3.98873     -4.92806     -0.24575
  138)  H   1     7.646951 *   117.887612 *   165.251768 *    1    2    3  138)     -3.57677     -6.53621      1.72062
  139)  H   1     9.223583 *   104.473227 *   167.783216 *    1    2    3  139)     -2.30523     -8.72862      1.88987
  140)  H   1     7.058390 *    79.510298 *   172.469078 *    1    2    3  140)      1.28504     -6.88056      0.90962
  141)  H   1     4.666480 *    88.061373 *   171.236279 *    1    2    3  141)      0.15786     -4.60936      0.71058
  142)  H   1     5.406075 *   138.104799 *    91.108241 *    1    2    3  142)     -4.02411     -0.06982      3.60934
  143)  H   1     5.557194 *   111.328320 *    64.564210 *    1    2    3  143)     -2.02122      2.22334      4.67481
  144)  H   1     5.950410 *    90.031909 *    51.959137 *    1    2    3  144)     -0.00331      3.66678      4.68637
  145)  H   1     6.228505 *    67.136354 *    87.351499 *    1    2    3  145)      2.42002      0.26520      5.73301
  146)  H   1     5.755195 *    85.849652 *   101.977517 *    1    2    3  146)      0.41653     -1.19123      5.61514
  147)  H   1     5.767639 *   113.512306 *   103.693439 *    1    2    3  147)     -2.30098     -1.25200      5.13845
  148)  H   1     7.212143 *    49.724806 *    55.415692 *    1    2    3  148)      4.66236      3.12332      4.53016

 Normal termination. 

 +-------------------------------------------------+
 |    Date: 19.12.2003 Time:  1.26. 3              |
 +-------------------------------------------------+
  Elapsed time is       7602 second(s)
  Return code is      0
