# Supplementary material for: Characterization by SEM, TEM and Quantum-Chemical Simulations of the Spherical Carbon with Nitrogen (SCN) Active Carbon Produced by Thermal Decomposition of Poly(vinylpyridine-divinylbenzene) Copolymer
Source: Materials (Basel). 2009 Sep 7;2(3):1239–51. doi: 10.3390/ma2031239 (PMC5445732; doi:10.3390/ma2031239)
Supplement: Supplementary file 1 [file materials-02-01239-s001.zip › Supplementary Data/c05.prt]

 File name for system under study is:
 SKN                                                                             
 +--------------------- QuChem --------------------+
 | Quantum Chemisty SemiEmpirical and SemiAbInitio |
 |   program for Molecule and Cluster simulation   |
 |   by Khavryutchenko Vladimir D. CompChem Group. |
 |  E-mail: vkhavr@compchem.kiev.ua  Reg.No 000001 |
 |    UKRAINE 02091, Kiev, ul. Revutskogo 13/149   |
 | Compaq Visual Fortran 6.6 / 300 atoms & 1000 AO |
 | Copyright (C) 1990-2003 CompChem. Ed.02.08.2003 |
 +-------------------------------------------------+
 |     Date: 19.12.2003 Time: 11.52. 4             |
 +-------------------------------------------------+
 Commentary for system under study is:
 Cluster SKN by PM3 method.Mult=1. Point 05.                                     

 Timing section. =============================
 Computation time is:10 day(s),  0 hour(s),  0 min.,  1 sec.
 or in seconds:    864001
 Quantum chemistry method section. ===========
 Used quantum chemistry method is PM3
 In/out file control section. ================
 i= 1; 10
 i= 2; 10
 i= 3; 11
 i= 4; 00
 i= 5; 11
 i= 6; 11
 i= 7; 01
 i= 8; 00
 i= 9; 11
 i=10; 01
 i=11; 01
 i=12; 00
 i=13; 00
 i=14; 00
 i=15; 00
 i=16; 00
 SCF information section. ====================
 Charge of system KHARGE:.............   0
 Multiplicity of system IMULT:........   1
 Close or open shell HF ISHELL:.......   0
 Initial density matrix KTRIAL:.......   0
 Max. number of SCF calc. KITSCF:..... 515
 Density matrix extrapol. NSTART:.....   1
 Density matrix extrapol. NSTEP:......   4
 Density matrix saving & print. IWPF:.   1
 Shift of LUMO in eV SHLEV:........           2.000
 SCF accuracy for optimiz. SCFOPT:.     0.000005000
 SCF accuracy for optimiz. SCFHES:.     0.000005000
 SCF accuracy for optimiz. SCFDIP:.     0.000155000
 SCF accuracy for optimiz. SCFPOL:.     0.000255000
 Printing pointer section. ===================
 Optimization control section. ===============
 Number of function evaluation 
 during optimization MAXEND.........      90803
 Max. gradient for optimization 
 terminating GMAX..................     0.15000
 Max. determination of hessian 
 for Newton-Raphson optim. RMVAL...     0.15000
 Parameter for N-R optimization 
 convergence rate RMVAL............     0.05000
 ==================== End of read of control file ====================
 Geometry is reding from exist file 3 with current structure.

     Trial geometry parameters
     NOTE! These parameters define the initial trial geometry of the previous run
     This run starts where the previous ended due to time or iteration limit.
    Atom  Symbol  Atomic   Bond length       Bond angle        Twist
   number         number   (angstroms)       (degrees)        (degrees)
     I                       NA I             NB NA I        NC  NB  NA  I     NA    NB    NC
     1)     XX     99
     2)     XX     99      0.999990                                             1
     3)     XX     99      0.999990          90.000000                          2     1
     4)      C      6      4.399870 *       139.210740 *       107.312240 *     1     2     3
     5)      C      6      4.237020 *       140.913050 *        75.975460 *     1     2     3
     6)      C      6      5.401490 *       126.959130 *       110.793790 *     1     2     3
     7)      C      6      5.357580 *       112.104830 *       112.300440 *     1     2     3
     8)      C      6      6.659510 *       107.419750 *       113.499530 *     1     2     3
     9)      N      7      7.745290 *       113.860440 *       113.550790 *     1     2     3
    10)      C      6      7.774060 *       123.826900 *       112.640450 *     1     2     3
    11)      C      6      6.729810 *       131.069650 *       111.195300 *     1     2     3
    12)      C      6      5.563940 *       155.599090 *        40.495530 *     1     2     3
    13)      C      6      4.394290 *       159.444920 *        58.691450 *     1     2     3
    14)      C      6      6.508330 *       159.469660 *        14.552790 *     1     2     3
    15)      C      6      6.352450 *       156.265670 *       342.296990 *     1     2     3
    16)      C      6      7.589180 *       154.048670 *       330.931410 *     1     2     3
    17)      C      6      8.747090 *       157.740170 *       340.847310 *     1     2     3
    18)      N      7      8.860660 *       160.787720 *       364.328610 *     1     2     3
    19)      C      6      7.861870 *       160.125940 *       382.954220 *     1     2     3
    20)      C      6      5.282620 *        77.173460 *       268.594210 *     1     2     3
    21)      C      6      5.189480 *        63.468890 *       264.190910 *     1     2     3
    22)      C      6      5.698520 *        90.035220 *       271.405240 *     1     2     3
    23)      C      6      5.658430 *       100.814920 *       261.442620 *     1     2     3
    24)      C      6      6.532280 *       110.631920 *       265.636310 *     1     2     3
    25)      C      6      7.296030 *       109.644010 *       275.567400 *     1     2     3
    26)      N      7      7.336620 *       100.983870 *       282.655580 *     1     2     3
    27)      C      6      6.627570 *        91.983840 *       281.707340 *     1     2     3
    28)      C      6      4.326320 *        49.991530 *       268.692280 *     1     2     3
    29)      C      6      3.482390 *        51.110390 *       288.981120 *     1     2     3
    30)      C      6      4.779170 *        36.108430 *       252.467680 *     1     2     3
    31)      C      6      5.205530 *        43.283900 *       231.313020 *     1     2     3
    32)      C      6      5.926320 *        38.395240 *       213.637610 *     1     2     3
    33)      C      6      6.188090 *        26.423580 *       205.158170 *     1     2     3
    34)      C      6      5.889750 *        56.584260 *        13.084980 *     1     3     2
    35)      N      7      5.220210 *        51.876530 *        26.805690 *     1     3     2
    36)      C      6      2.939930 *        69.142740 *       309.347650 *     1     2     3
    37)      C      6      3.172240 *        43.023200 *       318.876570 *     1     2     3
    38)      C      6      1.891830 *        95.065950 *       304.929550 *     1     2     3
    39)      C      6      2.746060 *       121.125280 *       303.067470 *     1     2     3
    40)      C      6      3.129170 *       146.849720 *       301.054440 *     1     2     3
    41)      C      6      2.539850 *       133.508180 *       169.235860 *     1     3     2
    42)      C      6      1.278360 *       148.410820 *       190.616510 *     1     3     2
    43)      C      6      0.492360 *        98.672970 *       295.511540 *     1     2     3
    44)      C      6      3.801350 *       140.049720 *       190.154080 *     1     3     2
    45)      C      6      4.944990 *       144.428970 *       170.464400 *     1     3     2
    46)      C      6      3.917660 *        32.466740 *       346.407280 *     1     2     3
    47)      C      6      3.895790 *        39.713920 *       377.312420 *     1     2     3
    48)      C      6      5.232890 *        23.697970 *        31.146730 *     1     3     2
    49)      C      6      5.699140 *        37.656710 *        31.886430 *     1     3     2
    50)      C      6      7.088230 *        38.200580 *        34.849300 *     1     3     2
    51)      C      6      7.898440 *        29.718550 *        37.720360 *     1     3     2
    52)      C      6      7.526270 *        19.718860 *        38.956460 *     1     3     2
    53)      N      7      6.293870 *        33.570190 *       343.767210 *     1     2     3
    54)      C      6      4.216910 *        52.063030 *        36.180920 *     1     2     3
    55)      C      6      5.235590 *        62.792590 *        27.711740 *     1     2     3
    56)      C      6      4.050920 *        54.128360 *        61.841740 *     1     2     3
    57)      C      6      5.110320 *        63.601860 *        69.716550 *     1     2     3
    58)      C      6      5.493030 *        66.247170 *        85.667500 *     1     2     3
    59)      N      7      4.991480 *        64.054180 *       100.570220 *     1     2     3
    60)      C      6      3.856300 *        55.600490 *       105.979400 *     1     2     3
    61)      C      6      3.233990 *        45.541740 *        83.073060 *     1     2     3
    62)      C      6      6.105530 *        71.383980 *        34.245840 *     1     2     3
    63)      C      6      6.189100 *        74.824300 *        47.633030 *     1     2     3
    64)      C      6      7.262300 *        75.908370 *        27.671250 *     1     2     3
    65)      C      6      7.534210 *        75.484890 *       376.687430 *     1     2     3
    66)      C      6      8.803130 *        78.824830 *       374.341660 *     1     2     3
    67)      N      7      9.696140 *        81.564370 *       380.104550 *     1     2     3
    68)      C      6      9.499200 *        82.069070 *        28.169010 *     1     2     3
    69)      C      6      8.356690 *        79.838350 *        32.855730 *     1     2     3
    70)      C      6      5.603120 *       156.861480 *       163.954550 *     1     3     2
    71)      C      6      5.403230 *       144.149330 *       178.051660 *     1     2     3
    72)      C      6      6.901160 *       154.570010 *       149.585790 *     1     3     2
    73)      C      6      7.899730 *       148.795540 *       160.036950 *     1     3     2
    74)      C      6      9.140670 *       148.325050 *       151.963040 *     1     3     2
    75)      C      6      9.460000 *       150.763360 *       136.105150 *     1     3     2
    76)      N      7      8.672200 *       143.229640 *       219.539110 *     1     2     3
    77)      C      6      7.386800 *       143.920910 *       214.657750 *     1     2     3
    78)      C      6      4.674840 *       139.549910 *       158.269640 *     1     2     3
    79)      C      6      4.057050 *       149.184150 *       133.051290 *     1     2     3
    80)      C      6      4.981230 *       122.645500 *       155.017380 *     1     2     3
    81)      C      6      6.374710 *       120.202280 *       155.909580 *     1     2     3
    82)      C      6      7.031620 *       109.809670 *       154.459390 *     1     2     3
    83)      N      7      6.484630 *        99.226050 *       152.272140 *     1     2     3
    84)      C      6      5.240090 *        96.895870 *       151.043310 *     1     2     3
    85)      C      6      4.217890 *       108.226550 *       151.836860 *     1     2     3
    86)      C      6      5.504520 *       135.081440 *        64.353620 *     1     2     3
    87)      C      6      6.129190 *       143.242060 *        50.938950 *     1     2     3
    88)      C      6      5.999980 *       121.457050 *        64.732330 *     1     2     3
    89)      C      6      6.494010 *       115.527070 *        53.343610 *     1     2     3
    90)      C      6      6.711980 *       104.140730 *        51.164220 *     1     2     3
    91)      C      6      6.276920 *        95.757060 *        59.894650 *     1     2     3
    92)      C      6      6.133790 *        99.752480 *        72.429880 *     1     2     3
    93)      C      6      6.056970 *       112.302790 *        76.035560 *     1     2     3
    94)      C      6      6.254790 *        83.221600 *        56.701790 *     1     2     3
    95)      C      6      6.202150 *        70.068920 *        61.125910 *     1     2     3
    96)      H      1      3.416180 *       130.530970 *        68.844800 *     1     2     3
    97)      H      1      4.522760 *       103.830550 *       112.247860 *     1     2     3
    98)      H      1      7.003460 *        98.700680 *       114.187910 *     1     2     3
    99)      H      1      8.813450 *       126.235520 *       112.762030 *     1     2     3
   100)      H      1      7.087590 *       139.614070 *       109.875380 *     1     2     3
   101)      H      1      5.432410 *       152.157150 *       332.419750 *     1     2     3
   102)      H      1      7.783140 *       148.314130 *       319.179510 *     1     2     3
   103)      H      1      9.740110 *       156.483610 *       334.184320 *     1     2     3
   104)      H      1      8.286130 *       157.894000 *        42.135640 *     1     2     3
   105)      H      1      6.116170 *        60.831050 *       258.018930 *     1     2     3
   106)      H      1      6.822860 *       117.391460 *       258.999460 *     1     2     3
   107)      H      1      8.140020 *       114.552450 *       277.449530 *     1     2     3
   108)      H      1      6.987920 *        85.418140 *       287.459240 *     1     2     3
   109)      H      1      5.303820 *        55.219570 *       231.891290 *     1     2     3
   110)      H      1      6.530110 *        45.703370 *       207.362140 *     1     2     3
   111)      H      1      6.939040 *        26.837130 *       189.604910 *     1     2     3
   112)      H      1      3.850800 *        78.279250 *       315.215750 *     1     2     3
   113)      H      1      4.223750 *       148.128340 *       302.942490 *     1     2     3
   114)      H      1      1.801970 *       129.273090 *       135.267360 *     1     2     3
   115)      H      1      5.505680 *       169.176610 *       266.059050 *     1     2     3
   116)      H      1      0.919910 *         0.598060 *       207.382460 *     1     2     3
   117)      H      1      7.675850 *        45.398080 *        34.322630 *     1     3     2
   118)      H      1      8.972940 *        30.977830 *        39.057020 *     1     3     2
   119)      H      1      8.352660 *        35.411770 *       342.718480 *     1     2     3
   120)      H      1      5.569690 *        61.830180 *        15.076730 *     1     2     3
   121)      H      1      6.495640 *        70.464070 *        86.557570 *     1     2     3
   122)      H      1      3.850360 *        56.796780 *       125.648180 *     1     2     3
   123)      H      1      2.527790 *        47.844010 *       320.476880 *     1     3     2
   124)      H      1      6.915590 *        72.039630 *       370.062540 *     1     2     3
   125)      H      1      9.260490 *        78.898470 *       367.896940 *     1     2     3
   126)      H      1     10.414770 *        84.029270 *        31.056350 *     1     2     3
   127)      H      1      8.450320 *        80.658300 *        40.377120 *     1     2     3
   128)      H      1      7.844640 *       144.205570 *       171.891630 *     1     3     2
   129)      H      1      9.981200 *       145.303660 *       157.318250 *     1     3     2
   130)      H      1     10.492510 *       149.682560 *       132.444460 *     1     3     2
   131)      H      1      6.927840 *       136.007510 *       212.939360 *     1     2     3
   132)      H      1      6.149510 *       136.782070 *       182.989350 *     1     2     3
   133)      H      1      7.090060 *       127.121230 *       157.759410 *     1     2     3
   134)      H      1      8.125410 *       109.641620 *       154.936080 *     1     2     3
   135)      H      1      3.138420 *       105.821050 *       149.517320 *     1     2     3
   136)      H      1      7.102670 *       140.653630 *        45.438990 *     1     2     3
   137)      H      1      7.419400 *       101.426080 *        44.800980 *     1     2     3
   138)      H      1      6.345860 *        92.783680 *        79.504130 *     1     2     3
   139)      H      1      6.237290 *       114.573660 *        86.754560 *     1     2     3
   140)      H      1      7.193450 *        66.924500 *        64.134540 *     1     2     3

               ************** 
      * parameters to be optimized, of which there are NVAR.........=   411
 Current system is nonlinear

 Total number of integrals max_q=    460990
 Integrals will use disk file

 Trial set of atomic coordinates (Angstroms)
 Atom #   Symbol  Atomic #     X-coordinate    Y-coordinate   Z-coordinate   Atomic orbitals
     1)     XX     99          0.000000       0.000000       0.000000
     2)     XX     99          0.999990       0.000000       0.000000
     3)     XX     99          0.999990       0.999990       0.000000
     4)      C      6         -3.331219      -0.855343       2.744126          1         4
     5)      C      6         -3.288733       0.647389       2.591807          5         8
     6)      C      6         -3.247620      -1.532254       4.035004          9        12
     7)      C      6         -2.016070      -1.883573       4.592524         13        16
     8)      C      6         -1.993656      -2.533638       5.827100         17        20
     9)      N      7         -3.133049      -2.830227       6.493330         21        24
    10)      C      6         -4.327708      -2.486023       5.960423         25        28
    11)      C      6         -4.421324      -1.834380       4.730464         29        32
    12)      C      6         -5.066953       1.747962       1.492665         33        36
    13)      C      6         -4.114528       0.801747       1.318198         37        40
    14)      C      6         -6.094964       2.209263       0.573526         41        44
    15)      C      6         -5.815170       2.435760      -0.777491         45        48
    16)      C      6         -6.823933       2.902754      -1.613569         49        52
    17)      C      6         -8.095218       3.130054      -1.087103         53        56
    18)      N      7         -8.367173       2.907452       0.220072         57        60
    19)      C      6         -7.393634       2.461042       1.042330         61        64
    20)      C      6          1.172743      -0.126366      -5.149250         65        68
    21)      C      6          2.318056      -0.469936      -4.619143         69        72
    22)      C      6         -0.003503       0.139748      -5.696805         73        76
    23)      C      6         -1.061731      -0.827019      -5.496053         77        80
    24)      C      6         -2.301734      -0.465145      -6.095600         81        84
    25)      C      6         -2.452743       0.666640      -6.838983         85        88
    26)      N      7         -1.397866       1.577933      -7.027239         89        92
    27)      C      6         -0.229431       1.344012      -6.485806         93        96
    28)      C      6          2.781395      -0.075626      -3.312879         97       100
    29)      C      6          2.186321       0.881622      -2.563159        101       104
    30)      C      6          3.861107      -0.848434      -2.685606        105       108
    31)      C      6          3.789446      -2.230848      -2.785850        109       112
    32)      C      6          4.644724      -3.064424      -2.038899        113       116
    33)      C      6          5.541612      -2.492499      -1.170659        117       120
    34)      C      6          5.679519      -1.092454      -1.112998        121       124
    35)      N      7          4.870615      -0.312973      -1.851959        125       128
    36)      C      6          1.046736       1.741840      -2.124506        129       132
    37)      C      6          2.319153       1.630432      -1.423491        133       136
    38)      C      6         -0.167053       1.078972      -1.544971        137       140
    39)      C      6         -1.419469       1.282623      -1.969983        141       144
    40)      C      6         -2.619864       0.882698      -1.465900        145       148
    41)      C      6         -2.516070       0.043204      -0.344041        149       152
    42)      C      6         -1.235396      -0.304597       0.123370        153       156
    43)      C      6         -0.074245       0.209631      -0.439273        157       160
    44)      C      6         -3.759562      -0.361629       0.430326        161       164
    45)      C      6         -4.850076      -0.838216      -0.476532        165       168
    46)      C      6          3.305342       2.044135      -0.494253        169       172
    47)      C      6          2.996814       2.376462       0.740751        173       176
    48)      C      6          4.660988       2.115409      -1.087830        177       180
    49)      C      6          5.280875       1.099951      -1.839201        181       184
    50)      C      6          6.482490       1.395090      -2.504806        185       188
    51)      C      6          7.040526       2.660366      -2.395579        189       192
    52)      C      6          6.406123       3.613475      -1.596597        193       196
    53)      N      7          5.244109       3.341503      -0.972870        197       200
    54)      C      6          2.592532       2.684462       1.963357        201       204
    55)      C      6          2.393780       4.122224       2.165293        205       208
    56)      C      6          2.373723       1.549082       2.894086        209       212
    57)      C      6          2.272079       1.586840       4.293596        213       216
    58)      C      6          2.212548       0.379816       5.013357        217       220
    59)      N      7          2.183877      -0.823350       4.412216        221       224
    60)      C      6          2.178655      -0.875952       3.058957        225       228
    61)      C      6          2.265053       0.278389       2.291447        229       232
    62)      C      6          1.949034       4.782954       3.256089        233       236
    63)      C      6          1.620182       4.025248       4.413315        237       240
    64)      C      6          1.768176       6.238142       3.271106        241       244
    65)      C      6          1.888339       6.986558       2.094397        245       248
    66)      C      6          1.706128       8.367076       2.139221        249       252
    67)      N      7          1.422406       9.006817       3.296838        253       256
    68)      C      6          1.310692       8.294007       4.441433        257       260
    69)      C      6          1.474337       6.909833       4.462602        261       264
    70)      C      6         -5.139530      -2.147052      -0.608571        265       268
    71)      C      6         -4.379567      -3.162706       0.107589        269       272
    72)      C      6         -6.214141      -2.599960      -1.500221        273       276
    73)      C      6         -7.497951      -2.057647      -1.397339        277       280
    74)      C      6         -8.496289      -2.504996      -2.256085        281       284
    75)      C      6         -8.191433      -3.482744      -3.203517        285       288
    76)      N      7         -6.946789      -4.003449      -3.304781        289       292
    77)      C      6         -5.970048      -3.578232      -2.473783        293       296
    78)      C      6         -3.557420      -2.817435       1.122923        297       300
    79)      C      6         -3.484268      -1.418790       1.518738        301       304
    80)      C      6         -2.687073      -3.801879       1.771442        305       308
    81)      C      6         -3.206826      -5.029521       2.248804        309       312
    82)      C      6         -2.382993      -5.969045       2.852284        313       316
    83)      N      7         -1.039681      -5.665728       2.978089        317       320
    84)      C      6         -0.629153      -4.551837       2.518628        321       324
    85)      C      6         -1.319251      -3.531954       1.890893        325       328
    86)      C      6         -3.897812       1.682245       3.503834        329       332
    87)      C      6         -4.910529       2.311336       2.848052        333       336
    88)      C      6         -3.131145       2.184680       4.628484        337       340
    89)      C      6         -2.798512       3.498552       4.701131        341       344
    90)      C      6         -1.639766       4.081479       5.069849        345       348
    91)      C      6         -0.629642       3.132570       5.402803        349       352
    92)      C      6         -1.039016       1.824866       5.763132        353       356
    93)      C      6         -2.298627       1.352320       5.438237        357       360
    94)      C      6          0.738251       3.409857       5.191364        361       364
    95)      C      6          2.114248       2.815548       5.105811        365       368
    96)      H      1         -2.220035       0.937059       2.421497        369       369
    97)      H      1         -1.081171      -1.662733       4.064695        370       370
    98)      H      1         -1.059431      -2.836509       6.315083        371       371
    99)      H      1         -5.209682      -2.750457       6.555235        372       372
   100)      H      1         -5.398599      -1.561263       4.318740        373       373
   101)      H      1         -4.803510       2.248878      -1.174698        374       374
   102)      H      1         -6.622990       3.093781      -2.672412        375       375
   103)      H      1         -8.931155       3.498549      -1.692446        376       376
   104)      H      1         -7.677010       2.312363       2.091995        377       377
   105)      H      1          2.980939      -1.108638      -5.224219        378       378
   106)      H      1         -3.138976      -1.155959      -5.946596        379       379
   107)      H      1         -3.382391       0.959951      -7.341516        380       380
   108)      H      1          0.558218       2.089866      -6.644688        381       381
   109)      H      1          3.025474      -2.688491      -3.427686        382       382
   110)      H      1          4.560454      -4.150910      -2.148149        383       383
   111)      H      1          6.191660      -3.088756      -0.522696        384       384
   112)      H      1          0.782259       2.676172      -2.656093        385       385
   113)      H      1         -3.586948       1.212785      -1.871636        386       386
   114)      H      1         -1.140678      -0.990987       0.981781        387       387
   115)      H      1         -5.407738      -0.071056      -1.031425        388       388
   116)      H      1          0.919860      -0.008526      -0.004416        389       389
   117)      H      1          7.002762       0.619573      -3.081579        390       390
   118)      H      1          7.975739       2.903945      -2.910042        391       391
   119)      H      1          6.807491       4.621446      -1.437785        392       392
   120)      H      1          2.629375       4.740963       1.277145        393       393
   121)      H      1          2.172129       0.367581       6.110653        394       394
   122)      H      1          2.108497      -1.877642       2.618009        395       395
   123)      H      1          2.221728       0.177528       1.192532        396       396
   124)      H      1          2.132485       6.477399       1.149432        397       397
   125)      H      1          1.783090       9.001028       1.248506        398       398
   126)      H      1          1.083348       8.873521       5.343634        399       399
   127)      H      1          1.371673       6.352055       5.401650        400       400
   128)      H      1         -7.711173      -1.287396      -0.647142        401       401
   129)      H      1         -9.509532      -2.095996      -2.190882        402       402
   130)      H      1         -8.932218      -3.877127      -3.908470        403       403
   131)      H      1         -4.984102      -4.038311      -2.616437        404       404
   132)      H      1         -4.481482      -4.205302      -0.219607        405       405
   133)      H      1         -4.278876      -5.232740       2.139767        406       406
   134)      H      1         -2.731241      -6.932018       3.241873        407       407
   135)      H      1         -0.855639      -2.602178       1.531741        408       408
   136)      H      1         -5.492689       3.159712       3.208505        409       409
   137)      H      1         -1.469809       5.160163       5.124439        410       410
   138)      H      1         -0.308188       1.154627       6.232319        411       411
   139)      H      1         -2.593857       0.321131       5.663265        412       412
   140)      H      1          2.819428       2.887120       5.954922        413       413


 Total number of electrons NELNS=  422
 RHF calculation:
 Alpha-spin electrons NALPH.....  211
 Beta-spin  electrons NBET .....  211
 Multiplicity of system IMULT ..    1
 Density matrix will read from file 18
 Read previous saved data from file 18 *.hes.
     1   -205476.198608240  -205476.198608240    0.000048005
     2   -205476.198608598       -0.000000358    0.000040813
     3   -205476.198608830       -0.000000232    0.000034946
     4   -205476.198608990       -0.000000160    0.000030138
     5   -205476.198609106       -0.000000115    0.000026143
     6   -205476.198609191       -0.000000086    0.000022948
     7   -205476.198609256       -0.000000065    0.000020362
     8   -205476.198609306       -0.000000050    0.000018101
 ITN=   0 IFN=   1 IEXIT=   1 F=0.11882949D+04 GMAX=0.298D+01 TIME=          0.
     1   -205477.459946768  -205477.459946768    0.000673677
     2   -205477.464483514       -0.004536745    0.000434974
     3   -205477.465758660       -0.001275146    0.000341929
     4   -205477.466160229       -0.000401569    0.000273602
     5   -205477.466296686       -0.000136458    0.000218860
     6   -205477.466346143       -0.000049456    0.000176827
     7   -205477.466365278       -0.000019136    0.000143455
     8   -205477.466373257       -0.000007978    0.000117622
     9   -205477.466376891       -0.000003634    0.000097165
    10   -205477.466378721       -0.000001831    0.000081110
    11   -205477.466379744       -0.000001023    0.000068273
    12   -205477.466380373       -0.000000628    0.000057998
    13   -205477.466380789       -0.000000416    0.000049864
    14   -205477.466381080       -0.000000292    0.000043565
    15   -205477.466381293       -0.000000213    0.000038241
    16   -205477.466381452       -0.000000159    0.000033693
    17   -205477.466381573       -0.000000121    0.000029782
    18   -205477.466381667       -0.000000094    0.000026393
    19   -205477.466381740       -0.000000073    0.000023439
    20   -205477.466381797       -0.000000057    0.000020853
    21   -205477.466381843       -0.000000045    0.000018579
     1   -205476.499976682  -205476.499976682    0.000510627
     2   -205476.502578097       -0.002601415    0.000327859
     3   -205476.503309285       -0.000731188    0.000255434
     4   -205476.503539531       -0.000230246    0.000204265
     5   -205476.503617750       -0.000078219    0.000163248
     6   -205476.503646080       -0.000028330    0.000131756
     7   -205476.503657027       -0.000010947    0.000106752
     8   -205476.503661579       -0.000004552    0.000087409
     9   -205476.503663644       -0.000002065    0.000072101
    10   -205476.503664678       -0.000001034    0.000060101
    11   -205476.503665252       -0.000000574    0.000050518
    12   -205476.503665601       -0.000000349    0.000042858
    13   -205476.503665831       -0.000000230    0.000036637
    14   -205476.503665991       -0.000000160    0.000031965
    15   -205476.503666107       -0.000000116    0.000028039
    16   -205476.503666193       -0.000000086    0.000024689
    17   -205476.503666259       -0.000000066    0.000021812
    18   -205476.503666310       -0.000000051    0.000019321
 ITN=   1 IFN=   3 IEXIT=   1 F=0.11882946D+04 GMAX=0.356D+01 TIME=         38.
     1   -205476.563171939  -205476.563171939    0.000034304
     2   -205476.563195272       -0.000023333    0.000020583
     3   -205476.563201489       -0.000006217    0.000014178
     4   -205476.563203366       -0.000001877    0.000009780
 ITN=   2 IFN=   4 IEXIT=   1 F=0.11882939D+04 GMAX=0.360D+01 TIME=        221.

 ITN= 161 IFN= 174 IEXIT=   1 F=0.11878687D+04 GMAX=0.173D+00 TIME=       8906.
     1   -205575.721742213  -205575.721742213    0.000025701
     2   -205575.721760454       -0.000018241    0.000014793
     3   -205575.721765108       -0.000004654    0.000010610
 ITN= 162 IFN= 175 IEXIT=   1 F=0.11878685D+04 GMAX=0.145D+00 TIME=       8927.
 Test on gradient satisfied,GMAX=0.145D+00
 VA09A optimization sucsesfully finished
 ITN= 162; IFN= 175; IEXIT=   1; F=0.11878685D+04

 Optimization finished after 162 cycles and   175 SCF calculations

 Final HEAT OF FORMATION       1187.86855 kcal/mol
 Max. value of cartesian gradient on atom   44 by axe Z is    0.034732312 eV/A


 Optimized variables and gradients

    I        1           2           3           4           5           6           7           8           9          10
  X(I)    4.33575   133.98207   113.43361     4.13433   139.37859    84.58841     5.36271   121.64445   114.25827     5.34889
  G(I)   -0.00073    -0.02650    -0.02106     0.00255     0.01905    -0.01379    -0.00204     0.00551    -0.00162     0.00037

    I       11          12          13          14          15          16          17          18          19          20
  X(I)  106.66376   113.90950     6.66122   102.13717   114.43137     7.73438   108.69100   115.02653     7.74287   118.71630
  G(I)   -0.01864     0.02396     0.00433     0.04772    -0.00671    -0.00451    -0.00722    -0.02763    -0.00853    -0.02060

    I       21          22          23          24          25          26          27          28          29          30
  X(I)  115.28550     6.68393   125.95174   115.04049     5.43038   158.66842    55.09452     4.27238   160.00720    78.60334
  G(I)   -0.00921     0.00192    -0.01313    -0.01054     0.00022    -0.00625     0.03295     0.00096     0.01113    -0.00643

    I       31          32          33          34          35          36          37          38          39          40
  X(I)    6.37061   165.20932    26.57258     6.21442   163.24937   339.15338     7.45363   160.63908   324.11984     8.61025
  G(I)    0.00603    -0.01309    -0.06352     0.00068     0.02849     0.03495    -0.00974     0.03981    -0.00664     0.00167

    I       41          42          43          44          45          46          47          48          49          50
  X(I)  164.65183   337.21337     8.72363   167.16180   373.07648     7.72596   164.97487   398.11531     5.36040    79.33907
  G(I)    0.06454     0.04281    -0.00562    -0.04631    -0.04628    -0.00303    -0.03320    -0.00778    -0.00205    -0.07384

    I       51          52          53          54          55          56          57          58          59          60
  X(I)  271.08460     5.30085    65.65861   267.57646     5.73880    92.29228   273.30054     5.72406   102.23542   262.63680
  G(I)   -0.01340     0.00247     0.07650     0.02238    -0.00436     0.01147    -0.05754    -0.00066    -0.01043     0.03208

    I       61          62          63          64          65          66          67          68          69          70
  X(I)    6.54284   112.56897   266.36798     7.25514   112.52022   276.84011     7.28360   104.24726   284.65344     6.60777
  G(I)   -0.00213     0.01790     0.01851    -0.00211    -0.02665    -0.03229     0.00262     0.11329     0.03915     0.00531

    I       71          72          73          74          75          76          77          78          79          80
  X(I)   95.01067   283.88117     4.43511    52.57333   272.09246     3.54479    53.84395   290.52323     4.91188    38.52609
  G(I)   -0.09494     0.00213    -0.00567     0.01162    -0.00174     0.00461    -0.02106     0.01639     0.00156    -0.00544

    I       81          82          83          84          85          86          87          88          89          90
  X(I)  258.27041     5.38041    44.40446   237.98794     6.09095    38.52914   221.78274     6.30517    26.36022   215.83788
  G(I)   -0.02551    -0.01549    -0.03233     0.05888     0.00494     0.08428    -0.00168     0.00427    -0.12907     0.00891

    I       91          92          93          94          95          96          97          98          99         100
  X(I)    5.97310    54.98603    17.75656     5.31025    50.64196    31.71155     2.90565    71.46465   309.49640     3.19094
  G(I)    0.00780     0.12968    -0.01468    -0.00807     0.01540     0.01567     0.00150     0.00571    -0.00163     0.00182

    I      101         102         103         104         105         106         107         108         109         110
  X(I)   45.34097   318.33697     1.80992    96.25354   302.31549     2.62531   124.13556   297.90396     2.99411   150.61815
  G(I)    0.01096    -0.00377    -0.00003     0.02793     0.00390    -0.00207    -0.03401    -0.00409     0.00294    -0.03281

    I      111         112         113         114         115         116         117         118         119         120
  X(I)  289.41756     2.42172   142.23201   169.95395     1.19823   159.27934   204.96287     0.43114    87.52911   285.34654
  G(I)   -0.00544     0.00693     0.02713     0.01520     0.00043     0.00453     0.01327     0.00061    -0.00418     0.00073

    I      121         122         123         124         125         126         127         128         129         130
  X(I)    3.69910   147.35971   196.13557     4.84759   152.33782   172.01735     3.93342    34.34011   343.99183     3.89467
  G(I)   -0.00690     0.00694     0.00995     0.00453     0.04074    -0.00743     0.01167    -0.00269    -0.02957    -0.01052

    I      131         132         133         134         135         136         137         138         139         140
  X(I)   40.19924   374.77352     5.26534    22.87482    37.77824     5.76115    36.60516    37.31835     7.15211    36.97815
  G(I)    0.05267     0.08795     0.00163    -0.02339     0.00706    -0.00541    -0.03604    -0.00277    -0.00589     0.02869

    I      141         142         143         144         145         146         147         148         149         150
  X(I)   40.24356     7.94587    28.53133    43.73973     7.55182    18.66494    46.35743     6.30939    35.83532   342.74416
  G(I)   -0.00873    -0.00386    -0.07139    -0.00242    -0.01339     0.00029    -0.00406     0.01315    -0.07636    -0.02594

    I      151         152         153         154         155         156         157         158         159         160
  X(I)    4.21284    51.66329    34.73156     5.21948    62.92410    26.86134     4.06571    52.50146    60.85216     5.09521
  G(I)    0.00255    -0.03167    -0.02565    -0.01855    -0.10777    -0.04821     0.00045    -0.02172    -0.04871     0.00358

    I      161         162         163         164         165         166         167         168         169         170
  X(I)   62.31972    69.14326     5.50026    64.30652    85.36237     5.04444    61.12443   100.48957     3.95326    51.92078
  G(I)    0.02399    -0.02139     0.00530     0.03972    -0.03992     0.00562    -0.00992     0.03512    -0.00597    -0.02238

    I      171         172         173         174         175         176         177         178         179         180
  X(I)  106.07207     3.31957    42.40287    82.46506     6.03513    71.97363    33.66036     6.09095    75.20406    47.27556
  G(I)    0.01659    -0.00047     0.02562    -0.00802     0.01540     0.07692     0.01304    -0.00569     0.04923    -0.03630

    I      181         182         183         184         185         186         187         188         189         190
  X(I)    7.18084    76.96457    27.19687     7.66716    73.99904   377.17013     8.89768    77.88448   374.76610     9.60454
  G(I)    0.00522    -0.05556    -0.03566    -0.01353     0.05922     0.05858     0.02349    -0.05300     0.04049    -0.00246

    I      191         192         193         194         195         196         197         198         199         200
  X(I)   83.08408   379.74872     9.23414    85.84470    27.21051     8.06780    83.71539    31.83143     5.53688   164.82178
  G(I)   -0.04223    -0.07826     0.00582     0.04846     0.06926    -0.00362     0.07170     0.05581    -0.00810    -0.06513

    I      201         202         203         204         205         206         207         208         209         210
  X(I)  163.61311     5.37229   136.19455   175.30489     6.83662   161.88756   143.76237     7.81282   156.18532   158.99959
  G(I)    0.02573     0.00410     0.00530     0.00982     0.00108    -0.00856     0.01790     0.00018     0.02688    -0.03562

    I      211         212         213         214         215         216         217         218         219         220
  X(I)    9.05998   155.44884   148.91511     9.40239   157.10414   128.33283     8.63586   138.22333   211.35950     7.35100
  G(I)    0.00404    -0.04969     0.02676     0.01056     0.01740     0.03860    -0.00406    -0.14513    -0.01459    -0.00465

    I      221         222         223         224         225         226         227         228         229         230
  X(I)  138.31614   206.84951     4.65231   131.26717   158.40676     3.99741   141.70557   138.12884     5.00203   114.54990
  G(I)   -0.03619     0.04255     0.00040     0.00063    -0.03793     0.00121    -0.00385     0.01650     0.00181    -0.01702

    I      231         232         233         234         235         236         237         238         239         240
  X(I)  154.95168     6.40203   112.47638   155.62180     7.08484   102.30325   153.98353     6.56114    91.78168   151.64841
  G(I)   -0.00039     0.00250     0.01954     0.00503     0.00214     0.01613     0.00977    -0.00715    -0.06621    -0.04695

    I      241         242         243         244         245         246         247         248         249         250
  X(I)    5.32143    89.25992   150.47763     4.27346   100.03665   151.65132     5.39194   135.21270    70.97608     5.99947
  G(I)    0.00549     0.02038     0.02668    -0.00778     0.01188     0.00718    -0.00959    -0.03045    -0.00310    -0.00009

    I      251         252         253         254         255         256         257         258         259         260
  X(I)  145.11212    59.54301     5.89294   121.46205    68.53890     6.32278   116.53943    55.88173     6.53160   105.07228
  G(I)    0.03484     0.00188     0.00191    -0.01234     0.08729     0.00063    -0.00673    -0.01615     0.00283    -0.00996

    I      261         262         263         264         265         266         267         268         269         270
  X(I)   52.47605     6.15716    95.82535    60.96175     6.08880    98.92465    73.97583     6.02313   111.20775    78.72848
  G(I)   -0.03854    -0.00410    -0.01260    -0.03509     0.00647     0.04316     0.04432    -0.00342    -0.00781    -0.04945

    I      271         272         273         274         275         276         277         278         279         280
  X(I)    6.14473    83.28545    56.91339     6.14475    69.73238    60.65840     3.31402   129.61919    75.14608     4.53033
  G(I)   -0.00700    -0.07196     0.00209     0.00141     0.03051     0.02608    -0.00270    -0.01022     0.00717     0.00242

    I      281         282         283         284         285         286         287         288         289         290
  X(I)   98.19683   113.18103     7.02273    93.45610   114.26618     8.77788   121.20867   115.63119     7.02590   134.65616
  G(I)    0.01504     0.00651     0.00006     0.01873    -0.00569     0.00122     0.00783     0.00853    -0.00169    -0.01529

    I      291         292         293         294         295         296         297         298         299         300
  X(I)  115.29869     5.29579   158.81110   326.18175     7.65270   154.17702   310.94379     9.60435   163.20388   328.08841
  G(I)   -0.00330     0.00520     0.01172     0.00475    -0.00024    -0.00388     0.00400     0.00229     0.01049    -0.00008

    I      301         302         303         304         305         306         307         308         309         310
  X(I)    8.15414   160.62331    58.17576     6.24946    62.85079   262.22986     6.84397   118.77770   259.08624     8.07337
  G(I)    0.00203     0.00274     0.00424    -0.00097    -0.00067    -0.00994    -0.00009     0.01169     0.00697     0.00022

    I      311         312         313         314         315         316         317         318         319         320
  X(I)  117.73480   278.65754     6.95727    88.72631   290.03336     5.50411    55.90008   237.47571     6.71516    45.11538
  G(I)    0.00563     0.01308    -0.00026     0.01940    -0.01325     0.00044    -0.01975     0.01139    -0.00115    -0.00939

    I      321         322         323         324         325         326         327         328         329         330
  X(I)  214.77209     7.04244    25.72284   200.00709     3.77102    81.50582   316.20464     4.08755   152.20554   291.57530
  G(I)   -0.01082    -0.00154    -0.00525     0.02257    -0.00233    -0.00428    -0.00175    -0.00091    -0.00374    -0.00020

    I      331         332         333         334         335         336         337         338         339         340
  X(I)    1.80094   119.01060   138.66997     5.38937   167.56365   228.37570     1.04231     0.53551   313.15305     7.75309
  G(I)   -0.00520     0.01175     0.00408     0.00049    -0.01736    -0.00303    -0.00182     0.00916    -0.00030    -0.00210

    I      341         342         343         344         345         346         347         348         349         350
  X(I)   44.02815    39.38172     9.02308    29.70701    44.99810     8.36685    37.83794   342.41798     5.60282    61.90321
  G(I)    0.00241     0.01135     0.00087     0.00670     0.01053    -0.00070    -0.01404    -0.00427    -0.00101    -0.03585

    I      351         352         353         354         355         356         357         358         359         360
  X(I)   14.46640     6.48728    68.84347    86.30311     3.99023    52.42858   126.18445     2.66885    46.42979   324.57762
  G(I)    0.02636     0.00155     0.00831    -0.00233     0.00123     0.01277     0.01842     0.00070     0.00236     0.01005

    I      361         362         363         364         365         366         367         368         369         370
  X(I)    7.24566    68.24967   371.56314     9.48133    76.38054   369.03159    10.03773    89.43358    29.82351     8.00466
  G(I)   -0.00419    -0.04473    -0.01964    -0.00117    -0.01270     0.03290    -0.00900    -0.00244    -0.03784     0.00448

    I      371         372         373         374         375         376         377         378         379         380
  X(I)   86.59200    39.12814     7.73841   151.42182   173.83276     9.88853   152.43948   156.02099    10.43808   155.73162
  G(I)    0.00718    -0.00752     0.00101    -0.02512     0.01952    -0.00047    -0.01957     0.00233     0.00169    -0.00457

    I      381         382         383         384         385         386         387         388         389         390
  X(I)  124.44453     6.91753   130.21312   206.64040     6.13888   129.14155   179.97833     7.09995   119.47920   157.45570
  G(I)   -0.01166    -0.00021     0.01861     0.01662     0.00046    -0.01005     0.01552    -0.00041    -0.00668    -0.00263

    I      391         392         393         394         395         396         397         398         399         400
  X(I)    8.17917   102.28287   154.39516     3.19910    97.07983   149.55193     6.96835   143.20751    52.70889     7.20483
  G(I)    0.00035    -0.00639     0.00347     0.00153     0.00128     0.00309     0.00483     0.00195    -0.00662    -0.00513

    I      401         402         403         404         405         406         407         408         409         410
  X(I)  102.78545    45.43398     6.35486    91.48611    80.40854     6.26535   112.58219    89.38577     7.15258    66.68674
  G(I)    0.00415    -0.00680     0.00141     0.00047    -0.00512    -0.00021     0.00471    -0.00396     0.00002     0.01725

    I      411
  X(I)   63.34864
  G(I)   -0.00424

    Atom  Symbol  Atomic   Bond length       Bond angle        Twist
   number         number   (angstroms)       (degrees)        (degrees)
     I                       NA I             NB NA I        NC  NB  NA  I     NA    NB    NC
     1)     XX     99
     2)     XX     99      0.999990                                             1
     3)     XX     99      0.999990          90.000000                          2     1
     4)      C      6      4.335745 *       133.982070 *       113.433614 *     1     2     3
     5)      C      6      4.134333 *       139.378591 *        84.588407 *     1     2     3
     6)      C      6      5.362708 *       121.644449 *       114.258266 *     1     2     3
     7)      C      6      5.348894 *       106.663765 *       113.909503 *     1     2     3
     8)      C      6      6.661219 *       102.137169 *       114.431365 *     1     2     3
     9)      N      7      7.734381 *       108.691001 *       115.026533 *     1     2     3
    10)      C      6      7.742871 *       118.716296 *       115.285502 *     1     2     3
    11)      C      6      6.683927 *       125.951740 *       115.040494 *     1     2     3
    12)      C      6      5.430379 *       158.668416 *        55.094522 *     1     2     3
    13)      C      6      4.272377 *       160.007195 *        78.603339 *     1     2     3
    14)      C      6      6.370608 *       165.209323 *        26.572576 *     1     2     3
    15)      C      6      6.214421 *       163.249365 *       339.153380 *     1     2     3
    16)      C      6      7.453634 *       160.639084 *       324.119842 *     1     2     3
    17)      C      6      8.610250 *       164.651827 *       337.213366 *     1     2     3
    18)      N      7      8.723630 *       167.161796 *       373.076480 *     1     2     3
    19)      C      6      7.725963 *       164.974870 *       398.115312 *     1     2     3
    20)      C      6      5.360400 *        79.339073 *       271.084602 *     1     2     3
    21)      C      6      5.300848 *        65.658608 *       267.576464 *     1     2     3
    22)      C      6      5.738800 *        92.292281 *       273.300544 *     1     2     3
    23)      C      6      5.724063 *       102.235421 *       262.636798 *     1     2     3
    24)      C      6      6.542837 *       112.568965 *       266.367980 *     1     2     3
    25)      C      6      7.255138 *       112.520215 *       276.840109 *     1     2     3
    26)      N      7      7.283599 *       104.247256 *       284.653438 *     1     2     3
    27)      C      6      6.607773 *        95.010668 *       283.881173 *     1     2     3
    28)      C      6      4.435111 *        52.573326 *       272.092455 *     1     2     3
    29)      C      6      3.544786 *        53.843952 *       290.523227 *     1     2     3
    30)      C      6      4.911880 *        38.526094 *       258.270407 *     1     2     3
    31)      C      6      5.380414 *        44.404457 *       237.987942 *     1     2     3
    32)      C      6      6.090948 *        38.529137 *       221.782744 *     1     2     3
    33)      C      6      6.305174 *        26.360220 *       215.837881 *     1     2     3
    34)      C      6      5.973097 *        54.986028 *        17.756558 *     1     3     2
    35)      N      7      5.310249 *        50.641956 *        31.711547 *     1     3     2
    36)      C      6      2.905651 *        71.464647 *       309.496397 *     1     2     3
    37)      C      6      3.190938 *        45.340971 *       318.336965 *     1     2     3
    38)      C      6      1.809919 *        96.253538 *       302.315493 *     1     2     3
    39)      C      6      2.625311 *       124.135560 *       297.903965 *     1     2     3
    40)      C      6      2.994111 *       150.618147 *       289.417564 *     1     2     3
    41)      C      6      2.421722 *       142.232012 *       169.953953 *     1     3     2
    42)      C      6      1.198227 *       159.279337 *       204.962869 *     1     3     2
    43)      C      6      0.431137 *        87.529112 *       285.346539 *     1     2     3
    44)      C      6      3.699101 *       147.359711 *       196.135565 *     1     3     2
    45)      C      6      4.847593 *       152.337817 *       172.017350 *     1     3     2
    46)      C      6      3.933417 *        34.340112 *       343.991830 *     1     2     3
    47)      C      6      3.894670 *        40.199240 *       374.773524 *     1     2     3
    48)      C      6      5.265342 *        22.874825 *        37.778235 *     1     3     2
    49)      C      6      5.761149 *        36.605163 *        37.318353 *     1     3     2
    50)      C      6      7.152113 *        36.978148 *        40.243558 *     1     3     2
    51)      C      6      7.945871 *        28.531330 *        43.739727 *     1     3     2
    52)      C      6      7.551819 *        18.664936 *        46.357433 *     1     3     2
    53)      N      7      6.309387 *        35.835322 *       342.744157 *     1     2     3
    54)      C      6      4.212842 *        51.663292 *        34.731557 *     1     2     3
    55)      C      6      5.219478 *        62.924097 *        26.861338 *     1     2     3
    56)      C      6      4.065709 *        52.501456 *        60.852155 *     1     2     3
    57)      C      6      5.095208 *        62.319723 *        69.143259 *     1     2     3
    58)      C      6      5.500259 *        64.306519 *        85.362369 *     1     2     3
    59)      N      7      5.044436 *        61.124425 *       100.489572 *     1     2     3
    60)      C      6      3.953257 *        51.920778 *       106.072069 *     1     2     3
    61)      C      6      3.319571 *        42.402872 *        82.465062 *     1     2     3
    62)      C      6      6.035131 *        71.973626 *        33.660360 *     1     2     3
    63)      C      6      6.090948 *        75.204055 *        47.275561 *     1     2     3
    64)      C      6      7.180835 *        76.964570 *        27.196869 *     1     2     3
    65)      C      6      7.667160 *        73.999044 *       377.170129 *     1     2     3
    66)      C      6      8.897681 *        77.884485 *       374.766098 *     1     2     3
    67)      N      7      9.604541 *        83.084078 *       379.748722 *     1     2     3
    68)      C      6      9.234145 *        85.844704 *        27.210514 *     1     2     3
    69)      C      6      8.067798 *        83.715394 *        31.831426 *     1     2     3
    70)      C      6      5.536884 *       164.821784 *       163.613109 *     1     3     2
    71)      C      6      5.372288 *       136.194547 *       175.304886 *     1     2     3
    72)      C      6      6.836620 *       161.887559 *       143.762374 *     1     3     2
    73)      C      6      7.812821 *       156.185324 *       158.999585 *     1     3     2
    74)      C      6      9.059976 *       155.448838 *       148.915107 *     1     3     2
    75)      C      6      9.402393 *       157.104136 *       128.332829 *     1     3     2
    76)      N      7      8.635858 *       138.223329 *       211.359504 *     1     2     3
    77)      C      6      7.351000 *       138.316142 *       206.849508 *     1     2     3
    78)      C      6      4.652309 *       131.267166 *       158.406763 *     1     2     3
    79)      C      6      3.997408 *       141.705575 *       138.128837 *     1     2     3
    80)      C      6      5.002031 *       114.549897 *       154.951677 *     1     2     3
    81)      C      6      6.402032 *       112.476384 *       155.621795 *     1     2     3
    82)      C      6      7.084841 *       102.303246 *       153.983527 *     1     2     3
    83)      N      7      6.561138 *        91.781681 *       151.648414 *     1     2     3
    84)      C      6      5.321432 *        89.259921 *       150.477632 *     1     2     3
    85)      C      6      4.273460 *       100.036648 *       151.651325 *     1     2     3
    86)      C      6      5.391939 *       135.212700 *        70.976085 *     1     2     3
    87)      C      6      5.999467 *       145.112123 *        59.543014 *     1     2     3
    88)      C      6      5.892939 *       121.462053 *        68.538905 *     1     2     3
    89)      C      6      6.322778 *       116.539433 *        55.881732 *     1     2     3
    90)      C      6      6.531602 *       105.072278 *        52.476049 *     1     2     3
    91)      C      6      6.157157 *        95.825347 *        60.961745 *     1     2     3
    92)      C      6      6.088798 *        98.924651 *        73.975826 *     1     2     3
    93)      C      6      6.023129 *       111.207748 *        78.728480 *     1     2     3
    94)      C      6      6.144730 *        83.285451 *        56.913385 *     1     2     3
    95)      C      6      6.144752 *        69.732382 *        60.658400 *     1     2     3
    96)      H      1      3.314020 *       129.619185 *        75.146079 *     1     2     3
    97)      H      1      4.530331 *        98.196833 *       113.181033 *     1     2     3
    98)      H      1      7.022732 *        93.456098 *       114.266183 *     1     2     3
    99)      H      1      8.777878 *       121.208668 *       115.631192 *     1     2     3
   100)      H      1      7.025902 *       134.656161 *       115.298685 *     1     2     3
   101)      H      1      5.295791 *       158.811102 *       326.181747 *     1     2     3
   102)      H      1      7.652704 *       154.177016 *       310.943789 *     1     2     3
   103)      H      1      9.604347 *       163.203882 *       328.088413 *     1     2     3
   104)      H      1      8.154135 *       160.623307 *        58.175757 *     1     2     3
   105)      H      1      6.249459 *        62.850787 *       262.229856 *     1     2     3
   106)      H      1      6.843969 *       118.777704 *       259.086241 *     1     2     3
   107)      H      1      8.073369 *       117.734797 *       278.657536 *     1     2     3
   108)      H      1      6.957273 *        88.726311 *       290.033357 *     1     2     3
   109)      H      1      5.504113 *        55.900079 *       237.475712 *     1     2     3
   110)      H      1      6.715158 *        45.115380 *       214.772092 *     1     2     3
   111)      H      1      7.042442 *        25.722838 *       200.007086 *     1     2     3
   112)      H      1      3.771024 *        81.505816 *       316.204637 *     1     2     3
   113)      H      1      4.087546 *       152.205545 *       291.575296 *     1     2     3
   114)      H      1      1.800941 *       119.010603 *       138.669970 *     1     2     3
   115)      H      1      5.389366 *       167.563653 *       228.375699 *     1     2     3
   116)      H      1      1.042311 *         0.535513 *       313.153055 *     1     2     3
   117)      H      1      7.753095 *        44.028148 *        39.381720 *     1     3     2
   118)      H      1      9.023082 *        29.707006 *        44.998104 *     1     3     2
   119)      H      1      8.366851 *        37.837937 *       342.417978 *     1     2     3
   120)      H      1      5.602816 *        61.903213 *        14.466397 *     1     2     3
   121)      H      1      6.487278 *        68.843469 *        86.303108 *     1     2     3
   122)      H      1      3.990230 *        52.428581 *       126.184451 *     1     2     3
   123)      H      1      2.668853 *        46.429786 *       324.577615 *     1     3     2
   124)      H      1      7.245657 *        68.249671 *       371.563142 *     1     2     3
   125)      H      1      9.481335 *        76.380537 *       369.031590 *     1     2     3
   126)      H      1     10.037735 *        89.433580 *        29.823506 *     1     2     3
   127)      H      1      8.004662 *        86.592000 *        39.128141 *     1     2     3
   128)      H      1      7.738408 *       151.421816 *       173.832756 *     1     3     2
   129)      H      1      9.888529 *       152.439475 *       156.020985 *     1     3     2
   130)      H      1     10.438076 *       155.731617 *       124.444530 *     1     3     2
   131)      H      1      6.917534 *       130.213123 *       206.640399 *     1     2     3
   132)      H      1      6.138878 *       129.141550 *       179.978329 *     1     2     3
   133)      H      1      7.099946 *       119.479198 *       157.455704 *     1     2     3
   134)      H      1      8.179171 *       102.282871 *       154.395162 *     1     2     3
   135)      H      1      3.199104 *        97.079828 *       149.551934 *     1     2     3
   136)      H      1      6.968350 *       143.207507 *        52.708887 *     1     2     3
   137)      H      1      7.204826 *       102.785453 *        45.433980 *     1     2     3
   138)      H      1      6.354863 *        91.486114 *        80.408536 *     1     2     3
   139)      H      1      6.265345 *       112.582194 *        89.385769 *     1     2     3
   140)      H      1      7.152583 *        66.686742 *        63.348640 *     1     2     3

 Alpha eigenvalues:
 -.44731D+02 -.42739D+02 -.42219D+02 -.40921D+02 -.40363D+02 -.40001D+02 -.39555D+02 -.39445D+02 -.39197D+02 -.38979D+02
 -.38620D+02 -.38414D+02 -.37771D+02 -.36880D+02 -.36272D+02 -.35691D+02 -.34624D+02 -.33691D+02 -.33202D+02 -.32344D+02
 -.31887D+02 -.31543D+02 -.31307D+02 -.31066D+02 -.30655D+02 -.30380D+02 -.30256D+02 -.29925D+02 -.29824D+02 -.29723D+02
 -.29620D+02 -.29310D+02 -.29216D+02 -.29145D+02 -.28802D+02 -.28719D+02 -.28423D+02 -.28145D+02 -.28027D+02 -.27906D+02
 -.27581D+02 -.27392D+02 -.26107D+02 -.25898D+02 -.25643D+02 -.25529D+02 -.24488D+02 -.23988D+02 -.23647D+02 -.23317D+02
 -.23226D+02 -.22998D+02 -.22930D+02 -.22844D+02 -.22602D+02 -.22493D+02 -.22410D+02 -.22245D+02 -.22093D+02 -.22043D+02
 -.21889D+02 -.21831D+02 -.21805D+02 -.21735D+02 -.21546D+02 -.21395D+02 -.21366D+02 -.21114D+02 -.21036D+02 -.20578D+02
 -.20379D+02 -.20155D+02 -.19997D+02 -.19936D+02 -.19709D+02 -.19511D+02 -.19264D+02 -.19166D+02 -.19129D+02 -.18971D+02
 -.18823D+02 -.18581D+02 -.18519D+02 -.18478D+02 -.18157D+02 -.18073D+02 -.17960D+02 -.17884D+02 -.17831D+02 -.17773D+02
 -.17706D+02 -.17661D+02 -.17533D+02 -.17466D+02 -.17428D+02 -.17361D+02 -.17318D+02 -.17189D+02 -.17125D+02 -.17104D+02
 -.17030D+02 -.16782D+02 -.16767D+02 -.16633D+02 -.16573D+02 -.16501D+02 -.16395D+02 -.16267D+02 -.16225D+02 -.16174D+02
 -.16113D+02 -.16058D+02 -.15949D+02 -.15905D+02 -.15819D+02 -.15743D+02 -.15692D+02 -.15616D+02 -.15484D+02 -.15412D+02
 -.15325D+02 -.15290D+02 -.15219D+02 -.15203D+02 -.15062D+02 -.15029D+02 -.14933D+02 -.14863D+02 -.14846D+02 -.14779D+02
 -.14746D+02 -.14667D+02 -.14617D+02 -.14582D+02 -.14475D+02 -.14409D+02 -.14326D+02 -.14303D+02 -.14254D+02 -.14204D+02
 -.14197D+02 -.14135D+02 -.14096D+02 -.14087D+02 -.14023D+02 -.13984D+02 -.13925D+02 -.13865D+02 -.13836D+02 -.13755D+02
 -.13739D+02 -.13670D+02 -.13477D+02 -.13434D+02 -.13345D+02 -.13321D+02 -.13290D+02 -.13216D+02 -.13176D+02 -.13173D+02
 -.13060D+02 -.12994D+02 -.12901D+02 -.12789D+02 -.12676D+02 -.12606D+02 -.12436D+02 -.12396D+02 -.12224D+02 -.11916D+02
 -.11900D+02 -.11786D+02 -.11514D+02 -.11450D+02 -.11246D+02 -.11154D+02 -.11045D+02 -.11041D+02 -.10945D+02 -.10943D+02
 -.10830D+02 -.10793D+02 -.10697D+02 -.10670D+02 -.10619D+02 -.10586D+02 -.10520D+02 -.10493D+02 -.10438D+02 -.10401D+02
 -.10392D+02 -.10374D+02 -.10350D+02 -.10348D+02 -.10312D+02 -.10304D+02 -.10246D+02 -.10209D+02 -.10124D+02 -.10082D+02
 -.10023D+02 -.99579D+01 -.99312D+01 -.95566D+01 -.93062D+01 -.91781D+01 -.87553D+01 -.86267D+01 -.85433D+01 -.73264D+01
 -.62872D+01 -.46236D+01 -.37543D+01 -.22117D+01 -.14423D+01 -.13575D+01 -.11971D+01 -.10192D+01 -.81991D+00 -.79949D+00
 -.71791D+00 -.67996D+00 -.55342D+00 -.50576D+00 -.46888D+00 -.39913D+00 -.37036D+00 -.36407D+00 -.35686D+00 -.25255D+00
 -.20872D+00 -.20017D+00 -.90413D-01 -.80729D-01 0.33727D-02 0.74104D-01 0.30523D+00 0.34554D+00 0.40528D+00 0.44136D+00
 0.44971D+00 0.53795D+00 0.82479D+00 0.88410D+00 0.94013D+00 0.12489D+01 0.13312D+01 0.14169D+01 0.14334D+01 0.15956D+01
 0.16417D+01 0.17459D+01 0.18227D+01 0.18521D+01 0.19211D+01 0.19429D+01 0.20685D+01 0.21020D+01 0.21207D+01 0.21537D+01
 0.21638D+01 0.21762D+01 0.21954D+01 0.22096D+01 0.22333D+01 0.22769D+01 0.23071D+01 0.23387D+01 0.23745D+01 0.23835D+01
 0.24150D+01 0.24341D+01 0.24719D+01 0.24766D+01 0.24963D+01 0.25010D+01 0.25197D+01 0.25366D+01 0.25458D+01 0.25700D+01
 0.25798D+01 0.26016D+01 0.26168D+01 0.26559D+01 0.26739D+01 0.26837D+01 0.26899D+01 0.27090D+01 0.27491D+01 0.27569D+01
 0.27666D+01 0.27989D+01 0.28082D+01 0.28467D+01 0.28512D+01 0.28669D+01 0.29221D+01 0.29342D+01 0.29491D+01 0.29760D+01
 0.29959D+01 0.30031D+01 0.30417D+01 0.30455D+01 0.30707D+01 0.30902D+01 0.31539D+01 0.31709D+01 0.31875D+01 0.32106D+01
 0.32413D+01 0.33086D+01 0.33329D+01 0.33443D+01 0.33658D+01 0.33878D+01 0.34085D+01 0.34450D+01 0.34869D+01 0.35207D+01
 0.35603D+01 0.35845D+01 0.36255D+01 0.36389D+01 0.36476D+01 0.36838D+01 0.37150D+01 0.37502D+01 0.37906D+01 0.37930D+01
 0.38426D+01 0.38636D+01 0.39100D+01 0.39695D+01 0.39977D+01 0.40327D+01 0.40551D+01 0.40709D+01 0.40848D+01 0.41141D+01
 0.41504D+01 0.41622D+01 0.42237D+01 0.42242D+01 0.42586D+01 0.42609D+01 0.42796D+01 0.42887D+01 0.43320D+01 0.43485D+01
 0.43747D+01 0.43899D+01 0.44200D+01 0.44336D+01 0.44407D+01 0.44557D+01 0.44754D+01 0.44863D+01 0.45039D+01 0.45157D+01
 0.45442D+01 0.45540D+01 0.45678D+01 0.46030D+01 0.46162D+01 0.46489D+01 0.46630D+01 0.46671D+01 0.46851D+01 0.46996D+01
 0.47031D+01 0.47265D+01 0.47403D+01 0.47890D+01 0.48202D+01 0.48254D+01 0.48496D+01 0.48729D+01 0.48849D+01 0.49363D+01
 0.49760D+01 0.50756D+01 0.50914D+01 0.51039D+01 0.51527D+01 0.52196D+01 0.52571D+01 0.52646D+01 0.52700D+01 0.53416D+01
 0.53633D+01 0.54768D+01 0.54831D+01 0.54960D+01 0.55582D+01 0.55775D+01 0.55891D+01 0.56086D+01 0.56601D+01 0.57207D+01
 0.58434D+01 0.59299D+01 0.59757D+01 0.62043D+01 0.62340D+01 0.63168D+01 0.63699D+01 0.64789D+01 0.65247D+01 0.65813D+01
 0.66148D+01 0.66282D+01 0.67338D+01

 RHF calculation:
 Alpha HOMO=        -6.287205 eV
 Alpha LUMO=        -4.623606 eV


     Net atomic charges.
 Atom No.     Total; Sum over Wiberg coef;    X,Y,Z cartesian Gradient & length
    1  C     -0.01085     3.95519            0.00491    0.00471    0.00609    0.00914
    2  C     -0.00084     3.95751           -0.00494    0.00493   -0.00231    0.00735
    3  C      0.00102     3.96507            0.00020    0.00126   -0.00193    0.00232
    4  C     -0.15194     3.95285            0.00323   -0.00482   -0.00066    0.00584
    5  C     -0.06055     3.94098           -0.00792   -0.00019    0.00291    0.00844
    6  N     -0.07455     3.03454            0.00233    0.00510   -0.00200    0.00595
    7  C     -0.06250     3.94284            0.00643    0.00387   -0.00503    0.00903
    8  C     -0.13371     3.95351            0.00046    0.00062    0.00328    0.00337
    9  C     -0.00453     3.95763            0.00022   -0.01302    0.01049    0.01672
   10  C     -0.14448     3.94003           -0.00179    0.00389   -0.00295    0.00520
   11  C     -0.06433     3.96494           -0.00531    0.02063   -0.03336    0.03958
   12  C     -0.08050     3.95273           -0.00197    0.00302    0.01973    0.02005
   13  C     -0.14810     3.95643            0.00742   -0.00827    0.00267    0.01143
   14  C     -0.06280     3.94330           -0.00360    0.00102    0.01995    0.02029
   15  N     -0.07449     3.03574            0.00665    0.00923   -0.02237    0.02510
   16  C     -0.05234     3.94036            0.00404    0.00505   -0.00098    0.00654
   17  C      0.13753     3.87055            0.01316   -0.00263    0.00451    0.01416
   18  C     -0.08102     3.95196           -0.01213    0.00428   -0.00839    0.01536
   19  C     -0.19325     3.92695           -0.00182   -0.01027    0.00385    0.01112
   20  C     -0.04825     2.59792            0.00192    0.00572   -0.00048    0.00605
   21  C     -0.24971     3.94214           -0.00171    0.00325    0.00281    0.00463
   22  C      0.02887     3.92167            0.00420   -0.00485   -0.00004    0.00641
   23  N     -0.12596     3.03014           -0.01572    0.00504    0.00265    0.01672
   24  C      0.02045     3.92614            0.01385    0.00188   -0.00628    0.01532
   25  C      0.03879     3.95474           -0.00553   -0.00060    0.00289    0.00627
   26  C     -0.14871     3.95246            0.00752    0.00544    0.00181    0.00945
   27  C     -0.18029     3.93928            0.00191   -0.00818    0.00159    0.00855
   28  C     -0.11898     3.95156           -0.00686    0.02128    0.00454    0.02282
   29  C     -0.08269     3.95475           -0.00475   -0.01066   -0.00893    0.01470
   30  C     -0.08978     3.94768            0.01291    0.01520    0.00705    0.02115
   31  C     -0.44487     2.97911            0.00393   -0.02275   -0.00289    0.02326
   32  N      0.53305     3.81123           -0.00927   -0.00114   -0.00093    0.00939
   33  C      0.09752     3.92920           -0.00138    0.00085   -0.00196    0.00254
   34  C     -0.09074     3.94011           -0.00116    0.00167   -0.00371    0.00423
   35  C     -0.07287     3.96189           -0.01534    0.00092    0.00260    0.01558
   36  C     -0.10892     3.84139            0.01188    0.00094   -0.00579    0.01325
   37  C     -0.05498     3.94998            0.00281    0.00016   -0.01160    0.01193
   38  C     -0.04192     3.95210           -0.00678   -0.01067    0.01090    0.01669
   39  C     -0.14424     3.95366            0.01027   -0.01274    0.02695    0.03153
   40  C     -0.06226     3.94514            0.00972    0.00169    0.00027    0.00987
   41  C      0.15316     3.95224            0.00797   -0.00119    0.00332    0.00871
   42  C     -0.10976     3.94881           -0.00153   -0.00966   -0.00253    0.01010
   43  C      0.08695     3.95694            0.01002    0.00211   -0.01447    0.01773
   44  C     -0.09938     3.94426           -0.01676   -0.00550    0.03473    0.03896
   45  C      0.03387     3.94741           -0.00115    0.00571   -0.00061    0.00585
   46  C     -0.13453     3.94230           -0.00472    0.00386    0.00564    0.00831
   47  C     -0.02791     3.94871           -0.00429   -0.00578    0.00177    0.00741
   48  C     -0.14332     3.95567           -0.00403    0.00530    0.00719    0.00980
   49  C     -0.04037     3.94070           -0.01020   -0.00777    0.00423    0.01350
   50  N     -0.06942     3.04397            0.01775   -0.00410   -0.00608    0.01921
   51  C      0.08330     3.94950            0.00748    0.00223   -0.00790    0.01110
   52  C     -0.09668     3.95038            0.00994   -0.01843   -0.02096    0.02963
   53  C      0.02966     3.95960            0.00451    0.01178   -0.00989    0.01602
   54  C     -0.09739     3.95781           -0.00251    0.00634    0.00332    0.00758
   55  C     -0.06089     3.94093           -0.00421    0.00867    0.00723    0.01205
   56  N     -0.07035     3.03591            0.00444   -0.00854    0.00246    0.00993
   57  C     -0.07039     3.94338            0.00078   -0.00286   -0.00934    0.00980
   58  C     -0.16797     3.95176           -0.00555    0.00426    0.00487    0.00852
   59  C      0.06300     3.96068           -0.00735    0.01421    0.01219    0.02012
   60  C     -0.12718     3.94960           -0.00927    0.00219   -0.00671    0.01165
   61  C     -0.00250     3.96348            0.00872    0.00530   -0.00301    0.01064
   62  C     -0.15119     3.95397           -0.01116   -0.01274    0.00438    0.01749
   63  C     -0.05761     3.94366            0.01075    0.01982    0.01004    0.02468
   64  N     -0.07438     3.03458            0.00407   -0.00002   -0.00873    0.00963
   65  C     -0.05961     3.94321           -0.00481    0.00206    0.00951    0.01086
   66  C     -0.13818     3.95319           -0.00923   -0.00590    0.00453    0.01185
   67  C     -0.03053     3.96322           -0.00210    0.01751    0.01443    0.02278
   68  C     -0.04976     3.95169           -0.00364   -0.00233   -0.00246    0.00497
   69  C     -0.09086     3.96294           -0.00484    0.00394    0.00589    0.00858
   70  C     -0.05850     3.95408            0.00380   -0.00599   -0.00944    0.01181
   71  C     -0.14782     3.95629           -0.00762    0.00565    0.00265    0.00985
   72  C     -0.05964     3.94301           -0.01430   -0.00048    0.00466    0.01504
   73  N     -0.07476     3.03573            0.01422   -0.00971   -0.00295    0.01747
   74  C     -0.05168     3.94116            0.00675    0.00341   -0.00803    0.01103
   75  C     -0.03676     3.96128           -0.00036    0.00379    0.01016    0.01085
   76  C     -0.09366     3.95156           -0.00035   -0.00557   -0.00396    0.00684
   77  C      0.01370     3.95881            0.00234   -0.00274    0.00137    0.00385
   78  C     -0.14557     3.95240           -0.00378   -0.00139   -0.00030    0.00404
   79  C     -0.07178     3.93532           -0.00268   -0.00206   -0.00057    0.00343
   80  N      0.10694     3.37092            0.01031    0.00941    0.00306    0.01429
   81  C     -0.12508     3.81239           -0.00376   -0.00729   -0.00163    0.00836
   82  C     -0.07355     3.94107           -0.00138    0.00636   -0.00537    0.00843
   83  C     -0.04251     3.94895            0.01078   -0.00012   -0.00286    0.01116
   84  C     -0.08861     3.94412           -0.00325   -0.00291   -0.00387    0.00583
   85  C      0.00627     3.95443            0.00079   -0.01517    0.00888    0.01759
   86  C     -0.15531     3.81882            0.00067    0.00295   -0.00074    0.00311
   87  C     -0.05955     3.94528            0.00074    0.00675   -0.00124    0.00690
   88  C      0.00517     3.95751            0.00245    0.00313   -0.00617    0.00734
   89  C     -0.10811     3.95494           -0.00801   -0.00562    0.00712    0.01210
   90  C     -0.09952     3.94894            0.00245    0.00811   -0.00438    0.00953
   91  C     -0.05804     3.94234            0.01081   -0.00483   -0.00679    0.01365
   92  C      0.00637     3.93808           -0.00417   -0.00245    0.00487    0.00686
   93  H      0.11313     0.98720            0.00410   -0.00274    0.00061    0.00497
   94  H      0.12735     0.98378           -0.00363   -0.00209    0.00119    0.00436
   95  H      0.12884     0.98340           -0.00267    0.00078    0.00024    0.00279
   96  H      0.12211     0.98509           -0.00139   -0.00128    0.00003    0.00189
   97  H      0.12561     0.98422            0.00273    0.00046    0.00058    0.00283
   98  H      0.12330     0.98480           -0.00565    0.00123    0.00216    0.00617
   99  H      0.11667     0.98639            0.00044    0.00114    0.00052    0.00132
  100  H      0.12065     0.98544           -0.00251   -0.00034    0.00018    0.00254
  101  H      0.12659     0.98397           -0.00202   -0.00115    0.00113    0.00259
  102  H      0.14653     0.97853           -0.00035   -0.00165    0.00114    0.00203
  103  H      0.12481     0.98442           -0.00145    0.00131    0.00066    0.00207
  104  H      0.11269     0.98730           -0.00072    0.00179    0.00040    0.00197
  105  H      0.11316     0.98719           -0.00279   -0.00186   -0.00047    0.00339
  106  H      0.12673     0.98394            0.00322    0.00299    0.00005    0.00439
  107  H      0.11256     0.98733            0.00018    0.00018    0.00289    0.00291
  108  H      0.12384     0.98466           -0.00106    0.00379   -0.00648    0.00758
  109  H      0.11503     0.98677            0.00078   -0.00211    0.00137    0.00264
  110  H      0.13278     0.98237            0.00123    0.00004   -0.00040    0.00130
  111  H      0.12056     0.98547           -0.00318    0.00408   -0.00704    0.00874
  112  H      0.12406     0.98461            0.00022   -0.00411   -0.00069    0.00418
  113  H      0.11609     0.98652           -0.00190   -0.01642   -0.02742    0.03202
  114  H      0.12310     0.98485           -0.00284    0.00040   -0.00085    0.00299
  115  H      0.12234     0.98503           -0.00036    0.00091   -0.00243    0.00262
  116  H      0.12399     0.98463            0.00048   -0.00192   -0.00026    0.00200
  117  H      0.12155     0.98523            0.00517   -0.00511    0.00419    0.00839
  118  H      0.12521     0.98432           -0.00063    0.00051    0.00188    0.00205
  119  H      0.12467     0.98446           -0.00178   -0.00643   -0.00107    0.00676
  120  H      0.12656     0.98398            0.00266   -0.00288   -0.00359    0.00532
  121  H      0.12400     0.98462            0.00418   -0.00547   -0.00410    0.00801
  122  H      0.11939     0.98575            0.00103   -0.00199    0.00330    0.00399
  123  H      0.12052     0.98547            0.00015   -0.00594   -0.00775    0.00976
  124  H      0.12676     0.98393           -0.00063    0.00410    0.00213    0.00467
  125  H      0.11616     0.98651           -0.00228    0.00321    0.00488    0.00627
  126  H      0.11783     0.98612           -0.00020    0.00208   -0.00016    0.00210
  127  H      0.12051     0.98548            0.00018   -0.00211   -0.00244    0.00323
  128  H      0.12520     0.98432           -0.00192    0.00311   -0.00196    0.00415
  129  H      0.11755     0.98618            0.00098   -0.00139   -0.00326    0.00368
  130  H      0.13058     0.98295            0.00102    0.00007    0.00043    0.00111
  131  H      0.13443     0.98193            0.00069   -0.00065   -0.00017    0.00096
  132  H      0.14572     0.97876           -0.00058   -0.00176   -0.00009    0.00186
  133  H      0.13219     0.98253           -0.00403    0.00288    0.00116    0.00509
  134  H      0.12893     0.98338            0.00057   -0.00291   -0.00434    0.00525
  135  H      0.11452     0.98688           -0.00011    0.00103    0.00125    0.00163
  136  H      0.12213     0.98508           -0.00061    0.00068   -0.00049    0.00104
  137  H      0.10406     0.98917           -0.00220    0.00101    0.00058    0.00250

 Wiberg coefficients.
 Atom  Number Atom  Number   Distance   Wiberg coefficient
   C     1      C     2       1.51106    0.9580
   C     1      C     3       1.45999    0.9939
   C     3      C     4       1.39673    1.3998
   C     4      C     5       1.39543    1.4065
   C     3      N     6       2.78241    0.1081
   C     4      N     6       2.39929    0.0149
   C     5      N     6       1.35285    1.4333
   C     4      C     7       2.75265    0.1202
   N     6      C     7       1.35274    1.4330
   C     3      C     8       1.39739    1.4018
   C     5      C     8       2.75430    0.1196
   N     6      C     8       2.39996    0.0147
   C     7      C     8       1.39508    1.4074
   C     2      C     9       2.36192    0.0118
   C     1      C    10       2.32239    0.0105
   C     2      C    10       1.52543    0.9757
   C     9      C    10       1.35375    1.7779
   C     9      C    11       1.45403    1.0166
   C    10      C    12       3.15406    0.0221
   C    11      C    12       1.39806    1.3957
   C    12      C    13       1.39094    1.4295
   C    11      C    14       2.75789    0.1188
   C    13      C    14       1.39472    1.4055
   C    11      N    15       2.40320    0.0153
   C    12      N    15       2.78041    0.1045
   C    13      N    15       2.39667    0.0145
   C    14      N    15       1.35349    1.4258
   C    10      C    16       3.68462    0.0213
   C    11      C    16       1.40341    1.3651
   C    13      C    16       2.75192    0.1180
   N    15      C    16       1.35027    1.4481
   C    17      C    18       1.30811    1.8430
   C    17      C    19       1.32437    1.6708
   C    18      C    19       2.63130    0.0233
   C    17      C    20       2.36786    0.0960
   C    18      C    20       3.51157    0.0186
   C    19      C    20       1.44741    1.0938
   C    20      C    21       1.42428    1.2082
   C    17      C    22       4.07782    0.0301
   C    19      C    22       2.75349    0.0301
   C    20      C    22       2.44353    0.0939
   C    21      C    22       1.36246    1.6507
   C    17      N    23       3.61081    0.0360
   C    19      N    23       2.40494    0.0211
   C    20      N    23       2.87113    0.0308
   C    21      N    23       2.42068    0.0142
   C    22      N    23       1.40680    1.1318
   C    17      C    24       2.43144    0.0274
   C    18      C    24       3.64121    0.0183
   C    19      C    24       1.45739    1.0257
   C    20      C    24       2.52710    0.0268
   C    21      C    24       2.77841    0.0887
   N    23      C    24       1.30891    1.7673
   C    17      C    25       2.44058    0.0119
   C    18      C    25       1.44084    1.0676
   C    19      C    25       3.66850    0.0176
   C    17      C    26       2.95228    0.0440
   C    25      C    26       1.35445    1.4904
   C    25      C    27       1.46775    1.0217
   C    26      C    28       3.51111    0.0202
   C    27      C    28       1.38774    1.5210
   C    28      C    29       1.40862    1.2902
   C    27      C    30       2.79630    0.1176
   C    29      C    30       1.37332    1.5486
   C    27      C    31       2.41641    0.0482
   C    28      C    31       2.76909    0.0730
   C    29      C    31       2.41167    0.0384
   C    30      C    31       1.40794    1.2688
   C    25      N    32       2.55885    0.0114
   C    27      N    32       1.41509    1.1476
   C    28      N    32       2.39181    0.0264
   C    29      N    32       2.76676    0.0868
   C    31      N    32       1.34435    1.4949
   C    25      C    33       2.77813    0.0320
   C    26      C    33       1.49391    0.9400
   C    18      C    34       3.82258    0.0160
   C    25      C    34       2.58925    0.0112
   C    26      C    34       1.36927    1.3323
   C    33      C    34       1.45748    1.0318
   C    25      C    35       3.61359    0.0139
   C    33      C    35       1.49917    0.8864
   C    34      C    35       2.54801    0.0179
   C    17      C    36       4.25634    0.0597
   C    25      C    36       4.55242    0.1892
   C    26      C    36       3.64474    0.0110
   C    28      C    36       6.24220    0.0187
   C    33      C    36       2.51553    0.0185
   C    34      C    36       3.79989    0.3217
   C    35      C    36       1.33837    1.5536
   C    12      C    37       3.62383    0.0106
   C    34      C    37       5.00131    0.0126
   C    35      C    37       2.46156    0.0134
   C    36      C    37       1.36217    1.4108
   C     1      C    38       3.31332    0.0142
   C    34      C    38       5.20184    0.0151
   C    35      C    38       2.83375    0.1185
   C    37      C    38       1.40499    1.3950
   C    36      C    39       2.63411    0.0986
   C    38      C    39       1.40694    1.3755
   C    25      C    40       4.09909    0.0132
   C    34      C    40       2.94016    0.0223
   C    35      C    40       1.40946    1.3114
   C    36      C    40       2.30341    0.0164
   C    37      C    40       2.82582    0.1178
   C    39      C    40       1.38872    1.4720
   C     2      C    41       2.43010    0.0114
   C     9      C    41       2.70156    0.0108
   C    10      C    41       1.50645    0.9562
   C    38      C    41       1.52008    0.9422
   C     1      C    42       3.56262    0.0120
   C    41      C    42       1.49608    0.9787
   C    26      C    43       2.62523    0.0126
   C    33      C    43       2.79977    0.0168
   C    34      C    43       1.41616    1.0685
   C    26      C    44       3.72151    0.0313
   C    33      C    44       3.51042    0.0124
   C    36      C    44       5.32388    0.0702
   C    43      C    44       1.31648    1.7875
   N    32      C    45       2.55646    0.0110
   C    43      C    45       1.48158    0.9619
   C    27      C    46       2.55431    0.0130
   N    32      C    46       1.47149    0.9655
   C    43      C    46       2.57167    0.0117
   C    44      C    46       3.68411    0.0146
   C    45      C    46       1.40712    1.3734
   C    46      C    47       1.40536    1.3829
   C    45      C    48       2.77069    0.1162
   C    47      C    48       1.38699    1.4508
   C    46      C    49       2.76469    0.1169
   C    48      C    49       1.39621    1.3797
   C    43      N    50       2.38034    0.0117
   C    44      N    50       2.96654    0.0149
   C    45      N    50       1.36305    1.3965
   C    46      N    50       2.40297    0.0169
   C    47      N    50       2.76836    0.1025
   C    48      N    50       2.39054    0.0145
   C    49      N    50       1.34643    1.4567
   C    34      C    51       3.56085    0.0190
   C    43      C    51       2.63921    0.0168
   C    44      C    51       1.32426    1.8153
   C    45      C    51       3.72396    0.0188
   C    43      C    52       3.48814    0.0166
   C    51      C    52       1.46604    1.0254
   C    43      C    53       3.55966    0.0157
   C    51      C    53       1.48409    0.9982
   C    44      C    54       3.71919    0.0254
   C    53      C    54       1.40390    1.3956
   C    54      C    55       1.40638    1.3610
   C    53      N    56       2.82366    0.1014
   C    54      N    56       2.41497    0.0153
   C    55      N    56       1.34560    1.4634
   C    54      C    57       2.75671    0.1158
   N    56      C    57       1.35444    1.4027
   C    44      C    58       2.70780    0.0227
   C    53      C    58       1.41075    1.3683
   C    55      C    58       2.72394    0.1163
   N    56      C    58       2.39117    0.0141
   C    57      C    58       1.38880    1.4372
   C    44      C    59       3.63049    0.0590
   C    52      C    59       1.35078    1.7711
   C    59      C    60       1.42105    1.0335
   C    59      C    61       1.46685    1.0166
   C    52      C    62       2.90849    0.0337
   C    61      C    62       1.39963    1.3884
   C    62      C    63       1.39307    1.4129
   C    52      N    64       5.10425    0.0113
   C    61      N    64       2.79033    0.1041
   C    62      N    64       2.39653    0.0146
   C    63      N    64       1.35272    1.4310
   C    62      C    65       2.74773    0.1172
   N    64      C    65       1.35289    1.4302
   C    52      C    66       3.72526    0.0262
   C    61      C    66       1.39889    1.3901
   C    63      C    66       2.75224    0.1174
   N    64      C    66       2.39974    0.0145
   C    65      C    66       1.39405    1.4131
   C    38      C    67       3.43337    0.0119
   C    42      C    67       1.34700    1.8317
   C     1      C    68       3.65696    0.0514
   C    67      C    68       1.45674    1.0458
   C    67      C    69       1.46790    1.0026
   C    42      C    70       3.05421    0.0191
   C    69      C    70       1.39749    1.3992
   C    70      C    71       1.39069    1.4321
   C    69      C    72       2.75525    0.1198
   C    71      C    72       1.39512    1.4034
   C    69      N    73       2.40067    0.0153
   C    70      N    73       2.77974    0.1053
   C    71      N    73       2.39703    0.0144
   C    72      N    73       1.35306    1.4294
   C    42      C    74       3.57522    0.0181
   C    69      C    74       1.40157    1.3735
   C    71      C    74       2.75330    0.1186
   N    73      C    74       1.35100    1.4439
   C    42      C    75       2.85473    0.0714
   C    68      C    75       1.35131    1.7905
   C     1      C    76       1.35741    1.8306
   C     2      C    76       2.33600    0.0100
   C     4      C    76       3.43696    0.0130
   C     8      C    76       3.37221    0.0138
   C    41      C    76       1.54242    0.9562
   C    75      C    76       1.45541    1.0223
   C    75      C    77       1.46533    1.0030
   C    68      C    78       3.07267    0.0163
   C    77      C    78       1.41620    1.3112
   C    78      C    79       1.38776    1.5209
   C    60      N    80       9.99780    0.0109
   C    77      N    80       2.76489    0.1066
   C    78      N    80       2.37326    0.0109
   C    79      N    80       1.38305    1.2279
   C    60      C    81       8.91720    0.0351
   C    78      C    81       2.63415    0.0987
   N    80      C    81       1.27242    1.8016
   C    39      C    82       3.67984    0.0110
   C    68      C    82       3.56098    0.0227
   C    77      C    82       1.39948    1.4506
   C    79      C    82       2.82834    0.1273
   N    80      C    82       2.41133    0.0121
   C    81      C    82       1.38195    1.2818
   C     2      C    83       1.50790    0.9740
   C    10      C    83       2.36616    0.0795
   C     1      C    84       3.54112    0.0120
   C     2      C    84       2.33750    0.0128
   C     9      C    84       1.47649    1.0514
   C    83      C    84       1.36002    1.7977
   C    60      C    85       5.12076    0.0146
   C    81      C    85       7.48103    0.0164
   C    83      C    85       1.45151    1.0087
   C    77      C    86       7.83386    0.0148
   C    79      C    86       9.62699    0.0446
   N    80      C    86       9.45135    0.1011
   C    81      C    86       8.57362    0.3258
   C    82      C    86       7.66927    0.0399
   C    84      C    86       3.06977    0.0314
   C    85      C    86       1.35704    1.5348
   C    60      C    87       3.32695    0.0294
   C    81      C    87       8.97529    0.0148
   C    85      C    87       2.45182    0.0181
   C    86      C    87       1.34845    1.5719
   C    60      C    88       2.61888    0.0133
   C    79      C    88       9.52308    0.0125
   N    80      C    88       9.03698    0.0284
   C    81      C    88       8.10946    0.0917
   C    82      C    88       7.47413    0.0112
   C    85      C    88       2.78413    0.0872
   C    87      C    88       1.42522    1.2422
   C    60      C    89       3.71760    0.0358
   C    86      C    89       2.65143    0.0767
   C    88      C    89       1.41671    1.3038
   N    80      C    90       7.53701    0.0221
   C    81      C    90       6.79564    0.0714
   C    84      C    90       3.79858    0.0154
   C    85      C    90       1.42869    1.2087
   C    87      C    90       2.83108    0.0749
   C    89      C    90       1.38406    1.5332
   C    52      C    91       3.53401    0.0414
   C    54      C    91       2.54890    0.0107
   C    59      C    91       2.67254    0.0140
   C    60      C    91       1.32692    1.7385
   C    86      C    91       3.57309    0.0131
   C    88      C    91       1.41130    1.0969
   C    52      C    92       3.21909    0.0145
   C    54      C    92       1.48128    0.9798
   C    59      C    92       2.69794    0.0141
   C    60      C    92       1.47904    0.9635
   C    88      C    92       2.77726    0.0184
   C    91      C    92       1.50103    0.9490
   C     2      H    93       1.12057    0.9328
   C    76      H    93       2.82075    0.0135
   C     4      H    94       1.09635    0.9588
   C     5      H    95       1.09677    0.9529
   C     7      H    96       1.09621    0.9544
   C     8      H    97       1.09511    0.9613
   C    12      H    98       1.10283    0.9465
   C    13      H    99       1.09459    0.9640
   C    14      H   100       1.09596    0.9548
   C    16      H   101       1.09728    0.9512
   C    17      H   102       2.06006    0.0152
   C    18      H   102       1.10141    0.9265
   C    19      H   102       3.27273    0.0173
   C    21      H   103       1.09571    0.9589
   C    22      H   104       1.09659    0.9571
   C    19      H   105       2.23984    0.0114
   C    22      H   105       3.33618    0.0109
   C    24      H   105       1.09637    0.9498
   C    28      H   106       1.09764    0.9578
   C    29      H   107       1.09519    0.9639
   C    30      H   108       1.09461    0.9595
   C    33      H   109       1.10690    0.9446
   C    37      H   110       1.09953    0.9327
   H    98      H   110       1.74306    0.0116
   C    39      H   111       1.10285    0.9424
   C    42      H   112       1.09850    0.9511
   C    34      H   113       2.55913    0.0127
   C    40      H   113       1.10730    0.9356
   C    47      H   114       1.09768    0.9596
   C    48      H   115       1.09488    0.9630
   C    49      H   116       1.09638    0.9533
   C    52      H   117       1.10772    0.9484
   C    55      H   118       1.09814    0.9504
   C    57      H   119       1.09676    0.9535
   C    58      H   120       1.10424    0.9450
   H   113      H   120       1.78567    0.0104
   C    62      H   121       1.10054    0.9521
   C    63      H   122       1.09596    0.9550
   C    65      H   123       1.09615    0.9548
   C    66      H   124       1.09754    0.9560
   C    70      H   125       1.09613    0.9614
   C    71      H   126       1.09461    0.9639
   C    72      H   127       1.09599    0.9548
   C    74      H   128       1.09709    0.9511
   C    68      H   129       1.09750    0.9567
   C    78      H   130       1.09668    0.9563
   C    79      H   131       1.09564    0.9531
   C    82      H   132       1.09935    0.9360
   H   111      H   132       1.72294    0.0123
   C    84      H   133       1.09016    0.9559
   C    87      H   134       1.09396    0.9425
   C    89      H   135       1.09691    0.9591
   C    90      H   136       1.09591    0.9520
   C    92      H   137       1.10605    0.9519

     Dipole              X           Y           Z         Total
     POINT-CHARGE     1.21324    -2.11572    -1.28747     2.75786
     HYBRID           0.05129     0.15984    -3.83794     3.84161
     SUM              1.26453    -1.95588    -5.12540     5.62976
 The component of quadrupole moment in A.U.
     X2          XY          Y2          XZ          YZ          Z2
    14.50350    27.85033   -12.59693   -29.76653   -19.28997    -1.90657
 Main values of quadrupole tensor
   -30.05949   -24.24423    54.30372
 Corresponding eigenvectors      
    -0.49358     0.86672     0.07199
     0.49502     0.21191     0.84265
     0.71508     0.45155    -0.53363
 Polarizability has not computed due to pointer IN_OUT(2,14)=0

 Heat of formation..........     1187.86855 kcal/mol
 Total energy...............   -11948.22493 eV
 Total energy...............  -275538.01507 kcal/mol
 Electronic energy..........  -205575.72177 eV
 Core-core repulsion energy.   193627.49684 eV
 Final bond order matrix has been written to file *.den

 ------------------------------------------------------


 Ionization potential              6.28721 eV

 Dipole moment                     5.62976 debye

 Electronic energy           -205575.72177 eV

 Core-core repulsion energy   193627.49684 eV

 Heat of formation              1187.86855 kcal/mol

 The total energy in eV:      -11948.22493

 The total energy in kcal/mol:-.2755380151D+06

 ------------------------------------------------------

 Atom   Atomic   Bond length   Bond angle  Twist angle                      Atom                  Coordinates
 number number   (angstroms)   (degrees)    (degrees)                      number
    I               J I         K J I       L K J I           J    K    L    I         X              Y              Z

    1) XX  99                                                                1)      0.00000      0.00000      0.00000
    2) XX  99     0.999990                                    1              2)      0.99999      0.00000      0.00000
    3) XX  99     0.999990      90.000000                     2    1         3)      0.99999      0.99999      0.00000
    4)  C   6     4.335745 *   133.982070 *   113.433614 *    1    2    3    4)     -3.01089     -1.24071      2.86250
    5)  C   6     4.134333 *   139.378591 *    84.588407 *    1    2    3    5)     -3.13807      0.25385      2.67969
    6)  C   6     5.362708 *   121.644449 *   114.258266 *    1    2    3    6)     -2.81353     -1.87569      4.16227
    7)  C   6     5.348894 *   106.663765 *   113.909503 *    1    2    3    7)     -1.53382     -2.07683      4.68453
    8)  C   6     6.661219 *   102.137169 *   114.431365 *    1    2    3    8)     -1.40054     -2.69351      5.92919
    9)  N   7     7.734381 *   108.691001 *   115.026533 *    1    2    3    9)     -2.47859     -3.09938      6.63861
   10)  C   6     7.742871 *   118.716296 *   115.285502 *    1    2    3   10)     -3.72024     -2.90045      6.13997
   11)  C   6     6.683927 *   125.951740 *   115.040494 *    1    2    3   11)     -3.92416     -2.29013      4.90216
   12)  C   6     5.430379 *   158.668416 *    55.094522 *    1    2    3   12)     -5.05835      1.13036      1.62000
   13)  C   6     4.272377 *   160.007195 *    78.603339 *    1    2    3   13)     -4.01490      0.28864      1.43193
   14)  C   6     6.370608 *   165.209323 *    26.572576 *    1    2    3   14)     -6.15952      1.45455      0.72751
   15)  C   6     6.214421 *   163.249365 *   339.153380 *    1    2    3   15)     -5.95073      1.67379     -0.63737
   16)  C   6     7.453634 *   160.639084 *   324.119842 *    1    2    3   16)     -7.03212      2.00212     -1.44824
   17)  C   6     8.610250 *   164.651827 *   337.213366 *    1    2    3   17)     -8.30317      2.10113     -0.88266
   18)  N   7     8.723630 *   167.161796 *   373.076480 *    1    2    3   18)     -8.50555      1.88811      0.43856
   19)  C   6     7.725963 *   164.974870 *   398.115312 *    1    2    3   19)     -7.46183      1.57582      1.23628
   20)  C   6     5.360400 *    79.339073 *   271.084602 *    1    2    3   20)      0.99166      0.09971     -5.26693
   21)  C   6     5.300848 *    65.658608 *   267.576464 *    1    2    3   21)      2.18486     -0.20423     -4.82531
   22)  C   6     5.738800 *    92.292281 *   273.300544 *    1    2    3   22)     -0.22954      0.33014     -5.72470
   23)  C   6     5.724063 *   102.235421 *   262.636798 *    1    2    3   23)     -1.21309     -0.71692     -5.54791
   24)  C   6     6.542837 *   112.568965 *   266.367980 *    1    2    3   24)     -2.51111     -0.38274     -6.02964
   25)  C   6     7.255138 *   112.520215 *   276.840109 *    1    2    3   25)     -2.77879      0.79819     -6.65419
   26)  N   7     7.283599 *   104.247256 *   284.653438 *    1    2    3   26)     -1.79254      1.78587     -6.82995
   27)  C   6     6.607773 *    95.010668 *   283.881173 *    1    2    3   27)     -0.57713      1.57921     -6.39028
   28)  C   6     4.435111 *    52.573326 *   272.092455 *    1    2    3   28)      2.69542      0.12860     -3.51971
   29)  C   6     3.544786 *    53.843952 *   290.523227 *    1    2    3   29)      2.09138      1.00342     -2.68045
   30)  C   6     4.911880 *    38.526094 *   258.270407 *    1    2    3   30)      3.84268     -0.62197     -2.99558
   31)  C   6     5.380414 *    44.404457 *   237.987942 *    1    2    3   31)      3.84387     -1.99570     -3.19229
   32)  C   6     6.090948 *    38.529137 *   221.782744 *    1    2    3   32)      4.76490     -2.82919     -2.52806
   33)  C   6     6.305174 *    26.360220 *   215.837881 *    1    2    3   33)      5.64956     -2.26955     -1.63914
   34)  C   6     5.973097 *    54.986028 *    17.756558 *    1    3    2   34)      5.71781     -0.87099     -1.49194
   35)  N   7     5.310249 *    50.641956 *    31.711547 *    1    3    2   35)      4.85108     -0.08861     -2.15822
   36)  C   6     2.905651 *    71.464647 *   309.496397 *    1    2    3   36)      0.92368      1.75222     -2.12588
   37)  C   6     3.190938 *    45.340971 *   318.336965 *    1    2    3   37)      2.24287      1.69563     -1.50879
   38)  C   6     1.809919 *    96.253538 *   302.315493 *    1    2    3   38)     -0.19715      0.96179     -1.52049
   39)  C   6     2.625311 *   124.135560 *   297.903965 *    1    2    3   39)     -1.47320      1.01695     -1.92035
   40)  C   6     2.994111 *   150.618147 *   289.417564 *    1    2    3   40)     -2.60898      0.48837     -1.38544
   41)  C   6     2.421722 *   142.232012 *   169.953953 *    1    3    2   41)     -2.38638     -0.32094     -0.25873
   42)  C   6     1.198227 *   159.279337 *   204.962869 *    1    3    2   42)     -1.06424     -0.52070      0.17892
   43)  C   6     0.431137 *    87.529112 *   285.346539 *    1    2    3   43)      0.01859      0.11400     -0.41538
   44)  C   6     3.699101 *   147.359711 *   196.135565 *    1    3    2   44)     -3.55779     -0.84736      0.55448
   45)  C   6     4.847593 *   152.337817 *   172.017350 *    1    3    2   45)     -4.61192     -1.46003     -0.31254
   46)  C   6     3.933417 *    34.340112 *   343.991830 *    1    2    3   46)      3.24784      2.13282     -0.61190
   47)  C   6     3.894670 *    40.199240 *   374.773524 *    1    2    3   47)      2.97477      2.43070      0.64102
   48)  C   6     5.265342 *    22.874825 *    37.778235 *    1    3    2   48)      4.57426      2.28646     -1.25385
   49)  C   6     5.761149 *    36.605163 *    37.318353 *    1    3    2   49)      5.20212      1.33839     -2.08266
   50)  C   6     7.152113 *    36.978148 *    40.243558 *    1    3    2   50)      6.36210      1.71811     -2.77930
   51)  C   6     7.945871 *    28.531330 *    43.739727 *    1    3    2   51)      6.87514      2.99733     -2.62398
   52)  C   6     7.551819 *    18.664936 *    46.357433 *    1    3    2   52)      6.23855      3.87964     -1.74896
   53)  N   7     6.309387 *    35.835322 *   342.744157 *    1    2    3   53)      5.11504      3.52762     -1.09575
   54)  C   6     4.212842 *    51.663292 *    34.731557 *    1    2    3   54)      2.61315      2.71571      1.88266
   55)  C   6     5.219478 *    62.924097 *    26.861338 *    1    2    3   55)      2.37575      4.14600      2.09987
   56)  C   6     4.065709 *    52.501456 *    60.852155 *    1    2    3   56)      2.47496      1.57108      2.81713
   57)  C   6     5.095208 *    62.319723 *    69.143259 *    1    2    3   57)      2.36691      1.60645      4.21642
   58)  C   6     5.500259 *    64.306519 *    85.362369 *    1    2    3   58)      2.38467      0.40074      4.94020
   59)  N   7     5.044436 *    61.124425 *   100.489572 *    1    2    3   59)      2.43600     -0.80419      4.34344
   60)  C   6     3.953257 *    51.920778 *   106.072069 *    1    2    3   60)      2.43817     -0.86150      2.99021
   61)  C   6     3.319571 *    42.402872 *    82.465062 *    1    2    3   61)      2.45124      0.29354      2.21919
   62)  C   6     6.035131 *    71.973626 *    33.660360 *    1    2    3   62)      1.86760      4.77670      3.18089
   63)  C   6     6.090948 *    75.204055 *    47.275561 *    1    2    3   63)      1.55549      3.99551      4.32619
   64)  C   6     7.180835 *    76.964570 *    27.196869 *    1    2    3   64)      1.61966      6.22235      3.19742
   65)  C   6     7.667160 *    73.999044 *   377.170129 *    1    2    3   65)      2.11348      7.04164      2.17573
   66)  C   6     8.897681 *    77.884485 *   374.766098 *    1    2    3   66)      1.86747      8.41219      2.21727
   67)  N   7     9.604541 *    83.084078 *   379.748722 *    1    2    3   67)      1.15651      8.97386      3.22172
   68)  C   6     9.234145 *    85.844704 *    27.210514 *    1    2    3   68)      0.66911      8.19064      4.21132
   69)  C   6     8.067798 *    83.715394 *    31.831426 *    1    2    3   69)      0.88316      6.81324      4.22956
   70)  C   6     5.536884 *   164.821784 *   163.613109 *    1    3    2   70)     -4.76203     -2.79515     -0.40899
   71)  C   6     5.372288 *   136.194547 *   175.304886 *    1    2    3   71)     -3.87715     -3.70628      0.30439
   72)  C   6     6.836620 *   161.887559 *   143.762374 *    1    3    2   72)     -5.80685     -3.38250     -1.25639
   73)  C   6     7.812821 *   156.185324 *   158.999585 *    1    3    2   73)     -7.13664     -2.97161     -1.13055
   74)  C   6     9.059976 *   155.448838 *   148.915107 *    1    3    2   74)     -8.10682     -3.54753     -1.94362
   75)  C   6     9.402393 *   157.104136 *   128.332829 *    1    3    2   75)     -7.72900     -4.52037     -2.86947
   76)  N   7     8.635858 *   138.223329 *   211.359504 *    1    2    3   76)     -6.44017     -4.91299     -2.99414
   77)  C   6     7.351000 *   138.316142 *   206.849508 *    1    2    3   77)     -5.48991     -4.36155     -2.20791
   78)  C   6     4.652309 *   131.267166 *   158.406763 *    1    2    3   78)     -3.06853     -3.25146      1.28690
   79)  C   6     3.997408 *   141.705575 *   138.128837 *    1    2    3   79)     -3.13731     -1.84464      1.65343
   80)  C   6     5.002031 *   114.549897 *   154.951677 *    1    2    3   80)     -2.07827     -4.12194      1.92633
   81)  C   6     6.402032 *   112.476384 *   155.621795 *    1    2    3   81)     -2.44751     -5.38827      2.44176
   82)  C   6     7.084841 *   102.303246 *   153.983527 *    1    2    3   82)     -1.50968     -6.22069      3.03625
   83)  N   7     6.561138 *    91.781681 *   151.648414 *    1    2    3   83)     -0.20399     -5.77134      3.11425
   84)  C   6     5.321432 *    89.259921 *   150.477632 *    1    2    3   84)      0.06873     -4.63013      2.62199
   85)  C   6     4.273460 *   100.036648 *   151.651325 *    1    2    3   85)     -0.74477     -3.70341      1.99814
   86)  C   6     5.391939 *   135.212700 *    70.976085 *    1    2    3   86)     -3.82680      1.23817      3.59103
   87)  C   6     5.999467 *   145.112123 *    59.543014 *    1    2    3   87)     -4.92120      1.73941      2.95801
   88)  C   6     5.892939 *   121.462053 *    68.538905 *    1    2    3   88)     -3.07572      1.83908      4.67808
   89)  C   6     6.322778 *   116.539433 *    55.881732 *    1    2    3   89)     -2.82510      3.17276      4.68294
   90)  C   6     6.531602 *   105.072278 *    52.476049 *    1    2    3   90)     -1.69846      3.84149      5.00200
   91)  C   6     6.157157 *    95.825347 *    60.961745 *    1    2    3   91)     -0.62493      2.97321      5.35538
   92)  C   6     6.088798 *    98.924651 *    73.975826 *    1    2    3   92)     -0.94459      1.66042      5.78137
   93)  C   6     6.023129 *   111.207748 *    78.728480 *    1    2    3   93)     -2.17887      1.09754      5.50691
   94)  C   6     6.144730 *    83.285451 *    56.913385 *    1    2    3   94)      0.71846      3.33144      5.11303
   95)  C   6     6.144752 *    69.732382 *    60.658400 *    1    2    3   95)      2.12858      2.82460      5.02482
   96)  H   1     3.314020 *   129.619185 *    75.146079 *    1    2    3   96)     -2.11329      0.65442      2.46748
   97)  H   1     4.530331 *    98.196833 *   113.181033 *    1    2    3   97)     -0.64591     -1.76509      4.12203
   98)  H   1     7.022732 *    93.456098 *   114.266183 *    1    2    3   98)     -0.42336     -2.88093      6.39060
   99)  H   1     8.777878 *   121.208668 *   115.631192 *    1    2    3   99)     -4.54831     -3.24761      6.76883
  100)  H   1     7.025902 *   134.656161 *   115.298685 *    1    2    3  100)     -4.93816     -2.13574      4.51846
  101)  H   1     5.295791 *   158.811102 *   326.181747 *    1    2    3  101)     -4.93776      1.59027     -1.06533
  102)  H   1     7.652704 *   154.177016 *   310.943789 *    1    2    3  102)     -6.88854      2.18448     -2.51794
  103)  H   1     9.604347 *   163.203882 *   328.088413 *    1    2    3  103)     -9.19462      2.35589     -1.46707
  104)  H   1     8.154135 *   160.623307 *    58.175757 *    1    2    3  104)     -7.69227      1.42658      2.29866
  105)  H   1     6.249459 *    62.850787 *   262.229856 *    1    2    3  105)      2.85169     -0.75183     -5.50984
  106)  H   1     6.843969 *   118.777704 *   259.086241 *    1    2    3  106)     -3.29477     -1.13574     -5.89020
  107)  H   1     8.073369 *   117.734797 *   278.657536 *    1    2    3  107)     -3.75718      1.07565     -7.06441
  108)  H   1     6.957273 *    88.726311 *   290.033357 *    1    2    3  108)      0.15465      2.38274     -6.53470
  109)  H   1     5.504113 *    55.900079 *   237.475712 *    1    2    3  109)      3.08581     -2.45050     -3.84292
  110)  H   1     6.715158 *    45.115380 *   214.772092 *    1    2    3  110)      4.73876     -3.90826     -2.71349
  111)  H   1     7.042442 *    25.722838 *   200.007086 *    1    2    3  111)      6.34456     -2.87209     -1.04576
  112)  H   1     3.771024 *    81.505816 *   316.204637 *    1    2    3  112)      0.55701      2.69213     -2.58124
  113)  H   1     4.087546 *   152.205545 *   291.575296 *    1    2    3  113)     -3.61595      0.70089     -1.77248
  114)  H   1     1.800941 *   119.010603 *   138.669970 *    1    2    3  114)     -0.87340     -1.18268      1.04011
  115)  H   1     5.389366 *   167.563653 *   228.375699 *    1    2    3  115)     -5.26291     -0.77094     -0.86759
  116)  H   1     1.042311 *     0.535513 *   313.153055 *    1    2    3  116)      1.04227      0.00666     -0.00711
  117)  H   1     7.753095 *    44.028148 *    39.381720 *    1    3    2  117)      6.88681      0.99667     -3.41891
  118)  H   1     9.023082 *    29.707006 *    44.998104 *    1    3    2  118)      7.77756      3.30589     -3.16174
  119)  H   1     8.366851 *    37.837937 *   342.417978 *    1    2    3  119)      6.60771      4.89272     -1.55037
  120)  H   1     5.602816 *    61.903213 *    14.466397 *    1    2    3  120)      2.63872      4.78584      1.23471
  121)  H   1     6.487278 *    68.843469 *    86.303108 *    1    2    3  121)      2.34137      0.39009      6.03743
  122)  H   1     3.990230 *    52.428581 *   126.184451 *    1    2    3  122)      2.43304     -1.86718      2.55263
  123)  H   1     2.668853 *    46.429786 *   324.577615 *    1    3    2  123)      2.41494      0.18649      1.12075
  124)  H   1     7.245657 *    68.249671 *   371.563142 *    1    2    3  124)      2.68497      6.59323      1.34898
  125)  H   1     9.481335 *    76.380537 *   369.031590 *    1    2    3  125)      2.23259      9.10049      1.44652
  126)  H   1    10.037735 *    89.433580 *    29.823506 *    1    2    3  126)      0.09923      8.70793      4.99182
  127)  H   1     8.004662 *    86.592000 *    39.128141 *    1    2    3  127)      0.47584      6.19853      5.04246
  128)  H   1     7.738408 *   151.421816 *   173.832756 *    1    3    2  128)     -7.40758     -2.20285     -0.39768
  129)  H   1     9.888529 *   152.439475 *   156.020985 *    1    3    2  129)     -9.15478     -3.24279     -1.85940
  130)  H   1    10.438076 *   155.731617 *   124.444530 *    1    3    2  130)     -8.44442     -5.01276     -3.53799
  131)  H   1     6.917534 *   130.213123 *   206.640399 *    1    2    3  131)     -4.46619     -4.72176     -2.36865
  132)  H   1     6.138878 *   129.141550 *   179.978329 *    1    2    3  132)     -3.87510     -4.76125      0.00180
  133)  H   1     7.099946 *   119.479198 *   157.455704 *    1    2    3  133)     -3.49394     -5.70844      2.36968
  134)  H   1     8.179171 *   102.282871 *   154.395162 *    1    2    3  134)     -1.74002     -7.20710      3.45381
  135)  H   1     3.199104 *    97.079828 *   149.551934 *    1    2    3  135)     -0.39430     -2.73688      1.60881
  136)  H   1     6.968350 *   143.207507 *    52.708887 *    1    2    3  136)     -5.58032      2.52856      3.32028
  137)  H   1     7.204826 *   102.785453 *    45.433980 *    1    2    3  137)     -1.59443      4.93049      5.00575
  138)  H   1     6.354863 *    91.486114 *    80.408536 *    1    2    3  138)     -0.16481      1.05850      6.26392
  139)  H   1     6.265345 *   112.582194 *    89.385769 *    1    2    3  139)     -2.40595      0.06202      5.78465
  140)  H   1     7.152583 *    66.686742 *    63.348640 *    1    2    3  140)      2.83069      2.94642      5.87071

 Normal termination. 

 +-------------------------------------------------+
 |    Date: 19.12.2003 Time: 14.21.12              |
 +-------------------------------------------------+
  Elapsed time is       8948 second(s)
  Return code is      0
