# Supplementary material for: Characterization by SEM, TEM and Quantum-Chemical Simulations of the Spherical Carbon with Nitrogen (SCN) Active Carbon Produced by Thermal Decomposition of Poly(vinylpyridine-divinylbenzene) Copolymer
Source: Materials (Basel). 2009 Sep 7;2(3):1239–51. doi: 10.3390/ma2031239 (PMC5445732; doi:10.3390/ma2031239)
Supplement: Supplementary file 1 [file materials-02-01239-s001.zip › Supplementary Data/c06.prt]

 File name for system under study is:
 SKN                                                                             
 +--------------------- QuChem --------------------+
 | Quantum Chemisty SemiEmpirical and SemiAbInitio |
 |   program for Molecule and Cluster simulation   |
 |   by Khavryutchenko Vladimir D. CompChem Group. |
 |  E-mail: vkhavr@compchem.kiev.ua  Reg.No 000001 |
 |    UKRAINE 02091, Kiev, ul. Revutskogo 13/149   |
 | Compaq Visual Fortran 6.6 / 300 atoms & 1000 AO |
 | Copyright (C) 1990-2003 CompChem. Ed.02.08.2003 |
 +-------------------------------------------------+
 |     Date: 19.12.2003 Time: 20. 3.22             |
 +-------------------------------------------------+
 Commentary for system under study is:
 Cluster SKN by PM3 method.Mult=1. Point 06.                                     

 Timing section. =============================
 Computation time is:10 day(s),  0 hour(s),  0 min.,  1 sec.
 or in seconds:    864001
 Quantum chemistry method section. ===========
 Used quantum chemistry method is PM3
 In/out file control section. ================
 i= 1; 10
 i= 2; 10
 i= 3; 11
 i= 4; 00
 i= 5; 11
 i= 6; 11
 i= 7; 01
 i= 8; 00
 i= 9; 11
 i=10; 01
 i=11; 01
 i=12; 00
 i=13; 00
 i=14; 00
 i=15; 00
 i=16; 00
 SCF information section. ====================
 Charge of system KHARGE:.............   0
 Multiplicity of system IMULT:........   1
 Close or open shell HF ISHELL:.......   0
 Initial density matrix KTRIAL:.......   0
 Max. number of SCF calc. KITSCF:..... 515
 Density matrix extrapol. NSTART:.....   1
 Density matrix extrapol. NSTEP:......   4
 Density matrix saving & print. IWPF:.   1
 Shift of LUMO in eV SHLEV:........           2.000
 SCF accuracy for optimiz. SCFOPT:.     0.000005000
 SCF accuracy for optimiz. SCFHES:.     0.000005000
 SCF accuracy for optimiz. SCFDIP:.     0.000155000
 SCF accuracy for optimiz. SCFPOL:.     0.000255000
 Printing pointer section. ===================
 Optimization control section. ===============
 Number of function evaluation 
 during optimization MAXEND.........      90803
 Max. gradient for optimization 
 terminating GMAX..................     0.15000
 Max. determination of hessian 
 for Newton-Raphson optim. RMVAL...     0.15000
 Parameter for N-R optimization 
 convergence rate RMVAL............     0.05000
 ==================== End of read of control file ====================
 Geometry is reding from exist file 3 with current structure.

     Trial geometry parameters
     NOTE! These parameters define the initial trial geometry of the previous run
     This run starts where the previous ended due to time or iteration limit.
    Atom  Symbol  Atomic   Bond length       Bond angle        Twist
   number         number   (angstroms)       (degrees)        (degrees)
     I                       NA I             NB NA I        NC  NB  NA  I     NA    NB    NC
     1)     XX     99
     2)     XX     99      0.999990                                             1
     3)     XX     99      0.999990          90.000000                          2     1
     4)      C      6      4.218170 *       137.194910 *       112.220340 *     1     2     3
     5)      C      6      3.613860 *       134.258000 *        83.025240 *     1     2     3
     6)      C      6      5.401080 *       127.089210 *       114.716360 *     1     2     3
     7)      C      6      5.585490 *       112.919240 *       118.209890 *     1     2     3
     8)      C      6      6.945720 *       110.056510 *       118.308660 *     1     2     3
     9)      N      7      7.929460 *       117.003610 *       116.366150 *     1     2     3
    10)      C      6      7.804170 *       126.577210 *       113.768220 *     1     2     3
    11)      C      6      6.652090 *       132.726860 *       112.226930 *     1     2     3
    12)      C      6      4.598190 *       106.083800 *       200.658540 *     1     3     2
    13)      C      6      3.609720 *       118.595950 *       204.712990 *     1     3     2
    14)      C      6      5.507170 *       103.290470 *       187.615960 *     1     3     2
    15)      C      6      5.695770 *       154.449820 *       347.916030 *     1     2     3
    16)      C      6      6.881180 *       149.500020 *       338.401570 *     1     2     3
    17)      C      6      7.736000 *       143.463030 *       349.700040 *     1     2     3
    18)      N      7      7.607300 *        94.083090 *       182.769010 *     1     3     2
    19)      C      6      6.585480 *        95.007290 *       189.865790 *     1     3     2
    20)      C      6      6.451070 *        69.955830 *       245.412320 *     1     2     3
    21)      C      6      5.837110 *        60.606300 *       247.756280 *     1     2     3
    22)      C      6      7.349560 *        78.729390 *       243.403370 *     1     2     3
    23)      C      6      7.615440 *        85.084650 *       235.081590 *     1     2     3
    24)      C      6      8.639320 *        90.177510 *       235.031330 *     1     2     3
    25)      C      6      9.621230 *        90.892100 *       241.082300 *     1     2     3
    26)      N      7      9.447680 *        86.389520 *       247.855950 *     1     2     3
    27)      C      6      8.437410 *        80.816150 *       249.840960 *     1     2     3
    28)      C      6      5.359450 *        47.538770 *       252.557210 *     1     2     3
    29)      C      6      4.180560 *        43.525510 *       261.675370 *     1     2     3
    30)      C      6      6.416690 *        38.004340 *       248.700840 *     1     2     3
    31)      C      6      7.283450 *        39.960170 *       235.294430 *     1     2     3
    32)      C      6      8.329510 *        35.063160 *       228.420820 *     1     2     3
    33)      C      6      8.568340 *        26.020940 *       233.326200 *     1     2     3
    34)      C      6      7.873840 *        55.284310 *        26.375010 *     1     3     2
    35)      N      7      6.859640 *        55.056350 *        34.649160 *     1     3     2
    36)      C      6      2.813270 *        44.723430 *       271.558110 *     1     2     3
    37)      C      6      3.738420 *        29.774510 *       285.997590 *     1     2     3
    38)      C      6      1.670810 *        67.100960 *       266.073450 *     1     2     3
    39)      C      6      1.991640 *       103.337570 *       289.902030 *     1     2     3
    40)      C      6      2.140290 *       138.300540 *       291.399340 *     1     2     3
    41)      C      6      2.107730 *       165.103330 *       224.831570 *     1     2     3
    42)      C      6      1.605500 *       127.490200 *       183.638370 *     1     2     3
    43)      C      6      1.339020 *        76.533020 *       209.060530 *     1     2     3
    44)      C      6      3.379150 *       140.558430 *       190.119150 *     1     3     2
    45)      C      6      4.506240 *       171.593860 *       244.623930 *     1     2     3
    46)      C      6      4.675860 *        22.134510 *       315.615110 *     1     2     3
    47)      C      6      4.711410 *        19.361960 *         1.409360 *     1     2     3
    48)      C      6      5.998790 *        28.534030 *       307.559830 *     1     2     3
    49)      C      6      6.812470 *        29.849740 *       286.549140 *     1     2     3
    50)      C      6      8.032570 *        34.831460 *       290.613670 *     1     2     3
    51)      C      6      8.485330 *        38.305420 *       304.787680 *     1     2     3
    52)      C      6      7.836700 *        39.319760 *       318.606200 *     1     2     3
    53)      N      7      6.627120 *        35.674070 *       323.489330 *     1     2     3
    54)      C      6      5.116530 *        26.954370 *        34.028040 *     1     2     3
    55)      C      6      5.607510 *        41.161290 *        25.973850 *     1     2     3
    56)      C      6      5.578410 *        26.129260 *        68.232700 *     1     2     3
    57)      C      6      5.503040 *        39.335250 *        80.156780 *     1     2     3
    58)      C      6      6.310890 *        42.595680 *        96.456000 *     1     2     3
    59)      N      7      7.084250 *        35.755900 *       106.880680 *     1     2     3
    60)      C      6      7.170780 *        24.888750 *       106.988090 *     1     2     3
    61)      C      6      6.485910 *        18.273990 *        85.400830 *     1     2     3
    62)      C      6      5.664580 *        53.381730 *        34.781060 *     1     2     3
    63)      C      6      5.260560 *        57.009880 *        51.682600 *     1     2     3
    64)      C      6      6.567520 *        62.551410 *        28.093350 *     1     2     3
    65)      C      6      7.346560 *        60.721280 *        17.687800 *     1     2     3
    66)      C      6      8.402810 *        66.504450 *        14.853690 *     1     2     3
    67)      N      7      8.751030 *        73.743620 *        20.207390 *     1     2     3
    68)      C      6      8.138330 *        76.901600 *        28.030770 *     1     2     3
    69)      C      6      7.041510 *        72.664530 *        33.236410 *     1     2     3
    70)      C      6      5.552930 *       163.608460 *       206.070300 *     1     2     3
    71)      C      6      5.735740 *       153.355550 *       180.021860 *     1     2     3
    72)      C      6      6.782420 *       162.018660 *       231.154800 *     1     2     3
    73)      C      6      7.445240 *       166.902000 *       264.244080 *     1     2     3
    74)      C      6      8.705840 *       162.800030 *       267.346250 *     1     2     3
    75)      C      6      9.291940 *       157.108000 *       250.431550 *     1     2     3
    76)      N      7      8.783210 *       152.250360 *       235.589200 *     1     2     3
    77)      C      6      7.569660 *       152.883450 *       226.636930 *     1     2     3
    78)      C      6      4.975300 *       144.453340 *       160.886640 *     1     2     3
    79)      C      6      4.016310 *       149.274750 *       136.679820 *     1     2     3
    80)      C      6      5.504040 *       130.610140 *       162.173770 *     1     2     3
    81)      C      6      6.800770 *       128.972270 *       170.379340 *     1     2     3
    82)      C      6      7.625780 *       120.441690 *       168.810070 *     1     2     3
    83)      N      7      7.454700 *       112.678100 *       160.345110 *     1     2     3
    84)      C      6      6.283740 *       110.035310 *       157.056660 *     1     2     3
    85)      C      6      5.092010 *       116.134640 *       156.365870 *     1     2     3
    86)      C      6      4.691770 *       125.441640 *        67.662030 *     1     2     3
    87)      C      6      5.138110 *       132.253550 *        50.344060 *     1     2     3
    88)      C      6      5.314660 *       110.656580 *        70.439000 *     1     2     3
    89)      C      6      5.804790 *       102.798510 *        59.719990 *     1     2     3
    90)      C      6      6.035930 *        90.239450 *        58.171090 *     1     2     3
    91)      C      6      5.426350 *        81.244530 *        68.237300 *     1     2     3
    92)      C      6      5.514700 *        87.993920 *        82.189310 *     1     2     3
    93)      C      6      5.540330 *       101.987630 *        83.714460 *     1     2     3
    94)      C      6      5.187290 *        67.380200 *        65.040740 *     1     2     3
    95)      C      6      5.152090 *        51.802950 *        68.783880 *     1     2     3
    96)      H      1      2.791000 *       120.597190 *        84.845420 *     1     2     3
    97)      H      1      4.879370 *       103.990060 *       120.580160 *     1     2     3
    98)      H      1      7.412430 *       102.275330 *       119.888970 *     1     2     3
    99)      H      1      8.800580 *       129.578470 *       112.502130 *     1     2     3
   100)      H      1      6.872860 *       141.461650 *       108.446100 *     1     2     3
   101)      H      1      7.306680 *       149.792870 *       322.228160 *     1     2     3
   102)      H      1      8.721010 *       141.548950 *       345.181760 *     1     2     3
   103)      H      1      6.822600 *        90.317990 *       197.794430 *     1     3     2
   104)      H      1     10.567930 *        93.968730 *       240.698460 *     1     2     3
   105)      H      1      8.673020 *        77.413290 *       256.270040 *     1     2     3
   106)      H      1      9.073960 *        38.570970 *       221.808620 *     1     2     3
   107)      H      1      9.465640 *        23.011290 *       227.010010 *     1     2     3
   108)      H      1      2.468020 *       117.935000 *       162.850900 *     1     2     3
   109)      H      1      5.125570 *       162.073560 *       327.348920 *     1     2     3
   110)      H      1      2.171350 *        60.022550 *       189.985130 *     1     2     3
   111)      H      1      8.788220 *        36.107610 *       281.517650 *     1     2     3
   112)      H      1      9.502980 *        40.888100 *       304.474780 *     1     2     3
   113)      H      1      8.418830 *        43.494740 *       326.264430 *     1     2     3
   114)      H      1      6.264070 *        41.940280 *        13.060980 *     1     2     3
   115)      H      1      6.612380 *        51.848770 *        98.564720 *     1     2     3
   116)      H      1      8.025000 *        22.864130 *       118.793800 *     1     2     3
   117)      H      1      6.889120 *        10.155760 *        71.420700 *     1     2     3
   118)      H      1      9.131520 *        65.306440 *         9.160630 *     1     2     3
   119)      H      1      8.725650 *        82.596100 *        30.821500 *     1     2     3
   120)      H      1      6.774330 *        76.649070 *        41.481310 *     1     2     3
   121)      H      1      7.132730 *       128.901880 *       169.286390 *     1     3     2
   122)      H      1      9.361440 *       162.994780 *       286.398390 *     1     2     3
   123)      H      1     10.325870 *       155.338060 *       253.356940 *     1     2     3
   124)      H      1      7.415210 *       145.874460 *       217.808980 *     1     2     3
   125)      H      1      6.723930 *       149.018930 *       182.993690 *     1     2     3
   126)      H      1      7.264150 *       135.396660 *       177.134360 *     1     2     3
   127)      H      1      8.624010 *       120.044520 *       172.445320 *     1     2     3
   128)      H      1      4.104050 *       110.571040 *       153.868100 *     1     2     3
   129)      H      1      6.037550 *       127.854710 *        44.212410 *     1     2     3
   130)      H      1      6.870420 *        86.802010 *        52.875560 *     1     2     3
   131)      H      1      5.907830 *        81.768750 *        90.382400 *     1     2     3
   132)      H      1      5.983980 *       106.252540 *        93.004730 *     1     2     3

               ************** 
      * parameters to be optimized, of which there are NVAR.........=   387
 Current system is nonlinear

 Total number of integrals max_q=    453306
 Integrals will use disk file

 Trial set of atomic coordinates (Angstroms)
 Atom #   Symbol  Atomic #     X-coordinate    Y-coordinate   Z-coordinate   Atomic orbitals
     1)     XX     99          0.000000       0.000000       0.000000
     2)     XX     99          0.999990       0.000000       0.000000
     3)     XX     99          0.999990       0.999990       0.000000
     4)      C      6         -3.094743      -1.083937       2.653414          1         4
     5)      C      6         -2.522078       0.314298       2.569109          5         8
     6)      C      6         -3.257163      -1.801468       3.913728          9        12
     7)      C      6         -2.175176      -2.431840       4.533483         13        16
     8)      C      6         -2.382012      -3.094055       5.744203         17        20
     9)      N      7         -3.600345      -3.137597       6.330035         21        24
    10)      C      6         -4.650548      -2.525908       5.735614         25        28
    11)      C      6         -4.513470      -1.848484       4.523493         29        32
    12)      C      6         -3.824040       2.022479       1.558733         33        36
    13)      C      6         -3.257528       0.814164       1.325039         37        40
    14)      C      6         -4.651648       2.861209       0.710331         41        44
    15)      C      6         -5.138769       2.402160      -0.514276         45        48
    16)      C      6         -5.929027       3.247243      -1.285572         49        52
    17)      C      6         -6.215666       4.531343      -0.823481         53        56
    18)      N      7         -5.742269       4.976242       0.366572         57        60
    19)      C      6         -4.976708       4.163823       1.124056         61        64
    20)      C      6          2.211069      -2.521610      -5.510804         65        68
    21)      C      6          2.864900      -1.925172      -4.707219         69        72
    22)      C      6          1.436421      -3.226990      -6.445096         73        76
    23)      C      6          0.652520      -4.343118      -6.221452         77        80
    24)      C      6         -0.026766      -4.951416      -7.079591         81        84
    25)      C      6         -0.149797      -4.651809      -8.420588         85        88
    26)      N      7          0.594949      -3.554107      -8.733442         89        92
    27)      C      6          1.346635      -2.870487      -7.819000         93        96
    28)      C      6          3.618117      -1.185180      -3.772039         97       100
    29)      C      6          3.031190      -0.416834      -2.848723        101       104
    30)      C      6          5.056121      -1.435112      -3.681032        105       108
    31)      C      6          5.582700      -2.663368      -3.845592        109       112
    32)      C      6          6.817864      -3.175672      -3.579465        113       116
    33)      C      6          7.699800      -2.245051      -3.014843        117       120
    34)      C      6          7.270947      -0.929347      -2.875240        121       124
    35)      N      7          6.049098      -0.492654      -3.196930        125       128
    36)      C      6          1.998861       0.053828      -1.978925        129       132
    37)      C      6          3.244898       0.511633      -1.784560        133       136
    38)      C      6          0.650126      -0.105396      -1.535524        137       140
    39)      C      6         -0.459447       0.659693      -1.822181        141       144
    40)      C      6         -1.598036       0.519486      -1.325616        145       148
    41)      C      6         -2.036891      -0.384269      -0.382017        149       152
    42)      C      6         -0.977149      -1.271328      -0.080840        153       156
    43)      C      6          0.311838      -1.138265      -0.632523        157       160
    44)      C      6         -3.339648      -0.350920       0.377174        161       164
    45)      C      6         -4.457828      -0.282318      -0.595202        165       168
    46)      C      6          4.331258       1.259069      -1.232322        169       172
    47)      C      6          4.444947       1.561524       0.038418        173       176
    48)      C      6          5.270138       1.746782      -2.271536        177       180
    49)      C      6          5.908685       0.965813      -3.250292        181       184
    50)      C      6          6.593420       1.615245      -4.294179        185       188
    51)      C      6          6.658589       3.000830      -4.319611        189       192
    52)      C      6          6.062641       3.725187      -3.283478        193       196
    53)      N      7          5.383525       3.106287      -2.299427        197       200
    54)      C      6          4.560710       1.922089       1.297835        201       204
    55)      C      6          4.221669       3.317968       1.616407        205       208
    56)      C      6          5.008312       0.911044       2.281549        209       212
    57)      C      6          4.256328       0.596307       3.436791        213       216
    58)      C      6          4.645750      -0.480270       4.244253        217       220
    59)      N      7          5.748967      -1.202044       3.961195        221       224
    60)      C      6          6.504806      -0.881742       2.886194        225       228
    61)      C      6          6.158812       0.163074       2.027183        229       232
    62)      C      6          3.378813       3.734251       2.593542        233       236
    63)      C      6          2.864346       2.735746       3.461894        237       240
    64)      C      6          3.027315       5.141513       2.744545        241       244
    65)      C      6          3.592898       6.105111       1.946957        245       248
    66)      C      6          3.350014       7.448630       1.975482        249       252
    67)      N      7          2.449728       7.884049       2.901920        253       256
    68)      C      6          1.844342       6.996763       3.725066        257       260
    69)      C      6          2.098130       5.622105       3.684107        261       264
    70)      C      6         -5.327235      -1.407599      -0.688671        265       268
    71)      C      6         -5.126642      -2.572208      -0.000981        269       272
    72)      C      6         -6.451147      -1.313259      -1.630728        273       276
    73)      C      6         -7.251544      -0.169213      -1.678714        277       280
    74)      C      6         -8.316502      -0.119194      -2.571622        281       284
    75)      C      6         -8.560104      -1.210622      -3.405754        285       288
    76)      N      7         -7.773058      -2.311092      -3.373900        289       292
    77)      C      6         -6.737612      -2.369019      -2.508404        293       296
    78)      C      6         -4.048115      -2.733015       0.947105        297       300
    79)      C      6         -3.452529      -1.492909       1.407839        301       304
    80)      C      6         -3.582627      -3.977817       1.279146        305       308
    81)      C      6         -4.277305      -5.212901       0.883630        309       312
    82)      C      6         -3.863687      -6.449543       1.275866        313       316
    83)      N      7         -2.874185      -6.477582       2.313558        317       320
    84)      C      6         -2.152804      -5.436441       2.301290        321       324
    85)      C      6         -2.242939      -4.187979       1.832655        325       328
    86)      C      6         -2.720633       1.452783       3.535574        329       332
    87)      C      6         -3.454930       2.427052       2.927977        333       336
    88)      C      6         -1.874831       1.665008       4.685976        337       340
    89)      C      6         -1.285895       2.854209       4.888308        341       344
    90)      C      6         -0.025225       3.183229       5.128242        345       348
    91)      C      6          0.825987       1.988447       4.980873        349       352
    92)      C      6          0.193045       0.748991       5.460189        353       356
    93)      C      6         -1.150729       0.593347       5.386930        357       360
    94)      C      6          1.995106       2.020524       4.341084        361       364
    95)      C      6          3.185887       1.465269       3.774539        365       368
    96)      H      1         -1.420617       0.215839       2.392685        369       369
    97)      H      1         -1.179605      -2.408715       4.076135        370       370
    98)      H      1         -1.575954      -3.609319       6.279594        371       371
    99)      H      1         -5.607152      -2.596002       6.266644        372       372
   100)      H      1         -5.375891      -1.354895       4.062051        373       373
   101)      H      1         -6.314522       2.905868      -2.251736        374       374
   102)      H      1         -6.829769       5.242761      -1.386983        375       375
   103)      H      1         -4.620211       4.566662       2.084973        376       376
   104)      H      1         -0.731428      -5.159605      -9.193728        377       377
   105)      H      1          1.889997      -2.009036      -8.222710        378       378
   106)      H      1          7.094353      -4.216937      -3.771518        379       379
   107)      H      1          8.712439      -2.523083      -2.706623        380       380
   108)      H      1         -1.156192      -2.083504       0.642925        381       381
   109)      H      1         -4.876736       1.328319      -0.851165        382       382
   110)      H      1          1.084935      -1.852381      -0.326129        383       383
   111)      H      1          7.100105       1.034076      -5.074643        384       384
   112)      H      1          7.184153       3.521071      -5.128025        385       385
   113)      H      1          6.107336       4.818827      -3.218082        386       386
   114)      H      1          4.659478       4.078319       0.946127        387       387
   115)      H      1          4.084727      -0.774397       5.141876        388       388
   116)      H      1          7.394466      -1.501856       2.732567        389       389
   117)      H      1          6.781182       0.387031       1.151415        390       390
   118)      H      1          3.814829       8.190675       1.320825        391       391
   119)      H      1          1.124414       7.430830       4.433444        392       392
   120)      H      1          1.564292       4.937977       4.365882        393       393
   121)      H      1         -7.023950       0.689301      -1.031903        394       394
   122)      H      1         -8.952140       0.772931      -2.626466        395       395
   123)      H      1         -9.384001      -1.234022      -4.128111        396       396
   124)      H      1         -6.138388      -3.286639      -2.550204        397       397
   125)      H      1         -5.764677      -3.456452      -0.180763        398       398
   126)      H      1         -5.171967      -5.094468       0.255012        399       399
   127)      H      1         -4.317807      -7.400459       0.981475        400       400
   128)      H      1         -1.442034      -3.449608       1.692328        401       401
   129)      H      1         -3.705011       3.416839       3.324171        402       402
   130)      H      1          0.383277       4.140172       5.469438        403       403
   131)      H      1          0.845817      -0.039023       5.846839        404       404
   132)      H      1         -1.674746      -0.301136       5.736947        405       405


 Total number of electrons NELNS=  414
 RHF calculation:
 Alpha-spin electrons NALPH.....  207
 Beta-spin  electrons NBET .....  207
 Multiplicity of system IMULT ..    1
 Density matrix will read from file 18
 Read previous saved data from file 18 *.hes.
     1   -190841.271570684  -190841.271570684    0.000027879
     2   -190841.271575435       -0.000004751    0.000021980
     3   -190841.271577143       -0.000001708    0.000017610
 ITN=   0 IFN=   1 IEXIT=   1 F=0.14845112D+04 GMAX=0.200D+02 TIME=          0.
     1   -190463.351073278  -190463.351073278    0.020021824

     7   -190840.611711010       -0.000000792    0.000017001
 ITN=   1 IFN=   5 IEXIT=   1 F=0.14845112D+04 GMAX=0.204D+02 TIME=         12.

 ITN= 275 IFN= 288 IEXIT=   1 F=0.14812463D+04 GMAX=0.234D+00 TIME=      11494.
     1   -191464.599738083  -191464.599738083    0.000010353
     2   -191464.599740665       -0.000002582    0.000008150
 ITN= 276 IFN= 289 IEXIT=   1 F=0.14812462D+04 GMAX=0.149D+00 TIME=      11506.
 Test on gradient satisfied,GMAX=0.149D+00
 VA09A optimization sucsesfully finished
 ITN= 276; IFN= 289; IEXIT=   1; F=0.14812462D+04

 Optimization finished after 276 cycles and   289 SCF calculations

 Final HEAT OF FORMATION       1481.24624 kcal/mol
 Max. value of cartesian gradient on atom   37 by axe Y is    0.020844403 eV/A


 Optimized variables and gradients

    I        1           2           3           4           5           6           7           8           9          10
  X(I)    4.15665   131.43421   119.81490     3.56277   128.16494    92.93069     5.32235   121.01626   122.90675     5.47950
  G(I)   -0.00136     0.01360    -0.02248     0.00382     0.00130     0.00703     0.00301     0.02174    -0.03762     0.00724

    I       11          12          13          14          15          16          17          18          19          20
  X(I)  106.77715   127.20226     6.83472   103.68723   127.49317     7.82995   110.51965   125.18782     7.72328   120.06915
  G(I)   -0.01804     0.05249     0.00487     0.02238     0.02449    -0.00332     0.06125     0.04019     0.00431    -0.08742

    I       21          22          23          24          25          26          27          28          29          30
  X(I)  122.10440     6.58471   126.35877   120.21912     4.55101   107.32017   210.63385     3.56192   120.09988   214.24803
  G(I)    0.02485    -0.00377    -0.06177    -0.05353     0.00229     0.01559    -0.01150    -0.00493     0.00179     0.00158

    I       31          32          33          34          35          36          37          38          39          40
  X(I)    5.44187   103.62807   197.44994     5.62704   154.11068   367.95387     6.78942   149.57319   356.34259     7.63182
  G(I)    0.00539     0.01840     0.00373     0.00151    -0.02928     0.01116    -0.00038     0.04028     0.01161    -0.00085

    I       41          42          43          44          45          46          47          48          49          50
  X(I)  142.47312   365.82325     7.51206    93.53981   193.01042     6.50797    95.22745   200.21492     6.22291    62.61912
  G(I)   -0.08767    -0.02254    -0.00101    -0.06498    -0.00103    -0.00478     0.04498     0.03836     0.01683     0.00613

    I       51          52          53          54          55          56          57          58          59          60
  X(I)  234.78065     5.60790    53.32199   239.01501     7.12585    71.34042   231.43282     7.07881    82.25636   229.02930
  G(I)    0.00639    -0.01821    -0.02448     0.00835    -0.00199     0.03855    -0.09461     0.00689     0.06679     0.08897

    I       61          62          63          64          65          66          67          68          69          70
  X(I)    8.15859    86.72703   227.34092     9.42482    83.14598   227.33283     9.50336    75.06051   228.98369     8.51908
  G(I)    0.00192    -0.14926    -0.09926    -0.01149     0.00625     0.06301    -0.00346    -0.03850    -0.06601     0.01567

    I       71          72          73          74          75          76          77          78          79          80
  X(I)   69.29605   230.88668     5.15068    40.46363   247.48647     3.99951    37.58905   260.35676     6.22565    30.42203
  G(I)    0.00259     0.09852     0.00317    -0.02495    -0.01952     0.00019     0.01891    -0.01532    -0.00182    -0.00392

    I       81          82          83          84          85          86          87          88          89          90
  X(I)  245.82455     7.04063    30.79809   227.54018     8.11740    25.44699   220.14854     8.44075    17.22788   233.12089
  G(I)    0.03213     0.00573    -0.00963    -0.00011    -0.01151     0.02342     0.00102     0.00066    -0.00659     0.02157

    I       91          92          93          94          95          96          97          98          99         100
  X(I)    7.79677    49.31090    22.36811     6.76332    50.51751    30.96919     2.68824    41.27927   275.06095     3.65217
  G(I)    0.00045    -0.00323    -0.00671    -0.00160     0.00739     0.00914    -0.00578    -0.00332    -0.01935     0.00655

    I      101         102         103         104         105         106         107         108         109         110
  X(I)   28.57341   295.57138     1.57037    65.58113   269.56564     1.56587   100.79829   309.08777     1.78502   143.31829
  G(I)   -0.01058     0.02269    -0.00212    -0.01009     0.02088    -0.00950     0.02314    -0.02077     0.01056    -0.03268

    I      111         112         113         114         115         116         117         118         119         120
  X(I)  318.16263     2.06581   167.58485   214.47991     1.93690   126.84016   200.59785     1.71352    86.26564   221.28800
  G(I)    0.00832    -0.01223    -0.00089    -0.00159     0.00621     0.02208    -0.00447     0.00704    -0.00671    -0.00074

    I      121         122         123         124         125         126         127         128         129         130
  X(I)    3.33465   141.67813   197.48626     4.45870   175.96621   222.87425     4.68591    25.46085   325.39259     4.87421
  G(I)    0.00205    -0.01193    -0.00579    -0.00418    -0.03890    -0.00421    -0.01458    -0.00822    -0.01789    -0.00045

    I      131         132         133         134         135         136         137         138         139         140
  X(I)   24.08683     2.93766     5.93918    31.55881   312.53580     6.72032    29.61662   291.92020     7.90303    35.56156
  G(I)    0.03557     0.00276     0.01482    -0.07950    -0.05194    -0.00486    -0.02417     0.02301     0.00898     0.03122

    I      141         142         143         144         145         146         147         148         149         150
  X(I)  292.29023     8.34137    41.48025   303.85740     7.71501    44.43029   316.23885     6.54193    41.14236   322.46833
  G(I)   -0.02131     0.00493    -0.00241    -0.00858    -0.00831     0.03720     0.01007     0.00835     0.09116    -0.01251

    I      151         152         153         154         155         156         157         158         159         160
  X(I)    5.38292    29.17715    31.40670     5.88613    43.16770    28.53436     5.89244    24.53384    61.51380     5.80946
  G(I)    0.00404     0.02638     0.01057    -0.00698     0.01942    -0.00005    -0.00773     0.02559    -0.01258    -0.00313

    I      161         162         163         164         165         166         167         168         169         170
  X(I)   35.14956    79.76972     6.61972    36.40905    97.76628     7.40742    28.94857   107.09999     7.50207    18.79458
  G(I)   -0.00499    -0.00415     0.00616     0.00640    -0.00299    -0.00245     0.05935    -0.03312     0.00689    -0.00826

    I      171         172         173         174         175         176         177         178         179         180
  X(I)  101.54700     6.80973    15.44153    69.99949     5.94633    53.66345    39.19917     5.53555    55.01557    55.88917
  G(I)    0.01588     0.00925    -0.02936     0.02746     0.00291    -0.03274    -0.03744    -0.00590     0.01007     0.03569

    I      181         182         183         184         185         186         187         188         189         190
  X(I)    6.83961    63.20175    34.42046     7.64345    62.59744    24.54183     8.69315    68.44708    22.56032     9.00856
  G(I)   -0.00320    -0.01935    -0.02090    -0.00524     0.04551    -0.02211     0.00110    -0.00385    -0.03162    -0.00444

    I      191         192         193         194         195         196         197         198         199         200
  X(I)   74.99949    28.43526     8.36868    77.23429    36.21347     7.27375    72.45118    40.61693     5.54446   165.93243
  G(I)   -0.01223     0.05154    -0.00544    -0.10439    -0.11913     0.00612     0.00774    -0.05091     0.00410     0.07393

    I      201         202         203         204         205         206         207         208         209         210
  X(I)  194.98291     5.74210   153.49515   176.88144     6.77385   166.93900   227.11896     7.04743   166.25204   277.75600
  G(I)   -0.01736     0.00088     0.01146     0.03074    -0.00826     0.04919     0.00219    -0.00358    -0.07505    -0.01872

    I      211         212         213         214         215         216         217         218         219         220
  X(I)    8.36636   163.06926   280.50554     9.28872   163.37903   256.78330     9.09623   162.30657   228.40534     7.93394
  G(I)    0.00884     0.09619    -0.01673    -0.00597    -0.07511     0.01322     0.00261     0.06170    -0.00146     0.01016

    I      221         222         223         224         225         226         227         228         229         230
  X(I)  161.95195   213.32699     4.97476   142.57856   162.89682     3.97631   145.04388   140.14647     5.52877   129.18917
  G(I)   -0.03899     0.02763     0.00471     0.01038     0.00896    -0.00605     0.01527    -0.00185    -0.00793    -0.06382

    I      231         232         233         234         235         236         237         238         239         240
  X(I)  167.25275     6.86694   128.79657   174.51296     7.69584   120.27537   174.49448     7.47974   111.29598   167.98658
  G(I)   -0.00789     0.00212    -0.01315     0.01618    -0.00931    -0.01099     0.01184     0.00504     0.05397     0.02838

    I      241         242         243         244         245         246         247         248         249         250
  X(I)    6.29053   108.19595   165.90959     5.09388   114.16436   165.06077     4.65513   119.81298    78.38595     5.10161
  G(I)   -0.00131    -0.00309    -0.02324    -0.00250     0.02863    -0.00884     0.00311    -0.02353     0.01494    -0.00018

    I      251         252         253         254         255         256         257         258         259         260
  X(I)  127.54470    62.62625     5.30606   105.02958    80.29995     5.87258    98.38872    69.44187     6.15824    86.33147
  G(I)    0.01014     0.02092     0.00525    -0.02040    -0.02524    -0.01174    -0.01416     0.02518    -0.00293     0.01642

    I      261         262         263         264         265         266         267         268         269         270
  X(I)   66.76384     5.55378    76.30801    75.45293     5.54385    81.59031    90.02004     5.49835    95.43143    92.68888
  G(I)   -0.00587     0.00198     0.02784    -0.00977     0.00136     0.03488     0.01076    -0.00149    -0.02006    -0.03651

    I      271         272         273         274         275         276         277         278         279         280
  X(I)    5.39809    63.21096    70.49576     5.43041    48.05665    71.56592     2.74793   114.13008    94.03412     4.75936
  G(I)    0.00082    -0.00720    -0.02713     0.00985    -0.02100    -0.00738     0.00166    -0.00116    -0.00143    -0.00523

    I      281         282         283         284         285         286         287         288         289         290
  X(I)   97.96455   130.13991     7.29030    95.84449   129.54776     8.72595   122.93969   120.74811     6.82575   134.96744
  G(I)   -0.02041     0.01146    -0.00179     0.02821     0.00560    -0.00201    -0.02092     0.00899     0.00315     0.05912

    I      291         292         293         294         295         296         297         298         299         300
  X(I)  116.15749     7.22070   151.08803   339.91790     8.60591   140.74012   360.84084     6.75283    91.13277   208.57569
  G(I)   -0.02277     0.00271    -0.00922    -0.02077    -0.00231    -0.00709    -0.00259    -0.00205     0.01664    -0.02940

    I      301         302         303         304         305         306         307         308         309         310
  X(I)   10.38837    85.96906   226.36412     8.98531    62.92466   232.29370     8.82842    28.67033   209.95634     9.36530
  G(I)   -0.00169    -0.00311    -0.02420    -0.00379     0.06703     0.00550     0.00359     0.02675    -0.01997     0.00350

    I      311         312         313         314         315         316         317         318         319         320
  X(I)   13.84233   226.83651     2.87939   120.57515   185.58198     5.09544   163.63525   352.30757     2.63869    73.99520
  G(I)    0.00385    -0.02263     0.00317     0.00731     0.00404    -0.00075    -0.00543     0.00574     0.00438     0.00167

    I      321         322         323         324         325         326         327         328         329         330
  X(I)  210.99451     8.64824    35.41464   282.66404     9.34059    44.21043   302.37637     8.29432    49.76811   321.71706
  G(I)    0.00243    -0.00903    -0.06676     0.04657    -0.00380    -0.02327     0.01839    -0.00026    -0.02306    -0.01346

    I      331         332         333         334         335         336         337         338         339         340
  X(I)    6.52731    45.14040    16.95102     6.90210    44.94551   102.12076     8.35922    15.74684   114.76753     7.20103
  G(I)   -0.00343     0.00330    -0.00355    -0.00696    -0.05480     0.00358     0.00057    -0.00040    -0.00981    -0.00182

    I      341         342         343         344         345         346         347         348         349         350
  X(I)   10.64408    38.58389     9.43462    67.81624    17.10932     8.93001    82.54625    39.55521     6.97298    75.37654
  G(I)    0.05240    -0.00527    -0.00593     0.02610     0.03766     0.01096     0.03402     0.05489     0.00285     0.02768

    I      351         352         353         354         355         356         357         358         359         360
  X(I)   48.99056     6.37247   124.31013   163.73012     8.79882   158.93753   296.93016    10.33677   161.98789   260.99490
  G(I)    0.09506    -0.00291    -0.07498     0.04643    -0.00445    -0.02966    -0.01320    -0.00258    -0.00036     0.00009

    I      361         362         363         364         365         366         367         368         369         370
  X(I)    8.07677   156.52134   197.27494     6.75595   149.90733   181.36694     7.34818   136.05315   179.06826     8.71636
  G(I)   -0.00143    -0.00017     0.00092     0.00123    -0.01114     0.00374    -0.00305    -0.01559    -0.00529     0.00553

    I      371         372         373         374         375         376         377         378         379         380
  X(I)  120.49747   177.69962     4.09199   108.54282   165.17390     6.00820   123.59204    56.49153     7.02187    83.78065
  G(I)   -0.00243     0.00286     0.00712     0.01004     0.00584     0.00295    -0.00560    -0.01651    -0.00317    -0.00279

    I      381         382         383         384         385         386         387
  X(I)   61.45738     5.91755    74.84858    97.98034     5.86983    99.28270   102.42630
  G(I)   -0.00533     0.00032    -0.00086    -0.00240     0.00315     0.00015     0.01294

    Atom  Symbol  Atomic   Bond length       Bond angle        Twist
   number         number   (angstroms)       (degrees)        (degrees)
     I                       NA I             NB NA I        NC  NB  NA  I     NA    NB    NC
     1)     XX     99
     2)     XX     99      0.999990                                             1
     3)     XX     99      0.999990          90.000000                          2     1
     4)      C      6      4.156653 *       131.434207 *       119.814904 *     1     2     3
     5)      C      6      3.562766 *       128.164940 *        92.930685 *     1     2     3
     6)      C      6      5.322353 *       121.016258 *       122.906752 *     1     2     3
     7)      C      6      5.479496 *       106.777147 *       127.202263 *     1     2     3
     8)      C      6      6.834722 *       103.687229 *       127.493172 *     1     2     3
     9)      N      7      7.829952 *       110.519652 *       125.187820 *     1     2     3
    10)      C      6      7.723278 *       120.069146 *       122.104404 *     1     2     3
    11)      C      6      6.584712 *       126.358771 *       120.219120 *     1     2     3
    12)      C      6      4.551009 *       107.320174 *       210.633852 *     1     3     2
    13)      C      6      3.561924 *       120.099877 *       214.248034 *     1     3     2
    14)      C      6      5.441865 *       103.628068 *       197.449941 *     1     3     2
    15)      C      6      5.627036 *       154.110681 *       367.953867 *     1     2     3
    16)      C      6      6.789417 *       149.573194 *       356.342591 *     1     2     3
    17)      C      6      7.631822 *       142.473119 *       365.823253 *     1     2     3
    18)      N      7      7.512057 *        93.539808 *       193.010417 *     1     3     2
    19)      C      6      6.507969 *        95.227447 *       200.214916 *     1     3     2
    20)      C      6      6.222908 *        62.619119 *       234.780649 *     1     2     3
    21)      C      6      5.607898 *        53.321994 *       239.015012 *     1     2     3
    22)      C      6      7.125852 *        71.340416 *       231.432819 *     1     2     3
    23)      C      6      7.078810 *        82.256358 *       229.029302 *     1     2     3
    24)      C      6      8.158592 *        86.727028 *       227.340921 *     1     2     3
    25)      C      6      9.424819 *        83.145981 *       227.332833 *     1     2     3
    26)      N      7      9.503358 *        75.060506 *       228.983690 *     1     2     3
    27)      C      6      8.519085 *        69.296048 *       230.886676 *     1     2     3
    28)      C      6      5.150676 *        40.463628 *       247.486468 *     1     2     3
    29)      C      6      3.999506 *        37.589049 *       260.356760 *     1     2     3
    30)      C      6      6.225648 *        30.422032 *       245.824552 *     1     2     3
    31)      C      6      7.040635 *        30.798092 *       227.540184 *     1     2     3
    32)      C      6      8.117396 *        25.446985 *       220.148545 *     1     2     3
    33)      C      6      8.440753 *        17.227883 *       233.120894 *     1     2     3
    34)      C      6      7.796770 *        49.310899 *        22.368110 *     1     3     2
    35)      N      7      6.763323 *        50.517505 *        30.969186 *     1     3     2
    36)      C      6      2.688244 *        41.279266 *       275.060947 *     1     2     3
    37)      C      6      3.652165 *        28.573411 *       295.571376 *     1     2     3
    38)      C      6      1.570374 *        65.581128 *       269.565640 *     1     2     3
    39)      C      6      1.565871 *       100.798294 *       309.087767 *     1     2     3
    40)      C      6      1.785020 *       143.318290 *       318.162625 *     1     2     3
    41)      C      6      2.065814 *       167.584854 *       214.479908 *     1     2     3
    42)      C      6      1.936904 *       126.840158 *       200.597847 *     1     2     3
    43)      C      6      1.713525 *        86.265637 *       221.288005 *     1     2     3
    44)      C      6      3.334647 *       141.678133 *       197.486257 *     1     3     2
    45)      C      6      4.458705 *       175.966211 *       222.874246 *     1     2     3
    46)      C      6      4.685915 *        25.460855 *       325.392590 *     1     2     3
    47)      C      6      4.874206 *        24.086830 *         2.937659 *     1     2     3
    48)      C      6      5.939177 *        31.558814 *       312.535803 *     1     2     3
    49)      C      6      6.720317 *        29.616617 *       291.920197 *     1     2     3
    50)      C      6      7.903032 *        35.561556 *       292.290227 *     1     2     3
    51)      C      6      8.341366 *        41.480246 *       303.857401 *     1     2     3
    52)      C      6      7.715012 *        44.430291 *       316.238848 *     1     2     3
    53)      N      7      6.541932 *        41.142361 *       322.468333 *     1     2     3
    54)      C      6      5.382916 *        29.177152 *        31.406697 *     1     2     3
    55)      C      6      5.886134 *        43.167700 *        28.534362 *     1     2     3
    56)      C      6      5.892442 *        24.533836 *        61.513795 *     1     2     3
    57)      C      6      5.809457 *        35.149562 *        79.769717 *     1     2     3
    58)      C      6      6.619723 *        36.409052 *        97.766276 *     1     2     3
    59)      N      7      7.407419 *        28.948573 *       107.099992 *     1     2     3
    60)      C      6      7.502073 *        18.794580 *       101.546998 *     1     2     3
    61)      C      6      6.809729 *        15.441533 *        69.999486 *     1     2     3
    62)      C      6      5.946327 *        53.663449 *        39.199167 *     1     2     3
    63)      C      6      5.535551 *        55.015572 *        55.889169 *     1     2     3
    64)      C      6      6.839610 *        63.201750 *        34.420462 *     1     2     3
    65)      C      6      7.643447 *        62.597444 *        24.541830 *     1     2     3
    66)      C      6      8.693146 *        68.447080 *        22.560319 *     1     2     3
    67)      N      7      9.008561 *        74.999489 *        28.435263 *     1     2     3
    68)      C      6      8.368680 *        77.234292 *        36.213471 *     1     2     3
    69)      C      6      7.273752 *        72.451176 *        40.616929 *     1     2     3
    70)      C      6      5.544457 *       165.932433 *       194.982910 *     1     2     3
    71)      C      6      5.742097 *       153.495154 *       176.881443 *     1     2     3
    72)      C      6      6.773854 *       166.939002 *       227.118958 *     1     2     3
    73)      C      6      7.047427 *       166.252042 *       277.756003 *     1     2     3
    74)      C      6      8.366358 *       163.069257 *       280.505537 *     1     2     3
    75)      C      6      9.288721 *       163.379027 *       256.783299 *     1     2     3
    76)      N      7      9.096225 *       162.306567 *       228.405342 *     1     2     3
    77)      C      6      7.933936 *       161.951950 *       213.326988 *     1     2     3
    78)      C      6      4.974762 *       142.578564 *       162.896821 *     1     2     3
    79)      C      6      3.976312 *       145.043882 *       140.146469 *     1     2     3
    80)      C      6      5.528770 *       129.189171 *       167.252746 *     1     2     3
    81)      C      6      6.866941 *       128.796569 *       174.512956 *     1     2     3
    82)      C      6      7.695842 *       120.275374 *       174.494479 *     1     2     3
    83)      N      7      7.479737 *       111.295985 *       167.986576 *     1     2     3
    84)      C      6      6.290526 *       108.195954 *       165.909588 *     1     2     3
    85)      C      6      5.093877 *       114.164362 *       165.060772 *     1     2     3
    86)      C      6      4.655132 *       119.812983 *        78.385952 *     1     2     3
    87)      C      6      5.101613 *       127.544695 *        62.626254 *     1     2     3
    88)      C      6      5.306060 *       105.029581 *        80.299950 *     1     2     3
    89)      C      6      5.872579 *        98.388715 *        69.441869 *     1     2     3
    90)      C      6      6.158239 *        86.331465 *        66.763836 *     1     2     3
    91)      C      6      5.553778 *        76.308005 *        75.452931 *     1     2     3
    92)      C      6      5.543855 *        81.590308 *        90.020038 *     1     2     3
    93)      C      6      5.498354 *        95.431432 *        92.688875 *     1     2     3
    94)      C      6      5.398091 *        63.210962 *        70.495757 *     1     2     3
    95)      C      6      5.430414 *        48.056648 *        71.565915 *     1     2     3
    96)      H      1      2.747933 *       114.130085 *        94.034120 *     1     2     3
    97)      H      1      4.759359 *        97.964549 *       130.139914 *     1     2     3
    98)      H      1      7.290298 *        95.844493 *       129.547755 *     1     2     3
    99)      H      1      8.725945 *       122.939686 *       120.748105 *     1     2     3
   100)      H      1      6.825753 *       134.967437 *       116.157488 *     1     2     3
   101)      H      1      7.220699 *       151.088028 *       339.917902 *     1     2     3
   102)      H      1      8.605907 *       140.740117 *       360.840841 *     1     2     3
   103)      H      1      6.752830 *        91.132766 *       208.575689 *     1     3     2
   104)      H      1     10.388370 *        85.969059 *       226.364117 *     1     2     3
   105)      H      1      8.985314 *        62.924656 *       232.293701 *     1     2     3
   106)      H      1      8.828416 *        28.670327 *       209.956341 *     1     2     3
   107)      H      1      9.365296 *        13.842331 *       226.836506 *     1     2     3
   108)      H      1      2.879393 *       120.575148 *       185.581976 *     1     2     3
   109)      H      1      5.095439 *       163.635249 *       352.307575 *     1     2     3
   110)      H      1      2.638690 *        73.995205 *       210.994509 *     1     2     3
   111)      H      1      8.648238 *        35.414638 *       282.664036 *     1     2     3
   112)      H      1      9.340587 *        44.210430 *       302.376370 *     1     2     3
   113)      H      1      8.294323 *        49.768107 *       321.717059 *     1     2     3
   114)      H      1      6.527306 *        45.140396 *        16.951019 *     1     2     3
   115)      H      1      6.902098 *        44.945513 *       102.120765 *     1     2     3
   116)      H      1      8.359218 *        15.746841 *       114.767533 *     1     2     3
   117)      H      1      7.201028 *        10.644075 *        38.583885 *     1     2     3
   118)      H      1      9.434618 *        67.816243 *        17.109322 *     1     2     3
   119)      H      1      8.930006 *        82.546249 *        39.555209 *     1     2     3
   120)      H      1      6.972978 *        75.376542 *        48.990556 *     1     2     3
   121)      H      1      6.372472 *       124.310127 *       163.730119 *     1     3     2
   122)      H      1      8.798820 *       158.937525 *       296.930155 *     1     2     3
   123)      H      1     10.336768 *       161.987887 *       260.994900 *     1     2     3
   124)      H      1      8.076768 *       156.521338 *       197.274936 *     1     2     3
   125)      H      1      6.755948 *       149.907325 *       181.366937 *     1     2     3
   126)      H      1      7.348184 *       136.053154 *       179.068263 *     1     2     3
   127)      H      1      8.716362 *       120.497466 *       177.699618 *     1     2     3
   128)      H      1      4.091986 *       108.542823 *       165.173895 *     1     2     3
   129)      H      1      6.008203 *       123.592045 *        56.491526 *     1     2     3
   130)      H      1      7.021870 *        83.780645 *        61.457385 *     1     2     3
   131)      H      1      5.917551 *        74.848585 *        97.980338 *     1     2     3
   132)      H      1      5.869830 *        99.282701 *       102.426301 *     1     2     3

 Alpha eigenvalues:
 -.44549D+02 -.42611D+02 -.41953D+02 -.41020D+02 -.40396D+02 -.40041D+02 -.39558D+02 -.39479D+02 -.39176D+02 -.39090D+02
 -.38688D+02 -.38562D+02 -.37854D+02 -.37101D+02 -.36304D+02 -.35552D+02 -.34086D+02 -.33836D+02 -.33156D+02 -.32526D+02
 -.32013D+02 -.31527D+02 -.31370D+02 -.31031D+02 -.30802D+02 -.30609D+02 -.30177D+02 -.30142D+02 -.29842D+02 -.29557D+02
 -.29255D+02 -.29229D+02 -.29041D+02 -.28979D+02 -.28752D+02 -.28574D+02 -.28448D+02 -.28377D+02 -.27947D+02 -.27897D+02
 -.27504D+02 -.27179D+02 -.26431D+02 -.26131D+02 -.26038D+02 -.25483D+02 -.24756D+02 -.23855D+02 -.23753D+02 -.23625D+02
 -.23405D+02 -.23207D+02 -.23068D+02 -.22825D+02 -.22684D+02 -.22629D+02 -.22527D+02 -.22346D+02 -.22143D+02 -.22091D+02
 -.21845D+02 -.21791D+02 -.21581D+02 -.21476D+02 -.21176D+02 -.21105D+02 -.20884D+02 -.20881D+02 -.20857D+02 -.20559D+02
 -.20340D+02 -.20221D+02 -.20062D+02 -.19873D+02 -.19481D+02 -.19357D+02 -.19263D+02 -.19245D+02 -.19082D+02 -.19066D+02
 -.18700D+02 -.18597D+02 -.18576D+02 -.18330D+02 -.18193D+02 -.18121D+02 -.18003D+02 -.17960D+02 -.17895D+02 -.17832D+02
 -.17783D+02 -.17705D+02 -.17668D+02 -.17599D+02 -.17520D+02 -.17370D+02 -.17268D+02 -.17258D+02 -.17211D+02 -.17007D+02
 -.16932D+02 -.16838D+02 -.16779D+02 -.16693D+02 -.16609D+02 -.16458D+02 -.16340D+02 -.16314D+02 -.16164D+02 -.16021D+02
 -.15998D+02 -.15976D+02 -.15890D+02 -.15768D+02 -.15661D+02 -.15568D+02 -.15519D+02 -.15462D+02 -.15447D+02 -.15312D+02
 -.15263D+02 -.15148D+02 -.15105D+02 -.15008D+02 -.14925D+02 -.14903D+02 -.14867D+02 -.14808D+02 -.14760D+02 -.14723D+02
 -.14653D+02 -.14579D+02 -.14573D+02 -.14551D+02 -.14486D+02 -.14388D+02 -.14278D+02 -.14259D+02 -.14239D+02 -.14174D+02
 -.14105D+02 -.14092D+02 -.14059D+02 -.14001D+02 -.13866D+02 -.13815D+02 -.13747D+02 -.13723D+02 -.13694D+02 -.13625D+02
 -.13527D+02 -.13422D+02 -.13366D+02 -.13291D+02 -.13262D+02 -.13170D+02 -.12974D+02 -.12886D+02 -.12818D+02 -.12765D+02
 -.12443D+02 -.12306D+02 -.12177D+02 -.12020D+02 -.11864D+02 -.11738D+02 -.11703D+02 -.11595D+02 -.11555D+02 -.11513D+02
 -.11361D+02 -.11294D+02 -.11216D+02 -.11082D+02 -.11047D+02 -.11038D+02 -.10992D+02 -.10896D+02 -.10842D+02 -.10801D+02
 -.10779D+02 -.10710D+02 -.10705D+02 -.10564D+02 -.10537D+02 -.10524D+02 -.10500D+02 -.10419D+02 -.10388D+02 -.10370D+02
 -.10348D+02 -.10320D+02 -.10085D+02 -.10073D+02 -.10065D+02 -.10024D+02 -.99528D+01 -.99317D+01 -.96810D+01 -.93288D+01
 -.92347D+01 -.89997D+01 -.87811D+01 -.87459D+01 -.86357D+01 -.82454D+01 -.64635D+01 -.50562D+01 -.31706D+01 -.18919D+01
 -.17658D+01 -.16187D+01 -.15226D+01 -.14841D+01 -.14428D+01 -.13911D+01 -.11089D+01 -.10818D+01 -.96807D+00 -.88121D+00
 -.81628D+00 -.66800D+00 -.58990D+00 -.51968D+00 -.46784D+00 -.44098D+00 -.33405D+00 -.32617D+00 -.16171D+00 -.12375D+00
 -.83187D-01 -.66304D-01 -.26416D-01 0.75309D-01 0.23131D+00 0.24474D+00 0.27678D+00 0.30822D+00 0.42485D+00 0.43590D+00
 0.46685D+00 0.88553D+00 0.99786D+00 0.10242D+01 0.10705D+01 0.10829D+01 0.10851D+01 0.12360D+01 0.13060D+01 0.13700D+01
 0.14915D+01 0.15555D+01 0.16060D+01 0.16280D+01 0.17328D+01 0.17588D+01 0.17684D+01 0.17964D+01 0.18386D+01 0.18966D+01
 0.19340D+01 0.19875D+01 0.19975D+01 0.20286D+01 0.20704D+01 0.21291D+01 0.21727D+01 0.21980D+01 0.22230D+01 0.22487D+01
 0.22681D+01 0.23132D+01 0.23535D+01 0.23782D+01 0.23976D+01 0.24184D+01 0.24321D+01 0.24514D+01 0.24727D+01 0.25029D+01
 0.25254D+01 0.25304D+01 0.25997D+01 0.26317D+01 0.26707D+01 0.26882D+01 0.26944D+01 0.27444D+01 0.27555D+01 0.27725D+01
 0.27999D+01 0.28272D+01 0.28333D+01 0.28479D+01 0.28717D+01 0.29044D+01 0.29094D+01 0.29245D+01 0.29453D+01 0.29803D+01
 0.29876D+01 0.30199D+01 0.30330D+01 0.30683D+01 0.30807D+01 0.31211D+01 0.31474D+01 0.32203D+01 0.32686D+01 0.32693D+01
 0.33035D+01 0.33422D+01 0.33608D+01 0.34071D+01 0.34299D+01 0.34648D+01 0.34819D+01 0.35357D+01 0.35665D+01 0.35854D+01
 0.36277D+01 0.36502D+01 0.36730D+01 0.37482D+01 0.37769D+01 0.37854D+01 0.38437D+01 0.38520D+01 0.38628D+01 0.38961D+01
 0.39117D+01 0.39270D+01 0.39390D+01 0.39486D+01 0.39704D+01 0.39940D+01 0.40676D+01 0.40794D+01 0.40875D+01 0.40960D+01
 0.41145D+01 0.41207D+01 0.41252D+01 0.41540D+01 0.42334D+01 0.42495D+01 0.42674D+01 0.42775D+01 0.43100D+01 0.43458D+01
 0.43654D+01 0.43904D+01 0.44499D+01 0.44861D+01 0.45130D+01 0.45742D+01 0.45829D+01 0.45970D+01 0.46338D+01 0.46385D+01
 0.46445D+01 0.46604D+01 0.47030D+01 0.47254D+01 0.47574D+01 0.48043D+01 0.48215D+01 0.48456D+01 0.48821D+01 0.49055D+01
 0.49242D+01 0.49701D+01 0.50232D+01 0.50472D+01 0.50723D+01 0.51360D+01 0.51744D+01 0.51845D+01 0.51987D+01 0.52247D+01
 0.52837D+01 0.53393D+01 0.53519D+01 0.54010D+01 0.54544D+01 0.54676D+01 0.54866D+01 0.55590D+01 0.56027D+01 0.57105D+01
 0.57516D+01 0.57561D+01 0.57794D+01 0.59305D+01 0.59790D+01 0.60056D+01 0.62148D+01 0.62163D+01 0.63082D+01 0.63609D+01
 0.64073D+01 0.65113D+01 0.66865D+01 0.68057D+01 0.71595D+01

 RHF calculation:
 Alpha HOMO=        -6.463493 eV
 Alpha LUMO=        -5.056152 eV


     Net atomic charges.
 Atom No.     Total; Sum over Wiberg coef;    X,Y,Z cartesian Gradient & length
    1  C      0.01881     3.95219           -0.00155    0.00784    0.00082    0.00804
    2  C      0.01115     3.95872           -0.00265   -0.00265    0.00265    0.00459
    3  C     -0.00187     3.96518           -0.00505    0.00667    0.00488    0.00968
    4  C     -0.14886     3.95479            0.00106   -0.01274    0.00023    0.01278
    5  C     -0.06117     3.94291           -0.00433   -0.00534    0.00090    0.00693
    6  N     -0.06981     3.03559           -0.00616   -0.00110   -0.00794    0.01011
    7  C     -0.05713     3.94214            0.00764   -0.00814    0.00598    0.01267
    8  C     -0.12857     3.95341            0.00979    0.00745    0.00726    0.01429
    9  C      0.03155     3.95629           -0.00446   -0.00113   -0.00168    0.00490
   10  C     -0.14917     3.93735            0.00428   -0.00140   -0.00212    0.00498
   11  C     -0.07973     3.96321           -0.00607   -0.00037    0.00200    0.00640
   12  C     -0.15277     3.88654            0.00091    0.00466    0.00524    0.00707
   13  C     -0.15345     3.95752           -0.00268   -0.00508    0.00371    0.00684
   14  C     -0.06158     3.94450            0.00767    0.00904   -0.00395    0.01250
   15  N     -0.08556     3.03324            0.00645    0.00585   -0.00024    0.00871
   16  C     -0.05566     3.94074            0.00046   -0.00958    0.00369    0.01028
   17  C     -0.13774     3.96211            0.00687   -0.00794   -0.01325    0.01690
   18  C     -0.03406     3.96311           -0.00737    0.01045    0.01380    0.01881
   19  C      0.15319     3.94499           -0.00576   -0.01086    0.00886    0.01515
   20  C     -0.09102     3.91271           -0.00842    0.00427   -0.01443    0.01724
   21  C     -0.16074     3.90829            0.01837   -0.00955    0.00762    0.02207
   22  C      0.06332     3.91740           -0.00203    0.01263    0.00377    0.01333
   23  N     -0.08703     3.06910            0.00302   -0.00255    0.00803    0.00895
   24  C     -0.08130     3.93545            0.00526    0.00028   -0.01926    0.01996
   25  C      0.01807     3.92783            0.00556   -0.00477    0.00374    0.00822
   26  C     -0.05411     3.95659           -0.00274   -0.00684   -0.00275    0.00786
   27  C     -0.08141     3.93196           -0.00125    0.00990   -0.00284    0.01037
   28  C     -0.17543     3.81948            0.00563   -0.00121   -0.00128    0.00589
   29  C      0.00189     3.94184           -0.01163    0.00198    0.00129    0.01187
   30  C     -0.09967     3.94086            0.00086    0.00723   -0.00474    0.00869
   31  C     -0.40964     3.30243            0.00078    0.00008    0.00102    0.00129
   32  N      0.50860     3.79329           -0.00228   -0.00035   -0.00122    0.00261
   33  C      0.07764     3.94341           -0.00353   -0.01128    0.00376    0.01241
   34  C     -0.03247     3.94809            0.00714    0.01197    0.00507    0.01483
   35  C      0.07844     3.94980            0.00497    0.01464    0.00448    0.01609
   36  C     -0.09117     3.91595           -0.01274   -0.01811    0.00087    0.02216
   37  C     -0.05590     3.93023            0.00247    0.02084   -0.00818    0.02253
   38  C      0.10608     3.93995            0.01203   -0.00021    0.00420    0.01275
   39  C     -0.15449     3.94811           -0.01285    0.00073    0.00336    0.01330
   40  C     -0.07637     3.95046            0.00437   -0.00538   -0.00414    0.00807
   41  C      0.05504     3.94825           -0.00291    0.00378   -0.00145    0.00498
   42  C      0.01179     2.66625            0.00478   -0.01530    0.00412    0.01655
   43  C      0.08939     3.95641           -0.01241   -0.01150   -0.00285    0.01716
   44  C     -0.10721     3.95167           -0.00339    0.00640    0.00172    0.00744
   45  C      0.02566     3.94802            0.01963   -0.01478   -0.00861    0.02604
   46  C     -0.14390     3.94055           -0.00245    0.00436    0.00772    0.00920
   47  C     -0.02878     3.94865            0.00501   -0.00109   -0.00956    0.01085
   48  C     -0.13910     3.95519            0.00389    0.00041   -0.00340    0.00518
   49  C     -0.03679     3.93870           -0.00931   -0.00042    0.00299    0.00978
   50  N     -0.05012     3.04780           -0.00288    0.01091   -0.01205    0.01650
   51  C      0.05524     3.95442            0.00114    0.00323    0.00669    0.00752
   52  C     -0.04281     3.94310           -0.00735   -0.00208   -0.00114    0.00772
   53  C      0.01664     3.95859           -0.00884    0.00487   -0.00180    0.01025
   54  C     -0.03521     3.95926           -0.00207    0.00078   -0.00269    0.00348
   55  C     -0.02757     3.93787            0.00439    0.00015    0.00450    0.00628
   56  N     -0.07323     3.03702           -0.00602    0.00712    0.00829    0.01247
   57  C     -0.04282     3.93965            0.00688   -0.00667   -0.00016    0.00958
   58  C     -0.14377     3.95096            0.01007   -0.01481    0.00359    0.01826
   59  C      0.04971     3.95845            0.00616    0.00423   -0.00664    0.00999
   60  C     -0.05218     3.94322           -0.00487   -0.00864    0.00128    0.01000
   61  C      0.00684     3.96469            0.00108   -0.00148   -0.00516    0.00548
   62  C     -0.18158     3.78856           -0.00770   -0.00039   -0.00376    0.00858
   63  C     -0.03325     3.93885            0.00082    0.00230   -0.00328    0.00409
   64  N     -0.06006     3.07158            0.00016   -0.00690    0.00300    0.00752
   65  C     -0.08506     3.94448            0.01096    0.00211   -0.01654    0.01996
   66  C     -0.14003     3.94630            0.00083    0.00945   -0.00156    0.00962
   67  C     -0.15977     3.95198           -0.00722    0.00820    0.01553    0.01899
   68  C      0.06776     3.91875           -0.00168    0.00074   -0.01205    0.01219
   69  C     -0.07319     3.96231            0.00641    0.00713    0.00558    0.01109
   70  C     -0.05760     3.94077            0.00601   -0.00980   -0.01092    0.01585
   71  C     -0.14651     3.95670           -0.01180   -0.00829    0.00703    0.01605
   72  C     -0.05866     3.94315            0.00804    0.00346   -0.00702    0.01122
   73  N     -0.07594     3.03504           -0.00455    0.00337    0.00459    0.00729
   74  C     -0.07570     3.94610           -0.00814   -0.00036   -0.01369    0.01593
   75  C     -0.07343     3.96142           -0.00501   -0.00202   -0.00248    0.00594
   76  C     -0.13091     3.94834            0.00276    0.00560   -0.00362    0.00721
   77  C      0.04685     3.95373            0.01396   -0.00071    0.00205    0.01413
   78  C     -0.16788     3.95051            0.00016   -0.00313   -0.00274    0.00416
   79  C     -0.05075     3.93065            0.00592    0.00711   -0.00248    0.00958
   80  N      0.06323     3.19971           -0.00855   -0.00288   -0.00355    0.00970
   81  C     -0.05308     3.88383            0.00088    0.00201    0.00351    0.00413
   82  C     -0.13271     3.90318           -0.00410    0.00492    0.00066    0.00644
   83  C     -0.05964     3.95058            0.00284   -0.00257    0.00585    0.00699
   84  C     -0.08922     3.94276           -0.00146   -0.00522    0.00117    0.00554
   85  C      0.06107     3.93903            0.00235    0.00588    0.00515    0.00816
   86  C     -0.22680     3.85077            0.00410   -0.00801   -0.00902    0.01274
   87  C     -0.00732     3.93289           -0.00285   -0.00021   -0.00291    0.00407
   88  C     -0.14563     3.93650           -0.00440    0.00253    0.00255    0.00568
   89  C     -0.03856     3.95307           -0.00602   -0.00196    0.00227    0.00673
   90  C     -0.14110     3.94772            0.00377    0.00672   -0.00083    0.00775
   91  C      0.08744     3.94804            0.00156    0.00535   -0.00175    0.00584
   92  C     -0.05792     3.94873            0.00946    0.00323    0.00392    0.01074
   93  H      0.10405     0.98917           -0.00029    0.00045    0.00172    0.00180
   94  H      0.11840     0.98598            0.00497    0.00110   -0.00507    0.00719
   95  H      0.12214     0.98508           -0.00367    0.00079   -0.00217    0.00433
   96  H      0.12315     0.98484            0.00311   -0.00086   -0.00096    0.00336
   97  H      0.12576     0.98418           -0.00836    0.00595   -0.00141    0.01035
   98  H      0.10810     0.98831           -0.00175    0.00023   -0.00642    0.00666
   99  H      0.11464     0.98686            0.00231   -0.00082   -0.00049    0.00250
  100  H      0.12310     0.98485           -0.00188   -0.00154   -0.00483    0.00541
  101  H      0.13490     0.98180            0.00018   -0.00051    0.00285    0.00290
  102  H      0.13475     0.98184           -0.00837    0.00053   -0.00044    0.00840
  103  H      0.13585     0.98154            0.00169   -0.00615    0.00190    0.00665
  104  H      0.13304     0.98230            0.00330   -0.00821    0.00601    0.01069
  105  H      0.12578     0.98418           -0.00380   -0.00128   -0.00176    0.00438
  106  H      0.22347     0.95006            0.00102    0.00134    0.00386    0.00421
  107  H      0.11876     0.98589            0.00060   -0.00326   -0.00308    0.00453
  108  H      0.12463     0.98447           -0.00289    0.00654    0.01328    0.01508
  109  H      0.12450     0.98450           -0.00098    0.00001    0.00526    0.00535
  110  H      0.12829     0.98354            0.00196   -0.00288   -0.00043    0.00351
  111  H      0.14052     0.98025           -0.00278   -0.00176   -0.00134    0.00355
  112  H      0.12891     0.98338            0.00068    0.00149   -0.01046    0.01058
  113  H      0.12506     0.98436            0.00056    0.00388    0.00191    0.00436
  114  H      0.13688     0.98126           -0.00313    0.00780    0.00116    0.00848
  115  H      0.13473     0.98185           -0.00480   -0.00552    0.00281    0.00783
  116  H      0.12462     0.98447           -0.00236    0.00481    0.01201    0.01315
  117  H      0.13374     0.98211           -0.00312   -0.00817    0.01208    0.01491
  118  H      0.15147     0.97706            0.00341    0.01265    0.00728    0.01499
  119  H      0.11619     0.98650            0.00537   -0.00302   -0.00327    0.00697
  120  H      0.11964     0.98569            0.00247    0.00015    0.00075    0.00258
  121  H      0.11097     0.98769            0.00132    0.00061   -0.00011    0.00146
  122  H      0.11478     0.98683           -0.00024   -0.00202   -0.00115    0.00233
  123  H      0.12993     0.98312            0.00367    0.00061    0.00103    0.00386
  124  H      0.13814     0.98092           -0.00257   -0.00492   -0.00018    0.00555
  125  H      0.15683     0.97540           -0.00459   -0.00616    0.00007    0.00768
  126  H      0.13828     0.98088           -0.00085    0.00439    0.00066    0.00452
  127  H      0.12133     0.98528            0.00005   -0.00086   -0.00317    0.00329
  128  H      0.10172     0.98965            0.00022    0.00038    0.00033    0.00055
  129  H      0.12125     0.98530           -0.00053   -0.00285    0.00255    0.00386

 Wiberg coefficients.
 Atom  Number Atom  Number   Distance   Wiberg coefficient
   C     1      C     2       1.51255    0.9581
   C     1      C     3       1.45933    0.9956
   C     3      C     4       1.39682    1.3982
   C     4      C     5       1.39514    1.4065
   C     3      N     6       2.78133    0.1075
   C     4      N     6       2.39900    0.0150
   C     5      N     6       1.35256    1.4336
   C     4      C     7       2.75307    0.1199
   N     6      C     7       1.35251    1.4339
   C     3      C     8       1.39687    1.4037
   C     5      C     8       2.75397    0.1196
   N     6      C     8       2.39958    0.0146
   C     7      C     8       1.39532    1.4061
   C     2      C     9       2.37572    0.0115
   C     2      C    10       1.52941    0.9734
   C     9      C    10       1.35450    1.7591
   C     9      C    11       1.45178    1.0312
   C    10      C    12       3.08672    0.0286
   C    11      C    12       1.39643    1.3958
   C    12      C    13       1.39154    1.4219
   C    10      C    14       5.21776    0.0139
   C    11      C    14       2.75495    0.1162
   C    13      C    14       1.39319    1.4135
   C    11      N    15       2.40577    0.0158
   C    12      N    15       2.78993    0.1021
   C    13      N    15       2.39695    0.0144
   C    14      N    15       1.35540    1.4138
   C    10      C    16       3.76450    0.0271
   C    11      C    16       1.40583    1.3513
   C    13      C    16       2.74504    0.1166
   N    15      C    16       1.34829    1.4590
   C    17      C    18       1.19614    2.7604
   C    17      C    19       1.40288    1.0615
   C    18      C    19       2.59899    0.0137
   C    18      C    20       3.60969    0.0344
   C    19      C    20       1.38237    1.2918
   C    19      C    21       2.34829    0.0339
   C    20      C    21       1.25179    2.3973
   C    18      C    22       5.50568    0.0162
   C    19      C    22       2.90685    0.1338
   C    20      C    22       2.36165    0.0295
   C    21      C    22       1.37971    1.3049
   C    19      N    23       2.45991    0.0203
   C    20      N    23       2.63404    0.1290
   C    21      N    23       2.25242    0.0273
   C    22      N    23       1.36316    1.4625
   C    18      C    24       3.58951    0.0429
   C    19      C    24       1.42241    1.3791
   C    21      C    24       2.60036    0.1189
   N    23      C    24       1.36686    1.4086
   C    17      C    25       2.60528    0.0185
   C    18      C    25       1.40917    1.0597
   C    17      C    26       3.50146    0.0584
   C    25      C    26       1.33671    1.6633
   C    17      C    27       3.54409    0.0145
   C    25      C    27       1.46521    0.9912
   C    26      C    28       3.52856    0.0265
   C    27      C    28       1.34671    1.5869
   C    27      C    29       2.47606    0.0194
   C    28      C    29       1.36621    1.3689
   C    27      C    30       2.84023    0.1268
   C    28      C    30       2.31600    0.0136
   C    29      C    30       1.39898    1.4232
   C    27      C    31       2.40968    0.0492
   C    28      C    31       2.61481    0.1603
   C    29      C    31       2.39804    0.0265
   C    30      C    31       1.39091    1.3449
   C    25      N    32       2.59382    0.0140
   C    26      N    32       3.06278    0.0119
   C    27      N    32       1.44874    1.0597
   C    28      N    32       2.31503    0.0269
   C    29      N    32       2.81356    0.1066
   C    31      N    32       1.33624    1.5151
   C    25      C    33       2.72271    0.0612
   C    26      C    33       1.43088    1.0439
   C    25      C    34       2.63237    0.0632
   C    26      C    34       1.42874    1.0480
   C    33      C    34       1.34267    1.6739
   C    26      C    35       2.73133    0.0161
   C    33      C    35       1.42165    1.0341
   C    34      C    35       2.67401    0.0145
   C    34      C    36       3.52809    0.0196
   C    35      C    36       1.38051    1.2905
   C    35      C    37       2.34399    0.0344
   C    36      C    37       1.24863    2.4171
   C     1      C    38       3.26670    0.0105
   C    34      C    38       5.50521    0.0122
   C    35      C    38       2.93704    0.1278
   C    36      C    38       2.37604    0.0303
   C    37      C    38       1.37902    1.3180
   C    36      C    39       2.65226    0.1104
   C    38      C    39       1.41296    1.4289
   C    34      C    40       3.73369    0.0304
   C    35      C    40       1.41527    1.4055
   C    37      C    40       2.62268    0.1106
   C    39      C    40       1.40989    1.3978
   C     2      C    41       2.43330    0.0120
   C    10      C    41       1.50266    0.9509
   C    38      C    41       1.50833    0.9317
   C    10      C    42       2.50932    0.0184
   C    12      C    42       2.78864    0.0587
   C    38      C    42       2.43427    0.0251
   C    41      C    42       1.48165    1.0038
   C    26      C    43       2.64358    0.0121
   C    33      C    43       2.74389    0.0160
   C    34      C    43       1.43214    1.0021
   C    26      C    44       3.69638    0.0166
   C    33      C    44       3.56987    0.0364
   C    43      C    44       1.30714    1.8722
   N    32      C    45       2.53389    0.0104
   C    43      C    45       1.48310    0.9532
   N    32      C    46       1.46573    0.9595
   C    43      C    46       2.55412    0.0116
   C    44      C    46       3.55363    0.0120
   C    45      C    46       1.40648    1.3680
   C    46      C    47       1.40383    1.3842
   C    45      C    48       2.76506    0.1172
   C    47      C    48       1.38797    1.4487
   C    46      C    49       2.76027    0.1177
   C    48      C    49       1.39675    1.3826
   C    43      N    50       2.39779    0.0120
   C    44      N    50       3.11174    0.0128
   C    45      N    50       1.35973    1.4083
   C    46      N    50       2.40271    0.0179
   C    47      N    50       2.77582    0.1020
   C    48      N    50       2.39310    0.0147
   C    49      N    50       1.34789    1.4506
   C    34      C    51       3.61907    0.0208
   C    43      C    51       2.62044    0.0158
   C    44      C    51       1.31464    1.8671
   C    45      C    51       3.67832    0.0212
   C    43      C    52       3.59836    0.0184
   C    51      C    52       1.46955    1.0000
   C    43      C    53       3.51734    0.0201
   C    51      C    53       1.48333    0.9747
   C    52      C    53       2.60989    0.0157
   C    44      C    54       3.49317    0.0171
   C    53      C    54       1.41507    1.3321
   C    54      C    55       1.40035    1.3566
   C    53      N    56       2.79651    0.1005
   C    54      N    56       2.39461    0.0159
   C    55      N    56       1.35044    1.4449
   C    54      C    57       2.74698    0.1114
   N    56      C    57       1.35317    1.4266
   C    44      C    58       2.98374    0.0154
   C    53      C    58       1.39532    1.4204
   C    55      C    58       2.76525    0.1115
   N    56      C    58       2.40403    0.0150
   C    57      C    58       1.39628    1.3971
   C    44      C    59       3.52047    0.0349
   C    52      C    59       1.35692    1.7610
   C    53      C    60       3.04145    0.0298
   C    54      C    60       2.54945    0.0103
   C    55      C    60       3.75621    0.0293
   C    57      C    60       5.14962    0.0136
   C    59      C    60       1.42037    1.0582
   C    28      C    61      10.09554    0.0229
   C    59      C    61       1.45801    1.0089
   C    25      C    62       9.51780    0.0138
   C    27      C    62       9.56874    0.0224
   C    28      C    62      10.51089    0.4621
   C    29      C    62      10.87817    0.0317
   C    30      C    62      10.13613    0.0376
   C    31      C    62       9.09723    0.1246
   N    32      C    62       8.78505    0.0320
   C    46      C    62       8.03382    0.0129
   C    52      C    62       2.88880    0.0256
   C    61      C    62       1.37129    1.3903
   C    28      C    63      11.80486    0.0224
   C    61      C    63       2.45786    0.0134
   C    62      C    63       1.36363    1.4295
   C    28      N    64      12.72019    0.0425
   C    31      N    64      11.39973    0.0114
   C    52      N    64       5.06949    0.0122
   C    61      N    64       2.80833    0.1077
   C    62      N    64       2.31294    0.0241
   C    63      N    64       1.36442    1.3732
   C    62      C    65       2.63972    0.1077
   N    64      C    65       1.35314    1.4455
   C    28      C    66      11.20659    0.0196
   C    52      C    66       3.75570    0.0273
   C    61      C    66       1.40602    1.3585
   C    63      C    66       2.80117    0.1216
   N    64      C    66       2.42008    0.0152
   C    65      C    66       1.39893    1.4104
   C    42      C    67       1.42593    1.2017
   C    42      C    68       2.45471    0.1251
   C    67      C    68       1.36937    1.5917
   C    67      C    69       1.46805    1.0198
   C    68      C    70       3.72890    0.0221
   C    69      C    70       1.39902    1.3861
   C    70      C    71       1.38956    1.4370
   C    68      C    72       5.03898    0.0112
   C    69      C    72       2.76288    0.1160
   C    71      C    72       1.39533    1.4003
   C    69      N    73       2.40793    0.0160
   C    70      N    73       2.78017    0.1032
   C    71      N    73       2.39630    0.0142
   C    72      N    73       1.35351    1.4269
   C    68      C    74       2.87379    0.0284
   C    69      C    74       1.40345    1.3658
   C    71      C    74       2.74667    0.1161
   N    73      C    74       1.34967    1.4466
   C    42      C    75       2.92148    0.0125
   C    68      C    75       1.44287    1.1042
   C     1      C    76       1.35844    1.8216
   C     2      C    76       2.34214    0.0100
   C     4      C    76       3.49714    0.0137
   C     8      C    76       3.31820    0.0141
   C    41      C    76       1.54173    0.9402
   C    42      C    76       2.55359    0.0144
   C    75      C    76       1.45092    1.0327
   C     1      C    77       3.24975    0.0399
   C    42      C    77       4.22533    0.0203
   C    67      C    77       3.67521    0.0470
   C    68      C    77       2.44601    0.0158
   C    75      C    77       1.37002    1.5759
   C    68      C    78       2.91600    0.0128
   C    77      C    78       1.46977    1.0747
   C    75      C    79       3.73537    0.0491
   C    78      C    79       1.36155    1.7691
   C    75      N    80       4.15457    0.0232
   C    77      N    80       2.79493    0.0463
   C    78      N    80       2.36933    0.0307
   C    79      N    80       1.43337    1.0464
   C     1      C    81       4.49589    0.0126
   C    67      C    81       5.92495    0.0136
   C    75      C    81       3.56598    0.0829
   C    77      C    81       2.28285    0.0112
   C    78      C    81       2.56445    0.0742
   C    79      C    81       2.23801    0.0142
   N    80      C    81       1.26754    1.9427
   C    75      C    82       2.47786    0.0188
   C    77      C    82       1.46419    1.0689
   C    78      C    82       2.46741    0.0133
   C    79      C    82       2.83747    0.0644
   N    80      C    82       2.42327    0.0692
   C    81      C    82       1.33621    1.6987
   C     2      C    83       1.50673    0.9758
   C    10      C    83       2.36130    0.0760
   C     1      C    84       3.54123    0.0122
   C     2      C    84       2.33810    0.0122
   C     9      C    84       1.47397    1.0559
   C    83      C    84       1.36361    1.7685
   C    83      C    85       1.44295    1.0420
   C    10      C    86       4.56732    0.0118
   C    84      C    86       2.91865    0.0678
   C    85      C    86       1.34355    1.7389
   C    83      C    87       3.57646    0.0149
   C    85      C    87       2.43414    0.0289
   C    86      C    87       1.32485    1.8500
   C    60      C    88       2.65010    0.0530
   C    85      C    88       2.74053    0.0345
   C    86      C    88       2.28706    0.0152
   C    87      C    88       1.47331    1.0127
   C    60      C    89       3.87978    0.0102
   C    86      C    89       2.63678    0.0557
   C    88      C    89       1.47112    1.0351
   C    85      C    90       1.46974    1.0208
   C    86      C    90       2.32158    0.0111
   C    87      C    90       2.83870    0.0268
   C    88      C    90       2.45482    0.0103
   C    89      C    90       1.35551    1.8388
   C    54      C    91       2.82199    0.0187
   C    59      C    91       2.81196    0.0170
   C    60      C    91       1.42894    1.0434
   C    86      C    91       3.43711    0.0500
   C    87      C    91       2.45835    0.0101
   C    88      C    91       1.33358    1.6679
   C    89      C    91       2.47254    0.0111
   C    90      C    91       3.61381    0.0428
   C    52      C    92       3.03179    0.0670
   C    54      C    92       1.41928    1.0588
   C    59      C    92       2.56651    0.0107
   C    60      C    92       1.34790    1.6361
   C    87      C    92       3.88339    0.0104
   C    88      C    92       2.70198    0.0604
   C    91      C    92       1.43059    1.0423
   C     2      H    93       1.11851    0.9364
   C    76      H    93       2.84931    0.0132
   C     4      H    94       1.09514    0.9615
   C     5      H    95       1.09618    0.9542
   C     7      H    96       1.09631    0.9541
   C     8      H    97       1.09520    0.9613
   C    13      H    98       1.09541    0.9620
   C    14      H    99       1.09556    0.9559
   C    16      H   100       1.10199    0.9455
   C    22      H   101       1.09261    0.9494
   C    24      H   102       1.09609    0.9474
   C    29      H   103       1.09478    0.9404
   C    62      H   103      11.79376    0.0148
   C    30      H   104       1.09454    0.9479
   C    39      H   105       1.10333    0.9441
   C    12      H   106       1.15521    0.8215
   C    42      H   106       1.71063    0.0989
   C    40      H   107       1.09641    0.9599
   C    47      H   108       1.09747    0.9595
   C    48      H   109       1.09515    0.9625
   C    49      H   110       1.09681    0.9524
   C    52      H   111       1.10253    0.9448
   C    55      H   112       1.09667    0.9520
   C    57      H   113       1.09669    0.9537
   C    58      H   114       1.09716    0.9575
   C    63      H   115       1.09479    0.9445
   C    65      H   116       1.09670    0.9513
   C    66      H   117       1.10468    0.9423
   C    70      H   118       1.10553    0.9388
   C    71      H   119       1.09474    0.9638
   C    72      H   120       1.09584    0.9550
   C    74      H   121       1.10110    0.9461
   C    68      H   122       1.11047    0.9406
   C    78      H   123       1.10106    0.9479
   C    79      H   124       1.09482    0.9521
   N    80      H   125       3.40773    0.0102
   C    82      H   125       1.09743    0.9320
   H   105      H   125       1.78758    0.0102
   C    84      H   126       1.09526    0.9479
   C    85      H   127       3.44153    0.0102
   C    87      H   127       1.09511    0.9407
   C    89      H   128       1.09408    0.9616
   C    90      H   129       1.09426    0.9535

     Dipole              X           Y           Z         Total
     POINT-CHARGE     4.15720    -5.28752    -4.21632     7.93836
     HYBRID           0.28571    -0.86329    -1.64864     1.88279
     SUM              4.44291    -6.15081    -5.86495     9.59008
 The component of quadrupole moment in A.U.
     X2          XY          Y2          XZ          YZ          Z2
    25.59384    26.20140   -23.65197    -7.63004   -24.07858    -1.94187
 Main values of quadrupole tensor
   -44.31187     0.68577    43.62610
 Corresponding eigenvectors      
     0.27331    -0.85663    -0.43760
     0.51668    -0.25299     0.81795
     0.81138     0.44965    -0.37346
 Polarizability has not computed due to pointer IN_OUT(2,14)=0

 Heat of formation..........     1481.24624 kcal/mol
 Total energy...............   -11812.84205 eV
 Total energy...............  -272415.95054 kcal/mol
 Electronic energy..........  -191464.59974 eV
 Core-core repulsion energy.   179651.75769 eV
 Final bond order matrix has been written to file *.den

 ------------------------------------------------------


 Ionization potential              6.46349 eV

 Dipole moment                     9.59008 debye

 Electronic energy           -191464.59974 eV

 Core-core repulsion energy   179651.75769 eV

 Heat of formation              1481.24624 kcal/mol

 The total energy in eV:      -11812.84205

 The total energy in kcal/mol:-.2724159505D+06

 ------------------------------------------------------

 Atom   Atomic   Bond length   Bond angle  Twist angle                      Atom                  Coordinates
 number number   (angstroms)   (degrees)    (degrees)                      number
    I               J I         K J I       L K J I           J    K    L    I         X              Y              Z

    1) XX  99                                                                1)      0.00000      0.00000      0.00000
    2) XX  99     0.999990                                    1              2)      0.99999      0.00000      0.00000
    3) XX  99     0.999990      90.000000                     2    1         3)      0.99999      0.99999      0.00000
    4)  C   6     4.156653 *   131.434207 *   119.814904 *    1    2    3    4)     -2.75070     -1.54943      2.70382
    5)  C   6     3.562766 *   128.164940 *    92.930685 *    1    2    3    5)     -2.20153     -0.14322      2.79751
    6)  C   6     5.322353 *   121.016258 *   122.906752 *    1    2    3    6)     -2.74251     -2.47807      3.82952
    7)  C   6     5.479496 *   106.777147 *   127.202263 *    1    2    3    7)     -1.58166     -3.17205      4.17868
    8)  C   6     6.834722 *   103.687229 *   127.493172 *    1    2    3    8)     -1.61724     -4.04193      5.26885
    9)  N   7     7.829952 *   110.519652 *   125.187820 *    1    2    3    9)     -2.74462     -4.22579      5.99315
   10)  C   6     7.723278 *   120.069146 *   122.104404 *    1    2    3   10)     -3.86971     -3.55224      5.66180
   11)  C   6     6.584712 *   126.358771 *   120.219120 *    1    2    3   11)     -3.90368     -2.66895      4.58219
   12)  C   6     4.551009 *   107.320174 *   210.633852 *    1    3    2   12)     -3.60144      1.68534      2.21381
   13)  C   6     3.561924 *   120.099877 *   214.248034 *    1    3    2   13)     -3.06433      0.53807      1.73426
   14)  C   6     5.441865 *   103.628068 *   197.449941 *    1    3    2   14)     -4.47420      2.66089      1.58592
   15)  C   6     5.627036 *   154.110681 *   367.953867 *    1    2    3   15)     -5.06230      2.43332      0.33998
   16)  C   6     6.789417 *   149.573194 *   356.342591 *    1    2    3   16)     -5.85436      3.43141     -0.21934
   17)  C   6     7.631822 *   142.473119 *   365.823253 *    1    2    3   17)     -6.05255      4.62481      0.47167
   18)  N   7     7.512057 *    93.539808 *   193.010417 *    1    3    2   18)     -5.49356      4.83763      1.68795
   19)  C   6     6.507969 *    95.227447 *   200.214916 *    1    3    2   19)     -4.71968      3.88114      2.23943
   20)  C   6     6.222908 *    62.619119 *   234.780649 *    1    2    3   20)      2.86194     -3.18674     -4.51426
   21)  C   6     5.607898 *    53.321994 *   239.015012 *    1    2    3   21)      3.34969     -2.31541     -3.85577
   22)  C   6     7.125852 *    71.340416 *   231.432819 *    1    2    3   22)      2.27988     -4.20897     -5.27868
   23)  C   6     7.078810 *    82.256358 *   229.029302 *    1    2    3   23)      0.95381     -4.59906     -5.29608
   24)  C   6     8.158592 *    86.727028 *   227.340921 *    1    2    3   24)      0.46580     -5.51953     -5.99003
   25)  C   6     9.424819 *    83.145981 *   227.332833 *    1    2    3   25)      1.12476     -6.34191     -6.88057
   26)  N   7     9.503358 *    75.060506 *   228.983690 *    1    2    3   26)      2.44995     -6.02599     -6.92813
   27)  C   6     8.519085 *    69.296048 *   230.886676 *    1    2    3   27)      3.01183     -5.02724     -6.18308
   28)  C   6     5.150676 *    40.463628 *   247.486468 *    1    2    3   28)      3.91873     -1.27989     -3.08787
   29)  C   6     3.999506 *    37.589049 *   260.356760 *    1    2    3   29)      3.16923     -0.40868     -2.40520
   30)  C   6     6.225648 *    30.422032 *   245.824552 *    1    2    3   30)      5.36849     -1.29103     -2.87597
   31)  C   6     7.040635 *    30.798092 *   227.540184 *    1    2    3   31)      6.04774     -2.43357     -2.65952
   32)  C   6     8.117396 *    25.446985 *   220.148545 *    1    2    3   32)      7.32987     -2.66603     -2.24887
   33)  C   6     8.440753 *    17.227883 *   233.120894 *    1    2    3   33)      8.06205     -1.50027     -1.99970
   34)  C   6     7.796770 *    49.310899 *    22.368110 *    1    3    2   34)      7.46017     -0.27153     -2.24983
   35)  N   7     6.763323 *    50.517505 *    30.969186 *    1    3    2   35)      6.20579     -0.12410     -2.68612
   36)  C   6     2.688244 *    41.279266 *   275.060947 *    1    2    3   36)      2.02022      0.15645     -1.76660
   37)  C   6     3.652165 *    28.573411 *   295.571376 *    1    2    3   37)      3.20735      0.75397     -1.57567
   38)  C   6     1.570374 *    65.581128 *   269.565640 *    1    2    3   38)      0.64920     -0.01084     -1.42986
   39)  C   6     1.565871 *   100.798294 *   309.087767 *    1    2    3   39)     -0.29337      0.96982     -1.19388
   40)  C   6     1.785020 *   143.318290 *   318.162625 *    1    2    3   40)     -1.43153      0.79445     -0.71125
   41)  C   6     2.065814 *   167.584854 *   214.479908 *    1    2    3   41)     -2.01751     -0.36611     -0.25143
   42)  C   6     1.936904 *   126.840158 *   200.597847 *    1    2    3   42)     -1.16134     -1.45103     -0.54534
   43)  C   6     1.713525 *    86.265637 *   221.288005 *    1    2    3   43)      0.11160     -1.28481     -1.12826
   44)  C   6     3.334647 *   141.678133 *   197.486257 *    1    3    2   44)     -3.24446     -0.45536      0.62131
   45)  C   6     4.458705 *   175.966211 *   222.874246 *    1    2    3   45)     -4.44766     -0.22986     -0.21340
   46)  C   6     4.685915 *    25.460855 *   325.392590 *    1    2    3   46)      4.23082      1.65802     -1.14411
   47)  C   6     4.874206 *    24.086830 *     2.937659 *    1    2    3   47)      4.44980      1.98665      0.10195
   48)  C   6     5.939177 *    31.558814 *   312.535803 *    1    2    3   48)      5.06079      2.10144     -2.29045
   49)  C   6     6.720317 *    29.616617 *   291.920197 *    1    2    3   49)      5.84232      1.23983     -3.08104
   50)  C   6     7.903032 *    35.561556 *   292.290227 *    1    2    3   50)      6.42905      1.74334     -4.25277
   51)  C   6     8.341366 *    41.480246 *   303.857401 *    1    2    3   51)      6.24922      3.07813     -4.58811
   52)  C   6     7.715012 *    44.430291 *   316.238848 *    1    2    3   52)      5.50931      3.90063     -3.73550
   53)  N   7     6.541932 *    41.142361 *   322.468333 *    1    2    3   53)      4.92658      3.41326     -2.62209
   54)  C   6     5.382916 *    29.177152 *    31.406697 *    1    2    3   54)      4.69991      2.23976      1.36751
   55)  C   6     5.886134 *    43.167700 *    28.534362 *    1    2    3   55)      4.29308      3.53777      1.92360
   56)  C   6     5.892442 *    24.533836 *    61.513795 *    1    2    3   56)      5.36045      1.16696      2.15050
   57)  C   6     5.809457 *    35.149562 *    79.769717 *    1    2    3   57)      4.75011      0.59401      3.29141
   58)  C   6     6.619723 *    36.409052 *    97.766276 *    1    2    3   58)      5.32755     -0.53095      3.89307
   59)  N   7     7.407419 *    28.948573 *   107.099992 *    1    2    3   59)      6.48189     -1.05424      3.42687
   60)  C   6     7.502073 *    18.794580 *   101.546998 *    1    2    3   60)      7.10206     -0.48381      2.36807
   61)  C   6     6.809729 *    15.441533 *    69.999486 *    1    2    3   61)      6.56392      0.62014      1.70377
   62)  C   6     5.946327 *    53.663449 *    39.199167 *    1    2    3   62)      3.52336      3.71208      3.02741
   63)  C   6     5.535551 *    55.015572 *    55.889169 *    1    2    3   63)      3.17383      2.54339      3.75504
   64)  C   6     6.839610 *    63.201750 *    34.420462 *    1    2    3   64)      3.08364      5.03611      3.45094
   65)  C   6     7.643447 *    62.597444 *    24.541830 *    1    2    3   65)      3.51782      6.17277      2.81854
   66)  C   6     8.693146 *    68.447080 *    22.560319 *    1    2    3   66)      3.19352      7.46659      3.10198
   67)  N   7     9.008561 *    74.999489 *    28.435263 *    1    2    3   67)      2.33166      7.65178      4.14339
   68)  C   6     8.368680 *    77.234292 *    36.213471 *    1    2    3   68)      1.84918      6.58513      4.82197
   69)  C   6     7.273752 *    72.451176 *    40.616929 *    1    2    3   69)      2.19317      5.26439      4.51483
   70)  C   6     5.544457 *   165.932433 *   194.982910 *    1    2    3   70)     -5.37818     -1.30185     -0.34841
   71)  C   6     5.742097 *   153.495154 *   176.881443 *    1    2    3   71)     -5.13858     -2.55875      0.13941
   72)  C   6     6.773854 *   166.939002 *   227.118958 *    1    2    3   72)     -6.59861     -1.04168     -1.12173
   73)  C   6     7.047427 *   166.252042 *   277.756003 *    1    2    3   73)     -6.84552      0.22603     -1.65951
   74)  C   6     8.366358 *   163.069257 *   280.505537 *    1    2    3   74)     -8.00374      0.44423     -2.39557
   75)  C   6     9.288721 *   163.379027 *   256.783299 *    1    2    3   75)     -8.90062     -0.60747     -2.58656
   76)  N   7     9.096225 *   162.306567 *   228.405342 *    1    2    3   76)     -8.66594     -1.83527     -2.06750
   77)  C   6     7.933936 *   161.951950 *   213.326988 *    1    2    3   77)     -7.54356     -2.05382     -1.35049
   78)  C   6     4.974762 *   142.578564 *   162.896821 *    1    2    3   78)     -3.95089     -2.88934      0.88905
   79)  C   6     3.976312 *   145.043882 *   140.146469 *    1    2    3   79)     -3.25895     -1.74896      1.45995
   80)  C   6     5.528770 *   129.189171 *   167.252746 *    1    2    3   80)     -3.49353     -4.17953      0.94552
   81)  C   6     6.866941 *   128.796569 *   174.512956 *    1    2    3   81)     -4.30253     -5.32740      0.51175
   82)  C   6     7.695842 *   120.275374 *   174.494479 *    1    2    3   82)     -3.87991     -6.61556      0.63765
   83)  N   7     7.479737 *   111.295985 *   167.986576 *    1    2    3   83)     -2.71654     -6.81637      1.45053
   84)  C   6     6.290526 *   108.195954 *   165.909588 *    1    2    3   84)     -1.96433     -5.79616      1.45486
   85)  C   6     5.093877 *   114.164362 *   165.060772 *    1    2    3   85)     -2.08521     -4.49044      1.19811
   86)  C   6     4.655132 *   119.812983 *    78.385952 *    1    2    3   86)     -2.31439      0.81313      3.95634
   87)  C   6     5.101613 *   127.544695 *    62.626254 *    1    2    3   87)     -3.10882      1.85984      3.59203
   88)  C   6     5.306060 *   105.029581 *    80.299950 *    1    2    3   88)     -1.37596      0.86344      5.05129
   89)  C   6     5.872579 *    98.388715 *    69.441869 *    1    2    3   89)     -0.85674      2.04014      5.43976
   90)  C   6     6.158239 *    86.331465 *    66.763836 *    1    2    3   90)      0.39403      2.42458      5.64713
   91)  C   6     5.553778 *    76.308005 *    75.452931 *    1    2    3   91)      1.31459      1.35533      5.22297
   92)  C   6     5.543855 *    81.590308 *    90.020038 *    1    2    3   92)      0.81079     -0.00192      5.48424
   93)  C   6     5.498354 *    95.431432 *    92.688875 *    1    2    3   93)     -0.52044     -0.25678      5.46764
   94)  C   6     5.398091 *    63.210962 *    70.495757 *    1    2    3   94)      2.43296      1.60886      4.54221
   95)  C   6     5.430414 *    48.056648 *    71.565915 *    1    2    3   95)      3.62966      1.27724      3.83192
   96)  H   1     2.747933 *   114.130085 *    94.034120 *    1    2    3   96)     -1.12338     -0.17643      2.50160
   97)  H   1     4.759359 *    97.964549 *   130.139914 *    1    2    3   97)     -0.65946     -3.03856      3.60330
   98)  H   1     7.290298 *    95.844493 *   129.547755 *    1    2    3   98)     -0.74236     -4.61776      5.59229
   99)  H   1     8.725945 *   122.939686 *   120.748105 *    1    2    3   99)     -4.74478     -3.74409      6.29372
  100)  H   1     6.825753 *   134.967437 *   116.157488 *    1    2    3  100)     -4.82379     -2.12894      4.33469
  101)  H   1     7.220699 *   151.088028 *   339.917902 *    1    2    3  101)     -6.32074      3.27871     -1.19868
  102)  H   1     8.605907 *   140.740117 *   360.840841 *    1    2    3  102)     -6.66341      5.44557      0.07992
  103)  H   1     6.752830 *    91.132766 *   208.575689 *    1    3    2  103)     -4.28689      4.09810      3.22938
  104)  H   1    10.388370 *    85.969059 *   226.364117 *    1    2    3  104)      0.73025     -7.15100     -7.49988
  105)  H   1     8.985314 *    62.924656 *   232.293701 *    1    2    3  105)      4.08977     -4.89328     -6.32973
  106)  H   1     8.828416 *    28.670327 *   209.956341 *    1    2    3  106)      7.74601     -3.66975     -2.11501
  107)  H   1     9.365296 *    13.842331 *   226.836506 *    1    2    3  107)      9.09331     -1.53279     -1.63434
  108)  H   1     2.879393 *   120.575148 *   185.581976 *    1    2    3  108)     -1.46465     -2.46729     -0.24114
  109)  H   1     5.095439 *   163.635249 *   352.307575 *    1    2    3  109)     -4.88901      1.42273     -0.19217
  110)  H   1     2.638690 *    73.995205 *   210.994509 *    1    2    3  110)      0.72753     -2.17425     -1.30614
  111)  H   1     8.648238 *    35.414638 *   282.664036 *    1    2    3  111)      7.04814      1.09870     -4.88964
  112)  H   1     9.340587 *    44.210430 *   302.376370 *    1    2    3  112)      6.69518      3.48765     -5.50067
  113)  H   1     8.294323 *    49.768107 *   321.717059 *    1    2    3  113)      5.35716      4.97052     -3.92308
  114)  H   1     6.527306 *    45.140396 *    16.951019 *    1    2    3  114)      4.60418      4.42578      1.34896
  115)  H   1     6.902098 *    44.945513 *   102.120765 *    1    2    3  115)      4.88516     -1.02380      4.76718
  116)  H   1     8.359218 *    15.746841 *   114.767533 *    1    2    3  116)      8.04550     -0.95040      2.05991
  117)  H   1     7.201028 *    10.644075 *    38.583885 *    1    2    3  117)      7.07712      1.03972      0.82952
  118)  H   1     9.434618 *    67.816243 *    17.109322 *    1    2    3  118)      3.56231      8.34962      2.57017
  119)  H   1     8.930006 *    82.546249 *    39.555209 *    1    2    3  119)      1.15845      6.82696      5.63876
  120)  H   1     6.972978 *    75.376542 *    48.990556 *    1    2    3  120)      1.76044      4.42733      5.09137
  121)  H   1     6.372472 *   124.310127 *   163.730119 *    1    3    2  121)     -6.11283      1.03299     -1.47468
  122)  H   1     8.798820 *   158.937525 *   296.930155 *    1    2    3  122)     -8.21096      1.43216     -2.81926
  123)  H   1    10.336768 *   161.987887 *   260.994900 *    1    2    3  123)     -9.83018     -0.50029     -3.15692
  124)  H   1     8.076768 *   156.521338 *   197.274936 *    1    2    3  124)     -7.40808     -3.07269     -0.95556
  125)  H   1     6.755948 *   149.907325 *   181.366937 *    1    2    3  125)     -5.84535     -3.38647     -0.08081
  126)  H   1     7.348184 *   136.053154 *   179.068263 *    1    2    3  126)     -5.29057     -5.09890      0.08292
  127)  H   1     8.716362 *   120.497466 *   177.699618 *    1    2    3  127)     -4.42356     -7.50442      0.30146
  128)  H   1     4.091986 *   108.542823 *   165.173895 *    1    2    3  128)     -1.30131     -3.75039      0.99272
  129)  H   1     6.008203 *   123.592045 *    56.491526 *    1    2    3  129)     -3.32419      2.76296      4.17304
  130)  H   1     7.021870 *    83.780645 *    61.457385 *    1    2    3  130)      0.76072      3.33539      6.13214
  131)  H   1     5.917551 *    74.848585 *    97.980338 *    1    2    3  131)      1.54667     -0.79299      5.65653
  132)  H   1     5.869830 *    99.282701 *   102.426301 *    1    2    3  132)     -0.94684     -1.24655      5.65725

 Normal termination. 

 +-------------------------------------------------+
 |    Date: 19.12.2003 Time: 23.15.20              |
 +-------------------------------------------------+
  Elapsed time is      11518 second(s)
  Return code is      0
