# Supplementary material for: Characterization by SEM, TEM and Quantum-Chemical Simulations of the Spherical Carbon with Nitrogen (SCN) Active Carbon Produced by Thermal Decomposition of Poly(vinylpyridine-divinylbenzene) Copolymer
Source: Materials (Basel). 2009 Sep 7;2(3):1239–51. doi: 10.3390/ma2031239 (PMC5445732; doi:10.3390/ma2031239)
Supplement: Supplementary file 1 [file materials-02-01239-s001.zip › Supplementary Data/C07.prt]

 File name for system under study is:
 SKN                                                                             
 +--------------------- QuChem --------------------+
 | Quantum Chemisty SemiEmpirical and SemiAbInitio |
 |   program for Molecule and Cluster simulation   |
 |   by Khavryutchenko Vladimir D. CompChem Group. |
 |  E-mail: vkhavr@compchem.kiev.ua  Reg.No 000001 |
 |    UKRAINE 02091, Kiev, ul. Revutskogo 13/149   |
 | Compaq Visual Fortran 6.6 / 300 atoms & 1000 AO |
 | Copyright (C) 1990-2003 CompChem. Ed.02.08.2003 |
 +-------------------------------------------------+
 |     Date: 20.12.2003 Time: 11.45. 8             |
 +-------------------------------------------------+
 Commentary for system under study is:
 Cluster SKN by PM3 method.Mult=1. Point 07.                                     

 Timing section. =============================
 Computation time is:10 day(s),  0 hour(s),  0 min.,  1 sec.
 or in seconds:    864001
 Quantum chemistry method section. ===========
 Used quantum chemistry method is PM3
 In/out file control section. ================
 i= 1; 10
 i= 2; 10
 i= 3; 11
 i= 4; 00
 i= 5; 11
 i= 6; 11
 i= 7; 01
 i= 8; 00
 i= 9; 11
 i=10; 01
 i=11; 01
 i=12; 00
 i=13; 00
 i=14; 00
 i=15; 00
 i=16; 00
 SCF information section. ====================
 Charge of system KHARGE:.............   0
 Multiplicity of system IMULT:........   1
 Close or open shell HF ISHELL:.......   0
 Initial density matrix KTRIAL:.......   0
 Max. number of SCF calc. KITSCF:..... 515
 Density matrix extrapol. NSTART:.....   1
 Density matrix extrapol. NSTEP:......   4
 Density matrix saving & print. IWPF:.   1
 Shift of LUMO in eV SHLEV:........           2.000
 SCF accuracy for optimiz. SCFOPT:.     0.000005000
 SCF accuracy for optimiz. SCFHES:.     0.000005000
 SCF accuracy for optimiz. SCFDIP:.     0.000155000
 SCF accuracy for optimiz. SCFPOL:.     0.000255000
 Printing pointer section. ===================
 Optimization control section. ===============
 Number of function evaluation 
 during optimization MAXEND.........      90803
 Max. gradient for optimization 
 terminating GMAX..................     0.15000
 Max. determination of hessian 
 for Newton-Raphson optim. RMVAL...     0.15000
 Parameter for N-R optimization 
 convergence rate RMVAL............     0.05000
 ==================== End of read of control file ====================
 Geometry is reding from exist file 3 with current structure.

     Trial geometry parameters
     NOTE! These parameters define the initial trial geometry of the previous run
     This run starts where the previous ended due to time or iteration limit.
    Atom  Symbol  Atomic   Bond length       Bond angle        Twist
   number         number   (angstroms)       (degrees)        (degrees)
     I                       NA I             NB NA I        NC  NB  NA  I     NA    NB    NC
     1)     XX     99
     2)     XX     99      0.999990                                             1
     3)     XX     99      0.999990          90.000000                          2     1
     4)      C      6      2.213650 *       117.032750 *       107.886470 *     1     2     3
     5)      C      6      2.324090 *       110.182070 *        65.801330 *     1     2     3
     6)      C      6      3.521920 *       105.432260 *       115.000870 *     1     2     3
     7)      C      6      4.421260 *        94.817080 *       103.006870 *     1     2     3
     8)      C      6      5.721560 *        93.753030 *       108.981760 *     1     2     3
     9)      N      7      6.246140 *        98.506950 *       119.987230 *     1     2     3
    10)      C      6      5.679690 *       105.385910 *       129.830870 *     1     2     3
    11)      C      6      4.367120 *       110.490730 *       131.421880 *     1     2     3
    12)      C      6      3.668980 *       138.137910 *        32.453740 *     1     2     3
    13)      C      6      2.316190 *       136.457330 *        32.797160 *     1     2     3
    14)      C      6      4.474120 *       151.368660 *        13.351260 *     1     2     3
    15)      C      6      4.181540 *       162.705310 *       333.343210 *     1     2     3
    16)      C      6      5.431420 *       163.770870 *       306.944620 *     1     2     3
    17)      C      6      6.587160 *       162.397940 *       333.248370 *     1     2     3
    18)      N      7      6.759700 *       155.985580 *         0.452310 *     1     2     3
    19)      C      6      5.845250 *       149.237170 *        14.310840 *     1     2     3
    20)      C      6      7.576760 *        60.178360 *       259.335210 *     1     2     3
    21)      C      6      7.168770 *        52.048960 *       263.232530 *     1     2     3
    22)      C      6      8.247580 *        68.562760 *       255.850510 *     1     2     3
    23)      C      6      8.083010 *        75.075580 *       248.355770 *     1     2     3
    24)      C      6      8.980040 *        80.810870 *       247.049820 *     1     2     3
    25)      C      6     10.165080 *        81.537900 *       251.278440 *     1     2     3
    26)      N      7     10.330500 *        76.595530 *       257.117160 *     1     2     3
    27)      C      6      9.502210 *        70.842460 *       259.774880 *     1     2     3
    28)      C      6      6.925480 *        41.837270 *       269.958780 *     1     2     3
    29)      C      6      5.902490 *        39.379200 *       281.256630 *     1     2     3
    30)      C      6      7.998570 *        34.607650 *       266.165060 *     1     2     3
    31)      C      6      8.744350 *        35.565660 *       253.031820 *     1     2     3
    32)      C      6      9.708540 *        31.375010 *       245.396390 *     1     2     3
    33)      C      6      9.974990 *        23.627850 *       250.471070 *     1     2     3
    34)      C      6      9.393970 *        21.742620 *       269.099080 *     1     2     3
    35)      N      7      8.498530 *        26.907160 *       277.851690 *     1     2     3
    36)      C      6      4.657060 *        41.303370 *       292.725680 *     1     2     3
    37)      C      6      5.615060 *        32.101190 *       301.718550 *     1     2     3
    38)      C      6      3.420790 *        51.116020 *       294.678470 *     1     2     3
    39)      C      6      2.723380 *        52.300280 *       323.533860 *     1     2     3
    40)      C      6      1.790150 *        71.798420 *       333.899370 *     1     2     3
    41)      C      6      1.381520 *       109.070820 *       300.492390 *     1     2     3
    42)      C      6      2.351820 *        92.431250 *       271.410110 *     1     2     3
    43)      C      6      3.199520 *        68.889930 *       275.196520 *     1     2     3
    44)      C      6      1.690970 *       122.004100 *       169.814810 *     1     3     2
    45)      C      6      3.100150 *       126.671100 *       155.984930 *     1     3     2
    46)      C      6      6.490880 *        28.888720 *        35.821930 *     1     3     2
    47)      C      6      6.299590 *        23.146920 *        12.479370 *     1     3     2
    48)      C      6      7.885550 *        29.419270 *       314.933440 *     1     2     3
    49)      C      6      8.638390 *        29.239360 *       298.027830 *     1     2     3
    50)      C      6      9.956140 *        32.420580 *       299.795850 *     1     2     3
    51)      C      6     10.381360 *        35.207560 *       311.762630 *     1     2     3
    52)      C      6      9.821410 *        36.903820 *       323.522500 *     1     2     3
    53)      N      7      8.566550 *        34.554630 *       327.225190 *     1     2     3
    54)      C      6      6.322390 *        24.545050 *        17.188450 *     1     2     3
    55)      C      6      6.651540 *        36.934640 *        19.922350 *     1     2     3
    56)      C      6      6.419550 *        18.873970 *        50.579220 *     1     2     3
    57)      C      6      6.034860 *        28.239240 *        72.083260 *     1     2     3
    58)      C      6      6.515200 *        30.619020 *        96.362330 *     1     2     3
    59)      N      7      7.307200 *        24.900150 *       111.569640 *     1     2     3
    60)      C      6      7.662290 *        14.888810 *       110.505350 *     1     2     3
    61)      C      6      7.265940 *        41.752330 *       345.670880 *     1     3     2
    62)      C      6      6.584350 *        46.243670 *        31.510620 *     1     2     3
    63)      C      6      6.061090 *        47.983400 *        47.339200 *     1     2     3
    64)      C      6      7.489350 *        52.332880 *        21.545190 *     1     2     3
    65)      C      6      7.554360 *        44.592590 *        10.811110 *     1     2     3
    66)      C      6      8.474430 *        46.827110 *         1.412490 *     1     2     3
    67)      N      7      9.262280 *        54.130470 *         3.668360 *     1     2     3
    68)      C      6      9.210850 *        59.317960 *        11.289240 *     1     2     3
    69)      C      6      8.358260 *        59.695840 *        20.119600 *     1     2     3
    70)      C      6      4.698980 *       157.873310 *       118.816430 *     1     3     2
    71)      C      6      3.694330 *       136.912190 *       198.473510 *     1     2     3
    72)      C      6      5.912510 *       151.292940 *       122.448360 *     1     3     2
    73)      C      6      6.344570 *       141.985660 *       138.179630 *     1     3     2
    74)      C      6      7.706810 *       139.805900 *       135.094240 *     1     3     2
    75)      C      6      8.498650 *       143.543320 *       235.327690 *     1     2     3
    76)      N      7      8.182170 *       137.044460 *       224.894700 *     1     2     3
    77)      C      6      6.996730 *       135.337470 *       218.951680 *     1     2     3
    78)      C      6      2.718750 *       125.916960 *       181.303970 *     1     2     3
    79)      C      6      1.754610 *       141.535750 *       147.225360 *     1     2     3
    80)      C      6      3.296130 *       100.374910 *       179.465720 *     1     2     3
    81)      C      6      4.691820 *        99.382500 *       183.970810 *     1     2     3
    82)      C      6      5.333300 *        85.169640 *       181.851940 *     1     2     3
    83)      N      7      4.626610 *        72.543590 *       176.613270 *     1     2     3
    84)      C      6      3.921920 *        57.386560 *       168.230450 *     1     2     3
    85)      C      6      3.221290 *        76.685300 *       172.810220 *     1     2     3
    86)      C      6      3.825500 *       111.670590 *        62.483660 *     1     2     3
    87)      C      6      4.396150 *       124.676130 *        49.421560 *     1     2     3
    88)      C      6      4.653040 *        97.415850 *        70.159960 *     1     2     3
    89)      C      6      5.629930 *        90.640110 *        62.542300 *     1     2     3
    90)      C      6      6.196570 *        78.998150 *        61.906530 *     1     2     3
    91)      C      6      5.512570 *        67.669640 *        68.130120 *     1     2     3
    92)      C      6      4.946230 *        71.722080 *        83.514880 *     1     2     3
    93)      C      6      4.513260 *        87.245660 *        85.734500 *     1     2     3
    94)      C      6      5.634010 *        55.078680 *        61.885530 *     1     2     3
    95)      C      6      5.728050 *        40.651100 *        62.427030 *     1     2     3
    96)      H      1      2.209790 *        82.788230 *        58.295610 *     1     2     3
    97)      H      1      6.551890 *        89.413640 *       103.832920 *     1     2     3
    98)      H      1      6.485660 *       107.563030 *       136.789720 *     1     2     3
    99)      H      1      4.274820 *       118.304870 *       144.901680 *     1     2     3
   100)      H      1      5.695390 *       160.146980 *       268.058610 *     1     2     3
   101)      H      1      7.576130 *       163.144750 *       320.478170 *     1     2     3
   102)      H      1      6.409050 *       141.688080 *        22.370390 *     1     2     3
   103)      H      1     11.020790 *        85.069830 *       250.246390 *     1     2     3
   104)      H      1      9.998160 *        67.650250 *       264.891610 *     1     2     3
   105)      H      1     10.412050 *        34.353930 *       238.511500 *     1     2     3
   106)      H      1     10.826930 *        56.654870 *        22.439270 *     1     3     2
   107)      H      1      2.999920 *       105.988270 *       257.617570 *     1     2     3
   108)      H      1      4.146450 *        70.681090 *       266.117020 *     1     2     3
   109)      H      1     10.692950 *        32.601710 *       291.388340 *     1     2     3
   110)      H      1     10.422600 *        40.326630 *       329.776370 *     1     2     3
   111)      H      1      6.553060 *        39.954490 *       100.490570 *     1     2     3
   112)      H      1      8.489250 *        54.975920 *       347.050220 *     1     3     2
   113)      H      1      7.833510 *        38.966450 *       355.828960 *     1     3     2
   114)      H      1      8.828210 *        43.622820 *        -7.173520 *     1     2     3
   115)      H      1     10.041910 *        63.572110 *        10.939760 *     1     2     3
   116)      H      1      8.610940 *        65.183690 *        25.349820 *     1     2     3
   117)      H      1      8.251380 *       134.389350 *       141.221460 *     1     3     2
   118)      H      1      9.567260 *       143.011480 *       237.768950 *     1     2     3
   119)      H      1      7.050720 *       127.986610 *       212.122860 *     1     2     3
   120)      H      1      5.378510 *       108.466980 *       187.387350 *     1     2     3
   121)      H      1      6.410110 *        83.937390 *       183.138020 *     1     2     3
   122)      H      1      5.479890 *       124.791510 *        47.931050 *     1     2     3
   123)      H      1      7.252130 *        77.890950 *        59.813110 *     1     2     3
   124)      H      1      5.200090 *        64.204970 *        93.705850 *     1     2     3

               ************** 
      * parameters to be optimized, of which there are NVAR.........=   363
 Current system is nonlinear

 Total number of integrals max_q=    445686
 Integrals will use disk file

 Trial set of atomic coordinates (Angstroms)
 Atom #   Symbol  Atomic #     X-coordinate    Y-coordinate   Z-coordinate   Atomic orbitals
     1)     XX     99          0.000000       0.000000       0.000000
     2)     XX     99          0.999990       0.000000       0.000000
     3)     XX     99          0.999990       0.999990       0.000000
     4)      C      6         -1.006103      -0.605603       1.876499          1         4
     5)      C      6         -0.801821       0.894157       1.989713          5         8
     6)      C      6         -0.937179      -1.434810       3.076839          9        12
     7)      C      6         -0.371275      -0.991569       4.292608         13        16
     8)      C      6         -0.374510      -1.857044       5.398831         17        20
     9)      N      7         -0.923988      -3.087517       5.350491         21        24
    10)      C      6         -1.506930      -3.507593       4.205334         25        28
    11)      C      6         -1.528736      -2.706471       3.067526         29        32
    12)      C      6         -2.732485       2.066069       1.313887         33        36
    13)      C      6         -1.678917       1.341260       0.864289         37        40
    14)      C      6         -3.927029       2.085930       0.495064         41        44
    15)      C      6         -3.992486       1.110984      -0.557717         45        48
    16)      C      6         -5.214987       0.912365      -1.213187         49        52
    17)      C      6         -6.278748       1.778775      -0.896640         53        56
    18)      N      7         -6.174601       2.750886       0.021717         57        60
    19)      C      6         -5.022776       2.896985       0.739016         61        64
    20)      C      6          3.767935      -1.216497      -6.459883         65        68
    21)      C      6          4.408707      -0.666131      -5.613451         69        72
    22)      C      6          3.014341      -1.876663      -7.444089         73        76
    23)      C      6          2.081736      -2.880783      -7.259650         77        80
    24)      C      6          1.434058      -3.456655      -8.163096         81        84
    25)      C      6          1.495844      -3.227160      -9.522433         85        88
    26)      N      7          2.394856      -2.240523      -9.796119         89        92
    27)      C      6          3.118309      -1.593381      -8.833418         93        96
    28)      C      6          5.159775      -0.003323      -4.619413         97       100
    29)      C      6          4.562412       0.731006      -3.672794        101       104
    30)      C      6          6.583307      -0.303834      -4.532645        105       108
    31)      C      6          7.113087      -1.484308      -4.864615        109       112
    32)      C      6          8.288937      -2.104434      -4.595718        113       116
    33)      C      6          9.138767      -1.336436      -3.767931        117       120
    34)      C      6          8.725657      -0.054715      -3.479451        121       124
    35)      N      7          7.578488       0.525396      -3.809921        125       128
    36)      C      6          3.498501       1.187497      -2.835233        129       132
    37)      C      6          4.756578       1.568794      -2.538256        133       136
    38)      C      6          2.147385       1.111790      -2.419600        137       140
    39)      C      6          1.665410       1.732916      -1.280707        141       144
    40)      C      6          0.559173       1.527157      -0.748167        145       148
    41)      C      6         -0.451393       0.662541      -1.125114        149       152
    42)      C      6         -0.099766       0.057823      -2.348991        153       156
    43)      C      6          1.152342       0.270340      -2.972533        157       160
    44)      C      6         -1.631679       0.364289      -0.253568        161       164
    45)      C      6         -2.915254       0.296875      -1.011972        165       168
    46)      C      6          5.816513       2.220678      -1.835289        169       172
    47)      C      6          5.805541       2.386252      -0.535100        173       176
    48)      C      6          6.868698       2.735693      -2.742056        177       180
    49)      C      6          7.537744       1.982745      -3.724636        181       184
    50)      C      6          8.404330       2.652405      -4.632138        185       188
    51)      C      6          8.482286       3.986466      -4.464477        189       192
    52)      C      6          7.853638       4.742120      -3.506104        193       196
    53)      N      7          7.055289       4.085366      -2.630297        197       200
    54)      C      6          5.751067       2.509076       0.776134        201       204
    55)      C      6          5.316719       3.757739       1.361941        205       208
    56)      C      6          6.074386       1.318692       1.604215        209       212
    57)      C      6          5.316589       0.878426       2.716945        213       216
    58)      C      6          5.606805      -0.367727       3.297930        217       220
    59)      N      7          6.627944      -1.131060       2.861160        221       224
    60)      C      6          7.405038      -0.689653       1.844037        225       228
    61)      C      6          7.147834       0.518068       1.197482        229       232
    62)      C      6          4.553689       4.054520       2.485647        233       236
    63)      C      6          4.056966       3.051551       3.311477        237       240
    64)      C      6          4.576539       5.514151       2.177107        241       244
    65)      C      6          5.379587       5.209487       0.994810        245       248
    66)      C      6          5.798223       6.178460       0.152346        249       252
    67)      N      7          5.427154       7.490341       0.480225        253       256
    68)      C      6          4.700051       7.768175       1.550718        257       260
    69)      C      6          4.217497       6.775823       2.482228        261       264
    70)      C      6         -3.681209      -2.474744      -1.550729        265       268
    71)      C      6         -2.697997      -2.393621      -0.799664        269       272
    72)      C      6         -4.744360      -2.589448      -2.396577        273       276
    73)      C      6         -5.593588      -1.475517      -2.605417        277       280
    74)      C      6         -6.653691      -1.671703      -3.511228        281       284
    75)      C      6         -6.835518      -2.872868      -4.153236        285       288
    76)      N      7         -5.988389      -3.949770      -3.935279        289       292
    77)      C      6         -4.976489      -3.824775      -3.091905        293       296
    78)      C      6         -1.594852      -2.201259      -0.050106        297       300
    79)      C      6         -1.373853      -0.917667       0.590821        301       304
    80)      C      6         -0.593595      -3.242099       0.030233        305       308
    81)      C      6         -0.764882      -4.617941      -0.320554        309       312
    82)      C      6          0.449095      -5.311582      -0.171743        313       316
    83)      N      7          1.387891      -4.405825       0.260730        317       320
    84)      C      6          2.113791      -3.234081       0.673841        321       324
    85)      C      6          0.741861      -3.110053       0.392327        325       328
    86)      C      6         -1.412642       1.642472       3.152964        329       332
    87)      C      6         -2.501132       2.351718       2.745887        333       336
    88)      C      6         -0.600568       1.566011       4.340243        337       340
    89)      C      6         -0.062896       2.595763       4.995415        341       344
    90)      C      6          1.182558       2.864405       5.366025        345       348
    91)      C      6          2.094481       1.899442       4.732198        349       352
    92)      C      6          1.551269       0.530467       4.666622        353       356
    93)      C      6          0.216879       0.335301       4.495559        357       360
    94)      C      6          3.225195       2.176889       4.074474        361       364
    95)      C      6          4.345818       1.727250       3.307723        365       368
    96)      H      1          0.277410       1.152139       1.865152        369       369
    97)      H      1          0.067050      -1.566418       6.361533        370       370
    98)      H      1         -1.957079      -4.506697       4.233593        371       371
    99)      H      1         -2.026962      -3.079342       2.164063        372       372
   100)      H      1         -5.356895      -0.065525      -1.933092        373       373
   101)      H      1         -7.250662       1.694522      -1.397941        374       374
   102)      H      1         -5.028844       3.674226       1.512186        375       375
   103)      H      1          0.947144      -3.710982     -10.333893        376       376
   104)      H      1          3.801894      -0.823363      -9.210368        377       377
   105)      H      1          8.595850      -3.068963      -5.010350        378       378
   106)      H      1         10.119469      -1.702978      -3.452338        379       379
   107)      H      1         -0.826300      -0.618407      -2.816793        380       380
   108)      H      1          1.371753      -0.264982      -3.903988        381       381
   109)      H      1          9.008129       2.101079      -5.364536        382       382
   110)      H      1          7.945853       5.828069      -3.395236        383       383
   111)      H      1          5.023279      -0.766209       4.137896        384       384
   112)      H      1          8.235875      -1.345606       1.557908        385       385
   113)      H      1          7.780890       0.832613       0.358304        386       386
   114)      H      1          6.390716       6.042977      -0.760568        387       387
   115)      H      1          4.469364       8.829064       1.706565        388       388
   116)      H      1          3.614102       7.063211       3.346282        389       389
   117)      H      1         -7.331856      -0.831115      -3.693022        390       390
   118)      H      1         -7.641907      -3.069976      -4.869185        391       391
   119)      H      1         -4.339558      -4.706327      -2.954890        392       392
   120)      H      1         -1.703686      -5.059206      -0.655940        393       393
   121)      H      1          0.677005      -6.364701      -0.348936        394       394
   122)      H      1         -3.126781       3.015291       3.340727        395       395
   123)      H      1          1.521301       3.565397       6.129191        396       396
   124)      H      1          2.262835      -0.302613       4.672145        397       397


 Total number of electrons NELNS=  406
 RHF calculation:
 Alpha-spin electrons NALPH.....  203
 Beta-spin  electrons NBET .....  203
 Multiplicity of system IMULT ..    1
 Density matrix will read from file 18
 Read previous saved data from file 18 *.hes.
     1   -187462.632213494  -187462.632213494    0.000044811
     2   -187462.632214863       -0.000001369    0.000037315
     3   -187462.632215547       -0.000000684    0.000031241
     4   -187462.632215923       -0.000000376    0.000026272
     5   -187462.632216147       -0.000000224    0.000022174
     6   -187462.632216288       -0.000000141    0.000018771
 ITN=   0 IFN=   1 IEXIT=   1 F=0.17341164D+04 GMAX=0.426D+01 TIME=          0.
     1   -187461.247806683  -187461.247806683    0.000075997
     2   -187461.247978036       -0.000171353    0.000057358
     3   -187461.248024763       -0.000046726    0.000041174
     4   -187461.248039060       -0.000014297    0.000032096
     5   -187461.248043799       -0.000004738    0.000025194
     6   -187461.248045476       -0.000001677    0.000019979
 ITN=   1 IFN=   2 IEXIT=   1 F=0.17341149D+04 GMAX=0.435D+01 TIME=         20.

 ITN= 189 IFN= 212 IEXIT=   1 F=0.17336366D+04 GMAX=0.260D+00 TIME=       5935.
     1   -187353.766709586  -187353.766709586    0.000004930
     2   -187353.766710313       -0.000000727    0.000003918
 ITN= 190 IFN= 213 IEXIT=   1 F=0.17336366D+04 GMAX=0.123D+00 TIME=       5943.
 Test on gradient satisfied,GMAX=0.123D+00
 VA09A optimization sucsesfully finished
 ITN= 190; IFN= 213; IEXIT=   1; F=0.17336366D+04

 Optimization finished after 190 cycles and   213 SCF calculations

 Final HEAT OF FORMATION       1733.63661 kcal/mol
 Max. value of cartesian gradient on atom   77 by axe X is    0.019277243 eV/A


 Optimized variables and gradients

    I        1           2           3           4           5           6           7           8           9          10
  X(I)    2.17935   115.39378   105.76053     2.34993   109.93348    63.81239     3.47675   103.36873   113.33518     4.38761
  G(I)   -0.00725     0.00342     0.00067     0.00125     0.00064    -0.00053    -0.00375    -0.03580     0.00820     0.00800

    I       11          12          13          14          15          16          17          18          19          20
  X(I)   92.96892   101.19156     5.68140    91.73464   107.33022     6.19488    96.26029   118.54702     5.62134   103.02510
  G(I)   -0.00594    -0.02806    -0.00818    -0.03415    -0.02239     0.00138    -0.06426     0.05775     0.00213     0.09457

    I       21          22          23          24          25          26          27          28          29          30
  X(I)  128.49549     4.30878   108.19710   130.04164     3.71413   139.05402    33.33671     2.36367   136.84647    32.65443
  G(I)   -0.02508     0.00455    -0.00305    -0.00775    -0.00517    -0.00386    -0.01130     0.00804     0.01176     0.00267

    I       31          32          33          34          35          36          37          38          39          40
  X(I)    4.50964   152.95526    15.40275     4.19740   164.63702   333.18690     5.43751   165.71528   302.48218     6.60292
  G(I)    0.00476    -0.01229     0.01092    -0.01452     0.01556    -0.00205    -0.00180     0.00601    -0.01791     0.00868

    I       41          42          43          44          45          46          47          48          49          50
  X(I)  164.90629   332.43340     6.78959   158.31942     2.65037     5.88416   151.12800    16.50237     7.67456    63.66356
  G(I)    0.03668     0.00040    -0.00598    -0.06535     0.01462     0.00199     0.03810    -0.00642    -0.00711     0.05977

    I       51          52          53          54          55          56          57          58          59          60
  X(I)  264.73903     7.27841    55.79376   268.92989     8.32290    71.89309   260.99095     7.96871    81.14605   259.21183
  G(I)    0.00909     0.00718    -0.03331    -0.01304    -0.00644     0.06981     0.01170    -0.00272    -0.12316    -0.00468

    I       61          62          63          64          65          66          67          68          69          70
  X(I)    8.86435    86.60509   256.79329    10.19670    84.74603   255.70094    10.51520    77.51232   256.95965     9.72019
  G(I)   -0.00298    -0.05543    -0.11434    -0.00470     0.00934    -0.09895     0.00662     0.10991     0.09874     0.00864

    I       71          72          73          74          75          76          77          78          79          80
  X(I)   71.60309   259.24179     7.04016    46.01908   275.84992     6.01424    43.93858   286.18842     8.10924    38.74710
  G(I)   -0.05798     0.09060     0.00055     0.01694     0.01898    -0.00216     0.02671     0.03308     0.00435    -0.04540

    I       81          82          83          84          85          86          87          88          89          90
  X(I)  273.07241     8.86269    39.14330   261.19993     9.81469    34.56237   254.89468    10.05995    27.14092   260.94003
  G(I)    0.01434    -0.00216    -0.01610     0.00301    -0.00050     0.01197    -0.00491    -0.00551    -0.01596     0.00932

    I       91          92          93          94          95          96          97          98          99         100
  X(I)    9.47214    25.98383   277.12957     8.58539    31.35390   283.96501     4.75663    45.86472   296.10934     5.71616
  G(I)    0.00341     0.00250    -0.03153    -0.00219     0.00366    -0.00043    -0.00136    -0.04908    -0.00634     0.00009

    I      101         102         103         104         105         106         107         108         109         110
  X(I)   36.94857   304.31916     3.50367    55.04415   297.54734     2.70801    52.29163   323.73325     1.70967    69.59946
  G(I)    0.03964    -0.04018     0.00245     0.00574    -0.01291    -0.00058     0.00593     0.01074     0.00565     0.00278

    I      111         112         113         114         115         116         117         118         119         120
  X(I)  334.96967     1.41961   110.19854   302.65683     2.49300    96.10832   277.66342     3.33872    73.65293   281.13391
  G(I)   -0.00256    -0.00314     0.00643    -0.00164     0.00210    -0.01533    -0.00539    -0.00443     0.00842     0.00089

    I      121         122         123         124         125         126         127         128         129         130
  X(I)    1.70397   121.86458   170.67668     3.10133   127.91608   156.53194     6.57181    27.52483    45.37713     6.34382
  G(I)   -0.00367    -0.02070    -0.00700     0.00771    -0.00461     0.00273     0.00352    -0.02209    -0.00174     0.00407

    I      131         132         133         134         135         136         137         138         139         140
  X(I)   20.42785    22.80008     7.97907    33.86270   316.00912     8.73431    33.77798   301.33295    10.06394    36.73872
  G(I)   -0.04583    -0.02747     0.00032     0.01294    -0.01332    -0.00085    -0.03808     0.01818    -0.00222    -0.01367

    I      141         142         143         144         145         146         147         148         149         150
  X(I)  302.92518    10.49786    39.28477   313.72022     9.93668    40.72528   324.44026     8.67067    38.45026   327.43513
  G(I)    0.00289    -0.00094     0.04514    -0.02697    -0.00250     0.00580    -0.03151     0.00289    -0.02935    -0.00047

    I      151         152         153         154         155         156         157         158         159         160
  X(I)    6.32474    27.42951     8.97843     6.66641    39.51208    14.32203     6.36718    19.51442    36.85595     5.95219
  G(I)   -0.00334    -0.03439    -0.02556     0.00205     0.00707     0.00905     0.00316    -0.02829     0.00510    -0.00018

    I      161         162         163         164         165         166         167         168         169         170
  X(I)   27.12331    62.83886     6.39571    27.87598    89.86703     7.18368    21.42346   105.92369     7.56219    11.43629
  G(I)    0.00147     0.00942    -0.00445    -0.01069     0.00325    -0.00267    -0.00683    -0.00259     0.00204     0.02905

    I      171         172         173         174         175         176         177         178         179         180
  X(I)   99.83826     7.19874    37.96846   349.13014     6.58263    48.06778    26.59521     6.02518    48.77957    42.10836
  G(I)   -0.00219    -0.00130    -0.03740     0.00024    -0.00083     0.01199    -0.03054    -0.00558    -0.00809     0.01013

    I      181         182         183         184         185         186         187         188         189         190
  X(I)    7.52411    54.60893    17.87569     7.60600    47.46323     6.97968     8.55554    49.95684    -1.48332     9.35389
  G(I)   -0.00072     0.00645    -0.00495    -0.00403     0.00576     0.01138     0.00304    -0.03295     0.01694     0.00302

    I      191         192         193         194         195         196         197         198         199         200
  X(I)   57.01773     1.23016     9.28931    61.86408     8.81974     8.40782    61.91549    17.23172     4.63551   159.34329
  G(I)    0.00755     0.01255    -0.00199     0.02344     0.00028     0.00034     0.00307     0.01383    -0.00547    -0.01363

    I      201         202         203         204         205         206         207         208         209         210
  X(I)  115.24479     3.62006   135.33535   196.92497     5.85739   152.92836   119.82058     6.30998   143.99276   137.19420
  G(I)   -0.00532    -0.00018    -0.00936     0.00492     0.00587    -0.01731    -0.00297    -0.00025    -0.01213     0.00239

    I      211         212         213         214         215         216         217         218         219         220
  X(I)    7.67210   141.84199   133.87463     8.45093   142.58977   232.04923     8.12084   135.67610   222.44745     6.92935
  G(I)    0.00044     0.02290    -0.00307     0.00007     0.02391    -0.01230    -0.00108     0.00512    -0.02243    -0.00440

    I      221         222         223         224         225         226         227         228         229         230
  X(I)  133.82689   216.81878     2.63489   124.05278   180.06925     1.69792   140.52190   144.90300     3.20664    97.68095
  G(I)   -0.00928     0.02437    -0.00168     0.00780     0.00406     0.00453    -0.01347    -0.00129    -0.00181     0.06316

    I      231         232         233         234         235         236         237         238         239         240
  X(I)  178.55823     4.58582    96.53004   184.18407     5.24091    82.16053   181.72915     4.56265    69.58613   175.26298
  G(I)    0.00542     0.00047     0.00285     0.04660     0.00520     0.03651     0.03844     0.00136    -0.03229    -0.02788

    I      241         242         243         244         245         246         247         248         249         250
  X(I)    3.90517    54.91930   164.54378     3.16977    73.81626   170.45169     3.85488   111.60998    61.49590     4.43633
  G(I)    0.00859    -0.00965    -0.02478    -0.00273    -0.03469    -0.03165     0.00531     0.00048    -0.00405     0.00269

    I      251         252         253         254         255         256         257         258         259         260
  X(I)  125.16238    49.54978     4.66522    96.95350    68.53294     5.63972    90.43306    60.69609     6.18822    78.76752
  G(I)   -0.01111     0.00145    -0.00255     0.00161    -0.01057     0.00231     0.01256     0.00378     0.00102    -0.00623

    I      261         262         263         264         265         266         267         268         269         270
  X(I)   59.39586     5.47836    67.13933    64.77817     4.90261    70.41839    80.54419     4.49344    86.01749    83.55469
  G(I)    0.01477    -0.00099     0.00619     0.00743    -0.00277     0.00521     0.00231    -0.00073    -0.01384     0.01996

    I      271         272         273         274         275         276         277         278         279         280
  X(I)    5.58515    54.89813    57.37828     5.65972    40.33272    55.94475     2.24606    83.29725    54.93378     6.51729
  G(I)    0.00174    -0.00011     0.00403     0.00174     0.01765    -0.00569    -0.00155     0.00018     0.00125     0.00115

    I      281         282         283         284         285         286         287         288         289         290
  X(I)   87.54676   102.09491     6.42434   105.15318   135.50131     4.21059   116.05261   143.51906     5.68438   160.80314
  G(I)   -0.02140    -0.00674     0.00166     0.01671     0.00678     0.00217     0.04285     0.00412    -0.00017     0.01590

    I      291         292         293         294         295         296         297         298         299         300
  X(I)  261.80937     7.58679   165.65222   317.24872     6.45684   143.47274    24.19791    11.04396    88.19675   254.29244
  G(I)    0.00083    -0.00199    -0.00974    -0.00390     0.00023     0.00393    -0.00717     0.00020     0.00975    -0.01323

    I      301         302         303         304         305         306         307         308         309         310
  X(I)   10.33844    66.48413   260.05489    10.52419    37.06174   248.09481    10.90196    54.82681    28.84699     3.16135
  G(I)   -0.00119     0.05888     0.02650    -0.00241    -0.00469     0.00433     0.00064    -0.00976     0.00257     0.00010

    I      311         312         313         314         315         316         317         318         319         320
  X(I)  109.64197   265.67018     4.31173    75.84214   273.54541    10.79837    36.85510   295.43301    10.54085    43.82043
  G(I)    0.00109    -0.00341     0.00001    -0.00132    -0.00093     0.00094    -0.01028    -0.01164     0.00263     0.02756

    I      321         322         323         324         325         326         327         328         329         330
  X(I)  330.50454     6.41426    37.13573    96.06180     8.38447    51.55231   349.77877     7.78466    35.60709   360.33763
  G(I)    0.00570    -0.00049    -0.00202     0.00062     0.00096     0.00318    -0.00106     0.00102    -0.01041     0.00061

    I      331         332         333         334         335         336         337         338         339         340
  X(I)    8.92102    47.02812    -9.66366    10.12853    66.03638     8.81401     8.64835    67.10070    22.71267     8.22928
  G(I)    0.00136    -0.01215    -0.00969    -0.00068    -0.01051    -0.00525    -0.00024    -0.00782    -0.00937     0.00155

    I      341         342         343         344         345         346         347         348         349         350
  X(I)  136.57378   140.47904     9.52067   142.10779   234.42786     6.97093   126.17863   210.51586     5.25974   105.71429
  G(I)    0.01278     0.00237     0.00070     0.00590    -0.00824    -0.00039     0.00200     0.00130     0.00145     0.01502

    I      351         352         353         354         355         356         357         358         359         360
  X(I)  188.26843     6.31334    80.90558   183.34911     5.52130   125.42533    48.30674     7.24397    77.65910    57.30706
  G(I)    0.01254    -0.00282     0.00245     0.00869    -0.00232    -0.00157     0.00061     0.00014    -0.00525    -0.00109

    I      361         362         363
  X(I)    5.13412    62.25978    90.53949
  G(I)   -0.00072    -0.00062     0.00102

    Atom  Symbol  Atomic   Bond length       Bond angle        Twist
   number         number   (angstroms)       (degrees)        (degrees)
     I                       NA I             NB NA I        NC  NB  NA  I     NA    NB    NC
     1)     XX     99
     2)     XX     99      0.999990                                             1
     3)     XX     99      0.999990          90.000000                          2     1
     4)      C      6      2.179353 *       115.393782 *       105.760525 *     1     2     3
     5)      C      6      2.349933 *       109.933483 *        63.812393 *     1     2     3
     6)      C      6      3.476748 *       103.368734 *       113.335177 *     1     2     3
     7)      C      6      4.387608 *        92.968917 *       101.191560 *     1     2     3
     8)      C      6      5.681401 *        91.734642 *       107.330216 *     1     2     3
     9)      N      7      6.194885 *        96.260289 *       118.547019 *     1     2     3
    10)      C      6      5.621345 *       103.025099 *       128.495494 *     1     2     3
    11)      C      6      4.308784 *       108.197103 *       130.041641 *     1     2     3
    12)      C      6      3.714130 *       139.054022 *        33.336714 *     1     2     3
    13)      C      6      2.363667 *       136.846470 *        32.654429 *     1     2     3
    14)      C      6      4.509639 *       152.955263 *        15.402753 *     1     2     3
    15)      C      6      4.197397 *       164.637023 *       333.186903 *     1     2     3
    16)      C      6      5.437505 *       165.715278 *       302.482177 *     1     2     3
    17)      C      6      6.602921 *       164.906286 *       332.433396 *     1     2     3
    18)      N      7      6.789592 *       158.319420 *         2.650366 *     1     2     3
    19)      C      6      5.884162 *       151.128001 *        16.502375 *     1     2     3
    20)      C      6      7.674561 *        63.663556 *       264.739030 *     1     2     3
    21)      C      6      7.278412 *        55.793764 *       268.929886 *     1     2     3
    22)      C      6      8.322899 *        71.893092 *       260.990949 *     1     2     3
    23)      C      6      7.968715 *        81.146049 *       259.211832 *     1     2     3
    24)      C      6      8.864351 *        86.605090 *       256.793286 *     1     2     3
    25)      C      6     10.196696 *        84.746034 *       255.700943 *     1     2     3
    26)      N      7     10.515199 *        77.512319 *       256.959645 *     1     2     3
    27)      C      6      9.720191 *        71.603086 *       259.241791 *     1     2     3
    28)      C      6      7.040157 *        46.019081 *       275.849917 *     1     2     3
    29)      C      6      6.014241 *        43.938585 *       286.188421 *     1     2     3
    30)      C      6      8.109236 *        38.747103 *       273.072414 *     1     2     3
    31)      C      6      8.862692 *        39.143304 *       261.199933 *     1     2     3
    32)      C      6      9.814689 *        34.562375 *       254.894682 *     1     2     3
    33)      C      6     10.059954 *        27.140924 *       260.940034 *     1     2     3
    34)      C      6      9.472140 *        25.983832 *       277.129568 *     1     2     3
    35)      N      7      8.585388 *        31.353898 *       283.965013 *     1     2     3
    36)      C      6      4.756631 *        45.864719 *       296.109336 *     1     2     3
    37)      C      6      5.716159 *        36.948571 *       304.319158 *     1     2     3
    38)      C      6      3.503674 *        55.044149 *       297.547345 *     1     2     3
    39)      C      6      2.708006 *        52.291633 *       323.733246 *     1     2     3
    40)      C      6      1.709671 *        69.599458 *       334.969666 *     1     2     3
    41)      C      6      1.419607 *       110.198544 *       302.656834 *     1     2     3
    42)      C      6      2.492995 *        96.108325 *       277.663415 *     1     2     3
    43)      C      6      3.338724 *        73.652929 *       281.133913 *     1     2     3
    44)      C      6      1.703971 *       121.864580 *       170.676684 *     1     3     2
    45)      C      6      3.101328 *       127.916080 *       156.531937 *     1     3     2
    46)      C      6      6.571806 *        27.524826 *        45.377128 *     1     3     2
    47)      C      6      6.343819 *        20.427846 *        22.800083 *     1     3     2
    48)      C      6      7.979065 *        33.862703 *       316.009120 *     1     2     3
    49)      C      6      8.734310 *        33.777978 *       301.332954 *     1     2     3
    50)      C      6     10.063936 *        36.738723 *       302.925177 *     1     2     3
    51)      C      6     10.497863 *        39.284770 *       313.720223 *     1     2     3
    52)      C      6      9.936683 *        40.725278 *       324.440259 *     1     2     3
    53)      N      7      8.670669 *        38.450264 *       327.435134 *     1     2     3
    54)      C      6      6.324745 *        27.429515 *         8.978432 *     1     2     3
    55)      C      6      6.666407 *        39.512083 *        14.322033 *     1     2     3
    56)      C      6      6.367179 *        19.514424 *        36.855946 *     1     2     3
    57)      C      6      5.952185 *        27.123308 *        62.838856 *     1     2     3
    58)      C      6      6.395713 *        27.875978 *        89.867031 *     1     2     3
    59)      N      7      7.183680 *        21.423463 *       105.923690 *     1     2     3
    60)      C      6      7.562191 *        11.436293 *        99.838256 *     1     2     3
    61)      C      6      7.198741 *        37.968457 *       349.130139 *     1     3     2
    62)      C      6      6.582628 *        48.067784 *        26.595212 *     1     2     3
    63)      C      6      6.025181 *        48.779567 *        42.108358 *     1     2     3
    64)      C      6      7.524105 *        54.608930 *        17.875689 *     1     2     3
    65)      C      6      7.606001 *        47.463228 *         6.979684 *     1     2     3
    66)      C      6      8.555539 *        49.956838 *        -1.483315 *     1     2     3
    67)      N      7      9.353892 *        57.017728 *         1.230163 *     1     2     3
    68)      C      6      9.289310 *        61.864085 *         8.819735 *     1     2     3
    69)      C      6      8.407816 *        61.915488 *        17.231717 *     1     2     3
    70)      C      6      4.635514 *       159.343287 *       115.244790 *     1     3     2
    71)      C      6      3.620058 *       135.335350 *       196.924974 *     1     2     3
    72)      C      6      5.857389 *       152.928356 *       119.820579 *     1     3     2
    73)      C      6      6.309979 *       143.992756 *       137.194199 *     1     3     2
    74)      C      6      7.672105 *       141.841988 *       133.874630 *     1     3     2
    75)      C      6      8.450928 *       142.589773 *       232.049231 *     1     2     3
    76)      N      7      8.120837 *       135.676099 *       222.447450 *     1     2     3
    77)      C      6      6.929354 *       133.826890 *       216.818779 *     1     2     3
    78)      C      6      2.634895 *       124.052778 *       180.069250 *     1     2     3
    79)      C      6      1.697917 *       140.521902 *       144.903005 *     1     2     3
    80)      C      6      3.206642 *        97.680954 *       178.558229 *     1     2     3
    81)      C      6      4.585822 *        96.530039 *       184.184067 *     1     2     3
    82)      C      6      5.240912 *        82.160528 *       181.729148 *     1     2     3
    83)      N      7      4.562646 *        69.586130 *       175.262982 *     1     2     3
    84)      C      6      3.905173 *        54.919303 *       164.543775 *     1     2     3
    85)      C      6      3.169772 *        73.816264 *       170.451686 *     1     2     3
    86)      C      6      3.854878 *       111.609982 *        61.495900 *     1     2     3
    87)      C      6      4.436327 *       125.162378 *        49.549777 *     1     2     3
    88)      C      6      4.665216 *        96.953498 *        68.532943 *     1     2     3
    89)      C      6      5.639721 *        90.433056 *        60.696095 *     1     2     3
    90)      C      6      6.188216 *        78.767524 *        59.395855 *     1     2     3
    91)      C      6      5.478362 *        67.139331 *        64.778167 *     1     2     3
    92)      C      6      4.902608 *        70.418393 *        80.544189 *     1     2     3
    93)      C      6      4.493442 *        86.017489 *        83.554688 *     1     2     3
    94)      C      6      5.585155 *        54.898128 *        57.378281 *     1     2     3
    95)      C      6      5.659723 *        40.332716 *        55.944751 *     1     2     3
    96)      H      1      2.246059 *        83.297253 *        54.933777 *     1     2     3
    97)      H      1      6.517286 *        87.546756 *       102.094915 *     1     2     3
    98)      H      1      6.424338 *       105.153179 *       135.501306 *     1     2     3
    99)      H      1      4.210590 *       116.052615 *       143.519064 *     1     2     3
   100)      H      1      5.684375 *       160.803141 *       261.809367 *     1     2     3
   101)      H      1      7.586794 *       165.652222 *       317.248719 *     1     2     3
   102)      H      1      6.456844 *       143.472742 *        24.197907 *     1     2     3
   103)      H      1     11.043961 *        88.196752 *       254.292444 *     1     2     3
   104)      H      1     10.338441 *        66.484129 *       260.054894 *     1     2     3
   105)      H      1     10.524188 *        37.061735 *       248.094807 *     1     2     3
   106)      H      1     10.901960 *        54.826809 *        28.846988 *     1     3     2
   107)      H      1      3.161349 *       109.641969 *       265.670178 *     1     2     3
   108)      H      1      4.311734 *        75.842135 *       273.545414 *     1     2     3
   109)      H      1     10.798373 *        36.855104 *       295.433006 *     1     2     3
   110)      H      1     10.540852 *        43.820433 *       330.504538 *     1     2     3
   111)      H      1      6.414265 *        37.135733 *        96.061803 *     1     2     3
   112)      H      1      8.384470 *        51.552306 *       349.778765 *     1     3     2
   113)      H      1      7.784663 *        35.607090 *       360.337626 *     1     3     2
   114)      H      1      8.921018 *        47.028117 *        -9.663659 *     1     2     3
   115)      H      1     10.128529 *        66.036380 *         8.814008 *     1     2     3
   116)      H      1      8.648346 *        67.100705 *        22.712668 *     1     2     3
   117)      H      1      8.229285 *       136.573781 *       140.479041 *     1     3     2
   118)      H      1      9.520671 *       142.107791 *       234.427864 *     1     2     3
   119)      H      1      6.970928 *       126.178630 *       210.515857 *     1     2     3
   120)      H      1      5.259735 *       105.714294 *       188.268428 *     1     2     3
   121)      H      1      6.313335 *        80.905580 *       183.349112 *     1     2     3
   122)      H      1      5.521303 *       125.425333 *        48.306741 *     1     2     3
   123)      H      1      7.243975 *        77.659097 *        57.307058 *     1     2     3
   124)      H      1      5.134124 *        62.259781 *        90.539493 *     1     2     3

 Alpha eigenvalues:
 -.44850D+02 -.42931D+02 -.41940D+02 -.41814D+02 -.40986D+02 -.40057D+02 -.39878D+02 -.39468D+02 -.39029D+02 -.38780D+02
 -.38628D+02 -.38191D+02 -.37638D+02 -.37240D+02 -.36056D+02 -.35385D+02 -.34174D+02 -.33840D+02 -.33024D+02 -.32614D+02
 -.32188D+02 -.31901D+02 -.31782D+02 -.31384D+02 -.31049D+02 -.30889D+02 -.30658D+02 -.30312D+02 -.29952D+02 -.29781D+02
 -.29459D+02 -.29074D+02 -.28901D+02 -.28578D+02 -.28509D+02 -.28366D+02 -.28112D+02 -.27885D+02 -.27776D+02 -.27608D+02
 -.26819D+02 -.26677D+02 -.26502D+02 -.26211D+02 -.26054D+02 -.25277D+02 -.24335D+02 -.24028D+02 -.23832D+02 -.23674D+02
 -.23654D+02 -.23404D+02 -.23180D+02 -.23039D+02 -.22906D+02 -.22767D+02 -.22532D+02 -.22335D+02 -.22167D+02 -.21955D+02
 -.21717D+02 -.21465D+02 -.21318D+02 -.21071D+02 -.21008D+02 -.20869D+02 -.20835D+02 -.20789D+02 -.20657D+02 -.20406D+02
 -.20134D+02 -.20048D+02 -.19780D+02 -.19772D+02 -.19599D+02 -.19342D+02 -.19258D+02 -.19220D+02 -.19157D+02 -.18955D+02
 -.18612D+02 -.18530D+02 -.18345D+02 -.18200D+02 -.18075D+02 -.17967D+02 -.17963D+02 -.17896D+02 -.17853D+02 -.17811D+02
 -.17752D+02 -.17697D+02 -.17652D+02 -.17527D+02 -.17215D+02 -.17190D+02 -.17080D+02 -.17041D+02 -.17007D+02 -.16935D+02
 -.16827D+02 -.16620D+02 -.16437D+02 -.16419D+02 -.16391D+02 -.16356D+02 -.16273D+02 -.16189D+02 -.16173D+02 -.16080D+02
 -.16035D+02 -.15992D+02 -.15920D+02 -.15801D+02 -.15767D+02 -.15711D+02 -.15563D+02 -.15463D+02 -.15445D+02 -.15234D+02
 -.15133D+02 -.15089D+02 -.15052D+02 -.15027D+02 -.14953D+02 -.14905D+02 -.14823D+02 -.14811D+02 -.14678D+02 -.14652D+02
 -.14551D+02 -.14541D+02 -.14508D+02 -.14481D+02 -.14435D+02 -.14401D+02 -.14310D+02 -.14259D+02 -.14151D+02 -.14063D+02
 -.14007D+02 -.13917D+02 -.13874D+02 -.13792D+02 -.13777D+02 -.13659D+02 -.13546D+02 -.13512D+02 -.13468D+02 -.13232D+02
 -.13142D+02 -.13031D+02 -.12982D+02 -.12959D+02 -.12882D+02 -.12627D+02 -.12595D+02 -.12166D+02 -.11983D+02 -.11854D+02
 -.11810D+02 -.11794D+02 -.11755D+02 -.11677D+02 -.11648D+02 -.11628D+02 -.11409D+02 -.11344D+02 -.11302D+02 -.11191D+02
 -.11023D+02 -.11013D+02 -.10981D+02 -.10918D+02 -.10894D+02 -.10851D+02 -.10829D+02 -.10813D+02 -.10783D+02 -.10683D+02
 -.10676D+02 -.10577D+02 -.10500D+02 -.10452D+02 -.10437D+02 -.10423D+02 -.10391D+02 -.10288D+02 -.10166D+02 -.10141D+02
 -.10051D+02 -.10015D+02 -.99665D+01 -.96813D+01 -.95188D+01 -.93682D+01 -.92316D+01 -.88703D+01 -.86445D+01 -.86118D+01
 -.83169D+01 -.80567D+01 -.73462D+01 -.41992D+01 -.33427D+01 -.22590D+01 -.19005D+01 -.17558D+01 -.16719D+01 -.16151D+01
 -.15338D+01 -.15066D+01 -.14494D+01 -.13123D+01 -.11824D+01 -.11016D+01 -.97609D+00 -.80660D+00 -.72968D+00 -.64537D+00
 -.55073D+00 -.49912D+00 -.41285D+00 -.29987D+00 -.29267D+00 -.21112D+00 -.13856D+00 -.54059D-01 0.51211D-02 0.34898D-01
 0.12625D+00 0.19702D+00 0.26578D+00 0.28500D+00 0.32547D+00 0.42581D+00 0.47970D+00 0.56330D+00 0.61468D+00 0.63799D+00
 0.66257D+00 0.72139D+00 0.83109D+00 0.84668D+00 0.10119D+01 0.10616D+01 0.10877D+01 0.11075D+01 0.12484D+01 0.12736D+01
 0.13413D+01 0.14468D+01 0.14522D+01 0.15322D+01 0.15568D+01 0.16325D+01 0.16529D+01 0.17143D+01 0.17501D+01 0.17680D+01
 0.18150D+01 0.18799D+01 0.19692D+01 0.19729D+01 0.20993D+01 0.21203D+01 0.21262D+01 0.21420D+01 0.21872D+01 0.22058D+01
 0.22382D+01 0.22720D+01 0.22929D+01 0.23293D+01 0.23420D+01 0.23797D+01 0.24236D+01 0.24463D+01 0.24551D+01 0.24718D+01
 0.24783D+01 0.25272D+01 0.25699D+01 0.26031D+01 0.26139D+01 0.26200D+01 0.26433D+01 0.26698D+01 0.27135D+01 0.27348D+01
 0.27686D+01 0.27982D+01 0.28303D+01 0.28354D+01 0.28531D+01 0.28743D+01 0.28868D+01 0.29155D+01 0.29227D+01 0.29419D+01
 0.30051D+01 0.30203D+01 0.30895D+01 0.30941D+01 0.31123D+01 0.31887D+01 0.32189D+01 0.32205D+01 0.32962D+01 0.33196D+01
 0.33542D+01 0.33716D+01 0.34260D+01 0.34712D+01 0.35367D+01 0.35588D+01 0.35859D+01 0.36377D+01 0.36396D+01 0.36933D+01
 0.37038D+01 0.37404D+01 0.38125D+01 0.38365D+01 0.38478D+01 0.38577D+01 0.39020D+01 0.39496D+01 0.39513D+01 0.40019D+01
 0.40156D+01 0.40460D+01 0.40633D+01 0.40701D+01 0.40992D+01 0.41154D+01 0.41204D+01 0.41548D+01 0.41856D+01 0.42038D+01
 0.42212D+01 0.42362D+01 0.42616D+01 0.42881D+01 0.43418D+01 0.43690D+01 0.44061D+01 0.44280D+01 0.44859D+01 0.45008D+01
 0.45088D+01 0.45779D+01 0.45801D+01 0.46364D+01 0.46408D+01 0.46535D+01 0.46661D+01 0.47004D+01 0.47596D+01 0.47973D+01
 0.48164D+01 0.48197D+01 0.48516D+01 0.48852D+01 0.49115D+01 0.49536D+01 0.49974D+01 0.50424D+01 0.50708D+01 0.51235D+01
 0.51284D+01 0.51714D+01 0.52277D+01 0.52324D+01 0.52476D+01 0.53346D+01 0.54170D+01 0.54323D+01 0.54945D+01 0.55276D+01
 0.56101D+01 0.56692D+01 0.56986D+01 0.57522D+01 0.57726D+01 0.58244D+01 0.59970D+01 0.61356D+01 0.61815D+01 0.63017D+01
 0.63056D+01 0.63878D+01 0.64727D+01 0.65248D+01 0.65330D+01 0.67958D+01 0.70865D+01

 RHF calculation:
 Alpha HOMO=        -7.346188 eV
 Alpha LUMO=        -4.199227 eV


     Net atomic charges.
 Atom No.     Total; Sum over Wiberg coef;    X,Y,Z cartesian Gradient & length
    1  C      0.08743     3.93787            0.00169    0.00164   -0.00705    0.00743
    2  C     -0.01962     3.95671           -0.00068    0.00069    0.00086    0.00130
    3  C     -0.00919     3.96317            0.01088   -0.00172   -0.00212    0.01122
    4  C     -0.01748     3.96194            0.00094    0.00472    0.00915    0.01034
    5  C     -0.05995     3.93900            0.00626    0.00615   -0.00646    0.01089
    6  N     -0.05347     3.03918            0.01016   -0.00943   -0.00229    0.01405
    7  C     -0.06962     3.94374           -0.01687    0.00465    0.00151    0.01757
    8  C     -0.14571     3.95459           -0.00075   -0.00147    0.00470    0.00498
    9  C     -0.00942     3.95333            0.00458    0.00038   -0.00531    0.00702
   10  C     -0.18003     3.93255           -0.00927    0.00069    0.00240    0.00960
   11  C      0.00425     3.96083           -0.00300    0.00301    0.00635    0.00765
   12  C     -0.20683     3.94554            0.01302   -0.00746    0.00170    0.01510
   13  C     -0.11856     3.69269            0.00147   -0.01208   -0.00589    0.01352
   14  C     -0.11615     3.94315           -0.00983   -0.00264    0.00164    0.01031
   15  N     -0.02009     3.03754            0.00911    0.00646    0.00613    0.01274
   16  C     -0.11027     3.94512           -0.00487   -0.00387   -0.00350    0.00714
   17  C     -0.13431     3.96203           -0.01013    0.00158    0.00278    0.01063
   18  C     -0.04012     3.96343            0.00782   -0.00223   -0.00333    0.00879
   19  C      0.15074     3.94490           -0.00997    0.00201    0.00324    0.01068
   20  C     -0.09586     3.91141            0.01485    0.00036    0.00509    0.01570
   21  C     -0.15370     3.90938            0.00607   -0.01181    0.00621    0.01466
   22  C      0.06415     3.91716           -0.00134   -0.00831    0.00686    0.01086
   23  N     -0.08739     3.06895           -0.00877    0.00740   -0.01067    0.01567
   24  C     -0.08023     3.93544            0.00839    0.00847   -0.00804    0.01438
   25  C      0.00515     3.92451           -0.00135    0.00394   -0.00167    0.00449
   26  C     -0.01429     3.95619           -0.00464    0.00809    0.00058    0.00934
   27  C     -0.03405     3.91877            0.00689    0.00273    0.00179    0.00763
   28  C     -0.17962     3.84213           -0.00053    0.00096    0.00266    0.00287
   29  C      0.00809     3.93725           -0.00111   -0.00104   -0.00046    0.00159
   30  C     -0.08856     3.93486           -0.00418    0.00262    0.00356    0.00608
   31  C     -0.34749     3.51887            0.00295   -0.00732   -0.00266    0.00833
   32  N      0.48863     3.76221           -0.00209   -0.00028    0.00073    0.00223
   33  C      0.06839     3.94347            0.00646   -0.00526    0.00651    0.01057
   34  C     -0.04585     3.94974           -0.00409   -0.00650   -0.01122    0.01360
   35  C      0.07059     3.94576            0.00006   -0.00262   -0.00469    0.00538
   36  C     -0.10874     3.91273           -0.00209    0.00368    0.00352    0.00550
   37  C     -0.10459     3.92384            0.00045    0.00464   -0.00393    0.00610
   38  C      0.11127     3.93662           -0.00316   -0.00347    0.00314    0.00565
   39  C     -0.11237     3.94603            0.00589   -0.00179   -0.00300    0.00685
   40  C     -0.06042     3.94840           -0.00367   -0.00041    0.00353    0.00511
   41  C      0.04048     3.93722            0.00692    0.01041   -0.00531    0.01358
   42  C      0.00530     2.51704           -0.00737    0.00233   -0.00176    0.00793
   43  C      0.10622     3.95584            0.00292    0.00369    0.00137    0.00490
   44  C     -0.08890     3.95271            0.00440    0.00457    0.01351    0.01492
   45  C     -0.00616     3.94871           -0.00064   -0.00098   -0.00321    0.00342
   46  C     -0.16875     3.90827            0.00172    0.00107    0.00545    0.00581
   47  C      0.00713     3.93755           -0.00096   -0.00091    0.00229    0.00264
   48  C     -0.24358     3.71930           -0.00345   -0.00104   -0.00478    0.00599
   49  C      0.00914     3.93418           -0.00227   -0.00379   -0.00326    0.00550
   50  N     -0.09125     3.05048            0.00437   -0.00077    0.00039    0.00445
   51  C      0.07017     3.95702           -0.00046   -0.00492   -0.00966    0.01085
   52  C      0.06426     3.93965            0.00090    0.00153    0.00259    0.00314
   53  C      0.02923     3.95765            0.00446   -0.00394    0.00004    0.00596
   54  C     -0.02801     3.95874           -0.00027   -0.00303    0.00171    0.00348
   55  C     -0.02780     3.93707           -0.00315   -0.00109   -0.00356    0.00488
   56  N     -0.06904     3.03796           -0.00214    0.00146   -0.00152    0.00300
   57  C     -0.03985     3.93940            0.00124    0.00073    0.00436    0.00459
   58  C     -0.15168     3.95174           -0.00186    0.00493   -0.00098    0.00536
   59  C      0.00481     3.95130           -0.00191    0.00333   -0.00531    0.00655
   60  C     -0.00551     3.94897           -0.00267   -0.00527   -0.00175    0.00616
   61  C     -0.01924     3.95321           -0.00112    0.00016   -0.00080    0.00138
   62  C     -0.15248     3.94775           -0.00328   -0.00269    0.00172    0.00458
   63  C      0.00178     3.93105            0.00491   -0.00008    0.00259    0.00555
   64  N     -0.08726     3.03670            0.00097    0.00294    0.00166    0.00351
   65  C     -0.03490     3.93712           -0.00316   -0.00056   -0.00005    0.00321
   66  C     -0.10208     3.95144           -0.00016   -0.00010    0.00192    0.00193
   67  C      0.31354     3.85790            0.00618    0.00252   -0.00213    0.00701
   68  C     -0.32354     3.94121            0.00195   -0.00107   -0.00235    0.00323
   69  C     -0.17924     3.93106           -0.00393   -0.00156   -0.00515    0.00667
   70  C     -0.16503     3.11659           -0.00010    0.00198   -0.00048    0.00204
   71  C     -0.20025     3.95103           -0.00020   -0.00290    0.00105    0.00309
   72  C      0.00892     3.92875           -0.00177   -0.00053    0.00321    0.00371
   73  N     -0.13253     3.02535            0.00034   -0.00178    0.00373    0.00415
   74  C      0.00617     3.93405            0.00401    0.00472   -0.00256    0.00670
   75  C      0.39655     3.88183           -0.00151    0.00305   -0.00186    0.00388
   76  C     -0.14463     3.94141            0.00154   -0.00668    0.00616    0.00921
   77  C     -0.06559     3.94626           -0.01928    0.00438   -0.00182    0.01985
   78  C     -0.09074     3.94143           -0.00067    0.00035   -0.01023    0.01026
   79  C     -0.11377     3.90485           -0.00619   -0.00588   -0.00758    0.01142
   80  N      0.09426     3.59486            0.00711    0.00173    0.00640    0.00972
   81  C      0.25102     2.46752            0.00696   -0.00334    0.00897    0.01183
   82  C     -0.34759     3.84227            0.00975    0.00732    0.00931    0.01534
   83  C     -0.06391     3.95439           -0.00207    0.00332    0.00376    0.00543
   84  C     -0.04468     3.94381            0.00050    0.00206    0.00303    0.00370
   85  C      0.06995     3.94082           -0.00003    0.00118   -0.00323    0.00344
   86  C     -0.20856     3.86532           -0.00224    0.00054    0.00233    0.00328
   87  C      0.02371     3.92999            0.00119   -0.00169    0.00193    0.00282
   88  C     -0.15497     3.93168           -0.00142   -0.00153    0.00020    0.00210
   89  C     -0.02387     3.95008           -0.00193   -0.00086   -0.00214    0.00301
   90  C     -0.08833     3.95330            0.00302   -0.00453   -0.00044    0.00546
   91  C      0.10960     3.94517            0.00101    0.00002    0.00166    0.00195
   92  C     -0.08478     3.94868           -0.00069    0.00325    0.00203    0.00389
   93  H      0.12975     0.98316           -0.00026   -0.00134   -0.00093    0.00165
   94  H      0.13119     0.98279            0.00333    0.00080    0.00121    0.00363
   95  H      0.12333     0.98479           -0.00295   -0.00142   -0.00013    0.00327
   96  H      0.11731     0.98624           -0.01009    0.00138   -0.00238    0.01046
   97  H      0.29439     0.91333           -0.00076    0.00082    0.00261    0.00284
   98  H      0.11945     0.98573            0.00225   -0.00086   -0.00203    0.00315
   99  H      0.12450     0.98450           -0.00055    0.00045   -0.00185    0.00198
  100  H      0.13570     0.98159           -0.00088   -0.00122    0.00011    0.00150
  101  H      0.13482     0.98182           -0.00570    0.00255   -0.00164    0.00646
  102  H      0.14218     0.97978           -0.00166    0.00131    0.00142    0.00255
  103  H      0.14111     0.98009            0.00068    0.00087   -0.00026    0.00114
  104  H      0.14283     0.97960           -0.00036   -0.00114    0.00011    0.00120
  105  H      0.12256     0.98498            0.00030   -0.00023    0.00005    0.00038
  106  H      0.12865     0.98345            0.00132   -0.00171   -0.00059    0.00224
  107  H      0.13430     0.98196            0.00009    0.00361   -0.00115    0.00379
  108  H      0.12802     0.98361           -0.00020   -0.00010   -0.00056    0.00060
  109  H      0.12564     0.98421            0.00088   -0.00045    0.00033    0.00104
  110  H      0.13204     0.98256            0.00079    0.00149   -0.00013    0.00169
  111  H      0.14824     0.97802            0.00193   -0.00018   -0.00147    0.00243
  112  H      0.11794     0.98609            0.00067   -0.00095   -0.00072    0.00137
  113  H      0.12789     0.98364            0.00074   -0.00008   -0.00131    0.00150
  114  H      0.11764     0.98616           -0.00170   -0.00140    0.00036    0.00223
  115  H      0.11214     0.98743           -0.00094   -0.00111    0.00087    0.00169
  116  H      0.10434     0.98911            0.00000    0.00053    0.00005    0.00054
  117  H      0.14170     0.97992           -0.00314   -0.00026   -0.00254    0.00405
  118  H      0.16199     0.97376           -0.00083    0.00280   -0.00123    0.00317
  119  H      0.12989     0.98313            0.00158   -0.00125   -0.00120    0.00234
  120  H      0.12200     0.98512            0.00074    0.00012   -0.00010    0.00075
  121  H      0.10997     0.98791           -0.00023   -0.00022   -0.00069    0.00076

 Wiberg coefficients.
 Atom  Number Atom  Number   Distance   Wiberg coefficient
   C     1      C     2       1.51809    0.9616
   C     1      C     3       1.46013    1.0387
   C     3      C     4       1.41215    1.3612
   C     4      C     5       1.40386    1.3751
   C     3      N     6       2.80920    0.0993
   C     4      N     6       2.41098    0.0155
   C     5      N     6       1.34874    1.4451
   C     4      C     7       2.76175    0.1163
   N     6      C     7       1.35205    1.4213
   C     3      C     8       1.40266    1.3774
   C     5      C     8       2.73787    0.1148
   N     6      C     8       2.39225    0.0144
   C     7      C     8       1.39153    1.4187
   C     1      C     9       3.22589    0.0114
   C     2      C     9       2.35654    0.0131
   C     2      C    10       1.49457    0.9802
   C     9      C    10       1.35548    1.7490
   C     9      C    11       1.44878    1.0411
   C    10      C    12       2.72399    0.0244
   C    11      C    12       1.43684    1.2007
   C    11      C    13       2.44094    0.0155
   C    12      C    13       1.40152    1.3613
   C    10      C    14       4.94353    0.0142
   C    11      C    14       2.75033    0.1127
   C    13      C    14       1.40766    1.3147
   C    11      N    15       2.39167    0.0152
   C    12      N    15       2.79054    0.0774
   C    13      N    15       2.41346    0.0276
   C    14      N    15       1.34115    1.5110
   C    10      C    16       3.69001    0.0350
   C    11      C    16       1.38508    1.4692
   C    13      C    16       2.79056    0.0946
   N    15      C    16       1.36487    1.3474
   C    17      C    18       1.19604    2.7615
   C    17      C    19       1.40306    1.0608
   C    18      C    19       2.59906    0.0137
   C    18      C    20       3.60671    0.0343
   C    19      C    20       1.38256    1.2912
   C    19      C    21       2.34656    0.0343
   C    20      C    21       1.25182    2.3971
   C    18      C    22       5.50552    0.0161
   C    19      C    22       2.90657    0.1338
   C    20      C    22       2.36319    0.0293
   C    21      C    22       1.37947    1.3058
   C    19      N    23       2.45951    0.0203
   C    20      N    23       2.63560    0.1290
   C    21      N    23       2.25137    0.0276
   C    22      N    23       1.36328    1.4621
   C    18      C    24       3.59139    0.0429
   C    19      C    24       1.42214    1.3798
   C    21      C    24       2.59902    0.1187
   N    23      C    24       1.36692    1.4085
   C    17      C    25       2.60620    0.0192
   C    18      C    25       1.41024    1.0596
   C    17      C    26       3.48557    0.0556
   C    25      C    26       1.33970    1.6278
   C    17      C    27       3.53714    0.0151
   C    25      C    27       1.45663    1.0136
   C    25      C    28       2.46211    0.0134
   C    26      C    28       3.58579    0.0292
   C    27      C    28       1.33642    1.6556
   C    27      C    29       2.48065    0.0220
   C    28      C    29       1.35606    1.4453
   C    26      C    30       5.01898    0.0119
   C    27      C    30       2.86038    0.1194
   C    28      C    30       2.30914    0.0195
   C    29      C    30       1.41371    1.3432
   C    27      C    31       2.39978    0.0364
   C    28      C    31       2.56193    0.2424
   C    29      C    31       2.37357    0.0235
   C    30      C    31       1.37653    1.4027
   C    25      N    32       2.60368    0.0164
   C    26      N    32       3.01992    0.0144
   C    27      N    32       1.48368    0.9724
   C    28      N    32       2.31839    0.0434
   C    29      N    32       2.83586    0.1060
   C    30      N    32       2.43053    0.0154
   C    31      N    32       1.32805    1.5297
   C    25      C    33       2.71193    0.0588
   C    26      C    33       1.42828    1.0576
   C    25      C    34       2.63992    0.0628
   C    26      C    34       1.42260    1.0673
   C    33      C    34       1.34841    1.6227
   C    26      C    35       2.74983    0.0170
   C    33      C    35       1.41525    1.0610
   C    34      C    35       2.64838    0.0148
   C    34      C    36       3.31504    0.0220
   C    35      C    36       1.38484    1.2605
   C    35      C    37       2.34460    0.0351
   C    36      C    37       1.24401    2.4379
   C    34      C    38       5.47872    0.0177
   C    35      C    38       2.93899    0.1221
   C    36      C    38       2.37604    0.0299
   C    37      C    38       1.38341    1.2875
   C    36      C    39       2.65673    0.1075
   C    38      C    39       1.40842    1.4465
   C    34      C    40       3.87274    0.0381
   C    35      C    40       1.41427    1.4076
   C    37      C    40       2.62508    0.1072
   C    39      C    40       1.41654    1.3840
   C     2      C    41       2.44731    0.0117
   C    10      C    41       1.48526    0.9619
   C    38      C    41       1.49734    0.9507
   C    10      C    42       2.47650    0.0194
   C    11      C    42       2.54886    0.0542
   C    12      C    42       1.42447    1.2265
   C    13      C    42       2.38909    0.0867
   N    15      C    42       4.20875    0.0281
   C    38      C    42       2.49534    0.0175
   C    41      C    42       1.49205    0.9871
   C    26      C    43       2.68226    0.0129
   C    33      C    43       2.72371    0.0151
   C    34      C    43       1.42812    1.0183
   C    26      C    44       3.76870    0.0124
   C    33      C    44       3.45050    0.0480
   C    43      C    44       1.31205    1.8464
   C    31      C    45       3.43961    0.0100
   N    32      C    45       2.55949    0.0112
   C    43      C    45       1.48120    0.9624
   C    28      C    46       3.67264    0.0290
   C    31      C    46       2.36980    0.0234
   N    32      C    46       1.46098    0.9425
   C    43      C    46       2.57123    0.0119
   C    44      C    46       3.67150    0.0157
   C    45      C    46       1.40690    1.3916
   C    28      C    47       4.32273    0.0144
   C    31      C    47       2.94584    0.0169
   N    32      C    47       2.42214    0.0126
   C    45      C    47       2.43693    0.0103
   C    46      C    47       1.42308    1.2685
   C    25      C    48       5.21138    0.0122
   C    27      C    48       4.68960    0.0206
   C    28      C    48       5.63860    0.2756
   C    29      C    48       6.07206    0.0307
   C    30      C    48       5.38740    0.0436
   C    31      C    48       4.15450    0.1797
   N    32      C    48       3.63477    0.0633
   C    45      C    48       2.67228    0.1048
   C    46      C    48       2.33652    0.0437
   C    47      C    48       1.34652    1.5233
   C    28      C    49       6.41093    0.0125
   C    46      C    49       2.78777    0.1173
   C    47      C    49       2.43698    0.0276
   C    48      C    49       1.37294    1.3615
   C    28      N    50       6.00551    0.0185
   C    31      N    50       4.54794    0.0124
   C    43      N    50       2.37215    0.0109
   C    44      N    50       2.94404    0.0157
   C    45      N    50       1.36813    1.3853
   C    46      N    50       2.41828    0.0228
   C    47      N    50       2.80511    0.1020
   C    48      N    50       2.32415    0.0140
   C    49      N    50       1.35429    1.4295
   C    34      C    51       3.58028    0.0196
   C    43      C    51       2.62977    0.0159
   C    44      C    51       1.31839    1.8283
   C    45      C    51       3.69825    0.0190
   C    43      C    52       3.57594    0.0177
   C    51      C    52       1.44646    1.0251
   C    43      C    53       3.57532    0.0188
   C    51      C    53       1.48573    0.9839
   C    52      C    53       2.56622    0.0185
   C    44      C    54       3.62575    0.0201
   C    53      C    54       1.41646    1.3356
   C    54      C    55       1.40564    1.3388
   C    53      N    56       2.80917    0.0982
   C    54      N    56       2.40405    0.0162
   C    55      N    56       1.34729    1.4597
   C    54      C    57       2.75387    0.1095
   N    56      C    57       1.35426    1.4128
   C    44      C    58       2.87537    0.0178
   C    53      C    58       1.39998    1.4061
   C    55      C    58       2.75125    0.1108
   N    56      C    58       2.39937    0.0148
   C    57      C    58       1.39352    1.4094
   C    44      C    59       3.67182    0.0549
   C    52      C    59       1.39036    1.6680
   C    52      C    60       2.42749    0.0105
   C    53      C    60       3.16082    0.0294
   C    54      C    60       2.58082    0.0108
   C    55      C    60       3.75412    0.0281
   C    57      C    60       5.23226    0.0135
   C    59      C    60       1.39066    1.1215
   C    52      C    61       2.07315    0.0121
   C    59      C    61       1.49182    0.9696
   C    60      C    61       2.75944    0.0114
   C    51      C    62       2.73554    0.0107
   C    52      C    62       1.49919    0.9762
   C    59      C    62       2.05873    0.0113
   C    61      C    62       1.46122    1.1380
   C    52      C    63       2.74946    0.0102
   C    59      C    63       3.39172    0.0408
   C    62      C    63       1.35066    1.6495
   C    52      N    64       3.83776    0.0120
   C    61      N    64       2.73973    0.0958
   C    62      N    64       2.33910    0.0135
   C    63      N    64       1.40231    1.1849
   C    59      C    65       3.83204    0.0119
   C    62      C    65       2.70571    0.1058
   N    64      C    65       1.32349    1.6882
   C    52      C    66       3.40214    0.0419
   C    59      C    66       2.74163    0.0117
   C    61      C    66       1.34687    1.6801
   C    63      C    66       2.87782    0.0617
   N    64      C    66       2.44533    0.0193
   C    65      C    66       1.44379    1.1516
   C     1      C    68       3.63943    0.0293
   C    67      C    68       1.23924    2.2508
   C    67      C    69       1.36410    1.3280
   C    68      C    69       2.60310    0.0232
   C    13      C    70       2.79021    0.0810
   C    67      C    70       2.40214    0.0595
   C    68      C    70       3.53356    0.0273
   C    69      C    70       1.41571    1.2455
   C    70      C    71       1.40805    1.2919
   C    67      C    72       4.10848    0.0227
   C    69      C    72       2.74493    0.0604
   C    70      C    72       2.42728    0.0580
   C    71      C    72       1.37463    1.5546
   C    67      N    73       3.63131    0.0191
   C    69      N    73       2.40127    0.0238
   C    70      N    73       2.83711    0.0584
   C    71      N    73       2.41119    0.0144
   C    72      N    73       1.38680    1.2279
   C    67      C    74       2.42345    0.0277
   C    68      C    74       3.53371    0.0235
   C    69      C    74       1.43608    1.1337
   C    70      C    74       2.47690    0.0172
   C    71      C    74       2.76097    0.1008
   N    73      C    74       1.32355    1.6474
   C     1      C    75       2.57091    0.0232
   C    41      C    75       2.57292    0.0109
   C    67      C    75       2.58439    0.0625
   C    68      C    75       1.34780    1.4925
   C    69      C    75       3.94727    0.0612
   C    70      C    75       4.80199    0.0236
   C    72      C    75       6.68924    0.0129
   C     1      C    76       1.37336    1.7470
   C     2      C    76       2.35934    0.0102
   C     4      C    76       3.83409    0.0271
   N     6      C    76       5.25126    0.0113
   C     8      C    76       3.06264    0.0276
   C    41      C    76       1.55679    0.9143
   C    42      C    76       2.53804    0.0224
   C    67      C    76       3.51118    0.0225
   C    75      C    76       1.45096    1.0502
   C    67      C    77       3.54983    0.0207
   C    75      C    77       1.44580    1.0526
   C    68      C    78       2.97186    0.0175
   C    75      C    78       2.56756    0.0121
   C    77      C    78       1.43093    1.3263
   C    77      C    79       2.32689    0.0119
   C    78      C    79       1.40583    1.4776
   C    75      N    80       3.72185    0.0127
   C    77      N    80       2.30902    0.1104
   C    78      N    80       2.23928    0.0226
   C    79      N    80       1.37464    1.2882
   C    77      C    81       2.78386    0.0260
   C    78      C    81       3.34589    0.0773
   C    79      C    81       2.79388    0.0587
   N    80      C    81       1.43889    1.0695
   C    68      C    82       3.71928    0.0197
   C    75      C    82       2.54808    0.0121
   C    77      C    82       1.39022    1.3560
   C    78      C    82       2.24784    0.0206
   C    79      C    82       2.29165    0.1109
   N    80      C    82       1.45280    1.0564
   C    81      C    82       1.40659    1.2320
   C     2      C    83       1.51181    0.9712
   C    10      C    83       2.32388    0.0724
   C     1      C    84       3.42242    0.0124
   C     2      C    84       2.36202    0.0104
   C     9      C    84       1.47905    1.0466
   C    83      C    84       1.36141    1.8005
   C    83      C    85       1.44120    1.0216
   C     2      C    86       3.51852    0.0110
   C    84      C    86       3.33679    0.0464
   C    85      C    86       1.33337    1.7824
   C    83      C    87       3.61930    0.0148
   C    85      C    87       2.43248    0.0284
   C    86      C    87       1.32673    1.8496
   C    52      C    88       5.02972    0.0105
   C    60      C    88       2.68224    0.0527
   C    85      C    88       2.74355    0.0340
   C    86      C    88       2.28194    0.0175
   C    87      C    88       1.47161    1.0129
   C     3      C    89       3.53499    0.0145
   C     5      C    89       3.16968    0.0143
   C    60      C    89       3.80737    0.0104
   C    86      C    89       2.64159    0.0528
   C    88      C    89       1.47440    1.0344
   C     4      C    90       1.46544    0.9988
   C    85      C    90       1.48648    0.9880
   C    86      C    90       2.33131    0.0106
   C    87      C    90       2.84305    0.0289
   C    88      C    90       2.45497    0.0123
   C    89      C    90       1.35919    1.8044
   C    52      C    91       3.77850    0.0110
   C    54      C    91       2.81204    0.0173
   C    59      C    91       2.79679    0.0185
   C    60      C    91       1.42801    1.0448
   C    86      C    91       3.43830    0.0449
   C    87      C    91       2.51202    0.0101
   C    88      C    91       1.33678    1.6547
   C    89      C    91       2.42206    0.0124
   C    90      C    91       3.55196    0.0422
   C    44      C    92       4.17531    0.0105
   C    52      C    92       2.97762    0.0884
   C    54      C    92       1.41843    1.0706
   C    59      C    92       2.47683    0.0103
   C    60      C    92       1.35530    1.5760
   C    87      C    92       3.94183    0.0104
   C    88      C    92       2.67128    0.0586
   C    91      C    92       1.43104    1.0524
   C     2      H    93       1.11768    0.9291
   C    76      H    93       2.93467    0.0115
   C     5      H    94       1.09770    0.9510
   C     7      H    95       1.09624    0.9543
   C     8      H    96       1.09679    0.9570
   C    13      H    97       1.22454    0.6743
   C    70      H    97       1.57789    0.2181
   C    14      H    98       1.09646    0.9537
   C    16      H    99       1.09630    0.9531
   C    22      H   100       1.09267    0.9492
   C    24      H   101       1.09610    0.9475
   C    28      H   102       2.17533    0.0100
   C    29      H   102       1.09396    0.9387
   C    48      H   102       7.04895    0.0114
   C    30      H   103       1.09388    0.9442
   C    39      H   104       1.09844    0.9515
   C    40      H   105       1.09653    0.9588
   C    47      H   106       1.09799    0.9387
   C    49      H   107       1.09552    0.9449
   C    55      H   108       1.09761    0.9513
   C    57      H   109       1.09666    0.9538
   C    58      H   110       1.09731    0.9581
   C    63      H   111       1.09680    0.9458
   C    63      H   112       3.34773    0.0104
   C    65      H   112       1.09681    0.9521
   C    66      H   113       1.09241    0.9590
   C    71      H   114       1.09532    0.9608
   C    72      H   115       1.09626    0.9569
   C    69      H   116       2.22561    0.0115
   C    72      H   116       3.32012    0.0101
   C    74      H   116       1.09601    0.9529
   C    78      H   117       1.09076    0.9549
   C    79      H   118       1.09171    0.9447
   C    84      H   119       1.08875    0.9569
   C    85      H   120       3.42057    0.0104
   C    87      H   120       1.09018    0.9505
   C    89      H   121       1.09556    0.9584

     Dipole              X           Y           Z         Total
     POINT-CHARGE     7.67932    -7.75478     0.70748    10.93659
     HYBRID          -1.86121     0.22796     0.96247     2.10770
     SUM              5.81811    -7.52682     1.66995     9.65879
 The component of quadrupole moment in A.U.
     X2          XY          Y2          XZ          YZ          Z2
   -32.86565   -12.48569    38.97899     5.29209    20.77070    -6.11334
 Main values of quadrupole tensor
   -37.78257   -10.48765    48.27022
 Corresponding eigenvectors      
     0.92266     0.23318    -0.30711
     0.36617    -0.28018     0.88737
    -0.12087     0.93120     0.34389
 Polarizability has not computed due to pointer IN_OUT(2,14)=0

 Heat of formation..........     1733.63661 kcal/mol
 Total energy...............   -11679.23652 eV
 Total energy...............  -269334.87332 kcal/mol
 Electronic energy..........  -187353.76671 eV
 Core-core repulsion energy.   175674.53019 eV
 Final bond order matrix has been written to file *.den

 ------------------------------------------------------


 Ionization potential              7.34619 eV

 Dipole moment                     9.65879 debye

 Electronic energy           -187353.76671 eV

 Core-core repulsion energy   175674.53019 eV

 Heat of formation              1733.63661 kcal/mol

 The total energy in eV:      -11679.23652

 The total energy in kcal/mol:-.2693348733D+06

 ------------------------------------------------------

 Atom   Atomic   Bond length   Bond angle  Twist angle                      Atom                  Coordinates
 number number   (angstroms)   (degrees)    (degrees)                      number
    I               J I         K J I       L K J I           J    K    L    I         X              Y              Z

    1) XX  99                                                                1)      0.00000      0.00000      0.00000
    2) XX  99     0.999990                                    1              2)      0.99999      0.00000      0.00000
    3) XX  99     0.999990      90.000000                     2    1         3)      0.99999      0.99999      0.00000
    4)  C   6     2.179353 *   115.393782 *   105.760525 *    1    2    3    4)     -0.93459     -0.53476      1.89477
    5)  C   6     2.349933 *   109.933483 *    63.812393 *    1    2    3    5)     -0.80116      0.97492      1.98239
    6)  C   6     3.476748 *   103.368734 *   113.335177 *    1    2    3    6)     -0.80388     -1.33985      3.10586
    7)  C   6     4.387608 *    92.968917 *   101.191560 *    1    2    3    7)     -0.22725     -0.85045      4.29839
    8)  C   6     5.681401 *    91.734642 *   107.330216 *    1    2    3    8)     -0.17198     -1.69159      5.42100
    9)  N   7     6.194885 *    96.260289 *   118.547019 *    1    2    3    9)     -0.67552     -2.94276      5.40929
   10)  C   6     5.621345 *   103.025099 *   128.495494 *    1    2    3   10)     -1.26693     -3.40900      4.28639
   11)  C   6     4.308784 *   108.197103 *   130.041641 *    1    2    3   11)     -1.34558     -2.63340      3.13373
   12)  C   6     3.714130 *   139.054022 *    33.336714 *    1    2    3   12)     -2.80539      2.03354      1.33765
   13)  C   6     2.363667 *   136.846470 *    32.654429 *    1    2    3   13)     -1.72435      1.36112      0.87229
   14)  C   6     4.509639 *   152.955263 *    15.402753 *    1    2    3   14)     -4.01652      1.97682      0.54461
   15)  C   6     4.197397 *   164.637023 *   333.186903 *    1    2    3   15)     -4.04741      0.99247     -0.50162
   16)  C   6     5.437505 *   165.715278 *   302.482177 *    1    2    3   16)     -5.26939      0.72052     -1.13176
   17)  C   6     6.602921 *   164.906286 *   332.433396 *    1    2    3   17)     -6.37513      1.52419     -0.79570
   18)  N   7     6.789592 *   158.319420 *     2.650366 *    1    2    3   18)     -6.30928      2.50561      0.11599
   19)  C   6     5.884162 *   151.128001 *    16.502375 *    1    2    3   19)     -5.15276      2.72416      0.80706
   20)  C   6     7.674561 *    63.663556 *   264.739030 *    1    2    3   20)      3.40475     -0.63066     -6.84900
   21)  C   6     7.278412 *    55.793764 *   268.929886 *    1    2    3   21)      4.09173     -0.11242     -6.01834
   22)  C   6     8.322899 *    71.893092 *   260.990949 *    1    2    3   22)      2.58668     -1.23875     -7.81314
   23)  C   6     7.968715 *    81.146049 *   259.211832 *    1    2    3   23)      1.22652     -1.47380     -7.73460
   24)  C   6     8.864351 *    86.605090 *   256.793286 *    1    2    3   24)      0.52493     -2.02164     -8.61476
   25)  C   6    10.196696 *    84.746034 *   255.700943 *    1    2    3   25)      0.93372     -2.50783     -9.83929
   26)  N   7    10.515199 *    77.512319 *   256.959645 *    1    2    3   26)      2.27370     -2.31649    -10.00168
   27)  C   6     9.720191 *    71.603086 *   259.241791 *    1    2    3   27)      3.06767     -1.72169     -9.06131
   28)  C   6     7.040157 *    46.019081 *   275.849917 *    1    2    3   28)      4.88882      0.51633     -5.03951
   29)  C   6     6.014241 *    43.938585 *   286.188421 *    1    2    3   29)      4.33076      1.16348     -4.00774
   30)  C   6     8.109236 *    38.747103 *   273.072414 *    1    2    3   30)      6.32452      0.27203     -5.06815
   31)  C   6     8.862692 *    39.143304 *   261.199933 *    1    2    3   31)      6.87363     -0.85591     -5.52882
   32)  C   6     9.814689 *    34.562375 *   254.894682 *    1    2    3   32)      8.08249     -1.45096     -5.37552
   33)  C   6    10.059954 *    27.140924 *   260.940034 *    1    2    3   33)      8.95222     -0.72265     -4.53190
   34)  C   6     9.472140 *    25.983832 *   277.129568 *    1    2    3   34)      8.51467      0.51506     -4.11782
   35)  N   7     8.585388 *    31.353898 *   283.965013 *    1    2    3   35)      7.33166      1.07806     -4.33514
   36)  C   6     4.756631 *    45.864719 *   296.109336 *    1    2    3   36)      3.31230      1.50237     -3.06546
   37)  C   6     5.716159 *    36.948571 *   304.319158 *    1    2    3   37)      4.56821      1.93721     -2.83780
   38)  C   6     3.503674 *    55.044149 *   297.547345 *    1    2    3   38)      2.00741      1.32806     -2.54603
   39)  C   6     2.708006 *    52.291633 *   323.733246 *    1    2    3   39)      1.65633      1.72735     -1.26732
   40)  C   6     1.709671 *    69.599458 *   334.969666 *    1    2    3   40)      0.59596      1.45194     -0.67799
   41)  C   6     1.419607 *   110.198544 *   302.656834 *    1    2    3   41)     -0.49015      0.71892     -1.12169
   42)  C   6     2.492995 *    96.108325 *   277.663415 *    1    2    3   42)     -0.26528      0.33056     -2.45670
   43)  C   6     3.338724 *    73.652929 *   281.133913 *    1    2    3   43)      0.93970      0.61865     -3.14345
   44)  C   6     1.703971 *   121.864580 *   170.676684 *    1    3    2   44)     -1.64587      0.37372     -0.23445
   45)  C   6     3.101328 *   127.916080 *   156.531937 *    1    3    2   45)     -2.93455      0.23936     -0.97436
   46)  C   6     6.571806 *    27.524826 *    45.377128 *    1    3    2   46)      5.62948      2.61249     -2.16161
   47)  C   6     6.343819 *    20.427846 *    22.800083 *    1    3    2   47)      5.64698      2.76034     -0.85803
   48)  C   6     7.979065 *    33.862703 *   316.009120 *    1    2    3   48)      6.62562      3.19866     -3.08792
   49)  C   6     8.734310 *    33.777978 *   301.332954 *    1    2    3   49)      7.25994      2.52521     -4.14786
   50)  C   6    10.063936 *    36.738723 *   302.925177 *    1    2    3   50)      8.06495      3.27208     -5.05300
   51)  C   6    10.497863 *    39.284770 *   313.720223 *    1    2    3   51)      8.12544      4.59398     -4.80393
   52)  C   6     9.936683 *    40.725278 *   324.440259 *    1    2    3   52)      7.53048      5.27400     -3.77021
   53)  N   7     8.670669 *    38.450264 *   327.435134 *    1    2    3   53)      6.79042      4.54405     -2.90212
   54)  C   6     6.324745 *    27.429515 *     8.978432 *    1    2    3   54)      5.61371      2.87784      0.45469
   55)  C   6     6.666407 *    39.512083 *    14.322033 *    1    2    3   55)      5.14307      4.10962      1.04921
   56)  C   6     6.367179 *    19.514424 *    36.855946 *    1    2    3   56)      6.00143      1.70185      1.27574
   57)  C   6     5.952185 *    27.123308 *    62.838856 *    1    2    3   57)      5.29761      1.23876      2.41440
   58)  C   6     6.395713 *    27.875978 *    89.867031 *    1    2    3   58)      5.65357      0.00694      2.99037
   59)  N   7     7.183680 *    21.423463 *   105.923690 *    1    2    3   59)      6.68733     -0.71988      2.52321
   60)  C   6     7.562191 *    11.436293 *    99.838256 *    1    2    3   60)      7.41205     -0.25620      1.47737
   61)  C   6     7.198741 *    37.968457 *   349.130139 *    1    3    2   61)      7.08841      0.93743      0.83519
   62)  C   6     6.582628 *    48.067784 *    26.595212 *    1    2    3   62)      4.39885      4.37890      2.19233
   63)  C   6     6.025181 *    48.779567 *    42.108358 *    1    2    3   63)      3.97034      3.36221      3.03888
   64)  C   6     7.524105 *    54.608930 *    17.875689 *    1    2    3   64)      4.35762      5.83768      1.88278
   65)  C   6     7.606001 *    47.463228 *     6.979684 *    1    2    3   65)      5.14214      5.56290      0.68104
   66)  C   6     8.555539 *    49.956838 *    -1.483315 *    1    2    3   66)      5.50433      6.54758     -0.16955
   67)  N   7     9.353892 *    57.017728 *     1.230163 *    1    2    3   67)      5.09207      7.84460      0.16845
   68)  C   6     9.289310 *    61.864085 *     8.819735 *    1    2    3   68)      4.38051      8.09474      1.25599
   69)  C   6     8.407816 *    61.915488 *    17.231717 *    1    2    3   69)      3.95818      7.08488      2.19743
   70)  C   6     4.635514 *   159.343287 *   115.244790 *    1    3    2   70)     -3.56022     -2.57393     -1.47908
   71)  C   6     3.620058 *   135.335350 *   196.924974 *    1    2    3   71)     -2.57471     -2.43452     -0.74082
   72)  C   6     5.857389 *   152.928356 *   119.820579 *    1    3    2   72)     -4.62538     -2.75066     -2.31275
   73)  C   6     6.309979 *   143.992756 *   137.194199 *    1    3    2   73)     -5.53380     -1.68493     -2.52070
   74)  C   6     7.672105 *   141.841988 *   133.874630 *    1    3    2   74)     -6.58876     -1.94270     -3.41692
   75)  C   6     8.450928 *   142.589773 *   232.049231 *    1    2    3   75)     -6.71262     -3.15738     -4.04843
   76)  N   7     8.120837 *   135.676099 *   222.447450 *    1    2    3   76)     -5.80966     -4.18693     -3.82956
   77)  C   6     6.929354 *   133.826890 *   216.818779 *    1    2    3   77)     -4.79845     -4.00194     -2.99588
   78)  C   6     2.634895 *   124.052778 *   180.069250 *    1    2    3   78)     -1.47543     -2.18307     -0.00264
   79)  C   6     1.697917 *   140.521902 *   144.903005 *    1    2    3   79)     -1.31057     -0.88323      0.62068
   80)  C   6     3.206642 *    97.680954 *   178.558229 *    1    2    3   80)     -0.42859     -3.17686      0.07996
   81)  C   6     4.585822 *    96.530039 *   184.184067 *    1    2    3   81)     -0.52152     -4.54393     -0.33241
   82)  C   6     5.240912 *    82.160528 *   181.729148 *    1    2    3   82)      0.71485     -5.18957     -0.15667
   83)  N   7     4.562646 *    69.586130 *   175.262982 *    1    2    3   83)      1.59145     -4.26149      0.35313
   84)  C   6     3.905173 *    54.919303 *   164.543775 *    1    2    3   84)      2.24442     -3.08020      0.85168
   85)  C   6     3.169772 *    73.816264 *   170.451686 *    1    2    3   85)      0.88347     -3.00199      0.50496
   86)  C   6     3.854878 *   111.609982 *    61.495900 *    1    2    3   86)     -1.41970      1.71033      3.14949
   87)  C   6     4.436327 *   125.162378 *    49.549777 *    1    2    3   87)     -2.55486      2.35302      2.75989
   88)  C   6     4.665216 *    96.953498 *    68.532943 *    1    2    3   88)     -0.56479      1.69475      4.30965
   89)  C   6     5.639721 *    90.433056 *    60.696095 *    1    2    3   89)     -0.04263      2.76024      4.91790
   90)  C   6     6.188216 *    78.767524 *    59.395855 *    1    2    3   90)      1.20540      3.09010      5.22421
   91)  C   6     5.478362 *    67.139331 *    64.778167 *    1    2    3   91)      2.12830      2.15110      4.56679
   92)  C   6     4.902608 *    70.418393 *    80.544189 *    1    2    3   92)      1.64310      0.75885      4.55631
   93)  C   6     4.493442 *    86.017489 *    83.554688 *    1    2    3   93)      0.31208      0.50319      4.45426
   94)  C   6     5.585155 *    54.898128 *    57.378281 *    1    2    3   94)      3.21164      2.46331      3.84856
   95)  C   6     5.659723 *    40.332716 *    55.944751 *    1    2    3   95)      4.31440      2.05132      3.03488
   96)  H   1     2.246059 *    83.297253 *    54.933777 *    1    2    3   96)      0.26216      1.28159      1.82581
   97)  H   1     6.517286 *    87.546756 *   102.094915 *    1    2    3   97)      0.27897     -1.36433      6.36677
   98)  H   1     6.424338 *   105.153179 *   135.501306 *    1    2    3   98)     -1.67933     -4.42294      4.34621
   99)  H   1     4.210590 *   116.052615 *   143.519064 *    1    2    3   99)     -1.84928     -3.04154      2.24906
  100)  H   1     5.684375 *   160.803141 *   261.809367 *    1    2    3  100)     -5.36829     -0.26629     -1.85004
  101)  H   1     7.586794 *   165.652222 *   317.248719 *    1    2    3  101)     -7.35016      1.38054     -1.27622
  102)  H   1     6.456844 *   143.472742 *    24.197907 *    1    2    3  102)     -5.18855      3.50547      1.57527
  103)  H   1    11.043961 *    88.196752 *   254.292444 *    1    2    3  103)      0.34752     -2.98842    -10.62627
  104)  H   1    10.338441 *    66.484129 *   260.054894 *    1    2    3  104)      4.12507     -1.63721     -9.33738
  105)  H   1    10.524188 *    37.061735 *   248.094807 *    1    2    3  105)      8.39816     -2.36627     -5.88474
  106)  H   1    10.901960 *    54.826809 *    28.846988 *    1    3    2  106)      9.96008     -1.07872     -4.29951
  107)  H   1     3.161349 *   109.641969 *   265.670178 *    1    2    3  107)     -1.06266     -0.22479     -2.96890
  108)  H   1     4.311734 *    75.842135 *   273.545414 *    1    2    3  108)      1.05463      0.25854     -4.17277
  109)  H   1    10.798373 *    36.855104 *   295.433006 *    1    2    3  109)      8.64037      2.78149     -5.84911
  110)  H   1    10.540852 *    43.820433 *   330.504538 *    1    2    3  110)      7.60537      6.35257     -3.59345
  111)  H   1     6.414265 *    37.135733 *    96.061803 *    1    2    3  111)      5.11350     -0.40892      3.85067
  112)  H   1     8.384470 *    51.552306 *   349.778765 *    1    3    2  112)      8.25602     -0.88307      1.16523
  113)  H   1     7.784663 *    35.607090 *   360.337626 *    1    3    2  113)      7.68023      1.27054     -0.02671
  114)  H   1     8.921018 *    47.028117 *    -9.663659 *    1    2    3  114)      6.08092      6.43478     -1.09572
  115)  H   1    10.128529 *    66.036380 *     8.814008 *    1    2    3  115)      4.11377      9.14619      1.41819
  116)  H   1     8.648346 *    67.100705 *    22.712668 *    1    2    3  116)      3.36518      7.34897      3.07605
  117)  H   1     8.229285 *   136.573781 *   140.479041 *    1    3    2  117)     -7.31173     -1.14046     -3.59987
  118)  H   1     9.520671 *   142.107791 *   234.427864 *    1    2    3  118)     -7.51341     -3.40158     -4.75617
  119)  H   1     6.970928 *   126.178630 *   210.515857 *    1    2    3  119)     -4.11497     -4.84742     -2.85716
  120)  H   1     5.259735 *   105.714294 *   188.268428 *    1    2    3  120)     -1.42455     -5.01052     -0.72814
  121)  H   1     6.313335 *    80.905580 *   183.349112 *    1    2    3  121)      0.99790     -6.22332     -0.36419
  122)  H   1     5.521303 *   125.425333 *    48.306741 *    1    2    3  122)     -3.20038      2.99258      3.35959
  123)  H   1     7.243975 *    77.659097 *    57.307058 *    1    2    3  123)      1.54824      3.82233      5.95550
  124)  H   1     5.134124 *    62.259781 *    90.539493 *    1    2    3  124)      2.38975     -0.04279      4.54384

 Normal termination. 

 +-------------------------------------------------+
 |    Date: 20.12.2003 Time: 13.24.22              |
 +-------------------------------------------------+
  Elapsed time is       5954 second(s)
  Return code is      0
