# Supplementary material for: Characterization by SEM, TEM and Quantum-Chemical Simulations of the Spherical Carbon with Nitrogen (SCN) Active Carbon Produced by Thermal Decomposition of Poly(vinylpyridine-divinylbenzene) Copolymer
Source: Materials (Basel). 2009 Sep 7;2(3):1239–51. doi: 10.3390/ma2031239 (PMC5445732; doi:10.3390/ma2031239)
Supplement: Supplementary file 1 [file materials-02-01239-s001.zip › Supplementary Data/c08.prt]

 File name for system under study is:
 SKN                                                                             
 +--------------------- QuChem --------------------+
 | Quantum Chemisty SemiEmpirical and SemiAbInitio |
 |   program for Molecule and Cluster simulation   |
 |   by Khavryutchenko Vladimir D. CompChem Group. |
 |  E-mail: vkhavr@compchem.kiev.ua  Reg.No 000001 |
 |    UKRAINE 02091, Kiev, ul. Revutskogo 13/149   |
 | Compaq Visual Fortran 6.6 / 300 atoms & 1000 AO |
 | Copyright (C) 1990-2003 CompChem. Ed.02.08.2003 |
 +-------------------------------------------------+
 |     Date: 20.12.2003 Time: 20.54.58             |
 +-------------------------------------------------+
 Commentary for system under study is:
 Cluster SKN by PM3 method.Mult=1. Point 08.                                     

 Timing section. =============================
 Computation time is:10 day(s),  0 hour(s),  0 min.,  1 sec.
 or in seconds:    864001
 Quantum chemistry method section. ===========
 Used quantum chemistry method is PM3
 In/out file control section. ================
 i= 1; 10
 i= 2; 10
 i= 3; 11
 i= 4; 00
 i= 5; 11
 i= 6; 11
 i= 7; 01
 i= 8; 00
 i= 9; 11
 i=10; 01
 i=11; 01
 i=12; 00
 i=13; 00
 i=14; 00
 i=15; 00
 i=16; 00
 SCF information section. ====================
 Charge of system KHARGE:.............   0
 Multiplicity of system IMULT:........   1
 Close or open shell HF ISHELL:.......   0
 Initial density matrix KTRIAL:.......   0
 Max. number of SCF calc. KITSCF:..... 515
 Density matrix extrapol. NSTART:.....   1
 Density matrix extrapol. NSTEP:......   4
 Density matrix saving & print. IWPF:.   1
 Shift of LUMO in eV SHLEV:........           0.000
 SCF accuracy for optimiz. SCFOPT:.     0.000005000
 SCF accuracy for optimiz. SCFHES:.     0.000005000
 SCF accuracy for optimiz. SCFDIP:.     0.000155000
 SCF accuracy for optimiz. SCFPOL:.     0.000255000
 Printing pointer section. ===================
 Optimization control section. ===============
 Number of function evaluation 
 during optimization MAXEND.........      90803
 Max. gradient for optimization 
 terminating GMAX..................     0.15000
 Max. determination of hessian 
 for Newton-Raphson optim. RMVAL...     0.15000
 Parameter for N-R optimization 
 convergence rate RMVAL............     0.05000
 ==================== End of read of control file ====================
 Geometry is reding from exist file 3 with current structure.

     Trial geometry parameters
     NOTE! These parameters define the initial trial geometry of the previous run
     This run starts where the previous ended due to time or iteration limit.
    Atom  Symbol  Atomic   Bond length       Bond angle        Twist
   number         number   (angstroms)       (degrees)        (degrees)
     I                       NA I             NB NA I        NC  NB  NA  I     NA    NB    NC
     1)     XX     99
     2)     XX     99      0.999990                                             1
     3)     XX     99      0.999990          90.000000                          2     1
     4)      C      6      3.921380 *       124.195030 *       113.563330 *     1     2     3
     5)      C      6      3.991120 *       125.885390 *        89.445130 *     1     2     3
     6)      C      6      4.928140 *       112.305720 *       120.835080 *     1     2     3
     7)      C      6      5.648030 *       102.313880 *       111.787120 *     1     2     3
     8)      C      6      6.832810 *        98.066780 *       117.299080 *     1     2     3
     9)      N      7      7.331810 *       100.717200 *       127.257140 *     1     2     3
    10)      C      6      6.833530 *       107.286120 *       135.282390 *     1     2     3
    11)      C      6      5.649080 *       114.202140 *       135.003500 *     1     2     3
    12)      C      6      5.204200 *       142.576170 *        63.913790 *     1     2     3
    13)      C      6      3.939340 *       144.351400 *        74.447950 *     1     2     3
    14)      C      6      6.068280 *       118.340230 *       205.040740 *     1     3     2
    15)      C      6      5.842280 *       129.191380 *       195.103180 *     1     3     2
    16)      C      6      7.084420 *       132.580710 *       188.519200 *     1     3     2
    17)      C      6      8.237260 *       127.463550 *       192.670930 *     1     3     2
    18)      N      7      8.366690 *       119.996920 *       199.332250 *     1     3     2
    19)      C      6      7.411590 *       115.018400 *       204.774710 *     1     3     2
    20)      C      6      6.075520 *        68.930390 *       254.118810 *     1     2     3
    21)      C      6      5.448390 *        59.757980 *       258.952790 *     1     2     3
    22)      C      6      6.993140 *        77.494200 *       250.198730 *     1     2     3
    23)      C      6      6.995440 *        86.631870 *       243.410270 *     1     2     3
    24)      C      6      8.079400 *        91.201660 *       242.031610 *     1     2     3
    25)      C      6      9.312280 *        89.057180 *       245.515860 *     1     2     3
    26)      N      7      9.353830 *        82.376530 *       250.582090 *     1     2     3
    27)      C      6      8.357260 *        76.898430 *       253.231950 *     1     2     3
    28)      C      6      4.980250 *        47.099790 *       268.251500 *     1     2     3
    29)      C      6      3.862210 *        45.511900 *       281.331650 *     1     2     3
    30)      C      6      6.030020 *        36.488510 *       267.399550 *     1     2     3
    31)      C      6      6.847940 *        35.542150 *       251.513450 *     1     2     3
    32)      C      6      7.881550 *        29.502740 *       245.308130 *     1     2     3
    33)      C      6      8.173920 *        21.421400 *       258.641950 *     1     2     3
    34)      C      6      7.525510 *        22.241150 *       282.631190 *     1     2     3
    35)      N      7      6.546950 *        29.183380 *       287.088500 *     1     2     3
    36)      C      6      2.623300 *        52.263000 *       295.990940 *     1     2     3
    37)      C      6      3.551580 *        37.767160 *       312.103490 *     1     2     3
    38)      C      6      1.648170 *        80.748480 *       296.219920 *     1     2     3
    39)      C      6      1.751190 *       106.521650 *       337.884660 *     1     2     3
    40)      C      6      2.027170 *       140.757350 *       358.481000 *     1     2     3
    41)      C      6      2.285660 *       133.080440 *       180.501970 *     1     3     2
    42)      C      6      1.987830 *       144.043030 *       233.690510 *     1     2     3
    43)      C      6      1.706630 *       108.620980 *       254.864720 *     1     2     3
    44)      C      6      3.487300 *       136.979870 *       205.635100 *     1     3     2
    45)      C      6      4.706570 *       137.192060 *       187.685700 *     1     3     2
    46)      C      6      4.556330 *        33.530910 *       336.140770 *     1     2     3
    47)      C      6      4.629270 *        32.144230 *         6.459250 *     1     2     3
    48)      C      6      5.868920 *        38.139600 *       325.775810 *     1     2     3
    49)      C      6      6.594620 *        35.732660 *       307.641200 *     1     2     3
    50)      C      6      7.862960 *        40.783450 *       307.650230 *     1     2     3
    51)      C      6      8.299380 *        46.205750 *       318.291650 *     1     2     3
    52)      C      6      7.775090 *        49.576500 *       329.673590 *     1     2     3
    53)      N      7      6.571310 *        46.845620 *       335.308550 *     1     2     3
    54)      C      6      4.975540 *        36.659390 *        32.420970 *     1     2     3
    55)      C      6      5.377430 *        52.072820 *        32.328110 *     1     2     3
    56)      C      6      5.406580 *        29.902540 *        58.642860 *     1     2     3
    57)      C      6      5.433130 *        40.599870 *        78.234860 *     1     2     3
    58)      C      6      6.188380 *        39.467370 *        97.080160 *     1     2     3
    59)      N      7      6.719850 *        30.327710 *       107.113310 *     1     2     3
    60)      C      6      6.625070 *        18.792590 *       102.129630 *     1     2     3
    61)      C      6      6.138230 *        18.547540 *        63.468240 *     1     2     3
    62)      C      6      5.635150 *        62.834240 *        43.540920 *     1     2     3
    63)      C      6      5.535370 *        63.804070 *        59.396810 *     1     2     3
    64)      C      6      6.369670 *        69.954020 *        32.395460 *     1     2     3
    65)      C      6      6.131320 *        61.248590 *        21.411710 *     1     2     3
    66)      C      6      6.883810 *        63.831390 *        10.615630 *     1     2     3
    67)      N      7      7.757990 *        72.318220 *        12.084130 *     1     2     3
    68)      C      6      7.926350 *        77.890070 *        20.186620 *     1     2     3
    69)      C      6      7.296180 *        77.908060 *        30.206690 *     1     2     3
    70)      C      6      6.205430 *       157.059040 *       175.114000 *     1     2     3
    71)      C      6      5.542840 *       148.613280 *       164.051000 *     1     2     3
    72)      C      6      7.130260 *       163.620810 *       194.805980 *     1     2     3
    73)      C      6      7.457890 *       174.305110 *       203.791440 *     1     2     3
    74)      C      6      8.543100 *       171.972260 *       256.031520 *     1     2     3
    75)      C      6      9.237120 *       164.669560 *       241.907000 *     1     2     3
    76)      N      7      9.004800 *       158.328350 *       224.318610 *     1     2     3
    77)      C      6      8.006750 *       156.704060 *       208.870430 *     1     2     3
    78)      C      6      4.804610 *       137.943620 *       150.312070 *     1     2     3
    79)      C      6      3.783280 *       141.302800 *       132.627710 *     1     2     3
    80)      C      6      5.612490 *       123.917240 *       148.754820 *     1     2     3
    81)      C      6      7.058790 *       128.301220 *       148.869310 *     1     2     3
    82)      C      6      7.711530 *       123.699800 *       160.008620 *     1     2     3
    83)      N      7      7.096920 *       116.807440 *       166.798320 *     1     2     3
    84)      C      6      5.061840 *       104.224530 *       169.659520 *     1     2     3
    85)      C      6      5.735310 *       114.747480 *       163.118320 *     1     2     3
    86)      C      6      5.177260 *       119.290860 *        79.330860 *     1     2     3
    87)      C      6      5.799670 *       128.731740 *        68.737170 *     1     2     3
    88)      C      6      5.762510 *       106.301440 *        84.180910 *     1     2     3
    89)      C      6      6.647200 *        99.253130 *        77.837890 *     1     2     3
    90)      C      6      7.069850 *        88.716190 *        76.801780 *     1     2     3
    91)      C      6      6.087330 *        79.779900 *        81.184640 *     1     2     3
    92)      C      6      5.618410 *        84.877470 *        92.640000 *     1     2     3
    93)      C      6      5.511030 *        97.816720 *        97.300610 *     1     2     3
    94)      C      6      5.694390 *        68.759450 *        73.508100 *     1     2     3
    95)      C      6      5.371030 *        54.465960 *        72.970090 *     1     2     3
    96)      H      1      7.582090 *        93.288740 *       113.038230 *     1     2     3
    97)      H      1      7.596330 *       107.944130 *       141.839000 *     1     2     3
    98)      H      1      9.234720 *       170.903360 *       415.442090 *     1     2     3
    99)      H      1      7.874970 *       144.320590 *        51.929360 *     1     2     3
   100)      H      1     10.280550 *        91.842120 *       244.501790 *     1     2     3
   101)      H      1      8.796290 *        71.778280 *       257.747510 *     1     2     3
   102)      H      1      8.624460 *        32.129920 *       235.667330 *     1     2     3
   103)      H      1      9.084600 *        51.831160 *        21.785660 *     1     3     2
   104)      H      1      8.609120 *        39.968270 *       299.087780 *     1     2     3
   105)      H      1      8.416380 *        54.496940 *       334.652700 *     1     2     3
   106)      H      1      6.637060 *        47.886440 *       101.540530 *     1     2     3
   107)      H      1      6.541230 *        33.689740 *       345.431150 *     1     3     2
   108)      H      1      7.093270 *        59.723670 *       361.728820 *     1     2     3
   109)      H      1      8.803730 *        82.332960 *        19.357190 *     1     2     3
   110)      H      1      7.770550 *        83.057490 *        35.726960 *     1     2     3
   111)      H      1      9.010650 *       130.163220 *       171.168980 *     1     3     2
   112)      H      1     10.162490 *       162.947650 *       252.713950 *     1     2     3
   113)      H      1      8.092710 *       149.152900 *       204.610050 *     1     2     3
   114)      H      1      8.775940 *       124.870830 *       161.576690 *     1     2     3
   115)      H      1      6.810250 *       126.992120 *        64.615160 *     1     2     3
   116)      H      1      8.105530 *        86.702130 *        75.254430 *     1     2     3

               ************** 
      * parameters to be optimized, of which there are NVAR.........=   339
 Current system is nonlinear

 Total number of integrals max_q=    438130
 Integrals will use disk file

 Trial set of atomic coordinates (Angstroms)
 Atom #   Symbol  Atomic #     X-coordinate    Y-coordinate   Z-coordinate   Atomic orbitals
     1)     XX     99          0.000000       0.000000       0.000000
     2)     XX     99          0.999990       0.000000       0.000000
     3)     XX     99          0.999990       0.999990       0.000000
     4)      C      6         -2.203861      -1.296625       2.973042          1         4
     5)      C      6         -2.339458       0.031314       3.233418          5         8
     6)      C      6         -1.870468      -2.336993       3.914891          9        12
     7)      C      6         -1.204539      -2.048090       5.123930         13        16
     8)      C      6         -0.958829      -3.102760       6.011724         17        20
     9)      N      7         -1.363435      -4.361205       5.733792         21        24
    10)      C      6         -2.030540      -4.636469       4.590990         25        28
    11)      C      6         -2.315880      -3.643628       3.643183         29        32
    12)      C      6         -4.132978       1.390679       2.840459         33        36
    13)      C      6         -3.201134       0.615561       2.211837         37        40
    14)      C      6         -5.458581       1.384726       2.260629         41        44
    15)      C      6         -5.701688       0.480678       1.179807         45        48
    16)      C      6         -7.037407       0.258349       0.772767         49        52
    17)      C      6         -8.053509       0.967779       1.434172         53        56
    18)      N      7         -7.792585       1.876993       2.398753         57        60
    19)      C      6         -6.528339       2.095586       2.814422         61        64
    20)      C      6          2.184161      -1.551377      -5.452945         65        68
    21)      C      6          2.744102      -0.901925      -4.619674         69        72
    22)      C      6          1.514284      -2.312781      -6.423550         73        76
    23)      C      6          0.410990      -3.125742      -6.244758         77        80
    24)      C      6         -0.169436      -3.788279      -7.134209         81        84
    25)      C      6          0.153230      -3.858871      -8.473735         85        88
    26)      N      7          1.240902      -3.082250      -8.743800         89        92
    27)      C      6          1.894407      -2.348292      -7.793622         93        96
    28)      C      6          3.390173      -0.111316      -3.646536         97       100
    29)      C      6          2.706487       0.541380      -2.701574        101       104
    30)      C      6          4.847992      -0.162692      -3.582129        105       108
    31)      C      6          5.572087      -1.262215      -3.775307        109       112
    32)      C      6          6.859566      -1.621404      -3.526504        113       116
    33)      C      6          7.609261      -0.587927      -2.926850        117       120
    34)      C      6          6.965604       0.622883      -2.779510        121       124
    35)      N      7          5.715903       0.938063      -3.051400        125       128
    36)      C      6          1.605559       0.909141      -1.864764        129       132
    37)      C      6          2.807546       1.458397      -1.613842        133       136
    38)      C      6          0.264974       0.718719      -1.459348        137       140
    39)      C      6         -0.497999       1.555368      -0.632055        141       144
    40)      C      6         -1.569990       1.281949      -0.033994        145       148
    41)      C      6         -2.284332       0.076516       0.014626        149       152
    42)      C      6         -1.609065      -0.691159      -0.940572        153       156
    43)      C      6         -0.544938      -0.422273      -1.561190        157       160
    44)      C      6         -3.319619      -0.286080       1.029345        161       164
    45)      C      6         -4.682809      -0.200340       0.427739        165       168
    46)      C      6          3.798102       2.301771      -1.018046        169       172
    47)      C      6          3.919656       2.447379       0.277081        173       176
    48)      C      6          4.615955       2.996914      -2.038551        177       180
    49)      C      6          5.353188       2.352036      -3.049642        181       184
    50)      C      6          5.953706       3.137333      -4.066530        185       188
    51)      C      6          5.743758       4.472334      -3.985873        189       192
    52)      C      6          5.041619       5.109028      -2.988635        193       196
    53)      N      7          4.494556       4.355559      -2.002546        197       200
    54)      C      6          3.991373       2.507645       1.592688        201       204
    55)      C      6          3.305288       3.584215       2.268309        205       208
    56)      C      6          4.686827       1.402567       2.301644        209       212
    57)      C      6          4.125228       0.720937       3.461452        213       216
    58)      C      6          4.777347      -0.484844       3.903579        217       220
    59)      N      7          5.800248      -0.998478       3.242922        221       224
    60)      C      6          6.271894      -0.448452       2.086575        225       228
    61)      C      6          5.819411       0.872178       1.746892        229       232
    62)      C      6          2.572820       3.634223       3.453685        233       236
    63)      C      6          2.443545       2.528561       4.275019        237       240
    64)      C      6          2.183358       5.052528       3.205870        241       244
    65)      C      6          2.949228       5.004415       1.962389        245       248
    66)      C      6          3.035858       6.072481       1.138149        249       252
    67)      N      7          2.356335       7.227702       1.547391        253       256
    68)      C      6          1.662853       7.273912       2.674350        257       260
    69)      C      6          1.528411       6.165575       3.589414        261       264
    70)      C      6         -5.714624      -2.409978       0.206015        265       268
    71)      C      6         -4.731765      -2.775655       0.793233        269       272
    72)      C      6         -6.840889      -1.943922      -0.513823        273       276
    73)      C      6         -7.421081      -0.677164      -0.298544        277       280
    74)      C      6         -8.459382      -0.287992      -1.157785        281       284
    75)      C      6         -8.908436      -1.150023      -2.154436        285       288
    76)      N      7         -8.368299      -2.379178      -2.323252        289       292
    77)      C      6         -7.353995      -2.772959      -1.528889        293       296
    78)      C      6         -3.567356      -2.795960       1.594007        297       300
    79)      C      6         -2.952702      -1.601873       1.740333        301       304
    80)      C      6         -3.131740      -3.981950       2.415848        305       308
    81)      C      6         -4.375008      -4.741740       2.863866        309       312
    82)      C      6         -4.278677      -6.029073       2.193376        313       316
    83)      N      7         -3.200664      -6.166796       1.446600        317       320
    84)      C      6         -1.243808      -4.826954       0.880730        321       324
    85)      C      6         -2.400914      -4.984132       1.512554        325       328
    86)      C      6         -2.532940       0.835957       4.437275        329       332
    87)      C      6         -3.628708       1.640697       4.216250        333       336
    88)      C      6         -1.617484       0.560760       5.502346        337       340
    89)      C      6         -1.068846       1.382198       6.413452        341       344
    90)      C      6          0.158399       1.613787       6.881379        345       348
    91)      C      6          1.080075       0.918086       5.919978        349       352
    92)      C      6          0.501645      -0.257753       5.590031        353       356
    93)      C      6         -0.749526      -0.693808       5.415560        357       360
    94)      C      6          2.062988       1.506708       5.089203        361       364
    95)      C      6          3.121570       1.280076       4.179135        365       368
    96)      H      1         -0.434968      -2.962328       6.965881        369       369
    97)      H      1         -2.340349      -5.682291       4.465262        370       370
    98)      H      1         -9.118576       0.828175       1.202397        371       371
    99)      H      1         -6.396784       2.832237       3.615900        372       372
   100)      H      1         -0.330474      -4.423314      -9.274416        373       373
   101)      H      1          2.750556      -1.773139      -8.164872        374       374
   102)      H      1          7.303575      -2.586964      -3.787707        375       375
   103)      H      1          8.659407      -0.719857      -2.650742        376       376
   104)      H      1          6.598032       2.688493      -4.832693        377       377
   105)      H      1          4.887783       6.192033      -2.933217        378       378
   106)      H      1          4.450827      -0.984998       4.823949        379       379
   107)      H      1          6.331700       1.365373       0.912697        380       380
   108)      H      1          3.576220       6.122987       0.184809        381       381
   109)      H      1          1.174559       8.231805       2.891965        382       382
   110)      H      1          0.939253       6.261949       4.504136        383       383
   111)      H      1         -8.920841       0.702034      -1.057149        384       384
   112)      H      1         -9.715719      -0.885515      -2.845501        385       385
   113)      H      1         -6.947905      -3.772597      -1.728030        386       386
   114)      H      1         -5.017453      -6.831133       2.275503        387       387
   115)      H      1         -4.097763       2.331880       4.914283        388       388
   116)      H      1          0.466286       2.059661       7.825598        389       389


 Total number of electrons NELNS=  398
 RHF calculation:
 Alpha-spin electrons NALPH.....  199
 Beta-spin  electrons NBET .....  199
 Multiplicity of system IMULT ..    1
 Density matrix will read from file 18
 Read previous saved data from file 18 *.hes.
     1   -180570.549433019  -180570.549433019    0.000027168
     2   -180570.549433370       -0.000000351    0.000017635
 ITN=   0 IFN=   1 IEXIT=   1 F=0.20205017D+04 GMAX=0.640D+01 TIME=          0.
     1   -180552.736319497  -180552.736319497    0.002592439
     2   -180552.838475078       -0.102155581    0.001545496
     3   -180552.854976875       -0.016501797    0.000967234
     4   -180552.858174628       -0.003197753    0.000602467
     5   -180552.858890224       -0.000715596    0.000377843
     6   -180552.859401880       -0.000511656    0.000343742
     7   -180552.859149321        0.000252558    0.000320758
     8   -180552.859151777       -0.000002455    0.000384878
     9   -180552.859152558       -0.000000782    0.000410235
    10   -180552.859152584       -0.000000026    0.000476488
    11   -180552.859153681       -0.000001097    0.000070176
    12   -180552.859155057       -0.000001375    0.000087785
    13   -180552.859155123       -0.000000066    0.000095257
    14   -180552.859155140       -0.000000017    0.000112003
    15   -180552.859155206       -0.000000066    0.000018468
     1   -180568.106423495  -180568.106423495    0.002263081
     2   -180568.182799036       -0.076375540    0.001339424
     3   -180568.195138954       -0.012339918    0.000838179
     4   -180568.197530937       -0.002391982    0.000522657
     5   -180568.198066459       -0.000535522    0.000327974
     6   -180568.198447810       -0.000381351    0.000383841
     7   -180568.198259901        0.000187909    0.000375679
     8   -180568.198261561       -0.000001660    0.000445408
     9   -180568.198261900       -0.000000339    0.000482701
    10   -180568.198263134       -0.000001234    0.000081819
    11   -180568.198264711       -0.000001578    0.000083894
    12   -180568.198264820       -0.000000109    0.000102495
    13   -180568.198264856       -0.000000035    0.000112545
    14   -180568.198264850        0.000000006    0.000131327
    15   -180568.198264934       -0.000000085    0.000019901
 ITN=   1 IFN=   3 IEXIT=   1 F=0.20205012D+04 GMAX=0.727D+01 TIME=          7.

 ITN= 134 IFN= 142 IEXIT=   1 F=0.20202530D+04 GMAX=0.179D+00 TIME=       5414.
     1   -180630.682052312  -180630.682052312    0.000015928
     2   -180630.682059174       -0.000006862    0.000021174
     3   -180630.682060467       -0.000001293    0.000019748
     1   -180630.510200024  -180630.510200024    0.000019867
     2   -180630.510201117       -0.000001094    0.000025747
     3   -180630.510201308       -0.000000191    0.000027255
     4   -180630.510201344       -0.000000037    0.000032909
     5   -180630.510201350       -0.000000006    0.000036428
     6   -180630.510201357       -0.000000007    0.000006266
 ITN= 135 IFN= 144 IEXIT=   1 F=0.20202530D+04 GMAX=0.141D+00 TIME=       5426.
 Test on gradient satisfied,GMAX=0.141D+00
 VA09A optimization sucsesfully finished
 ITN= 135; IFN= 144; IEXIT=   1; F=0.20202530D+04

 Optimization finished after 135 cycles and   144 SCF calculations

 Final HEAT OF FORMATION       2020.25300 kcal/mol
 Max. value of cartesian gradient on atom   98 by axe X is    0.018633685 eV/A


 Optimized variables and gradients

    I        1           2           3           4           5           6           7           8           9          10
  X(I)    3.96441   123.42924   117.67908     3.98910   125.14539    93.88392     4.99078   111.83050   124.53713     5.69562
  G(I)   -0.00165     0.01438     0.01389    -0.00020     0.00709    -0.00869     0.00002     0.00392    -0.00719     0.00200

    I       11          12          13          14          15          16          17          18          19          20
  X(I)  101.85243   115.57586     6.88893    97.70135   120.92325     7.40480   100.49369   130.67763     6.91951   107.14234
  G(I)    0.00002     0.01462    -0.00200    -0.00830     0.01148    -0.00247     0.00838    -0.00781    -0.00183    -0.00199

    I       21          22          23          24          25          26          27          28          29          30
  X(I)  138.52500     5.73350   113.93267   138.27744     5.15555   142.06769    67.96882     3.90723   143.80554    79.34661
  G(I)   -0.02607     0.00470    -0.00338     0.00788    -0.00125     0.00506     0.00972    -0.00033    -0.00048    -0.00031

    I       31          32          33          34          35          36          37          38          39          40
  X(I)    6.01916   119.23522   206.77024     5.80979   129.91543   196.23850     7.05590   132.86693   189.30334     8.19771
  G(I)   -0.00107     0.00134     0.00161     0.00077     0.00480     0.00373     0.00072     0.02778    -0.00324     0.00089

    I       41          42          43          44          45          46          47          48          49          50
  X(I)  127.67212   193.66294     8.31449   120.35990   200.70801     7.35427   115.65054   206.48569     6.06094    66.89416
  G(I)   -0.05846    -0.00944    -0.00195     0.00685    -0.00499     0.00137     0.01320     0.00061     0.00132     0.00431

    I       51          52          53          54          55          56          57          58          59          60
  X(I)  253.35863     5.42534    57.76063   258.32946     6.98885    75.38675   249.40962     7.03484    86.66029   248.55617
  G(I)   -0.00467    -0.00359    -0.04028     0.02000    -0.00351     0.04576    -0.05015    -0.00908    -0.02930     0.00368

    I       61          62          63          64          65          66          67          68          69          70
  X(I)    8.12072    90.76726   246.22374     9.32400    86.68405   244.46631     9.33177    78.31067   244.84579     8.32419
  G(I)   -0.00563     0.08311     0.02390     0.00809    -0.10025     0.07353     0.00382     0.07296    -0.11703     0.00133

    I       71          72          73          74          75          76          77          78          79          80
  X(I)   72.63104   246.86911     4.94935    45.09450   267.96179     3.81853    43.43178   281.23930     6.00805    34.50662
  G(I)    0.09737    -0.03377    -0.00346     0.01472     0.01257     0.00322     0.00346    -0.01569     0.00624    -0.02357

    I       81          82          83          84          85          86          87          88          89          90
  X(I)  267.57547     6.83465    33.45229   250.94593     7.88326    27.45931   244.71952     8.18376    19.56554   259.67990
  G(I)   -0.03259    -0.00926     0.01908     0.03322     0.00326    -0.02994    -0.00792    -0.00129     0.00406     0.00444

    I       91          92          93          94          95          96          97          98          99         100
  X(I)    7.52616    20.80167   285.29854     6.53132    27.70141   288.91673     2.56268    49.98545   296.06503     3.50145
  G(I)   -0.00015    -0.03286    -0.00096     0.00332     0.01044     0.00482    -0.00083     0.01696    -0.00961     0.00184

    I      101         102         103         104         105         106         107         108         109         110
  X(I)   35.89431   313.88040     1.56686    78.95163   295.29995     1.66448   107.15480   338.74007     1.97055   142.75938
  G(I)   -0.02739     0.01046     0.00126    -0.00760    -0.01814     0.00503    -0.00375     0.00646     0.00354     0.02193

    I      111         112         113         114         115         116         117         118         119         120
  X(I)  360.18597     2.26215   135.64696   181.47008     1.96837   142.56096   229.38539     1.66414   107.21922   251.91434
  G(I)    0.00371    -0.00096    -0.01061    -0.00086     0.00295     0.02213     0.00208     0.00241    -0.02598     0.00714

    I      121         122         123         124         125         126         127         128         129         130
  X(I)    3.48249   138.91685   207.17953     4.69138   138.10550   188.40420     4.51761    32.52617   339.24730     4.61753
  G(I)   -0.00374     0.01449     0.00868     0.00189    -0.00854    -0.00428     0.00018     0.00640    -0.01048     0.00184

    I      131         132         133         134         135         136         137         138         139         140
  X(I)   31.52891    10.43460     5.81160    37.48354   328.14475     6.54783    34.78633   309.70664     7.79787    40.14604
  G(I)    0.00234     0.02578     0.00174     0.00237    -0.00156     0.00144     0.00267    -0.00442    -0.00062    -0.03569

    I      141         142         143         144         145         146         147         148         149         150
  X(I)  309.44572     8.21042    45.99213   319.96592     7.67744    49.61399   331.33966     6.48622    46.73787   337.27518
  G(I)   -0.02886    -0.00073    -0.00072     0.00664    -0.00124     0.01638     0.01441    -0.00010     0.01071    -0.00471

    I      151         152         153         154         155         156         157         158         159         160
  X(I)    4.98594    36.32192    36.43034     5.35849    51.83323    36.17903     5.46387    29.74598    62.44203     5.50058
  G(I)   -0.00279    -0.00420    -0.02046    -0.00005    -0.00119     0.01707     0.00095    -0.00255     0.00596     0.00034

    I      161         162         163         164         165         166         167         168         169         170
  X(I)   40.24733    82.03239     6.28373    39.04152   100.47576     6.83705    29.96630   109.91015     6.74651    18.68856
  G(I)   -0.00753    -0.00269    -0.00128    -0.01184     0.01404     0.00021    -0.02384    -0.02731     0.00242     0.01545

    I      171         172         173         174         175         176         177         178         179         180
  X(I)  104.17325     6.22107    18.65647    66.57905     5.61192    62.62102    47.49789     5.53776    63.42276    63.45702
  G(I)    0.00875    -0.00149     0.00880    -0.00433    -0.00111    -0.01745    -0.00709     0.00013    -0.00835    -0.03672

    I      181         182         183         184         185         186         187         188         189         190
  X(I)    6.31104    70.03839    36.21306     6.07547    61.28921    25.08935     6.80695    64.10244    14.11458     7.66125
  G(I)    0.00455     0.02157    -0.00855     0.00002     0.00592     0.00835     0.00234     0.01450     0.01113    -0.00089

    I      191         192         193         194         195         196         197         198         199         200
  X(I)   72.81906    15.57406     7.82833    78.41979    23.79107     7.21548    78.24566    33.97573     6.24113   156.81933
  G(I)   -0.03189    -0.00980    -0.00071     0.02133     0.00636    -0.00398    -0.02275     0.00532     0.00450     0.01815

    I      201         202         203         204         205         206         207         208         209         210
  X(I)  176.64212     5.59968   148.19919   166.11429     7.14555   163.67523   195.82689     7.44462   174.45984   202.43407
  G(I)    0.00561    -0.00257    -0.00958    -0.00003     0.00106    -0.02438    -0.00435     0.00187     0.00067    -0.00163

    I      211         212         213         214         215         216         217         218         219         220
  X(I)    8.51654   172.35571   259.09107     9.22217   165.07138   244.54094     9.01364   158.73121   226.40813     8.03164
  G(I)   -0.00362     0.12910     0.01688     0.01067     0.00677     0.01212    -0.00317    -0.09409    -0.02045    -0.00087

    I      221         222         223         224         225         226         227         228         229         230
  X(I)  156.98356   210.52955     4.87743   137.37765   153.05432     3.83270   140.29465   136.31984     5.70965   123.74305
  G(I)   -0.01090     0.00431    -0.00313     0.00339    -0.00806    -0.00034    -0.00580    -0.00870     0.00094     0.00512

    I      231         232         233         234         235         236         237         238         239         240
  X(I)  151.55996     7.14589   128.29897   151.25155     7.82442   124.06845   162.31612     7.23349   117.33570   169.23499
  G(I)   -0.01380     0.00210     0.02996    -0.01515     0.01074     0.04340     0.02067    -0.00679    -0.07420     0.01661

    I      241         242         243         244         245         246         247         248         249         250
  X(I)    5.22678   104.78986   172.51998     5.87235   115.03257   165.81743     5.15821   118.61552    83.32256     5.75697
  G(I)    0.00347     0.03904     0.01451    -0.00752    -0.05907    -0.01764     0.00149     0.01057    -0.00586    -0.00183

    I      251         252         253         254         255         256         257         258         259         260
  X(I)  128.09178    72.51073     5.76272   105.69076    88.12025     6.64933    98.70481    81.74565     7.08101    88.19950
  G(I)   -0.01918     0.01111    -0.00009     0.00147    -0.02200    -0.00118    -0.01664     0.00022    -0.00037     0.02123

    I      261         262         263         264         265         266         267         268         269         270
  X(I)   80.76370     6.10839    79.25227    85.26180     5.64674    84.36143    96.69420     5.53574    97.25946   101.26663
  G(I)    0.01977    -0.00047     0.00624     0.00381     0.00018     0.00755    -0.00390    -0.00097    -0.00731    -0.00968

    I      271         272         273         274         275         276         277         278         279         280
  X(I)    5.71490    68.25732    77.60843     5.41213    54.00159    76.98169     7.62920    92.87464   116.69515     7.69107
  G(I)    0.00133     0.03937     0.01505    -0.00088    -0.02944     0.00963     0.00003    -0.00090     0.00432     0.00123

    I      281         282         283         284         285         286         287         288         289         290
  X(I)  107.92196   144.90815     9.19760   170.41772   417.98751     7.80867   143.72388    55.14072    10.29552    89.33430
  G(I)    0.00476     0.00519    -0.00099     0.02169    -0.00078    -0.00022    -0.00155     0.00582     0.00112     0.00199

    I      291         292         293         294         295         296         297         298         299         300
  X(I)  243.23115     8.73420    65.79735   246.96846     8.62867    30.09345   234.50931     9.10335    50.61931    19.96181
  G(I)   -0.00027     0.00957    -0.14087     0.08994    -0.00423    -0.00764     0.01492    -0.00232     0.00528     0.01123

    I      301         302         303         304         305         306         307         308         309         310
  X(I)    8.55290    39.21735   300.81330     8.30617    54.82645   336.12365     6.72949    47.31504   105.04611     6.61369
  G(I)   -0.00107     0.00125     0.00143    -0.00025     0.00350     0.00041     0.00048     0.00672     0.00119    -0.00171

    I      311         312         313         314         315         316         317         318         319         320
  X(I)   34.15808   344.00239     7.01997    60.00941   365.12825     8.69488    83.01500    22.93457     7.68922    83.43171
  G(I)    0.00599     0.00151     0.00011    -0.00456    -0.00721    -0.00122     0.00232     0.00027     0.00069     0.00750

    I      321         322         323         324         325         326         327         328         329         330
  X(I)   39.57128     8.96586   129.69608   171.93868    10.13903   163.31867   255.97084     8.13851   149.46172   206.40344
  G(I)   -0.00075    -0.00485     0.04992    -0.01795    -0.00060     0.01601    -0.00085     0.00005     0.00820    -0.00153

    I      331         332         333         334         335         336         337         338         339
  X(I)    8.88791   125.37636   163.74858     6.76031   126.33312    68.16761     8.11723    86.22685    79.18656
  G(I)   -0.00104     0.01134    -0.00342     0.00109     0.00120     0.00046     0.00028     0.00584    -0.00238

    Atom  Symbol  Atomic   Bond length       Bond angle        Twist
   number         number   (angstroms)       (degrees)        (degrees)
     I                       NA I             NB NA I        NC  NB  NA  I     NA    NB    NC
     1)     XX     99
     2)     XX     99      0.999990                                             1
     3)     XX     99      0.999990          90.000000                          2     1
     4)      C      6      3.964407 *       123.429244 *       117.679075 *     1     2     3
     5)      C      6      3.989105 *       125.145386 *        93.883915 *     1     2     3
     6)      C      6      4.990784 *       111.830496 *       124.537130 *     1     2     3
     7)      C      6      5.695618 *       101.852432 *       115.575860 *     1     2     3
     8)      C      6      6.888928 *        97.701353 *       120.923249 *     1     2     3
     9)      N      7      7.404797 *       100.493693 *       130.677635 *     1     2     3
    10)      C      6      6.919511 *       107.142337 *       138.525000 *     1     2     3
    11)      C      6      5.733498 *       113.932670 *       138.277438 *     1     2     3
    12)      C      6      5.155548 *       142.067685 *        67.968816 *     1     2     3
    13)      C      6      3.907232 *       143.805540 *        79.346606 *     1     2     3
    14)      C      6      6.019162 *       119.235224 *       206.770241 *     1     3     2
    15)      C      6      5.809788 *       129.915431 *       196.238502 *     1     3     2
    16)      C      6      7.055896 *       132.866929 *       189.303339 *     1     3     2
    17)      C      6      8.197712 *       127.672121 *       193.662942 *     1     3     2
    18)      N      7      8.314488 *       120.359896 *       200.708013 *     1     3     2
    19)      C      6      7.354270 *       115.650540 *       206.485692 *     1     3     2
    20)      C      6      6.060936 *        66.894163 *       253.358634 *     1     2     3
    21)      C      6      5.425339 *        57.760632 *       258.329459 *     1     2     3
    22)      C      6      6.988852 *        75.386751 *       249.409625 *     1     2     3
    23)      C      6      7.034840 *        86.660286 *       248.556170 *     1     2     3
    24)      C      6      8.120724 *        90.767260 *       246.223742 *     1     2     3
    25)      C      6      9.323996 *        86.684046 *       244.466314 *     1     2     3
    26)      N      7      9.331774 *        78.310670 *       244.845795 *     1     2     3
    27)      C      6      8.324193 *        72.631044 *       246.869108 *     1     2     3
    28)      C      6      4.949351 *        45.094503 *       267.961790 *     1     2     3
    29)      C      6      3.818531 *        43.431775 *       281.239302 *     1     2     3
    30)      C      6      6.008053 *        34.506623 *       267.575467 *     1     2     3
    31)      C      6      6.834649 *        33.452286 *       250.945929 *     1     2     3
    32)      C      6      7.883257 *        27.459314 *       244.719523 *     1     2     3
    33)      C      6      8.183762 *        19.565543 *       259.679904 *     1     2     3
    34)      C      6      7.526155 *        20.801669 *       285.298542 *     1     2     3
    35)      N      7      6.531317 *        27.701408 *       288.916726 *     1     2     3
    36)      C      6      2.562679 *        49.985453 *       296.065032 *     1     2     3
    37)      C      6      3.501450 *        35.894308 *       313.880398 *     1     2     3
    38)      C      6      1.566857 *        78.951631 *       295.299951 *     1     2     3
    39)      C      6      1.664482 *       107.154799 *       338.740065 *     1     2     3
    40)      C      6      1.970549 *       142.759378 *       360.185973 *     1     2     3
    41)      C      6      2.262153 *       135.646962 *       181.470082 *     1     3     2
    42)      C      6      1.968373 *       142.560962 *       229.385393 *     1     2     3
    43)      C      6      1.664135 *       107.219224 *       251.914345 *     1     2     3
    44)      C      6      3.482488 *       138.916847 *       207.179531 *     1     3     2
    45)      C      6      4.691381 *       138.105503 *       188.404198 *     1     3     2
    46)      C      6      4.517612 *        32.526170 *       339.247296 *     1     2     3
    47)      C      6      4.617533 *        31.528905 *        10.434603 *     1     2     3
    48)      C      6      5.811599 *        37.483542 *       328.144745 *     1     2     3
    49)      C      6      6.547832 *        34.786332 *       309.706642 *     1     2     3
    50)      C      6      7.797870 *        40.146043 *       309.445722 *     1     2     3
    51)      C      6      8.210417 *        45.992131 *       319.965919 *     1     2     3
    52)      C      6      7.677437 *        49.613986 *       331.339662 *     1     2     3
    53)      N      7      6.486215 *        46.737869 *       337.275181 *     1     2     3
    54)      C      6      4.985938 *        36.321924 *        36.430341 *     1     2     3
    55)      C      6      5.358491 *        51.833233 *        36.179028 *     1     2     3
    56)      C      6      5.463868 *        29.745975 *        62.442025 *     1     2     3
    57)      C      6      5.500579 *        40.247332 *        82.032385 *     1     2     3
    58)      C      6      6.283734 *        39.041521 *       100.475760 *     1     2     3
    59)      N      7      6.837048 *        29.966297 *       109.910153 *     1     2     3
    60)      C      6      6.746511 *        18.688563 *       104.173248 *     1     2     3
    61)      C      6      6.221070 *        18.656475 *        66.579051 *     1     2     3
    62)      C      6      5.611922 *        62.621023 *        47.497887 *     1     2     3
    63)      C      6      5.537756 *        63.422762 *        63.457016 *     1     2     3
    64)      C      6      6.311044 *        70.038393 *        36.213061 *     1     2     3
    65)      C      6      6.075469 *        61.289207 *        25.089353 *     1     2     3
    66)      C      6      6.806947 *        64.102436 *        14.114575 *     1     2     3
    67)      N      7      7.661251 *        72.819056 *        15.574060 *     1     2     3
    68)      C      6      7.828325 *        78.419790 *        23.791071 *     1     2     3
    69)      C      6      7.215484 *        78.245659 *        33.975728 *     1     2     3
    70)      C      6      6.241125 *       156.819335 *       176.642120 *     1     2     3
    71)      C      6      5.599679 *       148.199192 *       166.114295 *     1     2     3
    72)      C      6      7.145549 *       163.675225 *       195.826887 *     1     2     3
    73)      C      6      7.444620 *       174.459837 *       202.434073 *     1     2     3
    74)      C      6      8.516541 *       172.355709 *       259.091066 *     1     2     3
    75)      C      6      9.222169 *       165.071382 *       244.540939 *     1     2     3
    76)      N      7      9.013643 *       158.731207 *       226.408125 *     1     2     3
    77)      C      6      8.031640 *       156.983558 *       210.529555 *     1     2     3
    78)      C      6      4.877427 *       137.377647 *       153.054321 *     1     2     3
    79)      C      6      3.832696 *       140.294649 *       136.319843 *     1     2     3
    80)      C      6      5.709647 *       123.743047 *       151.559958 *     1     2     3
    81)      C      6      7.145887 *       128.298970 *       151.251550 *     1     2     3
    82)      C      6      7.824418 *       124.068447 *       162.316121 *     1     2     3
    83)      N      7      7.233493 *       117.335701 *       169.234986 *     1     2     3
    84)      C      6      5.226780 *       104.789862 *       172.519976 *     1     2     3
    85)      C      6      5.872347 *       115.032571 *       165.817434 *     1     2     3
    86)      C      6      5.158211 *       118.615522 *        83.322559 *     1     2     3
    87)      C      6      5.756974 *       128.091779 *        72.510728 *     1     2     3
    88)      C      6      5.762717 *       105.690758 *        88.120246 *     1     2     3
    89)      C      6      6.649327 *        98.704808 *        81.745652 *     1     2     3
    90)      C      6      7.081013 *        88.199496 *        80.763704 *     1     2     3
    91)      C      6      6.108393 *        79.252270 *        85.261797 *     1     2     3
    92)      C      6      5.646743 *        84.361431 *        96.694202 *     1     2     3
    93)      C      6      5.535736 *        97.259461 *       101.266634 *     1     2     3
    94)      C      6      5.714899 *        68.257320 *        77.608434 *     1     2     3
    95)      C      6      5.412133 *        54.001590 *        76.981692 *     1     2     3
    96)      H      1      7.629196 *        92.874644 *       116.695152 *     1     2     3
    97)      H      1      7.691065 *       107.921957 *       144.908153 *     1     2     3
    98)      H      1      9.197602 *       170.417716 *       417.987511 *     1     2     3
    99)      H      1      7.808670 *       143.723879 *        55.140715 *     1     2     3
   100)      H      1     10.295521 *        89.334299 *       243.231155 *     1     2     3
   101)      H      1      8.734196 *        65.797352 *       246.968459 *     1     2     3
   102)      H      1      8.628667 *        30.093446 *       234.509315 *     1     2     3
   103)      H      1      9.103347 *        50.619312 *        19.961814 *     1     3     2
   104)      H      1      8.552900 *        39.217348 *       300.813302 *     1     2     3
   105)      H      1      8.306166 *        54.826449 *       336.123646 *     1     2     3
   106)      H      1      6.729494 *        47.315043 *       105.046109 *     1     2     3
   107)      H      1      6.613691 *        34.158081 *       344.002394 *     1     3     2
   108)      H      1      7.019971 *        60.009406 *       365.128255 *     1     2     3
   109)      H      1      8.694884 *        83.015000 *        22.934569 *     1     2     3
   110)      H      1      7.689217 *        83.431710 *        39.571280 *     1     2     3
   111)      H      1      8.965860 *       129.696083 *       171.938684 *     1     3     2
   112)      H      1     10.139027 *       163.318667 *       255.970842 *     1     2     3
   113)      H      1      8.138509 *       149.461717 *       206.403435 *     1     2     3
   114)      H      1      8.887906 *       125.376358 *       163.748580 *     1     2     3
   115)      H      1      6.760308 *       126.333119 *        68.167610 *     1     2     3
   116)      H      1      8.117229 *        86.226847 *        79.186563 *     1     2     3

 Alpha eigenvalues:
 -.45416D+02 -.43096D+02 -.42172D+02 -.41765D+02 -.41382D+02 -.40822D+02 -.40183D+02 -.39565D+02 -.39333D+02 -.38736D+02
 -.38181D+02 -.38024D+02 -.37817D+02 -.37034D+02 -.36267D+02 -.35223D+02 -.34151D+02 -.33852D+02 -.33532D+02 -.32861D+02
 -.32606D+02 -.31960D+02 -.31685D+02 -.31119D+02 -.30959D+02 -.30788D+02 -.30571D+02 -.30282D+02 -.30163D+02 -.29723D+02
 -.29214D+02 -.28871D+02 -.28460D+02 -.28451D+02 -.28236D+02 -.28173D+02 -.28007D+02 -.27888D+02 -.27753D+02 -.27533D+02
 -.27254D+02 -.26924D+02 -.26522D+02 -.26382D+02 -.26034D+02 -.25667D+02 -.24500D+02 -.24162D+02 -.24096D+02 -.23934D+02
 -.23479D+02 -.23385D+02 -.23154D+02 -.23055D+02 -.22914D+02 -.22819D+02 -.22640D+02 -.22416D+02 -.22271D+02 -.21880D+02
 -.21808D+02 -.21546D+02 -.21463D+02 -.21284D+02 -.21072D+02 -.20733D+02 -.20709D+02 -.20674D+02 -.20611D+02 -.20463D+02
 -.20073D+02 -.20046D+02 -.19877D+02 -.19730D+02 -.19533D+02 -.19423D+02 -.19341D+02 -.19253D+02 -.19125D+02 -.18959D+02
 -.18721D+02 -.18614D+02 -.18542D+02 -.18455D+02 -.18297D+02 -.18206D+02 -.18026D+02 -.17988D+02 -.17976D+02 -.17822D+02
 -.17791D+02 -.17729D+02 -.17641D+02 -.17512D+02 -.17428D+02 -.17419D+02 -.17378D+02 -.17265D+02 -.17182D+02 -.17074D+02
 -.17066D+02 -.17044D+02 -.16885D+02 -.16830D+02 -.16679D+02 -.16545D+02 -.16379D+02 -.16349D+02 -.16332D+02 -.16246D+02
 -.16214D+02 -.15929D+02 -.15840D+02 -.15746D+02 -.15707D+02 -.15666D+02 -.15542D+02 -.15378D+02 -.15311D+02 -.15227D+02
 -.15119D+02 -.15009D+02 -.14964D+02 -.14917D+02 -.14828D+02 -.14813D+02 -.14759D+02 -.14732D+02 -.14710D+02 -.14673D+02
 -.14640D+02 -.14499D+02 -.14472D+02 -.14420D+02 -.14221D+02 -.14177D+02 -.14116D+02 -.14024D+02 -.13973D+02 -.13866D+02
 -.13821D+02 -.13773D+02 -.13749D+02 -.13680D+02 -.13592D+02 -.13497D+02 -.13436D+02 -.13232D+02 -.13172D+02 -.12917D+02
 -.12803D+02 -.12772D+02 -.12682D+02 -.12592D+02 -.12454D+02 -.11996D+02 -.11937D+02 -.11843D+02 -.11777D+02 -.11653D+02
 -.11603D+02 -.11577D+02 -.11483D+02 -.11439D+02 -.11410D+02 -.11316D+02 -.11186D+02 -.11140D+02 -.11076D+02 -.11067D+02
 -.11046D+02 -.10937D+02 -.10922D+02 -.10881D+02 -.10857D+02 -.10717D+02 -.10667D+02 -.10661D+02 -.10629D+02 -.10565D+02
 -.10553D+02 -.10493D+02 -.10398D+02 -.10369D+02 -.10321D+02 -.10142D+02 -.10015D+02 -.10010D+02 -.99618D+01 -.98726D+01
 -.98037D+01 -.96678D+01 -.95016D+01 -.93314D+01 -.93061D+01 -.89335D+01 -.86421D+01 -.77459D+01 -.70565D+01 -.39410D+01
 -.33396D+01 -.27574D+01 -.26786D+01 -.25644D+01 -.24988D+01 -.24085D+01 -.21440D+01 -.19735D+01 -.18430D+01 -.16228D+01
 -.14311D+01 -.13205D+01 -.12999D+01 -.12724D+01 -.10728D+01 -.10213D+01 -.91606D+00 -.84071D+00 -.67320D+00 -.64546D+00
 -.54266D+00 -.51572D+00 -.37067D+00 -.31903D+00 -.31531D+00 -.18031D+00 -.14744D+00 -.89781D-01 -.46357D-01 0.70619D-01
 0.13627D+00 0.20731D+00 0.28820D+00 0.30972D+00 0.34399D+00 0.34863D+00 0.43057D+00 0.49773D+00 0.50558D+00 0.64008D+00
 0.75282D+00 0.78567D+00 0.86759D+00 0.92039D+00 0.10199D+01 0.10822D+01 0.10960D+01 0.11509D+01 0.12605D+01 0.12893D+01
 0.13035D+01 0.13155D+01 0.13765D+01 0.14230D+01 0.15095D+01 0.15448D+01 0.15887D+01 0.16775D+01 0.16854D+01 0.16934D+01
 0.17148D+01 0.17233D+01 0.17648D+01 0.17804D+01 0.18478D+01 0.18636D+01 0.18874D+01 0.19502D+01 0.20204D+01 0.20542D+01
 0.20943D+01 0.21231D+01 0.21364D+01 0.21590D+01 0.22025D+01 0.22208D+01 0.22513D+01 0.22655D+01 0.22878D+01 0.22936D+01
 0.23256D+01 0.23493D+01 0.23525D+01 0.24134D+01 0.24505D+01 0.24742D+01 0.24904D+01 0.25242D+01 0.25342D+01 0.25842D+01
 0.25995D+01 0.26112D+01 0.26574D+01 0.27086D+01 0.27377D+01 0.27587D+01 0.27768D+01 0.28264D+01 0.28632D+01 0.29226D+01
 0.29346D+01 0.29705D+01 0.29765D+01 0.30293D+01 0.30523D+01 0.30592D+01 0.30852D+01 0.31218D+01 0.31423D+01 0.31963D+01
 0.32105D+01 0.33312D+01 0.33540D+01 0.33773D+01 0.34071D+01 0.34454D+01 0.34944D+01 0.35521D+01 0.35609D+01 0.35743D+01
 0.36131D+01 0.36388D+01 0.36663D+01 0.36836D+01 0.36965D+01 0.37395D+01 0.37556D+01 0.37951D+01 0.38348D+01 0.38686D+01
 0.39084D+01 0.39188D+01 0.39478D+01 0.39590D+01 0.39989D+01 0.40434D+01 0.40518D+01 0.41043D+01 0.41311D+01 0.41560D+01
 0.42050D+01 0.42269D+01 0.42449D+01 0.42574D+01 0.43097D+01 0.43476D+01 0.44083D+01 0.44500D+01 0.44549D+01 0.44699D+01
 0.44778D+01 0.44910D+01 0.45111D+01 0.45848D+01 0.46564D+01 0.46781D+01 0.46813D+01 0.46895D+01 0.47229D+01 0.47731D+01
 0.47984D+01 0.48316D+01 0.48889D+01 0.48956D+01 0.49166D+01 0.49842D+01 0.49868D+01 0.50276D+01 0.50764D+01 0.51297D+01
 0.51698D+01 0.52401D+01 0.53011D+01 0.53625D+01 0.54555D+01 0.55040D+01 0.55388D+01 0.56066D+01 0.56542D+01 0.57942D+01
 0.57982D+01 0.59210D+01 0.59290D+01 0.62564D+01 0.62974D+01 0.64242D+01 0.65153D+01 0.69106D+01 0.75840D+01

 RHF calculation:
 Alpha HOMO=        -7.056504 eV
 Alpha LUMO=        -3.941022 eV


     Net atomic charges.
 Atom No.     Total; Sum over Wiberg coef;    X,Y,Z cartesian Gradient & length
    1  C      0.06414     3.95325           -0.00212   -0.00215   -0.00494    0.00579
    2  C     -0.06010     3.95026           -0.00134    0.00274   -0.00101    0.00321
    3  C      0.01260     3.96480           -0.00074    0.00143    0.00066    0.00174
    4  C     -0.03959     3.96185           -0.00041   -0.00321    0.00063    0.00330
    5  C     -0.02929     3.93635            0.00146   -0.00050   -0.00243    0.00288
    6  N     -0.05171     3.04292           -0.00066    0.00253   -0.00130    0.00292
    7  C     -0.03787     3.93811            0.00081    0.00386    0.00185    0.00436
    8  C     -0.08090     3.95638           -0.00137   -0.00439    0.00190    0.00497
    9  C     -0.04497     3.95160            0.00038   -0.00342   -0.00028    0.00345
   10  C     -0.12521     3.93438            0.00034    0.00011   -0.00012    0.00038
   11  C      0.02148     3.95882            0.00099   -0.00052   -0.00020    0.00113
   12  C     -0.16673     3.94395           -0.00067   -0.00092    0.00082    0.00141
   13  C      0.03878     3.95507           -0.00096   -0.00382   -0.00097    0.00405
   14  C     -0.09666     3.94080           -0.00011    0.00733   -0.00022    0.00733
   15  N     -0.01576     3.04454            0.00141   -0.00102   -0.00139    0.00223
   16  C     -0.07639     3.94231           -0.00182   -0.00130    0.00028    0.00226
   17  C     -0.12072     3.96276           -0.00013   -0.00123   -0.00120    0.00172
   18  C     -0.04766     3.96400            0.00437    0.00568    0.00597    0.00933
   19  C      0.14800     3.94546           -0.00722   -0.00633    0.00424    0.01050
   20  C     -0.08149     3.91402            0.00363    0.00389    0.00847    0.01000
   21  C     -0.16106     3.90866           -0.01016    0.00502    0.00409    0.01205
   22  C      0.06492     3.91766            0.01120    0.00392   -0.01013    0.01560
   23  N     -0.08937     3.06776           -0.00688   -0.01386    0.00062    0.01548
   24  C     -0.07988     3.93562           -0.01077   -0.00578   -0.00271    0.01252
   25  C      0.02896     3.92838           -0.00455    0.00360    0.00022    0.00580
   26  C     -0.01785     3.95742            0.00172   -0.00530   -0.00398    0.00685
   27  C     -0.04913     3.91652            0.00736   -0.00958    0.00010    0.01208
   28  C     -0.14714     3.84778           -0.00926    0.00924   -0.00026    0.01308
   29  C      0.01339     3.93505            0.00464   -0.00117    0.00262    0.00546
   30  C     -0.05878     3.93125           -0.00138    0.00159   -0.00032    0.00213
   31  C     -0.30640     3.57545            0.00141   -0.00144    0.00389    0.00438
   32  N      0.51484     3.78712            0.00219    0.00246   -0.00228    0.00401
   33  C      0.05226     3.95004           -0.00560   -0.00281   -0.00540    0.00827
   34  C     -0.02724     3.94662            0.00608    0.00003    0.00732    0.00952
   35  C      0.18684     3.93711            0.00500   -0.01053   -0.00532    0.01282
   36  C     -0.09050     3.92867            0.00067    0.00657    0.00180    0.00685
   37  C     -0.11124     3.93263           -0.00956   -0.00673    0.00309    0.01209
   38  C      0.22556     3.92577            0.00090    0.00471   -0.00047    0.00482
   39  C     -0.10370     3.93481           -0.00918    0.00597    0.00428    0.01176
   40  C     -0.06580     3.93181            0.01420    0.00212   -0.00797    0.01642
   41  C      0.04196     3.94719            0.00481   -0.00468    0.00082    0.00676
   42  C      0.05246     2.49365           -0.00210    0.00184   -0.00097    0.00296
   43  C      0.10424     3.95669           -0.00061   -0.00032   -0.00449    0.00455
   44  C     -0.05751     3.95038            0.00130   -0.00056    0.01075    0.01085
   45  C     -0.01842     3.94814            0.00113    0.00094   -0.00110    0.00184
   46  C     -0.19245     3.90180            0.00095   -0.00017   -0.00164    0.00190
   47  C      0.01001     3.93690            0.00248   -0.00691   -0.00064    0.00737
   48  C     -0.29000     3.62439           -0.00044    0.00028    0.00124    0.00134
   49  C      0.00278     3.93493           -0.00243    0.00157    0.00195    0.00349
   50  N     -0.09833     3.04300           -0.00127    0.00059   -0.00133    0.00193
   51  C      0.03630     3.95491           -0.00175    0.00224   -0.00696    0.00752
   52  C      0.16274     3.91455            0.00015   -0.00253    0.00317    0.00406
   53  C      0.02766     3.95002            0.00105   -0.00192    0.00107    0.00244
   54  C     -0.19349     3.92320            0.00114    0.00064   -0.00092    0.00160
   55  C      0.05170     3.90985            0.00019   -0.00308   -0.00288    0.00422
   56  N     -0.12542     3.09245            0.00192    0.00851   -0.00002    0.00873
   57  C     -0.10157     2.75703            0.00155   -0.00464    0.00186    0.00524
   58  C     -0.20791     3.92497           -0.00186    0.00234   -0.00007    0.00299
   59  C     -0.07968     3.94270            0.00225   -0.00058   -0.00274    0.00360
   60  C      0.03254     3.94429            0.00140    0.00638   -0.00381    0.00757
   61  C      0.00086     3.95210           -0.00166    0.00524    0.00205    0.00587
   62  C     -0.18456     3.94460           -0.00085   -0.00023    0.00162    0.00184
   63  C      0.03103     3.92583           -0.00089    0.00250    0.00250    0.00365
   64  N     -0.09013     3.03684            0.00371   -0.00164   -0.00185    0.00446
   65  C     -0.02339     3.93521           -0.00281   -0.00047    0.00070    0.00294
   66  C     -0.11497     3.95150            0.00228   -0.00418   -0.00191    0.00513
   67  C      0.00894     3.95437           -0.00529    0.00077   -0.00233    0.00583
   68  C     -0.15821     3.95452            0.00308   -0.00010    0.00003    0.00309
   69  C      0.02626     3.95683           -0.00006   -0.00403    0.00111    0.00418
   70  C      0.03024     3.96106           -0.00187   -0.00095    0.00206    0.00294
   71  C     -0.14831     3.95326            0.00157    0.01757    0.01241    0.02156
   72  C     -0.04855     3.94104           -0.01050    0.00373   -0.00404    0.01185
   73  N     -0.06411     3.03879            0.00674   -0.01045   -0.00190    0.01258
   74  C     -0.04185     3.93811            0.00133   -0.00008   -0.00164    0.00212
   75  C      0.12381     3.95261            0.00183    0.00345    0.00099    0.00403
   76  C     -0.07420     3.94356            0.00123    0.00177    0.00322    0.00388
   77  C      0.03110     3.92334           -0.00127    0.00113    0.00269    0.00319
   78  C      0.09036     2.37402           -0.00459    0.00213    0.00191    0.00541
   79  C     -0.26212     3.91636           -0.01061   -0.00648   -0.00128    0.01250
   80  N      0.14777     3.01119            0.01223    0.00081   -0.00279    0.01257
   81  C      0.42123     2.04704           -0.00811   -0.00181   -0.00266    0.00872
   82  C     -0.55531     3.85041            0.01230    0.00330    0.00259    0.01299
   83  C     -0.03574     3.95658           -0.00251    0.00132    0.00018    0.00285
   84  C     -0.01806     3.94069            0.00375   -0.00215    0.00132    0.00452
   85  C      0.08020     3.93843           -0.00022    0.00396   -0.00029    0.00398
   86  C     -0.15544     3.90325            0.00265   -0.00015   -0.00078    0.00277
   87  C     -0.00665     3.92636           -0.00301   -0.00280    0.00017    0.00412
   88  C      0.05395     3.93754           -0.00109   -0.00065   -0.00022    0.00129
   89  C     -0.11891     3.89836           -0.00131    0.00065    0.00038    0.00152
   90  C      0.03842     3.94109            0.00143    0.00188   -0.00043    0.00241
   91  C      0.04727     3.94789           -0.00591   -0.00196    0.00431    0.00757
   92  C      0.05739     3.93463            0.00388   -0.00302   -0.00331    0.00593
   93  H      0.13281     0.98236            0.00012   -0.00052   -0.00022    0.00058
   94  H      0.12940     0.98325           -0.00097   -0.00121   -0.00002    0.00154
   95  H      0.13386     0.98208            0.00058   -0.00089   -0.00238    0.00261
   96  H      0.13131     0.98276            0.00030   -0.00102    0.00074    0.00129
   97  H      0.13416     0.98200           -0.00018   -0.00053   -0.00099    0.00114
   98  H      0.13382     0.98209            0.01863    0.00956   -0.00636    0.02189
   99  H      0.14838     0.97798           -0.00322    0.00448    0.00035    0.00553
  100  H      0.15059     0.97732           -0.00269   -0.00002   -0.00101    0.00288
  101  H      0.11947     0.98573           -0.00092   -0.00006    0.00062    0.00112
  102  H      0.12593     0.98414           -0.00049    0.00006    0.00004    0.00049
  103  H      0.10398     0.98919           -0.00041   -0.00050    0.00093    0.00113
  104  H      0.12460     0.98447           -0.00142   -0.00130   -0.00045    0.00198
  105  H      0.15003     0.97749            0.00062   -0.00012   -0.00120    0.00136
  106  H      0.11853     0.98595           -0.00041   -0.00110   -0.00043    0.00125
  107  H      0.12657     0.98398           -0.00089    0.00068    0.00043    0.00120
  108  H      0.12408     0.98460            0.00452   -0.00620   -0.00156    0.00783
  109  H      0.12497     0.98438            0.00012    0.00013    0.00170    0.00171
  110  H      0.12869     0.98344           -0.00055    0.00059    0.00071    0.00108
  111  H      0.15619     0.97560           -0.00044    0.00165    0.00001    0.00171
  112  H      0.12841     0.98351           -0.00079    0.00021    0.00075    0.00111
  113  H      0.13961     0.98051           -0.00070    0.00035    0.00026    0.00083

 Wiberg coefficients.
 Atom  Number Atom  Number   Distance   Wiberg coefficient
   C     1      C     2       1.36000    1.6571
   C     1      C     3       1.44251    1.0485
   C     2      C     4       3.03167    0.0266
   C     3      C     4       1.40966    1.3520
   C     4      C     5       1.40038    1.3743
   C     2      N     6       5.14909    0.0109
   C     3      N     6       2.76706    0.0956
   C     4      N     6       2.39756    0.0156
   C     5      N     6       1.35072    1.4377
   C     4      C     7       2.76912    0.1117
   N     6      C     7       1.35142    1.4329
   C     2      C     8       3.69796    0.0264
   C     3      C     8       1.40704    1.3634
   C     5      C     8       2.78223    0.1137
   N     6      C     8       2.40595    0.0159
   C     7      C     8       1.40137    1.3881
   C     1      C     9       3.31253    0.0517
   C     2      C     9       2.28488    0.0131
   C     1      C    10       2.28761    0.0190
   C     2      C    10       1.45852    1.0441
   C     9      C    10       1.36537    1.6613
   C     9      C    11       1.44707    1.0643
   C    10      C    12       2.70832    0.0316
   C    11      C    12       1.42968    1.2757
   C    11      C    13       2.44387    0.0113
   C    12      C    13       1.41377    1.3110
   C    10      C    14       4.92745    0.0143
   C    11      C    14       2.75498    0.1047
   C    13      C    14       1.40467    1.3786
   C    11      N    15       2.38941    0.0168
   C    12      N    15       2.79436    0.0811
   C    13      N    15       2.41528    0.0173
   C    14      N    15       1.35100    1.4272
   C    10      C    16       3.69157    0.0278
   C    11      C    16       1.39878    1.3618
   C    13      C    16       2.79274    0.1076
   N    15      C    16       1.34838    1.4436
   C    17      C    18       1.19593    2.7631
   C    17      C    19       1.40320    1.0609
   C    18      C    19       2.59911    0.0137
   C    18      C    20       3.60996    0.0343
   C    19      C    20       1.38201    1.2933
   C    19      C    21       2.34864    0.0336
   C    20      C    21       1.25181    2.3977
   C    18      C    22       5.50522    0.0161
   C    19      C    22       2.90628    0.1337
   C    20      C    22       2.36076    0.0298
   C    21      C    22       1.37962    1.3058
   C    19      N    23       2.45988    0.0203
   C    20      N    23       2.63375    0.1285
   C    21      N    23       2.25330    0.0268
   C    22      N    23       1.36338    1.4616
   C    18      C    24       3.58917    0.0428
   C    19      C    24       1.42243    1.3791
   C    21      C    24       2.60121    0.1188
   N    23      C    24       1.36691    1.4089
   C    17      C    25       2.60550    0.0180
   C    18      C    25       1.40963    1.0584
   C    17      C    26       3.50041    0.0578
   C    25      C    26       1.33666    1.6595
   C    17      C    27       3.53468    0.0146
   C    25      C    27       1.46080    0.9984
   C    25      C    28       2.47033    0.0137
   C    26      C    28       3.54792    0.0282
   C    27      C    28       1.33034    1.7041
   C    27      C    29       2.48493    0.0214
   C    28      C    29       1.36018    1.4083
   C    26      C    30       5.04045    0.0106
   C    27      C    30       2.86970    0.1269
   C    28      C    30       2.30851    0.0225
   C    29      C    30       1.41007    1.3830
   C    27      C    31       2.39645    0.0357
   C    28      C    31       2.54724    0.2744
   C    29      C    31       2.36662    0.0253
   C    30      C    31       1.37889    1.3698
   C    25      N    32       2.62041    0.0144
   C    26      N    32       3.06108    0.0128
   C    27      N    32       1.49797    0.9401
   C    28      N    32       2.32035    0.0421
   C    29      N    32       2.84196    0.1113
   C    30      N    32       2.43445    0.0157
   C    31      N    32       1.31683    1.5979
   C    25      C    33       2.72230    0.0615
   C    26      C    33       1.43113    1.0444
   C    25      C    34       2.63102    0.0571
   C    26      C    34       1.42614    1.0523
   C    33      C    34       1.34451    1.6564
   C    26      C    35       2.74567    0.0162
   C    33      C    35       1.41308    1.0528
   C    34      C    35       2.65084    0.0141
   C    34      C    36       3.44833    0.0276
   C    35      C    36       1.40308    1.3064
   C    35      C    37       2.39239    0.0308
   C    36      C    37       1.25803    2.4216
   C    34      C    38       5.51377    0.0211
   C    35      C    38       3.01288    0.1576
   C    36      C    38       2.40640    0.0284
   C    37      C    38       1.40213    1.3315
   C    35      C    39       2.40129    0.0297
   C    36      C    39       2.52425    0.1033
   C    38      C    39       1.39849    1.3470
   C    34      C    40       3.84147    0.0290
   C    35      C    40       1.40259    1.3182
   C    37      C    40       2.50906    0.1057
   C    38      C    40       2.39904    0.0293
   C    39      C    40       1.26102    2.4111
   C     9      C    41       2.59862    0.0106
   C    10      C    41       1.49162    0.9600
   C    38      C    41       1.49379    0.9440
   C    39      C    41       2.63644    0.0102
   C     9      C    42       2.94193    0.0141
   C    10      C    42       2.45843    0.0259
   C    11      C    42       2.54454    0.0597
   C    12      C    42       1.43784    1.1623
   C    13      C    42       2.42311    0.0523
   N    15      C    42       4.22744    0.0214
   C    38      C    42       2.44809    0.0204
   C    41      C    42       1.49254    0.9826
   C    26      C    43       2.66617    0.0119
   C    33      C    43       2.73327    0.0160
   C    34      C    43       1.43137    1.0043
   C    26      C    44       3.72779    0.0150
   C    33      C    44       3.51631    0.0394
   C    43      C    44       1.30829    1.8681
   C    31      C    45       3.41549    0.0104
   N    32      C    45       2.54194    0.0108
   C    43      C    45       1.48067    0.9543
   C    28      C    46       3.69552    0.0261
   C    31      C    46       2.37974    0.0229
   N    32      C    46       1.45958    0.9416
   C    43      C    46       2.55479    0.0121
   C    44      C    46       3.61154    0.0135
   C    45      C    46       1.40810    1.3733
   C    28      C    47       4.44338    0.0137
   C    31      C    47       3.00865    0.0179
   N    32      C    47       2.43643    0.0126
   C    45      C    47       2.43314    0.0127
   C    46      C    47       1.41755    1.2876
   C    25      C    48       5.15356    0.0105
   C    27      C    48       4.74259    0.0154
   C    28      C    48       5.75631    0.2448
   C    29      C    48       6.23053    0.0251
   C    30      C    48       5.51067    0.0334
   C    31      C    48       4.22205    0.1682
   N    32      C    48       3.65728    0.0563
   C    45      C    48       2.68877    0.1075
   C    46      C    48       2.34935    0.0440
   C    47      C    48       1.35436    1.4934
   C    28      C    49       6.44738    0.0116
   C    46      C    49       2.77515    0.1144
   C    47      C    49       2.42623    0.0350
   C    48      C    49       1.37558    1.3707
   C    28      N    50       5.98391    0.0152
   C    31      N    50       4.53995    0.0111
   C    43      N    50       2.38381    0.0116
   C    44      N    50       3.05035    0.0144
   C    45      N    50       1.36370    1.4032
   C    46      N    50       2.41909    0.0260
   C    47      N    50       2.80756    0.0971
   C    48      N    50       2.34698    0.0144
   C    49      N    50       1.35670    1.4150
   C    34      C    51       3.57182    0.0202
   C    43      C    51       2.62485    0.0162
   C    44      C    51       1.31898    1.8174
   C    45      C    51       3.72210    0.0188
   C    43      C    52       3.56781    0.0179
   C    44      C    52       2.37559    0.0127
   C    51      C    52       1.44403    1.0316
   C    43      C    53       3.54442    0.0187
   C    51      C    53       1.48622    0.9771
   C    44      C    54       3.62096    0.0155
   C    53      C    54       1.45723    1.0871
   C    53      C    55       2.47607    0.0258
   C    54      C    55       1.44001    1.1093
   C    53      N    56       2.80808    0.0419
   C    54      N    56       2.41055    0.0291
   C    55      N    56       1.32190    1.6278
   C    53      C    57       2.44697    0.0757
   C    54      C    57       2.80672    0.0461
   C    55      C    57       2.35440    0.0819
   N    56      C    57       1.36509    1.3050
   C    44      C    58       2.87606    0.0231
   C    53      C    58       1.36779    1.6464
   C    54      C    58       2.41505    0.0131
   C    55      C    58       2.75276    0.0476
   N    56      C    58       2.39513    0.0200
   C    57      C    58       1.43622    1.1529
   C    44      C    59       3.64641    0.0523
   C    51      C    59       2.59454    0.0101
   C    52      C    59       1.39420    1.6222
   C    52      C    60       2.42544    0.0192
   C    53      C    60       3.18832    0.0104
   C    54      C    60       2.59833    0.0420
   C    55      C    60       3.82953    0.0147
   C    59      C    60       1.38349    1.1503
   C    52      C    61       2.07194    0.0134
   C    59      C    61       1.49148    0.9689
   C    60      C    61       2.75346    0.0111
   C    51      C    62       2.73189    0.0110
   C    52      C    62       1.49570    0.9829
   C    59      C    62       2.05997    0.0125
   C    60      C    62       3.42549    0.0116
   C    61      C    62       1.46133    1.1378
   C    52      C    63       2.74643    0.0114
   C    59      C    63       3.39454    0.0405
   C    62      C    63       1.35212    1.6353
   C    52      N    64       3.83328    0.0110
   C    61      N    64       2.74044    0.0951
   C    62      N    64       2.33804    0.0138
   C    63      N    64       1.40128    1.1904
   C    59      C    65       3.83164    0.0119
   C    62      C    65       2.70434    0.1050
   N    64      C    65       1.32403    1.6828
   C    52      C    66       3.40063    0.0390
   C    59      C    66       2.74149    0.0128
   C    61      C    66       1.34710    1.6780
   C    63      C    66       2.87930    0.0620
   N    64      C    66       2.44580    0.0196
   C    65      C    66       1.44339    1.1534
   C    42      C    67       2.44667    0.0411
   C    42      C    68       2.60062    0.0327
   C    67      C    68       1.20212    2.7145
   C    14      C    69       3.70776    0.0114
   C    67      C    69       1.41556    1.0507
   C    68      C    69       2.61720    0.0158
   C    13      C    70       1.47336    1.0172
   C    68      C    70       3.58231    0.0361
   C    69      C    70       1.40988    1.3543
   C    12      C    71       3.69502    0.0107
   C    14      C    71       2.90988    0.0129
   C    70      C    71       1.40282    1.3900
   C    68      C    72       5.36437    0.0127
   C    69      C    72       2.75644    0.1128
   C    71      C    72       1.39224    1.4169
   C    69      N    73       2.40746    0.0160
   C    70      N    73       2.80935    0.0995
   C    71      N    73       2.39590    0.0145
   C    72      N    73       1.35346    1.4143
   C    68      C    74       3.50211    0.0347
   C    69      C    74       1.40718    1.3467
   C    71      C    74       2.74511    0.1137
   N    73      C    74       1.34731    1.4567
   C     2      C    75       3.48954    0.0540
   C    67      C    75       2.58592    0.0160
   C    68      C    75       1.41323    1.0627
   C     1      C    76       1.47456    1.0314
   C    41      C    76       1.53984    0.9362
   C    42      C    76       2.58462    0.0241
   C    67      C    76       3.26109    0.0749
   C    75      C    76       1.35088    1.7611
   C     8      C    77       1.51299    0.9627
   C    67      C    77       3.74591    0.0106
   C    75      C    77       1.50760    0.9525
   C     8      C    78       2.46125    0.0209
   C    75      C    78       2.45713    0.0231
   C    77      C    78       1.52361    0.9774
   C    78      C    79       1.45479    1.1307
   C    77      N    80       2.39132    0.0161
   C    78      N    80       2.32710    0.1203
   C    79      N    80       1.31773    1.7486
   C    77      C    81       2.57767    0.0523
   C    78      C    81       3.70726    0.0377
   C    79      C    81       3.51716    0.0622
   N    80      C    81       2.43703    0.0535
   C    76      C    82       3.44129    0.0120
   C    77      C    82       1.53496    0.8828
   C    78      C    82       2.40410    0.0297
   C    79      C    82       2.25383    0.0178
   N    80      C    82       1.42932    1.0486
   C    81      C    82       1.32763    1.8225
   C     1      C    83       2.60706    0.0159
   C     2      C    83       1.46090    1.0284
   C    10      C    83       2.33421    0.0654
   C     1      C    84       3.49400    0.0490
   C     9      C    84       1.48632    1.0579
   C    11      C    84       2.69016    0.0106
   C    83      C    84       1.37745    1.7136
   C    83      C    85       1.43097    1.0526
   C    10      C    86       4.77800    0.0123
   C    84      C    86       3.37929    0.0722
   C    85      C    86       1.34385    1.7905
   C    83      C    87       3.71684    0.0151
   C    85      C    87       2.48150    0.0263
   C    86      C    87       1.33359    1.8969
   C    60      C    88       2.67284    0.0164
   C    85      C    88       2.75054    0.0432
   C    87      C    88       1.50341    0.9651
   C     3      C    89       3.57946    0.0198
   C     5      C    89       3.22502    0.0177
   C    52      C    89       5.79830    0.0133
   C    60      C    89       3.63972    0.0512
   C    86      C    89       2.41783    0.0687
   C    88      C    89       1.35108    1.7773
   C     4      C    90       1.45854    1.0030
   C    85      C    90       1.52904    0.9487
   C    87      C    90       2.87921    0.0368
   C    88      C    90       2.48904    0.0278
   C    89      C    90       1.33646    1.8518
   C    44      C    91       5.23184    0.0137
   C    52      C    91       3.71728    0.0732
   C    53      C    91       3.82746    0.0117
   C    54      C    91       2.74274    0.0557
   C    55      C    91       3.57250    0.0128
   C    57      C    91       5.53074    0.0102
   C    59      C    91       2.73128    0.0262
   C    60      C    91       1.36096    1.4808
   C    88      C    91       1.41562    1.0523
   C    90      C    91       3.58694    0.0143
   C    52      C    92       3.00180    0.0176
   C    53      C    92       2.44621    0.0143
   C    54      C    92       1.35499    1.4719
   C    55      C    92       2.43689    0.0261
   N    56      C    92       3.64026    0.0348
   C    57      C    92       4.16042    0.0404
   C    58      C    92       3.65411    0.0295
   C    59      C    92       2.52538    0.0122
   C    60      C    92       1.42373    1.0924
   C    88      C    92       2.71114    0.0165
   C    89      C    92       3.36462    0.0169
   C    91      C    92       1.41398    1.1380
   C     5      H    93       1.09722    0.9510
   C     7      H    94       1.09776    0.9497
   C    14      H    95       1.09872    0.9480
   C    16      H    96       1.09727    0.9507
   C    22      H    97       1.09259    0.9495
   C    24      H    98       1.09605    0.9477
   C    28      H    99       2.18023    0.0115
   C    29      H    99       1.09430    0.9366
   C    48      H    99       7.25575    0.0101
   C    30      H   100       1.09459    0.9407
   C    47      H   101       1.09708    0.9444
   C    49      H   102       1.09516    0.9476
   C    54      H   103       2.20707    0.0122
   C    55      H   103       1.09700    0.9529
   C    57      H   103       3.33199    0.0102
   C    58      H   104       1.09626    0.9578
   C    63      H   105       1.09685    0.9471
   C    63      H   106       3.34731    0.0103
   C    65      H   106       1.09695    0.9519
   C    66      H   106       2.20909    0.0100
   C    66      H   107       1.09221    0.9593
   C    71      H   108       1.09692    0.9588
   C    72      H   109       1.09653    0.9539
   C    74      H   110       1.09712    0.9521
   C    79      H   111       1.09389    0.9429
   C    82      H   111       3.29247    0.0101
   C    84      H   112       1.08860    0.9570
   C    85      H   113       3.46129    0.0103
   C    87      H   113       1.08872    0.9473

     Dipole              X           Y           Z         Total
     POINT-CHARGE    -6.68708    -1.91102     3.28902     7.69329
     HYBRID          -2.01312     1.79942     3.59923     4.49945
     SUM             -8.70020    -0.11160     6.88826    11.09748
 The component of quadrupole moment in A.U.
     X2          XY          Y2          XZ          YZ          Z2
   -24.86414   -21.59226    -3.32279    -3.99887    41.77741    28.18692
 Main values of quadrupole tensor
   -45.40706   -14.62076    60.02782
 Corresponding eigenvectors      
     0.64533     0.67885    -0.35030
     0.74095    -0.44470     0.50322
     0.18583    -0.58430    -0.78998
 Polarizability has not computed due to pointer IN_OUT(2,14)=0

 Heat of formation..........     2020.25300 kcal/mol
 Total energy...............   -11544.14683 eV
 Total energy...............  -266219.57008 kcal/mol
 Electronic energy..........  -180630.51020 eV
 Core-core repulsion energy.   169086.36337 eV
 Final bond order matrix has been written to file *.den

 ------------------------------------------------------


 Ionization potential              7.05650 eV

 Dipole moment                    11.09748 debye

 Electronic energy           -180630.51020 eV

 Core-core repulsion energy   169086.36337 eV

 Heat of formation              2020.25300 kcal/mol

 The total energy in eV:      -11544.14683

 The total energy in kcal/mol:-.2662195701D+06

 ------------------------------------------------------

 Atom   Atomic   Bond length   Bond angle  Twist angle                      Atom                  Coordinates
 number number   (angstroms)   (degrees)    (degrees)                      number
    I               J I         K J I       L K J I           J    K    L    I         X              Y              Z

    1) XX  99                                                                1)      0.00000      0.00000      0.00000
    2) XX  99     0.999990                                    1              2)      0.99999      0.00000      0.00000
    3) XX  99     0.999990      90.000000                     2    1         3)      0.99999      0.99999      0.00000
    4)  C   6     3.964407 *   123.429244 *   117.679075 *    1    2    3    4)     -2.18402     -1.53689      2.92994
    5)  C   6     3.989105 *   125.145386 *    93.883915 *    1    2    3    5)     -2.29634     -0.22094      3.25438
    6)  C   6     4.990784 *   111.830496 *   124.537130 *    1    2    3    6)     -1.85588     -2.62657      3.81638
    7)  C   6     5.695618 *   101.852432 *   115.575860 *    1    2    3    7)     -1.16983     -2.40641      5.02800
    8)  C   6     6.888928 *    97.701353 *   120.923249 *    1    2    3    8)     -0.92318     -3.50822      5.85641
    9)  N   7     7.404797 *   100.493693 *   130.677635 *    1    2    3    9)     -1.34862     -4.74574      5.52179
   10)  C   6     6.919511 *   107.142337 *   138.525000 *    1    2    3   10)     -2.03950     -4.95409      4.37916
   11)  C   6     5.733498 *   113.932670 *   138.277438 *    1    2    3   11)     -2.32587     -3.91142      3.48771
   12)  C   6     5.155548 *   142.067685 *    67.968816 *    1    2    3   12)     -4.06637      1.18883      2.93785
   13)  C   6     3.907232 *   143.805540 *    79.346606 *    1    2    3   13)     -3.15320      0.42655      2.26756
   14)  C   6     6.019162 *   119.235224 *   206.770241 *    1    3    2   14)     -5.39468      1.23727      2.36578
   15)  C   6     5.809788 *   129.915431 *   196.238502 *    1    3    2   15)     -5.66122      0.38920      1.24608
   16)  C   6     7.055896 *   132.866929 *   189.303339 *    1    3    2   16)     -7.00291      0.21452      0.83603
   17)  C   6     8.197712 *   127.672121 *   193.662942 *    1    3    2   17)     -8.00092      0.91576      1.53268
   18)  N   7     8.314488 *   120.359896 *   200.708013 *    1    3    2   18)     -7.71679      1.77372      2.53687
   19)  C   6     7.354270 *   115.650540 *   206.485692 *    1    3    2   19)     -6.44686      1.94468      2.95659
   20)  C   6     6.060936 *    66.894163 *   253.358634 *    1    2    3   20)      2.37850     -1.59649     -5.34125
   21)  C   6     5.425339 *    57.760632 *   258.329459 *    1    2    3   21)      2.89419     -0.92826     -4.49403
   22)  C   6     6.988852 *    75.386751 *   249.409625 *    1    2    3   22)      1.76324     -2.37836     -6.33075
   23)  C   6     7.034840 *    86.660286 *   248.556170 *    1    2    3   23)      0.40982     -2.56749     -6.53674
   24)  C   6     8.120724 *    90.767260 *   246.223742 *    1    2    3   24)     -0.10874     -3.27371     -7.43083
   25)  C   6     9.323996 *    86.684046 *   244.466314 *    1    2    3   25)      0.53932     -4.01230     -8.39925
   26)  N   7     9.331774 *    78.310670 *   244.845795 *    1    2    3   26)      1.89066     -3.88426     -8.27163
   27)  C   6     8.324193 *    72.631044 *   246.869108 *    1    2    3   27)      2.48497     -3.12091     -7.30596
   28)  C   6     4.949351 *    45.094503 *   267.961790 *    1    2    3   28)      3.49394     -0.12468     -3.50327
   29)  C   6     3.818531 *    43.431775 *   281.239302 *    1    2    3   29)      2.77299      0.51167     -2.57486
   30)  C   6     6.008053 *    34.506623 *   267.575467 *    1    2    3   30)      4.95100     -0.14398     -3.40052
   31)  C   6     6.834649 *    33.452286 *   250.945929 *    1    2    3   31)      5.70246     -1.22995     -3.56113
   32)  C   6     7.883257 *    27.459314 *   244.719523 *    1    2    3   32)      6.99512     -1.55238     -3.28697
   33)  C   6     8.183762 *    19.565543 *   259.679904 *    1    2    3   33)      7.71122     -0.49097     -2.69628
   34)  C   6     7.526155 *    20.801669 *   285.298542 *    1    2    3   34)      7.03557      0.70521     -2.57808
   35)  N   7     6.531317 *    27.701408 *   288.916726 *    1    2    3   35)      5.78271      0.98431     -2.87219
   36)  C   6     2.562679 *    49.985453 *   296.065032 *    1    2    3   36)      1.64776      0.86240     -1.76309
   37)  C   6     3.501450 *    35.894308 *   313.880398 *    1    2    3   37)      2.83652      1.42296     -1.47969
   38)  C   6     1.566857 *    78.951631 *   295.299951 *    1    2    3   38)      0.30027      0.65720     -1.39031
   39)  C   6     1.664482 *   107.154799 *   338.740065 *    1    2    3   39)     -0.49095      1.48219     -0.57669
   40)  C   6     1.970549 *   142.759378 *   360.185973 *    1    2    3   40)     -1.56876      1.19250      0.00387
   41)  C   6     2.262153 *   135.646962 *   181.470082 *    1    3    2   41)     -2.26164     -0.02591      0.04057
   42)  C   6     1.968373 *   142.560962 *   229.385393 *    1    2    3   42)     -1.56289     -0.77895     -0.90835
   43)  C   6     1.664135 *   107.219224 *   251.914345 *    1    2    3   43)     -0.49263     -0.49346     -1.51101
   44)  C   6     3.482488 *   138.916847 *   207.179531 *    1    3    2   44)     -3.29567     -0.41657      1.04535
   45)  C   6     4.691381 *   138.105503 *   188.404198 *    1    3    2   45)     -4.66070     -0.27794      0.45786
   46)  C   6     4.517612 *    32.526170 *   339.247296 *    1    2    3   46)      3.80901      2.27145     -0.86070
   47)  C   6     4.617533 *    31.528905 *    10.434603 *    1    2    3   47)      3.93588      2.37471      0.43732
   48)  C   6     5.811599 *    37.483542 *   328.144745 *    1    2    3   48)      4.61167      3.00389     -1.86650
   49)  C   6     6.547832 *    34.786332 *   309.706642 *    1    2    3   49)      5.37764      2.38655     -2.87393
   50)  C   6     7.797870 *    40.146043 *   309.445722 *    1    2    3   50)      5.96072      3.19426     -3.88244
   51)  C   6     8.210417 *    45.992131 *   319.965919 *    1    2    3   51)      5.70425      4.52146     -3.79854
   52)  C   6     7.677437 *    49.613986 *   331.339662 *    1    2    3   52)      4.97447      5.13139     -2.80474
   53)  N   7     6.486215 *    46.737869 *   337.275181 *    1    2    3   53)      4.44524      4.35675     -1.82469
   54)  C   6     4.985938 *    36.321924 *    36.430341 *    1    2    3   54)      4.01718      2.37615      1.75379
   55)  C   6     5.358491 *    51.833233 *    36.179028 *    1    2    3   55)      3.31129      3.40058      2.48693
   56)  C   6     5.463868 *    29.745975 *    62.442025 *    1    2    3   56)      4.74391      1.25420      2.40335
   57)  C   6     5.500579 *    40.247332 *    82.032385 *    1    2    3   57)      4.19839      0.49261      3.51955
   58)  C   6     6.283734 *    39.041521 *   100.475760 *    1    2    3   58)      4.88051     -0.71965      3.89205
   59)  N   7     6.837048 *    29.966297 *   109.910153 *    1    2    3   59)      5.92307     -1.16298      3.21092
   60)  C   6     6.746511 *    18.688563 *   104.173248 *    1    2    3   60)      6.39080     -0.52931      2.09594
   61)  C   6     6.221070 *    18.656475 *    66.579051 *    1    2    3   61)      5.89417      0.79102      1.82611
   62)  C   6     5.611922 *    62.621023 *    47.497887 *    1    2    3   62)      2.58078      3.36680      3.67395
   63)  C   6     5.537756 *    63.422762 *    63.457016 *    1    2    3   63)      2.47761      2.21316      4.43059
   64)  C   6     6.311044 *    70.038393 *    36.213061 *    1    2    3   64)      2.15453      4.78600      3.50450
   65)  C   6     6.075469 *    61.289207 *    25.089353 *    1    2    3   65)      2.91859      4.82577      2.25946
   66)  C   6     6.806947 *    64.102436 *    14.114575 *    1    2    3   66)      2.97303      5.93850      1.49326
   67)  N   7     7.661251 *    72.819056 *    15.574060 *    1    2    3   67)      2.26306      7.05064      1.96513
   68)  C   6     7.828325 *    78.419790 *    23.791071 *    1    2    3   68)      1.57145      7.01729      3.09369
   69)  C   6     7.215484 *    78.245659 *    33.975728 *    1    2    3   69)      1.46991      5.85814      3.94776
   70)  C   6     6.241125 *   156.819335 *   176.642120 *    1    2    3   70)     -5.73727     -2.45249      0.14390
   71)  C   6     5.599679 *   148.199192 *   166.114295 *    1    2    3   71)     -4.75908     -2.86462      0.70816
   72)  C   6     7.145549 *   163.675225 *   195.826887 *    1    2    3   72)     -6.85747     -1.93234     -0.54778
   73)  C   6     7.444620 *   174.459837 *   202.434073 *    1    2    3   73)     -7.40984     -0.66434     -0.27428
   74)  C   6     8.516541 *   172.355709 *   259.091066 *    1    2    3   74)     -8.44085     -0.21440     -1.11242
   75)  C   6     9.222169 *   165.071382 *   244.540939 *    1    2    3   75)     -8.91090     -1.02126     -2.14507
   76)  N   7     9.013643 *   158.731207 *   226.408125 *    1    2    3   76)     -8.39971     -2.25447     -2.36810
   77)  C   6     8.031640 *   156.983558 *   210.529555 *    1    2    3   77)     -7.39226     -2.70498     -1.59524
   78)  C   6     4.877427 *   137.377647 *   153.054321 *    1    2    3   78)     -3.58897     -2.94425      1.49666
   79)  C   6     3.832696 *   140.294649 *   136.319843 *    1    2    3   79)     -2.94865     -1.77076      1.69100
   80)  C   6     5.709647 *   123.743047 *   151.559958 *    1    2    3   80)     -3.17153     -4.17480      2.26108
   81)  C   6     7.145887 *   128.298970 *   151.251550 *    1    2    3   81)     -4.42877     -4.91676      2.69725
   82)  C   6     7.824418 *   124.068447 *   162.316121 *    1    2    3   82)     -4.38311     -6.17523      1.96885
   83)  N   7     7.233493 *   117.335701 *   169.234986 *    1    2    3   83)     -3.32164     -6.31265      1.20021
   84)  C   6     5.226780 *   104.789862 *   172.519976 *    1    2    3   84)     -1.33426     -5.01060      0.65788
   85)  C   6     5.872347 *   115.032571 *   165.817434 *    1    2    3   85)     -2.48479     -5.15857      1.30365
   86)  C   6     5.158211 *   118.615522 *    83.322559 *    1    2    3   86)     -2.47042      0.52653      4.49744
   87)  C   6     5.756974 *   128.091779 *    72.510728 *    1    2    3   87)     -3.55161      1.36165      4.32143
   88)  C   6     5.762717 *   105.690758 *    88.120246 *    1    2    3   88)     -1.55850      0.18198      5.54499
   89)  C   6     6.649327 *    98.704808 *    81.745652 *    1    2    3   89)     -1.00633      0.94363      6.50464
   90)  C   6     7.081013 *    88.199496 *    80.763704 *    1    2    3   90)      0.22248      1.13599      6.98575
   91)  C   6     6.108393 *    79.252270 *    85.261797 *    1    2    3   91)      1.13912      0.49572      5.98073
   92)  C   6     5.646743 *    84.361431 *    96.694202 *    1    2    3   92)      0.55481     -0.65506      5.58111
   93)  C   6     5.535736 *    97.259461 *   101.266634 *    1    2    3   93)     -0.69951     -1.07288      5.38554
   94)  C   6     5.714899 *    68.257320 *    77.608434 *    1    2    3   94)      2.11702      1.13912      5.18466
   95)  C   6     5.412133 *    54.001590 *    76.981692 *    1    2    3   95)      3.18105      0.98633      4.26606
   96)  H   1     7.629196 *    92.874644 *   116.695152 *    1    2    3   96)     -0.38261     -3.42305      6.80742
   97)  H   1     7.691065 *   107.921957 *   144.908153 *    1    2    3   97)     -2.36670     -5.98771      4.20696
   98)  H   1     9.197602 *   170.417716 *   417.987511 *    1    2    3   98)     -9.06927      0.81163      1.29824
   99)  H   1     7.808670 *   143.723879 *    55.140715 *    1    2    3   99)     -6.29515      2.64074      3.79115
  100)  H   1    10.295521 *    89.334299 *   243.231155 *    1    2    3  100)      0.11962     -4.63671     -9.19154
  101)  H   1     8.734196 *    65.797352 *   246.968459 *    1    2    3  101)      3.58072     -3.11678     -7.33146
  102)  H   1     8.628667 *    30.093446 *   234.509315 *    1    2    3  102)      7.46560     -2.51185     -3.52269
  103)  H   1     9.103347 *    50.619312 *    19.961814 *    1    3    2  103)      8.76067     -0.59246     -2.40219
  104)  H   1     8.552900 *    39.217348 *   300.813302 *    1    2    3  104)      6.62639      2.77005     -4.64435
  105)  H   1     8.306166 *    54.826449 *   336.123646 *    1    2    3  105)      4.78481      6.20851     -2.74817
  106)  H   1     6.729494 *    47.315043 *   105.046109 *    1    2    3  106)      4.56237     -1.28417      4.77721
  107)  H   1     6.613691 *    34.158081 *   344.002394 *    1    3    2  107)      6.39395      1.34572      1.02341
  108)  H   1     7.019971 *    60.009406 *   365.128255 *    1    2    3  108)      3.50899      6.05571      0.54347
  109)  H   1     8.694884 *    83.015000 *    22.934569 *    1    2    3  109)      1.05738      7.94813      3.36307
  110)  H   1     7.689217 *    83.431710 *    39.571280 *    1    2    3  110)      0.87955      5.88820      4.86617
  111)  H   1     8.965860 *   129.696083 *   171.938684 *    1    3    2  111)     -8.87927      0.78059     -0.96743
  112)  H   1    10.139027 *   163.318667 *   255.970842 *    1    2    3  112)     -9.71234     -0.70552     -2.82358
  113)  H   1     8.138509 *   149.461717 *   206.403435 *    1    2    3  113)     -7.00962     -3.70392     -1.83892
  114)  H   1     8.887906 *   125.376358 *   163.748580 *    1    2    3  114)     -5.14561     -6.95734      2.02807
  115)  H   1     6.760308 *   126.333119 *    68.167610 *    1    2    3  115)     -4.00534      2.02533      5.05540
  116)  H   1     8.117229 *    86.226847 *    79.186563 *    1    2    3  116)      0.53417      1.51959      7.95581

 Normal termination. 

 +-------------------------------------------------+
 |    Date: 20.12.2003 Time: 22.25.56              |
 +-------------------------------------------------+
  Elapsed time is       5458 second(s)
  Return code is      0
