# Supplementary material for: Characterization by SEM, TEM and Quantum-Chemical Simulations of the Spherical Carbon with Nitrogen (SCN) Active Carbon Produced by Thermal Decomposition of Poly(vinylpyridine-divinylbenzene) Copolymer
Source: Materials (Basel). 2009 Sep 7;2(3):1239–51. doi: 10.3390/ma2031239 (PMC5445732; doi:10.3390/ma2031239)
Supplement: Supplementary file 1 [file materials-02-01239-s001.zip › Supplementary Data/c09.prt]

 File name for system under study is:
 SKN                                                                             
 +--------------------- QuChem --------------------+
 | Quantum Chemisty SemiEmpirical and SemiAbInitio |
 |   program for Molecule and Cluster simulation   |
 |   by Khavryutchenko Vladimir D. CompChem Group. |
 |  E-mail: vkhavr@compchem.kiev.ua  Reg.No 000001 |
 |    UKRAINE 02091, Kiev, ul. Revutskogo 13/149   |
 | Compaq Visual Fortran 6.6 / 300 atoms & 1000 AO |
 | Copyright (C) 1990-2003 CompChem. Ed.02.08.2003 |
 +-------------------------------------------------+
 |     Date:  9. 2.2004 Time:  0.57.35             |
 +-------------------------------------------------+
 Commentary for system under study is:
 Cluster SKN by PM3 method.Mult=1. Point 09.                                     

 Timing section. =============================
 Computation time is:10 day(s),  0 hour(s),  0 min.,  1 sec.
 or in seconds:    864001
 Quantum chemistry method section. ===========
 Used quantum chemistry method is PM3
 In/out file control section. ================
 i= 1; 10
 i= 2; 10
 i= 3; 11
 i= 4; 00
 i= 5; 11
 i= 6; 11
 i= 7; 01
 i= 8; 00
 i= 9; 11
 i=10; 01
 i=11; 01
 i=12; 00
 i=13; 00
 i=14; 00
 i=15; 00
 i=16; 00
 SCF information section. ====================
 Charge of system KHARGE:.............   0
 Multiplicity of system IMULT:........   1
 Close or open shell HF ISHELL:.......   0
 Initial density matrix KTRIAL:.......   0
 Max. number of SCF calc. KITSCF:.....1515
 Density matrix extrapol. NSTART:.....   1
 Density matrix extrapol. NSTEP:......   4
 Density matrix saving & print. IWPF:.   1
 Shift of LUMO in eV SHLEV:........           2.000
 SCF accuracy for optimiz. SCFOPT:.     0.000055000
 SCF accuracy for optimiz. SCFHES:.     0.000005000
 SCF accuracy for optimiz. SCFDIP:.     0.000155000
 SCF accuracy for optimiz. SCFPOL:.     0.000255000
 Printing pointer section. ===================
 Optimization control section. ===============
 Number of function evaluation 
 during optimization MAXEND.........      90803
 Max. gradient for optimization 
 terminating GMAX..................     0.15000
 Max. determination of hessian 
 for Newton-Raphson optim. RMVAL...     0.15000
 Parameter for N-R optimization 
 convergence rate RMVAL............     0.05000
 ==================== End of read of control file ====================
 Geometry is reding from exist file 3 with current structure.

     Trial geometry parameters
     NOTE! These parameters define the initial trial geometry of the previous run
     This run starts where the previous ended due to time or iteration limit.
    Atom  Symbol  Atomic   Bond length       Bond angle        Twist
   number         number   (angstroms)       (degrees)        (degrees)
     I                       NA I             NB NA I        NC  NB  NA  I     NA    NB    NC
     1)     XX     99
     2)     XX     99      0.999990                                             1
     3)     XX     99      0.999990          90.000000                          2     1
     4)      C      6      2.990690 *       120.233030 *       117.925980 *     1     2     3
     5)      C      6      3.128790 *       129.505020 *        88.646000 *     1     2     3
     6)      C      6      4.017920 *       103.640480 *       120.636400 *     1     2     3
     7)      C      6      4.775940 *        96.076690 *       106.848990 *     1     2     3
     8)      C      6      6.087200 *        92.684310 *       111.224450 *     1     2     3
     9)      N      7      6.686000 *        95.186310 *       121.774980 *     1     2     3
    10)      C      6      6.181750 *        99.713840 *       132.192610 *     1     2     3
    11)      C      6      4.849840 *       103.293160 *       135.955640 *     1     2     3
    12)      C      6      4.656840 *       151.754590 *        67.711170 *     1     2     3
    13)      C      6      3.349350 *       154.562950 *        79.102670 *     1     2     3
    14)      C      6      5.642350 *       128.587170 *       200.698990 *     1     3     2
    15)      C      6      5.521290 *       141.417930 *       190.474610 *     1     3     2
    16)      C      6      6.820190 *       145.571450 *       185.384940 *     1     3     2
    17)      C      6      7.931210 *       139.535310 *       190.380500 *     1     3     2
    18)      N      7      7.990510 *       130.870130 *       196.589750 *     1     3     2
    19)      C      6      6.979330 *       161.042020 *        65.377880 *     1     2     3
    20)      C      6      6.887510 *        72.195410 *       244.638240 *     1     2     3
    21)      C      6      6.245250 *        64.092610 *       248.391480 *     1     2     3
    22)      C      6      7.800170 *        79.918850 *       241.378580 *     1     2     3
    23)      C      6      7.737280 *        89.625440 *       238.246340 *     1     2     3
    24)      C      6      8.805790 *        93.792020 *       236.470840 *     1     2     3
    25)      C      6     10.084770 *        90.697370 *       237.017570 *     1     2     3
    26)      N      7     10.180320 *        83.358390 *       239.343980 *     1     2     3
    27)      C      6      9.197160 *        78.114350 *       241.409700 *     1     2     3
    28)      C      6      5.724860 *        52.799490 *       254.936560 *     1     2     3
    29)      C      6      4.574820 *        51.314050 *       264.432090 *     1     2     3
    30)      C      6      6.696940 *        42.842510 *       252.952800 *     1     2     3
    31)      C      6      7.540650 *        42.260690 *       240.302640 *     1     2     3
    32)      C      6      8.411740 *        36.075180 *       236.513470 *     1     2     3
    33)      C      6      8.812470 *        28.251260 *       243.540950 *     1     2     3
    34)      C      6      8.115520 *        27.621910 *       261.440860 *     1     2     3
    35)      N      7      7.134170 *        34.430700 *       265.617620 *     1     2     3
    36)      C      6      3.305490 *        56.795290 *       274.507360 *     1     2     3
    37)      C      6      4.069860 *        41.280540 *       284.944260 *     1     2     3
    38)      C      6      2.381050 *        78.680630 *       273.719220 *     1     2     3
    39)      C      6      1.763490 *        96.147480 *       305.184440 *     1     2     3
    40)      C      6      1.677550 *       138.246920 *       314.242140 *     1     2     3
    41)      C      6      2.212510 *       140.745110 *       147.368730 *     1     3     2
    42)      C      6      2.595150 *       125.086280 *       238.035140 *     1     2     3
    43)      C      6      2.662850 *        99.508930 *       249.680820 *     1     2     3
    44)      C      6      3.083790 *       149.070560 *       192.919510 *     1     3     2
    45)      C      6      4.472590 *       149.646470 *       176.687460 *     1     3     2
    46)      C      6      4.886490 *        32.304290 *       305.518680 *     1     2     3
    47)      C      6      4.772740 *        25.108980 *       334.603530 *     1     2     3
    48)      C      6      6.269600 *        37.353150 *       301.576740 *     1     2     3
    49)      C      6      7.089750 *        37.409240 *       285.030580 *     1     2     3
    50)      C      6      8.270080 *        41.889430 *       289.837870 *     1     2     3
    51)      C      6      8.682050 *        45.114600 *       300.453110 *     1     2     3
    52)      C      6      8.163480 *        47.087350 *       312.244440 *     1     2     3
    53)      N      7      6.896980 *        43.823530 *       314.837560 *     1     2     3
    54)      C      6      4.977570 *        25.856870 *        10.767120 *     1     2     3
    55)      C      6      5.279280 *        41.586720 *        14.634510 *     1     2     3
    56)      C      6      5.406990 *        18.629870 *        48.805500 *     1     2     3
    57)      C      6      5.428830 *        30.679250 *        72.106130 *     1     2     3
    58)      C      6      6.195590 *        29.983420 *        94.640630 *     1     2     3
    59)      N      7      6.914370 *        25.118250 *       110.196380 *     1     2     3
    60)      C      6      6.992060 *        52.079460 *       345.003230 *     1     3     2
    61)      C      6      6.237320 *        42.225510 *       349.091270 *     1     3     2
    62)      C      6      5.483210 *        51.985020 *        28.923570 *     1     2     3
    63)      C      6      5.373850 *        52.989400 *        47.419440 *     1     2     3
    64)      C      6      6.135700 *        60.670020 *        16.906290 *     1     2     3
    65)      C      6      5.949040 *        52.535810 *         3.225360 *     1     2     3
    66)      C      6      6.648280 *        56.793100 *        -8.601590 *     1     2     3
    67)      N      7      7.432380 *        66.079140 *        -5.056130 *     1     2     3
    68)      C      6      7.497870 *        70.419780 *         4.138010 *     1     2     3
    69)      C      6      6.981910 *        69.818720 *        15.364350 *     1     2     3
    70)      C      6      5.947690 *       142.533150 *       179.838840 *     1     2     3
    71)      C      6      5.152870 *       134.894780 *       171.640910 *     1     2     3
    72)      C      6      6.998790 *       164.930090 *       160.651010 *     1     3     2
    73)      C      6      7.317290 *       154.464310 *       171.569290 *     1     3     2
    74)      C      6      8.538040 *       151.900140 *       163.203320 *     1     3     2
    75)      C      6      9.399180 *       155.306530 *       150.013550 *     1     3     2
    76)      N      7      9.140200 *       145.957650 *       203.817190 *     1     2     3
    77)      C      6      8.031730 *       142.777920 *       196.882280 *     1     2     3
    78)      C      6      4.202050 *       125.905810 *       159.567110 *     1     2     3
    79)      C      6      3.122130 *       135.387400 *       147.817620 *     1     2     3
    80)      C      6      4.714410 *       108.471380 *       153.928050 *     1     2     3
    81)      C      6      7.176090 *       101.866390 *       140.797230 *     1     2     3
    82)      C      6      7.504360 *       103.660170 *       150.009330 *     1     2     3
    83)      N      7      7.184970 *       102.942310 *       160.796960 *     1     2     3
    84)      C      6      4.772530 *        96.453120 *       168.739290 *     1     2     3
    85)      C      6      5.904740 *       104.045470 *       163.008160 *     1     2     3
    86)      C      6      4.355880 *       122.603690 *        76.004000 *     1     2     3
    87)      C      6      5.116370 *       135.148260 *        68.084640 *     1     2     3
    88)      C      6      4.777120 *       105.249760 *        76.637680 *     1     2     3
    89)      C      6      5.447490 *        98.145990 *        64.546890 *     1     2     3
    90)      C      6      5.642520 *        85.684150 *        62.153730 *     1     2     3
    91)      C      6      5.368860 *        73.515410 *        70.020450 *     1     2     3
    92)      C      6      5.028830 *        77.254120 *        85.411000 *     1     2     3
    93)      C      6      4.699880 *        93.093420 *        89.179970 *     1     2     3
    94)      C      6      5.334910 *        60.128750 *        63.504410 *     1     2     3
    95)      C      6      5.271610 *        44.760910 *        63.686080 *     1     2     3
    96)      H      1      6.847930 *        88.966490 *       105.252490 *     1     2     3
    97)      H      1      8.943550 *       141.812210 *       187.421270 *     1     3     2
    98)      H      1      7.401680 *       153.642530 *        56.854960 *     1     2     3
    99)      H      1     11.040820 *        93.354760 *       235.925620 *     1     2     3
   100)      H      1      9.660200 *        72.351450 *       243.287400 *     1     2     3
   101)      H      1      9.671230 *        60.422130 *        24.241460 *     1     3     2
   102)      H      1      8.758340 *        50.836180 *       318.829880 *     1     2     3
   103)      H      1      6.602390 *        40.071660 *       362.824020 *     1     3     2
   104)      H      1      6.899850 *        53.981370 *       340.954090 *     1     2     3
   105)      H      1      7.451190 *        75.078480 *        21.453910 *     1     2     3
   106)      H      1     10.394060 *       152.798410 *       148.044820 *     1     3     2
   107)      H      1      8.130780 *       135.063990 *       195.689950 *     1     2     3
   108)      H      1      6.152610 *       133.458920 *        63.952270 *     1     2     3

               ************** 
      * parameters to be optimized, of which there are NVAR.........=   315
 Current system is nonlinear

 Total number of integrals max_q=    430638
 Integrals will use disk file

 Trial set of atomic coordinates (Angstroms)
 Atom #   Symbol  Atomic #     X-coordinate    Y-coordinate   Z-coordinate   Atomic orbitals
     1)     XX     99          0.000000       0.000000       0.000000
     2)     XX     99          0.999990       0.000000       0.000000
     3)     XX     99          0.999990       0.999990       0.000000
     4)      C      6         -1.505867      -1.210124       2.283023          1         4
     5)      C      6         -1.990367       0.057044       2.413403          5         8
     6)      C      6         -0.947541      -1.989734       3.359584          9        12
     7)      C      6         -0.505579      -1.376529       4.545235         13        16
     8)      C      6         -0.285081      -2.201285       5.668075         17        20
     9)      N      7         -0.604378      -3.506331       5.660651         21        24
    10)      C      6         -1.043031      -4.092292       4.514340         25        28
    11)      C      6         -1.115141      -3.392669       3.281342         29        32
    12)      C      6         -4.102344       0.835865       2.039182         33        36
    13)      C      6         -3.024656       0.271969       1.412668         37        40
    14)      C      6         -5.405739       0.428896       1.558893         41        44
    15)      C      6         -5.446114      -0.657743       0.625986         45        48
    16)      C      6         -6.692397      -1.263276       0.361871         49        52
    17)      C      6         -7.846806      -0.686718       0.927443         53        56
    18)      N      7         -7.791909       0.397603       1.725202         57        60
    19)      C      6         -6.600751       0.944674       2.061244         61        64
    20)      C      6          2.106005      -2.808845      -5.925616         65        68
    21)      C      6          2.728661      -2.068757      -5.222815         69        72
    22)      C      6          1.365364      -3.678750      -6.741308         73        76
    23)      C      6          0.050581      -4.071798      -6.579013         77        80
    24)      C      6         -0.582370      -4.853329      -7.324478         81        84
    25)      C      6         -0.122743      -5.489559      -8.458857         85        88
    26)      N      7          1.177441      -5.155934      -8.698787         89        92
    27)      C      6          1.894239      -4.306879      -7.902557         93        96
    28)      C      6          3.461286      -1.185089      -4.403304         97       100
    29)      C      6          2.859497      -0.346481      -3.554181        101       104
    30)      C      6          4.910368      -1.334996      -4.353743        105       108
    31)      C      6          5.580780      -2.512329      -4.405054        109       112
    32)      C      6          6.798747      -2.732895      -4.131064        113       116
    33)      C      6          7.762731      -1.858550      -3.734357        117       120
    34)      C      6          7.190565      -0.559994      -3.720733        121       124
    35)      N      7          5.884339      -0.308227      -4.021931        125       128
    36)      C      6          1.810192       0.217354      -2.757213        129       132
    37)      C      6          3.058452       0.692425      -2.594259        133       136
    38)      C      6          0.467347       0.151447      -2.329818        137       140
    39)      C      6         -0.188849       1.010298      -1.433015        141       144
    40)      C      6         -1.251488       0.779404      -0.800300        145       148
    41)      C      6         -2.045140      -0.377736      -0.754930        149       152
    42)      C      6         -1.491716      -1.124220      -1.801587        153       156
    43)      C      6         -0.439906      -0.911968      -2.462837        157       160
    44)      C      6         -2.962895      -0.778093       0.354380        161       164
    45)      C      6         -4.324580      -1.133583      -0.130597        165       168
    46)      C      6          4.130168       1.517150      -2.125500        169       172
    47)      C      6          4.321727       1.829552      -0.868597        173       176
    48)      C      6          4.983774       1.991890      -3.240718        177       180
    49)      C      6          5.631507       1.116967      -4.159696        181       184
    50)      C      6          6.156535       1.873908      -5.194205        185       188
    51)      C      6          6.126845       3.117734      -5.302782        189       192
    52)      C      6          5.558371       4.019566      -4.426060        193       196
    53)      N      7          4.976005       3.367372      -3.386520        197       200
    54)      C      6          4.479247       2.132622       0.405551        201       204
    55)      C      6          3.948648       3.390453       0.885328        205       208
    56)      C      6          5.123675       1.137617       1.299741        209       212
    57)      C      6          4.668995       0.851084       2.635969        213       216
    58)      C      6          5.366435      -0.250504       3.086092        217       220
    59)      N      7          6.260503      -1.013299       2.754603        221       224
    60)      C      6          6.805913      -0.728901       1.427289        225       228
    61)      C      6          6.176448       0.355479       0.793276        229       232
    62)      C      6          3.376931       3.781100       2.089309        233       236
    63)      C      6          3.234858       2.903504       3.159688        237       240
    64)      C      6          3.005503       5.118001       1.555581        241       244
    65)      C      6          3.618596       4.714474       0.265673        245       248
    66)      C      6          3.641024       5.500038      -0.831959        249       252
    67)      N      7          3.013640       6.767550      -0.598765        253       256
    68)      C      6          2.512734       7.045877       0.509753        257       260
    69)      C      6          2.408700       6.319051       1.736327        261       264
    70)      C      6         -4.720714      -3.617979       0.010177        265       268
    71)      C      6         -3.636932      -3.611535       0.530670        269       272
    72)      C      6         -5.992720      -3.564672      -0.602895        273       276
    73)      C      6         -6.874999      -2.462367      -0.462460        277       280
    74)      C      6         -8.047987      -2.603367      -1.162118        281       284
    75)      C      6         -8.443356      -3.633574      -1.962513        285       288
    76)      N      7         -7.573789      -4.680986      -2.066239        289       292
    77)      C      6         -6.395641      -4.649060      -1.410922        293       296
    78)      C      6         -2.464311      -3.189438       1.188226        297       300
    79)      C      6         -2.222556      -1.855809       1.167868        301       304
    80)      C      6         -1.493671      -4.016523       1.965237        305       308
    81)      C      6         -1.475620      -5.442015       4.438838        309       312
    82)      C      6         -1.772250      -6.315727       3.645016        313       316
    83)      N      7         -1.609217      -6.612820       2.303221        317       320
    84)      C      6         -0.536386      -4.650997       0.926045        321       324
    85)      C      6         -1.433032      -5.478152       1.673986        325       328
    86)      C      6         -2.347057       0.887477       3.560533        329       332
    87)      C      6         -3.627169       1.346804       3.347686        333       336
    88)      C      6         -1.256512       1.065157       4.484138        337       340
    89)      C      6         -0.771887       2.317558       4.869113        341       344
    90)      C      6          0.424625       2.628152       4.974992        345       348
    91)      C      6          1.523454       1.759054       4.838334        349       352
    92)      C      6          1.109497       0.392430       4.889187        353       356
    93)      C      6         -0.253625       0.067165       4.692551        357       360
    94)      C      6          2.657066       2.063859       4.140259        361       364
    95)      C      6          3.743114       1.645490       3.327361        365       368
    96)      H      1          0.123517      -1.801213       6.605643        369       369
    97)      H      1         -8.847660      -1.093595       0.714181        370       370
    98)      H      1         -6.632213       1.796723       2.751437        371       371
    99)      H      1         -0.646088      -6.175225      -9.129560        372       372
   100)      H      1          2.928755      -4.138030      -8.223051        373       373
   101)      H      1          8.798571      -2.047431      -3.453384        374       374
   102)      H      1          5.531241       5.111772      -4.470311        375       375
   103)      H      1          6.574331       0.570859      -0.209404        376       376
   104)      H      1          4.057445       5.275271      -1.821151        377       377
   105)      H      1          1.918650       6.701063       2.633394        378       378
   106)      H      1         -9.387454      -3.686265      -2.514684        379       379
   107)      H      1         -5.755747      -5.528920      -1.553063        380       380
   108)      H      1         -4.231976       1.961100       4.012365        381       381


 Total number of electrons NELNS=  390
 RHF calculation:
 Alpha-spin electrons NALPH.....  195
 Beta-spin  electrons NBET .....  195
 Multiplicity of system IMULT ..    1
 Density matrix will read from file 18
 Read previous saved data from file 18 *.hes.
     1   -175033.573561834  -175033.573561834    0.000080397
     2   -175033.573562037       -0.000000203    0.000077787
 ITN=   0 IFN=   1 IEXIT=   1 F=0.23791492D+04 GMAX=0.957D+00 TIME=          0.
     1   -175029.085396382  -175029.085396382    0.000209195
     2   -175029.086110065       -0.000713683    0.000170317
     3   -175029.086308815       -0.000198750    0.000139348
     4   -175029.086371047       -0.000062232    0.000112299
     5   -175029.086392291       -0.000021244    0.000089624
     1   -175030.385967407  -175030.385967407    0.000067925
     2   -175030.386009057       -0.000041650    0.000080192
     1   -174998.260686622  -174998.260686622    0.001446839
     2   -174998.295827811       -0.035141190    0.001185439
     3   -174998.305582845       -0.009755034    0.000969948
     4   -174998.308628580       -0.003045734    0.000784602
     5   -174998.309665327       -0.001036747    0.000623553
     6   -174998.310045447       -0.000380119    0.000489091
     7   -174998.310194763       -0.000149316    0.000378648
     8   -174998.310257419       -0.000062656    0.000291209
     9   -174998.310285442       -0.000028023    0.000221815
    10   -174998.310298769       -0.000013327    0.000168680
     1   -175025.077253867  -175025.077253867    0.001125147
     2   -175025.101947548       -0.024693680    0.000894460
     3   -175025.108774560       -0.006827013    0.000730784
     4   -175025.110892616       -0.002118056    0.000593882
     5   -175025.111607144       -0.000714528    0.000475525
     6   -175025.111865943       -0.000258799    0.000374378
     7   -175025.111965974       -0.000100031    0.000291660
     8   -175025.112007084       -0.000041110    0.000224484
     9   -175025.112024998       -0.000017914    0.000172035
     1   -175029.261457659  -175029.261457659    0.000319230
     2   -175029.262115869       -0.000658210    0.000251904
     3   -175029.262305932       -0.000190063    0.000199095
     4   -175029.262368083       -0.000062151    0.000157127
     5   -175029.262390457       -0.000022373    0.000122205
     1   -175030.147673236  -175030.147673236    0.000134761
     2   -175030.147718614       -0.000045378    0.000104822
     1   -175030.359002528  -175030.359002528    0.000091484
     2   -175030.359014215       -0.000011687    0.000071286
     1   -175030.298817210  -175030.298817210    0.000084936
     2   -175030.298818287       -0.000001077    0.000072685
 ITN=   1 IFN=   9 IEXIT=   1 F=0.23791486D+04 GMAX=0.139D+01 TIME=         10.

 ITN=  28 IFN=  55 IEXIT=   1 F=0.23791417D+04 GMAX=0.501D+00 TIME=       7493.
     1   -175021.522785343  -175021.522785343    0.000131994
     2   -175021.522797381       -0.000012038    0.000123978
 ITN=  29 IFN=  56 IEXIT=   1 F=0.23791415D+04 GMAX=0.122D+00 TIME=       7503.
 Test on gradient satisfied,GMAX=0.122D+00
 VA09A optimization sucsesfully finished
 ITN=  29; IFN=  56; IEXIT=   1; F=0.23791415D+04

 Optimization finished after  29 cycles and    56 SCF calculations

 Final HEAT OF FORMATION       2379.14149 kcal/mol
 Max. value of cartesian gradient on atom   67 by axe Z is    0.024880306 eV/A


 Optimized variables and gradients

    I        1           2           3           4           5           6           7           8           9          10
  X(I)    2.99109   120.14446   118.01415     3.12810   129.45702    88.77355     4.01861   103.55536   120.69207     4.77587
  G(I)   -0.00584    -0.00654     0.00544     0.00844     0.00145    -0.03538     0.01117     0.01798    -0.06560    -0.01496

    I       11          12          13          14          15          16          17          18          19          20
  X(I)   96.00071   106.89717     6.08730    92.60255   111.26240     6.68664    95.09797   121.80999     6.18298    99.62519
  G(I)   -0.02500     0.03736     0.01155     0.07315     0.01299     0.00269    -0.09994    -0.07612    -0.00013     0.00119

    I       21          22          23          24          25          26          27          28          29          30
  X(I)  132.22638     4.85129   103.20484   135.99459     4.65559   151.74699    67.92023     3.34833   154.53827    79.35895
  G(I)    0.10464     0.00699     0.01241    -0.02296     0.00115     0.02180     0.00817    -0.00491    -0.00019    -0.01005

    I       31          32          33          34          35          36          37          38          39          40
  X(I)    5.64134   128.65958   200.77658     5.52081   141.49940   190.55491     6.81990   145.64815   185.45691     7.93057
  G(I)    0.00393    -0.00113    -0.04489    -0.00509    -0.00075     0.07509    -0.00573    -0.02603    -0.01872    -0.01424

    I       41          42          43          44          45          46          47          48          49          50
  X(I)  139.60259   190.44430     7.98946   130.93319   196.65233     6.97812   161.03780    65.64105     6.89307    72.22022
  G(I)   -0.05171     0.00097    -0.00971    -0.02853     0.04458     0.01360    -0.00416     0.02472    -0.01192     0.11667

    I       51          52          53          54          55          56          57          58          59          60
  X(I)  244.72220     6.24936    64.13215   248.47227     7.80806    79.92224   241.47237     7.74983    89.66444   238.49510
  G(I)   -0.04149     0.01974    -0.08812    -0.00411    -0.00713     0.07293    -0.02469    -0.02375     0.02376    -0.02960

    I       61          62          63          64          65          66          67          68          69          70
  X(I)    8.81957    93.80375   236.70911    10.09635    90.66043   237.12682    10.18833    83.28978   239.32958     9.20317
  G(I)    0.01930     0.00674     0.09924    -0.01026     0.03674     0.06682    -0.00660    -0.12225    -0.08531     0.01476

    I       71          72          73          74          75          76          77          78          79          80
  X(I)   78.05500   241.37309     5.72742    52.85395   255.01460     4.57689    51.38665   264.49012     6.69846    42.88989
  G(I)   -0.01294     0.00555    -0.00518    -0.06315     0.02154     0.00855    -0.02421    -0.02302     0.00574    -0.06462

    I       81          82          83          84          85          86          87          88          89          90
  X(I)  253.04339     7.54134    42.29177   240.39851     8.41172    36.09949   236.61943     8.81214    28.28047   243.66435
  G(I)    0.01994    -0.00974    -0.02557    -0.04778     0.00137     0.08205     0.07624     0.00749     0.02032    -0.01800

    I       91          92          93          94          95          96          97          98          99         100
  X(I)    8.11590    27.67061   261.55011     7.13544    34.48819   265.70604     3.30730    56.88000   274.52668     4.07072
  G(I)    0.01576    -0.05384    -0.01037    -0.01804     0.06530     0.00697    -0.00678     0.00556     0.00736    -0.00002

    I      101         102         103         104         105         106         107         108         109         110
  X(I)   41.36760   284.96722     2.38289    78.75052   273.69875     1.76334    96.22144   305.11283     1.67634   138.34498
  G(I)    0.03964     0.00063     0.00759     0.01914    -0.00448    -0.00155     0.00804     0.03448    -0.01355     0.00588

    I      111         112         113         114         115         116         117         118         119         120
  X(I)  314.12551     2.21254   140.86628   147.32525     2.59658   125.06199   237.95070     2.66500    99.52839   249.65339
  G(I)   -0.00601    -0.00500     0.00330    -0.02814    -0.00331    -0.00244    -0.01914     0.00467     0.02723     0.04040

    I      121         122         123         124         125         126         127         128         129         130
  X(I)    3.08374   149.17599   193.02508     4.47261   149.74305   176.74739     4.88642    32.38352   305.50503     4.77202
  G(I)    0.00337    -0.01176    -0.02217     0.00868    -0.01387    -0.02053    -0.02032    -0.01190    -0.02081     0.00044

    I      131         132         133         134         135         136         137         138         139         140
  X(I)   25.16889   334.50384     6.26987    37.42849   301.58938     7.09094    37.47562   285.08172     8.27139    41.95231
  G(I)    0.08607    -0.01015     0.00677    -0.03851    -0.07374     0.01121    -0.05354     0.01776    -0.00404     0.09991

    I      141         142         143         144         145         146         147         148         149         150
  X(I)  289.88493     8.68281    45.18221   300.48492     8.16331    47.16134   312.25614     6.89651    43.89991   314.83501
  G(I)    0.07006     0.01720     0.02599    -0.08448    -0.02163    -0.03651     0.07028     0.00802     0.04125     0.00408

    I      151         152         153         154         155         156         157         158         159         160
  X(I)    4.97685    25.87576    10.62337     5.27905    41.60096    14.55880     5.40593    18.60061    48.61799     5.42679
  G(I)    0.00038     0.01961     0.03235    -0.00600    -0.06198    -0.00056     0.00095    -0.03029    -0.03831    -0.00173

    I      161         162         163         164         165         166         167         168         169         170
  X(I)   30.63049    72.03620     6.19319    29.92429    94.61988     6.91225    25.05539   110.20562     6.99110    52.04437
  G(I)    0.06694    -0.00475    -0.00396     0.04257     0.01587    -0.00455    -0.03409    -0.01516     0.01529     0.09294

    I      171         172         173         174         175         176         177         178         179         180
  X(I)  345.07343     6.23680    42.18856   349.17486     5.48220    51.98724    28.86841     5.37180    52.97416    47.37180
  G(I)   -0.02032     0.00737    -0.00967    -0.01669    -0.01767     0.01115    -0.02721     0.02236     0.07018     0.02767

    I      181         182         183         184         185         186         187         188         189         190
  X(I)    6.13654    60.67593    16.86862     5.95073    52.55204     3.18366     6.65173    56.80680    -8.62346     7.43644
  G(I)    0.00479     0.03217    -0.00306    -0.00370     0.05146     0.02621    -0.00325    -0.03537     0.00700     0.00900

    I      191         192         193         194         195         196         197         198         199         200
  X(I)   66.08109    -5.06909     7.50113    70.41839     4.12166     6.98358    69.81862    15.33918     5.94942   142.45103
  G(I)   -0.06779    -0.03271    -0.00016     0.02644     0.05123    -0.00044     0.02405    -0.05834    -0.01291    -0.05176

    I      201         202         203         204         205         206         207         208         209         210
  X(I)  179.78687     5.15471   134.80831   171.61799     6.99987   165.01250   160.67087     7.31743   154.54424   171.62017
  G(I)   -0.09022     0.00107     0.06478    -0.00545     0.01474     0.00768    -0.01942    -0.00377     0.08681     0.04163

    I      211         212         213         214         215         216         217         218         219         220
  X(I)    8.53761   151.97312   163.22097     9.39891   155.37183   149.99051     9.14052   145.90643   203.74592     8.03273
  G(I)   -0.00498    -0.01587    -0.02052     0.00317    -0.07169     0.02306     0.00267     0.03430     0.00006     0.00827

    I      221         222         223         224         225         226         227         228         229         230
  X(I)  142.71827   196.81777     4.20392   125.81141   159.57943     3.12318   135.27734   147.86926     4.71669   108.38604
  G(I)    0.01576    -0.00092    -0.00379    -0.04463     0.03336    -0.00651    -0.01477    -0.00513     0.00938     0.01595

    I      231         232         233         234         235         236         237         238         239         240
  X(I)  153.95163     7.17778   101.78161   140.82108     7.50664   103.58296   150.02477     7.18782   102.87422   160.80727
  G(I)   -0.01732    -0.01099     0.01300    -0.04431     0.00336    -0.01009    -0.05809     0.00519     0.01276     0.07823

    I      241         242         243         244         245         246         247         248         249         250
  X(I)    4.77590    96.38656   168.75870     5.90761   103.97384   163.02012     4.35485   122.57567    76.10460     5.11505
  G(I)    0.00160     0.00364     0.00657    -0.00614    -0.04102     0.02355     0.00077     0.00441     0.00997    -0.00973

    I      251         252         253         254         255         256         257         258         259         260
  X(I)  135.13575    68.21182     4.77607   105.21657    76.70098     5.44584    98.13055    64.59183     5.64032    85.66824
  G(I)   -0.00423     0.01896     0.00566     0.06033    -0.03331    -0.00005     0.03609     0.02645     0.00256    -0.01214

    I      261         262         263         264         265         266         267         268         269         270
  X(I)   62.17280     5.36657    73.48173    70.02202     5.02722    77.19868    85.42956     4.69894    93.03777    89.22502
  G(I)    0.06105    -0.00270     0.01139     0.05978    -0.00064    -0.03023    -0.00938    -0.01744    -0.02117     0.02667

    I      271         272         273         274         275         276         277         278         279         280
  X(I)    5.33252    60.09874    63.47868     5.26922    44.72403    63.63564     6.84768    88.88733   105.28528     8.94298
  G(I)    0.01059    -0.04064    -0.03803    -0.01313    -0.07044     0.00203    -0.00195     0.00665    -0.00998     0.00836

    I      281         282         283         284         285         286         287         288         289         290
  X(I)  141.87650   187.47730     7.40016   153.64837    57.04102    11.05324    93.30549   236.03501     9.66304    72.25302
  G(I)   -0.01697    -0.01594    -0.00161    -0.01005     0.00014     0.00757    -0.05109    -0.01297     0.00044     0.04526

    I      291         292         293         294         295         296         297         298         299         300
  X(I)  243.14032     9.67029    60.39828    24.30493     8.75760    50.91217   318.83671     6.60267    40.04027   362.91530
  G(I)    0.01768    -0.00367    -0.00389    -0.00752    -0.00222    -0.03361     0.02922    -0.00121     0.00353     0.01949

    I      301         302         303         304         305         306         307         308         309         310
  X(I)    6.90390    53.99889   340.94063     7.45239    75.07520    21.43214    10.39346   152.85869   148.02030     8.13238
  G(I)   -0.00277    -0.02067     0.02418     0.00069    -0.02289    -0.00678    -0.00085    -0.02075    -0.01114     0.00460

    I      311         312         313         314         315
  X(I)  135.00491   195.64270     6.15115   133.45181    64.06872
  G(I)   -0.00800     0.02044    -0.00376     0.00178     0.00889

    Atom  Symbol  Atomic   Bond length       Bond angle        Twist
   number         number   (angstroms)       (degrees)        (degrees)
     I                       NA I             NB NA I        NC  NB  NA  I     NA    NB    NC
     1)     XX     99
     2)     XX     99      0.999990                                             1
     3)     XX     99      0.999990          90.000000                          2     1
     4)      C      6      2.991089 *       120.144458 *       118.014148 *     1     2     3
     5)      C      6      3.128095 *       129.457018 *        88.773545 *     1     2     3
     6)      C      6      4.018609 *       103.555356 *       120.692067 *     1     2     3
     7)      C      6      4.775867 *        96.000712 *       106.897172 *     1     2     3
     8)      C      6      6.087296 *        92.602553 *       111.262403 *     1     2     3
     9)      N      7      6.686637 *        95.097967 *       121.809988 *     1     2     3
    10)      C      6      6.182976 *        99.625191 *       132.226382 *     1     2     3
    11)      C      6      4.851291 *       103.204839 *       135.994588 *     1     2     3
    12)      C      6      4.655591 *       151.746991 *        67.920229 *     1     2     3
    13)      C      6      3.348326 *       154.538271 *        79.358950 *     1     2     3
    14)      C      6      5.641344 *       128.659582 *       200.776581 *     1     3     2
    15)      C      6      5.520813 *       141.499400 *       190.554907 *     1     3     2
    16)      C      6      6.819898 *       145.648154 *       185.456906 *     1     3     2
    17)      C      6      7.930571 *       139.602591 *       190.444301 *     1     3     2
    18)      N      7      7.989457 *       130.933186 *       196.652331 *     1     3     2
    19)      C      6      6.978125 *       161.037803 *        65.641051 *     1     2     3
    20)      C      6      6.893067 *        72.220225 *       244.722201 *     1     2     3
    21)      C      6      6.249362 *        64.132154 *       248.472268 *     1     2     3
    22)      C      6      7.808056 *        79.922237 *       241.472373 *     1     2     3
    23)      C      6      7.749825 *        89.664437 *       238.495100 *     1     2     3
    24)      C      6      8.819573 *        93.803749 *       236.709105 *     1     2     3
    25)      C      6     10.096345 *        90.660431 *       237.126825 *     1     2     3
    26)      N      7     10.188335 *        83.289783 *       239.329576 *     1     2     3
    27)      C      6      9.203172 *        78.055001 *       241.373089 *     1     2     3
    28)      C      6      5.727421 *        52.853948 *       255.014596 *     1     2     3
    29)      C      6      4.576891 *        51.386650 *       264.490122 *     1     2     3
    30)      C      6      6.698461 *        42.889893 *       253.043392 *     1     2     3
    31)      C      6      7.541344 *        42.291774 *       240.398514 *     1     2     3
    32)      C      6      8.411724 *        36.099492 *       236.619432 *     1     2     3
    33)      C      6      8.812143 *        28.280471 *       243.664351 *     1     2     3
    34)      C      6      8.115897 *        27.670615 *       261.550114 *     1     2     3
    35)      N      7      7.135439 *        34.488190 *       265.706041 *     1     2     3
    36)      C      6      3.307299 *        56.879997 *       274.526676 *     1     2     3
    37)      C      6      4.070723 *        41.367597 *       284.967220 *     1     2     3
    38)      C      6      2.382888 *        78.750521 *       273.698746 *     1     2     3
    39)      C      6      1.763338 *        96.221436 *       305.112833 *     1     2     3
    40)      C      6      1.676338 *       138.344980 *       314.125514 *     1     2     3
    41)      C      6      2.212536 *       140.866281 *       147.325247 *     1     3     2
    42)      C      6      2.596580 *       125.061989 *       237.950701 *     1     2     3
    43)      C      6      2.665001 *        99.528390 *       249.653388 *     1     2     3
    44)      C      6      3.083742 *       149.175986 *       193.025076 *     1     3     2
    45)      C      6      4.472612 *       149.743052 *       176.747390 *     1     3     2
    46)      C      6      4.886423 *        32.383520 *       305.505028 *     1     2     3
    47)      C      6      4.772025 *        25.168888 *       334.503844 *     1     2     3
    48)      C      6      6.269870 *        37.428488 *       301.589384 *     1     2     3
    49)      C      6      7.090945 *        37.475623 *       285.081723 *     1     2     3
    50)      C      6      8.271387 *        41.952311 *       289.884934 *     1     2     3
    51)      C      6      8.682810 *        45.182215 *       300.484921 *     1     2     3
    52)      C      6      8.163312 *        47.161336 *       312.256142 *     1     2     3
    53)      N      7      6.896515 *        43.899905 *       314.835014 *     1     2     3
    54)      C      6      4.976850 *        25.875756 *        10.623367 *     1     2     3
    55)      C      6      5.279050 *        41.600957 *        14.558799 *     1     2     3
    56)      C      6      5.405930 *        18.600609 *        48.617986 *     1     2     3
    57)      C      6      5.426795 *        30.630488 *        72.036202 *     1     2     3
    58)      C      6      6.193190 *        29.924286 *        94.619882 *     1     2     3
    59)      N      7      6.912246 *        25.055386 *       110.205623 *     1     2     3
    60)      C      6      6.991105 *        52.044367 *       345.073432 *     1     3     2
    61)      C      6      6.236802 *        42.188555 *       349.174856 *     1     3     2
    62)      C      6      5.482201 *        51.987243 *        28.868412 *     1     2     3
    63)      C      6      5.371802 *        52.974159 *        47.371800 *     1     2     3
    64)      C      6      6.136543 *        60.675932 *        16.868617 *     1     2     3
    65)      C      6      5.950728 *        52.552041 *         3.183658 *     1     2     3
    66)      C      6      6.651735 *        56.806796 *        -8.623459 *     1     2     3
    67)      N      7      7.436444 *        66.081095 *        -5.069090 *     1     2     3
    68)      C      6      7.501132 *        70.418387 *         4.121659 *     1     2     3
    69)      C      6      6.983576 *        69.818617 *        15.339178 *     1     2     3
    70)      C      6      5.949416 *       142.451027 *       179.786873 *     1     2     3
    71)      C      6      5.154711 *       134.808310 *       171.617994 *     1     2     3
    72)      C      6      6.999874 *       165.012505 *       160.670872 *     1     3     2
    73)      C      6      7.317429 *       154.544242 *       171.620167 *     1     3     2
    74)      C      6      8.537608 *       151.973123 *       163.220973 *     1     3     2
    75)      C      6      9.398915 *       155.371827 *       149.990513 *     1     3     2
    76)      N      7      9.140519 *       145.906429 *       203.745921 *     1     2     3
    77)      C      6      8.032735 *       142.718270 *       196.817767 *     1     2     3
    78)      C      6      4.203919 *       125.811414 *       159.579434 *     1     2     3
    79)      C      6      3.123181 *       135.277336 *       147.869265 *     1     2     3
    80)      C      6      4.716689 *       108.386039 *       153.951630 *     1     2     3
    81)      C      6      7.177779 *       101.781607 *       140.821085 *     1     2     3
    82)      C      6      7.506642 *       103.582956 *       150.024774 *     1     2     3
    83)      N      7      7.187821 *       102.874219 *       160.807274 *     1     2     3
    84)      C      6      4.775903 *        96.386564 *       168.758700 *     1     2     3
    85)      C      6      5.907614 *       103.973835 *       163.020124 *     1     2     3
    86)      C      6      4.354850 *       122.575666 *        76.104597 *     1     2     3
    87)      C      6      5.115049 *       135.135751 *        68.211824 *     1     2     3
    88)      C      6      4.776066 *       105.216568 *        76.700983 *     1     2     3
    89)      C      6      5.445836 *        98.130552 *        64.591826 *     1     2     3
    90)      C      6      5.640321 *        85.668237 *        62.172798 *     1     2     3
    91)      C      6      5.366575 *        73.481734 *        70.022015 *     1     2     3
    92)      C      6      5.027224 *        77.198682 *        85.429559 *     1     2     3
    93)      C      6      4.698936 *        93.037774 *        89.225020 *     1     2     3
    94)      C      6      5.332519 *        60.098740 *        63.478677 *     1     2     3
    95)      C      6      5.269218 *        44.724032 *        63.635643 *     1     2     3
    96)      H      1      6.847677 *        88.887326 *       105.285276 *     1     2     3
    97)      H      1      8.942979 *       141.876500 *       187.477297 *     1     3     2
    98)      H      1      7.400161 *       153.648369 *        57.041020 *     1     2     3
    99)      H      1     11.053244 *        93.305494 *       236.035007 *     1     2     3
   100)      H      1      9.663043 *        72.253023 *       243.140324 *     1     2     3
   101)      H      1      9.670288 *        60.398284 *        24.304930 *     1     3     2
   102)      H      1      8.757603 *        50.912167 *       318.836708 *     1     2     3
   103)      H      1      6.602672 *        40.040268 *       362.915297 *     1     3     2
   104)      H      1      6.903896 *        53.998886 *       340.940628 *     1     2     3
   105)      H      1      7.452388 *        75.075198 *        21.432141 *     1     2     3
   106)      H      1     10.393457 *       152.858694 *       148.020297 *     1     3     2
   107)      H      1      8.132382 *       135.004912 *       195.642701 *     1     2     3
   108)      H      1      6.151150 *       133.451810 *        64.068720 *     1     2     3

 Alpha eigenvalues:
 -.45055D+02 -.43739D+02 -.42136D+02 -.41573D+02 -.40974D+02 -.40610D+02 -.40511D+02 -.39696D+02 -.39351D+02 -.38860D+02
 -.38727D+02 -.38167D+02 -.37660D+02 -.36834D+02 -.36090D+02 -.36006D+02 -.34380D+02 -.34127D+02 -.33432D+02 -.32960D+02
 -.32314D+02 -.32225D+02 -.31744D+02 -.31599D+02 -.31097D+02 -.31063D+02 -.30982D+02 -.30574D+02 -.30133D+02 -.29568D+02
 -.29495D+02 -.28939D+02 -.28717D+02 -.28542D+02 -.28219D+02 -.28102D+02 -.27895D+02 -.27860D+02 -.27540D+02 -.27310D+02
 -.27118D+02 -.26903D+02 -.26737D+02 -.26546D+02 -.26136D+02 -.25404D+02 -.24731D+02 -.24106D+02 -.23945D+02 -.23617D+02
 -.23531D+02 -.23438D+02 -.23375D+02 -.23175D+02 -.22996D+02 -.22669D+02 -.22492D+02 -.22193D+02 -.22011D+02 -.21838D+02
 -.21542D+02 -.21366D+02 -.21068D+02 -.21047D+02 -.20983D+02 -.20857D+02 -.20694D+02 -.20631D+02 -.20565D+02 -.20442D+02
 -.20256D+02 -.20093D+02 -.19870D+02 -.19619D+02 -.19541D+02 -.19396D+02 -.19202D+02 -.19066D+02 -.19046D+02 -.18974D+02
 -.18785D+02 -.18617D+02 -.18468D+02 -.18459D+02 -.18359D+02 -.18222D+02 -.18157D+02 -.17986D+02 -.17814D+02 -.17789D+02
 -.17663D+02 -.17652D+02 -.17636D+02 -.17432D+02 -.17350D+02 -.17297D+02 -.17272D+02 -.17174D+02 -.17161D+02 -.17037D+02
 -.16982D+02 -.16881D+02 -.16837D+02 -.16654D+02 -.16630D+02 -.16497D+02 -.16403D+02 -.16201D+02 -.15977D+02 -.15944D+02
 -.15745D+02 -.15624D+02 -.15551D+02 -.15474D+02 -.15359D+02 -.15248D+02 -.15198D+02 -.15172D+02 -.15130D+02 -.15113D+02
 -.15057D+02 -.15023D+02 -.14918D+02 -.14806D+02 -.14733D+02 -.14604D+02 -.14581D+02 -.14519D+02 -.14402D+02 -.14391D+02
 -.14368D+02 -.14326D+02 -.14166D+02 -.14086D+02 -.14027D+02 -.13917D+02 -.13874D+02 -.13812D+02 -.13773D+02 -.13654D+02
 -.13595D+02 -.13564D+02 -.13517D+02 -.13198D+02 -.13077D+02 -.12997D+02 -.12845D+02 -.12769D+02 -.12693D+02 -.12295D+02
 -.12261D+02 -.11984D+02 -.11953D+02 -.11900D+02 -.11817D+02 -.11739D+02 -.11708D+02 -.11681D+02 -.11568D+02 -.11547D+02
 -.11462D+02 -.11442D+02 -.11429D+02 -.11291D+02 -.11163D+02 -.11128D+02 -.11050D+02 -.11045D+02 -.11013D+02 -.10957D+02
 -.10837D+02 -.10821D+02 -.10782D+02 -.10718D+02 -.10705D+02 -.10643D+02 -.10560D+02 -.10533D+02 -.10515D+02 -.10447D+02
 -.10281D+02 -.10217D+02 -.10075D+02 -.10024D+02 -.98922D+01 -.97028D+01 -.94661D+01 -.94416D+01 -.92475D+01 -.91154D+01
 -.90304D+01 -.89473D+01 -.86986D+01 -.84716D+01 -.63791D+01 -.53876D+01 -.33134D+01 -.30937D+01 -.27130D+01 -.26264D+01
 -.26101D+01 -.23428D+01 -.22303D+01 -.21626D+01 -.20547D+01 -.19404D+01 -.17159D+01 -.14866D+01 -.14327D+01 -.14093D+01
 -.13168D+01 -.12794D+01 -.12423D+01 -.11930D+01 -.10867D+01 -.10307D+01 -.96455D+00 -.89731D+00 -.87287D+00 -.79824D+00
 -.78732D+00 -.67222D+00 -.54102D+00 -.47687D+00 -.25336D+00 -.40385D-01 0.35541D-01 0.39839D-01 0.11355D+00 0.17504D+00
 0.17547D+00 0.21990D+00 0.28448D+00 0.30445D+00 0.37545D+00 0.39848D+00 0.41912D+00 0.50437D+00 0.54749D+00 0.63285D+00
 0.70644D+00 0.77445D+00 0.85309D+00 0.88507D+00 0.91800D+00 0.10082D+01 0.10358D+01 0.11531D+01 0.12114D+01 0.12375D+01
 0.12818D+01 0.13193D+01 0.13518D+01 0.13957D+01 0.14477D+01 0.15536D+01 0.15799D+01 0.15877D+01 0.16417D+01 0.17020D+01
 0.17289D+01 0.17733D+01 0.18307D+01 0.18647D+01 0.18925D+01 0.19198D+01 0.19548D+01 0.19576D+01 0.19844D+01 0.20325D+01
 0.20470D+01 0.20574D+01 0.21067D+01 0.21300D+01 0.21832D+01 0.22058D+01 0.22340D+01 0.22404D+01 0.22953D+01 0.23684D+01
 0.24054D+01 0.24220D+01 0.24352D+01 0.24691D+01 0.24885D+01 0.25278D+01 0.25593D+01 0.26195D+01 0.26472D+01 0.26831D+01
 0.27025D+01 0.27520D+01 0.27671D+01 0.28476D+01 0.28502D+01 0.28815D+01 0.29085D+01 0.29109D+01 0.29209D+01 0.29628D+01
 0.29700D+01 0.29739D+01 0.30051D+01 0.30363D+01 0.30625D+01 0.31239D+01 0.31358D+01 0.31400D+01 0.31777D+01 0.32126D+01
 0.32625D+01 0.32785D+01 0.33882D+01 0.34495D+01 0.34882D+01 0.35098D+01 0.35462D+01 0.35805D+01 0.36318D+01 0.36908D+01
 0.37449D+01 0.37579D+01 0.37945D+01 0.38189D+01 0.38388D+01 0.38691D+01 0.39234D+01 0.39686D+01 0.40076D+01 0.40371D+01
 0.40826D+01 0.40906D+01 0.41209D+01 0.41377D+01 0.41738D+01 0.42246D+01 0.42765D+01 0.42805D+01 0.43014D+01 0.43425D+01
 0.43672D+01 0.44069D+01 0.44274D+01 0.44839D+01 0.45052D+01 0.45562D+01 0.46145D+01 0.46207D+01 0.46453D+01 0.47365D+01
 0.47726D+01 0.47839D+01 0.47922D+01 0.48655D+01 0.49412D+01 0.49572D+01 0.49655D+01 0.49865D+01 0.50324D+01 0.50756D+01
 0.51660D+01 0.51991D+01 0.52295D+01 0.52455D+01 0.52616D+01 0.52953D+01 0.53989D+01 0.54831D+01 0.54996D+01 0.55397D+01
 0.55556D+01 0.56163D+01 0.58317D+01 0.60675D+01 0.61187D+01 0.62138D+01 0.62852D+01 0.63904D+01 0.64214D+01 0.65458D+01
 0.67409D+01

 RHF calculation:
 Alpha HOMO=        -6.379083 eV
 Alpha LUMO=        -5.387640 eV


     Net atomic charges.
 Atom No.     Total; Sum over Wiberg coef;    X,Y,Z cartesian Gradient & length
    1  C      0.10254     3.94580            0.00482    0.00000   -0.00448    0.00658
    2  C     -0.09239     3.94970           -0.00572    0.01478    0.00591    0.01691
    3  C     -0.03960     3.96297           -0.00697    0.00943    0.01700    0.02066
    4  C      0.05773     3.95398            0.00677   -0.00336   -0.01600    0.01770
    5  C     -0.05303     3.93583           -0.01253   -0.00598    0.00947    0.01681
    6  N     -0.01020     3.06137            0.01465    0.00760    0.00943    0.01901
    7  C      0.03989     3.94412           -0.00017   -0.01260   -0.01165    0.01717
    8  C      0.00121     3.95575           -0.00409   -0.00110    0.00782    0.00889
    9  C     -0.04775     3.95124           -0.00322   -0.00478   -0.00193    0.00608
   10  C     -0.12716     3.93217            0.00446    0.00648   -0.00331    0.00854
   11  C      0.01626     3.95944           -0.00630    0.00304   -0.00839    0.01093
   12  C     -0.17963     3.94359            0.00784   -0.00208    0.02092    0.02243
   13  C      0.07140     3.95072            0.00460    0.00514   -0.00485    0.00843
   14  C     -0.08246     3.93560            0.01365    0.00767   -0.00059    0.01566
   15  N     -0.01931     3.04536            0.01129    0.00153    0.00564    0.01271
   16  C     -0.08433     3.94329           -0.01267   -0.00788    0.00904    0.01744
   17  C     -0.10672     3.96328           -0.01976   -0.00308    0.00829    0.02164
   18  C     -0.05743     3.96451            0.02130   -0.00494   -0.01053    0.02427
   19  C      0.14145     3.94560           -0.01044   -0.00025    0.00627    0.01218
   20  C     -0.07761     3.91395           -0.00320    0.00914    0.02223    0.02425
   21  C     -0.15896     3.90931           -0.00204   -0.00112   -0.02225    0.02237
   22  C      0.06804     3.91729           -0.00352    0.01115    0.00506    0.01274
   23  N     -0.09132     3.06699            0.01115   -0.00319    0.01115    0.01608
   24  C     -0.07648     3.93533            0.00443   -0.00624   -0.01272    0.01484
   25  C      0.03147     3.93771            0.00566    0.00735    0.00920    0.01307
   26  C     -0.03729     3.95816            0.00947   -0.00673   -0.00275    0.01194
   27  C      0.01087     3.92794            0.01077    0.00511    0.00175    0.01205
   28  C     -0.19182     3.91414           -0.00493   -0.00371    0.01253    0.01397
   29  C     -0.03165     3.88770           -0.00464    0.00807   -0.01572    0.01827
   30  C      0.01367     3.92083            0.00550   -0.00634   -0.00309    0.00894
   31  C     -0.40280     3.08776            0.01704   -0.00293   -0.00102    0.01732
   32  N      0.41716     3.73747           -0.02005    0.00192    0.00254    0.02030
   33  C      0.10909     3.94033           -0.00511    0.00227    0.00495    0.00747
   34  C     -0.10139     3.95319           -0.00645    0.00211   -0.00699    0.00974
   35  C      0.15501     3.93453           -0.00640   -0.00133   -0.00911    0.01121
   36  C     -0.10877     3.92218           -0.00437    0.01492    0.01298    0.02025
   37  C     -0.09961     3.93170            0.00779   -0.01197    0.00459    0.01500
   38  C      0.25096     3.91857            0.01234   -0.00818   -0.01463    0.02082
   39  C     -0.07918     3.93719            0.00267   -0.00648    0.00662    0.00964
   40  C     -0.06548     3.92846           -0.01085    0.01340   -0.00808    0.01904
   41  C      0.04031     3.94614           -0.00635    0.00502   -0.01254    0.01492
   42  C      0.05200     2.49496           -0.00881    0.00042   -0.00949    0.01296
   43  C      0.13601     3.95875           -0.01585   -0.01399    0.00591    0.02195
   44  C     -0.08156     3.95228           -0.00727    0.01275   -0.01162    0.01872
   45  C     -0.01361     3.94225            0.00911   -0.01688   -0.00949    0.02140
   46  C      0.03820     3.93449            0.01349    0.00419    0.00027    0.01413
   47  C     -0.04361     3.91823           -0.01108    0.01405   -0.00160    0.01796
   48  C     -0.13139     3.91511            0.01000   -0.00456   -0.01929    0.02220
   49  C      0.08670     3.91623           -0.01143   -0.00402    0.02189    0.02502
   50  N     -0.10281     3.06189            0.00163    0.00756   -0.00640    0.01004
   51  C      0.03567     3.95505           -0.00138    0.00090    0.01532    0.01541
   52  C      0.07883     3.93745            0.00331   -0.01231   -0.00336    0.01319
   53  C      0.13674     3.93163            0.00269    0.01336   -0.01844    0.02293
   54  C     -0.09199     3.90576           -0.00778    0.00464    0.00873    0.01258
   55  C      0.09580     3.84430           -0.00686   -0.00544    0.00356    0.00945
   56  N      0.13188     3.42215           -0.00203    0.00707   -0.00421    0.00848
   57  C      0.04475     2.80957            0.01239   -0.01392    0.00877    0.02060
   58  C     -0.36833     3.91357            0.00671    0.00249    0.00463    0.00852
   59  C      0.00001     3.95179           -0.01248   -0.00805   -0.01163    0.01887
   60  C     -0.04244     3.94601            0.00304    0.01267    0.02329    0.02669
   61  C     -0.02567     3.94839           -0.00222    0.00662    0.00141    0.00713
   62  C     -0.14639     3.94769           -0.00912    0.00201    0.00567    0.01092
   63  C     -0.01671     3.92212            0.00267   -0.00538    0.00209    0.00636
   64  N      0.11047     3.42032            0.01198    0.00409   -0.00519    0.01369
   65  C     -0.10551     3.79845           -0.00337    0.00051    0.00730    0.00806
   66  C      0.00570     3.93600           -0.00338    0.00311   -0.00838    0.00955
   67  C      0.00735     3.95406            0.01554    0.00106    0.02488    0.02935
   68  C     -0.16292     3.95522           -0.00967    0.00823    0.00029    0.01270
   69  C      0.02464     3.95271           -0.00959   -0.01094   -0.01103    0.01826
   70  C      0.03982     3.96107            0.00607   -0.00846    0.01489    0.01817
   71  C     -0.20910     3.77124            0.00524    0.00221   -0.00470    0.00738
   72  C     -0.02073     3.93733           -0.00693    0.00735    0.00097    0.01014
   73  N     -0.06114     3.07450           -0.00431    0.00148    0.00064    0.00460
   74  C     -0.07079     3.94099           -0.00777   -0.00335   -0.00082    0.00850
   75  C      0.16567     3.95029            0.01083   -0.00636   -0.00808    0.01493
   76  C     -0.11154     3.93862            0.00795    0.00228    0.00133    0.00838
   77  C     -0.20891     3.90942           -0.00617   -0.00534    0.00692    0.01069
   78  C      0.00008     3.92741            0.00047    0.01261   -0.00214    0.01280
   79  C     -0.20220     3.92686            0.00052    0.00088    0.00868    0.00874
   80  N      0.36166     3.04797           -0.00289   -0.00808   -0.00901    0.01244
   81  C      0.30833     2.22648           -0.00093   -0.00175   -0.00107    0.00225
   82  C     -0.36518     3.87793            0.00822    0.00289   -0.00518    0.01014
   83  C     -0.06965     3.95426           -0.00127   -0.00261    0.00075    0.00300
   84  C     -0.01412     3.94087            0.00748   -0.00721   -0.00388    0.01109
   85  C      0.25505     3.91373           -0.01367    0.00753    0.00042    0.01561
   86  C     -0.20207     3.90683           -0.00655   -0.00485    0.00121    0.00825
   87  C     -0.05700     3.88078            0.00234   -0.00848    0.00718    0.01136
   88  C     -0.05626     3.91187           -0.00280   -0.01160    0.00211    0.01212
   89  C     -0.18567     2.94208            0.00572    0.00175   -0.00210    0.00634
   90  C     -0.16913     3.93130            0.00542   -0.00591   -0.01709    0.01888
   91  C      0.26794     3.88871            0.01188    0.00976    0.00114    0.01542
   92  C      0.01911     3.93960            0.00008   -0.00881   -0.01654    0.01874
   93  H      0.14105     0.98010           -0.00101    0.00192   -0.00148    0.00262
   94  H      0.14572     0.97876           -0.00875    0.00111   -0.00200    0.00904
   95  H      0.12912     0.98333            0.00205    0.00024    0.00044    0.00211
   96  H      0.13448     0.98192            0.00418   -0.00534   -0.00583    0.00894
   97  H      0.13428     0.98197           -0.00433    0.00088   -0.00251    0.00508
   98  H      0.13716     0.98119           -0.00296    0.00089    0.00221    0.00380
   99  H      0.13890     0.98071            0.00158   -0.00029    0.00596    0.00617
  100  H      0.16406     0.97309           -0.00132   -0.00047   -0.00456    0.00478
  101  H      0.16327     0.97334            0.00079   -0.00237    0.00540    0.00595
  102  H      0.15008     0.97748            0.00315    0.00023   -0.00092    0.00329
  103  H      0.13477     0.98184            0.00123    0.00113   -0.00273    0.00320
  104  H      0.12918     0.98331           -0.00255   -0.00284   -0.00449    0.00589
  105  H      0.12729     0.98380            0.00238   -0.00307   -0.00176    0.00427

 Wiberg coefficients.
 Atom  Number Atom  Number   Distance   Wiberg coefficient
   C     1      C     2       1.36289    1.6294
   C     1      C     3       1.44170    1.0572
   C     2      C     4       2.96717    0.0280
   C     3      C     4       1.40608    1.3732
   C     4      C     5       1.41055    1.3277
   C     2      N     6       5.01634    0.0102
   C     3      N     6       2.77717    0.0855
   C     4      N     6       2.40622    0.0182
   C     5      N     6       1.34353    1.4883
   C     4      C     7       2.76859    0.1034
   N     6      C     7       1.36009    1.3596
   C     2      C     8       3.66324    0.0261
   C     3      C     8       1.41508    1.3309
   C     5      C     8       2.79373    0.1066
   N     6      C     8       2.43618    0.0190
   C     7      C     8       1.41948    1.3554
   C     1      C     9       3.31473    0.0521
   C     2      C     9       2.28188    0.0145
   C     1      C    10       2.29365    0.0203
   C     2      C    10       1.45512    1.0568
   C     9      C    10       1.36819    1.6466
   C     9      C    11       1.44743    1.0603
   C    10      C    12       2.71045    0.0280
   C    11      C    12       1.43271    1.2537
   C    11      C    13       2.43956    0.0127
   C    12      C    13       1.41053    1.3201
   C    10      C    14       4.94045    0.0135
   C    11      C    14       2.75715    0.1052
   C    13      C    14       1.40889    1.3490
   C    11      N    15       2.39213    0.0162
   C    12      N    15       2.79727    0.0793
   C    13      N    15       2.41373    0.0196
   C    14      N    15       1.34728    1.4542
   C    10      C    16       3.69621    0.0283
   C    11      C    16       1.39516    1.3893
   C    13      C    16       2.78769    0.1050
   N    15      C    16       1.35316    1.4145
   C    17      C    18       1.19557    2.7679
   C    17      C    19       1.40378    1.0591
   C    18      C    19       2.59933    0.0138
   C    18      C    20       3.60955    0.0343
   C    19      C    20       1.38184    1.2943
   C    19      C    21       2.34797    0.0337
   C    20      C    21       1.25188    2.3973
   C    18      C    22       5.50492    0.0161
   C    19      C    22       2.90575    0.1339
   C    20      C    22       2.36102    0.0300
   C    21      C    22       1.37942    1.3070
   C    19      N    23       2.45952    0.0204
   C    20      N    23       2.63426    0.1284
   C    21      N    23       2.25323    0.0267
   C    22      N    23       1.36359    1.4608
   C    18      C    24       3.58897    0.0429
   C    19      C    24       1.42228    1.3800
   C    21      C    24       2.60112    0.1188
   N    23      C    24       1.36696    1.4091
   C    17      C    25       2.60591    0.0165
   C    18      C    25       1.41037    1.0554
   C    17      C    26       3.50097    0.0592
   C    25      C    26       1.33658    1.6740
   C    17      C    27       3.53635    0.0145
   C    25      C    27       1.45771    1.0107
   C    26      C    28       3.58015    0.0279
   C    27      C    28       1.35580    1.4937
   C    25      C    29       3.68892    0.0109
   C    27      C    29       2.36001    0.0328
   C    28      C    29       1.26774    2.1865
   C    26      C    30       5.13414    0.0128
   C    27      C    30       2.96539    0.1493
   C    28      C    30       2.37447    0.0320
   C    29      C    30       1.36055    1.4422
   C    27      C    31       2.49007    0.0734
   C    28      C    31       2.62131    0.1193
   C    29      C    31       2.24576    0.0900
   C    30      C    31       1.41910    1.3080
   C    25      N    32       2.60502    0.0161
   C    26      N    32       3.06153    0.0140
   C    27      N    32       1.45357    1.0983
   C    28      N    32       2.25764    0.0209
   C    29      N    32       2.59366    0.1034
   C    31      N    32       1.36394    1.4434
   C    25      C    33       2.72084    0.0503
   C    26      C    33       1.43321    1.0373
   C    25      C    34       2.63806    0.0655
   C    26      C    34       1.42841    1.0442
   C    33      C    34       1.34552    1.6500
   C    26      C    35       2.73309    0.0157
   C    33      C    35       1.41078    1.0668
   C    34      C    35       2.66009    0.0174
   C    33      C    36       2.52551    0.0103
   C    34      C    36       3.46307    0.0294
   C    35      C    36       1.40446    1.2966
   C    35      C    37       2.38502    0.0337
   C    36      C    37       1.25811    2.4239
   C    34      C    38       5.52919    0.0244
   C    35      C    38       3.01220    0.1534
   C    36      C    38       2.41501    0.0276
   C    37      C    38       1.40389    1.3254
   C    35      C    39       2.39675    0.0312
   C    36      C    39       2.52773    0.1013
   C    38      C    39       1.39963    1.3434
   C    33      C    40       2.53481    0.0107
   C    34      C    40       3.85086    0.0314
   C    35      C    40       1.40416    1.3080
   C    37      C    40       2.50666    0.1031
   C    38      C    40       2.40398    0.0298
   C    39      C    40       1.26040    2.4159
   C     9      C    41       2.59649    0.0108
   C    10      C    41       1.49214    0.9602
   C    38      C    41       1.49437    0.9459
   C     9      C    42       2.93870    0.0132
   C    10      C    42       2.45911    0.0250
   C    11      C    42       2.54259    0.0595
   C    12      C    42       1.43410    1.1761
   C    13      C    42       2.42188    0.0577
   N    15      C    42       4.22022    0.0228
   C    38      C    42       2.48128    0.0183
   C    41      C    42       1.48856    0.9869
   C    26      C    43       2.66988    0.0125
   C    33      C    43       2.73332    0.0145
   C    34      C    43       1.43123    1.0079
   C    26      C    44       3.75320    0.0138
   C    33      C    44       3.53207    0.0406
   C    43      C    44       1.30923    1.8663
   C    31      C    45       3.40778    0.0113
   N    32      C    45       2.59057    0.0140
   C    43      C    45       1.48252    0.9570
   C    27      C    46       2.56304    0.0102
   C    31      C    46       2.33156    0.0123
   N    32      C    46       1.45396    0.9724
   C    43      C    46       2.55986    0.0103
   C    44      C    46       3.61292    0.0150
   C    45      C    46       1.42460    1.4076
   N    32      C    47       2.49209    0.0127
   C    46      C    47       1.38523    1.2961
   N    32      C    48       3.66571    0.0111
   C    45      C    48       2.61275    0.1162
   C    46      C    48       2.35695    0.0329
   C    47      C    48       1.24891    2.4173
   C    46      C    49       2.91571    0.1294
   C    47      C    49       2.35620    0.0315
   C    48      C    49       1.38026    1.2926
   C    43      N    50       2.39342    0.0107
   C    44      N    50       3.02193    0.0135
   C    45      N    50       1.38322    1.3518
   C    46      N    50       2.46811    0.0221
   C    47      N    50       2.62519    0.1234
   C    48      N    50       2.24917    0.0221
   C    49      N    50       1.35835    1.4909
   C    34      C    51       3.61865    0.0192
   C    43      C    51       2.62810    0.0157
   C    44      C    51       1.31913    1.8197
   C    45      C    51       3.68329    0.0198
   C    43      C    52       3.55071    0.0182
   C    51      C    52       1.44703    1.0259
   C    43      C    53       3.58667    0.0188
   C    51      C    53       1.48485    0.9860
   C    52      C    53       2.57430    0.0179
   C    44      C    54       3.65484    0.0251
   C    53      C    54       1.44028    1.2812
   C    53      C    55       2.27526    0.0191
   C    54      C    55       1.37932    1.2490
   C    53      N    56       2.83452    0.0823
   C    54      N    56       2.45409    0.0494
   C    55      N    56       1.22110    2.2613
   C    53      C    57       2.51601    0.0525
   C    54      C    57       2.91966    0.1132
   C    55      C    57       2.24793    0.1905
   N    56      C    57       1.46287    0.9754
   C    44      C    58       2.89441    0.0158
   C    53      C    58       1.40589    1.3999
   C    54      C    58       2.43182    0.0201
   C    55      C    58       2.50611    0.0676
   N    56      C    58       2.39308    0.0192
   C    57      C    58       1.40507    1.4278
   C    44      C    59       3.66734    0.0563
   C    52      C    59       1.38891    1.6639
   C    52      C    60       2.43291    0.0111
   C    53      C    60       3.18540    0.0283
   C    54      C    60       2.55814    0.0217
   C    55      C    60       3.80759    0.0206
   C    57      C    60       5.38058    0.0136
   C    59      C    60       1.39144    1.1139
   C    52      C    61       2.07925    0.0127
   C    59      C    61       1.48670    0.9723
   C    60      C    61       2.74423    0.0104
   C    51      C    62       2.72507    0.0102
   C    52      C    62       1.49860    0.9770
   C    59      C    62       2.06280    0.0118
   C    61      C    62       1.48410    1.0899
   C    59      C    63       3.39974    0.0465
   C    62      C    63       1.34996    1.7222
   C    52      N    64       3.80543    0.0106
   C    61      N    64       2.71341    0.0895
   C    63      N    64       1.43337    1.0161
   C    61      C    65       2.24802    0.0139
   C    62      C    65       2.59191    0.0783
   N    64      C    65       1.24788    2.0617
   C    52      C    66       3.41648    0.0465
   C    59      C    66       2.73929    0.0114
   C    61      C    66       1.35327    1.7009
   C    63      C    66       2.96397    0.0508
   N    64      C    66       2.45351    0.0136
   C    65      C    66       1.42955    1.0671
   C    42      C    67       2.52003    0.0298
   C    42      C    68       2.65517    0.0231
   C    67      C    68       1.20229    2.7142
   C    12      C    69       3.20305    0.0105
   C    14      C    69       3.75008    0.0118
   C    65      C    69      13.65158    0.0179
   C    67      C    69       1.41306    1.0551
   C    68      C    69       2.61474    0.0158
   C    13      C    70       1.46651    1.0137
   C    65      C    70      13.40433    0.0196
   C    68      C    70       3.57640    0.0360
   C    69      C    70       1.41888    1.3112
   C    12      C    71       3.70818    0.0115
   C    14      C    71       2.84261    0.0107
   C    61      C    71      13.75711    0.0166
   C    63      C    71      14.23229    0.0779
   N    64      C    71      14.51551    0.1568
   C    65      C    71      14.40916    0.4219
   C    66      C    71      14.05272    0.0594
   C    70      C    71       1.37305    1.3945
   C    65      C    72      15.50462    0.0202
   C    68      C    72       5.41467    0.0132
   C    69      C    72       2.80345    0.1157
   C    70      C    72       2.46612    0.0158
   C    71      C    72       1.36318    1.4295
   N    64      N    73      15.66936    0.0151
   C    65      N    73      15.68726    0.0406
   C    69      N    73       2.42640    0.0165
   C    70      N    73       2.82533    0.1011
   C    71      N    73       2.31484    0.0226
   C    72      N    73       1.36527    1.3589
   C    68      C    74       3.52958    0.0354
   C    69      C    74       1.41107    1.3472
   C    71      C    74       2.64133    0.1037
   N    73      C    74       1.34853    1.4676
   C     2      C    75       3.50203    0.0528
   C    67      C    75       2.58130    0.0161
   C    68      C    75       1.40912    1.0688
   C     1      C    76       1.47450    1.0365
   C    41      C    76       1.53991    0.9290
   C    42      C    76       2.57409    0.0255
   C    67      C    76       3.26925    0.0756
   C    75      C    76       1.35552    1.7357
   C     8      C    77       1.50487    0.9728
   C    67      C    77       3.79398    0.0113
   C    75      C    77       1.49331    0.9560
   C    76      C    77       2.41575    0.0112
   C     5      C    78       3.66475    0.0100
   N     6      C    78       2.44923    0.0158
   C     7      C    78       1.41933    1.0365
   C     8      C    78       2.38105    0.0147
   C     4      C    79       5.17788    0.0120
   N     6      C    79       3.64962    0.0293
   C     7      C    79       2.49625    0.0211
   C     8      C    79       3.01805    0.0430
   C    77      C    79       2.86109    0.0109
   C    78      C    79       1.21718    2.6757
   C     8      N    80       3.40160    0.0127
   C    75      N    80       3.70041    0.0181
   C    77      N    80       2.62078    0.0372
   C    78      N    80       2.43913    0.0531
   C    79      N    80       1.38395    1.1010
   C     7      C    81       3.66655    0.0106
   C     8      C    81       2.73242    0.0143
   C    75      C    81       2.43342    0.0171
   C    76      C    81       3.27340    0.0167
   C    77      C    81       1.54883    0.9115
   C    78      C    81       3.72103    0.0251
   C    79      C    81       3.41926    0.0186
   N    80      C    81       2.62612    0.1041
   C     8      C    82       2.65220    0.0173
   C    77      C    82       1.49161    0.9440
   C    78      C    82       2.76532    0.0850
   N    80      C    82       1.30938    1.7078
   C    81      C    82       1.43092    1.0838
   C     1      C    83       2.59604    0.0176
   C     2      C    83       1.46040    1.0291
   C    10      C    83       2.33482    0.0709
   C     1      C    84       3.48873    0.0483
   C     2      C    84       2.28372    0.0113
   C     9      C    84       1.48289    1.0722
   C    11      C    84       2.68425    0.0105
   C    83      C    84       1.37657    1.7184
   C     2      C    85       2.41716    0.0125
   C     3      C    85       3.26989    0.0115
   C     5      C    85       3.60758    0.0112
   C    83      C    85       1.44010    1.0401
   C    84      C    86       3.37763    0.0131
   C    85      C    86       1.39698    1.1857
   C    83      C    87       3.56527    0.0122
   C    85      C    87       2.34735    0.0456
   C    86      C    87       1.24070    2.4980
   C    60      C    88       2.65662    0.0439
   C    85      C    88       2.88699    0.0592
   C    86      C    88       2.36246    0.0406
   C    87      C    88       1.40761    1.0994
   C     4      C    89       2.41997    0.0108
   C    60      C    89       3.71679    0.0247
   C    85      C    89       2.49287    0.0632
   C    86      C    89       2.69185    0.1020
   C    87      C    89       2.33987    0.0577
   C    88      C    89       1.42886    1.2064
   C     4      C    90       1.47290    1.0026
   C    84      C    90       3.85063    0.0299
   C    85      C    90       1.43013    1.3862
   C    86      C    90       2.31607    0.0100
   C    87      C    90       2.66435    0.0950
   C    89      C    90       1.41509    1.3346
   C    52      C    91       3.74469    0.0192
   C    54      C    91       2.78947    0.0184
   C    59      C    91       2.77023    0.0172
   C    60      C    91       1.41433    1.1260
   C    85      C    91       4.05369    0.0323
   C    86      C    91       3.51489    0.0253
   C    87      C    91       2.44941    0.0267
   C    88      C    91       1.36574    1.3753
   C    89      C    91       2.39773    0.0796
   C    52      C    92       3.00813    0.0691
   C    54      C    92       1.40224    1.1033
   N    56      C    92       3.70597    0.0126
   C    59      C    92       2.49545    0.0117
   C    60      C    92       1.36715    1.4796
   C    87      C    92       3.83320    0.0155
   C    88      C    92       2.68732    0.0410
   C    89      C    92       3.30777    0.0191
   C    91      C    92       1.41960    1.1220
   C     5      H    93       1.09821    0.9475
   C    14      H    94       1.10124    0.9419
   C    16      H    95       1.09697    0.9515
   C    22      H    96       1.09266    0.9494
   C    24      H    97       1.09611    0.9476
   C    30      H    98       1.08977    0.9531
   C    49      H    99       1.09343    0.9474
   C    58      H   100       1.10002    0.9376
   C    63      H   101       1.09655    0.9413
   C    66      H   102       1.09125    0.9500
   C    72      H   103       1.09498    0.9448
   C    74      H   104       1.09719    0.9500
   C    84      H   105       1.08853    0.9573

     Dipole              X           Y           Z         Total
     POINT-CHARGE     8.96398     7.92636    -1.12002    12.01809
     HYBRID          -3.82548     3.20464     3.14881     5.90076
     SUM              5.13850    11.13100     2.02879    12.42656
 The component of quadrupole moment in A.U.
     X2          XY          Y2          XZ          YZ          Z2
   -29.34836    30.83793    31.92953     7.71692    -2.53183    -2.58117
 Main values of quadrupole tensor
   -43.77232    -0.99765    44.76997
 Corresponding eigenvectors      
     0.90644    -0.37570    -0.19291
     0.17294    -0.08653     0.98112
    -0.38530    -0.92269    -0.01346
 Polarizability has not computed due to pointer IN_OUT(2,14)=0

 Heat of formation..........     2379.14149 kcal/mol
 Total energy...............   -11405.92319 eV
 Total energy...............  -263031.99475 kcal/mol
 Electronic energy..........  -175021.52280 eV
 Core-core repulsion energy.   163615.59961 eV
 Final bond order matrix has been written to file *.den

 ------------------------------------------------------


 Ionization potential              6.37908 eV

 Dipole moment                    12.42656 debye

 Electronic energy           -175021.52280 eV

 Core-core repulsion energy   163615.59961 eV

 Heat of formation              2379.14149 kcal/mol

 The total energy in eV:      -11405.92319

 The total energy in kcal/mol:-.2630319948D+06

 ------------------------------------------------------

 Atom   Atomic   Bond length   Bond angle  Twist angle                      Atom                  Coordinates
 number number   (angstroms)   (degrees)    (degrees)                      number
    I               J I         K J I       L K J I           J    K    L    I         X              Y              Z

    1) XX  99                                                                1)      0.00000      0.00000      0.00000
    2) XX  99     0.999990                                    1              2)      0.99999      0.00000      0.00000
    3) XX  99     0.999990      90.000000                     2    1         3)      0.99999      0.99999      0.00000
    4)  C   6     2.991089 *   120.144458 *   118.014148 *    1    2    3    4)     -1.50207     -1.21489      2.28351
    5)  C   6     3.128095 *   129.457018 *    88.773545 *    1    2    3    5)     -1.98790      0.05170      2.41465
    6)  C   6     4.018609 *   103.555356 *   120.692067 *    1    2    3    6)     -0.94190     -1.99406      3.35943
    7)  C   6     4.775867 *    96.000712 *   106.897172 *    1    2    3    7)     -0.49927     -1.38052      4.54464
    8)  C   6     6.087296 *    92.602553 *   111.262403 *    1    2    3    8)     -0.27641     -2.20522      5.66708
    9)  N   7     6.686637 *    95.097967 *   121.809988 *    1    2    3    9)     -0.59417     -3.51061      5.65983
   10)  C   6     6.182976 *    99.625191 *   132.226382 *    1    2    3   10)     -1.03381     -4.09684      4.51401
   11)  C   6     4.851291 *   103.204839 *   135.994588 *    1    2    3   11)     -1.10820     -3.39715      3.28121
   12)  C   6     4.655591 *   151.746991 *    67.920229 *    1    2    3   12)     -4.10095      0.82840      2.04217
   13)  C   6     3.348326 *   154.538271 *    79.358950 *    1    2    3   13)     -3.02311      0.26581      1.41472
   14)  C   6     5.641344 *   128.659582 *   200.776581 *    1    3    2   14)     -5.40428      0.42044      1.56262
   15)  C   6     5.520813 *   141.499400 *   190.554907 *    1    3    2   15)     -5.44421     -0.66604      0.62955
   16)  C   6     6.819898 *   145.648154 *   185.456906 *    1    3    2   16)     -6.69013     -1.27250      0.36596
   17)  C   6     7.930571 *   139.602591 *   190.444301 *    1    3    2   17)     -7.84478     -0.69660      0.93172
   18)  N   7     7.989457 *   130.933186 *   196.652331 *    1    3    2   18)     -7.79035      0.38762      1.72965
   19)  C   6     6.978125 *   161.037803 *    65.641051 *    1    2    3   19)     -6.59944      0.93524      2.06565
   20)  C   6     6.893067 *    72.220225 *   244.722201 *    1    2    3   20)      2.10486     -2.80281     -5.93534
   21)  C   6     6.249362 *    64.132154 *   248.472268 *    1    2    3   21)      2.72658     -2.06344     -5.23092
   22)  C   6     7.808056 *    79.922237 *   241.472373 *    1    2    3   22)      1.36629     -3.67146     -6.75421
   23)  C   6     7.749825 *    89.664437 *   238.495100 *    1    2    3   23)      0.04539     -4.04977     -6.60735
   24)  C   6     8.819573 *    93.803749 *   236.709105 *    1    2    3   24)     -0.58508     -4.83031     -7.35599
   25)  C   6    10.096345 *    90.660431 *   237.126825 *    1    2    3   25)     -0.11637     -5.47974     -8.47910
   26)  N   7    10.188335 *    83.289783 *   239.329576 *    1    2    3   26)      1.19048     -5.16146     -8.70312
   27)  C   6     9.203172 *    78.055001 *   241.373089 *    1    2    3   27)      1.90480     -4.31380     -7.90324
   28)  C   6     5.727421 *    52.853948 *   255.014596 *    1    2    3   28)      3.45850     -1.18047     -4.41006
   29)  C   6     4.576891 *    51.386650 *   264.490122 *    1    2    3   29)      2.85626     -0.34338     -3.55975
   30)  C   6     6.698461 *    42.889893 *   253.043392 *    1    2    3   30)      4.90771     -1.32960     -4.36072
   31)  C   6     7.541344 *    42.291774 *   240.398514 *    1    2    3   31)      5.57854     -2.50668     -4.41229
   32)  C   6     8.411724 *    36.099492 *   236.619432 *    1    2    3   32)      6.79663     -2.72683     -4.13851
   33)  C   6     8.812143 *    28.280471 *   243.664351 *    1    2    3   33)      7.76032     -1.85219     -3.74176
   34)  C   6     8.115897 *    27.670615 *   261.550114 *    1    2    3   34)      7.18770     -0.55382     -3.72801
   35)  N   7     7.135439 *    34.488190 *   265.706041 *    1    2    3   35)      5.88134     -0.30252     -4.02900
   36)  C   6     3.307299 *    56.879997 *   274.526676 *    1    2    3   36)      1.80709      0.21861     -2.76132
   37)  C   6     4.070723 *    41.367597 *   284.967220 *    1    2    3   37)      3.05502      0.69481     -2.59902
   38)  C   6     2.382888 *    78.750521 *   273.698746 *    1    2    3   38)      0.46486      0.15077     -2.33224
   39)  C   6     1.763338 *    96.221436 *   305.112833 *    1    2    3   39)     -0.19110      1.00828     -1.43395
   40)  C   6     1.676338 *   138.344980 *   314.125514 *    1    2    3   40)     -1.25249      0.77572     -0.79977
   41)  C   6     2.212536 *   140.866281 *   147.325247 *    1    3    2   41)     -2.04469     -0.38240     -0.75388
   42)  C   6     2.596580 *   125.061989 *   237.950701 *    1    2    3   42)     -1.49164     -1.12783     -1.80146
   43)  C   6     2.665001 *    99.528390 *   249.653388 *    1    2    3   43)     -0.44115     -0.91383     -2.46425
   44)  C   6     3.083742 *   149.175986 *   193.025076 *    1    3    2   44)     -2.96109     -0.78396      0.35612
   45)  C   6     4.472612 *   149.743052 *   176.747390 *    1    3    2   45)     -4.32279     -1.14078     -0.12787
   46)  C   6     4.886423 *    32.383520 *   305.505028 *    1    2    3   46)      4.12650      1.51994     -2.13048
   47)  C   6     4.772025 *    25.168888 *   334.503844 *    1    2    3   47)      4.31896      1.83184     -0.87359
   48)  C   6     6.269870 *    37.428488 *   301.589384 *    1    2    3   48)      4.97898      1.99612     -3.24600
   49)  C   6     7.090945 *    37.475623 *   285.081723 *    1    2    3   49)      5.62746      1.12257     -4.16570
   50)  C   6     8.271387 *    41.952311 *   289.884934 *    1    2    3   50)      6.15144      1.88077     -5.19984
   51)  C   6     8.682810 *    45.182215 *   300.484921 *    1    2    3   51)      6.12012      3.12462     -5.30774
   52)  C   6     8.163312 *    47.161336 *   312.256142 *    1    2    3   52)      5.55053      4.02521     -4.43046
   53)  N   7     6.896515 *    43.899905 *   314.835014 *    1    2    3   53)      4.96930      3.37167     -3.39114
   54)  C   6     4.976850 *    25.875756 *    10.623367 *    1    2    3   54)      4.47788      2.13477      0.40041
   55)  C   6     5.279050 *    41.600957 *    14.558799 *    1    2    3   55)      3.94760      3.39242      0.88106
   56)  C   6     5.405930 *    18.600609 *    48.617986 *    1    2    3   56)      5.12355      1.13991      1.29379
   57)  C   6     5.426795 *    30.630488 *    72.036202 *    1    2    3   57)      4.66960      0.85275      2.63016
   58)  C   6     6.193190 *    29.924286 *    94.619882 *    1    2    3   58)      5.36755     -0.24884      3.07947
   59)  N   7     6.912246 *    25.055386 *   110.205623 *    1    2    3   59)      6.26180     -1.01106      2.74715
   60)  C   6     6.991105 *    52.044367 *   345.073432 *    1    3    2   60)      6.80681     -0.72585      1.41989
   61)  C   6     6.236802 *    42.188555 *   349.174856 *    1    3    2   61)      6.17659      0.35861      0.78665
   62)  C   6     5.482201 *    51.987243 *    28.868412 *    1    2    3   62)      3.37614      3.78253      2.08535
   63)  C   6     5.371802 *    52.974159 *    47.371800 *    1    2    3   63)      3.23477      2.90444      3.15544
   64)  C   6     6.136543 *    60.675932 *    16.868617 *    1    2    3   64)      3.00536      5.12002      1.55252
   65)  C   6     5.950728 *    52.552041 *     3.183658 *    1    2    3   65)      3.61828      4.71703      0.26237
   66)  C   6     6.651735 *    56.806796 *    -8.623459 *    1    2    3   66)      3.64159      5.50344     -0.83462
   67)  N   7     7.436444 *    66.081095 *    -5.069090 *    1    2    3   67)      3.01506      6.77122     -0.60063
   68)  C   6     7.501132 *    70.418387 *     4.121659 *    1    2    3   68)      2.51400      7.04903      0.50796
   69)  C   6     6.983576 *    69.818617 *    15.339178 *    1    2    3   69)      2.40929      6.32132      1.73396
   70)  C   6     5.949416 *   142.451027 *   179.786873 *    1    2    3   70)     -4.71689     -3.62578      0.01349
   71)  C   6     5.154711 *   134.808310 *   171.617994 *    1    2    3   71)     -3.63272     -3.61804      0.53310
   72)  C   6     6.999874 *   165.012505 *   160.670872 *    1    3    2   72)     -5.98915     -3.57341     -0.59917
   73)  C   6     7.317429 *   154.544242 *   171.620167 *    1    3    2   73)     -6.87208     -2.47168     -0.45836
   74)  C   6     8.537608 *   151.973123 *   163.220973 *    1    3    2   74)     -8.04495     -2.61310     -1.15810
   75)  C   6     9.398915 *   155.371827 *   149.990513 *    1    3    2   75)     -8.43976     -3.64315     -1.95896
   76)  N   7     9.140519 *   145.906429 *   203.745921 *    1    2    3   76)     -7.56948     -4.68991     -2.06321
   77)  C   6     8.032735 *   142.718270 *   196.817767 *    1    2    3   77)     -6.39138     -4.65760     -1.40779
   78)  C   6     4.203919 *   125.811414 *   159.579434 *    1    2    3   78)     -2.45979     -3.19491      1.18948
   79)  C   6     3.123181 *   135.277336 *   147.869265 *    1    2    3   79)     -2.21909     -1.86110      1.16886
   80)  C   6     4.716689 *   108.386039 *   153.951630 *    1    2    3   80)     -1.48773     -4.02127      1.96551
   81)  C   6     7.177779 *   101.781607 *   140.821085 *    1    2    3   81)     -1.46557     -5.44683      4.43899
   82)  C   6     7.506642 *   103.582956 *   150.024774 *    1    2    3   82)     -1.76296     -6.32069      3.64561
   83)  N   7     7.187821 *   102.874219 *   160.807274 *    1    2    3   83)     -1.60153     -6.61766      2.30357
   84)  C   6     4.775903 *    96.386564 *   168.758700 *    1    2    3   84)     -0.53125     -4.65521      0.92524
   85)  C   6     5.907614 *   103.973835 *   163.020124 *    1    2    3   85)     -1.42656     -5.48288      1.67418
   86)  C   6     4.354850 *   122.575666 *    76.104597 *    1    2    3   86)     -2.34471      0.88129      3.56236
   87)  C   6     5.115049 *   135.135751 *    68.211824 *    1    2    3   87)     -3.62544      1.33932      3.35054
   88)  C   6     4.776066 *   105.216568 *    76.700983 *    1    2    3   88)     -1.25357      1.06013      4.48503
   89)  C   6     5.445836 *    98.130552 *    64.591826 *    1    2    3   89)     -0.77020      2.31313      4.86964
   90)  C   6     5.640321 *    85.668237 *    62.172798 *    1    2    3   90)      0.42602      2.62542      4.97382
   91)  C   6     5.366575 *    73.481734 *    70.022015 *    1    2    3   91)      1.52583      1.75787      4.83548
   92)  C   6     5.027224 *    77.198682 *    85.429559 *    1    2    3   92)      1.11389      0.39064      4.88668
   93)  C   6     4.698936 *    93.037774 *    89.225020 *    1    2    3   93)     -0.24902      0.06347      4.69190
   94)  C   6     5.332519 *    60.098740 *    63.478677 *    1    2    3   94)      2.65830      2.06417      4.13623
   95)  C   6     5.269218 *    44.724032 *    63.635643 *    1    2    3   95)      3.74380      1.64660      3.32224
   96)  H   1     6.847677 *    88.887326 *   105.285276 *    1    2    3   96)      0.13297     -1.80488      6.60420
   97)  H   1     8.942979 *   141.876500 *   187.477297 *    1    3    2   97)     -8.84545     -1.10394      0.71847
   98)  H   1     7.400161 *   153.648369 *    57.041020 *    1    2    3   98)     -6.63119      1.78704      2.75612
   99)  H   1    11.053244 *    93.305494 *   236.035007 *    1    2    3   99)     -0.63733     -6.16502     -9.15208
  100)  H   1     9.663043 *    72.253023 *   243.140324 *    1    2    3  100)      2.94543     -4.15807     -8.21032
  101)  H   1     9.670288 *    60.398284 *    24.304930 *    1    3    2  101)      8.79620     -2.04077     -3.46072
  102)  H   1     8.757603 *    50.912167 *   318.836708 *    1    2    3  102)      5.52176      5.11739     -4.47415
  103)  H   1     6.602672 *    40.040268 *   362.915297 *    1    3    2  103)      6.57406      0.57473     -0.21603
  104)  H   1     6.903896 *    53.998886 *   340.940628 *    1    2    3  104)      4.05812      5.27911     -1.82386
  105)  H   1     7.452388 *    75.075198 *    21.432141 *    1    2    3  105)      1.91937      6.70304      2.63123
  106)  H   1    10.393457 *   152.858694 *   148.020297 *    1    3    2  106)     -9.38384     -3.69618     -2.51111
  107)  H   1     8.132382 *   135.004912 *   195.642701 *    1    2    3  107)     -5.75096     -5.53700     -1.55041
  108)  H   1     6.151150 *   133.451810 *    64.068720 *    1    2    3  108)     -4.23042      1.95271      4.01586

 Normal termination. 

 +-------------------------------------------------+
 |    Date:  9. 2.2004 Time:  3. 2.52              |
 +-------------------------------------------------+
  Elapsed time is       7517 second(s)
  Return code is      0
