# Supplementary material for: Characterization by SEM, TEM and Quantum-Chemical Simulations of the Spherical Carbon with Nitrogen (SCN) Active Carbon Produced by Thermal Decomposition of Poly(vinylpyridine-divinylbenzene) Copolymer
Source: Materials (Basel). 2009 Sep 7;2(3):1239–51. doi: 10.3390/ma2031239 (PMC5445732; doi:10.3390/ma2031239)
Supplement: Supplementary file 1 [file materials-02-01239-s001.zip › Supplementary Data/c10.prt]

 File name for system under study is:
 SKN                                                                             
 +--------------------- QuChem --------------------+
 | Quantum Chemisty SemiEmpirical and SemiAbInitio |
 |   program for Molecule and Cluster simulation   |
 |   by Khavryutchenko Vladimir D. CompChem Group. |
 |  E-mail: vkhavr@compchem.kiev.ua  Reg.No 000001 |
 |    UKRAINE 02091, Kiev, ul. Revutskogo 13/149   |
 | Compaq Visual Fortran 6.6 / 300 atoms & 1000 AO |
 | Copyright (C) 1990-2003 CompChem. Ed.02.08.2003 |
 +-------------------------------------------------+
 |     Date: 21.12.2003 Time: 23.47.39             |
 +-------------------------------------------------+
 Commentary for system under study is:
 Cluster SKN by PM3 method.Mult=1. Point 10.                                     

 Timing section. =============================
 Computation time is:10 day(s),  0 hour(s),  0 min.,  1 sec.
 or in seconds:    864001
 Quantum chemistry method section. ===========
 Used quantum chemistry method is PM3
 In/out file control section. ================
 i= 1; 10
 i= 2; 10
 i= 3; 11
 i= 4; 00
 i= 5; 11
 i= 6; 11
 i= 7; 01
 i= 8; 00
 i= 9; 11
 i=10; 01
 i=11; 01
 i=12; 00
 i=13; 00
 i=14; 00
 i=15; 00
 i=16; 00
 SCF information section. ====================
 Charge of system KHARGE:.............   0
 Multiplicity of system IMULT:........   1
 Close or open shell HF ISHELL:.......   0
 Initial density matrix KTRIAL:.......   0
 Max. number of SCF calc. KITSCF:..... 515
 Density matrix extrapol. NSTART:.....   1
 Density matrix extrapol. NSTEP:......   4
 Density matrix saving & print. IWPF:.   1
 Shift of LUMO in eV SHLEV:........           2.000
 SCF accuracy for optimiz. SCFOPT:.     0.000005000
 SCF accuracy for optimiz. SCFHES:.     0.000005000
 SCF accuracy for optimiz. SCFDIP:.     0.000155000
 SCF accuracy for optimiz. SCFPOL:.     0.000255000
 Printing pointer section. ===================
 Optimization control section. ===============
 Number of function evaluation 
 during optimization MAXEND.........      90803
 Max. gradient for optimization 
 terminating GMAX..................     0.15000
 Max. determination of hessian 
 for Newton-Raphson optim. RMVAL...     0.15000
 Parameter for N-R optimization 
 convergence rate RMVAL............     0.05000
 ==================== End of read of control file ====================
 Geometry is reding from exist file 3 with current structure.

     Trial geometry parameters
     NOTE! These parameters define the initial trial geometry of the previous run
     This run starts where the previous ended due to time or iteration limit.
    Atom  Symbol  Atomic   Bond length       Bond angle        Twist
   number         number   (angstroms)       (degrees)        (degrees)
     I                       NA I             NB NA I        NC  NB  NA  I     NA    NB    NC
     1)     XX     99
     2)     XX     99      0.999990                                             1
     3)     XX     99      0.999990          90.000000                          2     1
     4)      C      6      3.027810 *       117.134210 *       109.198600 *     1     2     3
     5)      C      6      3.279640 *       123.571900 *        79.985570 *     1     2     3
     6)      C      6      4.008410 *       102.528900 *       114.807980 *     1     2     3
     7)      C      6      4.894950 *        93.876790 *       102.225870 *     1     2     3
     8)      C      6      6.109490 *        93.954320 *       108.431020 *     1     2     3
     9)      N      7      6.700110 *        97.900660 *       117.800360 *     1     2     3
    10)      C      6      6.107660 *        99.268400 *       129.446330 *     1     2     3
    11)      C      6      4.758620 *       102.330680 *       131.782310 *     1     2     3
    12)      C      6      4.710390 *       143.456200 *        55.993340 *     1     2     3
    13)      C      6      3.333450 *       145.461270 *        66.427730 *     1     2     3
    14)      C      6      5.540210 *       119.364660 *       203.816550 *     1     3     2
    15)      C      6      5.376670 *       133.465230 *       194.821140 *     1     3     2
    16)      C      6      6.679580 *       139.040740 *       191.116930 *     1     3     2
    17)      C      6      7.851730 *       134.172260 *       195.741560 *     1     3     2
    18)      N      7      7.893980 *       124.755180 *       201.124430 *     1     3     2
    19)      C      6      6.938760 *       119.070570 *       203.200480 *     1     3     2
    20)      C      6      6.628890 *        72.482450 *       253.570600 *     1     2     3
    21)      C      6      6.079680 *        64.259050 *       258.894590 *     1     2     3
    22)      C      6      7.453300 *        80.565770 *       248.992570 *     1     2     3
    23)      C      6      7.337230 *        89.950210 *       243.899070 *     1     2     3
    24)      C      6      8.398430 *        94.519770 *       241.504690 *     1     2     3
    25)      C      6      9.688520 *        92.034070 *       242.926870 *     1     2     3
    26)      N      7      9.799680 *        84.782700 *       246.860390 *     1     2     3
    27)      C      6      8.867150 *        80.064360 *       249.409810 *     1     2     3
    28)      C      6      5.673270 *        53.581330 *       267.992440 *     1     2     3
    29)      C      6      4.575270 *        52.673470 *       278.616960 *     1     2     3
    30)      C      6      6.718360 *        44.141610 *       268.462580 *     1     2     3
    31)      C      6      7.532750 *        41.758000 *       256.131990 *     1     2     3
    32)      C      6      8.468750 *        35.643130 *       255.073230 *     1     2     3
    33)      C      6      8.964470 *        29.885130 *       266.251060 *     1     2     3
    34)      C      6      8.305760 *        31.959590 *       282.070500 *     1     2     3
    35)      N      7      7.269200 *        38.463000 *       282.902360 *     1     2     3
    36)      C      6      3.345320 *        58.499660 *       289.642370 *     1     2     3
    37)      C      6      4.230150 *        45.812910 *       300.891080 *     1     2     3
    38)      C      6      2.346700 *        79.040340 *       289.377970 *     1     2     3
    39)      C      6      2.075610 *        97.222530 *       321.009500 *     1     2     3
    40)      C      6      1.928410 *       131.383320 *       335.073380 *     1     2     3
    41)      C      6      2.020870 *       165.759320 *       280.593920 *     1     2     3
    42)      C      6      2.137680 *       129.725000 *       246.133690 *     1     2     3
    43)      C      6      2.273060 *        99.126930 *       260.147290 *     1     2     3
    44)      C      6      2.918860 *       139.185760 *       200.340560 *     1     3     2
    45)      C      6      4.286640 *       141.651670 *       187.105030 *     1     3     2
    46)      C      6      5.166460 *        40.327640 *       318.681700 *     1     2     3
    47)      C      6      5.144260 *        35.648400 *       341.266580 *     1     2     3
    48)      C      6      6.511290 *        45.050590 *       312.844250 *     1     2     3
    49)      C      6      7.261070 *        43.752160 *       298.481170 *     1     2     3
    50)      C      6      8.436930 *        48.814210 *       300.948450 *     1     2     3
    51)      C      6      8.888880 *        52.851340 *       309.422820 *     1     2     3
    52)      C      6      8.423520 *        55.301560 *       319.627100 *     1     2     3
    53)      N      7      7.180130 *        52.098090 *       322.638190 *     1     2     3
    54)      C      6      5.398820 *        36.101940 *         5.366560 *     1     2     3
    55)      C      6      5.677000 *        50.273030 *        11.216290 *     1     2     3
    56)      C      6      5.905760 *        26.501290 *        26.134110 *     1     2     3
    57)      C      6      5.577280 *        31.381190 *        54.305320 *     1     2     3
    58)      C      6      5.948630 *        27.508580 *        81.168850 *     1     2     3
    59)      N      7      6.460020 *        28.461380 *       101.685100 *     1     2     3
    60)      C      6      8.106210 *        29.592530 *       352.875550 *     1     3     2
    61)      C      6      6.984900 *        26.752040 *       345.108300 *     1     3     2
    62)      C      6      5.802140 *        58.508670 *        24.967490 *     1     2     3
    63)      C      6      5.617080 *        56.688140 *        41.249030 *     1     2     3
    64)      C      6      6.499260 *        67.864560 *        16.010710 *     1     2     3
    65)      C      6      6.383230 *        61.093960 *         3.455810 *     1     2     3
    66)      C      6      7.130870 *        65.338060 *       353.862640 *     1     2     3
    67)      N      7      7.898930 *        74.011790 *       357.276070 *     1     2     3
    68)      C      6      7.922290 *        77.904620 *         5.730260 *     1     2     3
    69)      C      6      7.341530 *        76.643220 *        15.734860 *     1     2     3
    70)      C      6      5.641130 *       147.228880 *       173.503740 *     1     2     3
    71)      C      6      4.865340 *       138.338700 *       165.672770 *     1     2     3
    72)      C      6      6.673000 *       154.535860 *       184.582690 *     1     2     3
    73)      C      6      7.044060 *       149.008570 *       179.932810 *     1     3     2
    74)      C      6      8.256030 *       147.481710 *       170.675730 *     1     3     2
    75)      C      6      8.862350 *       152.179370 *       159.372020 *     1     3     2
    76)      N      7      8.770970 *       150.568750 *       204.153310 *     1     2     3
    77)      C      6      7.628120 *       147.700240 *       195.533400 *     1     2     3
    78)      C      6      3.942900 *       127.737920 *       153.074380 *     1     2     3
    79)      C      6      2.954640 *       136.533890 *       135.428320 *     1     2     3
    80)      C      6      4.455760 *       108.650870 *       149.766300 *     1     2     3
    81)      C      6      7.031300 *       101.015380 *       138.743840 *     1     2     3
    82)      C      6      7.264340 *       102.977470 *       148.362400 *     1     2     3
    83)      N      7      6.856000 *       102.570200 *       159.344790 *     1     2     3
    84)      C      6      4.387700 *        96.105530 *       166.053480 *     1     2     3
    85)      C      6      5.563120 *       104.007300 *       160.814300 *     1     2     3
    86)      C      6      4.497040 *       115.829470 *        69.392470 *     1     2     3
    87)      C      6      5.280500 *       127.806710 *        58.681320 *     1     2     3
    88)      C      6      5.005030 *       100.961740 *        72.476180 *     1     2     3
    89)      C      6      6.025770 *        93.896770 *        64.792090 *     1     2     3
    90)      C      6      6.291700 *        82.811770 *        62.873690 *     1     2     3
    91)      C      6      5.711950 *        70.935070 *        67.144740 *     1     2     3
    92)      C      6      5.112660 *        74.596250 *        80.221330 *     1     2     3
    93)      C      6      4.777060 *        88.427870 *        85.888100 *     1     2     3
    94)      C      6      5.582190 *        59.768890 *        57.174670 *     1     2     3
    95)      C      6      5.449930 *        45.279540 *        53.399820 *     1     2     3
    96)      H      1      8.857290 *       136.915440 *       193.960160 *     1     3     2
    97)      H      1     10.635170 *        94.744530 *       241.492210 *     1     2     3
    98)      H      1      9.860190 *        52.424360 *        33.627770 *     1     3     2
    99)      H      1      9.040880 *        59.161570 *       324.977870 *     1     2     3
   100)      H      1      7.411900 *        62.634530 *       345.061210 *     1     2     3
   101)      H      1      7.765420 *        81.237350 *        21.948440 *     1     2     3
   102)      H      1      7.641850 *       139.471940 *       194.664740 *     1     2     3

               ************** 
      * parameters to be optimized, of which there are NVAR.........=   297
 Current system is nonlinear

 Total number of integrals max_q=    425061
 Integrals will use disk file

 Trial set of atomic coordinates (Angstroms)
 Atom #   Symbol  Atomic #     X-coordinate    Y-coordinate   Z-coordinate   Atomic orbitals
     1)     XX     99          0.000000       0.000000       0.000000
     2)     XX     99          0.999990       0.000000       0.000000
     3)     XX     99          0.999990       0.999990       0.000000
     4)      C      6         -1.380913      -0.886092       2.544711          1         4
     5)      C      6         -1.813585       0.475184       2.690938          5         8
     6)      C      6         -0.869553      -1.641792       3.551865          9        12
     7)      C      6         -0.330953      -1.034212       4.772988         13        16
     8)      C      6         -0.421317      -1.926994       5.782305         17        20
     9)      N      7         -0.920970      -3.095217       5.870513         21        24
    10)      C      6         -0.983697      -3.829872       4.654883         25        28
    11)      C      6         -1.016220      -3.097536       3.466559         29        32
    12)      C      6         -3.784336       1.568662       2.325053         33        36
    13)      C      6         -2.745907       0.755799       1.732240         37        40
    14)      C      6         -5.044462       1.202422       1.949748         41        44
    15)      C      6         -5.282934       0.052200       0.998229         45        48
    16)      C      6         -6.604879      -0.528779       0.844249         49        52
    17)      C      6         -7.701560      -0.035922       1.527856         53        56
    18)      N      7         -7.459942       1.095798       2.337396         57        60
    19)      C      6         -6.325526       1.557575       2.389158         61        64
    20)      C      6          1.995282      -1.787926      -6.063362         65        68
    21)      C      6          2.640423      -1.054830      -5.373826         69        72
    22)      C      6          1.221710      -2.635787      -6.863799         73        76
    23)      C      6          0.006376      -3.228041      -6.588980         77        80
    24)      C      6         -0.661822      -3.994320      -7.358059         81        84
    25)      C      6         -0.343882      -4.406732      -8.621478         85        88
    26)      N      7          0.891117      -3.835054      -8.973962         89        92
    27)      C      6          1.529954      -3.071642      -8.176222         93        96
    28)      C      6          3.368113      -0.159928      -4.562480         97       100
    29)      C      6          2.774245       0.545108      -3.597154        101       104
    30)      C      6          4.821234      -0.125534      -4.677211        105       108
    31)      C      6          5.619163      -1.202434      -4.870470        109       112
    32)      C      6          6.882234      -1.271188      -4.768507        113       116
    33)      C      6          7.772429      -0.292051      -4.457103        117       120
    34)      C      6          7.046786       0.919356      -4.299213        121       124
    35)      N      7          5.691856       1.009609      -4.407350        125       128
    36)      C      6          1.747942       0.958810      -2.686363        129       132
    37)      C      6          2.948430       1.557321      -2.603014        133       136
    38)      C      6          0.446149       0.764430      -2.173384        137       140
    39)      C      6         -0.260953       1.600468      -1.295594        141       144
    40)      C      6         -1.274859       1.312112      -0.609803        145       148
    41)      C      6         -1.958771       0.091395      -0.488652        149       152
    42)      C      6         -1.366199      -0.665223      -1.503547        153       156
    43)      C      6         -0.360558      -0.384032      -2.211180        157       160
    44)      C      6         -2.826954      -0.297169       0.663148        161       164
    45)      C      6         -4.243344      -0.510975       0.328963        165       168
    46)      C      6          3.938683       2.511157      -2.207527        169       172
    47)      C      6          4.180271       2.839293      -0.962894        173       176
    48)      C      6          4.600110       3.133640      -3.378785        177       180
    49)      C      6          5.244946       2.394518      -4.413611        181       184
    50)      C      6          5.555742       3.265310      -5.445481        185       188
    51)      C      6          5.367863       4.499291      -5.473081        189       192
    52)      C      6          4.795149       5.276139      -4.486045        193       196
    53)      N      7          4.410836       4.503112      -3.438135        197       200
    54)      C      6          4.362084       3.167169       0.297521        201       204
    55)      C      6          3.628341       4.282779       0.849279        205       208
    56)      C      6          5.285208       2.365842       1.160761        209       212
    57)      C      6          4.761446       1.694533       2.358654        213       216
    58)      C      6          5.276088       0.421814       2.714990        217       220
    59)      N      7          5.679253      -0.623523       3.014825        221       224
    60)      C      6          7.793024       2.175527       0.496481        225       228
    61)      C      6          6.558961       2.261852       0.808015        229       232
    62)      C      6          3.030861       4.485231       2.088400        233       236
    63)      C      6          3.084877       3.529308       3.095014        237       240
    64)      C      6          2.448904       5.786713       1.660484        241       244
    65)      C      6          3.085492       5.577805       0.336835        245       248
    66)      C      6          2.975452       6.443289      -0.692839        249       252
    67)      N      7          2.175678       7.584807      -0.360865        253       256
    68)      C      6          1.660034       7.707707       0.773443        257       260
    69)      C      6          1.695997       6.875277       1.937067        261       264
    70)      C      6         -4.743285      -3.033850       0.345463        265       268
    71)      C      6         -3.634834      -3.133531       0.800313        269       272
    72)      C      6         -6.024748      -2.859858      -0.229229        273       276
    73)      C      6         -6.834565      -1.705136      -0.004253        277       280
    74)      C      6         -8.019434      -1.825824      -0.719083        281       284
    75)      C      6         -8.279447      -2.805127      -1.457144        285       288
    76)      N      7         -7.639041      -3.932557      -1.763511        289       292
    77)      C      6         -6.447776      -3.927196      -1.091574        293       296
    78)      C      6         -2.413254      -2.780100       1.411988        297       300
    79)      C      6         -2.144423      -1.447949       1.426461        301       304
    80)      C      6         -1.424955      -3.647515       2.125778        305       308
    81)      C      6         -1.343488      -5.188525       4.551201        309       312
    82)      C      6         -1.631338      -6.026767       3.713146        313       316
    83)      N      7         -1.492110      -6.261523       2.360440        317       320
    84)      C      6         -0.466676      -4.234201       1.051508        321       324
    85)      C      6         -1.346528      -5.097903       1.773851        325       328
    86)      C      6         -1.959334       1.424669       3.788759        329       332
    87)      C      6         -3.236944       2.168614       3.564125        333       336
    88)      C      6         -0.951724       1.479529       4.685674        337       340
    89)      C      6         -0.409506       2.560468       5.439321        341       344
    90)      C      6          0.787277       2.846177       5.555624        345       348
    91)      C      6          1.865748       2.096858       4.974791        349       352
    92)      C      6          1.358021       0.837155       4.857391        353       356
    93)      C      6          0.131061       0.342408       4.762970        357       360
    94)      C      6          2.810572       2.614462       4.052915        361       364
    95)      C      6          3.834835       2.308854       3.108854        365       368
    96)      H      1         -8.725980      -0.422411       1.459596        369       369
    97)      H      1         -0.879667      -5.058542      -9.313655        370       370
    98)      H      1          8.852796      -0.349377      -4.327734        371       371
    99)      H      1          4.634526       6.357068      -4.454927        372       372
   100)      H      1          3.406988       6.359978      -1.696871        373       373
   101)      H      1          1.182996       7.118518       2.868619        374       374
   102)      H      1         -5.808477      -4.804062      -1.257163        375       375


 Total number of electrons NELNS=  384
 RHF calculation:
 Alpha-spin electrons NALPH.....  192
 Beta-spin  electrons NBET .....  192
 Multiplicity of system IMULT ..    1
 Density matrix will read from file 18
 Read previous saved data from file 18 *.hes.
     1   -169871.597677436  -169871.597677436    0.000078501
     2   -169871.597681265       -0.000003829    0.000072529
     3   -169871.597683855       -0.000002590    0.000064741
     4   -169871.597685682       -0.000001827    0.000057985
     5   -169871.597687009       -0.000001327    0.000051919
     6   -169871.597687992       -0.000000983    0.000046557
     7   -169871.597688732       -0.000000740    0.000041790
     8   -169871.597689295       -0.000000563    0.000037553
     9   -169871.597689727       -0.000000432    0.000033774
    10   -169871.597690060       -0.000000334    0.000030401
    11   -169871.597690320       -0.000000259    0.000027382
    12   -169871.597690522       -0.000000202    0.000024677
    13   -169871.597690681       -0.000000158    0.000022249
    14   -169871.597690805       -0.000000124    0.000020068
    15   -169871.597690903       -0.000000098    0.000018106
 ITN=   0 IFN=   1 IEXIT=   1 F=0.27432458D+04 GMAX=0.105D+02 TIME=          0.
     1   -169869.616453448  -169869.616453448    0.000502965
     2   -169869.623678468       -0.007225020    0.000392064
     3   -169869.625650414       -0.001971946    0.000276963
     4   -169869.626259458       -0.000609044    0.000191695
     5   -169869.626467031       -0.000207573    0.000154162
     6   -169869.626544796       -0.000077765    0.000129515
     7   -169869.626576955       -0.000032159    0.000106304
     8   -169869.626591698       -0.000014743    0.000090594
     9   -169869.626599183       -0.000007485    0.000075592
    10   -169869.626603356       -0.000004173    0.000065223
    11   -169869.626605875       -0.000002519    0.000055257
    12   -169869.626607496       -0.000001620    0.000048198
    13   -169869.626608590       -0.000001095    0.000041393
    14   -169869.626609358       -0.000000768    0.000036434
    15   -169869.626609912       -0.000000554    0.000031653
    16   -169869.626610320       -0.000000408    0.000028061
    17   -169869.626610626       -0.000000306    0.000024607
    18   -169869.626610858       -0.000000232    0.000021933
    19   -169869.626611035       -0.000000177    0.000019374
 ITN=   1 IFN=   2 IEXIT=   1 F=0.27432399D+04 GMAX=0.770D+01 TIME=        183.

 ITN=  36 IFN=  38 IEXIT=   1 F=0.27431935D+04 GMAX=0.219D+00 TIME=       1506.
     1   -169792.811194124  -169792.811194124    0.000007763
     2   -169792.811195118       -0.000000994    0.000004944
 ITN=  37 IFN=  39 IEXIT=   1 F=0.27431935D+04 GMAX=0.133D+00 TIME=       1516.
 Test on gradient satisfied,GMAX=0.133D+00
 VA09A optimization sucsesfully finished
 ITN=  37; IFN=  39; IEXIT=   1; F=0.27431935D+04

 Optimization finished after  37 cycles and    39 SCF calculations

 Final HEAT OF FORMATION       2743.19346 kcal/mol
 Max. value of cartesian gradient on atom   55 by axe Y is    0.021046553 eV/A


 Optimized variables and gradients

    I        1           2           3           4           5           6           7           8           9          10
  X(I)    3.00872   117.46788   109.43869     3.25082   123.97174    79.84766     3.99239   102.79048   114.92017     4.87543
  G(I)   -0.00115    -0.00400     0.00746     0.00084    -0.00917     0.00330    -0.00133    -0.00466     0.00308    -0.00236

    I       11          12          13          14          15          16          17          18          19          20
  X(I)   94.12472   102.22351     6.09159    94.20427   108.41615     6.68526    98.14122   117.80475     6.09736    99.47447
  G(I)    0.00786     0.00848     0.00315    -0.03586     0.00116    -0.00182     0.00937     0.00422     0.00072     0.01586

    I       21          22          23          24          25          26          27          28          29          30
  X(I)  129.49955     4.74958   102.53916   131.90712     4.68450   143.81322    55.26832     3.31112   146.01470    66.02448
  G(I)    0.00870    -0.00287    -0.01024    -0.00795     0.00119    -0.00736    -0.00057     0.00094     0.00199    -0.00560

    I       31          32          33          34          35          36          37          38          39          40
  X(I)    5.52192   119.34814   203.19762     5.37169   133.53089   194.25231     6.68082   139.02789   190.70489     7.84742
  G(I)   -0.00273    -0.00236     0.00318     0.00298     0.01961     0.00968     0.00296    -0.01151    -0.00822    -0.00070

    I       41          42          43          44          45          46          47          48          49          50
  X(I)  134.04486   195.26430     7.88115   124.57991   200.52994     6.91982   118.93229   202.56811     6.70481    72.40884
  G(I)    0.01671    -0.02014    -0.00266     0.01290    -0.02999     0.00375    -0.00630     0.05317    -0.00255     0.04455

    I       51          52          53          54          55          56          57          58          59          60
  X(I)  254.55724     6.13852    64.31101   259.73141     7.54737    80.33800   250.14469     7.45171    89.60924   245.12000
  G(I)   -0.00056     0.00740    -0.02779    -0.02195    -0.00012    -0.01101    -0.00422     0.00669    -0.00201    -0.02199

    I       61          62          63          64          65          66          67          68          69          70
  X(I)    8.52135    94.06830   242.88009     9.80686    91.56607   244.37870     9.90322    84.38531   248.26344     8.95961
  G(I)   -0.00802    -0.04631    -0.00241    -0.00035     0.13295    -0.06558    -0.00319    -0.03191     0.07008     0.00515

    I       71          72          73          74          75          76          77          78          79          80
  X(I)   79.75140   250.70454     5.71213    53.75490   268.66911     4.60505    52.96885   279.01592     6.74609    44.26212
  G(I)    0.02070     0.02637     0.00042    -0.03889    -0.02677     0.00178    -0.00029     0.00601     0.00144     0.04565

    I       81          82          83          84          85          86          87          88          89          90
  X(I)  269.21147     7.55842    41.78588   256.96803     8.48731    35.63056   255.96802     8.97765    29.90767   267.19749
  G(I)    0.01222     0.00081    -0.00815    -0.02790    -0.00323    -0.04123    -0.01653     0.00147    -0.11446    -0.02915

    I       91          92          93          94          95          96          97          98          99         100
  X(I)    8.31833    32.06459   282.91322     7.28710    38.60553   283.62290     3.37030    58.88084   289.64500     4.24162
  G(I)    0.00327     0.02176     0.01972     0.00498     0.05018    -0.00658     0.00200     0.00036     0.00291     0.00043

    I      101         102         103         104         105         106         107         108         109         110
  X(I)   46.16175   300.99745     2.37717    79.31754   289.02530     2.11054    97.75974   319.89138     1.95624   131.57027
  G(I)    0.00719     0.00488    -0.00083    -0.00596     0.01424    -0.00277    -0.00531     0.00584    -0.00028    -0.00057

    I      111         112         113         114         115         116         117         118         119         120
  X(I)  333.09348     2.03211   164.87147   278.23814     2.14992   128.93366   245.78650     2.29384    98.68270   259.84648
  G(I)   -0.00643     0.00122    -0.00776    -0.00132     0.00515     0.00267     0.00446    -0.00271     0.01194    -0.00381

    I      121         122         123         124         125         126         127         128         129         130
  X(I)    2.91495   139.56021   199.44473     4.28911   141.81707   186.44343     5.16473    40.63350   318.85834     5.13021
  G(I)   -0.00029     0.00238    -0.00516    -0.00245    -0.01403    -0.01122    -0.00131    -0.01900    -0.00087    -0.00386

    I      131         132         133         134         135         136         137         138         139         140
  X(I)   35.93650   341.31946     6.51506    45.31680   313.25043     7.27621    43.93688   299.06762     8.45385    48.95224
  G(I)    0.03133    -0.01180    -0.00254     0.01934     0.01663     0.00242     0.03455     0.00400    -0.00691    -0.01330

    I      141         142         143         144         145         146         147         148         149         150
  X(I)  301.57835     8.89907    53.03411   310.00708     8.42327    55.56930   320.11156     7.17576    52.39912   323.02839
  G(I)    0.02264     0.00767    -0.02986    -0.02807     0.00116    -0.03474     0.00819    -0.00197     0.02103    -0.02605

    I      151         152         153         154         155         156         157         158         159         160
  X(I)    5.37863    36.33339     5.37768     5.66047    50.52846    11.29875     5.87858    26.59811    26.04660     5.55355
  G(I)    0.00151    -0.00387    -0.00321     0.00308     0.00892    -0.00091     0.00291    -0.05119     0.00651     0.00063

    I      161         162         163         164         165         166         167         168         169         170
  X(I)   31.47459    54.29973     5.91366    27.50499    81.28847     6.41949    28.41207   102.01692     8.06829    29.59824
  G(I)   -0.00318     0.00794    -0.01318    -0.03641    -0.06298     0.01300     0.03348     0.04557     0.00030    -0.04456

    I      171         172         173         174         175         176         177         178         179         180
  X(I)  353.17370     6.95053    26.71841   345.28038     5.79999    58.70070    25.08144     5.62027    56.83381    41.33275
  G(I)   -0.02010     0.00095    -0.01889    -0.01796    -0.00166     0.01984    -0.01664     0.00222    -0.00805     0.01600

    I      181         182         183         184         185         186         187         188         189         190
  X(I)    6.49091    68.11581    16.14649     6.36042    61.42527     3.54360     7.09700    65.75870   353.90502     7.86960
  G(I)    0.00018    -0.00851     0.00394     0.00323    -0.01713     0.02865    -0.00129     0.00991    -0.01470     0.00007

    I      191         192         193         194         195         196         197         198         199         200
  X(I)   74.43368   357.34963     7.90347    78.25507     5.85215     7.33378    76.89954    15.88653     5.65881   147.22093
  G(I)   -0.01198    -0.02621     0.00106     0.00821     0.02461    -0.00154     0.00976     0.01645     0.00136     0.00665

    I      201         202         203         204         205         206         207         208         209         210
  X(I)  173.62328     4.87690   138.38481   165.92970     6.70166   154.46926   184.34271     7.06241   149.07370   179.89459
  G(I)   -0.01375    -0.00636     0.00027     0.01899     0.00088    -0.00827     0.01300    -0.00297    -0.02414    -0.00738

    I      211         212         213         214         215         216         217         218         219         220
  X(I)    8.28949   147.65714   170.96966     8.91362   152.49334   160.10434     8.83183   150.61145   202.93955     7.67904
  G(I)   -0.00459    -0.08147    -0.01059     0.00006     0.03566    -0.00894     0.01050     0.00683    -0.08352    -0.00198

    I      221         222         223         224         225         226         227         228         229         230
  X(I)  147.69287   194.71977     3.94522   127.85768   153.46129     2.94901   136.79239   136.10223     4.45457   108.78217
  G(I)   -0.02271     0.01088    -0.00311    -0.01155     0.00691     0.00169    -0.00473    -0.00789    -0.00130     0.00776

    I      231         232         233         234         235         236         237         238         239         240
  X(I)  149.97888     7.02456   101.17950   138.79762     7.26121   103.08980   148.43310     6.85696   102.62594   159.43019
  G(I)   -0.00302     0.00236    -0.02259    -0.00586     0.00066     0.01872     0.01214     0.00113     0.04636     0.00380

    I      241         242         243         244         245         246         247         248         249         250
  X(I)    4.38981    96.18686   166.22164     5.56497   104.06782   160.94917     4.46430   116.09622    69.08316     5.24806
  G(I)    0.00152    -0.01663     0.00149    -0.00103    -0.00753     0.00130     0.00150     0.00622    -0.00291     0.00456

    I      251         252         253         254         255         256         257         258         259         260
  X(I)  128.05663    58.11527     4.97785   101.18356    72.29612     6.00471    94.12237    64.62666     6.28125    83.01458
  G(I)    0.00623     0.02502     0.00215    -0.00687     0.00227     0.00280    -0.01095     0.03486     0.00291    -0.00945

    I      261         262         263         264         265         266         267         268         269         270
  X(I)   62.79633     5.70988    71.11252    67.14514     5.10794    74.78585    80.19918     4.75879    88.63030    85.82587
  G(I)   -0.01616     0.00053    -0.01375    -0.00493    -0.01273     0.02275     0.00539     0.00311    -0.00817    -0.00957

    I      271         272         273         274         275         276         277         278         279         280
  X(I)    5.58293    59.91452    57.22551     5.44175    45.42703    53.44095     8.85584   136.76199   193.53671    10.75856
  G(I)   -0.00774     0.00784    -0.00216     0.00077     0.00745    -0.00766     0.00214    -0.00060    -0.00272    -0.00250

    I      281         282         283         284         285         286         287         288         289         290
  X(I)   94.22244   243.02210     9.87015    52.01668    33.87854     9.03519    59.47028   325.44553     7.36820    63.09907
  G(I)   -0.01149     0.01105    -0.00578    -0.01349    -0.00053     0.00048    -0.00183     0.00065    -0.00002     0.00339

    I      291         292         293         294         295         296         297
  X(I)  345.04296     7.76574    81.42837    22.11625     7.69957   139.52277   193.85161
  G(I)   -0.00718    -0.00023    -0.00252    -0.00183    -0.00082     0.02327    -0.00363

    Atom  Symbol  Atomic   Bond length       Bond angle        Twist
   number         number   (angstroms)       (degrees)        (degrees)
     I                       NA I             NB NA I        NC  NB  NA  I     NA    NB    NC
     1)     XX     99
     2)     XX     99      0.999990                                             1
     3)     XX     99      0.999990          90.000000                          2     1
     4)      C      6      3.008717 *       117.467880 *       109.438690 *     1     2     3
     5)      C      6      3.250819 *       123.971737 *        79.847665 *     1     2     3
     6)      C      6      3.992394 *       102.790484 *       114.920170 *     1     2     3
     7)      C      6      4.875429 *        94.124718 *       102.223510 *     1     2     3
     8)      C      6      6.091594 *        94.204271 *       108.416151 *     1     2     3
     9)      N      7      6.685265 *        98.141217 *       117.804749 *     1     2     3
    10)      C      6      6.097361 *        99.474468 *       129.499551 *     1     2     3
    11)      C      6      4.749577 *       102.539163 *       131.907116 *     1     2     3
    12)      C      6      4.684502 *       143.813216 *        55.268321 *     1     2     3
    13)      C      6      3.311121 *       146.014696 *        66.024485 *     1     2     3
    14)      C      6      5.521919 *       119.348140 *       203.197618 *     1     3     2
    15)      C      6      5.371693 *       133.530894 *       194.252311 *     1     3     2
    16)      C      6      6.680818 *       139.027887 *       190.704895 *     1     3     2
    17)      C      6      7.847418 *       134.044857 *       195.264299 *     1     3     2
    18)      N      7      7.881154 *       124.579906 *       200.529940 *     1     3     2
    19)      C      6      6.919818 *       118.932291 *       202.568112 *     1     3     2
    20)      C      6      6.704810 *        72.408841 *       254.557242 *     1     2     3
    21)      C      6      6.138524 *        64.311006 *       259.731415 *     1     2     3
    22)      C      6      7.547373 *        80.338000 *       250.144694 *     1     2     3
    23)      C      6      7.451714 *        89.609244 *       245.120003 *     1     2     3
    24)      C      6      8.521352 *        94.068298 *       242.880095 *     1     2     3
    25)      C      6      9.806856 *        91.566073 *       244.378704 *     1     2     3
    26)      N      7      9.903220 *        84.385309 *       248.263442 *     1     2     3
    27)      C      6      8.959611 *        79.751398 *       250.704545 *     1     2     3
    28)      C      6      5.712134 *        53.754905 *       268.669107 *     1     2     3
    29)      C      6      4.605053 *        52.968854 *       279.015920 *     1     2     3
    30)      C      6      6.746094 *        44.262120 *       269.211472 *     1     2     3
    31)      C      6      7.558421 *        41.785876 *       256.968033 *     1     2     3
    32)      C      6      8.487314 *        35.630563 *       255.968019 *     1     2     3
    33)      C      6      8.977646 *        29.907673 *       267.197487 *     1     2     3
    34)      C      6      8.318334 *        32.064592 *       282.913216 *     1     2     3
    35)      N      7      7.287096 *        38.605526 *       283.622896 *     1     2     3
    36)      C      6      3.370296 *        58.880842 *       289.644999 *     1     2     3
    37)      C      6      4.241622 *        46.161751 *       300.997446 *     1     2     3
    38)      C      6      2.377169 *        79.317536 *       289.025299 *     1     2     3
    39)      C      6      2.110536 *        97.759739 *       319.891382 *     1     2     3
    40)      C      6      1.956240 *       131.570270 *       333.093485 *     1     2     3
    41)      C      6      2.032114 *       164.871466 *       278.238136 *     1     2     3
    42)      C      6      2.149922 *       128.933664 *       245.786495 *     1     2     3
    43)      C      6      2.293839 *        98.682701 *       259.846485 *     1     2     3
    44)      C      6      2.914954 *       139.560207 *       199.444727 *     1     3     2
    45)      C      6      4.289112 *       141.817068 *       186.443429 *     1     3     2
    46)      C      6      5.164727 *        40.633505 *       318.858335 *     1     2     3
    47)      C      6      5.130214 *        35.936496 *       341.319464 *     1     2     3
    48)      C      6      6.515064 *        45.316799 *       313.250426 *     1     2     3
    49)      C      6      7.276206 *        43.936882 *       299.067623 *     1     2     3
    50)      C      6      8.453850 *        48.952238 *       301.578353 *     1     2     3
    51)      C      6      8.899067 *        53.034115 *       310.007080 *     1     2     3
    52)      C      6      8.423271 *        55.569303 *       320.111556 *     1     2     3
    53)      N      7      7.175764 *        52.399119 *       323.028391 *     1     2     3
    54)      C      6      5.378633 *        36.333387 *         5.377682 *     1     2     3
    55)      C      6      5.660466 *        50.528457 *        11.298753 *     1     2     3
    56)      C      6      5.878576 *        26.598109 *        26.046600 *     1     2     3
    57)      C      6      5.553548 *        31.474589 *        54.299729 *     1     2     3
    58)      C      6      5.913663 *        27.504991 *        81.288471 *     1     2     3
    59)      N      7      6.419487 *        28.412074 *       102.016919 *     1     2     3
    60)      C      6      8.068293 *        29.598239 *       353.173703 *     1     3     2
    61)      C      6      6.950530 *        26.718410 *       345.280377 *     1     3     2
    62)      C      6      5.799990 *        58.700699 *        25.081437 *     1     2     3
    63)      C      6      5.620267 *        56.833813 *        41.332753 *     1     2     3
    64)      C      6      6.490913 *        68.115810 *        16.146486 *     1     2     3
    65)      C      6      6.360418 *        61.425270 *         3.543597 *     1     2     3
    66)      C      6      7.096998 *        65.758696 *       353.905018 *     1     2     3
    67)      N      7      7.869604 *        74.433680 *       357.349632 *     1     2     3
    68)      C      6      7.903467 *        78.255074 *         5.852152 *     1     2     3
    69)      C      6      7.333777 *        76.899544 *        15.886532 *     1     2     3
    70)      C      6      5.658806 *       147.220928 *       173.623277 *     1     2     3
    71)      C      6      4.876903 *       138.384806 *       165.929697 *     1     2     3
    72)      C      6      6.701661 *       154.469260 *       184.342713 *     1     2     3
    73)      C      6      7.062409 *       149.073699 *       179.894593 *     1     3     2
    74)      C      6      8.289488 *       147.657138 *       170.969657 *     1     3     2
    75)      C      6      8.913621 *       152.493336 *       160.104336 *     1     3     2
    76)      N      7      8.831829 *       150.611448 *       202.939554 *     1     2     3
    77)      C      6      7.679038 *       147.692866 *       194.719774 *     1     2     3
    78)      C      6      3.945225 *       127.857683 *       153.461293 *     1     2     3
    79)      C      6      2.949009 *       136.792387 *       136.102226 *     1     2     3
    80)      C      6      4.454572 *       108.782175 *       149.978878 *     1     2     3
    81)      C      6      7.024563 *       101.179497 *       138.797616 *     1     2     3
    82)      C      6      7.261210 *       103.089797 *       148.433103 *     1     2     3
    83)      N      7      6.856957 *       102.625938 *       159.430194 *     1     2     3
    84)      C      6      4.389806 *        96.186863 *       166.221644 *     1     2     3
    85)      C      6      5.564973 *       104.067816 *       160.949167 *     1     2     3
    86)      C      6      4.464296 *       116.096221 *        69.083158 *     1     2     3
    87)      C      6      5.248056 *       128.056631 *        58.115270 *     1     2     3
    88)      C      6      4.977854 *       101.183562 *        72.296120 *     1     2     3
    89)      C      6      6.004707 *        94.122367 *        64.626657 *     1     2     3
    90)      C      6      6.281250 *        83.014585 *        62.796326 *     1     2     3
    91)      C      6      5.709876 *        71.112522 *        67.145137 *     1     2     3
    92)      C      6      5.107939 *        74.785851 *        80.199178 *     1     2     3
    93)      C      6      4.758787 *        88.630295 *        85.825872 *     1     2     3
    94)      C      6      5.582932 *        59.914515 *        57.225509 *     1     2     3
    95)      C      6      5.441749 *        45.427027 *        53.440950 *     1     2     3
    96)      H      1      8.855837 *       136.761990 *       193.536708 *     1     3     2
    97)      H      1     10.758561 *        94.222435 *       243.022099 *     1     2     3
    98)      H      1      9.870154 *        52.016677 *        33.878540 *     1     3     2
    99)      H      1      9.035189 *        59.470279 *       325.445526 *     1     2     3
   100)      H      1      7.368199 *        63.099072 *       345.042957 *     1     2     3
   101)      H      1      7.765744 *        81.428370 *        22.116253 *     1     2     3
   102)      H      1      7.699575 *       139.522765 *       193.851609 *     1     2     3

 Alpha eigenvalues:
 -.45249D+02 -.43246D+02 -.42228D+02 -.41895D+02 -.41325D+02 -.40980D+02 -.40238D+02 -.39464D+02 -.39087D+02 -.38822D+02
 -.38569D+02 -.38321D+02 -.37545D+02 -.36571D+02 -.36303D+02 -.34695D+02 -.34609D+02 -.34089D+02 -.33507D+02 -.33041D+02
 -.32760D+02 -.32391D+02 -.31895D+02 -.31645D+02 -.31233D+02 -.31070D+02 -.30760D+02 -.30573D+02 -.30367D+02 -.29796D+02
 -.29297D+02 -.29109D+02 -.28789D+02 -.28329D+02 -.28248D+02 -.28166D+02 -.28026D+02 -.27627D+02 -.27615D+02 -.27452D+02
 -.27231D+02 -.26989D+02 -.26627D+02 -.26478D+02 -.26235D+02 -.26036D+02 -.25126D+02 -.24489D+02 -.24399D+02 -.23957D+02
 -.23651D+02 -.23497D+02 -.23255D+02 -.23146D+02 -.23058D+02 -.22884D+02 -.22780D+02 -.22350D+02 -.21974D+02 -.21878D+02
 -.21476D+02 -.21345D+02 -.21230D+02 -.20991D+02 -.20808D+02 -.20636D+02 -.20624D+02 -.20475D+02 -.20370D+02 -.20226D+02
 -.20072D+02 -.19890D+02 -.19687D+02 -.19645D+02 -.19459D+02 -.19330D+02 -.19284D+02 -.19162D+02 -.19070D+02 -.19065D+02
 -.18716D+02 -.18605D+02 -.18542D+02 -.18502D+02 -.18435D+02 -.18249D+02 -.18181D+02 -.18156D+02 -.17999D+02 -.17857D+02
 -.17804D+02 -.17691D+02 -.17616D+02 -.17492D+02 -.17393D+02 -.17376D+02 -.17212D+02 -.17161D+02 -.17089D+02 -.17060D+02
 -.16819D+02 -.16735D+02 -.16619D+02 -.16564D+02 -.16413D+02 -.16274D+02 -.16200D+02 -.16166D+02 -.15999D+02 -.15960D+02
 -.15809D+02 -.15589D+02 -.15548D+02 -.15433D+02 -.15390D+02 -.15289D+02 -.15275D+02 -.15196D+02 -.15173D+02 -.15084D+02
 -.15000D+02 -.14903D+02 -.14882D+02 -.14694D+02 -.14645D+02 -.14610D+02 -.14439D+02 -.14371D+02 -.14268D+02 -.14134D+02
 -.14075D+02 -.13934D+02 -.13808D+02 -.13733D+02 -.13620D+02 -.13587D+02 -.13405D+02 -.13234D+02 -.13143D+02 -.13074D+02
 -.12981D+02 -.12855D+02 -.12850D+02 -.12700D+02 -.12557D+02 -.12512D+02 -.12458D+02 -.12415D+02 -.12307D+02 -.12099D+02
 -.12049D+02 -.11940D+02 -.11839D+02 -.11812D+02 -.11716D+02 -.11651D+02 -.11642D+02 -.11624D+02 -.11548D+02 -.11533D+02
 -.11480D+02 -.11445D+02 -.11406D+02 -.11346D+02 -.11331D+02 -.11168D+02 -.11139D+02 -.11089D+02 -.11078D+02 -.10949D+02
 -.10936D+02 -.10899D+02 -.10830D+02 -.10744D+02 -.10543D+02 -.10469D+02 -.10411D+02 -.10385D+02 -.10307D+02 -.10218D+02
 -.10138D+02 -.10056D+02 -.99701D+01 -.98440D+01 -.96622D+01 -.96240D+01 -.91726D+01 -.88965D+01 -.88204D+01 -.85533D+01
 -.83609D+01 -.62038D+01 -.51764D+01 -.39437D+01 -.35316D+01 -.33337D+01 -.29847D+01 -.28613D+01 -.27274D+01 -.25668D+01
 -.22812D+01 -.22237D+01 -.21692D+01 -.20926D+01 -.19555D+01 -.18221D+01 -.16306D+01 -.15917D+01 -.15084D+01 -.13976D+01
 -.13441D+01 -.11520D+01 -.10581D+01 -.10237D+01 -.98481D+00 -.94163D+00 -.87147D+00 -.81175D+00 -.79436D+00 -.73473D+00
 -.71967D+00 -.57767D+00 -.48705D+00 -.44655D+00 -.26107D+00 -.20328D+00 -.15255D+00 0.15720D-03 0.21674D+00 0.22856D+00
 0.24291D+00 0.26973D+00 0.30496D+00 0.36546D+00 0.47176D+00 0.51591D+00 0.58711D+00 0.63173D+00 0.67206D+00 0.68843D+00
 0.72050D+00 0.76572D+00 0.79110D+00 0.91199D+00 0.93173D+00 0.96084D+00 0.10037D+01 0.10916D+01 0.11270D+01 0.11323D+01
 0.11610D+01 0.12312D+01 0.12758D+01 0.12873D+01 0.13585D+01 0.13774D+01 0.14181D+01 0.14350D+01 0.14593D+01 0.14888D+01
 0.15165D+01 0.15809D+01 0.16300D+01 0.17086D+01 0.17299D+01 0.17782D+01 0.18078D+01 0.18366D+01 0.18721D+01 0.18886D+01
 0.19377D+01 0.19457D+01 0.19834D+01 0.20213D+01 0.20487D+01 0.20625D+01 0.20906D+01 0.20961D+01 0.21345D+01 0.21562D+01
 0.21743D+01 0.22186D+01 0.22396D+01 0.22656D+01 0.22995D+01 0.23150D+01 0.23686D+01 0.23983D+01 0.24328D+01 0.25132D+01
 0.25319D+01 0.25607D+01 0.26351D+01 0.26682D+01 0.26874D+01 0.27093D+01 0.27275D+01 0.27525D+01 0.28097D+01 0.28126D+01
 0.28728D+01 0.29305D+01 0.29648D+01 0.30281D+01 0.30753D+01 0.31283D+01 0.31469D+01 0.31725D+01 0.31922D+01 0.32008D+01
 0.32507D+01 0.33222D+01 0.33414D+01 0.33629D+01 0.33963D+01 0.34211D+01 0.34500D+01 0.34809D+01 0.35003D+01 0.36095D+01
 0.36296D+01 0.36438D+01 0.36565D+01 0.37032D+01 0.37322D+01 0.37626D+01 0.38230D+01 0.38656D+01 0.38923D+01 0.39200D+01
 0.39467D+01 0.40196D+01 0.40704D+01 0.40944D+01 0.41305D+01 0.41518D+01 0.41787D+01 0.42155D+01 0.42710D+01 0.43497D+01
 0.43585D+01 0.44075D+01 0.44412D+01 0.44699D+01 0.44814D+01 0.45062D+01 0.45449D+01 0.46001D+01 0.47007D+01 0.47079D+01
 0.47672D+01 0.48472D+01 0.48897D+01 0.48956D+01 0.49510D+01 0.49557D+01 0.49902D+01 0.50483D+01 0.50634D+01 0.51219D+01
 0.52436D+01 0.54553D+01 0.54739D+01 0.54817D+01 0.57157D+01 0.57241D+01 0.57650D+01 0.57664D+01 0.59241D+01 0.59945D+01
 0.62967D+01 0.63818D+01 0.66281D+01 0.67245D+01 0.68522D+01

 RHF calculation:
 Alpha HOMO=        -6.203783 eV
 Alpha LUMO=        -5.176440 eV


     Net atomic charges.
 Atom No.     Total; Sum over Wiberg coef;    X,Y,Z cartesian Gradient & length
    1  C      0.06578     3.95467            0.00171   -0.00250   -0.00132    0.00330
    2  C     -0.11421     3.95170            0.00187   -0.00081    0.00245    0.00319
    3  C     -0.05771     3.95678            0.00143   -0.00028   -0.00127    0.00194
    4  C     -0.02206     3.91665           -0.00144   -0.00118   -0.00279    0.00335
    5  C     -0.09350     3.85059            0.00564   -0.00131    0.00333    0.00668
    6  N      0.11814     3.20577           -0.00113    0.00037   -0.00207    0.00239
    7  C      0.00662     3.93621           -0.00268   -0.00129   -0.00070    0.00306
    8  C      0.04844     3.95041            0.00273    0.00284   -0.00059    0.00398
    9  C     -0.20501     3.91260           -0.00003    0.00129    0.00150    0.00198
   10  C     -0.08902     3.93621           -0.00111    0.00277   -0.00121    0.00322
   11  C      0.17801     3.90935            0.00280   -0.00038   -0.00025    0.00284
   12  C     -0.20906     3.89929           -0.00265   -0.00400    0.00232    0.00533
   13  C      0.10081     3.94691           -0.00328    0.00172   -0.00124    0.00390
   14  C     -0.19048     3.88352           -0.00005   -0.00143   -0.00397    0.00422
   15  N      0.23991     3.52446            0.00103   -0.00080   -0.00542    0.00558
   16  C      0.01099     3.78216           -0.00077   -0.00067    0.00954    0.00959
   17  C     -0.08880     3.96479           -0.00710    0.00003    0.00043    0.00712
   18  C     -0.06254     3.96463            0.00729   -0.00474   -0.00393    0.00954
   19  C      0.20761     3.93508            0.00142   -0.00041    0.00053    0.00157
   20  C     -0.10566     3.88515            0.00032   -0.00549   -0.00483    0.00732
   21  C     -0.19798     3.90044            0.00599    0.00322    0.00690    0.00969
   22  C      0.02667     3.91382           -0.01354   -0.00572    0.00355    0.01512
   23  N      0.06098     3.37822            0.00289    0.00790    0.00061    0.00843
   24  C     -0.14665     3.77656           -0.00136    0.00101   -0.00616    0.00639
   25  C      0.04691     3.94164            0.00574   -0.00572    0.00382    0.00896
   26  C     -0.04783     3.95885            0.00112    0.00183   -0.00111    0.00241
   27  C      0.00004     3.92819           -0.00369    0.00251   -0.00589    0.00739
   28  C     -0.18464     3.91374            0.00132   -0.00534    0.00151    0.00570
   29  C     -0.03860     3.88746            0.00020   -0.00183    0.00647    0.00672
   30  C      0.01823     3.92018            0.00763   -0.00600    0.01062    0.01439
   31  C     -0.39043     3.08975            0.00138    0.00524   -0.00286    0.00612
   32  N      0.42162     3.74021           -0.00041    0.00059   -0.00859    0.00862
   33  C      0.06997     3.94741            0.00094    0.00154   -0.00133    0.00225
   34  C     -0.06446     3.95173           -0.00092    0.00213   -0.00045    0.00237
   35  C      0.18374     3.93702            0.00231    0.00535    0.00320    0.00665
   36  C     -0.10214     3.92645            0.00287   -0.00004    0.00368    0.00467
   37  C     -0.11347     3.93181            0.00040   -0.00200   -0.00391    0.00441
   38  C      0.21348     3.92488           -0.00018   -0.00189   -0.00432    0.00472
   39  C     -0.08971     3.93635           -0.00420    0.00111   -0.00404    0.00593
   40  C     -0.05671     3.93212           -0.00474   -0.00104    0.00371    0.00611
   41  C      0.13347     3.95367           -0.00032   -0.00012   -0.00284    0.00286
   42  C     -0.09481     3.11334            0.00171    0.00387   -0.00409    0.00588
   43  C      0.11089     3.95849            0.00140   -0.00291    0.00220    0.00391
   44  C     -0.03420     3.95035           -0.00671    0.00128   -0.00457    0.00822
   45  C     -0.00401     3.94200           -0.00389    0.00281    0.00225    0.00530
   46  C      0.03764     3.93392           -0.00155    0.00317   -0.00407    0.00539
   47  C     -0.04248     3.91900           -0.00335   -0.00025    0.00718    0.00793
   48  C     -0.13525     3.91448            0.00729   -0.00038   -0.00569    0.00926
   49  C      0.08699     3.91655            0.00406   -0.00030    0.00179    0.00444
   50  N     -0.10326     3.06105           -0.00352   -0.00257   -0.00380    0.00578
   51  C     -0.00872     3.95344            0.00164    0.00041   -0.00097    0.00195
   52  C      0.10359     3.93326            0.00074    0.00335    0.00046    0.00346
   53  C      0.40891     3.86915            0.00650   -0.00691   -0.00063    0.00951
   54  C     -0.04274     3.92000            0.00084   -0.00232    0.00147    0.00287
   55  C     -0.08259     3.93829           -0.00885    0.02105   -0.01491    0.02727
   56  N     -0.04522     2.98985            0.00895   -0.01684    0.00743    0.02046
   57  C      0.25085     2.35076           -0.00158    0.00581    0.00445    0.00749
   58  C     -0.66129     3.82589           -0.00093    0.00387    0.00505    0.00643
   59  C     -0.02753     3.94919           -0.00379    0.00175   -0.00289    0.00507
   60  C      0.01091     3.95069            0.00241   -0.00144    0.00326    0.00430
   61  C     -0.02667     3.94829            0.00128   -0.00049    0.00054    0.00148
   62  C     -0.15797     3.94699            0.00391    0.00123    0.00522    0.00664
   63  C     -0.01046     3.92395           -0.00180   -0.00084   -0.00219    0.00296
   64  N      0.08968     3.39304            0.00149   -0.00050   -0.00344    0.00378
   65  C     -0.12745     3.77450           -0.00080    0.00092    0.00329    0.00351
   66  C     -0.00324     3.93944           -0.00165   -0.00178    0.00189    0.00307
   67  C     -0.04123     3.95912           -0.00178    0.00075    0.00443    0.00483
   68  C     -0.11158     3.95513            0.00472    0.00271   -0.00673    0.00865
   69  C      0.04440     3.95391           -0.00027   -0.00115   -0.00460    0.00475
   70  C      0.15167     3.94087            0.00205    0.00403   -0.00204    0.00496
   71  C     -0.20168     3.87809            0.00264    0.01028   -0.00328    0.01111
   72  C     -0.02883     3.93013            0.00152   -0.00421   -0.00084    0.00455
   73  N      0.07601     3.06406           -0.00953   -0.01163    0.01600    0.02196
   74  C     -0.06679     3.93107            0.00325   -0.00072   -0.00293    0.00444
   75  C      0.15361     3.95067            0.00422   -0.00041   -0.00228    0.00481
   76  C     -0.09827     3.94432           -0.00013    0.00103    0.00443    0.00455
   77  C     -0.21666     3.90466           -0.00123    0.00191   -0.00027    0.00229
   78  C      0.00011     3.92754            0.00270   -0.00165    0.00257    0.00408
   79  C     -0.19162     3.92727           -0.00266   -0.00095   -0.00143    0.00317
   80  N      0.37204     3.05014           -0.00684    0.00016   -0.00066    0.00688
   81  C      0.32623     2.22536            0.00360   -0.00194    0.00013    0.00409
   82  C     -0.37659     3.87382            0.00156    0.00056   -0.00045    0.00172
   83  C     -0.16083     3.92178           -0.00191    0.00094    0.00043    0.00217
   84  C      0.15278     2.41886           -0.00374   -0.00363    0.00562    0.00767
   85  C      0.21914     3.91703            0.00094    0.00028    0.00240    0.00259
   86  C     -0.09117     3.91029            0.00162   -0.00401    0.00513    0.00671
   87  C     -0.10121     3.91115            0.00185    0.00354    0.00122    0.00418
   88  C      0.21234     3.93646            0.00245    0.00074   -0.00061    0.00263
   89  C     -0.13414     3.88423           -0.00764   -0.00297   -0.01076    0.01353
   90  C      0.06826     3.93925            0.00179    0.00223    0.00291    0.00408
   91  C      0.06214     3.94602           -0.00510   -0.00287   -0.00528    0.00788
   92  C     -0.01290     3.95261           -0.00043    0.00249    0.00004    0.00252
   93  H      0.16944     0.97129           -0.00219    0.00005   -0.00008    0.00219
   94  H      0.13593     0.98152            0.00125    0.00202    0.00169    0.00291
   95  H      0.13711     0.98120           -0.00490    0.00139    0.00307    0.00594
   96  H      0.13779     0.98101            0.00042    0.00030   -0.00010    0.00052
   97  H      0.15773     0.97512           -0.00042   -0.00010   -0.00110    0.00119
   98  H      0.14391     0.97929            0.00029   -0.00016   -0.00032    0.00046
   99  H      0.14053     0.98025           -0.00134    0.00257    0.00138    0.00321

 Wiberg coefficients.
 Atom  Number Atom  Number   Distance   Wiberg coefficient
   C     1      C     2       1.43592    1.0750
   C     1      C     3       1.35891    1.5641
   C     1      C     4       2.46810    0.0141
   C     3      C     4       1.46631    1.0554
   C     1      C     5       3.53405    0.0798
   C     3      C     5       2.29265    0.0135
   C     4      C     5       1.35051    1.6345
   C     1      N     6       4.01995    0.0241
   C     3      N     6       2.73724    0.0347
   C     4      N     6       2.40851    0.0740
   C     5      N     6       1.27349    1.9172
   C     1      C     7       3.64450    0.0430
   C     4      C     7       2.87330    0.0588
   C     5      C     7       2.28163    0.0124
   N     6      C     7       1.42132    1.0518
   C     3      C     8       1.46586    1.0856
   C     4      C     8       2.53604    0.0137
   C     5      C     8       2.66099    0.0721
   N     6      C     8       2.40485    0.0307
   C     7      C     8       1.39592    1.5912
   C     2      C     9       2.28360    0.0137
   C     1      C    10       2.28415    0.0104
   C     2      C    10       1.36612    1.6477
   C     3      C    10       3.54606    0.0521
   C     5      C    10       5.38607    0.0196
   C     9      C    10       1.44532    1.0529
   C     2      C    11       3.39481    0.0505
   C     9      C    11       1.36497    1.5457
   C    10      C    11       2.35152    0.0113
   C     9      C    12       2.51181    0.0299
   C    11      C    12       1.51222    0.9606
   C    11      C    13       2.57897    0.0147
   C    12      C    13       1.45233    1.1191
   C     9      C    14       4.30571    0.0155
   C    11      C    14       2.96026    0.0340
   C    12      C    14       2.47779    0.0235
   C    13      C    14       1.38334    1.6076
   C     9      N    15       3.70536    0.0416
   C    11      N    15       2.44873    0.0297
   C    12      N    15       2.76253    0.0511
   C    14      N    15       1.41208    1.0585
   C     9      C    16       2.54127    0.0260
   C    10      C    16       3.72646    0.0172
   C    11      C    16       1.39988    1.0943
   C    12      C    16       2.30060    0.0595
   C    13      C    16       2.61138    0.0770
   C    14      C    16       2.27396    0.0687
   N    15      C    16       1.22610    2.2233
   C    17      C    18       1.19565    2.7622
   C    17      C    19       1.39979    1.0615
   C    18      C    19       2.59537    0.0140
   C    18      C    20       3.62829    0.0429
   C    19      C    20       1.38009    1.3725
   C    19      C    21       2.37479    0.0289
   C    20      C    21       1.27488    2.1740
   C    18      C    22       5.54024    0.0199
   C    19      C    22       2.94562    0.1577
   C    20      C    22       2.37574    0.0289
   C    21      C    22       1.36707    1.4548
   C    19      N    23       2.44987    0.0179
   C    20      N    23       2.61609    0.1244
   C    21      N    23       2.24790    0.0164
   C    22      N    23       1.40597    1.2033
   C    18      C    24       3.62445    0.0338
   C    19      C    24       1.41696    1.2151
   C    20      C    24       2.20655    0.0349
   C    21      C    24       2.51591    0.1083
   C    22      C    24       2.34376    0.0172
   N    23      C    24       1.27600    1.8452
   C    17      C    25       2.60506    0.0159
   C    18      C    25       1.40979    1.0555
   C    17      C    26       3.48518    0.0608
   C    25      C    26       1.33468    1.6883
   C    17      C    27       3.55772    0.0141
   C    25      C    27       1.45821    1.0058
   C    26      C    28       3.57103    0.0278
   C    27      C    28       1.35419    1.5056
   C    25      C    29       3.69151    0.0107
   C    27      C    29       2.35946    0.0324
   C    28      C    29       1.26890    2.1742
   C    26      C    30       5.14051    0.0123
   C    27      C    30       2.96436    0.1513
   C    28      C    30       2.37422    0.0322
   C    29      C    30       1.35920    1.4526
   C    27      C    31       2.48777    0.0738
   C    28      C    31       2.62038    0.1195
   C    29      C    31       2.24557    0.0924
   C    30      C    31       1.42071    1.2958
   C    25      N    32       2.60621    0.0152
   C    26      N    32       3.06582    0.0133
   C    27      N    32       1.45558    1.0911
   C    28      N    32       2.26069    0.0218
   C    29      N    32       2.59687    0.1033
   C    31      N    32       1.36223    1.4545
   C    25      C    33       2.72027    0.0543
   C    26      C    33       1.43308    1.0316
   C    25      C    34       2.63755    0.0588
   C    26      C    34       1.42924    1.0370
   C    33      C    34       1.34396    1.6712
   C    26      C    35       2.73851    0.0157
   C    33      C    35       1.41267    1.0565
   C    34      C    35       2.65902    0.0150
   C    34      C    36       3.46605    0.0289
   C    35      C    36       1.40362    1.3017
   C    35      C    37       2.38932    0.0316
   C    36      C    37       1.25780    2.4235
   C     2      C    38       3.20687    0.0114
   C    34      C    38       5.53666    0.0227
   C    35      C    38       3.01252    0.1568
   C    36      C    38       2.41008    0.0281
   C    37      C    38       1.40358    1.3270
   C    35      C    39       2.40246    0.0295
   C    36      C    39       2.52802    0.1028
   C    38      C    39       1.39788    1.3509
   C    34      C    40       3.85229    0.0305
   C    35      C    40       1.40295    1.3188
   C    37      C    40       2.50528    0.1055
   C    38      C    40       2.39797    0.0296
   C    39      C    40       1.26136    2.4093
   C     9      C    41       2.67492    0.0107
   C    10      C    41       1.50270    0.9462
   C    12      C    41       2.50384    0.0113
   C    16      C    41       4.31965    0.0102
   C    38      C    41       1.49431    0.9440
   C     2      C    42       3.52860    0.0156
   C     9      C    42       2.91824    0.0601
   C    10      C    42       2.41186    0.0130
   C    11      C    42       2.48981    0.0568
   C    12      C    42       1.35814    1.5638
   C    13      C    42       2.41917    0.0445
   C    14      C    42       3.69239    0.0581
   N    15      C    42       4.11994    0.0637
   C    16      C    42       3.58557    0.1533
   C    38      C    42       2.50103    0.0109
   C    41      C    42       1.47130    0.9794
   C    26      C    43       2.67456    0.0124
   C    33      C    43       2.72749    0.0151
   C    34      C    43       1.43101    1.0083
   C    26      C    44       3.76781    0.0132
   C    33      C    44       3.52608    0.0418
   C    43      C    44       1.30981    1.8618
   C    31      C    45       3.42641    0.0116
   N    32      C    45       2.59886    0.0141
   C    43      C    45       1.48231    0.9586
   C    27      C    46       2.56759    0.0102
   C    31      C    46       2.33155    0.0122
   N    32      C    46       1.45493    0.9725
   C    43      C    46       2.56693    0.0104
   C    44      C    46       3.63737    0.0158
   C    45      C    46       1.42567    1.4070
   N    32      C    47       2.48767    0.0126
   C    46      C    47       1.38552    1.2957
   N    32      C    48       3.66393    0.0111
   C    45      C    48       2.61519    0.1158
   C    46      C    48       2.35951    0.0326
   C    47      C    48       1.24866    2.4188
   C    46      C    49       2.91757    0.1293
   C    47      C    49       2.35456    0.0316
   C    48      C    49       1.38041    1.2909
   C    43      N    50       2.38806    0.0106
   C    44      N    50       2.98870    0.0138
   C    45      N    50       1.38386    1.3507
   C    46      N    50       2.46860    0.0220
   C    47      N    50       2.62185    0.1232
   C    48      N    50       2.24866    0.0221
   C    49      N    50       1.35780    1.4926
   C    34      C    51       3.60977    0.0195
   C    43      C    51       2.62449    0.0159
   C    44      C    51       1.31530    1.8367
   C    45      C    51       3.68102    0.0199
   C    43      C    52       3.54836    0.0195
   C    51      C    52       1.44472    1.0263
   C    43      C    53       3.62808    0.0186
   C    51      C    53       1.49677    0.9453
   C    52      C    53       2.55463    0.0108
   C    44      C    54       3.56397    0.0144
   C    51      C    54       2.56566    0.0129
   C    52      C    54       3.20372    0.0117
   C    53      C    54       1.46984    1.0244
   C    54      C    55       1.41849    1.0237
   C    53      N    56       3.53712    0.0145
   C    54      N    56       2.57831    0.0259
   C    55      N    56       1.15989    2.8817
   C    51      C    57       3.57568    0.0201
   C    53      C    57       2.60127    0.1595
   C    54      C    57       3.59069    0.0271
   C    44      C    58       3.01403    0.0129
   C    53      C    58       1.32595    1.6280
   C    54      C    58       2.44068    0.0128
   C    57      C    58       1.27555    2.1061
   C    44      C    59       3.65704    0.0525
   C    52      C    59       1.39043    1.6511
   C    52      C    60       2.43043    0.0123
   C    54      C    60       2.59141    0.0515
   C    59      C    60       1.38929    1.1253
   C    24      C    61      13.27709    0.0110
   C    52      C    61       2.07671    0.0126
   C    59      C    61       1.48866    0.9700
   C    60      C    61       2.74881    0.0105
   C    51      C    62       2.72747    0.0103
   C    52      C    62       1.49490    0.9791
   C    59      C    62       2.06477    0.0119
   C    61      C    62       1.48343    1.0895
   C    21      C    63      12.88303    0.0103
   N    23      C    63      13.31113    0.0160
   C    24      C    63      12.14124    0.0521
   C    59      C    63       3.40140    0.0466
   C    62      C    63       1.34950    1.7168
   C    19      N    64      12.12069    0.0135
   C    20      N    64      12.64857    0.0180
   C    21      N    64      13.80139    0.0207
   C    22      N    64      14.73920    0.0160
   N    23      N    64      14.30995    0.0322
   C    24      N    64      13.18193    0.1045
   C    52      N    64       3.80480    0.0101
   C    61      N    64       2.71878    0.0884
   C    63      N    64       1.43250    1.0193
   C    19      C    65      12.85689    0.0366
   C    20      C    65      13.29514    0.0487
   C    21      C    65      14.44346    0.0561
   C    22      C    65      15.45031    0.0434
   N    23      C    65      15.10164    0.0871
   C    24      C    65      13.98547    0.2826
   C    61      C    65       2.25791    0.0132
   C    62      C    65       2.59949    0.0785
   N    64      C    65       1.25187    2.0293
   N    23      C    66      15.31628    0.0123
   C    24      C    66      14.18910    0.0400
   C    52      C    66       3.41173    0.0450
   C    59      C    66       2.74184    0.0119
   C    61      C    66       1.35200    1.7042
   C    63      C    66       2.95604    0.0517
   N    64      C    66       2.45208    0.0128
   C    65      C    66       1.43106    1.0645
   C    42      C    67       2.57529    0.0170
   C    67      C    68       1.20212    2.7337
   C    13      C    69       2.63401    0.0102
   C    14      C    69       3.72705    0.0207
   C    67      C    69       1.41510    1.0556
   C    68      C    69       2.61657    0.0148
   C    13      C    70       1.46857    1.0145
   C    68      C    70       3.59542    0.0414
   C    69      C    70       1.42896    1.3859
   C    13      C    71       2.47463    0.0105
   C    14      C    71       2.87759    0.0138
   C    70      C    71       1.38971    1.2853
   C    68      C    72       5.17583    0.0115
   C    69      C    72       2.56876    0.1083
   C    70      C    72       2.32727    0.0412
   C    71      C    72       1.25309    2.3569
   C    69      N    73       2.47247    0.0178
   C    70      N    73       2.95220    0.1151
   C    71      N    73       2.38209    0.0504
   C    72      N    73       1.33356    1.3772
   C    68      C    74       3.48201    0.0329
   C    69      C    74       1.43599    1.3057
   C    71      C    74       2.64956    0.1334
   C    72      C    74       2.17950    0.0103
   N    73      C    74       1.36760    1.4757
   C     3      C    75       2.87279    0.0481
   C     5      C    75       4.87532    0.0165
   C     7      C    75       3.69381    0.0147
   C    67      C    75       2.57518    0.0167
   C    68      C    75       1.41124    1.0653
   C     1      C    76       1.46619    1.0548
   C     2      C    76       2.32552    0.0141
   C     8      C    76       2.85497    0.0111
   C    41      C    76       1.53991    0.9373
   C    42      C    76       2.54693    0.0127
   C    67      C    76       3.23320    0.0744
   C    75      C    76       1.35929    1.7248
   C     7      C    77       2.57295    0.0126
   C     8      C    77       1.50569    0.9749
   C    67      C    77       3.81390    0.0115
   C    75      C    77       1.49600    0.9621
   C    76      C    77       2.41687    0.0109
   N     6      C    78       2.51024    0.0158
   C     7      C    78       1.40951    1.0655
   C     8      C    78       2.37821    0.0155
   N     6      C    79       3.70853    0.0147
   C     7      C    79       2.47659    0.0233
   C     8      C    79       3.00343    0.0665
   C    77      C    79       2.86669    0.0110
   C    78      C    79       1.21978    2.6442
   C     8      N    80       3.38570    0.0156
   C    75      N    80       3.72374    0.0162
   C    77      N    80       2.62486    0.0366
   C    78      N    80       2.44416    0.0543
   C    79      N    80       1.38011    1.1151
   C     7      C    81       3.66356    0.0213
   C     8      C    81       2.72555    0.0197
   C    75      C    81       2.45508    0.0133
   C    76      C    81       3.26951    0.0150
   C    77      C    81       1.55393    0.8980
   C    78      C    81       3.73303    0.0252
   C    79      C    81       3.41445    0.0215
   N    80      C    81       2.62229    0.1046
   C     8      C    82       2.64146    0.0248
   C    77      C    82       1.49424    0.9402
   C    78      C    82       2.77869    0.0853
   N    80      C    82       1.31102    1.6931
   C    81      C    82       1.42893    1.0913
   C     2      C    83       1.45832    1.0166
   C    10      C    83       2.30016    0.0104
   C     2      C    84       2.37893    0.0142
   C     9      C    84       1.48101    1.0834
   C    10      C    84       2.36439    0.0127
   C    11      C    84       2.60835    0.0686
   C    12      C    84       3.90401    0.0152
   C    16      C    84       3.35917    0.0149
   C    42      C    84       4.31811    0.0156
   C    83      C    84       1.49558    1.0511
   C    10      C    85       3.53167    0.0570
   C    83      C    85       1.34990    1.6654
   C    84      C    85       2.63536    0.0758
   C    83      C    86       2.53236    0.0113
   C    85      C    86       1.42517    1.0760
   C    83      C    87       3.56277    0.0550
   C    84      C    87       4.53692    0.0112
   C    85      C    87       2.37735    0.0359
   C    86      C    87       1.23601    2.6451
   C    60      C    88       2.65757    0.0155
   C    85      C    88       2.89830    0.0346
   C    86      C    88       2.36753    0.0392
   C    87      C    88       1.43614    1.0532
   C     3      C    89       3.58527    0.0117
   C     5      C    89       3.40947    0.0248
   C    52      C    89       5.74272    0.0137
   C    60      C    89       3.65038    0.0539
   C    83      C    89       3.53627    0.0489
   C    84      C    89       4.95571    0.0110
   C    86      C    89       2.53611    0.0876
   C    87      C    89       2.20241    0.0157
   C    88      C    89       1.36325    1.6691
   C     4      C    90       1.45216    0.9965
   C    83      C    90       2.54814    0.0100
   C    85      C    90       1.57163    0.9080
   C    86      C    90       2.38138    0.0148
   C    87      C    90       2.70787    0.0475
   C    88      C    90       2.47647    0.0281
   C    89      C    90       1.32672    1.8730
   C    44      C    91       5.21099    0.0138
   C    52      C    91       3.70188    0.0779
   C    53      C    91       3.81423    0.0115
   C    54      C    91       2.74244    0.0584
   C    59      C    91       2.72053    0.0194
   C    60      C    91       1.35260    1.5585
   C    87      C    91       2.52894    0.0100
   C    88      C    91       1.41782    1.0523
   C    89      C    91       2.43169    0.0105
   C    90      C    91       3.58089    0.0123
   C    52      C    92       3.00826    0.0124
   C    53      C    92       2.42958    0.0173
   C    54      C    92       1.34100    1.6350
   N    56      C    92       3.46802    0.0495
   C    57      C    92       4.74454    0.0151
   C    58      C    92       3.56622    0.0300
   C    59      C    92       2.53497    0.0114
   C    60      C    92       1.43231    1.0513
   C    88      C    92       2.72119    0.0165
   C    91      C    92       1.42608    1.0760
   C    14      H    93       1.09740    0.9415
   C    22      H    94       1.09153    0.9505
   C    30      H    95       1.08980    0.9531
   C    49      H    96       1.09333    0.9475
   C    63      H    97       1.09610    0.9436
   C    66      H    98       1.09089    0.9518
   C    74      H    99       1.09787    0.9476

     Dipole              X           Y           Z         Total
     POINT-CHARGE   -10.17737     6.43754     3.27521    12.47989
     HYBRID          -2.57449    -0.54848     1.78993     3.18318
     SUM            -12.75185     5.88906     5.06513    14.93139
 The component of quadrupole moment in A.U.
     X2          XY          Y2          XZ          YZ          Z2
   -11.76536    19.72645    23.97307   -11.10447   -11.17017   -12.20771
 Main values of quadrupole tensor
   -24.31624   -12.83858    37.15482
 Corresponding eigenvectors      
     0.80740    -0.20156     0.55451
    -0.42068     0.46229     0.78058
    -0.41368    -0.86351     0.28846
 Polarizability has not computed due to pointer IN_OUT(2,14)=0

 Heat of formation..........     2743.19346 kcal/mol
 Total energy...............   -11298.14092 eV
 Total energy...............  -260546.42764 kcal/mol
 Electronic energy..........  -169792.81120 eV
 Core-core repulsion energy.   158494.67028 eV
 Final bond order matrix has been written to file *.den

 ------------------------------------------------------


 Ionization potential              6.20378 eV

 Dipole moment                    14.93139 debye

 Electronic energy           -169792.81120 eV

 Core-core repulsion energy   158494.67028 eV

 Heat of formation              2743.19346 kcal/mol

 The total energy in eV:      -11298.14092

 The total energy in kcal/mol:-.2605464276D+06

 ------------------------------------------------------

 Atom   Atomic   Bond length   Bond angle  Twist angle                      Atom                  Coordinates
 number number   (angstroms)   (degrees)    (degrees)                      number
    I               J I         K J I       L K J I           J    K    L    I         X              Y              Z

    1) XX  99                                                                1)      0.00000      0.00000      0.00000
    2) XX  99     0.999990                                    1              2)      0.99999      0.00000      0.00000
    3) XX  99     0.999990      90.000000                     2    1         3)      0.99999      0.99999      0.00000
    4)  C   6     3.008717 *   117.467880 *   109.438690 *    1    2    3    4)     -1.38777     -0.88842      2.51737
    5)  C   6     3.250819 *   123.971737 *    79.847665 *    1    2    3    5)     -1.81651      0.47520      2.65374
    6)  C   6     3.992394 *   102.790484 *   114.920170 *    1    2    3    6)     -0.88386     -1.64047      3.53084
    7)  C   6     4.875429 *    94.124718 *   102.223510 *    1    2    3    7)     -0.35068     -1.02958      4.75256
    8)  C   6     6.091594 *    94.204271 *   108.416151 *    1    2    3    8)     -0.44659     -1.91926      5.76407
    9)  N   7     6.685265 *    98.141217 *   117.804749 *    1    2    3    9)     -0.94672     -3.08698      5.85380
   10)  C   6     6.097361 *    99.474468 *   129.499551 *    1    2    3   10)     -1.00367     -3.82546      4.64072
   11)  C   6     4.749577 *   102.539163 *   131.907116 *    1    2    3   11)     -1.03117     -3.09669      3.45046
   12)  C   6     4.684502 *   143.813216 *    55.268321 *    1    2    3   12)     -3.78085      1.57578      2.27303
   13)  C   6     3.311121 *   146.014696 *    66.024485 *    1    2    3   13)     -2.74552      0.75209      1.69116
   14)  C   6     5.521919 *   119.348140 *   203.197618 *    1    3    2   14)     -5.04200      1.21460      1.89595
   15)  C   6     5.371693 *   133.530894 *   194.252311 *    1    3    2   15)     -5.28517      0.05296      0.95879
   16)  C   6     6.680818 *   139.027887 *   190.704895 *    1    3    2   16)     -6.61041     -0.52318      0.81369
   17)  C   6     7.847418 *   134.044857 *   195.264299 *    1    3    2   17)     -7.70562     -0.00990      1.48504
   18)  N   7     7.881154 *   124.579906 *   200.529940 *    1    3    2   18)     -7.45977      1.13401      2.27561
   19)  C   6     6.919818 *   118.932291 *   202.568112 *    1    3    2   19)     -6.32157      1.58729      2.32425
   20)  C   6     6.704810 *    72.408841 *   254.557242 *    1    2    3   20)      2.02635     -1.70184     -6.16053
   21)  C   6     6.138524 *    64.311006 *   259.731415 *    1    2    3   21)      2.66096     -0.98611     -5.44319
   22)  C   6     7.547373 *    80.338000 *   250.144694 *    1    2    3   22)      1.26672     -2.52707     -6.99801
   23)  C   6     7.451714 *    89.609244 *   245.120003 *    1    2    3   23)      0.05082     -3.13501     -6.75997
   24)  C   6     8.521352 *    94.068298 *   242.880095 *    1    2    3   24)     -0.60455     -3.87471     -7.56536
   25)  C   6     9.806856 *    91.566073 *   244.378704 *    1    2    3   25)     -0.26802     -4.23911     -8.83926
   26)  N   7     9.903220 *    84.385309 *   248.263442 *    1    2    3   26)      0.96891     -3.64996     -9.15493
   27)  C   6     8.959611 *    79.751398 *   250.704545 *    1    2    3   27)      1.59409     -2.91337     -8.32140
   28)  C   6     5.712134 *    53.754905 *   268.669107 *    1    2    3   28)      3.37725     -0.10700     -4.60557
   29)  C   6     4.605053 *    52.968854 *   279.015920 *    1    2    3   29)      2.77339      0.57610     -3.63083
   30)  C   6     6.746094 *    44.262120 *   269.211472 *    1    2    3   30)      4.83124     -0.06480     -4.70794
   31)  C   6     7.558421 *    41.785876 *   256.968033 *    1    2    3   31)      5.63586     -1.13571     -4.90682
   32)  C   6     8.487314 *    35.630563 *   255.968019 *    1    2    3   32)      6.89840     -1.19882     -4.79680
   33)  C   6     8.977646 *    29.907673 *   267.197487 *    1    2    3   33)      7.78209     -0.21886     -4.47093
   34)  C   6     8.318334 *    32.064592 *   282.913216 *    1    2    3   34)      7.04937      0.98686     -4.30431
   35)  N   7     7.287096 *    38.605526 *   283.622896 *    1    2    3   35)      5.69458      1.07091     -4.41890
   36)  C   6     3.370296 *    58.880842 *   289.644999 *    1    2    3   36)      1.74183      0.97001     -2.71735
   37)  C   6     4.241622 *    46.161751 *   300.997446 *    1    2    3   37)      2.93785      1.57563     -2.62255
   38)  C   6     2.377169 *    79.317536 *   289.025299 *    1    2    3   38)      0.44065      0.76149     -2.20837
   39)  C   6     2.110536 *    97.759739 *   319.891382 *    1    2    3   39)     -0.28496      1.59941     -1.34724
   40)  C   6     1.956240 *   131.570270 *   333.093485 *    1    2    3   40)     -1.29804      1.30511     -0.66231
   41)  C   6     2.032114 *   164.871466 *   278.238136 *    1    2    3   41)     -1.96169      0.07599     -0.52488
   42)  C   6     2.149922 *   128.933664 *   245.786495 *    1    2    3   42)     -1.35105     -0.68590     -1.52524
   43)  C   6     2.293839 *    98.682701 *   259.846485 *    1    2    3   43)     -0.34628     -0.39974     -2.23204
   44)  C   6     2.914954 *   139.560207 *   199.444727 *    1    3    2   44)     -2.82947     -0.30802      0.62944
   45)  C   6     4.289112 *   141.817068 *   186.443429 *    1    3    2   45)     -4.24695     -0.52096      0.29755
   46)  C   6     5.164727 *    40.633505 *   318.858335 *    1    2    3   46)      3.91946      2.53290     -2.21283
   47)  C   6     5.130214 *    35.936496 *   341.319464 *    1    2    3   47)      4.15377      2.85225     -0.96435
   48)  C   6     6.515064 *    45.316799 *   313.250426 *    1    2    3   48)      4.58130      3.17396     -3.37397
   49)  C   6     7.276206 *    43.936882 *   299.067623 *    1    2    3   49)      5.23963      2.45287     -4.41281
   50)  C   6     8.453850 *    48.952238 *   301.578353 *    1    2    3   50)      5.55154      3.33866     -5.43151
   51)  C   6     8.899067 *    53.034115 *   310.007080 *    1    2    3   51)      5.35136      4.57108     -5.44624
   52)  C   6     8.423271 *    55.569303 *   320.111556 *    1    2    3   52)      4.76259      5.33086     -4.45546
   53)  N   7     7.175764 *    52.399119 *   323.028391 *    1    2    3   53)      4.37835      4.54211     -3.41920
   54)  C   6     5.378633 *    36.333387 *     5.377682 *    1    2    3   54)      4.33294      3.17272      0.29866
   55)  C   6     5.660466 *    50.528457 *    11.298753 *    1    2    3   55)      3.59833      4.28486      0.85610
   56)  C   6     5.878576 *    26.598109 *    26.046600 *    1    2    3   56)      5.25644      2.36470      1.15572
   57)  C   6     5.553548 *    31.474589 *    54.299729 *    1    2    3   57)      4.73646      1.69206      2.35473
   58)  C   6     5.913663 *    27.504991 *    81.288471 *    1    2    3   58)      5.24524      0.41365      2.69958
   59)  N   7     6.419487 *    28.412074 *   102.016919 *    1    2    3   59)      5.64625     -0.63594      2.98752
   60)  C   6     8.068293 *    29.598239 *   353.173703 *    1    3    2   60)      7.75856      2.16280      0.47366
   61)  C   6     6.950530 *    26.718410 *   345.280377 *    1    3    2   61)      6.52719      2.25281      0.79403
   62)  C   6     5.799990 *    58.700699 *    25.081437 *    1    2    3   62)      3.01315      4.48858      2.10083
   63)  C   6     5.620267 *    56.833813 *    41.332753 *    1    2    3   63)      3.07468      3.53266      3.10710
   64)  C   6     6.490913 *    68.115810 *    16.146486 *    1    2    3   64)      2.41937      5.78558      1.67501
   65)  C   6     6.360418 *    61.425270 *     3.543597 *    1    2    3   65)      3.04222      5.57500      0.34524
   66)  C   6     7.096998 *    65.758696 *   353.905018 *    1    2    3   66)      2.91389      6.43464     -0.68709
   67)  N   7     7.869604 *    74.433680 *   357.349632 *    1    2    3   67)      2.11184      7.57284     -0.35055
   68)  C   6     7.903467 *    78.255074 *     5.852152 *    1    2    3   68)      1.60879      7.69767      0.78898
   69)  C   6     7.333777 *    76.899544 *    15.886532 *    1    2    3   69)      1.66227      6.87009      1.95525
   70)  C   6     5.658806 *   147.220928 *   173.623277 *    1    2    3   70)     -4.75772     -3.04473      0.34027
   71)  C   6     4.876903 *   138.384806 *   165.929697 *    1    2    3   71)     -3.64608     -3.14170      0.78741
   72)  C   6     6.701661 *   154.469260 *   184.342713 *    1    2    3   72)     -6.04727     -2.88009     -0.21871
   73)  C   6     7.062409 *   149.073699 *   179.894593 *    1    3    2   73)     -6.85042     -1.71737     -0.00668
   74)  C   6     8.289488 *   147.657138 *   170.969657 *    1    3    2   74)     -8.04918     -1.85523     -0.69607
   75)  C   6     8.913621 *   152.493336 *   160.104336 *    1    3    2   75)     -8.32764     -2.85313     -1.40097
   76)  N   7     8.831829 *   150.611448 *   202.939554 *    1    2    3   76)     -7.69528     -3.99129     -1.68923
   77)  C   6     7.679038 *   147.692866 *   194.719774 *    1    2    3   77)     -6.49029     -3.96942     -1.04282
   78)  C   6     3.945225 *   127.857683 *   153.461293 *    1    2    3   78)     -2.42119     -2.78669      1.39175
   79)  C   6     2.949009 *   136.792387 *   136.102226 *    1    2    3   79)     -2.14947     -1.45486      1.39994
   80)  C   6     4.454572 *   108.782175 *   149.978878 *    1    2    3   80)     -1.43424     -3.65157      2.11003
   81)  C   6     7.024563 *   101.179497 *   138.797616 *    1    2    3   81)     -1.36195     -5.18490      4.53942
   82)  C   6     7.261210 *   103.089797 *   148.433103 *    1    2    3   82)     -1.64450     -6.02601      3.70243
   83)  N   7     6.856957 *   102.625938 *   159.430194 *    1    2    3   83)     -1.49883     -6.26455      2.35092
   84)  C   6     4.389806 *    96.186863 *   166.221644 *    1    2    3   84)     -0.47310     -4.23865      1.03942
   85)  C   6     5.564973 *   104.067816 *   160.949167 *    1    2    3   85)     -1.35268     -5.10242      1.76197
   86)  C   6     4.464296 *   116.096221 *    69.083158 *    1    2    3   86)     -1.96375      1.43133      3.74498
   87)  C   6     5.248056 *   128.056631 *    58.115270 *    1    2    3   87)     -3.23511      2.18275      3.50881
   88)  C   6     4.977854 *   101.183562 *    72.296120 *    1    2    3   88)     -0.96547      1.48501      4.65206
   89)  C   6     6.004707 *    94.122367 *    64.626657 *    1    2    3   89)     -0.43166      2.56645      5.41142
   90)  C   6     6.281250 *    83.014585 *    62.796326 *    1    2    3   90)      0.76390      2.85019      5.54500
   91)  C   6     5.709876 *    71.112522 *    67.145137 *    1    2    3   91)      1.84835      2.09830      4.97830
   92)  C   6     5.107939 *    74.785851 *    80.199178 *    1    2    3   92)      1.34046      0.83902      4.85698
   93)  C   6     4.758787 *    88.630295 *    85.825872 *    1    2    3   93)      0.11375      0.34628      4.74481
   94)  C   6     5.582932 *    59.914515 *    57.225509 *    1    2    3   94)      2.79868      2.61507      4.06177
   95)  C   6     5.441749 *    45.427027 *    53.440950 *    1    2    3   95)      3.81911      2.30902      3.11375
   96)  H   1     8.855837 *   136.761990 *   193.536708 *    1    3    2   96)     -8.73248     -0.39146      1.41998
   97)  H   1    10.758561 *    94.222435 *   243.022099 *    1    2    3   97)     -0.79214     -4.86734     -9.56181
   98)  H   1     9.870154 *    52.016677 *    33.878540 *    1    3    2   98)      8.86228     -0.27177     -4.33659
   99)  H   1     9.035189 *    59.470279 *   325.445526 *    1    2    3   99)      4.58974      6.40965     -4.41421
  100)  H   1     7.368199 *    63.099072 *   345.042957 *    1    2    3  100)      3.33374      6.34826     -1.69591
  101)  H   1     7.765744 *    81.428370 *    22.116253 *    1    2    3  101)      1.15745      7.11400      2.89105
  102)  H   1     7.699575 *   139.522765 *   193.851609 *    1    2    3  102)     -5.85679     -4.85280     -1.19660

 Normal termination. 

 +-------------------------------------------------+
 |    Date: 22.12.2003 Time:  0.13.10              |
 +-------------------------------------------------+
  Elapsed time is       1531 second(s)
  Return code is      0
