# Supplementary material for: Characterization by SEM, TEM and Quantum-Chemical Simulations of the Spherical Carbon with Nitrogen (SCN) Active Carbon Produced by Thermal Decomposition of Poly(vinylpyridine-divinylbenzene) Copolymer
Source: Materials (Basel). 2009 Sep 7;2(3):1239–51. doi: 10.3390/ma2031239 (PMC5445732; doi:10.3390/ma2031239)
Supplement: Supplementary file 1 [file materials-02-01239-s001.zip › Supplementary Data/C11.prt]

 File name for system under study is:
 SKN                                                                             
 +--------------------- QuChem --------------------+
 | Quantum Chemisty SemiEmpirical and SemiAbInitio |
 |   program for Molecule and Cluster simulation   |
 |   by Khavryutchenko Vladimir D. CompChem Group. |
 |  E-mail: vkhavr@compchem.kiev.ua  Reg.No 000001 |
 |    UKRAINE 02091, Kiev, ul. Revutskogo 13/149   |
 | Compaq Visual Fortran 6.6 / 300 atoms & 1000 AO |
 | Copyright (C) 1990-2003 CompChem. Ed.02.08.2003 |
 +-------------------------------------------------+
 |     Date: 22.12.2003 Time: 11.48. 0             |
 +-------------------------------------------------+
 Commentary for system under study is:
 Cluster SKN by PM3 method.Mult=1. Point 11.                                     

 Timing section. =============================
 Computation time is:10 day(s),  0 hour(s),  0 min.,  1 sec.
 or in seconds:    864001
 Quantum chemistry method section. ===========
 Used quantum chemistry method is PM3
 In/out file control section. ================
 i= 1; 10
 i= 2; 10
 i= 3; 11
 i= 4; 00
 i= 5; 11
 i= 6; 11
 i= 7; 01
 i= 8; 00
 i= 9; 11
 i=10; 01
 i=11; 01
 i=12; 00
 i=13; 00
 i=14; 00
 i=15; 00
 i=16; 00
 SCF information section. ====================
 Charge of system KHARGE:.............   0
 Multiplicity of system IMULT:........   1
 Close or open shell HF ISHELL:.......   0
 Initial density matrix KTRIAL:.......   0
 Max. number of SCF calc. KITSCF:..... 515
 Density matrix extrapol. NSTART:.....   1
 Density matrix extrapol. NSTEP:......   4
 Density matrix saving & print. IWPF:.   1
 Shift of LUMO in eV SHLEV:........           0.000
 SCF accuracy for optimiz. SCFOPT:.     0.000005000
 SCF accuracy for optimiz. SCFHES:.     0.000005000
 SCF accuracy for optimiz. SCFDIP:.     0.000155000
 SCF accuracy for optimiz. SCFPOL:.     0.000255000
 Printing pointer section. ===================
 Optimization control section. ===============
 Number of function evaluation 
 during optimization MAXEND.........      90803
 Max. gradient for optimization 
 terminating GMAX..................     0.15000
 Max. determination of hessian 
 for Newton-Raphson optim. RMVAL...     0.15000
 Parameter for N-R optimization 
 convergence rate RMVAL............     0.05000
 ==================== End of read of control file ====================
 Geometry is reding from exist file 3 with current structure.

     Trial geometry parameters
     NOTE! These parameters define the initial trial geometry of the previous run
     This run starts where the previous ended due to time or iteration limit.
    Atom  Symbol  Atomic   Bond length       Bond angle        Twist
   number         number   (angstroms)       (degrees)        (degrees)
     I                       NA I             NB NA I        NC  NB  NA  I     NA    NB    NC
     1)     XX     99
     2)     XX     99      0.999990                                             1
     3)     XX     99      0.999990          90.000000                          2     1
     4)      C      6      2.892040 *       115.854850 *       110.746930 *     1     2     3
     5)      C      6      3.178120 *       123.039460 *        82.698620 *     1     2     3
     6)      C      6      3.912070 *        99.624430 *       116.797580 *     1     2     3
     7)      C      6      4.737550 *        91.629080 *       103.173440 *     1     2     3
     8)      C      6      5.898870 *        89.471760 *       111.033420 *     1     2     3
     9)      N      7      6.508660 *        91.180060 *       120.823280 *     1     2     3
    10)      C      6      6.032480 *        96.404950 *       131.551460 *     1     2     3
    11)      C      6      4.660030 *       100.281120 *       133.494230 *     1     2     3
    12)      C      6      4.576460 *       145.413990 *        60.144590 *     1     2     3
    13)      C      6      3.260780 *       147.394980 *        68.767210 *     1     2     3
    14)      C      6      5.456010 *       122.277100 *       202.605810 *     1     3     2
    15)      C      6      5.298980 *       136.080880 *       193.303860 *     1     3     2
    16)      C      6      6.584710 *       141.275870 *       189.258350 *     1     3     2
    17)      C      6      7.831150 *       136.239610 *       193.423150 *     1     3     2
    18)      N      7      7.795320 *       126.701860 *       198.727480 *     1     3     2
    19)      C      6      6.815850 *       121.532140 *       201.901300 *     1     3     2
    20)      C      6      6.456130 *        70.306240 *       248.594910 *     1     2     3
    21)      C      6      5.958650 *        61.806010 *       254.487750 *     1     2     3
    22)      C      6      7.232430 *        78.665050 *       243.430980 *     1     2     3
    23)      C      6      7.120460 *        87.509790 *       236.465670 *     1     2     3
    24)      C      6      8.176410 *        92.080520 *       234.175080 *     1     2     3
    25)      C      6      9.545200 *        90.940370 *       236.319720 *     1     2     3
    26)      N      7      9.533290 *        84.049600 *       241.793550 *     1     2     3
    27)      C      6      8.622160 *        79.585220 *       244.466340 *     1     2     3
    28)      C      6      5.646000 *        50.945830 *       264.405110 *     1     2     3
    29)      C      6      4.616660 *        50.375930 *       277.048720 *     1     2     3
    30)      C      6      6.701180 *        41.810400 *       263.723430 *     1     2     3
    31)      C      6      7.543990 *        41.376150 *       250.123990 *     1     2     3
    32)      C      6      8.554420 *        36.338090 *       247.100700 *     1     2     3
    33)      C      6      8.931470 *        29.996620 *       257.676030 *     1     2     3
    34)      C      6      8.312150 *        29.737210 *       272.376050 *     1     2     3
    35)      N      7      7.242450 *        35.343960 *       278.079120 *     1     2     3
    36)      C      6      3.422790 *        56.562050 *       288.656310 *     1     2     3
    37)      C      6      4.317120 *        44.018430 *       299.888580 *     1     2     3
    38)      C      6      2.405320 *        76.181170 *       288.337840 *     1     2     3
    39)      C      6      2.035550 *        93.581360 *       319.669080 *     1     2     3
    40)      C      6      1.817500 *       129.233380 *       332.792830 *     1     2     3
    41)      C      6      1.933580 *       162.905920 *       273.901590 *     1     2     3
    42)      C      6      2.148350 *       125.715500 *       246.649570 *     1     2     3
    43)      C      6      2.343660 *        95.912590 *       259.978100 *     1     2     3
    44)      C      6      2.826070 *       141.654220 *       198.412450 *     1     3     2
    45)      C      6      4.182040 *       144.175520 *       181.876490 *     1     3     2
    46)      C      6      5.222220 *        37.825730 *       318.085920 *     1     2     3
    47)      C      6      5.112990 *        34.264220 *       342.182160 *     1     2     3
    48)      C      6      6.612310 *        40.654170 *       311.693390 *     1     2     3
    49)      C      6      7.300690 *        39.403490 *       295.597870 *     1     2     3
    50)      C      6      8.581910 *        43.145250 *       297.573650 *     1     2     3
    51)      C      6      8.973880 *        46.265840 *       307.845510 *     1     2     3
    52)      C      6      8.713470 *        48.551700 *       319.309350 *     1     2     3
    53)      N      7      7.391590 *        46.349110 *       322.064630 *     1     2     3
    54)      C      6      5.261820 *        34.786290 *         7.989670 *     1     2     3
    55)      C      6      5.663530 *        48.925260 *        13.468540 *     1     2     3
    56)      C      6      5.531230 *        24.412340 *        32.194790 *     1     2     3
    57)      C      6      5.207040 *        31.922480 *        61.166680 *     1     2     3
    58)      C      6      5.336710 *        29.801340 *        91.235240 *     1     2     3
    59)      N      7      5.686430 *        32.890100 *       112.693160 *     1     2     3
    60)      C      6      7.437550 *        36.704040 *       355.168760 *     1     3     2
    61)      C      6      6.436450 *        32.171890 *       346.820910 *     1     3     2
    62)      C      6      5.979550 *        57.008570 *        28.861280 *     1     2     3
    63)      C      6      5.777690 *        55.874900 *        44.077930 *     1     2     3
    64)      C      6      6.645340 *        65.432820 *        19.379620 *     1     2     3
    65)      C      6      6.282730 *        59.118700 *         5.980280 *     1     2     3
    66)      C      6      6.903300 *        64.509350 *       354.667250 *     1     2     3
    67)      N      7      7.836380 *        72.441650 *       357.902750 *     1     2     3
    68)      C      6      7.909290 *        74.598840 *         7.376780 *     1     2     3
    69)      C      6      7.524680 *        73.102600 *        16.938030 *     1     2     3
    70)      C      6      5.599840 *       145.337510 *       175.987760 *     1     2     3
    71)      C      6      4.809090 *       136.763540 *       167.715020 *     1     2     3
    72)      C      6      6.664110 *       152.176390 *       186.478530 *     1     2     3
    73)      C      6      7.003810 *       151.073830 *       177.234820 *     1     3     2
    74)      C      6      8.224100 *       149.582980 *       167.687710 *     1     3     2
    75)      C      6      8.896440 *       154.129910 *       156.151200 *     1     3     2
    76)      N      7      8.815120 *       148.181250 *       202.987040 *     1     2     3
    77)      C      6      7.660350 *       145.280650 *       195.342640 *     1     2     3
    78)      C      6      3.879030 *       126.246860 *       155.238350 *     1     2     3
    79)      C      6      2.853680 *       135.234130 *       138.828610 *     1     2     3
    80)      C      6      4.409520 *       106.999810 *       151.617250 *     1     2     3
    81)      C      6      6.983550 *        98.938620 *       140.411050 *     1     2     3
    82)      C      6      7.215870 *       101.503430 *       149.872620 *     1     2     3
    83)      N      7      6.828190 *       101.625060 *       160.992600 *     1     2     3
    84)      C      6      4.365170 *        95.502450 *       168.797080 *     1     2     3
    85)      C      6      5.542100 *       103.052220 *       162.501880 *     1     2     3
    86)      C      6      4.421890 *       116.574260 *        71.714250 *     1     2     3
    87)      C      6      5.186040 *       129.093290 *        62.419730 *     1     2     3
    88)      C      6      4.980460 *       101.328580 *        73.910110 *     1     2     3
    89)      C      6      5.946090 *        94.986850 *        65.010850 *     1     2     3
    90)      C      6      6.211840 *        83.838050 *        62.744990 *     1     2     3
    91)      C      6      5.772660 *        71.823620 *        67.893090 *     1     2     3
    92)      C      6      5.297680 *        74.494390 *        82.579650 *     1     2     3
    93)      C      6      4.822630 *        88.698850 *        86.100750 *     1     2     3
    94)      C      6      5.699870 *        60.488470 *        60.004690 *     1     2     3
    95)      C      6      5.337580 *        46.218270 *        57.372150 *     1     2     3
    96)      H      1      7.694660 *       137.126170 *       194.125100 *     1     2     3

               ************** 
      * parameters to be optimized, of which there are NVAR.........=   279
 Current system is nonlinear

 Total number of integrals max_q=    419520
 Integrals will use disk file

 Trial set of atomic coordinates (Angstroms)
 Atom #   Symbol  Atomic #     X-coordinate    Y-coordinate   Z-coordinate   Atomic orbitals
     1)     XX     99          0.000000       0.000000       0.000000
     2)     XX     99          0.999990       0.000000       0.000000
     3)     XX     99          0.999990       0.999990       0.000000
     4)      C      6         -1.261198      -0.921930       2.433787          1         4
     5)      C      6         -1.732763       0.338590       2.642600          5         8
     6)      C      6         -0.654056      -1.738892       3.442783          9        12
     7)      C      6         -0.134684      -1.079249       4.611015         13        16
     8)      C      6          0.054384      -2.117088       5.505602         17        20
     9)      N      7         -0.134042      -3.334277       5.588138         21        24
    10)      C      6         -0.672952      -3.976323       4.486290         25        28
    11)      C      6         -0.831713      -3.155914       3.326310         29        32
    12)      C      6         -3.767685       1.293216       2.253027         33        36
    13)      C      6         -2.746898       0.636331       1.637779         37        40
    14)      C      6         -5.071444       0.951008       1.773156         41        44
    15)      C      6         -5.228288      -0.169708       0.845811         45        48
    16)      C      6         -6.507304      -0.757756       0.662724         49        52
    17)      C      6         -7.724691      -0.274042       1.257361         53        56
    18)      N      7         -7.479729       0.891075       2.006653         57        60
    19)      C      6         -6.331942       1.290933       2.166983         61        64
    20)      C      6          2.175669      -2.218404      -5.659219         65        68
    21)      C      6          2.815214      -1.404531      -5.060373         69        72
    22)      C      6          1.421493      -3.171792      -6.342486         73        76
    23)      C      6          0.309375      -3.929888      -5.929690         77        80
    24)      C      6         -0.296836      -4.782583      -6.625139         81        84
    25)      C      6         -0.156654      -5.292655      -7.941921         85        88
    26)      N      7          0.988292      -4.481632      -8.355949         89        92
    27)      C      6          1.558653      -3.655277      -7.651875         93        96
    28)      C      6          3.557290      -0.427454      -4.363518         97       100
    29)      C      6          2.944264       0.436364      -3.529086        101       104
    30)      C      6          4.994758      -0.488418      -4.440682        105       108
    31)      C      6          5.660907      -1.695364      -4.689527        109       112
    32)      C      6          6.890881      -1.972378      -4.669431        113       116
    33)      C      6          7.735143      -0.953065      -4.362382        117       120
    34)      C      6          7.217519       0.170932      -4.119470        121       124
    35)      N      7          5.907623       0.588814      -4.148056        125       128
    36)      C      6          1.886072       0.913691      -2.706177        129       132
    37)      C      6          3.104511       1.494906      -2.600921        133       136
    38)      C      6          0.574517       0.734857      -2.217088        137       140
    39)      C      6         -0.127152       1.548708      -1.314838        141       144
    40)      C      6         -1.149534       1.252033      -0.643656        145       148
    41)      C      6         -1.848161       0.038673      -0.567042        149       152
    42)      C      6         -1.254123      -0.691360      -1.601439        153       156
    43)      C      6         -0.241423      -0.405685      -2.295621        157       160
    44)      C      6         -2.743565      -0.390944       0.553792        161       164
    45)      C      6         -4.127600      -0.667794       0.080152        165       168
    46)      C      6          4.124926       2.383198      -2.139378        169       172
    47)      C      6          4.225631       2.740587      -0.880848        173       176
    48)      C      6          5.016467       2.865352      -3.216748        177       180
    49)      C      6          5.641206       2.002266      -4.179450        181       184
    50)      C      6          6.261554       2.716572      -5.202149        185       188
    51)      C      6          6.203763       3.978233      -5.120304        189       192
    52)      C      6          5.767829       4.952230      -4.258184        193       196
    53)      N      7          5.102137       4.218191      -3.287957        197       200
    54)      C      6          4.321458       2.972819       0.417256        201       204
    55)      C      6          3.721183       4.152051       0.994408        205       208
    56)      C      6          5.036709       1.934559       1.218011        209       212
    57)      C      6          4.419550       1.327832       2.411993        213       216
    58)      C      6          4.630951      -0.057177       2.651698        217       220
    59)      N      7          4.774973      -1.191299       2.848846        221       224
    60)      C      6          7.348555       1.084305       0.374387        225       228
    61)      C      6          6.211973       1.492891       0.781377        229       232
    62)      C      6          3.255946       4.392406       2.420867        233       236
    63)      C      6          3.241294       3.435977       3.327128        237       240
    64)      C      6          2.762866       5.701331       2.005477        241       244
    65)      C      6          3.224681       5.362698       0.561776        245       248
    66)      C      6          2.970930       6.204331      -0.579136        249       252
    67)      N      7          2.364055       7.466280      -0.273417        253       256
    68)      C      6          2.100515       7.562155       0.979036        257       260
    69)      C      6          2.187114       6.887490       2.097574        261       264
    70)      C      6         -4.605961      -3.177054       0.222843        265       268
    71)      C      6         -3.503580      -3.218844       0.700938        269       272
    72)      C      6         -5.893664      -3.090618      -0.350958        273       276
    73)      C      6         -6.727212      -1.941975      -0.163428        277       280
    74)      C      6         -7.891435      -2.138397      -0.887884        281       284
    75)      C      6         -8.170793      -3.149830      -1.569508        285       288
    76)      N      7         -7.490386      -4.278577      -1.815006        289       292
    77)      C      6         -6.296438      -4.207513      -1.154412        293       296
    78)      C      6         -2.293536      -2.840722       1.310291        297       300
    79)      C      6         -2.026085      -1.512709       1.322943        301       304
    80)      C      6         -1.289205      -3.709949       2.004519        305       308
    81)      C      6         -1.085078      -5.316416       4.396395        309       312
    82)      C      6         -1.439036      -6.115724       3.549067        313       316
    83)      N      7         -1.375924      -6.323465       2.178257        317       320
    84)      C      6         -0.418569      -4.262262       0.844176        321       324
    85)      C      6         -1.251622      -5.149093       1.623317        325       328
    86)      C      6         -1.978165       1.240825       3.755040        329       332
    87)      C      6         -3.270239       1.863534       3.567603        333       336
    88)      C      6         -0.978338       1.353417       4.692132        337       340
    89)      C      6         -0.516876       2.502397       5.369063        341       344
    90)      C      6          0.666773       2.828287       5.490279        345       348
    91)      C      6          1.800742       2.064056       5.081398        349       352
    92)      C      6          1.416243       0.659282       5.062116        353       356
    93)      C      6          0.109509       0.327865       4.810226        357       360
    94)      C      6          2.807749       2.479823       4.295992        361       364
    95)      C      6          3.693141       2.077801       3.245491        365       368
    96)      H      1         -5.639060      -5.077051      -1.277632        369       369


 Total number of electrons NELNS=  378
 RHF calculation:
 Alpha-spin electrons NALPH.....  189
 Beta-spin  electrons NBET .....  189
 Multiplicity of system IMULT ..    1
 Density matrix will read from file 18
 Read previous saved data from file 18 *.hes.
     1   -166721.262757872  -166721.262757872    0.000098619
     2   -166721.262760982       -0.000003110    0.000077902
     3   -166721.262762441       -0.000001459    0.000061451
     4   -166721.262763203       -0.000000762    0.000048783
     5   -166721.262763629       -0.000000426    0.000038752
     6   -166721.262766258       -0.000002629    0.000004774
 ITN=   0 IFN=   1 IEXIT=   1 F=0.31038263D+04 GMAX=0.289D+01 TIME=          0.
     1   -166727.425699108  -166727.425699108    0.000678054
     2   -166727.426799406       -0.001100298    0.000380427
     3   -166727.426992942       -0.000193536    0.000204744
     4   -166727.427032904       -0.000039963    0.000110216
     5   -166727.427042305       -0.000009401    0.000058945
     6   -166727.427049861       -0.000007556    0.000011734
     7   -166727.427046017        0.000003844    0.000010859
 ITN=   1 IFN=   2 IEXIT=   1 F=0.31038247D+04 GMAX=0.436D+01 TIME=         69.

 ITN=  88 IFN= 106 IEXIT=   1 F=0.31036952D+04 GMAX=0.171D+00 TIME=       2452.
     1   -166929.136940984  -166929.136940984    0.000011893
     2   -166929.136943456       -0.000002472    0.000007352
 ITN=  89 IFN= 107 IEXIT=   1 F=0.31036952D+04 GMAX=0.126D+00 TIME=       2463.
 Test on gradient satisfied,GMAX=0.126D+00
 VA09A optimization sucsesfully finished
 ITN=  89; IFN= 107; IEXIT=   1; F=0.31036952D+04

 Optimization finished after  89 cycles and   107 SCF calculations

 Final HEAT OF FORMATION       3103.69515 kcal/mol
 Max. value of cartesian gradient on atom   56 by axe X is    0.023013834 eV/A


 Optimized variables and gradients

    I        1           2           3           4           5           6           7           8           9          10
  X(I)    2.83140   116.25206   107.11097     3.16674   123.43608    78.83816     3.85384    99.96562   113.87608     4.72628
  G(I)   -0.00294    -0.00732    -0.00468     0.00477     0.01508    -0.00345    -0.00232    -0.00061    -0.00213    -0.00132

    I       11          12          13          14          15          16          17          18          19          20
  X(I)   92.41986   100.35934     5.86677    90.16311   108.58883     6.44658    91.59735   118.65070     5.93773    96.48159
  G(I)   -0.00058     0.00051    -0.00555    -0.02065     0.02465     0.00641    -0.02564    -0.03566     0.00225    -0.00335

    I       21          22          23          24          25          26          27          28          29          30
  X(I)  129.58119     4.55751   100.24993   131.26773     4.56404   145.88297    56.01933     3.23599   147.60054    63.48940
  G(I)    0.00968    -0.00015    -0.00475     0.00322     0.00058    -0.02228     0.00778     0.00033    -0.02127     0.00979

    I       31          32          33          34          35          36          37          38          39          40
  X(I)    5.42010   121.51534   200.49206     5.23030   135.42589   191.23474     6.50378   140.97885   187.19939     7.76175
  G(I)    0.00096     0.02933     0.00802    -0.00236    -0.00442     0.00662     0.00021     0.01769     0.01415     0.00221

    I       41          42          43          44          45          46          47          48          49          50
  X(I)  136.07431   191.38595     7.74764   126.45180   196.67751     6.78166   121.08588   199.82474     6.59723    70.63013
  G(I)   -0.02737    -0.04375    -0.00473     0.02815    -0.09645     0.01089    -0.03606     0.05720    -0.00404     0.02167

    I       51          52          53          54          55          56          57          58          59          60
  X(I)  251.49090     6.09823    62.15624   256.93442     7.36965    78.96007   246.64537     7.34147    86.02637   238.16093
  G(I)    0.00419     0.00360    -0.01276    -0.03719    -0.00074     0.00186    -0.04847     0.00486     0.04499     0.09923

    I       61          62          63          64          65          66          67          68          69          70
  X(I)    8.37264    90.98423   236.44158     9.66391    91.48511   240.15759     9.58833    85.90785   246.85235     8.68100
  G(I)    0.00272     0.04139     0.12623    -0.01466     0.03937    -0.01671     0.01011    -0.02103    -0.02500    -0.00633

    I       71          72          73          74          75          76          77          78          79          80
  X(I)   81.34999   249.33577     5.77485    51.28248   266.11046     4.73809    50.45811   278.26300     6.81496    42.21336
  G(I)   -0.10114    -0.10630    -0.00463     0.02039    -0.00612    -0.00218    -0.00305    -0.00063     0.00116    -0.04988

    I       81          82          83          84          85          86          87          88          89          90
  X(I)  264.91267     7.65522    42.13868   251.63513     8.65167    37.15912   248.19646     9.01529    30.49252   257.72910
  G(I)   -0.00705    -0.00301    -0.07170    -0.06551    -0.00366    -0.04598     0.03858     0.00139     0.03067     0.05908

    I       91          92          93          94          95          96          97          98          99         100
  X(I)    8.39495    29.78974   272.09634     7.33654    35.25255   278.39487     3.53242    56.12229   289.45080     4.41544
  G(I)    0.00680     0.08828    -0.04615     0.00800     0.04648    -0.01285     0.00011    -0.01580    -0.00142    -0.00077

    I      101         102         103         104         105         106         107         108         109         110
  X(I)   43.57202   300.13092     2.49757    74.72016   289.54110     2.11219    90.66604   320.11136     1.82964   124.96622
  G(I)    0.01743    -0.00846     0.00202     0.00493    -0.00616    -0.00254    -0.00105     0.01592     0.00026     0.00401

    I      111         112         113         114         115         116         117         118         119         120
  X(I)  332.97470     1.88023   160.37330   282.35997     2.12691   124.03047   250.23963     2.38335    94.23113   262.24067
  G(I)    0.00997     0.00545    -0.02833    -0.00551    -0.00906     0.00100    -0.00007     0.00112     0.00736    -0.00880

    I      121         122         123         124         125         126         127         128         129         130
  X(I)    2.74486   139.78390   196.14491     4.09520   143.25151   179.79315     5.28328    36.89336   318.37077     5.11692
  G(I)    0.00368    -0.00472    -0.00799    -0.00523     0.00612     0.00472     0.00697    -0.00585    -0.01998     0.00028

    I      131         132         133         134         135         136         137         138         139         140
  X(I)   33.56292   342.78091     6.69285    39.27052   312.56801     7.39291    38.54836   296.29619     8.68550    41.90446
  G(I)    0.01983     0.01166     0.00355    -0.00282     0.01037    -0.00667     0.02238     0.01838     0.00369     0.08863

    I      141         142         143         144         145         146         147         148         149         150
  X(I)  298.79451     9.08198    44.45765   309.50755     8.81413    46.24440   321.38545     7.47939    44.25190   323.81507
  G(I)   -0.05316    -0.01001     0.11081     0.06109    -0.00241    -0.07180    -0.01640     0.00608    -0.08874     0.02098

    I      151         152         153         154         155         156         157         158         159         160
  X(I)    5.20888    34.74009     9.04667     5.60831    49.20509    13.32426     5.42307    24.95073    34.85804     5.18214
  G(I)    0.00035     0.00262     0.00899     0.00248     0.02027     0.00755     0.00968    -0.04264     0.00397    -0.00339

    I      161         162         163         164         165         166         167         168         169         170
  X(I)   34.03778    61.48383     5.27678    32.93185    89.88856     5.59486    36.47407   109.71763     7.14366    39.13361
  G(I)   -0.01045     0.01484     0.02171     0.01664    -0.00357    -0.02918    -0.00423     0.00700     0.00173    -0.02593

    I      171         172         173         174         175         176         177         178         179         180
  X(I)  354.53036     6.22182    33.70010   345.66332     6.01769    57.57837    28.06766     5.85820    56.93699    43.10603
  G(I)   -0.01624    -0.01218    -0.00534     0.00217    -0.00274     0.00717    -0.01610     0.00565    -0.02422     0.02603

    I      181         182         183         184         185         186         187         188         189         190
  X(I)    6.64583    65.75013    18.13079     6.17573    59.43656     4.97500     6.69003    65.13062   353.03746     7.68908
  G(I)    0.00022    -0.03049     0.00659    -0.00199     0.00637     0.00187     0.00254     0.01997    -0.00272    -0.00254

    I      191         192         193         194         195         196         197         198         199         200
  X(I)   72.85389   355.94941     7.85506    74.76491     5.53576     7.53524    73.19792    15.24534     5.46242   145.38082
  G(I)    0.01132     0.02412    -0.00420    -0.02477    -0.07898     0.00289    -0.00894     0.04231     0.00269    -0.01963

    I      201         202         203         204         205         206         207         208         209         210
  X(I)  176.82972     4.66267   136.88836   167.75384     6.53857   151.94258   188.11022     6.90109   150.95940   175.02798
  G(I)   -0.00928     0.00080     0.00626    -0.00336     0.00631     0.00663    -0.00533     0.00200    -0.00139     0.01282

    I      211         212         213         214         215         216         217         218         219         220
  X(I)    8.12485   149.56842   165.39672     8.78550   154.16287   153.56102     8.68899   147.28972   204.01718     7.52635
  G(I)   -0.00108    -0.04679    -0.04514     0.00021     0.02155    -0.03394    -0.00618    -0.03288    -0.00426     0.00245

    I      221         222         223         224         225         226         227         228         229         230
  X(I)  144.60299   196.29821     3.73322   126.41694   154.18483     2.73454   136.18061   136.42034     4.26522   106.54196
  G(I)    0.03573    -0.04429    -0.00108    -0.00306    -0.00507     0.00192     0.01417     0.00185    -0.00323    -0.01088

    I      231         232         233         234         235         236         237         238         239         240
  X(I)  150.00408     6.86541    98.77927   138.86012     7.07559   101.03564   148.61516     6.66873   100.73272   159.89878
  G(I)    0.00235    -0.00719    -0.02823    -0.04570     0.00257     0.01312    -0.00450     0.00721     0.02374     0.02384

    I      241         242         243         244         245         246         247         248         249         250
  X(I)    4.19883    94.04519   167.34661     5.38029   102.12152   161.32627     4.43968   117.25846    68.65634     5.19848
  G(I)   -0.00158     0.01481     0.01791     0.00390    -0.02841    -0.00156     0.00460    -0.00959     0.00760    -0.00295

    I      251         252         253         254         255         256         257         258         259         260
  X(I)  129.76960    59.30569     5.01817   102.25914    71.19990     6.00804    96.05433    62.59843     6.30412    85.06808
  G(I)    0.00572    -0.00884    -0.00143    -0.01963    -0.02110    -0.00169    -0.02802     0.02945    -0.00434     0.06595

    I      261         262         263         264         265         266         267         268         269         270
  X(I)   60.58879     5.88004    73.26798    65.76784     5.38494    75.91272    80.01575     4.86449    89.78023    83.34958
  G(I)   -0.03603    -0.00175    -0.00559    -0.01715     0.00225    -0.00116    -0.00933    -0.00275     0.00464    -0.00512

    I      271         272         273         274         275         276         277         278         279
  X(I)    5.80741    61.98562    58.36823     5.39848    47.99144    56.51335     7.54903   136.32994   194.59003
  G(I)    0.00433     0.00125    -0.00358     0.00351     0.01299    -0.00894     0.00062     0.01719    -0.01492

    Atom  Symbol  Atomic   Bond length       Bond angle        Twist
   number         number   (angstroms)       (degrees)        (degrees)
     I                       NA I             NB NA I        NC  NB  NA  I     NA    NB    NC
     1)     XX     99
     2)     XX     99      0.999990                                             1
     3)     XX     99      0.999990          90.000000                          2     1
     4)      C      6      2.831397 *       116.252063 *       107.110975 *     1     2     3
     5)      C      6      3.166740 *       123.436085 *        78.838156 *     1     2     3
     6)      C      6      3.853836 *        99.965617 *       113.876077 *     1     2     3
     7)      C      6      4.726282 *        92.419862 *       100.359342 *     1     2     3
     8)      C      6      5.866766 *        90.163114 *       108.588833 *     1     2     3
     9)      N      7      6.446584 *        91.597352 *       118.650701 *     1     2     3
    10)      C      6      5.937726 *        96.481587 *       129.581192 *     1     2     3
    11)      C      6      4.557515 *       100.249927 *       131.267735 *     1     2     3
    12)      C      6      4.564045 *       145.882975 *        56.019331 *     1     2     3
    13)      C      6      3.235987 *       147.600540 *        63.489397 *     1     2     3
    14)      C      6      5.420099 *       121.515344 *       200.492056 *     1     3     2
    15)      C      6      5.230303 *       135.425889 *       191.234735 *     1     3     2
    16)      C      6      6.503777 *       140.978851 *       187.199389 *     1     3     2
    17)      C      6      7.761752 *       136.074307 *       191.385952 *     1     3     2
    18)      N      7      7.747641 *       126.451802 *       196.677506 *     1     3     2
    19)      C      6      6.781663 *       121.085882 *       199.824743 *     1     3     2
    20)      C      6      6.597225 *        70.630126 *       251.490902 *     1     2     3
    21)      C      6      6.098226 *        62.156244 *       256.934421 *     1     2     3
    22)      C      6      7.369647 *        78.960070 *       246.645369 *     1     2     3
    23)      C      6      7.341467 *        86.026369 *       238.160926 *     1     2     3
    24)      C      6      8.372640 *        90.984228 *       236.441582 *     1     2     3
    25)      C      6      9.663910 *        91.485112 *       240.157591 *     1     2     3
    26)      N      7      9.588329 *        85.907851 *       246.852346 *     1     2     3
    27)      C      6      8.681004 *        81.349991 *       249.335773 *     1     2     3
    28)      C      6      5.774847 *        51.282483 *       266.110465 *     1     2     3
    29)      C      6      4.738086 *        50.458109 *       278.262995 *     1     2     3
    30)      C      6      6.814961 *        42.213358 *       264.912671 *     1     2     3
    31)      C      6      7.655218 *        42.138677 *       251.635127 *     1     2     3
    32)      C      6      8.651671 *        37.159124 *       248.196465 *     1     2     3
    33)      C      6      9.015294 *        30.492518 *       257.729105 *     1     2     3
    34)      C      6      8.394946 *        29.789735 *       272.096340 *     1     2     3
    35)      N      7      7.336544 *        35.252550 *       278.394872 *     1     2     3
    36)      C      6      3.532415 *        56.122294 *       289.450800 *     1     2     3
    37)      C      6      4.415440 *        43.572023 *       300.130922 *     1     2     3
    38)      C      6      2.497569 *        74.720156 *       289.541097 *     1     2     3
    39)      C      6      2.112193 *        90.666044 *       320.111359 *     1     2     3
    40)      C      6      1.829635 *       124.966216 *       332.974704 *     1     2     3
    41)      C      6      1.880230 *       160.373304 *       282.359974 *     1     2     3
    42)      C      6      2.126905 *       124.030474 *       250.239627 *     1     2     3
    43)      C      6      2.383353 *        94.231129 *       262.240675 *     1     2     3
    44)      C      6      2.744855 *       139.783904 *       196.144908 *     1     3     2
    45)      C      6      4.095196 *       143.251514 *       179.793148 *     1     3     2
    46)      C      6      5.283276 *        36.893364 *       318.370773 *     1     2     3
    47)      C      6      5.116917 *        33.562919 *       342.780914 *     1     2     3
    48)      C      6      6.692852 *        39.270516 *       312.568010 *     1     2     3
    49)      C      6      7.392909 *        38.548355 *       296.296192 *     1     2     3
    50)      C      6      8.685499 *        41.904464 *       298.794513 *     1     2     3
    51)      C      6      9.081976 *        44.457646 *       309.507554 *     1     2     3
    52)      C      6      8.814135 *        46.244397 *       321.385449 *     1     2     3
    53)      N      7      7.479385 *        44.251899 *       323.815074 *     1     2     3
    54)      C      6      5.208880 *        34.740087 *         9.046675 *     1     2     3
    55)      C      6      5.608313 *        49.205090 *        13.324257 *     1     2     3
    56)      C      6      5.423067 *        24.950727 *        34.858037 *     1     2     3
    57)      C      6      5.182142 *        34.037778 *        61.483833 *     1     2     3
    58)      C      6      5.276780 *        32.931852 *        89.888563 *     1     2     3
    59)      N      7      5.594864 *        36.474067 *       109.717632 *     1     2     3
    60)      C      6      7.143662 *        39.133613 *       354.530359 *     1     3     2
    61)      C      6      6.221815 *        33.700102 *       345.663316 *     1     3     2
    62)      C      6      6.017693 *        57.578369 *        28.067657 *     1     2     3
    63)      C      6      5.858202 *        56.936991 *        43.106029 *     1     2     3
    64)      C      6      6.645834 *        65.750126 *        18.130792 *     1     2     3
    65)      C      6      6.175733 *        59.436563 *         4.974998 *     1     2     3
    66)      C      6      6.690026 *        65.130622 *       353.037460 *     1     2     3
    67)      N      7      7.689076 *        72.853887 *       355.949415 *     1     2     3
    68)      C      6      7.855056 *        74.764912 *         5.535763 *     1     2     3
    69)      C      6      7.535237 *        73.197919 *        15.245338 *     1     2     3
    70)      C      6      5.462416 *       145.380823 *       176.829717 *     1     2     3
    71)      C      6      4.662672 *       136.888356 *       167.753842 *     1     2     3
    72)      C      6      6.538570 *       151.942577 *       188.110216 *     1     2     3
    73)      C      6      6.901088 *       150.959404 *       175.027978 *     1     3     2
    74)      C      6      8.124852 *       149.568420 *       165.396723 *     1     3     2
    75)      C      6      8.785502 *       154.162870 *       153.561017 *     1     3     2
    76)      N      7      8.688989 *       147.289718 *       204.017180 *     1     2     3
    77)      C      6      7.526348 *       144.602992 *       196.298210 *     1     2     3
    78)      C      6      3.733223 *       126.416942 *       154.184832 *     1     2     3
    79)      C      6      2.734535 *       136.180607 *       136.420335 *     1     2     3
    80)      C      6      4.265219 *       106.541962 *       150.004079 *     1     2     3
    81)      C      6      6.865411 *        98.779272 *       138.860121 *     1     2     3
    82)      C      6      7.075587 *       101.035639 *       148.615159 *     1     2     3
    83)      N      7      6.668729 *       100.732716 *       159.898776 *     1     2     3
    84)      C      6      4.198830 *        94.045194 *       167.346608 *     1     2     3
    85)      C      6      5.380292 *       102.121522 *       161.326274 *     1     2     3
    86)      C      6      4.439676 *       117.258464 *        68.656341 *     1     2     3
    87)      C      6      5.198485 *       129.769597 *        59.305690 *     1     2     3
    88)      C      6      5.018175 *       102.259143 *        71.199895 *     1     2     3
    89)      C      6      6.008042 *        96.054328 *        62.598428 *     1     2     3
    90)      C      6      6.304120 *        85.068077 *        60.588787 *     1     2     3
    91)      C      6      5.880037 *        73.267984 *        65.767844 *     1     2     3
    92)      C      6      5.384943 *        75.912720 *        80.015747 *     1     2     3
    93)      C      6      4.864487 *        89.780229 *        83.349577 *     1     2     3
    94)      C      6      5.807413 *        61.985624 *        58.368227 *     1     2     3
    95)      C      6      5.398485 *        47.991445 *        56.513353 *     1     2     3
    96)      H      1      7.549027 *       136.329942 *       194.590031 *     1     2     3

 Alpha eigenvalues:
 -.45877D+02 -.43032D+02 -.42928D+02 -.42474D+02 -.41348D+02 -.41266D+02 -.40388D+02 -.39911D+02 -.39704D+02 -.39365D+02
 -.38908D+02 -.38476D+02 -.37830D+02 -.36946D+02 -.36543D+02 -.35135D+02 -.34940D+02 -.34400D+02 -.33804D+02 -.33282D+02
 -.32959D+02 -.32660D+02 -.32046D+02 -.31948D+02 -.31791D+02 -.31452D+02 -.31062D+02 -.30643D+02 -.30175D+02 -.29683D+02
 -.29610D+02 -.29241D+02 -.29041D+02 -.28676D+02 -.28562D+02 -.28432D+02 -.28217D+02 -.28054D+02 -.27782D+02 -.27529D+02
 -.27346D+02 -.27148D+02 -.26802D+02 -.26611D+02 -.26134D+02 -.25792D+02 -.25233D+02 -.24914D+02 -.24414D+02 -.24260D+02
 -.23866D+02 -.23730D+02 -.23398D+02 -.23310D+02 -.23141D+02 -.22890D+02 -.22695D+02 -.22436D+02 -.22348D+02 -.22215D+02
 -.21985D+02 -.21778D+02 -.21683D+02 -.21456D+02 -.21333D+02 -.21068D+02 -.20829D+02 -.20736D+02 -.20532D+02 -.20376D+02
 -.20238D+02 -.20144D+02 -.19969D+02 -.19929D+02 -.19759D+02 -.19657D+02 -.19477D+02 -.19393D+02 -.19319D+02 -.19124D+02
 -.19085D+02 -.18917D+02 -.18761D+02 -.18665D+02 -.18572D+02 -.18538D+02 -.18528D+02 -.18429D+02 -.18302D+02 -.18127D+02
 -.18011D+02 -.17940D+02 -.17835D+02 -.17646D+02 -.17604D+02 -.17393D+02 -.17198D+02 -.16969D+02 -.16925D+02 -.16634D+02
 -.16588D+02 -.16458D+02 -.16403D+02 -.16243D+02 -.16121D+02 -.16113D+02 -.16000D+02 -.15948D+02 -.15938D+02 -.15907D+02
 -.15854D+02 -.15802D+02 -.15560D+02 -.15477D+02 -.15404D+02 -.15352D+02 -.15216D+02 -.15142D+02 -.15092D+02 -.15004D+02
 -.14847D+02 -.14796D+02 -.14750D+02 -.14658D+02 -.14613D+02 -.14324D+02 -.14247D+02 -.14118D+02 -.14094D+02 -.14022D+02
 -.13878D+02 -.13762D+02 -.13756D+02 -.13666D+02 -.13596D+02 -.13469D+02 -.13395D+02 -.13337D+02 -.13281D+02 -.13199D+02
 -.13033D+02 -.12938D+02 -.12878D+02 -.12815D+02 -.12761D+02 -.12737D+02 -.12547D+02 -.12543D+02 -.12505D+02 -.12336D+02
 -.12316D+02 -.12255D+02 -.12052D+02 -.12022D+02 -.11976D+02 -.11937D+02 -.11795D+02 -.11667D+02 -.11531D+02 -.11483D+02
 -.11440D+02 -.11405D+02 -.11351D+02 -.11333D+02 -.11137D+02 -.11063D+02 -.11018D+02 -.10886D+02 -.10850D+02 -.10796D+02
 -.10573D+02 -.10229D+02 -.10214D+02 -.10164D+02 -.10083D+02 -.10055D+02 -.10022D+02 -.99467D+01 -.99105D+01 -.97531D+01
 -.97358D+01 -.96427D+01 -.96300D+01 -.94118D+01 -.93876D+01 -.92589D+01 -.89791D+01 -.89236D+01 -.77932D+01 -.47879D+01
 -.40164D+01 -.35356D+01 -.35116D+01 -.34946D+01 -.34752D+01 -.32475D+01 -.31678D+01 -.30930D+01 -.30374D+01 -.29987D+01
 -.28318D+01 -.28159D+01 -.26896D+01 -.26708D+01 -.25088D+01 -.22493D+01 -.18916D+01 -.17749D+01 -.17375D+01 -.16638D+01
 -.15814D+01 -.15199D+01 -.14077D+01 -.13908D+01 -.13729D+01 -.12288D+01 -.12074D+01 -.10739D+01 -.92134D+00 -.77534D+00
 -.64185D+00 -.58219D+00 -.55163D+00 -.48795D+00 -.45321D+00 -.42960D+00 -.39899D+00 -.34559D+00 -.30135D+00 -.24694D+00
 -.20632D+00 -.17148D+00 -.13708D+00 -.72871D-01 -.21766D-01 0.68300D-01 0.93574D-01 0.14682D+00 0.24304D+00 0.29911D+00
 0.33635D+00 0.42685D+00 0.50096D+00 0.59309D+00 0.62739D+00 0.66239D+00 0.67197D+00 0.72432D+00 0.79389D+00 0.81755D+00
 0.84958D+00 0.94053D+00 0.96542D+00 0.97102D+00 0.10084D+01 0.10290D+01 0.10657D+01 0.10886D+01 0.11148D+01 0.11743D+01
 0.11769D+01 0.12355D+01 0.12548D+01 0.12915D+01 0.13222D+01 0.13588D+01 0.14082D+01 0.14346D+01 0.14537D+01 0.15071D+01
 0.15415D+01 0.15956D+01 0.16188D+01 0.16402D+01 0.16694D+01 0.17105D+01 0.17450D+01 0.17699D+01 0.17868D+01 0.18474D+01
 0.18759D+01 0.19575D+01 0.19817D+01 0.20181D+01 0.20548D+01 0.20730D+01 0.20838D+01 0.21517D+01 0.21886D+01 0.22188D+01
 0.22856D+01 0.23205D+01 0.23386D+01 0.23625D+01 0.23731D+01 0.24174D+01 0.24215D+01 0.24810D+01 0.25241D+01 0.25370D+01
 0.25897D+01 0.26163D+01 0.27112D+01 0.27877D+01 0.28576D+01 0.28948D+01 0.29274D+01 0.29902D+01 0.30241D+01 0.30533D+01
 0.30846D+01 0.31251D+01 0.31684D+01 0.31891D+01 0.32796D+01 0.32972D+01 0.33460D+01 0.33941D+01 0.34167D+01 0.34446D+01
 0.34628D+01 0.34930D+01 0.35393D+01 0.35570D+01 0.35992D+01 0.36310D+01 0.36418D+01 0.36741D+01 0.37784D+01 0.37821D+01
 0.38303D+01 0.38500D+01 0.38717D+01 0.39876D+01 0.40559D+01 0.40892D+01 0.41002D+01 0.41732D+01 0.41903D+01 0.43405D+01
 0.43821D+01 0.43859D+01 0.43995D+01 0.44594D+01 0.45007D+01 0.45529D+01 0.46190D+01 0.46392D+01 0.46590D+01 0.47070D+01
 0.47488D+01 0.48193D+01 0.48857D+01 0.48965D+01 0.49065D+01 0.50218D+01 0.52226D+01 0.52633D+01 0.54364D+01 0.54665D+01
 0.54955D+01 0.56706D+01 0.57194D+01 0.58329D+01 0.61541D+01 0.62368D+01 0.64557D+01 0.65633D+01 0.76759D+01

 RHF calculation:
 Alpha HOMO=        -7.793236 eV
 Alpha LUMO=        -4.787944 eV


     Net atomic charges.
 Atom No.     Total; Sum over Wiberg coef;    X,Y,Z cartesian Gradient & length
    1  C     -0.09769     3.94636            0.00362    0.00220   -0.00089    0.00433
    2  C      0.08233     3.93273           -0.00660    0.00154    0.00108    0.00686
    3  C      0.02372     3.95435            0.00056    0.00142   -0.00183    0.00239
    4  C      0.23301     3.90753            0.00018    0.00013   -0.00131    0.00133
    5  C      0.08239     3.76088            0.00353   -0.00222   -0.00659    0.00780
    6  N      0.27945     3.61195            0.00380    0.00173    0.00837    0.00935
    7  C      0.06012     3.92359            0.00031   -0.00273    0.00073    0.00284
    8  C      0.01797     3.95138            0.00105   -0.00056   -0.00045    0.00127
    9  C     -0.06493     3.90786            0.00226   -0.00008    0.00532    0.00578
   10  C     -0.15028     3.93435            0.00324   -0.00249    0.00764    0.00867
   11  C      0.01746     3.93401           -0.00186   -0.00538    0.00092    0.00576
   12  C     -0.12580     3.93526            0.00259    0.00063    0.00156    0.00309
   13  C     -0.14992     3.93043            0.00037   -0.00302    0.00318    0.00440
   14  C     -0.07515     2.79473           -0.00335    0.00456   -0.00716    0.00913
   15  N      0.21218     3.56875            0.00082   -0.00098   -0.01654    0.01659
   16  C      0.04515     3.85101           -0.00642    0.00491    0.01336    0.01562
   17  C     -0.08318     3.96650           -0.00444    0.00150    0.00237    0.00525
   18  C     -0.06825     3.96411            0.00353   -0.00722   -0.00059    0.00806
   19  C      0.12900     3.90449           -0.00039   -0.00589    0.00328    0.00675
   20  C     -0.05924     3.91244           -0.00578    0.00873   -0.01163    0.01565
   21  C     -0.25791     3.86291           -0.00499    0.01111   -0.01053    0.01610
   22  C      0.11886     2.63816           -0.00369    0.00585    0.01367    0.01532
   23  N      0.12404     3.56582            0.00291   -0.00631   -0.00810    0.01067
   24  C      0.00737     3.86640            0.01057   -0.00876    0.01187    0.01815
   25  C     -0.03369     3.91768           -0.00565   -0.00126    0.00149    0.00598
   26  C      0.04150     3.94628           -0.00089   -0.00047    0.00204    0.00228
   27  C      0.07333     3.92347            0.00578   -0.00112    0.00476    0.00757
   28  C     -0.13608     3.92766            0.00405   -0.00928    0.01252    0.01611
   29  C      0.11862     3.93312            0.00029    0.00925    0.00325    0.00981
   30  C      0.07340     3.94333           -0.00053    0.01185   -0.00630    0.01343
   31  C     -0.17600     3.90601            0.00068   -0.01060   -0.01290    0.01671
   32  N      0.68516     3.82631            0.00287   -0.00157   -0.01013    0.01064
   33  C      0.06932     3.94546            0.00378   -0.00126    0.00210    0.00450
   34  C      0.00041     3.94434           -0.00328   -0.00124   -0.00341    0.00489
   35  C      0.16696     3.93630           -0.00137   -0.00158   -0.00318    0.00381
   36  C     -0.06934     3.92887            0.00053    0.00289    0.00741    0.00797
   37  C     -0.10796     3.93417           -0.00194    0.00209    0.00640    0.00701
   38  C      0.23075     3.92495           -0.00008   -0.00509   -0.01752    0.01825
   39  C     -0.08059     3.93715            0.00468    0.00259    0.00733    0.00907
   40  C     -0.06852     3.92950           -0.00316   -0.00379   -0.00038    0.00495
   41  C      0.04207     3.94995           -0.00459    0.00219   -0.00331    0.00607
   42  C      0.07774     2.53867            0.00539   -0.00072    0.00194    0.00577
   43  C      0.08751     3.95342            0.00624   -0.00172   -0.00690    0.00946
   44  C      0.06893     3.92033           -0.00191    0.00445    0.00293    0.00566
   45  C      0.01695     3.93283            0.00302    0.00310    0.00024    0.00433
   46  C     -0.28366     3.82224           -0.00711    0.00278    0.00337    0.00834
   47  C     -0.23911     3.71831           -0.00407   -0.00318   -0.01323    0.01420
   48  C     -0.08259     3.81474           -0.01569    0.00849    0.00480    0.01847
   49  C     -0.06679     2.85952            0.00422   -0.00737    0.00259    0.00888
   50  N     -0.10346     3.07795            0.01263   -0.00106    0.00576    0.01392
   51  C     -0.06577     3.94768            0.00000    0.00013    0.00309    0.00309
   52  C      0.20545     3.89509           -0.00111    0.00372    0.00271    0.00473
   53  C      0.40520     3.86350            0.01210   -0.00349   -0.00031    0.01260
   54  C      0.03296     3.94222           -0.00168   -0.00620   -0.00070    0.00646
   55  C     -0.07900     3.93564            0.01651    0.00127    0.01445    0.02197
   56  N     -0.04887     2.99038           -0.02301    0.00408   -0.01761    0.02926
   57  C      0.22804     2.37445            0.00111    0.00402    0.00342    0.00540
   58  C     -0.66516     3.82723           -0.01184   -0.00182   -0.00246    0.01223
   59  C      0.04206     3.94722           -0.00248    0.00001   -0.00359    0.00436
   60  C     -0.08803     3.95925            0.00655   -0.00181    0.00557    0.00878
   61  C      0.11628     3.93193            0.00428   -0.00194    0.00051    0.00472
   62  C     -0.31836     3.89320           -0.00190   -0.00121    0.00025    0.00227
   63  C      0.12246     2.68170           -0.00164    0.00348   -0.00088    0.00395
   64  N     -0.03217     3.09692           -0.00216   -0.00176    0.00342    0.00440
   65  C      0.09542     3.87933            0.00194   -0.00385   -0.01084    0.01167
   66  C     -0.22073     3.80821            0.00197    0.00080    0.00630    0.00665
   67  C      0.01340     3.95292           -0.00017   -0.00431    0.00323    0.00539
   68  C     -0.17596     3.95374           -0.00150    0.00065    0.00094    0.00188
   69  C     -0.03117     3.94616           -0.00605   -0.00230    0.00142    0.00662
   70  C      0.21347     3.93672           -0.00221   -0.00013    0.00371    0.00432
   71  C     -0.11606     3.91572            0.00165    0.00379   -0.01173    0.01244
   72  C     -0.06222     3.92847            0.00324   -0.00502   -0.00700    0.00920
   73  N      0.06426     3.04615            0.00724   -0.00023    0.00089    0.00730
   74  C     -0.06244     3.93381           -0.00474   -0.00050    0.01044    0.01148
   75  C      0.10108     3.95400            0.00130    0.00108    0.00135    0.00217
   76  C     -0.03783     3.94389           -0.00497    0.00107   -0.00237    0.00561
   77  C     -0.22201     3.90276            0.00337    0.00177   -0.00168    0.00416
   78  C     -0.10699     3.93508            0.00516    0.00931    0.00081    0.01067
   79  C     -0.06290     3.92663           -0.00231   -0.00151    0.00168    0.00324
   80  N      0.32675     3.07494           -0.00484   -0.00728   -0.00121    0.00883
   81  C      0.36621     2.15684           -0.00341    0.00085   -0.00457    0.00576
   82  C     -0.31951     3.87897            0.00434   -0.00457    0.00186    0.00657
   83  C     -0.34035     3.88347           -0.00019    0.00006    0.00543    0.00544
   84  C      0.11092     2.48994            0.00104    0.00039   -0.00368    0.00385
   85  C      0.41551     3.85191            0.00413    0.00389   -0.00192    0.00599
   86  C     -0.16872     3.91412            0.00482   -0.00492    0.00122    0.00699
   87  C     -0.03034     3.88644           -0.01080    0.00332   -0.00580    0.01270
   88  C      0.13737     3.93296            0.00041    0.00198   -0.00303    0.00364
   89  C     -0.20000     3.03382            0.00076    0.00213    0.00179    0.00288
   90  C     -0.32205     3.86436           -0.00097    0.00073   -0.00285    0.00310
   91  C      0.05697     3.94214            0.00184    0.00265    0.00297    0.00439
   92  C     -0.01335     3.94798            0.00056    0.00419    0.00229    0.00480
   93  H      0.13063     0.98294           -0.00202    0.00046    0.00308    0.00371

 Wiberg coefficients.
 Atom  Number Atom  Number   Distance   Wiberg coefficient
   C     1      C     2       1.36175    1.6216
   C     1      C     3       1.43365    1.0703
   C     2      C     3       2.47531    0.0115
   C     2      C     4       2.90724    0.0318
   C     3      C     4       1.43858    1.2956
   C     3      C     5       2.21395    0.0547
   C     4      C     5       1.38356    1.2686
   C     2      N     6       4.97971    0.0123
   C     3      N     6       2.72417    0.1031
   C     4      N     6       2.45779    0.0305
   C     5      N     6       1.23402    2.1710
   C     3      C     7       2.46966    0.0122
   C     4      C     7       2.94949    0.0987
   C     5      C     7       2.24117    0.0799
   N     6      C     7       1.38434    1.1892
   C     2      C     8       3.67644    0.0274
   C     3      C     8       1.43249    1.3082
   C     4      C     8       2.53869    0.0221
   C     5      C     8       2.57088    0.0719
   N     6      C     8       2.37342    0.0151
   C     7      C     8       1.43001    1.3861
   C     1      C     9       3.34922    0.0530
   C     2      C     9       2.28068    0.0165
   C     1      C    10       2.29564    0.0102
   C     2      C    10       1.45861    1.0355
   C     9      C    10       1.36101    1.6593
   C     9      C    11       1.43073    1.0863
   C    10      C    12       2.72711    0.0333
   C    11      C    12       1.46310    1.1911
   C    11      C    13       2.49342    0.0302
   C    12      C    13       1.41970    1.3221
   C    10      C    14       5.07561    0.0188
   C    11      C    14       2.96854    0.1172
   C    12      C    14       2.53250    0.0298
   C    13      C    14       1.43869    1.3123
   C     9      N    15       3.74169    0.0133
   C    11      N    15       2.42003    0.0404
   C    12      N    15       2.74506    0.0808
   C    13      N    15       2.33792    0.0274
   C    14      N    15       1.40654    1.1494
   C    10      C    16       3.68263    0.0308
   C    11      C    16       1.36366    1.3411
   C    12      C    16       2.25728    0.0234
   C    13      C    16       2.54774    0.0868
   C    14      C    16       2.28460    0.1040
   N    15      C    16       1.22588    2.2112
   C    17      C    18       1.19587    2.7572
   C    17      C    19       1.39437    1.0716
   C    18      C    19       2.59016    0.0178
   C    18      C    20       3.66148    0.0340
   C    19      C    20       1.40791    1.2646
   C    19      C    21       2.37255    0.0359
   C    20      C    21       1.25638    2.4362
   C    18      C    22       5.67946    0.0180
   C    19      C    22       3.09007    0.1351
   C    20      C    22       2.47450    0.0540
   C    21      C    22       1.41902    1.2744
   C    19      N    23       2.44156    0.0722
   C    20      N    23       2.58019    0.0971
   C    21      N    23       2.17801    0.0136
   C    22      N    23       1.46390    1.0624
   C    18      C    24       3.65636    0.0418
   C    19      C    24       1.40278    1.3050
   C    20      C    24       2.14525    0.0175
   C    21      C    24       2.40180    0.0927
   C    22      C    24       2.38899    0.0918
   N    23      C    24       1.22632    2.3054
   C    17      C    25       2.60678    0.0193
   C    18      C    25       1.41103    1.0556
   C    17      C    26       3.48804    0.0475
   C    25      C    26       1.34848    1.5382
   C    17      C    27       3.52684    0.0194
   C    25      C    27       1.44043    1.0917
   C    26      C    27       2.42592    0.0170
   C    25      C    28       2.47560    0.0116
   C    26      C    28       3.64059    0.0197
   C    27      C    28       1.40122    1.2695
   C    25      C    29       3.68506    0.0124
   C    27      C    29       2.41959    0.0318
   C    28      C    29       1.26076    2.3904
   C    26      C    30       5.05500    0.0112
   C    27      C    30       2.78073    0.1102
   C    28      C    30       2.22642    0.0385
   C    29      C    30       1.35912    1.3226
   C    27      C    31       2.33998    0.0133
   C    28      C    31       2.49479    0.1667
   C    29      C    31       2.23687    0.0377
   C    30      C    31       1.26081    2.3952
   C    25      N    32       2.57047    0.0360
   C    26      N    32       3.03084    0.0333
   C    27      N    32       1.44144    1.2836
   C    28      N    32       2.36016    0.0129
   C    29      N    32       2.79395    0.1141
   C    30      N    32       2.40152    0.0346
   C    31      N    32       1.37582    1.2496
   C    25      C    33       2.70863    0.0573
   C    26      C    33       1.42280    1.0907
   C    27      C    33       3.82262    0.0139
   C    25      C    34       2.64638    0.0577
   C    26      C    34       1.41641    1.1011
   C    27      C    34       3.29790    0.0108
   C    33      C    34       1.35437    1.5780
   C    26      C    35       2.72953    0.0160
   C    33      C    35       1.41150    1.0649
   C    34      C    35       2.66603    0.0158
   C    34      C    36       3.46881    0.0259
   C    35      C    36       1.40322    1.3030
   C    35      C    37       2.39150    0.0310
   C    36      C    37       1.25813    2.4236
   C    34      C    38       5.54090    0.0210
   C    35      C    38       3.01415    0.1552
   C    36      C    38       2.40839    0.0287
   C    37      C    38       1.40256    1.3314
   C    35      C    39       2.39917    0.0307
   C    36      C    39       2.52278    0.1014
   C    38      C    39       1.39907    1.3445
   C    33      C    40       2.54014    0.0103
   C    34      C    40       3.85797    0.0280
   C    35      C    40       1.40441    1.3087
   C    37      C    40       2.51146    0.1041
   C    38      C    40       2.40287    0.0293
   C    39      C    40       1.26075    2.4161
   C     9      C    41       2.60224    0.0112
   C    10      C    41       1.49347    0.9589
   C    11      C    41       2.95021    0.0101
   C    38      C    41       1.49650    0.9418
   C    39      C    41       2.63957    0.0101
   C     9      C    42       2.94843    0.0151
   C    10      C    42       2.45622    0.0302
   C    11      C    42       2.52454    0.0650
   C    12      C    42       1.43000    1.1827
   C    13      C    42       2.45165    0.0616
   C    14      C    42       3.80526    0.0128
   N    15      C    42       4.16714    0.0254
   C    16      C    42       3.61161    0.0155
   C    38      C    42       2.46961    0.0200
   C    41      C    42       1.48858    0.9834
   C    26      C    43       2.67289    0.0125
   C    33      C    43       2.73273    0.0168
   C    34      C    43       1.42820    1.0181
   C    26      C    44       3.74366    0.0162
   C    33      C    44       3.45836    0.0432
   C    34      C    44       2.39460    0.0142
   C    43      C    44       1.31266    1.8402
   N    32      C    45       2.61733    0.0171
   C    43      C    45       1.47833    0.9567
   C    27      C    46       2.59087    0.0168
   N    32      C    46       1.43928    0.9660
   C    43      C    46       2.57399    0.0144
   C    44      C    46       3.68574    0.0138
   C    45      C    46       1.43582    1.2566
   C    27      C    47       3.53861    0.0153
   N    32      C    47       2.39974    0.0248
   C    45      C    47       2.34666    0.0168
   C    46      C    47       1.39350    1.2620
   N    32      C    48       3.53720    0.0123
   C    45      C    48       2.50652    0.0894
   C    46      C    48       2.26224    0.0674
   C    47      C    48       1.26494    2.2057
   C    45      C    49       2.45158    0.0378
   C    46      C    49       2.95441    0.1169
   C    47      C    49       2.47447    0.0650
   C    48      C    49       1.37249    1.3371
   C    43      N    50       2.37132    0.0137
   C    44      N    50       2.91761    0.0226
   C    45      N    50       1.35869    1.4869
   C    46      N    50       2.44867    0.0708
   C    47      N    50       2.69189    0.1056
   C    48      N    50       2.15142    0.0813
   C    49      N    50       1.38601    1.2718
   C    34      C    51       3.56972    0.0183
   C    43      C    51       2.63465    0.0175
   C    44      C    51       1.32427    1.7677
   C    45      C    51       3.69880    0.0173
   C    43      C    52       3.59658    0.0165
   C    44      C    52       2.38752    0.0164
   C    51      C    52       1.44286    1.0487
   C    43      C    53       3.51861    0.0180
   C    44      C    53       2.38910    0.0144
   C    51      C    53       1.49112    0.9774
   C    51      C    54       2.59363    0.0129
   C    53      C    54       1.47338    1.0152
   C    54      C    55       1.42221    1.0193
   C    53      N    56       3.53487    0.0137
   C    54      N    56       2.58174    0.0229
   C    55      N    56       1.15990    2.8826
   C    44      C    57       3.66530    0.0118
   C    51      C    57       3.56186    0.0218
   C    53      C    57       2.60438    0.1572
   C    54      C    57       3.56731    0.0230
   C    44      C    58       2.81880    0.0235
   C    53      C    58       1.33113    1.6008
   C    57      C    58       1.27328    2.1290
   C    51      C    59       2.68616    0.0119
   C    52      C    59       1.51898    0.9903
   C    54      C    59       3.28026    0.0421
   C    54      C    60       2.58741    0.0146
   C    59      C    60       1.31836    1.7138
   C    52      C    61       2.08418    0.0341
   C    59      C    61       1.45952    0.9979
   C    60      C    61       2.66522    0.0104
   C    44      C    62       3.11217    0.0539
   C    51      C    62       2.62663    0.0118
   C    52      C    62       1.37916    1.5736
   C    59      C    62       2.09594    0.0175
   C    60      C    62       3.36340    0.0551
   C    61      C    62       1.55249    0.9214
   C    44      C    63       3.62694    0.0154
   C    52      C    63       2.69209    0.0919
   C    61      C    63       2.63621    0.0501
   C    62      C    63       1.43815    1.1378
   C    60      N    64       5.46742    0.0112
   C    61      N    64       2.90904    0.1197
   C    62      N    64       2.41866    0.0235
   C    63      N    64       1.43057    1.1267
   C    52      C    65       3.77679    0.0339
   C    59      C    65       3.67080    0.0118
   C    61      C    65       2.22758    0.0667
   C    62      C    65       2.50507    0.0530
   C    63      C    65       2.24051    0.1386
   N    64      C    65       1.28450    1.7283
   C    52      C    66       3.32420    0.0282
   C    59      C    66       2.73488    0.0173
   C    60      C    66       3.81503    0.0226
   C    61      C    66       1.32168    1.7013
   C    62      C    66       2.39773    0.0136
   C    63      C    66       2.86496    0.1022
   N    64      C    66       2.44549    0.0707
   C    65      C    66       1.30876    1.8367
   C    42      C    67       2.55588    0.0285
   C    42      C    68       2.69671    0.0214
   C    67      C    68       1.20239    2.7109
   C    12      C    69       3.22591    0.0143
   C    13      C    69       2.61715    0.0100
   C    14      C    69       3.72631    0.0118
   C    67      C    69       1.41237    1.0592
   C    68      C    69       2.61452    0.0177
   C    13      C    70       1.46049    1.0269
   C    14      C    70       2.40749    0.0105
   C    68      C    70       3.57428    0.0406
   C    69      C    70       1.43148    1.3641
   C    12      C    71       3.73829    0.0118
   C    70      C    71       1.38538    1.2971
   C    68      C    72       5.19017    0.0116
   C    69      C    72       2.58300    0.1086
   C    70      C    72       2.34949    0.0370
   C    71      C    72       1.25108    2.3900
   C    69      N    73       2.47077    0.0197
   C    70      N    73       2.96181    0.1106
   C    71      N    73       2.36668    0.0473
   C    72      N    73       1.34071    1.3483
   C    68      C    74       3.49473    0.0329
   C    69      C    74       1.43370    1.3028
   C    71      C    74       2.62579    0.1284
   N    73      C    74       1.36619    1.4889
   C     2      C    75       3.49489    0.0495
   C    67      C    75       2.57705    0.0159
   C    68      C    75       1.40644    1.0728
   C     1      C    76       1.47227    1.0307
   C    41      C    76       1.53730    0.9323
   C    42      C    76       2.58196    0.0267
   C    67      C    76       3.26024    0.0768
   C    75      C    76       1.35482    1.7429
   C     7      C    77       2.57072    0.0109
   C     8      C    77       1.50436    0.9719
   C    67      C    77       3.80345    0.0114
   C    75      C    77       1.49841    0.9433
   C     5      C    78       3.57234    0.0108
   N     6      C    78       2.50068    0.0190
   C     7      C    78       1.40489    1.0649
   C     4      C    79       5.30969    0.0132
   N     6      C    79       3.68704    0.0286
   C     7      C    79       2.45770    0.0274
   C     8      C    79       3.02987    0.0468
   C    77      C    79       2.86241    0.0116
   C    78      C    79       1.21741    2.6658
   C     8      N    80       3.41255    0.0107
   C    75      N    80       3.70573    0.0196
   C    77      N    80       2.62030    0.0412
   C    78      N    80       2.45334    0.0503
   C    79      N    80       1.38777    1.0892
   C     7      C    81       3.66351    0.0116
   C     8      C    81       2.74920    0.0142
   C    75      C    81       2.39791    0.0226
   C    76      C    81       3.21461    0.0173
   C    77      C    81       1.55242    0.9090
   C    78      C    81       3.76676    0.0194
   C    79      C    81       3.43492    0.0156
   N    80      C    81       2.63524    0.0931
   C     8      C    82       2.65491    0.0184
   C    77      C    82       1.48898    0.9479
   C    78      C    82       2.78366    0.0842
   C    79      C    82       2.16295    0.0108
   N    80      C    82       1.30481    1.7554
   C    81      C    82       1.44465    1.0299
   C     1      C    83       2.63400    0.0141
   C     2      C    83       1.45332    1.0240
   C    10      C    83       2.33244    0.0259
   C     1      C    84       3.61686    0.0359
   C     2      C    84       2.35462    0.0205
   C     9      C    84       1.51669    0.9843
   C    10      C    84       2.34616    0.0354
   C    11      C    84       2.70069    0.0131
   C    83      C    84       1.44602    1.2366
   C     1      C    85       3.21853    0.0125
   C     2      C    85       2.40916    0.0143
   C     4      C    85       2.57917    0.0156
   C    10      C    85       3.60272    0.0253
   C    83      C    85       1.37511    1.4281
   C    84      C    85       2.60257    0.0678
   C    85      C    86       1.41142    1.1072
   C    83      C    87       3.54561    0.0458
   C    84      C    87       4.49350    0.0138
   C    85      C    87       2.35237    0.0576
   C    86      C    87       1.23374    2.6064
   C    54      C    88       3.78339    0.0397
   C    59      C    88       3.82094    0.0536
   C    60      C    88       2.65498    0.0165
   C    85      C    88       2.89579    0.0163
   C    86      C    88       2.37351    0.0360
   C    87      C    88       1.42666    1.0276
   C     3      C    89       3.55990    0.0184
   C     4      C    89       2.36824    0.0264
   C     5      C    89       3.10488    0.0224
   C    59      C    89       4.90371    0.0108
   C    83      C    89       3.69047    0.0217
   C    85      C    89       2.52062    0.0377
   C    86      C    89       2.68456    0.0646
   C    87      C    89       2.33349    0.0405
   C    88      C    89       1.45669    1.0749
   C     3      C    90       2.59436    0.0131
   C     4      C    90       1.44138    1.0479
   C     5      C    90       2.54061    0.0258
   N     6      C    90       3.74998    0.0119
   C    83      C    90       2.51176    0.0195
   C    84      C    90       3.91292    0.0162
   C    85      C    90       1.49854    1.0156
   C    87      C    90       2.65296    0.0378
   C    88      C    90       2.43921    0.0114
   C    89      C    90       1.37255    1.5903
   C    54      C    91       2.73031    0.0181
   C    59      C    91       2.71412    0.0170
   C    60      C    91       1.42901    1.0324
   C    83      C    91       4.97110    0.0160
   C    85      C    91       3.96158    0.0154
   C    86      C    91       3.49058    0.0408
   C    87      C    91       2.48134    0.0171
   C    88      C    91       1.34386    1.6025
   C    89      C    91       2.40716    0.0622
   C    90      C    91       3.47481    0.0272
   C    52      C    92       3.04716    0.0116
   C    53      C    92       2.44272    0.0179
   C    54      C    92       1.33618    1.6771
   N    56      C    92       3.45769    0.0517
   C    57      C    92       4.77080    0.0165
   C    58      C    92       3.58685    0.0311
   C    60      C    92       1.43323    1.0322
   C    61      C    92       3.93460    0.0103
   C    87      C    92       3.83515    0.0109
   C    88      C    92       2.62646    0.0133
   C    91      C    92       1.43170    1.0453
   C    74      H    93       1.09692    0.9501

     Dipole              X           Y           Z         Total
     POINT-CHARGE    -4.76249   -18.00294     2.68834    18.81527
     HYBRID           1.48938     3.52178     6.60126     7.62875
     SUM             -3.27311   -14.48117     9.28960    17.51326
 The component of quadrupole moment in A.U.
     X2          XY          Y2          XZ          YZ          Z2
   -39.28184   -79.20007   -34.28983   -30.96042   -12.91069    73.57167
 Main values of quadrupole tensor
  -121.05658    38.78699    82.26960
 Corresponding eigenvectors      
     0.71727     0.67839     0.15910
     0.62427    -0.72706     0.28578
    -0.30954     0.10566     0.94500
 Polarizability has not computed due to pointer IN_OUT(2,14)=0

 Heat of formation..........     3103.69515 kcal/mol
 Total energy...............   -11190.51259 eV
 Total energy...............  -258064.41082 kcal/mol
 Electronic energy..........  -166929.13694 eV
 Core-core repulsion energy.   155738.62435 eV
 Final bond order matrix has been written to file *.den

 ------------------------------------------------------


 Ionization potential              7.79324 eV

 Dipole moment                    17.51326 debye

 Electronic energy           -166929.13694 eV

 Core-core repulsion energy   155738.62435 eV

 Heat of formation              3103.69515 kcal/mol

 The total energy in eV:      -11190.51259

 The total energy in kcal/mol:-.2580644108D+06

 ------------------------------------------------------

 Atom   Atomic   Bond length   Bond angle  Twist angle                      Atom                  Coordinates
 number number   (angstroms)   (degrees)    (degrees)                      number
    I               J I         K J I       L K J I           J    K    L    I         X              Y              Z

    1) XX  99                                                                1)      0.00000      0.00000      0.00000
    2) XX  99     0.999990                                    1              2)      0.99999      0.00000      0.00000
    3) XX  99     0.999990      90.000000                     2    1         3)      0.99999      0.99999      0.00000
    4)  C   6     2.831397 *   116.252063 *   107.110975 *    1    2    3    4)     -1.25239     -0.74714      2.42696
    5)  C   6     3.166740 *   123.436085 *    78.838156 *    1    2    3    5)     -1.74489      0.51157      2.59266
    6)  C   6     3.853836 *    99.965617 *   113.876077 *    1    2    3    6)     -0.66693     -1.53634      3.47087
    7)  C   6     4.726282 *    92.419862 *   100.359342 *    1    2    3    7)     -0.19955     -0.84913      4.64509
    8)  C   6     5.866766 *    90.163114 *   108.588833 *    1    2    3    8)     -0.01670     -1.87017      5.56068
    9)  N   7     6.446584 *    91.597352 *   118.650701 *    1    2    3    9)     -0.17970     -3.08973      5.65506
   10)  C   6     5.937726 *    96.481587 *   129.581192 *    1    2    3   10)     -0.67027     -3.75916      4.54709
   11)  C   6     4.557515 *   100.249927 *   131.267735 *    1    2    3   11)     -0.81097     -2.95807      3.37092
   12)  C   6     4.564045 *   145.882975 *    56.019331 *    1    2    3   12)     -3.77854      1.43076      2.12274
   13)  C   6     3.235987 *   147.600540 *    63.489397 *    1    2    3   13)     -2.73225      0.77395      1.55159
   14)  C   6     5.420099 *   121.515344 *   200.492056 *    1    3    2   14)     -5.06393      1.05713      1.61758
   15)  C   6     5.230303 *   135.425889 *   191.234735 *    1    3    2   15)     -5.18042     -0.08862      0.71518
   16)  C   6     6.503777 *   140.978851 *   187.199389 *    1    3    2   16)     -6.44557     -0.70027      0.51317
   17)  C   6     7.761752 *   136.074307 *   191.385952 *    1    3    2   17)     -7.68546     -0.22046      1.06300
   18)  N   7     7.747641 *   126.451802 *   196.677506 *    1    3    2   18)     -7.47621      0.96626      1.78845
   19)  C   6     6.781663 *   121.085882 *   199.824743 *    1    3    2   19)     -6.33928      1.38738      1.96967
   20)  C   6     6.597225 *    70.630126 *   251.490902 *    1    2    3   20)      2.18807     -1.97578     -5.90187
   21)  C   6     6.098226 *    62.156244 *   256.934421 *    1    2    3   21)      2.84825     -1.21899     -5.25261
   22)  C   6     7.369647 *    78.960070 *   246.645369 *    1    2    3   22)      1.41124     -2.86742     -6.64063
   23)  C   6     7.341467 *    86.026369 *   238.160926 *    1    2    3   23)      0.50874     -3.86357     -6.22183
   24)  C   6     8.372640 *    90.984228 *   236.441582 *    1    2    3   24)     -0.14382     -4.62760     -6.97608
   25)  C   6     9.663910 *    91.485112 *   240.157591 *    1    2    3   25)     -0.25046     -4.80730     -8.37963
   26)  N   7     9.588329 *    85.907851 *   246.852346 *    1    2    3   26)      0.68423     -3.75958     -8.79394
   27)  C   6     8.681004 *    81.349991 *   249.335773 *    1    2    3   27)      1.30561     -3.02860     -8.03012
   28)  C   6     5.774847 *    51.282483 *   266.110465 *    1    2    3   28)      3.61206     -0.30564     -4.49538
   29)  C   6     4.738086 *    50.458109 *   278.262995 *    1    2    3   29)      3.01647      0.52512     -3.61589
   30)  C   6     6.814961 *    42.213358 *   264.912671 *    1    2    3   30)      5.04749     -0.40603     -4.56089
   31)  C   6     7.655218 *    42.138677 *   251.635127 *    1    2    3   31)      5.67652     -1.61822     -4.87451
   32)  C   6     8.651671 *    37.159124 *   248.196465 *    1    2    3   32)      6.89504     -1.94102     -4.85203
   33)  C   6     9.015294 *    30.492518 *   257.729105 *    1    2    3   33)      7.76844     -0.97226     -4.47008
   34)  C   6     8.394946 *    29.789735 *   272.096340 *    1    2    3   34)      7.28559      0.15257     -4.16797
   35)  N   7     7.336544 *    35.252550 *   278.394872 *    1    2    3   35)      5.99114      0.61822     -4.18915
   36)  C   6     3.532415 *    56.122294 *   289.450800 *    1    2    3   36)      1.96905      0.97659     -2.76534
   37)  C   6     4.415440 *    43.572023 *   300.130922 *    1    2    3   37)      3.19902      1.52772     -2.63219
   38)  C   6     2.497569 *    74.720156 *   289.541097 *    1    2    3   38)      0.65819      0.80586     -2.27051
   39)  C   6     2.112193 *    90.666044 *   320.111359 *    1    2    3   39)     -0.02455      1.62056     -1.35445
   40)  C   6     1.829635 *   124.966216 *   332.974704 *    1    2    3   40)     -1.04855      1.33565     -0.68129
   41)  C   6     1.880230 *   160.373304 *   282.359974 *    1    2    3   41)     -1.77099      0.13519     -0.61691
   42)  C   6     2.126905 *   124.030474 *   250.239627 *    1    2    3   42)     -1.19029     -0.59593     -1.65886
   43)  C   6     2.383353 *    94.231129 *   262.240675 *    1    2    3   43)     -0.17584     -0.32090     -2.35510
   44)  C   6     2.744855 *   139.783904 *   196.144908 *    1    3    2   44)     -2.68587     -0.27834      0.49281
   45)  C   6     4.095196 *   143.251514 *   179.793148 *    1    3    2   45)     -4.05279     -0.58775     -0.00885
   46)  C   6     5.283276 *    36.893364 *   318.370773 *    1    2    3   46)      4.22532      2.37071     -2.10698
   47)  C   6     5.116917 *    33.562919 *   342.780914 *    1    2    3   47)      4.26382      2.70211     -0.83743
   48)  C   6     6.692852 *    39.270516 *   312.568010 *    1    2    3   48)      5.18138      2.86582     -3.12005
   49)  C   6     7.392909 *    38.548355 *   296.296192 *    1    2    3   49)      5.78186      2.04099     -4.13032
   50)  C   6     8.685499 *    41.904464 *   298.794513 *    1    2    3   50)      6.46427      2.79415     -5.08369
   51)  C   6     9.081976 *    44.457646 *   309.507554 *    1    2    3   51)      6.48243      4.04665     -4.90766
   52)  C   6     8.814135 *    46.244397 *   321.385449 *    1    2    3   52)      6.09571      4.97448     -3.97314
   53)  N   7     7.479385 *    44.251899 *   323.815074 *    1    2    3   53)      5.35733      4.21252     -3.08139
   54)  C   6     5.208880 *    34.740087 *     9.046675 *    1    2    3   54)      4.28037      2.93138      0.46673
   55)  C   6     5.608313 *    49.205090 *    13.324257 *    1    2    3   55)      3.66421      4.13150      0.97849
   56)  C   6     5.423067 *    24.950727 *    34.858037 *    1    2    3   56)      4.91694      1.87719      1.30750
   57)  C   6     5.182142 *    34.037778 *    61.483833 *    1    2    3   57)      4.29428      1.38479      2.54875
   58)  C   6     5.276780 *    32.931852 *    89.888563 *    1    2    3   58)      4.42890      0.00558      2.86867
   59)  N   7     5.594864 *    36.474067 *   109.717632 *    1    2    3   59)      4.49898     -1.12211      3.13091
   60)  C   6     7.143662 *    39.133613 *   354.530359 *    1    3    2   60)      7.09173      0.74466      0.42975
   61)  C   6     6.221815 *    33.700102 *   345.663316 *    1    3    2   61)      6.02519      1.29515      0.85482
   62)  C   6     6.017693 *    57.578369 *    28.067657 *    1    2    3   62)      3.22636      4.48228      2.39006
   63)  C   6     5.858202 *    56.936991 *    43.106029 *    1    2    3   63)      3.19601      3.58444      3.35497
   64)  C   6     6.645834 *    65.750126 *    18.130792 *    1    2    3   64)      2.72956      5.75857      1.88562
   65)  C   6     6.175733 *    59.436563 *     4.974998 *    1    2    3   65)      3.14031      5.29768      0.46116
   66)  C   6     6.690026 *    65.130622 *   353.037460 *    1    2    3   66)      2.81350      6.02489     -0.73577
   67)  N   7     7.689076 *    72.853887 *   355.949415 *    1    2    3   67)      2.26681      7.32899     -0.51900
   68)  C   6     7.855056 *    74.764912 *     5.535763 *    1    2    3   68)      2.06415      7.54365      0.73112
   69)  C   6     7.535237 *    73.197919 *    15.245338 *    1    2    3   69)      2.17819      6.95970      1.89682
   70)  C   6     5.462416 *   145.380823 *   176.829717 *    1    2    3   70)     -4.49528     -3.09855      0.17162
   71)  C   6     4.662672 *   136.888356 *   167.753842 *    1    2    3   71)     -3.40386     -3.11406      0.67591
   72)  C   6     6.538570 *   151.942577 *   188.110216 *    1    2    3   72)     -5.77014     -3.04470     -0.43388
   73)  C   6     6.901088 *   150.959404 *   175.027978 *    1    3    2   73)     -6.62618     -1.90641     -0.29034
   74)  C   6     8.124852 *   149.568420 *   165.396723 *    1    3    2   74)     -7.76961     -2.13770     -1.03757
   75)  C   6     8.785502 *   154.162870 *   153.561017 *    1    3    2   75)     -8.01552     -3.16705     -1.70477
   76)  N   7     8.688989 *   147.289718 *   204.017180 *    1    2    3   76)     -7.31104     -4.28894     -1.91110
   77)  C   6     7.526348 *   144.602992 *   196.298210 *    1    2    3   77)     -6.13516     -4.18436     -1.22345
   78)  C   6     3.733223 *   126.416942 *   154.184832 *    1    2    3   78)     -2.21625     -2.70438      1.30823
   79)  C   6     2.734535 *   136.180607 *   136.420335 *    1    2    3   79)     -1.97304     -1.37158      1.30521
   80)  C   6     4.265219 *   106.541962 *   150.004079 *    1    2    3   80)     -1.21438     -3.54105      2.04409
   81)  C   6     6.865411 *    98.779272 *   138.860121 *    1    2    3   81)     -1.04786     -5.10980      4.46383
   82)  C   6     7.075587 *   101.035639 *   148.615159 *    1    2    3   82)     -1.35441     -5.92865      3.61671
   83)  N   7     6.668729 *   100.732716 *   159.898776 *    1    2    3   83)     -1.24190     -6.15296      2.25181
   84)  C   6     4.198830 *    94.045194 *   167.346608 *    1    2    3   84)     -0.29620     -4.08665      0.91747
   85)  C   6     5.380292 *   102.121522 *   161.326274 *    1    2    3   85)     -1.12979     -4.98342      1.68425
   86)  C   6     4.439676 *   117.258464 *    68.656341 *    1    2    3   86)     -2.03340      1.43643      3.67596
   87)  C   6     5.198485 *   129.769597 *    59.305690 *    1    2    3   87)     -3.32548      2.03962      3.43589
   88)  C   6     5.018175 *   102.259143 *    71.199895 *    1    2    3   88)     -1.06553      1.58032      4.64213
   89)  C   6     6.008042 *    96.054328 *    62.598428 *    1    2    3   89)     -0.63368      2.74962      5.30420
   90)  C   6     6.304120 *    85.068077 *    60.588787 *    1    2    3   90)      0.54198      3.08433      5.47130
   91)  C   6     5.880037 *    73.267984 *    65.767844 *    1    2    3   91)      1.69284      2.31119      5.13493
   92)  C   6     5.384943 *    75.912720 *    80.015747 *    1    2    3   92)      1.31069      0.90555      5.14390
   93)  C   6     4.864487 *    89.780229 *    83.349577 *    1    2    3   93)      0.01866      0.56336      4.83172
   94)  C   6     5.807413 *    61.985624 *    58.368227 *    1    2    3   94)      2.72770      2.68887      4.36528
   95)  C   6     5.398485 *    47.991445 *    56.513353 *    1    2    3   95)      3.61289      2.21321      3.34550
   96)  H   1     7.549027 *   136.329942 *   194.590031 *    1    2    3   96)     -5.46042     -5.04455     -1.31307

 Normal termination. 

 +-------------------------------------------------+
 |    Date: 22.12.2003 Time: 12.29.14              |
 +-------------------------------------------------+
  Elapsed time is       2474 second(s)
  Return code is      0
