# Supplementary material for: Characterization by SEM, TEM and Quantum-Chemical Simulations of the Spherical Carbon with Nitrogen (SCN) Active Carbon Produced by Thermal Decomposition of Poly(vinylpyridine-divinylbenzene) Copolymer
Source: Materials (Basel). 2009 Sep 7;2(3):1239–51. doi: 10.3390/ma2031239 (PMC5445732; doi:10.3390/ma2031239)
Supplement: Supplementary file 1 [file materials-02-01239-s001.zip › Supplementary Data/c12.prt]

 File name for system under study is:
 SKN                                                                             
 +--------------------- QuChem --------------------+
 | Quantum Chemisty SemiEmpirical and SemiAbInitio |
 |   program for Molecule and Cluster simulation   |
 |   by Khavryutchenko Vladimir D. CompChem Group. |
 |  E-mail: vkhavr@compchem.kiev.ua  Reg.No 000001 |
 |    UKRAINE 02091, Kiev, ul. Revutskogo 13/149   |
 | Compaq Visual Fortran 6.6 / 300 atoms & 1000 AO |
 | Copyright (C) 1990-2003 CompChem. Ed.02.08.2003 |
 +-------------------------------------------------+
 |     Date: 24.12.2003 Time:  1.51.43             |
 +-------------------------------------------------+
 Commentary for system under study is:
 Cluster SKN by PM3 method.Mult=2. Point 12.                                     

 Timing section. =============================
 Computation time is:10 day(s),  0 hour(s),  0 min.,  1 sec.
 or in seconds:    864001
 Quantum chemistry method section. ===========
 Used quantum chemistry method is PM3
 In/out file control section. ================
 i= 1; 10
 i= 2; 10
 i= 3; 11
 i= 4; 00
 i= 5; 11
 i= 6; 11
 i= 7; 01
 i= 8; 00
 i= 9; 11
 i=10; 01
 i=11; 01
 i=12; 00
 i=13; 00
 i=14; 00
 i=15; 00
 i=16; 00
 SCF information section. ====================
 Charge of system KHARGE:.............   0
 Multiplicity of system IMULT:........   2
 Close or open shell HF ISHELL:.......   0
 Due to high multiplicity open shell calculation will be performed.
 Parameter is reset: HF ISHELL:.......   1
 Initial density matrix KTRIAL:.......   0
 Max. number of SCF calc. KITSCF:..... 515
 Density matrix extrapol. NSTART:.....   1
 Density matrix extrapol. NSTEP:......   4
 Density matrix saving & print. IWPF:.   1
 Shift of LUMO in eV SHLEV:........           0.000
 SCF accuracy for optimiz. SCFOPT:.     0.000005000
 SCF accuracy for optimiz. SCFHES:.     0.000005000
 SCF accuracy for optimiz. SCFDIP:.     0.000155000
 SCF accuracy for optimiz. SCFPOL:.     0.000255000
 Printing pointer section. ===================
 Optimization control section. ===============
 Number of function evaluation 
 during optimization MAXEND.........      90803
 Max. gradient for optimization 
 terminating GMAX..................     0.15000
 Max. determination of hessian 
 for Newton-Raphson optim. RMVAL...     0.15000
 Parameter for N-R optimization 
 convergence rate RMVAL............     0.05000
 ==================== End of read of control file ====================
 Geometry is reding from exist file 3 with current structure.

     Trial geometry parameters
     NOTE! These parameters define the initial trial geometry of the previous run
     This run starts where the previous ended due to time or iteration limit.
    Atom  Symbol  Atomic   Bond length       Bond angle        Twist
   number         number   (angstroms)       (degrees)        (degrees)
     I                       NA I             NB NA I        NC  NB  NA  I     NA    NB    NC
     1)     XX     99
     2)     XX     99      0.999990                                             1
     3)     XX     99      0.999990          90.000000                          2     1
     4)      C      6      2.967640 *       112.563370 *       115.009150 *     1     2     3
     5)      C      6      3.329960 *       122.167920 *        88.991040 *     1     2     3
     6)      C      6      3.988340 *        96.902640 *       120.728060 *     1     2     3
     7)      C      6      4.910990 *        90.604270 *       108.086140 *     1     2     3
     8)      C      6      6.121950 *        87.357720 *       114.481100 *     1     2     3
     9)      N      7      6.651170 *        88.118800 *       125.106120 *     1     2     3
    10)      C      6      6.036440 *        91.766230 *       135.829060 *     1     2     3
    11)      C      6      4.648940 *        95.571810 *       137.778620 *     1     2     3
    12)      C      6      4.825390 *       146.248680 *        77.159850 *     1     2     3
    13)      C      6      3.397670 *       146.081140 *        80.648190 *     1     2     3
    14)      C      6      5.643400 *       130.033450 *       209.128480 *     1     3     2
    15)      C      6      5.330550 *       142.964800 *       197.409430 *     1     3     2
    16)      C      6      6.595580 *       148.621550 *       190.088380 *     1     3     2
    17)      C      6      7.706980 *       142.865180 *       195.985790 *     1     3     2
    18)      N      7      7.975120 *       134.551250 *       203.557690 *     1     3     2
    19)      C      6      7.032670 *       128.820700 *       208.569720 *     1     3     2
    20)      C      6      6.515620 *        72.253950 *       260.013930 *     1     2     3
    21)      C      6      5.986620 *        63.938440 *       265.935460 *     1     2     3
    22)      C      6      7.320930 *        80.272450 *       254.919130 *     1     2     3
    23)      C      6      7.159230 *        90.791330 *       251.733480 *     1     2     3
    24)      C      6      8.278640 *        95.134890 *       248.521220 *     1     2     3
    25)      C      6      9.452700 *        90.892040 *       248.281930 *     1     2     3
    26)      N      7      9.684830 *        83.127330 *       250.483200 *     1     2     3
    27)      C      6      8.704970 *        78.521390 *       253.279110 *     1     2     3
    28)      C      6      5.640400 *        53.341430 *       275.564920 *     1     2     3
    29)      C      6      4.562000 *        52.428340 *       287.295460 *     1     2     3
    30)      C      6      6.702220 *        44.098570 *       275.991880 *     1     2     3
    31)      C      6      7.481620 *        42.354840 *       262.746560 *     1     2     3
    32)      C      6      8.512190 *        36.394840 *       260.844430 *     1     2     3
    33)      C      6      8.904930 *        30.978400 *       272.836770 *     1     2     3
    34)      C      6      8.306530 *        32.537240 *       287.692630 *     1     2     3
    35)      N      7      7.273420 *        38.744870 *       290.374030 *     1     2     3
    36)      C      6      3.342130 *        58.624700 *       298.971470 *     1     2     3
    37)      C      6      4.299210 *        46.255650 *       309.496740 *     1     2     3
    38)      C      6      2.306470 *        77.811000 *       299.122010 *     1     2     3
    39)      C      6      1.936440 *        92.684920 *       333.927000 *     1     2     3
    40)      C      6      1.725690 *       130.845300 *       352.651450 *     1     2     3
    41)      C      6      1.885970 *       167.262620 *       284.678630 *     1     2     3
    42)      C      6      2.168530 *       129.586960 *       255.032310 *     1     2     3
    43)      C      6      2.344850 *        98.649000 *       270.328120 *     1     2     3
    44)      C      6      2.786790 *       144.702790 *       204.069340 *     1     3     2
    45)      C      6      4.135440 *       148.724700 *       188.775490 *     1     3     2
    46)      C      6      5.256770 *        40.747860 *       326.605690 *     1     2     3
    47)      C      6      5.222430 *        36.313380 *       348.702860 *     1     2     3
    48)      C      6      6.600250 *        44.908860 *       320.496880 *     1     2     3
    49)      C      6      7.315350 *        44.008700 *       305.846560 *     1     2     3
    50)      C      6      8.543870 *        48.732250 *       307.090250 *     1     2     3
    51)      C      6      9.083520 *        52.530660 *       316.004960 *     1     2     3
    52)      C      6      8.535880 *        53.906690 *       325.914040 *     1     2     3
    53)      N      7      7.355890 *        51.305990 *       330.164580 *     1     2     3
    54)      C      6      5.409410 *        36.640340 *        13.141300 *     1     2     3
    55)      C      6      5.828190 *        49.889120 *        18.379190 *     1     2     3
    56)      C      6      5.690190 *        26.402380 *        34.912900 *     1     2     3
    57)      C      6      5.369490 *        33.024570 *        62.315950 *     1     2     3
    58)      C      6      5.495960 *        29.888330 *        90.579680 *     1     2     3
    59)      N      7      5.844100 *        31.947320 *       112.119380 *     1     2     3
    60)      C      6      7.661290 *        34.264460 *       351.602510 *     1     3     2
    61)      C      6      6.627100 *        30.653380 *       342.504490 *     1     3     2
    62)      C      6      6.110000 *        58.025470 *        32.301820 *     1     2     3
    63)      C      6      5.897700 *        57.027450 *        47.268950 *     1     2     3
    64)      C      6      6.742760 *        66.778100 *        23.035040 *     1     2     3
    65)      C      6      6.470670 *        60.823040 *        10.672490 *     1     2     3
    66)      C      6      7.165420 *        66.187790 *       361.469900 *     1     2     3
    67)      N      7      7.998960 *        73.909210 *       363.452890 *     1     2     3
    68)      C      6      8.144500 *        77.254910 *        12.441500 *     1     2     3
    69)      C      6      7.613680 *        74.920890 *        21.496200 *     1     2     3
    70)      C      6      5.405930 *       138.728940 *       182.379990 *     1     2     3
    71)      C      6      4.582150 *       130.414820 *       174.382370 *     1     2     3
    72)      C      6      6.497790 *       145.640570 *       190.836440 *     1     2     3
    73)      C      6      6.969180 *       157.517600 *       172.814170 *     1     3     2
    74)      C      6      8.243000 *       155.380300 *       163.295760 *     1     3     2
    75)      C      6      8.956190 *       158.393820 *       145.572400 *     1     3     2
    76)      N      7      8.672320 *       142.185670 *       204.820870 *     1     2     3
    77)      C      6      7.498140 *       139.537350 *       199.500370 *     1     2     3
    78)      C      6      3.701160 *       119.886340 *       160.555350 *     1     2     3
    79)      C      6      2.754220 *       130.071610 *       142.425490 *     1     2     3
    80)      C      6      4.311940 *       100.907200 *       155.921560 *     1     2     3
    81)      C      6      6.997770 *        93.158780 *       144.605930 *     1     2     3
    82)      C      6      7.275650 *        94.844120 *       154.772460 *     1     2     3
    83)      N      7      6.796830 *        95.464030 *       164.862550 *     1     2     3
    84)      C      6      4.345840 *        88.384720 *       172.500270 *     1     2     3
    85)      C      6      5.457420 *        96.277970 *       166.628410 *     1     2     3
    86)      C      6      4.715410 *       117.687930 *        81.437950 *     1     2     3
    87)      C      6      5.353230 *       131.006370 *        77.107730 *     1     2     3
    88)      C      6      5.208890 *       101.934190 *        80.606490 *     1     2     3
    89)      C      6      5.887020 *        96.786700 *        69.091890 *     1     2     3
    90)      C      6      6.103440 *        85.011760 *        65.095820 *     1     2     3
    91)      C      6      5.715560 *        73.077760 *        70.482000 *     1     2     3
    92)      C      6      5.289500 *        76.036260 *        84.752350 *     1     2     3
    93)      C      6      5.004850 *        89.469610 *        91.156580 *     1     2     3
    94)      C      6      5.759970 *        61.153730 *        62.592850 *     1     2     3
    95)      C      6      5.491080 *        47.127010 *        59.822090 *     1     2     3

               ************** 
      * parameters to be optimized, of which there are NVAR.........=   276
 Current system is nonlinear

 Total number of integrals max_q=    418600
 Integrals will use disk file

 Trial set of atomic coordinates (Angstroms)
 Atom #   Symbol  Atomic #     X-coordinate    Y-coordinate   Z-coordinate   Atomic orbitals
     1)     XX     99          0.000000       0.000000       0.000000
     2)     XX     99          0.999990       0.000000       0.000000
     3)     XX     99          0.999990       0.999990       0.000000
     4)      C      6         -1.138698      -1.158575       2.483537          1         4
     5)      C      6         -1.772879       0.049635       2.818345          5         8
     6)      C      6         -0.479329      -2.023127       3.403536          9        12
     7)      C      6         -0.051793      -1.524515       4.668083         13        16
     8)      C      6          0.282223      -2.534196       5.565651         17        20
     9)      N      7          0.218340      -3.822977       5.438312         21        24
    10)      C      6         -0.186053      -4.327665       4.204201         25        28
    11)      C      6         -0.451381      -3.426524       3.109313         29        32
    12)      C      6         -4.012103       0.595789       2.613896         33        36
    13)      C      6         -2.819484       0.308086       1.870763         37        40
    14)      C      6         -5.235797       0.102158       2.103320         41        44
    15)      C      6         -5.175131      -0.842624       0.960611         45        48
    16)      C      6         -6.372517      -1.590855       0.601566         49        52
    17)      C      6         -7.507258      -1.181864       1.281334         53        56
    18)      N      7         -7.639952      -0.272462       2.271439         57        60
    19)      C      6         -6.520046       0.285234       2.620322         61        64
    20)      C      6          1.985952      -1.076103      -6.111571         65        68
    21)      C      6          2.630141      -0.381187      -5.364389         69        72
    22)      C      6          1.236969      -1.877389      -6.967161         73        76
    23)      C      6         -0.098875      -2.243758      -6.797819         77        80
    24)      C      6         -0.740945      -3.019114      -7.672798         81        84
    25)      C      6         -0.147163      -3.497451      -8.780644         85        88
    26)      N      7          1.158919      -3.212291      -9.062783         89        92
    27)      C      6          1.732307      -2.454412      -8.170158         93        96
    28)      C      6          3.367574       0.438783      -4.503446         97       100
    29)      C      6          2.781694       1.074975      -3.452311        101       104
    30)      C      6          4.813157       0.486868      -4.638559        105       108
    31)      C      6          5.528817      -0.636408      -5.000181        109       112
    32)      C      6          6.851864      -0.803642      -4.986331        113       116
    33)      C      6          7.634743       0.226841      -4.577883        117       120
    34)      C      6          7.002754       1.357765      -4.256331        121       124
    35)      N      7          5.672835       1.584799      -4.267317        125       128
    36)      C      6          1.740052       1.382127      -2.496353        129       132
    37)      C      6          2.972654       1.975451      -2.396692        133       136
    38)      C      6          0.486981       1.097187      -1.969475        137       140
    39)      C      6         -0.090710       1.737468      -0.850162        141       144
    40)      C      6         -1.128634       1.294724      -0.166973        145       148
    41)      C      6         -1.839558       0.105369      -0.402252        149       152
    42)      C      6         -1.381893      -0.431627      -1.614495        153       156
    43)      C      6         -0.352621       0.013276      -2.318147        157       160
    44)      C      6         -2.647925      -0.568679       0.656730        161       164
    45)      C      6         -3.999589      -0.998933       0.327540        165       168
    46)      C      6          3.982473       2.864767      -1.888558        169       172
    47)      C      6          4.208182       3.032807      -0.605857        173       176
    48)      C      6          4.674500       3.595340      -2.964099        177       180
    49)      C      6          5.261451       2.976378      -4.119789        181       184
    50)      C      6          5.635355       3.872855      -5.122644        185       188
    51)      C      6          5.525840       5.186441      -5.007620        189       192
    52)      C      6          5.028504       5.712487      -3.865603        193       196
    53)      N      7          4.598616       4.980286      -2.856327        197       200
    54)      C      6          4.340497       3.143740       0.733961        201       204
    55)      C      6          3.754921       4.230025       1.405436        205       208
    56)      C      6          5.096665       2.074880       1.448151        209       212
    57)      C      6          4.501979       1.359576       2.591363        213       216
    58)      C      6          4.764988      -0.027708       2.738558        217       220
    59)      N      7          4.958923      -1.164384       2.864751        221       224
    60)      C      6          7.494497       1.459815       0.629929        225       228
    61)      C      6          6.309909       1.752633       1.015767        229       232
    62)      C      6          3.235503       4.380915       2.769694        233       236
    63)      C      6          3.209748       3.357345       3.634366        237       240
    64)      C      6          2.658624       5.702420       2.424651        241       244
    65)      C      6          3.154507       5.551931       1.046288        245       248
    66)      C      6          2.892969       6.553297       0.168159        249       252
    67)      N      7          2.216993       7.671639       0.462886        253       256
    68)      C      6          1.796790       7.757281       1.711440        257       260
    69)      C      6          1.980718       6.840164       2.693888        261       264
    70)      C      6         -4.063083      -3.562795      -0.148079        265       268
    71)      C      6         -2.970685      -3.471959       0.341507        269       272
    72)      C      6         -5.364012      -3.601845      -0.689463        273       276
    73)      C      6         -6.423062      -2.683768      -0.333361        277       280
    74)      C      6         -7.624536      -2.973089      -0.987033        281       284
    75)      C      6         -7.811505      -3.964509      -1.864511        285       288
    76)      N      7         -6.851147      -4.825876      -2.232001        289       292
    77)      C      6         -5.704804      -4.586821      -1.624312        293       296
    78)      C      6         -1.844218      -3.025935       1.068251        297       300
    79)      C      6         -1.773014      -1.670434       1.285224        301       304
    80)      C      6         -0.815900      -3.865631       1.727435        305       308
    81)      C      6         -0.385599      -5.695829       4.046928        309       312
    82)      C      6         -0.614393      -6.558206       3.089909        313       316
    83)      N      7         -0.647200      -6.531183       1.766829        317       320
    84)      C      6          0.122502      -4.306951       0.567000        321       324
    85)      C      6         -0.596780      -5.277632       1.254544        325       328
    86)      C      6         -2.191041       0.621644       4.128921        329       332
    87)      C      6         -3.512484       0.901342       3.937907        333       336
    88)      C      6         -1.077136       0.831789       5.027966        337       340
    89)      C      6         -0.695690       2.086181       5.460849        341       344
    90)      C      6          0.530702       2.560436       5.514934        345       348
    91)      C      6          1.663648       1.826902       5.153865        349       352
    92)      C      6          1.276398       0.469485       5.111673        353       356
    93)      C      6          0.046330      -0.101017       5.003616        357       360
    94)      C      6          2.778962       2.322385       4.478968        361       364
    95)      C      6          3.735996       2.022918       3.478806        365       368


 Total number of electrons NELNS=  377
 UHF calculation:
 Alpha-spin electrons NALPH.....  189
 Beta-spin  electrons NBET .....  188
 Multiplicity of system IMULT ..    2
 Density matrix will read from file 18
 Read previous saved data from file 18 *.hes.
     1   -165296.304839475  -165296.304839475    0.000030866    0.000034497
     2   -165296.304817232        0.000022243    0.000024459    0.000027477
     3   -165296.304815351        0.000001881    0.000019375    0.000022001
     4   -165296.304809582        0.000005768    0.000015371    0.000017675
     5   -165296.304803100        0.000006482    0.000012220    0.000014237
     6   -165296.304868083       -0.000064982    0.000004065    0.000003711
     7   -165296.304755966        0.000112116    0.000003956    0.000003285
     8   -165296.304754591        0.000001376    0.000003740    0.000002959
 ITN=   0 IFN=   1 IEXIT=   1 F=0.27646828D+04 GMAX=0.894D+01 TIME=          0.
     1   -165289.931429040  -165289.931429040    0.000355151    0.000295137
     2   -165289.878334649        0.053094390    0.000114017    0.000079337
     3   -165289.910078896       -0.031744246    0.000036996    0.000052948
     4   -165289.902566125        0.007512770    0.000024151    0.000043963
     5   -165289.904323263       -0.001757137    0.000019088    0.000034843
     6   -165289.902718944        0.001604319    0.000008763    0.000006798
     7   -165289.904235194       -0.001516250    0.000007196    0.000006134
     8   -165289.903791512        0.000443682    0.000006409    0.000005456
     9   -165289.903900956       -0.000109444    0.000005765    0.000005018
    10   -165289.903635713        0.000265242    0.000002711    0.000002559
    11   -165289.903939701       -0.000303987    0.000002378    0.000002136
    12   -165289.903885979        0.000053722    0.000002290    0.000001890
    13   -165289.903907064       -0.000021085    0.000002150    0.000001714
    14   -165289.903767595        0.000139469    0.000000971    0.000001421
    15   -165289.903909359       -0.000141764    0.000000813    0.000000918
    16   -165289.903898801        0.000010558    0.000000825    0.000000761
    17   -165289.903906962       -0.000008161    0.000000796    0.000000663
    18   -165289.903897850        0.000009111    0.000000356    0.000000368
    19   -165289.903921369       -0.000023519    0.000000375    0.000000282
    20   -165289.903915924        0.000005446    0.000000356    0.000000256
    21   -165289.903917021       -0.000001097    0.000000331    0.000000238
 ITN=   1 IFN=   2 IEXIT=   1 F=0.27646771D+04 GMAX=0.691D+01 TIME=         85.

 ITN=  18 IFN=  20 IEXIT=   1 F=0.27646429D+04 GMAX=0.260D+00 TIME=       2198.
     1   -165250.191609614  -165250.191609614    0.000019166    0.000017337
     2   -165250.188595936        0.003013678    0.000006684    0.000005819
     3   -165250.191243640       -0.002647704    0.000002300    0.000003616
     4   -165250.190700254        0.000543387    0.000001771    0.000003020
     5   -165250.190817485       -0.000117231    0.000001587    0.000002397
     6   -165250.190703094        0.000114390    0.000001132    0.000000861
     7   -165250.190762288       -0.000059193    0.000000974    0.000000767
     8   -165250.190743377        0.000018911    0.000000844    0.000000674
     9   -165250.190745984       -0.000002607    0.000000734    0.000000590
 ITN=  19 IFN=  21 IEXIT=   1 F=0.27646429D+04 GMAX=0.140D+00 TIME=       2284.
 Test on gradient satisfied,GMAX=0.140D+00
 VA09A optimization sucsesfully finished
 ITN=  19; IFN=  21; IEXIT=   1; F=0.27646429D+04

 Optimization finished after  19 cycles and    21 SCF calculations

 Final HEAT OF FORMATION       2764.64285 kcal/mol
 Max. value of cartesian gradient on atom   11 by axe X is    0.024058022 eV/A


 Optimized variables and gradients

    I        1           2           3           4           5           6           7           8           9          10
  X(I)    2.97806   110.84555   116.85180     3.31508   120.99289    91.26339     4.01544    95.46026   122.14027     4.93376
  G(I)   -0.00411     0.00557    -0.00033     0.00919    -0.00220     0.00831    -0.00335    -0.00257     0.00609     0.00248

    I       11          12          13          14          15          16          17          18          19          20
  X(I)   89.42420   109.42120     6.15114    86.22388   115.67032     6.68699    86.95312   126.22826     6.07572    90.51200
  G(I)   -0.00865    -0.02115    -0.00501    -0.06920    -0.09966     0.01216     0.05863     0.10611    -0.00137     0.02033

    I       21          22          23          24          25          26          27          28          29          30
  X(I)  136.92858     4.68628    94.15972   138.95253     4.78649   145.69649    80.20953     3.36081   145.28107    84.06476
  G(I)    0.01274     0.00354    -0.00856     0.00563    -0.00327     0.08023     0.00283     0.00914     0.02711     0.00913

    I       31          32          33          34          35          36          37          38          39          40
  X(I)    5.60219   131.18220   210.60159     5.29245   144.26796   198.63117     6.56032   149.84914   190.87404     7.66853
  G(I)   -0.02123    -0.07955     0.03029    -0.00677    -0.00154    -0.00189    -0.00596    -0.02714    -0.01408     0.00341

    I       41          42          43          44          45          46          47          48          49          50
  X(I)  144.01199   196.94736     7.93330   135.64316   204.72298     6.99026   129.90304   209.90269     6.52917    71.80636
  G(I)    0.00239    -0.00846     0.01594     0.05723    -0.02844    -0.00437    -0.08678     0.07284    -0.00212    -0.02609

    I       51          52          53          54          55          56          57          58          59          60
  X(I)  260.94582     6.00116    63.60858   267.04130     7.33572    79.71090   255.70669     7.21884    90.43896   253.45717
  G(I)    0.02656    -0.00766     0.00381    -0.00406    -0.00530     0.08934     0.03945     0.00784    -0.00201    -0.00046

    I       61          62          63          64          65          66          67          68          69          70
  X(I)    8.32886    94.64022   249.96096     9.46355    90.14307   248.73660     9.66098    82.17077   250.18451     8.68187
  G(I)   -0.00881    -0.05190    -0.01007    -0.00503     0.07300    -0.05582     0.02321     0.03536    -0.00039    -0.00562

    I       71          72          73          74          75          76          77          78          79          80
  X(I)   77.61461   253.10529     5.65657    53.22007   276.93303     4.57663    52.45952   288.62735     6.72177    44.04619
  G(I)   -0.14047     0.01460    -0.00181     0.00210     0.02554    -0.00144     0.01209    -0.03443     0.00122     0.00466

    I       81          82          83          84          85          86          87          88          89          90
  X(I)  277.69778     7.50146    42.04809   264.52477     8.53668    36.10726   262.96017     8.93410    30.99797   275.34786
  G(I)   -0.00342     0.00048     0.01709     0.01918     0.00464    -0.10026     0.04159    -0.00973     0.07300    -0.00651

    I       91          92          93          94          95          96          97          98          99         100
  X(I)    8.33504    32.84775   289.95884     7.29718    39.04210   292.24288     3.34780    58.57903   300.02033     4.31359
  G(I)   -0.00183    -0.02042    -0.03429     0.00530     0.00811    -0.00959     0.00381    -0.03174     0.00741    -0.00387

    I      101         102         103         104         105         106         107         108         109         110
  X(I)   46.57167   310.81564     2.29275    77.32929   299.69996     1.89911    92.36752   334.80133     1.66563   131.46436
  G(I)    0.02305     0.00682     0.01361    -0.01168    -0.01992     0.01073     0.00190     0.01879     0.00776    -0.00992

    I      111         112         113         114         115         116         117         118         119         120
  X(I)  354.24000     1.83332   168.02904   276.45772     2.13439   128.63985   253.84942     2.32584    97.83705   270.33966
  G(I)    0.01413     0.01156     0.04206    -0.00409     0.00945    -0.05446    -0.00372    -0.00598     0.01149    -0.01861

    I      121         122         123         124         125         126         127         128         129         130
  X(I)    2.75340   146.44509   206.34430     4.10046   150.25038   189.80426     5.27436    41.33719   327.83539     5.24529
  G(I)   -0.00525    -0.02506    -0.00543    -0.00080    -0.00506     0.02262    -0.00531     0.00018    -0.01951     0.00153

    I      131         132         133         134         135         136         137         138         139         140
  X(I)   36.91677   349.55720     6.61390    45.57764   321.76358     7.33200    44.54764   307.33929     8.55532    49.34546
  G(I)    0.00017     0.00580    -0.00980     0.00674    -0.00921     0.00199    -0.06342    -0.02428    -0.00003     0.03369

    I      141         142         143         144         145         146         147         148         149         150
  X(I)  308.46266     9.08882    53.28549   317.20526     8.53893    54.73961   326.98206     7.36138    52.10556   331.21284
  G(I)   -0.03909     0.00635    -0.00748    -0.04373     0.00037     0.06347     0.07998     0.00549    -0.02159     0.04413

    I      151         152         153         154         155         156         157         158         159         160
  X(I)    5.43613    37.08015    13.57184     5.84726    50.23898    19.07056     5.72557    26.64437    34.50406     5.40132
  G(I)   -0.00452     0.00239     0.01418     0.00420     0.04510     0.00599     0.00393    -0.02656    -0.00903     0.00061

    I      161         162         163         164         165         166         167         168         169         170
  X(I)   32.75978    62.16529     5.53267    29.20246    90.43865     5.88218    30.98528   112.45565     7.70574    33.53144
  G(I)    0.04473    -0.01713     0.00342     0.02301     0.05117    -0.00706    -0.04625    -0.02469    -0.00679    -0.04274

    I      171         172         173         174         175         176         177         178         179         180
  X(I)  351.79469     6.66847    30.09273   342.45624     6.12241    58.18925    33.07228     5.91116    56.94306    47.97307
  G(I)    0.00059     0.00587     0.04271    -0.00216     0.00192    -0.00687    -0.06797     0.00571     0.00165     0.01937

    I      181         182         183         184         185         186         187         188         189         190
  X(I)    6.75015    67.08112    23.99295     6.48346    61.25653    11.60524     7.17753    66.71057   362.52489     8.00693
  G(I)   -0.00057     0.00280     0.02174    -0.00489    -0.05050     0.03077     0.00316     0.00786     0.01503    -0.00103

    I      191         192         193         194         195         196         197         198         199         200
  X(I)   74.43203   364.57715     8.14860    77.70394    13.57164     7.61708    75.26507    22.57360     5.39717   137.35074
  G(I)    0.00426    -0.01180     0.00559     0.01610    -0.07089    -0.00372     0.00386     0.03732    -0.00389    -0.02065

    I      201         202         203         204         205         206         207         208         209         210
  X(I)  182.71629     4.58706   128.83663   174.95383     6.47772   144.47152   190.89653     6.93967   158.65130   172.43576
  G(I)   -0.00768     0.00371     0.00669    -0.00188     0.00086     0.01469     0.01639    -0.00416     0.02963     0.00229

    I      211         212         213         214         215         216         217         218         219         220
  X(I)    8.21119   156.33121   162.60458     8.92685   159.02449   143.88397     8.64857   141.28959   204.86204     7.47907
  G(I)   -0.00071    -0.05612     0.00684     0.00993     0.05810    -0.03376    -0.00241     0.00695    -0.01792     0.00609

    I      221         222         223         224         225         226         227         228         229         230
  X(I)  138.51664   199.65345     3.71998   118.09855   161.46277     2.75772   127.92930   143.93483     4.35135    99.39361
  G(I)    0.02429     0.01056     0.00422    -0.00781     0.00276    -0.00124     0.00713     0.00186    -0.00133    -0.00253

    I      231         232         233         234         235         236         237         238         239         240
  X(I)  156.90467     7.04067    91.95199   145.60538     7.32133    93.66142   155.68766     6.84416    94.29636   165.69508
  G(I)    0.00868    -0.00438    -0.00841    -0.00516     0.00470     0.00186    -0.00151     0.00029     0.03406    -0.03356

    I      241         242         243         244         245         246         247         248         249         250
  X(I)    4.40036    87.07757   173.32409     5.50372    94.98779   167.45963     4.69848   116.88276    83.38757     5.32355
  G(I)   -0.00141    -0.01192     0.01265    -0.00199     0.00381    -0.00253    -0.00621    -0.00920     0.02747    -0.00051

    I      251         252         253         254         255         256         257         258         259         260
  X(I)  130.40333    79.35424     5.20470   101.17002    82.19292     5.88094    96.27598    70.56252     6.10372    84.58274
  G(I)   -0.00482    -0.00180    -0.00195     0.04516    -0.00136     0.00104     0.03187    -0.00402     0.00598    -0.07128

    I      261         262         263         264         265         266         267         268         269         270
  X(I)   66.35196     5.72527    72.54557    71.53968     5.30449    75.23766    85.90050     5.01611    88.51900    92.52647
  G(I)   -0.01127    -0.00084    -0.02632    -0.06019    -0.00043     0.01284     0.02133    -0.00343    -0.00716     0.02243

    I      271         272         273         274         275         276
  X(I)    5.77346    60.78747    63.39357     5.51297    46.83830    60.26000
  G(I)   -0.00100     0.08820     0.02393    -0.00289    -0.07560     0.00427

    Atom  Symbol  Atomic   Bond length       Bond angle        Twist
   number         number   (angstroms)       (degrees)        (degrees)
     I                       NA I             NB NA I        NC  NB  NA  I     NA    NB    NC
     1)     XX     99
     2)     XX     99      0.999990                                             1
     3)     XX     99      0.999990          90.000000                          2     1
     4)      C      6      2.978057 *       110.845552 *       116.851797 *     1     2     3
     5)      C      6      3.315077 *       120.992895 *        91.263390 *     1     2     3
     6)      C      6      4.015441 *        95.460261 *       122.140275 *     1     2     3
     7)      C      6      4.933756 *        89.424203 *       109.421200 *     1     2     3
     8)      C      6      6.151141 *        86.223876 *       115.670321 *     1     2     3
     9)      N      7      6.686986 *        86.953121 *       126.228264 *     1     2     3
    10)      C      6      6.075718 *        90.511998 *       136.928576 *     1     2     3
    11)      C      6      4.686284 *        94.159715 *       138.952528 *     1     2     3
    12)      C      6      4.786487 *       145.696492 *        80.209533 *     1     2     3
    13)      C      6      3.360810 *       145.281066 *        84.064760 *     1     2     3
    14)      C      6      5.602194 *       131.182202 *       210.601594 *     1     3     2
    15)      C      6      5.292454 *       144.267963 *       198.631175 *     1     3     2
    16)      C      6      6.560317 *       149.849141 *       190.874039 *     1     3     2
    17)      C      6      7.668529 *       144.011987 *       196.947355 *     1     3     2
    18)      N      7      7.933305 *       135.643163 *       204.722977 *     1     3     2
    19)      C      6      6.990264 *       129.903039 *       209.902692 *     1     3     2
    20)      C      6      6.529168 *        71.806362 *       260.945816 *     1     2     3
    21)      C      6      6.001160 *        63.608577 *       267.041301 *     1     2     3
    22)      C      6      7.335716 *        79.710899 *       255.706691 *     1     2     3
    23)      C      6      7.218841 *        90.438956 *       253.457169 *     1     2     3
    24)      C      6      8.328862 *        94.640217 *       249.960956 *     1     2     3
    25)      C      6      9.463549 *        90.143067 *       248.736601 *     1     2     3
    26)      N      7      9.660980 *        82.170774 *       250.184512 *     1     2     3
    27)      C      6      8.681866 *        77.614613 *       253.105291 *     1     2     3
    28)      C      6      5.656570 *        53.220074 *       276.933030 *     1     2     3
    29)      C      6      4.576631 *        52.459520 *       288.627353 *     1     2     3
    30)      C      6      6.721770 *        44.046185 *       277.697783 *     1     2     3
    31)      C      6      7.501465 *        42.048085 *       264.524775 *     1     2     3
    32)      C      6      8.536676 *        36.107263 *       262.960174 *     1     2     3
    33)      C      6      8.934102 *        30.997970 *       275.347856 *     1     2     3
    34)      C      6      8.335044 *        32.847745 *       289.958845 *     1     2     3
    35)      N      7      7.297178 *        39.042104 *       292.242876 *     1     2     3
    36)      C      6      3.347802 *        58.579033 *       300.020334 *     1     2     3
    37)      C      6      4.313588 *        46.571667 *       310.815642 *     1     2     3
    38)      C      6      2.292753 *        77.329293 *       299.699955 *     1     2     3
    39)      C      6      1.899111 *        92.367522 *       334.801332 *     1     2     3
    40)      C      6      1.665626 *       131.464359 *       354.240000 *     1     2     3
    41)      C      6      1.833318 *       168.029040 *       276.457724 *     1     2     3
    42)      C      6      2.134389 *       128.639850 *       253.849419 *     1     2     3
    43)      C      6      2.325836 *        97.837051 *       270.339656 *     1     2     3
    44)      C      6      2.753405 *       146.445090 *       206.344300 *     1     3     2
    45)      C      6      4.100458 *       150.250383 *       189.804264 *     1     3     2
    46)      C      6      5.274362 *        41.337191 *       327.835391 *     1     2     3
    47)      C      6      5.245293 *        36.916771 *       349.557201 *     1     2     3
    48)      C      6      6.613904 *        45.577644 *       321.763576 *     1     2     3
    49)      C      6      7.332003 *        44.547636 *       307.339289 *     1     2     3
    50)      C      6      8.555317 *        49.345461 *       308.462661 *     1     2     3
    51)      C      6      9.088817 *        53.285490 *       317.205262 *     1     2     3
    52)      C      6      8.538928 *        54.739609 *       326.982062 *     1     2     3
    53)      N      7      7.361380 *        52.105557 *       331.212843 *     1     2     3
    54)      C      6      5.436134 *        37.080150 *        13.571841 *     1     2     3
    55)      C      6      5.847257 *        50.238981 *        19.070562 *     1     2     3
    56)      C      6      5.725574 *        26.644373 *        34.504057 *     1     2     3
    57)      C      6      5.401323 *        32.759779 *        62.165289 *     1     2     3
    58)      C      6      5.532667 *        29.202459 *        90.438646 *     1     2     3
    59)      N      7      5.882176 *        30.985279 *       112.455648 *     1     2     3
    60)      C      6      7.705741 *        33.531436 *       351.794691 *     1     3     2
    61)      C      6      6.668468 *        30.092731 *       342.456238 *     1     3     2
    62)      C      6      6.122413 *        58.189246 *        33.072277 *     1     2     3
    63)      C      6      5.911161 *        56.943063 *        47.973068 *     1     2     3
    64)      C      6      6.750153 *        67.081121 *        23.992947 *     1     2     3
    65)      C      6      6.483459 *        61.256526 *        11.605245 *     1     2     3
    66)      C      6      7.177528 *        66.710573 *       362.524889 *     1     2     3
    67)      N      7      8.006927 *        74.432030 *       364.577151 *     1     2     3
    68)      C      6      8.148601 *        77.703937 *        13.571637 *     1     2     3
    69)      C      6      7.617077 *        75.265069 *        22.573595 *     1     2     3
    70)      C      6      5.397171 *       137.350739 *       182.716292 *     1     2     3
    71)      C      6      4.587055 *       128.836626 *       174.953834 *     1     2     3
    72)      C      6      6.477725 *       144.471520 *       190.896532 *     1     2     3
    73)      C      6      6.939674 *       158.651301 *       172.435759 *     1     3     2
    74)      C      6      8.211189 *       156.331213 *       162.604583 *     1     3     2
    75)      C      6      8.926854 *       159.024490 *       143.883971 *     1     3     2
    76)      N      7      8.648573 *       141.289592 *       204.862037 *     1     2     3
    77)      C      6      7.479070 *       138.516639 *       199.653448 *     1     2     3
    78)      C      6      3.719982 *       118.098550 *       161.462767 *     1     2     3
    79)      C      6      2.757718 *       127.929296 *       143.934834 *     1     2     3
    80)      C      6      4.351352 *        99.393614 *       156.904667 *     1     2     3
    81)      C      6      7.040672 *        91.951995 *       145.605381 *     1     2     3
    82)      C      6      7.321332 *        93.661419 *       155.687657 *     1     2     3
    83)      N      7      6.844162 *        94.296360 *       165.695075 *     1     2     3
    84)      C      6      4.400360 *        87.077571 *       173.324087 *     1     2     3
    85)      C      6      5.503715 *        94.987791 *       167.459627 *     1     2     3
    86)      C      6      4.698478 *       116.882758 *        83.387566 *     1     2     3
    87)      C      6      5.323547 *       130.403331 *        79.354241 *     1     2     3
    88)      C      6      5.204699 *       101.170025 *        82.192916 *     1     2     3
    89)      C      6      5.880942 *        96.275979 *        70.562520 *     1     2     3
    90)      C      6      6.103723 *        84.582742 *        66.351964 *     1     2     3
    91)      C      6      5.725273 *        72.545567 *        71.539681 *     1     2     3
    92)      C      6      5.304490 *        75.237662 *        85.900501 *     1     2     3
    93)      C      6      5.016112 *        88.519004 *        92.526475 *     1     2     3
    94)      C      6      5.773464 *        60.787471 *        63.393566 *     1     2     3
    95)      C      6      5.512974 *        46.838301 *        60.259999 *     1     2     3

 Alpha eigenvalues:
 -.45556D+02 -.43120D+02 -.42192D+02 -.41882D+02 -.41349D+02 -.40588D+02 -.40002D+02 -.39447D+02 -.39357D+02 -.38736D+02
 -.38498D+02 -.38033D+02 -.37551D+02 -.36594D+02 -.36399D+02 -.34826D+02 -.34654D+02 -.34290D+02 -.33573D+02 -.33062D+02
 -.32609D+02 -.32312D+02 -.31809D+02 -.31622D+02 -.31522D+02 -.31138D+02 -.30835D+02 -.30459D+02 -.29865D+02 -.29695D+02
 -.29176D+02 -.28838D+02 -.28741D+02 -.28623D+02 -.28425D+02 -.28187D+02 -.28128D+02 -.28018D+02 -.27808D+02 -.27353D+02
 -.27164D+02 -.27067D+02 -.26735D+02 -.26196D+02 -.25952D+02 -.25837D+02 -.24874D+02 -.24560D+02 -.24246D+02 -.23788D+02
 -.23643D+02 -.23497D+02 -.23320D+02 -.22993D+02 -.22965D+02 -.22836D+02 -.22281D+02 -.22109D+02 -.21945D+02 -.21824D+02
 -.21792D+02 -.21502D+02 -.21381D+02 -.21137D+02 -.21119D+02 -.20925D+02 -.20810D+02 -.20754D+02 -.20746D+02 -.20475D+02
 -.20445D+02 -.20330D+02 -.19973D+02 -.19856D+02 -.19703D+02 -.19499D+02 -.19400D+02 -.19343D+02 -.19209D+02 -.19081D+02
 -.19001D+02 -.18918D+02 -.18857D+02 -.18670D+02 -.18574D+02 -.18516D+02 -.18370D+02 -.18322D+02 -.18244D+02 -.18204D+02
 -.18100D+02 -.17987D+02 -.17916D+02 -.17756D+02 -.17737D+02 -.17602D+02 -.17256D+02 -.17166D+02 -.17018D+02 -.16965D+02
 -.16865D+02 -.16637D+02 -.16430D+02 -.16334D+02 -.16294D+02 -.16158D+02 -.16023D+02 -.15896D+02 -.15797D+02 -.15701D+02
 -.15606D+02 -.15540D+02 -.15412D+02 -.15401D+02 -.15306D+02 -.15273D+02 -.15233D+02 -.14952D+02 -.14880D+02 -.14823D+02
 -.14787D+02 -.14613D+02 -.14414D+02 -.14345D+02 -.14295D+02 -.14211D+02 -.14175D+02 -.14010D+02 -.13874D+02 -.13816D+02
 -.13809D+02 -.13617D+02 -.13583D+02 -.13560D+02 -.13545D+02 -.13419D+02 -.13348D+02 -.13293D+02 -.13239D+02 -.13092D+02
 -.13012D+02 -.12941D+02 -.12931D+02 -.12855D+02 -.12810D+02 -.12775D+02 -.12751D+02 -.12657D+02 -.12542D+02 -.12527D+02
 -.12371D+02 -.12302D+02 -.12291D+02 -.12266D+02 -.12142D+02 -.12060D+02 -.12043D+02 -.12021D+02 -.12018D+02 -.11958D+02
 -.11935D+02 -.11924D+02 -.11896D+02 -.11822D+02 -.11771D+02 -.11740D+02 -.11653D+02 -.11593D+02 -.11562D+02 -.11525D+02
 -.11351D+02 -.11322D+02 -.11319D+02 -.11149D+02 -.11003D+02 -.10984D+02 -.10909D+02 -.10695D+02 -.10667D+02 -.10619D+02
 -.10548D+02 -.10538D+02 -.10419D+02 -.10299D+02 -.10044D+02 -.97475D+01 -.97261D+01 -.94835D+01 -.92801D+01 -.32707D+01
 -.31272D+01 -.27950D+01 -.25100D+01 -.24206D+01 -.20496D+01 -.19788D+01 -.18717D+01 -.18070D+01 -.17176D+01 -.15924D+01
 -.15693D+01 -.15235D+01 -.14331D+01 -.13867D+01 -.13473D+01 -.13415D+01 -.13149D+01 -.12386D+01 -.12156D+01 -.11915D+01
 -.11300D+01 -.11188D+01 -.10919D+01 -.96226D+00 -.89864D+00 -.89599D+00 -.88885D+00 -.85281D+00 -.81610D+00 -.77473D+00
 -.62820D+00 -.48977D+00 -.43062D+00 -.33759D+00 -.21809D+00 -.19803D+00 -.17519D+00 -.12656D+00 -.11192D+00 0.51970D-01
 0.78914D-01 0.15029D+00 0.16878D+00 0.17268D+00 0.28389D+00 0.30268D+00 0.34958D+00 0.40342D+00 0.43100D+00 0.49473D+00
 0.50982D+00 0.54522D+00 0.58474D+00 0.70062D+00 0.73277D+00 0.75413D+00 0.78761D+00 0.87361D+00 0.91884D+00 0.96127D+00
 0.10082D+01 0.10427D+01 0.10489D+01 0.10729D+01 0.11420D+01 0.11729D+01 0.12232D+01 0.12316D+01 0.13013D+01 0.13295D+01
 0.13346D+01 0.13453D+01 0.14379D+01 0.14492D+01 0.14787D+01 0.15066D+01 0.15226D+01 0.15924D+01 0.16543D+01 0.16876D+01
 0.16966D+01 0.17401D+01 0.17860D+01 0.18086D+01 0.18563D+01 0.18762D+01 0.18982D+01 0.19301D+01 0.19654D+01 0.19981D+01
 0.20122D+01 0.20408D+01 0.20661D+01 0.20859D+01 0.21036D+01 0.21366D+01 0.22479D+01 0.22615D+01 0.22913D+01 0.23199D+01
 0.23408D+01 0.23637D+01 0.24308D+01 0.24477D+01 0.24664D+01 0.25379D+01 0.25981D+01 0.26376D+01 0.26891D+01 0.27128D+01
 0.27258D+01 0.27387D+01 0.27656D+01 0.28121D+01 0.28734D+01 0.29263D+01 0.29962D+01 0.30544D+01 0.30804D+01 0.30911D+01
 0.31272D+01 0.31514D+01 0.32044D+01 0.32417D+01 0.32690D+01 0.33027D+01 0.33791D+01 0.33834D+01 0.34167D+01 0.34218D+01
 0.35307D+01 0.35400D+01 0.35644D+01 0.35770D+01 0.36007D+01 0.36405D+01 0.36918D+01 0.37205D+01 0.37670D+01 0.38247D+01
 0.38378D+01 0.39141D+01 0.39448D+01 0.39861D+01 0.40065D+01 0.40323D+01 0.40747D+01 0.41654D+01 0.41965D+01 0.42587D+01
 0.42805D+01 0.43410D+01 0.43644D+01 0.43707D+01 0.44335D+01 0.44708D+01 0.44887D+01 0.44922D+01 0.45533D+01 0.46523D+01
 0.46624D+01 0.46955D+01 0.47686D+01 0.47804D+01 0.48738D+01 0.52529D+01 0.53175D+01 0.53689D+01 0.58198D+01 0.58337D+01
 0.58882D+01 0.59168D+01 0.60064D+01 0.60595D+01 0.61764D+01 0.61940D+01 0.63521D+01 0.63582D+01

 Beta eigenvalues:
 -.45542D+02 -.43066D+02 -.42121D+02 -.41841D+02 -.41332D+02 -.40629D+02 -.39943D+02 -.39471D+02 -.39407D+02 -.38583D+02
 -.38460D+02 -.38135D+02 -.37706D+02 -.36641D+02 -.36391D+02 -.34942D+02 -.34692D+02 -.34337D+02 -.33573D+02 -.33030D+02
 -.32848D+02 -.32314D+02 -.31867D+02 -.31641D+02 -.31506D+02 -.31193D+02 -.30869D+02 -.30539D+02 -.29949D+02 -.29639D+02
 -.29135D+02 -.28801D+02 -.28673D+02 -.28650D+02 -.28500D+02 -.28150D+02 -.28077D+02 -.27805D+02 -.27630D+02 -.27412D+02
 -.27160D+02 -.27100D+02 -.26726D+02 -.26177D+02 -.26040D+02 -.25631D+02 -.24805D+02 -.24631D+02 -.24237D+02 -.24022D+02
 -.23835D+02 -.23432D+02 -.23246D+02 -.23043D+02 -.22970D+02 -.22729D+02 -.22532D+02 -.22233D+02 -.22065D+02 -.21972D+02
 -.21808D+02 -.21738D+02 -.21422D+02 -.21263D+02 -.21083D+02 -.21006D+02 -.20821D+02 -.20700D+02 -.20641D+02 -.20574D+02
 -.20339D+02 -.20169D+02 -.19937D+02 -.19830D+02 -.19600D+02 -.19545D+02 -.19478D+02 -.19372D+02 -.19220D+02 -.19110D+02
 -.18921D+02 -.18886D+02 -.18765D+02 -.18649D+02 -.18605D+02 -.18431D+02 -.18352D+02 -.18267D+02 -.18198D+02 -.18041D+02
 -.18035D+02 -.17932D+02 -.17808D+02 -.17701D+02 -.17547D+02 -.17354D+02 -.17327D+02 -.17253D+02 -.17192D+02 -.16947D+02
 -.16934D+02 -.16499D+02 -.16377D+02 -.16319D+02 -.16220D+02 -.16122D+02 -.15913D+02 -.15845D+02 -.15729D+02 -.15648D+02
 -.15618D+02 -.15529D+02 -.15496D+02 -.15358D+02 -.15224D+02 -.15210D+02 -.15152D+02 -.14999D+02 -.14932D+02 -.14876D+02
 -.14831D+02 -.14775D+02 -.14569D+02 -.14485D+02 -.14383D+02 -.14374D+02 -.14234D+02 -.14197D+02 -.14175D+02 -.13985D+02
 -.13907D+02 -.13775D+02 -.13689D+02 -.13634D+02 -.13437D+02 -.13400D+02 -.13330D+02 -.13257D+02 -.13188D+02 -.13141D+02
 -.13080D+02 -.12999D+02 -.12924D+02 -.12905D+02 -.12665D+02 -.12609D+02 -.12486D+02 -.12381D+02 -.12348D+02 -.12338D+02
 -.12303D+02 -.12299D+02 -.12104D+02 -.12032D+02 -.11978D+02 -.11962D+02 -.11910D+02 -.11863D+02 -.11858D+02 -.11845D+02
 -.11826D+02 -.11754D+02 -.11725D+02 -.11706D+02 -.11593D+02 -.11559D+02 -.11499D+02 -.11470D+02 -.11464D+02 -.11404D+02
 -.11367D+02 -.11230D+02 -.11166D+02 -.11129D+02 -.11039D+02 -.10946D+02 -.10888D+02 -.10886D+02 -.10864D+02 -.10730D+02
 -.10662D+02 -.10646D+02 -.10377D+02 -.10371D+02 -.10274D+02 -.95448D+01 -.94482D+01 -.93596D+01 -.28200D+01 -.27305D+01
 -.24825D+01 -.24015D+01 -.22656D+01 -.20293D+01 -.19786D+01 -.19278D+01 -.19212D+01 -.18709D+01 -.17685D+01 -.17119D+01
 -.16967D+01 -.16042D+01 -.15637D+01 -.15240D+01 -.14349D+01 -.13995D+01 -.13477D+01 -.12954D+01 -.12208D+01 -.11960D+01
 -.11641D+01 -.10906D+01 -.99445D+00 -.95141D+00 -.87271D+00 -.71708D+00 -.70834D+00 -.62854D+00 -.57491D+00 -.54841D+00
 -.50213D+00 -.47852D+00 -.41059D+00 -.37913D+00 -.30460D+00 -.27753D+00 -.13578D+00 -.29671D-01 0.35220D-02 0.50792D-01
 0.58587D-01 0.12435D+00 0.21185D+00 0.27226D+00 0.27975D+00 0.35413D+00 0.36644D+00 0.43451D+00 0.47581D+00 0.49697D+00
 0.52860D+00 0.56398D+00 0.61691D+00 0.65508D+00 0.71763D+00 0.81122D+00 0.86214D+00 0.87364D+00 0.91905D+00 0.96243D+00
 0.10412D+01 0.11126D+01 0.11399D+01 0.11797D+01 0.11965D+01 0.12030D+01 0.12577D+01 0.12759D+01 0.13364D+01 0.13527D+01
 0.13922D+01 0.14358D+01 0.14531D+01 0.14767D+01 0.15383D+01 0.15553D+01 0.16021D+01 0.16275D+01 0.16426D+01 0.16766D+01
 0.17055D+01 0.17723D+01 0.17951D+01 0.18101D+01 0.18374D+01 0.18516D+01 0.19181D+01 0.19395D+01 0.19599D+01 0.19859D+01
 0.20264D+01 0.20334D+01 0.21002D+01 0.21123D+01 0.21588D+01 0.22112D+01 0.22215D+01 0.22370D+01 0.22937D+01 0.23676D+01
 0.23793D+01 0.24378D+01 0.24879D+01 0.25052D+01 0.25515D+01 0.25727D+01 0.26547D+01 0.26673D+01 0.26722D+01 0.26792D+01
 0.27394D+01 0.28072D+01 0.28152D+01 0.28228D+01 0.29013D+01 0.29333D+01 0.29716D+01 0.30316D+01 0.30677D+01 0.30838D+01
 0.31204D+01 0.31789D+01 0.32218D+01 0.32459D+01 0.32763D+01 0.33125D+01 0.33337D+01 0.33582D+01 0.34124D+01 0.34312D+01
 0.34682D+01 0.34968D+01 0.35320D+01 0.35471D+01 0.36233D+01 0.36933D+01 0.37248D+01 0.37642D+01 0.37969D+01 0.38140D+01
 0.38785D+01 0.39241D+01 0.39829D+01 0.40617D+01 0.40657D+01 0.40968D+01 0.41120D+01 0.41203D+01 0.41273D+01 0.41615D+01
 0.41830D+01 0.42100D+01 0.42584D+01 0.43383D+01 0.44151D+01 0.44584D+01 0.45118D+01 0.45162D+01 0.46213D+01 0.46557D+01
 0.46990D+01 0.48285D+01 0.49246D+01 0.49595D+01 0.50279D+01 0.52827D+01 0.52925D+01 0.54672D+01 0.55135D+01 0.55563D+01
 0.56056D+01 0.57853D+01 0.58866D+01 0.59140D+01 0.59650D+01 0.61775D+01 0.62588D+01 0.67883D+01

 UHF calculation:
 Alpha HOMO=        -9.280104 eV
 Beta  HOMO=        -9.359600 eV
 Alpha LUMO=        -3.270733 eV
 Beta  LUMO=        -2.820021 eV


     Net atomic charges.
 Atom No.     Total       A dens      B dens  QALPHA-QBETA; Sum over Wiberg coef;    X,Y,Z cartesian Gradient & length
    1  C      0.02080     2.31942     1.65979     0.65963        3.61797             -0.00029    0.00214   -0.00397    0.00452
    2  C     -0.04666     1.68515     2.36151    -0.67636        3.53289             -0.00416   -0.00311    0.00815    0.00966
    3  C      0.00253     1.70564     2.29184    -0.58620        3.74847              0.00096    0.00045   -0.00359    0.00374
    4  C      0.02313     2.29762     1.67925     0.61837        3.56366              0.00178    0.00322    0.00375    0.00525
    5  C     -0.06384     1.38553     2.67830    -1.29277        2.88188              0.01090    0.01712    0.00186    0.02038
    6  N      0.08974     2.67108     2.23918     0.43190        2.86897             -0.00811   -0.02027    0.00078    0.02185
    7  C      0.03692     1.63598     2.32710    -0.69112        3.63138             -0.00333   -0.00041   -0.00249    0.00418
    8  C     -0.04447     2.37546     1.66901     0.70644        3.56911              0.00157   -0.00355    0.00149    0.00416
    9  C      0.03461     1.64252     2.32287    -0.68035        3.57019             -0.00675   -0.00370   -0.01528    0.01711
   10  C     -0.13737     2.45336     1.68401     0.76935        3.43843             -0.01211   -0.00489   -0.00092    0.01309
   11  C     -0.00053     2.31143     1.68911     0.62232        3.53802              0.02406    0.01082    0.00281    0.02653
   12  C     -0.06337     1.86764     2.19573    -0.32808        3.81990              0.00636    0.00165   -0.00177    0.00681
   13  C     -0.00053     2.30353     1.69700     0.60653        3.57361              0.00414    0.00609   -0.00409    0.00842
   14  C     -0.04318     1.32142     2.72176    -1.40034        2.66911             -0.00365   -0.00051   -0.00129    0.00390
   15  N      0.10805     2.63955     2.25240     0.38716        2.93567             -0.01698   -0.00626   -0.00216    0.01823
   16  C     -0.04138     2.23448     1.80690     0.42758        2.90928              0.01067    0.00676    0.01408    0.01891
   17  C     -0.06208     1.76247     2.29961    -0.53714        3.80259              0.00313    0.00474    0.00255    0.00623
   18  C     -0.06820     2.30028     1.76792     0.53236        3.82132             -0.00397   -0.00041    0.00661    0.00773
   19  C      0.10951     2.23402     1.65647     0.57755        3.65378             -0.01293    0.00605    0.00160    0.01436
   20  C     -0.02181     1.32455     2.69726    -1.37270        2.92397              0.00022   -0.00229   -0.00750    0.00784
   21  C     -0.05239     2.67013     1.38226     1.28787        3.03883              0.00692    0.00170    0.00819    0.01086
   22  C     -0.01188     1.32819     2.68368    -1.35549        2.77426             -0.00770   -0.00367    0.00684    0.01094
   23  N      0.08144     2.61763     2.30093     0.31670        2.99821             -0.00046   -0.00800   -0.02208    0.02349
   24  C     -0.05344     2.27514     1.77831     0.49683        2.95602              0.01460    0.00425    0.00807    0.01721
   25  C      0.12717     1.64716     2.22567    -0.57851        3.66876             -0.00138    0.00545    0.00190    0.00593
   26  C     -0.11095     2.31542     1.79553     0.51988        3.72113             -0.00297   -0.00884   -0.00347    0.00995
   27  C     -0.13244     2.31689     1.81556     0.50133        3.74112              0.00040   -0.00054   -0.00143    0.00158
   28  C     -0.07469     1.41525     2.65943    -1.24418        3.02093             -0.00117    0.00361   -0.00237    0.00447
   29  C      0.02956     2.55473     1.41571     1.13901        3.04036              0.01067    0.00903    0.00569    0.01509
   30  C     -0.06069     2.16276     1.89793     0.26483        3.07500             -0.01255   -0.00122   -0.00211    0.01279
   31  C     -0.35928     2.43947     1.91981     0.51966        3.18433             -0.00021   -0.00817    0.00028    0.00818
   32  N      0.56668     2.13083     2.30249    -0.17166        3.63434              0.00341   -0.00034   -0.00468    0.00580
   33  C     -0.00412     2.27502     1.72910     0.54592        3.68488              0.01008    0.00140    0.00276    0.01054
   34  C      0.03132     1.73533     2.23334    -0.49801        3.68100             -0.00654    0.00221    0.00077    0.00695
   35  C      0.11697     1.59882     2.28421    -0.68538        3.60513              0.00795   -0.00171   -0.01497    0.01704
   36  C     -0.05920     2.77818     1.28102     1.49716        2.85054             -0.00144    0.01388    0.00441    0.01464
   37  C     -0.05230     1.28952     2.76277    -1.47325        2.89861             -0.00067    0.01084    0.01029    0.01496
   38  C      0.04938     2.37618     1.57444     0.80174        3.48610             -0.01606   -0.01295    0.01871    0.02785
   39  C     -0.03785     1.28462     2.75323    -1.46862        2.90038              0.01403   -0.00863   -0.02177    0.02730
   40  C     -0.03462     2.77140     1.26322     1.50817        2.83996             -0.00408   -0.00812    0.00655    0.01120
   41  C      0.19537     1.84410     1.96053    -0.11644        3.88843              0.00256    0.01074   -0.00112    0.01110
   42  C     -0.02248     1.79679     2.22568    -0.42889        2.70558              0.00179    0.00006    0.01107    0.01121
   43  C      0.07974     1.77210     2.14817    -0.37607        3.86867             -0.00401   -0.00593   -0.00289    0.00772
   44  C     -0.05939     2.52214     1.53725     0.98489        3.39995              0.00120    0.00126    0.00164    0.00239
   45  C     -0.00413     2.32435     1.67978     0.64457        3.65922             -0.00759   -0.00614    0.00236    0.01005
   46  C     -0.09524     1.74977     2.34547    -0.59570        3.66472              0.00749   -0.00664    0.00093    0.01005
   47  C      0.01402     2.68740     1.29858     1.38882        2.94058             -0.00301   -0.00313   -0.00574    0.00720
   48  C     -0.00706     1.34026     2.66680    -1.32655        2.98904              0.00446   -0.00070   -0.00753    0.00878
   49  C      0.00383     2.66291     1.33325     1.32966        2.89872             -0.00586    0.01010    0.00712    0.01367
   50  N      0.04615     2.26002     2.69383    -0.43381        2.88612              0.00569    0.00587    0.00544    0.00982
   51  C      0.04763     1.70093     2.25144    -0.55051        3.77533             -0.00387   -0.00332    0.00365    0.00627
   52  C      0.01543     2.37987     1.60470     0.77517        3.42842             -0.00324    0.00728    0.00393    0.00888
   53  C      0.36520     1.95056     1.68424     0.26631        3.83499              0.00560    0.00003   -0.00425    0.00702
   54  C      0.05883     1.76795     2.17322    -0.40527        3.75817             -0.00397    0.00859    0.00371    0.01016
   55  C     -0.10468     2.10296     2.00172     0.10124        3.93320              0.00095   -0.01900    0.00515    0.01971
   56  N     -0.01801     2.45335     2.56466    -0.11132        2.96741             -0.00201    0.01150   -0.00648    0.01335
   57  C      0.27675     1.84522     1.87803    -0.03280        2.29329             -0.00769    0.00401   -0.00133    0.00877
   58  C     -0.64052     2.21421     2.42631    -0.21210        3.76807              0.00690   -0.00426    0.00317    0.00871
   59  C      0.06222     1.71090     2.22689    -0.51599        3.69811              0.00196    0.00800   -0.01038    0.01325
   60  C     -0.07066     2.26069     1.80997     0.45072        3.77772              0.00288    0.00040    0.00629    0.00693
   61  C     -0.00089     1.77746     2.22342    -0.44596        3.76102             -0.00060   -0.00175    0.00305    0.00357
   62  C     -0.09965     2.25934     1.84031     0.41903        3.72625              0.00448   -0.00895    0.00369    0.01067
   63  C     -0.02040     1.39534     2.62506    -1.22972        2.91734              0.00024    0.00323    0.00242    0.00404
   64  N      0.13481     2.56239     2.30280     0.25958        2.98469             -0.00079   -0.00072   -0.00159    0.00192
   65  C     -0.05503     1.40767     2.64735    -1.23968        2.97016             -0.00074    0.00781   -0.00727    0.01070
   66  C      0.00199     2.61845     1.37957     1.23888        2.95620             -0.00144   -0.00515    0.00334    0.00631
   67  C     -0.03172     2.01843     2.01329     0.00514        3.91857              0.00545   -0.00028    0.00209    0.00584
   68  C     -0.10312     2.06431     2.03881     0.02550        3.91427             -0.00346   -0.00192    0.00070    0.00402
   69  C      0.06697     2.25609     1.67694     0.57915        3.62327             -0.00202    0.00215   -0.00402    0.00498
   70  C      0.05814     1.65332     2.28855    -0.63523        3.68395              0.00541   -0.00212    0.00162    0.00603
   71  C     -0.05406     2.75795     1.29612     1.46183        2.78944             -0.00207    0.00687    0.00019    0.00718
   72  C     -0.05402     1.32961     2.72441    -1.39480        2.85712             -0.00236   -0.01405   -0.00705    0.01589
   73  N      0.14948     2.61696     2.23355     0.38341        2.89071              0.00138    0.00055    0.00390    0.00418
   74  C     -0.08969     1.35770     2.73200    -1.37430        2.82398             -0.00671   -0.00079   -0.00255    0.00722
   75  C      0.11907     2.20445     1.67648     0.52796        3.68601             -0.00013   -0.00473    0.00070    0.00478
   76  C     -0.08428     1.79837     2.28591    -0.48754        3.71542             -0.00128    0.00157   -0.00220    0.00299
   77  C     -0.07939     1.94784     2.13155    -0.18371        3.77620              0.00079    0.00033   -0.00234    0.00249
   78  C     -0.04406     2.77498     1.26909     1.50589        2.80006              0.00134    0.00399   -0.00185    0.00460
   79  C     -0.06923     1.37393     2.69530    -1.32137        3.02102             -0.00055   -0.00417    0.00211    0.00471
   80  N      0.22146     2.66346     2.11508     0.54838        2.70631             -0.00498    0.00130    0.00474    0.00700
   81  C      0.19327     1.92758     1.87916     0.04842        2.15589              0.00263    0.00120   -0.00304    0.00420
   82  C     -0.24659     1.79823     2.44836    -0.65014        3.45879             -0.00052    0.00209    0.00001    0.00215
   83  C     -0.04513     1.78201     2.26312    -0.48111        3.64527              0.00455   -0.00705   -0.00387    0.00924
   84  C      0.06864     2.66000     1.27136     1.38864        2.76010              0.00102    0.00047    0.00011    0.00113
   85  C      0.09464     1.69318     2.21218    -0.51899        3.62005             -0.00813   -0.00023   -0.00360    0.00890
   86  C     -0.04311     2.65588     1.38723     1.26866        3.07783             -0.00550    0.00080    0.00019    0.00556
   87  C     -0.01908     1.35448     2.66459    -1.31011        2.98457              0.01219    0.00364    0.00370    0.01325
   88  C      0.07001     2.21323     1.71676     0.49647        3.71460              0.00413    0.00976   -0.00556    0.01197
   89  C     -0.00309     2.34978     1.65331     0.69647        2.90090             -0.00245   -0.00413    0.00050    0.00483
   90  C     -0.01894     2.11412     1.90482     0.20930        3.84553              0.00134   -0.00432   -0.00366    0.00582
   91  C      0.10903     1.59983     2.29113    -0.69130        3.53801             -0.01382   -0.00130    0.00802    0.01603
   92  C     -0.05957     2.21337     1.84620     0.36717        3.85503              0.00803   -0.00662   -0.00945    0.01405

 Wiberg coefficients.
 Atom  Number Atom  Number   Distance   Wiberg coefficient
   C     1      C     2       1.40495    1.2772
   C     1      C     3       1.42406    1.1241
   C     2      C     4       2.97613    0.0111
   C     3      C     4       1.42506    1.2481
   C     4      C     5       1.39160    1.2069
   C     3      N     6       2.80425    0.0433
   C     4      N     6       2.43919    0.0140
   C     5      N     6       1.29674    1.5828
   C     4      C     7       2.84461    0.0465
   N     6      C     7       1.39327    1.1733
   C     2      C     8       3.72939    0.0106
   C     3      C     8       1.43416    1.2362
   C     5      C     8       2.71478    0.0402
   N     6      C     8       2.45579    0.0147
   C     7      C     8       1.44268    1.1967
   C     1      C     9       3.36914    0.0139
   C     2      C    10       1.43531    1.1733
   C     9      C    10       1.43414    1.1949
   C     9      C    11       1.41520    1.1943
   C    11      C    12       1.48410    1.0406
   C    12      C    13       1.45707    1.0637
   C    11      C    14       2.73656    0.0388
   C    13      C    14       1.38438    1.3163
   C     9      N    15       3.74669    0.0188
   C    11      N    15       2.43912    0.0144
   C    12      N    15       2.84909    0.0200
   C    13      N    15       2.47603    0.0160
   C    14      N    15       1.35104    1.2394
   C    11      C    16       1.39629    1.1871
   C    13      C    16       2.76002    0.0462
   C    14      C    16       2.21908    0.0213
   N    15      C    16       1.29937    1.6150
   C    17      C    18       1.20689    2.5984
   C    17      C    19       1.39095    1.1042
   C    18      C    19       2.59784    0.0135
   C    18      C    20       3.60294    0.0322
   C    19      C    20       1.39467    1.2681
   C    19      C    21       2.39023    0.0157
   C    20      C    21       1.33354    1.5055
   C    19      C    22       2.79864    0.0773
   C    20      C    22       2.34606    0.0165
   C    21      C    22       1.34489    1.4293
   C    19      N    23       2.48569    0.0175
   C    20      N    23       2.76391    0.0689
   C    21      N    23       2.36048    0.0171
   C    22      N    23       1.36531    1.2227
   C    18      C    24       3.60106    0.0265
   C    19      C    24       1.42250    1.1503
   C    20      C    24       2.29554    0.0241
   C    21      C    24       2.58354    0.0658
   C    22      C    24       2.23386    0.0180
   N    23      C    24       1.30370    1.6630
   C    17      C    25       2.60532    0.0141
   C    18      C    25       1.39849    1.1058
   C    17      C    26       3.51282    0.0381
   C    25      C    26       1.36138    1.4136
   C    17      C    27       3.54963    0.0161
   C    25      C    27       1.45296    1.0320
   C    26      C    28       3.58668    0.0142
   C    27      C    28       1.38017    1.3685
   C    27      C    29       2.43735    0.0148
   C    28      C    29       1.33355    1.5019
   C    27      C    30       2.83402    0.0902
   C    28      C    30       2.31515    0.0313
   C    29      C    30       1.35713    1.3403
   C    27      C    31       2.38745    0.0501
   C    28      C    31       2.58969    0.0644
   C    29      C    31       2.28653    0.0826
   C    30      C    31       1.33488    1.5833
   C    25      N    32       2.58539    0.0123
   C    27      N    32       1.44287    1.1183
   C    28      N    32       2.34358    0.0227
   C    29      N    32       2.75848    0.0884
   C    30      N    32       2.40584    0.0105
   C    31      N    32       1.34922    1.3732
   C    25      C    33       2.75123    0.0373
   C    26      C    33       1.44679    0.9833
   C    25      C    34       2.63670    0.0192
   C    26      C    34       1.40042    1.1727
   C    33      C    34       1.37165    1.3960
   C    26      C    35       2.73212    0.0211
   C    33      C    35       1.38854    1.1785
   C    34      C    35       2.67002    0.0130
   C    34      C    36       3.43760    0.0149
   C    35      C    36       1.41317    1.1539
   C    35      C    37       2.42916    0.0151
   C    36      C    37       1.31952    1.6028
   C    35      C    38       2.97632    0.0410
   C    36      C    38       2.43494    0.0151
   C    37      C    38       1.40659    1.2099
   C    35      C    39       2.44085    0.0155
   C    36      C    39       2.63783    0.0378
   C    38      C    39       1.40205    1.2261
   C    34      C    40       3.86215    0.0174
   C    35      C    40       1.41459    1.1576
   C    37      C    40       2.62166    0.0378
   C    38      C    40       2.42707    0.0152
   C    39      C    40       1.32409    1.5889
   C     9      C    41       2.65481    0.0101
   C    10      C    41       1.50762    0.9493
   C    12      C    41       2.55987    0.0124
   C    38      C    41       1.49334    0.9379
   C     9      C    42       2.78801    0.0197
   C    10      C    42       2.34182    0.0102
   C    12      C    42       1.34395    1.6136
   C    14      C    42       3.63949    0.0105
   C    41      C    42       1.45623    0.9700
   C    26      C    43       2.66197    0.0138
   C    33      C    43       2.75653    0.0165
   C    34      C    43       1.43832    0.9851
   C    26      C    44       3.73618    0.0162
   C    33      C    44       3.52139    0.0221
   C    43      C    44       1.31307    1.7947
   N    32      C    45       2.59452    0.0118
   C    43      C    45       1.47309    0.9705
   C    27      C    46       2.58207    0.0109
   C    30      C    46       3.66079    0.0102
   N    32      C    46       1.45829    0.9617
   C    43      C    46       2.57368    0.0107
   C    44      C    46       3.66644    0.0128
   C    45      C    46       1.43633    1.2737
   C    46      C    47       1.39604    1.2647
   C    45      C    48       2.72565    0.0665
   C    46      C    48       2.39617    0.0153
   C    47      C    48       1.32328    1.5579
   C    46      C    49       2.75796    0.0657
   C    47      C    49       2.30958    0.0196
   C    48      C    49       1.35200    1.3249
   C    43      N    50       2.40694    0.0109
   C    44      N    50       3.00594    0.0133
   C    45      N    50       1.39094    1.2776
   C    46      N    50       2.45998    0.0190
   C    47      N    50       2.72735    0.0649
   C    48      N    50       2.35150    0.0146
   C    49      N    50       1.31916    1.4743
   C    34      C    51       3.61067    0.0102
   C    43      C    51       2.66117    0.0176
   C    44      C    51       1.35068    1.4608
   C    43      C    52       3.57490    0.0145
   C    51      C    52       1.40494    1.2166
   C    43      C    53       3.60320    0.0144
   C    51      C    53       1.49141    0.9626
   C    51      C    54       2.57982    0.0133
   C    53      C    54       1.47395    1.0112
   C    54      C    55       1.41947    1.0234
   C    53      N    56       3.53873    0.0138
   C    54      N    56       2.57950    0.0221
   C    55      N    56       1.16014    2.8769
   C    51      C    57       3.57766    0.0198
   C    53      C    57       2.60770    0.1500
   C    54      C    57       3.58074    0.0220
   C    52      C    58       3.57938    0.0123
   C    53      C    58       1.32805    1.6183
   C    57      C    58       1.27993    2.0729
   C    44      C    59       3.76227    0.0133
   C    52      C    59       1.46750    1.1179
   C    54      C    59       3.28100    0.0196
   C    54      C    60       2.59767    0.0218
   C    59      C    60       1.33990    1.4857
   C    52      C    61       2.09937    0.0132
   C    59      C    61       1.48256    0.9634
   C    52      C    62       1.49512    0.9620
   C    59      C    62       2.08507    0.0119
   C    60      C    62       3.39345    0.0135
   C    61      C    62       1.47265    1.1673
   C    52      C    63       2.76920    0.0114
   C    62      C    63       1.35735    1.4399
   C    61      N    64       2.81464    0.0931
   C    62      N    64       2.39017    0.0120
   C    63      N    64       1.33989    1.3649
   C    61      C    65       2.33967    0.0162
   C    62      C    65       2.67389    0.0913
   N    64      C    65       1.32024    1.4867
   C    59      C    66       2.76204    0.0116
   C    60      C    66       3.81194    0.0121
   C    61      C    66       1.35163    1.4675
   C    63      C    66       2.70105    0.0719
   N    64      C    66       2.39261    0.0143
   C    65      C    66       1.35638    1.3601
   C    42      C    67       2.60554    0.0130
   C    67      C    68       1.20059    2.7373
   C    14      C    69       3.78647    0.0115
   C    67      C    69       1.40961    1.0542
   C    68      C    69       2.60925    0.0142
   C    13      C    70       1.43908    1.0850
   C    68      C    70       3.60547    0.0305
   C    69      C    70       1.44630    1.2137
   C    14      C    71       2.89362    0.0103
   C    70      C    71       1.39813    1.2400
   C    69      C    72       2.73907    0.0590
   C    70      C    72       2.43210    0.0136
   C    71      C    72       1.33742    1.4464
   C    69      N    73       2.46758    0.0134
   C    70      N    73       2.89454    0.0561
   C    71      N    73       2.36222    0.0136
   C    72      N    73       1.34101    1.3181
   C    68      C    74       3.54678    0.0279
   C    69      C    74       1.40011    1.2364
   C    71      C    74       2.58746    0.0556
   N    73      C    74       1.31928    1.4784
   C     2      C    75       3.53954    0.0205
   C     3      C    75       2.88594    0.0106
   C    67      C    75       2.58666    0.0156
   C    68      C    75       1.41297    1.0576
   C     1      C    76       1.44946    1.1081
   C     8      C    76       2.85606    0.0117
   C    41      C    76       1.54010    0.9309
   C    67      C    76       3.29777    0.0515
   C    75      C    76       1.37479    1.5123
   C     8      C    77       1.49533    0.9896
   C    67      C    77       3.76319    0.0124
   C    75      C    77       1.48244    0.9816
   C     5      C    78       3.57034    0.0121
   N     6      C    78       2.40964    0.0117
   C     7      C    78       1.39166    1.1507
   N     6      C    79       3.69987    0.0112
   C     7      C    79       2.53021    0.0149
   C     8      C    79       3.13669    0.0113
   C    77      C    79       3.02548    0.0103
   C    78      C    79       1.30863    1.5695
   C     7      N    80       3.31758    0.0107
   C    77      N    80       2.67170    0.0255
   C    78      N    80       2.44198    0.0196
   C    79      N    80       1.32334    1.3680
   C     8      C    81       2.75124    0.0140
   C    75      C    81       2.40022    0.0250
   C    77      C    81       1.55644    0.7950
   C    79      C    81       3.46054    0.0205
   N    80      C    81       2.64208    0.0304
   C    75      C    82       2.58162    0.0129
   C    77      C    82       1.50533    0.9087
   C    78      C    82       2.83131    0.0189
   C    79      C    82       2.23841    0.0101
   N    80      C    82       1.35564    1.2396
   C    81      C    82       1.38942    1.2429
   C     1      C    83       2.64233    0.0106
   C     2      C    83       1.48949    0.9557
   C     9      C    83       2.36881    0.0125
   C    10      C    83       2.36451    0.0256
   C    11      C    83       3.69382    0.0125
   C     1      C    84       3.46310    0.0131
   C     2      C    84       2.23716    0.0101
   C     9      C    84       1.44758    1.0664
   C    10      C    84       2.25928    0.0122
   C    83      C    84       1.36428    1.5904
   C    83      C    85       1.44679    0.9957
   C    84      C    85       2.66883    0.0106
   C    84      C    86       3.41326    0.0139
   C    85      C    86       1.38064    1.3311
   C    85      C    87       2.41016    0.0180
   C    86      C    87       1.31578    1.6282
   C    60      C    88       2.65374    0.0148
   C    85      C    88       2.91828    0.0696
   C    86      C    88       2.39315    0.0163
   C    87      C    88       1.39708    1.2157
   C     3      C    89       3.49576    0.0107
   C    60      C    89       3.77791    0.0107
   C    86      C    89       2.57434    0.0547
   C    87      C    89       2.25641    0.0293
   C    88      C    89       1.41240    1.1734
   C     4      C    90       1.46574    0.9841
   C    84      C    90       3.84838    0.0109
   C    85      C    90       1.46076    1.1478
   C    87      C    90       2.75254    0.0556
   C    88      C    90       2.52074    0.0127
   C    89      C    90       1.36018    1.5742
   C    52      C    91       3.74681    0.0180
   C    54      C    91       2.73127    0.0202
   C    59      C    91       2.71426    0.0178
   C    60      C    91       1.40359    1.1505
   C    88      C    91       1.39460    1.1640
   C    90      C    91       3.69050    0.0120
   C    53      C    92       2.44487    0.0122
   C    54      C    92       1.34696    1.5702
   N    56      C    92       3.46833    0.0450
   C    57      C    92       4.75040    0.0120
   C    58      C    92       3.57296    0.0258
   C    59      C    92       2.51296    0.0111
   C    60      C    92       1.44299    1.0030
   C    61      C    92       3.97678    0.0104
   C    88      C    92       2.67239    0.0156
   C    91      C    92       1.41624    1.1111

     Dipole              X           Y           Z         Total
     POINT-CHARGE    -4.39493     2.49887     2.65515     5.71048
     HYBRID          -3.83436     2.03062     1.85611     4.71921
     SUM             -8.22930     4.52949     4.51127    10.42061
 The component of quadrupole moment in A.U.
     X2          XY          Y2          XZ          YZ          Z2
   -57.63049    16.85195    28.21942    24.28104   -13.50239    29.41107
 Main values of quadrupole tensor
   -68.01358    25.18657    42.82701
 Corresponding eigenvectors      
     0.94335    -0.20212    -0.26312
    -0.32109    -0.75591    -0.57053
     0.08358    -0.62270     0.77799
 Polarizability has not computed due to pointer IN_OUT(2,14)=0

 Heat of formation..........     2764.64285 kcal/mol
 Total energy...............   -11189.88237 eV
 Total energy...............  -258049.87726 kcal/mol
 Electronic energy..........  -165250.19073 eV
 Core-core repulsion energy.   154060.30836 eV
 Final bond order matrix has been written to file *.den

 ------------------------------------------------------


 Ionization potential              9.28010 eV

 Dipole moment                    10.42061 debye

 Electronic energy           -165250.19073 eV

 Core-core repulsion energy   154060.30836 eV

 Heat of formation              2764.64285 kcal/mol

 The total energy in eV:      -11189.88237

 The total energy in kcal/mol:-.2580498773D+06

 ------------------------------------------------------

 Atom   Atomic   Bond length   Bond angle  Twist angle                      Atom                  Coordinates
 number number   (angstroms)   (degrees)    (degrees)                      number
    I               J I         K J I       L K J I           J    K    L    I         X              Y              Z

    1) XX  99                                                                1)      0.00000      0.00000      0.00000
    2) XX  99     0.999990                                    1              2)      0.99999      0.00000      0.00000
    3) XX  99     0.999990      90.000000                     2    1         3)      0.99999      0.99999      0.00000
    4)  C   6     2.978057 *   110.845552 *   116.851797 *    1    2    3    4)     -1.05974     -1.25709      2.48304
    5)  C   6     3.315077 *   120.992895 *    91.263390 *    1    2    3    5)     -1.70704     -0.06266      2.84110
    6)  C   6     4.015441 *    95.460261 *   122.140275 *    1    2    3    6)     -0.38209     -2.12650      3.38464
    7)  C   6     4.933756 *    89.424203 *   109.421200 *    1    2    3    7)      0.04958     -1.64044      4.65279
    8)  C   6     6.151141 *    86.223876 *   115.670321 *    1    2    3    8)      0.40510     -2.65884      5.53200
    9)  N   7     6.686986 *    86.953121 *   126.228264 *    1    2    3    9)      0.35543     -3.94645      5.38656
   10)  C   6     6.075718 *    90.511998 *   136.928576 *    1    2    3   10)     -0.05429     -4.43815      4.14900
   11)  C   6     4.686284 *    94.159715 *   138.952528 *    1    2    3   11)     -0.33993     -3.52492      3.06930
   12)  C   6     4.786487 *   145.696492 *    80.209533 *    1    2    3   12)     -3.95394      0.45871      2.65827
   13)  C   6     3.360810 *   145.281066 *    84.064760 *    1    2    3   13)     -2.76244      0.19793      1.90389
   14)  C   6     5.602194 *   131.182202 *   210.601594 *    1    3    2   14)     -5.17454     -0.04221      2.14638
   15)  C   6     5.292454 *   144.267963 *   198.631175 *    1    3    2   15)     -5.10883     -0.96689      0.98742
   16)  C   6     6.560317 *   149.849141 *   190.874039 *    1    3    2   16)     -6.29939     -1.72308      0.62162
   17)  C   6     7.668529 *   144.011987 *   196.947355 *    1    3    2   17)     -7.43549     -1.33958      1.31351
   18)  N   7     7.933305 *   135.643163 *   204.722977 *    1    3    2   18)     -7.57333     -0.44853      2.31967
   19)  C   6     6.990264 *   129.903039 *   209.902692 *    1    3    2   19)     -6.45783      0.11623      2.67333
   20)  C   6     6.529168 *    71.806362 *   260.945816 *    1    2    3   20)      2.03860     -0.97612     -6.12547
   21)  C   6     6.001160 *    63.608577 *   267.041301 *    1    2    3   21)      2.66752     -0.27747     -5.36854
   22)  C   6     7.335716 *    79.710899 *   255.706691 *    1    2    3   22)      1.31027     -1.78196     -6.99432
   23)  C   6     7.218841 *    90.438956 *   253.457169 *    1    2    3   23)     -0.05530     -2.05537     -6.91983
   24)  C   6     8.328862 *    94.640217 *   249.960956 *    1    2    3   24)     -0.67379     -2.84462     -7.79898
   25)  C   6     9.463549 *    90.143067 *   248.736601 *    1    2    3   25)     -0.02363     -3.43200     -8.81927
   26)  N   7     9.660980 *    82.170774 *   250.184512 *    1    2    3   26)      1.31603     -3.24447     -9.00422
   27)  C   6     8.681866 *    77.614613 *   253.105291 *    1    2    3   27)      1.86214     -2.46435     -8.11383
   28)  C   6     5.656570 *    53.220074 *   276.933030 *    1    2    3   28)      3.38683      0.54688     -4.49745
   29)  C   6     4.576631 *    52.459520 *   288.627353 *    1    2    3   29)      2.78864      1.15912     -3.43882
   30)  C   6     6.721770 *    44.046185 *   277.697783 *    1    2    3   30)      4.83147      0.62597     -4.63112
   31)  C   6     7.501465 *    42.048085 *   264.524775 *    1    2    3   31)      5.57046     -0.47938     -5.00121
   32)  C   6     8.536676 *    36.107263 *   262.960174 *    1    2    3   32)      6.89691     -0.61655     -4.99273
   33)  C   6     8.934102 *    30.997970 *   275.347856 *    1    2    3   33)      7.65818      0.42884     -4.58110
   34)  C   6     8.335044 *    32.847745 *   289.958845 *    1    2    3   34)      7.00239      1.54322     -4.24946
   35)  N   7     7.297178 *    39.042104 *   292.242876 *    1    2    3   35)      5.66760      1.73990     -4.25440
   36)  C   6     3.347802 *    58.579033 *   300.020334 *    1    2    3   36)      1.74528      1.42932     -2.47362
   37)  C   6     4.313588 *    46.571667 *   310.815642 *    1    2    3   37)      2.96536      2.04760     -2.37086
   38)  C   6     2.292753 *    77.329293 *   299.699955 *    1    2    3   38)      0.50291      1.10830     -1.94306
   39)  C   6     1.899111 *    92.367522 *   334.801332 *    1    2    3   39)     -0.07845      1.71692     -0.80787
   40)  C   6     1.665626 *   131.464359 *   354.240000 *    1    2    3   40)     -1.10290      1.24186     -0.12527
   41)  C   6     1.833318 *   168.029040 *   276.457724 *    1    2    3   41)     -1.79345      0.04277     -0.37785
   42)  C   6     2.134389 *   128.639850 *   253.849419 *    1    2    3   42)     -1.33276     -0.46374     -1.60135
   43)  C   6     2.325836 *    97.837051 *   270.339656 *    1    2    3   43)     -0.31714      0.01366     -2.30407
   44)  C   6     2.753405 *   146.445090 *   206.344300 *    1    3    2   44)     -2.58689     -0.65812      0.67537
   45)  C   6     4.100458 *   150.250383 *   189.804264 *    1    3    2   45)     -3.93505     -1.09959      0.34647
   46)  C   6     5.274362 *    41.337191 *   327.835391 *    1    2    3   46)      3.96018      2.94899     -1.85454
   47)  C   6     5.245293 *    36.916771 *   349.557201 *    1    2    3   47)      4.19366      3.09842     -0.57106
   48)  C   6     6.613904 *    45.577644 *   321.763576 *    1    2    3   48)      4.62935      3.71025     -2.92350
   49)  C   6     7.332003 *    44.547636 *   307.339289 *    1    2    3   49)      5.22528      3.11965     -4.08931
   50)  C   6     8.555317 *    49.345461 *   308.462661 *    1    2    3   50)      5.57376      4.03712     -5.08215
   51)  C   6     9.088817 *    53.285490 *   317.205262 *    1    2    3   51)      5.43355      5.34628     -4.94979
   52)  C   6     8.538928 *    54.739609 *   326.982062 *    1    2    3   52)      4.92947      5.84632     -3.79924
   53)  N   7     7.361380 *    52.105557 *   331.212843 *    1    2    3   53)      4.52142      5.09126     -2.79746
   54)  C   6     5.436134 *    37.080150 *    13.571841 *    1    2    3   54)      4.33691      3.18609      0.76914
   55)  C   6     5.847257 *    50.238981 *    19.070562 *    1    2    3   55)      3.73983      4.24820      1.46863
   56)  C   6     5.725574 *    26.644373 *    34.504057 *    1    2    3   56)      5.11756      2.11596      1.45448
   57)  C   6     5.401323 *    32.759779 *    62.165289 *    1    2    3   57)      4.54222      1.36470      2.58459
   58)  C   6     5.532667 *    29.202459 *    90.438646 *    1    2    3   58)      4.82947     -0.02067      2.69929
   59)  N   7     5.882176 *    30.985279 *   112.455648 *    1    2    3   59)      5.04279     -1.15669      2.79863
   60)  C   6     7.705741 *    33.531436 *   351.794691 *    1    3    2   60)      7.52108      1.56295      0.60751
   61)  C   6     6.668468 *    30.092731 *   342.456238 *    1    3    2   61)      6.33406      1.82547      1.00787
   62)  C   6     6.122413 *    58.189246 *    33.072277 *    1    2    3   62)      3.22722      4.35985      2.83914
   63)  C   6     5.911161 *    56.943063 *    47.973068 *    1    2    3   63)      3.22437      3.31681      3.68021
   64)  C   6     6.750153 *    67.081121 *    23.992947 *    1    2    3   64)      2.62870      5.68008      2.52810
   65)  C   6     6.483459 *    61.256526 *    11.605245 *    1    2    3   65)      3.11782      5.56837      1.14355
   66)  C   6     7.177528 *    66.710573 *   362.524889 *    1    2    3   66)      2.83782      6.58630      0.29043
   67)  N   7     8.006927 *    74.432030 *   364.577151 *    1    2    3   67)      2.14891      7.68858      0.61552
   68)  C   6     8.148601 *    77.703937 *    13.571637 *    1    2    3   68)      1.73535      7.73936      1.86829
   69)  C   6     7.617077 *    75.265069 *    22.573595 *    1    2    3   69)      1.93739      6.80220      2.82781
   70)  C   6     5.397171 *   137.350739 *   182.716292 *    1    2    3   70)     -3.96970     -3.65252     -0.17329
   71)  C   6     4.587055 *   128.836626 *   174.953834 *    1    2    3   71)     -2.87655     -3.55918      0.31428
   72)  C   6     6.477725 *   144.471520 *   190.896532 *    1    2    3   72)     -5.27175     -3.69639     -0.71158
   73)  C   6     6.939674 *   158.651301 *   172.435759 *    1    3    2   73)     -6.34122     -2.79953     -0.33256
   74)  C   6     8.211189 *   156.331213 *   162.604583 *    1    3    2   74)     -7.54206     -3.09350     -0.98550
   75)  C   6     8.926854 *   159.024490 *   143.883971 *    1    3    2   75)     -7.71930     -4.06860     -1.88352
   76)  N   7     8.648573 *   141.289592 *   204.862037 *    1    2    3   76)     -6.74863     -4.90742     -2.27400
   77)  C   6     7.479070 *   138.516639 *   199.653448 *    1    2    3   77)     -5.60293     -4.66555     -1.66623
   78)  C   6     3.719982 *   118.098550 *   161.462767 *    1    2    3   78)     -1.75207     -3.11129      1.04327
   79)  C   6     2.757718 *   127.929296 *   143.934834 *    1    2    3   79)     -1.69514     -1.75832      1.28055
   80)  C   6     4.351352 *    99.393614 *   156.904667 *    1    2    3   80)     -0.71021     -3.94893      1.68398
   81)  C   6     7.040672 *    91.951995 *   145.605381 *    1    2    3   81)     -0.23982     -5.80636      3.97489
   82)  C   6     7.321332 *    93.661419 *   155.687657 *    1    2    3   82)     -0.46754     -6.65842      3.00812
   83)  N   7     6.844162 *    94.296360 *   165.695075 *    1    2    3   83)     -0.51273     -6.61332      1.68632
   84)  C   6     4.400360 *    87.077571 *   173.324087 *    1    2    3   84)      0.22435     -4.36484      0.51089
   85)  C   6     5.503715 *    94.987791 *   167.459627 *    1    2    3   85)     -0.47851     -5.35207      1.19048
   86)  C   6     4.698478 *   116.882758 *    83.387566 *    1    2    3   86)     -2.12449      0.48257      4.16285
   87)  C   6     5.323547 *   130.403331 *    79.354241 *    1    2    3   87)     -3.45053      0.74890      3.98411
   88)  C   6     5.204699 *   101.170025 *    82.192916 *    1    2    3   88)     -1.00826      0.69360      5.05878
   89)  C   6     5.880942 *    96.275979 *    70.562520 *    1    2    3   89)     -0.64289      1.94532      5.51252
   90)  C   6     6.103723 *    84.582742 *    66.351964 *    1    2    3   90)      0.57624      2.43737      5.56620
   91)  C   6     5.725273 *    72.545567 *    71.539681 *    1    2    3   91)      1.71728      1.72942      5.18062
   92)  C   6     5.304490 *    75.237662 *    85.900501 *    1    2    3   92)      1.35164      0.36669      5.11627
   93)  C   6     5.016112 *    88.519004 *    92.526475 *    1    2    3   93)      0.12964     -0.22104      5.00956
   94)  C   6     5.773464 *    60.787471 *    63.393566 *    1    2    3   94)      2.81774      2.25684      4.50554
   95)  C   6     5.512974 *    46.838301 *    60.259999 *    1    2    3   95)      3.77120      1.99483      3.49164

 Normal termination. 

 +-------------------------------------------------+
 |    Date: 24.12.2003 Time:  2.30.55              |
 +-------------------------------------------------+
  Elapsed time is       2352 second(s)
  Return code is      0
