# Supplementary material for: Characterization by SEM, TEM and Quantum-Chemical Simulations of the Spherical Carbon with Nitrogen (SCN) Active Carbon Produced by Thermal Decomposition of Poly(vinylpyridine-divinylbenzene) Copolymer
Source: Materials (Basel). 2009 Sep 7;2(3):1239–51. doi: 10.3390/ma2031239 (PMC5445732; doi:10.3390/ma2031239)
Supplement: Supplementary file 1 [file materials-02-01239-s001.zip › Supplementary Data/m00.out]

 *******************************************************************************
 ** Site#:  128            For non-commercial use only         Version 7.030W **
 *******************************************************************************
 ** Cite this work as: MOPAC2007, James J. P. Stewart, Stewart Computational  **
 ** Chemistry, Version 7.030W web: HTTP://OpenMOPAC.net                       **
 *******************************************************************************
 **                                                                           **
 **                                MOPAC2007                                  **
 **                                                                           **
 *******************************************************************************

                            PM3 CALCULATION RESULTS


 *******************************************************************************
 *  CALCULATION DONE:                                Sun Sep 16 20:15:56 2007  *
 *  PM3      - The PM3 Hamiltonian to be used
 *  SINGLET  - SPIN STATE DEFINED AS A SINGLET
 *
 *
 *
 *                 CHARGE ON SYSTEM =     0
 *
 *
 *
 *  XYZ      - CARTESIAN COORDINATE SYSTEM TO BE USED
 *  RESTART  - CALCULATION RESTARTED
 *  EF       - USE EF ROUTINE FOR MINIMUM SEARCH
 *  T=       - A TIME OF 172800.0 SECONDS REQUESTED
 *  DUMP=N   - RESTART FILE WRITTEN EVERY     0.100 SECONDS
 *  CYCLES=  - DO A MAXIMUM OF  5002 STEPS
 *  DDMIN=   - MINIMUM TRUST RADIUS  0.000 ANG/RAD
 *  GNORM=   - EXIT WHEN GRADIENT NORM DROPS BELOW 1.11    
 *  SCFCRT   - DEFAULT SCF CRITERION REPLACED BY   0.100E-05
 *  SHIFT    - A DAMPING FACTOR OF   10.00 DEFINED
 *  BONDS    - FINAL BOND-ORDER MATRIX TO BE PRINTED
 *   PL      - MONITOR CONVERGENCE IN DENSITY MATRIX
 *******************************************************************************
PM3 bonds SINGLET XYZ DDMIN=0.00 DUMP=00.1 GNORM=01.115 CHARGE=+0 &
 SCFCRT=1.D-06 EF  CYCLES=5002 PL SHIFT=010.0 restart
 SKN_2 model by PM3. Point=00. Mult=01.
   ATOM   CHEMICAL            X               Y              Z
 NUMBER    SYMBOL        (ANGSTROMS)     (ANGSTROMS)    (ANGSTROMS)
 
     1       C         -0.1875627  *    0.418692  *    0.028060  *
     2       C          1.2016979  *    0.431523  *   -0.024630  *
     3       C          1.8762629  *    1.640689  *    0.106072  *
     4       C         -0.8664403  *    1.625129  *    0.207310  *
     5       C          1.1499650  *    2.822487  *    0.288973  *
     6       N         -0.2117281  *    2.799192  *    0.332186  *
     7       C          1.8206112  *    4.167183  *    0.443013  *
     8       C          3.1396545  *    4.221207  *   -0.314078  *
     9       H          2.9747301  *    1.693494  *    0.065029  *
    10       H          1.7612694  *   -0.498770  *   -0.165105  *
    11       H         -0.7437632  *   -0.518359  *   -0.069293  *
    12       H         -1.9594945  *    1.687120  *    0.254383  *
    13       H          1.1470820  *    4.943168  *   -0.006978  *
    14       H          3.7608520  *    3.331706  *   -0.114650  *
    15       C          4.9089023  *    2.589332  *    3.384632  *
    16       C          4.1982409  *    3.517164  *    2.629509  *
    17       C          2.8053557  *    3.564659  *    2.719280  *
    18       C          4.2150203  *    1.720726  *    4.224963  *
    19       C          2.1713999  *    2.665513  *    3.591288  *
    20       N          2.8662370  *    1.766880  *    4.322056  *
    21       C          1.9670108  *    4.540981  *    1.940070  *
    22       C          2.4887863  *    5.978705  *    2.051108  *
    23       H          4.7332176  *    4.210295  *    1.968094  *
    24       H          6.0002305  *    2.541859  *    3.320665  *
    25       H          4.7139360  *    0.967049  *    4.843997  *
    26       H          0.9366997  *    4.529601  *    2.383583  *
    27       H          1.8270146  *    6.655938  *    1.459185  *
    28       H          3.4891961  *    6.045899  *    1.562268  *
    29       H          1.0822802  *    2.644938  *    3.725665  *
    30       C         -1.0646975  *    7.636199  *    3.788728  *
    31       C         -1.3067656  *    7.442085  *    5.149950  *
    32       C         -0.2846489  *    6.928856  *    5.951953  *
    33       C          0.1793522  *    7.338267  *    3.245254  *
    34       C          0.9577132  *    6.629084  *    5.407545  *
    35       C          1.2036229  *    6.833824  *    4.047577  *
    36       C         -2.6112549  *    7.846379  *    5.784859  *
    37       C         -2.7014367  *    9.378190  *    5.808492  *
    38       H         -1.8565275  *    8.036619  *    3.145407  *
    39       H          0.3742493  *    7.483874  *    2.170383  *
    40       H         -2.6161419  *    7.485207  *    6.852068  *
    41       H         -2.4704748  *    9.784886  *    4.803264  *
    42       H         -3.7439232  *    9.692308  *    6.027004  *
    43       H          1.7501972  *    6.230232  *    6.052428  *
    44       H         -0.4570435  *    6.770885  *    7.023519  *
    45       C          2.5592038  *    6.487710  *    3.489498  *
    46       C          3.5516463  *    7.646459  *    3.661141  *
    47       H          2.9648680  *    5.646197  *    4.113335  *
    48       H          3.5469306  *    7.927445  *    4.735828  *
    49       H          4.5748996  *    7.267684  *    3.452885  *
    50       C         -6.3581070  *    4.563180  *    5.567590  *
    51       C         -5.9058551  *    5.851683  *    5.261692  *
    52       C         -6.5249136  *    6.531394  *    4.211358  *
    53       C         -7.4021009  *    4.007130  *    4.829821  *
    54       C         -7.5678703  *    5.927089  *    3.511477  *
    55       N         -7.9967171  *    4.682170  *    3.819028  *
    56       C         -4.7436609  *    6.432490  *    6.024371  *
    57       C         -3.8327753  *    7.235745  *    5.082675  *
    58       H         -5.9018076  *    3.996924  *    6.390799  *
    59       H         -7.7917676  *    3.000804  *    5.025186  *
    60       H         -4.1369981  *    5.550860  *    6.367679  *
    61       H         -4.4366123  *    8.020332  *    4.571765  *
    62       H         -3.5003550  *    6.559755  *    4.267668  *
    63       H         -8.0886117  *    6.421619  *    2.683830  *
    64       H         -6.1743282  *    7.544602  *    3.952558  *
    65       C         -6.6870867  *   10.494461  *    6.255845  *
    66       C         -6.3185972  *    9.150962  *    6.214483  *
    67       C         -5.5872049  *    8.597180  *    7.263126  *
    68       C         -6.3287424  *   11.267943  *    7.356172  *
    69       C         -5.2693076  *    9.435165  *    8.349659  *
    70       N         -5.6354647  *   10.732109  *    8.389890  *
    71       C         -5.1058565  *    7.174231  *    7.334744  *
    72       C         -6.0186275  *    6.340818  *    8.251611  *
    73       H         -6.6064060  *    8.537325  *    5.348270  *
    74       H         -7.2625478  *   10.935322  *    5.434760  *
    75       H         -6.5916428  *   12.327445  *    7.455495  *
    76       H         -4.0990033  *    7.242368  *    7.843692  *
    77       H         -5.8715227  *    5.260988  *    8.028779  *
    78       H         -5.6848920  *    6.479455  *    9.299406  *
    79       H         -4.7074296  *    9.076031  *    9.221879  *
    80       C         -8.0046546  *    5.498607  *   13.100475  *
    81       C         -8.5032308  *    4.394825  *   12.415022  *
    82       C         -8.6339062  *    4.451952  *   11.032094  *
    83       C         -7.6497585  *    6.633838  *   12.373812  *
    84       C         -8.2627385  *    5.619268  *   10.346978  *
    85       N         -7.7772861  *    6.690507  *   11.029646  *
    86       C         -8.4011562  *    5.675065  *    8.845353  *
    87       C         -7.4960526  *    6.692021  *    8.148736  *
    88       H         -9.0248311  *    3.592571  *   10.475279  *
    89       H         -8.7893796  *    3.488316  *   12.958759  *
    90       H         -7.8884399  *    5.478490  *   14.188187  *
    91       H         -7.2504560  *    7.546010  *   12.844171  *
    92       H         -8.0887970  *    4.663260  *    8.470285  *
    93       H         -7.6806611  *    7.710077  *    8.549998  *
    94       H         -7.7786020  *    6.743765  *    7.073514  *
    95       C        -10.1321584  *    8.666969  *    7.537660  *
    96       C        -10.4261738  *    8.276234  *    8.845304  *
    97       C        -10.4177036  *    9.254331  *    9.847438  *
    98       C         -9.8750400  *   10.009584  *    7.262550  *
    99       C        -10.1548232  *   10.581075  *    9.509362  *
   100       N         -9.8927666  *   10.950511  *    8.234240  *
   101       C        -10.7300177  *    6.848846  *    9.203529  *
   102       C         -9.8684173  *    5.850858  *    8.417185  *
   103       H        -10.0830251  *    7.900040  *    6.747923  *
   104       H         -9.6329586  *   10.367979  *    6.254370  *
   105       H        -10.4855453  *    6.736141  *   10.291991  *
   106       H        -10.3541194  *    4.853522  *    8.476878  *
   107       H         -9.8983763  *    6.138234  *    7.339526  *
   108       H        -10.1494409  *   11.390861  *   10.251607  *
   109       H        -10.6224101  *    8.984154  *   10.890359  *
   110       C        -13.3177776  *    4.159744  *    6.273793  *
   111       C        -12.9746381  *    4.631273  *    7.535115  *
   112       C        -12.6327352  *    5.978205  *    7.709955  *
   113       C        -13.3112717  *    5.041732  *    5.192641  *
   114       C        -12.6723782  *    6.810133  *    6.584639  *
   115       N        -12.9976194  *    6.345787  *    5.356959  *
   116       C        -12.2293744  *    6.448521  *    9.081769  *
   117       C        -13.2241280  *    7.432862  *    9.710181  *
   118       H        -12.9680746  *    3.947728  *    8.393309  *
   119       H        -13.5864750  *    3.108864  *    6.127221  *
   120       H        -13.5569770  *    4.731866  *    4.170823  *
   121       H        -12.3013741  *    5.537399  *    9.739159  *
   122       H        -14.1719351  *    6.881000  *    9.886613  *
   123       H        -12.8457771  *    7.709239  *   10.717286  *
   124       H        -12.4708153  *    7.891706  *    6.654709  *
   125       C        -18.2058699  *    6.930919  *    8.703949  *
   126       C        -17.7723904  *    7.096428  *   10.014158  *
   127       C        -16.6722815  *    7.908421  *   10.272707  *
   128       C        -17.5214113  *    7.588668  *    7.680951  *
   129       C        -16.0203562  *    8.547820  *    9.210458  *
   130       N        -16.4545369  *    8.376266  *    7.931259  *
   131       C        -14.8051765  *    9.409680  *    9.458386  *
   132       C        -13.5436975  *    8.704515  *    8.940520  *
   133       H        -16.3215136  *    8.055122  *   11.300735  *
   134       H        -18.2908136  *    6.593795  *   10.837063  *
   135       H        -19.0683567  *    6.298570  *    8.473698  *
   136       H        -17.8085420  *    7.504837  *    6.626402  *
   137       H        -14.6958198  *    9.560891  *   10.569548  *
   138       H        -13.6528114  *    8.497240  *    7.853357  *
   139       H        -12.6901400  *    9.411448  *    9.016707  *
   140       C        -14.9159642  *   10.795986  *    8.807366  *
   141       H        -13.9058475  *   11.114112  *    8.466861  *
   142       H        -15.5355637  *   10.749915  *    7.889359  *
   143       H          2.9772687  *    4.269054  *   -1.397948  *
   144       H          3.7187451  *    5.111787  *   -0.016968  *
   145       C          5.1732562  *   20.498806  *    8.572434  *
   146       C          5.9140510  *   19.672042  *    9.409735  *
   147       C          5.8807850  *   18.296071  *    9.210670  *
   148       C          4.4167462  *   19.919991  *    7.551978  *
   149       C          5.1031651  *   17.763700  *    8.176270  *
   150       N          4.3821670  *   18.583837  *    7.361157  *
   151       C          5.0130992  *   16.279019  *    7.917690  *
   152       C          5.2478974  *   15.480837  *    9.190962  *
   153       H          6.4524810  *   17.609583  *    9.853133  *
   154       H          6.5189583  *   20.097310  *   10.217224  *
   155       H          5.1798281  *   21.584861  *    8.706898  *
   156       H          3.8109271  *   20.512953  *    6.856494  *
   157       H          3.9701740  *   16.046586  *    7.567388  *
   158       H          6.1629943  *   15.804325  *    9.714833  *
   159       C          9.5225200  *   15.635251  *    8.044310  *
   160       C          8.1783707  *   15.333736  *    7.850997  *
   161       C          7.3972117  *   16.143688  *    7.023580  *
   162       C         10.0685477  *   16.746915  *    7.404033  *
   163       C          8.0122462  *   17.242908  *    6.406262  *
   164       N          9.3179642  *   17.533397  *    6.598879  *
   165       C          5.9434139  *   15.863111  *    6.753805  *
   166       C          5.7502767  *   14.384532  *    6.384691  *
   167       H          7.7351797  *   14.459500  *    8.343002  *
   168       H         10.1476340  *   15.002854  *    8.683390  *
   169       H         11.1188800  *   17.038617  *    7.513016  *
   170       H          5.6442343  *   16.479570  *    5.865951  *
   171       H          5.6628908  *   13.776581  *    7.315533  *
   172       H          6.6689878  *   14.023922  *    5.876720  *
   173       H          7.4703116  *   17.922734  *    5.736161  *
   174       C          1.8316222  *   12.913327  *    7.834332  *
   175       C          0.7628165  *   13.750242  *    7.503529  *
   176       C          0.9825790  *   14.798039  *    6.608633  *
   177       C          3.0636019  *   13.055121  *    7.213744  *
   178       C          2.2186108  *   14.943686  *    5.986253  *
   179       C          3.2568188  *   14.046667  *    6.249105  *
   180       C         -0.6211394  *   13.480497  *    8.046719  *
   181       C         -0.9030879  *   11.969363  *    8.034416  *
   182       H          1.6623120  *   12.092856  *    8.547262  *
   183       H          3.8787752  *   12.366068  *    7.466705  *
   184       H         -1.3638513  *   13.987031  *    7.376094  *
   185       H          0.0580409  *   11.404178  *    8.029928  *
   186       H         -1.3923681  *   11.656004  *    8.990544  *
   187       H          2.3707903  *   15.761181  *    5.270847  *
   188       H          0.1713375  *   15.496256  *    6.371518  *
   189       C          4.5437947  *   14.129509  *    5.471462  *
   190       C          4.7716289  *   12.836801  *    4.671352  *
   191       H          4.4683994  *   14.976908  *    4.742420  *
   192       H          4.8311183  *   11.970886  *    5.363021  *
   193       H          5.7604598  *   12.884657  *    4.167635  *
   194       C         -3.1658618  *   16.677736  *   10.331520  *
   195       C         -2.2451032  *   15.679231  *   10.667497  *
   196       C         -1.3542186  *   15.930785  *   11.713818  *
   197       C         -3.1763230  *   17.874138  *   11.047165  *
   198       C         -1.4126338  *   17.148257  *   12.392062  *
   199       N         -2.3123641  *   18.102434  *   12.062800  *
   200       C         -2.2019726  *   14.408981  *    9.862245  *
   201       C         -0.7484936  *   14.098099  *    9.447024  *
   202       H         -3.8744004  *   16.527998  *    9.508188  *
   203       H         -3.8755657  *   18.687961  *   10.824683  *
   204       H         -2.7871128  *   14.607881  *    8.924199  *
   205       H         -0.2663805  *   13.439393  *   10.199112  *
   206       H         -0.1623940  *   15.040853  *    9.461476  *
   207       H         -0.7368019  *   17.394506  *   13.219129  *
   208       H         -0.6104338  *   15.176439  *   11.998767  *
   209       C         -1.5115890  *   12.617678  *   14.045622  *
   210       C         -2.1744291  *   13.231292  *   12.985342  *
   211       C         -2.1711305  *   12.633940  *   11.725696  *
   212       C         -0.8545469  *   11.408173  *   13.832897  *
   213       C         -1.4720360  *   11.422245  *   11.580402  *
   214       N         -0.8379944  *   10.825556  *   12.610449  *
   215       C         -2.8750733  *   13.180580  *   10.514414  *
   216       C         -4.3958171  *   13.264351  *   10.672912  *
   217       H         -2.7107474  *   14.179377  *   13.144592  *
   218       H         -1.5133543  *   13.079699  *   15.037865  *
   219       H         -0.3212503  *   10.871251  *   14.625803  *
   220       H         -2.7579799  *   12.383873  *    9.720255  *
   221       H         -4.8326565  *   13.496064  *    9.678294  *
   222       H         -4.7462377  *   12.236268  *   10.915227  *
   223       H         -1.4039638  *   10.913477  *   10.602374  *
   224       C         -5.9345096  *   10.339645  *   14.679338  *
   225       C         -6.5361590  *   10.181789  *   13.436185  *
   226       C         -6.6968299  *   11.287590  *   12.607141  *
   227       C         -5.5050900  *   11.611238  *   15.061606  *
   228       C         -6.2459999  *   12.542121  *   13.038001  *
   229       N         -5.6566421  *   12.684898  *   14.257206  *
   230       C         -6.3777802  *   13.752743  *   12.143283  *
   231       C         -4.9867806  *   14.228098  *   11.691341  *
   232       H         -7.1606863  *   11.176897  *   11.619465  *
   233       H         -6.8773898  *    9.188813  *   13.106864  *
   234       H         -5.7948252  *    9.485448  *   15.348954  *
   235       H         -5.0236194  *   11.808254  *   16.026386  *
   236       H         -6.9502705  *   13.444233  *   11.229233  *
   237       H         -4.3208694  *   14.347248  *   12.572953  *
   238       H         -5.0610038  *   15.244099  *   11.248593  *
   239       C         -8.1391111  *   14.822943  *   15.587306  *
   240       C         -8.8285585  *   14.179390  *   14.557141  *
   241       C         -9.7209056  *   13.157817  *   14.899893  *
   242       C         -8.3639539  *   14.448150  *   16.911176  *
   243       C         -9.9018373  *   12.825055  *   16.241639  *
   244       N         -9.2345526  *   13.463357  *   17.230369  *
   245       C         -8.6153682  *   14.538452  *   13.109907  *
   246       C         -7.1488903  *   14.895213  *   12.809685  *
   247       H         -7.3974205  *   15.597260  *   15.337458  *
   248       H         -7.8495684  *   14.925301  *   17.753928  *
   249       H         -8.8888035  *   13.629262  *   12.507498  *
   250       H         -7.1087310  *   15.777929  *   12.135924  *
   251       H         -6.6317701  *   15.224551  *   13.739247  *
   252       H        -10.5869007  *   12.033220  *   16.565012  *
   253       H        -10.2708242  *   12.614064  *   14.121978  *
   254       C         -8.4798581  *   19.228571  *   13.229813  *
   255       C         -8.6435488  *   17.988193  *   12.622136  *
   256       C         -9.3591774  *   16.982565  *   13.278946  *
   257       C         -9.0401401  *   19.449343  *   14.487469  *
   258       C         -9.8933998  *   17.272398  *   14.541663  *
   259       N         -9.7347853  *   18.480371  *   15.126488  *
   260       C         -9.5717921  *   15.652082  *   12.610141  *
   261       C        -11.0440038  *   15.235578  *   12.709337  *
   262       H         -8.2165284  *   17.805560  *   11.628104  *
   263       H         -7.9204619  *   20.024360  *   12.727904  *
   264       H         -8.9510973  *   20.403218  *   15.019128  *
   265       H         -9.3405602  *   15.791516  *   11.520337  *
   266       H        -11.6829037  *   16.140809  *   12.665695  *
   267       H        -11.2468609  *   14.780561  *   13.701880  *
   268       H        -10.4636454  *   16.534839  *   15.121119  *
   269       C        -15.6460399  *   17.078072  *   11.773601  *
   270       C        -15.6111353  *   16.229817  *   12.874231  *
   271       C        -14.7201672  *   15.160895  *   12.884468  *
   272       C        -14.7832496  *   16.829851  *   10.704650  *
   273       C        -13.8715367  *   14.958489  *   11.788765  *
   274       N        -13.9184789  *   15.793209  *   10.713668  *
   275       C        -12.9000252  *   13.799975  *   11.773727  *
   276       C        -11.4531729  *   14.274166  *   11.602532  *
   277       H        -14.6823113  *   14.481534  *   13.743380  *
   278       H        -16.2786591  *   16.398562  *   13.725254  *
   279       H        -16.3366394  *   17.926296  *   11.740447  *
   280       H        -14.7610831  *   17.456090  *    9.804802  *
   281       H        -12.9734788  *   13.277401  *   12.762188  *
   282       H        -11.3211025  *   14.750562  *   10.610080  *
   283       C        -13.2750828  *   12.801269  *   10.672410  *
   284       H        -12.4640112  *   12.050836  *   10.560239  *
   285       H        -13.3195725  *   13.325586  *    9.694725  *
   286       H          4.4120324  *   15.596750  *    9.892119  *
   287       H          5.3469244  *   14.406862  *    8.959601  *
   288       C         -0.6433689  *   13.173560  *    3.121245  *
   289       C         -1.8612347  *   13.543971  *    3.681293  *
   290       C         -2.2421674  *   13.002511  *    4.904784  *
   291       C          0.1593012  *   12.259565  *    3.804679  *
   292       C         -1.3998878  *   12.084640  *    5.547720  *
   293       N         -0.2163296  *   11.721197  *    4.984124  *
   294       C         -1.7923825  *   11.494016  *    6.879300  *
   295       C         -1.7627655  *    9.963222  *    6.849478  *
   296       H         -3.1940394  *   13.291687  *    5.365095  *
   297       H         -2.5126124  *   14.259092  *    3.168284  *
   298       H         -0.3134824  *   13.593266  *    2.165946  *
   299       H          1.1548776  *   11.948105  *    3.447014  *
   300       H         -2.8417649  *   11.825467  *    7.094392  *
   301       H         -0.7300720  *    9.599068  *    6.663896  *
   302       H         -2.0406504  *    9.581193  *    7.855093  *
   303       C          7.5006532  *   11.690821  *    1.317111  *
   304       C          6.4420305  *   11.319421  *    2.139311  *
   305       C          5.1442980  *   11.725145  *    1.825307  *
   306       C          7.2426195  *   12.465216  *    0.186809  *
   307       C          4.9545278  *   12.498141  *    0.669925  *
   308       N          5.9851444  *   12.856180  *   -0.125807  *
   309       C          3.9574381  *   11.407182  *    2.694616  *
   310       C          3.6912227  *   12.598641  *    3.629248  *
   311       H          6.6069486  *   10.694098  *    3.030257  *
   312       H          8.5232673  *   11.381315  *    1.553915  *
   313       H          8.0297025  *   12.794161  *   -0.500781  *
   314       H          3.0662705  *   11.322231  *    2.017338  *
   315       H          2.7054736  *   12.445931  *    4.126865  *
   316       H          3.5719565  *   13.510588  *    3.007857  *
   317       H          3.9650747  *   12.852671  *    0.355919  *
   318       C          4.9756121  *    8.285391  *    1.022663  *
   319       C          3.6979336  *    8.720225  *    1.385215  *
   320       C          2.7739383  *    8.987336  *    0.370792  *
   321       C          5.2908448  *    8.133006  *   -0.326710  *
   322       C          3.1503605  *    8.818768  *   -0.961492  *
   323       N          4.3897887  *    8.397433  *   -1.300604  *
   324       C          3.3062943  *    8.911145  *    2.825703  *
   325       C          4.0791969  *   10.082172  *    3.458988  *
   326       H          5.7273310  *    8.073801  *    1.792612  *
   327       H          6.2771259  *    7.797897  *   -0.668183  *
   328       H          2.2102680  *    9.144644  *    2.869670  *
   329       H          3.6989208  *   10.219497  *    4.493873  *
   330       H          5.1527703  *    9.805608  *    3.572682  *
   331       H          2.4693735  *    9.016048  *   -1.797335  *
   332       H          1.7598175  *    9.322300  *    0.618420  *
   333       C        -18.7490289  *   11.045163  *   11.436048  *
   334       C        -17.3786367  *   11.167238  *   11.221683  *
   335       C        -16.9114506  *   11.715284  *   10.027069  *
   336       C        -19.6339212  *   11.465853  *   10.445661  *
   337       C        -17.8584197  *   12.114152  *    9.069564  *
   338       N        -19.1857631  *   11.988367  *    9.279558  *
   339       C        -15.4537279  *   11.908682  *    9.716391  *
   340       C        -14.5954659  *   12.094262  *   10.970556  *
   341       H        -16.6753753  *   10.822695  *   11.988822  *
   342       H        -19.1283472  *   10.621830  *   12.371007  *
   343       H        -20.7221650  *   11.396267  *   10.551411  *
   344       H        -15.3861797  *   12.861609  *    9.126591  *
   345       H        -15.1730120  *   12.672665  *   11.721719  *
   346       H        -14.4027213  *   11.100110  *   11.434959  *
   347       H        -17.5673533  *   12.543428  *    8.102016  *
   348       H        -10.7741089  *   13.392219  *   11.606269  *
   349      Tv         31.6660640  *    0.000000       0.000000   
   350      Tv          0.0000000      23.901877  *    0.000000   
   351      Tv          0.0000000       0.000000      19.449206  *
 

              THE SYSTEM IS A  SOLID         


                UNIT CELL TRANSLATION VECTORS

              X              Y              Z
    T1 =  31.6660640      0.0000000      0.0000000
    T2 =   0.0000000     23.9018766      0.0000000
    T3 =   0.0000000      0.0000000     19.4492064


          CARTESIAN COORDINATES 

    NO.       ATOM         X         Y         Z

     1         C       -0.1876    0.4187    0.0281
     2         C        1.2017    0.4315   -0.0246
     3         C        1.8763    1.6407    0.1061
     4         C       -0.8664    1.6251    0.2073
     5         C        1.1500    2.8225    0.2890
     6         N       -0.2117    2.7992    0.3322
     7         C        1.8206    4.1672    0.4430
     8         C        3.1397    4.2212   -0.3141
     9         H        2.9747    1.6935    0.0650
    10         H        1.7613   -0.4988   -0.1651
    11         H       -0.7438   -0.5184   -0.0693
    12         H       -1.9595    1.6871    0.2544
    13         H        1.1471    4.9432   -0.0070
    14         H        3.7609    3.3317   -0.1147
    15         C        4.9089    2.5893    3.3846
    16         C        4.1982    3.5172    2.6295
    17         C        2.8054    3.5647    2.7193
    18         C        4.2150    1.7207    4.2250
    19         C        2.1714    2.6655    3.5913
    20         N        2.8662    1.7669    4.3221
    21         C        1.9670    4.5410    1.9401
    22         C        2.4888    5.9787    2.0511
    23         H        4.7332    4.2103    1.9681
    24         H        6.0002    2.5419    3.3207
    25         H        4.7139    0.9670    4.8440
    26         H        0.9367    4.5296    2.3836
    27         H        1.8270    6.6559    1.4592
    28         H        3.4892    6.0459    1.5623
    29         H        1.0823    2.6449    3.7257
    30         C       -1.0647    7.6362    3.7887
    31         C       -1.3068    7.4421    5.1499
    32         C       -0.2846    6.9289    5.9520
    33         C        0.1794    7.3383    3.2453
    34         C        0.9577    6.6291    5.4075
    35         C        1.2036    6.8338    4.0476
    36         C       -2.6113    7.8464    5.7849
    37         C       -2.7014    9.3782    5.8085
    38         H       -1.8565    8.0366    3.1454
    39         H        0.3742    7.4839    2.1704
    40         H       -2.6161    7.4852    6.8521
    41         H       -2.4705    9.7849    4.8033
    42         H       -3.7439    9.6923    6.0270
    43         H        1.7502    6.2302    6.0524
    44         H       -0.4570    6.7709    7.0235
    45         C        2.5592    6.4877    3.4895
    46         C        3.5516    7.6465    3.6611
    47         H        2.9649    5.6462    4.1133
    48         H        3.5469    7.9274    4.7358
    49         H        4.5749    7.2677    3.4529
    50         C       -6.3581    4.5632    5.5676
    51         C       -5.9059    5.8517    5.2617
    52         C       -6.5249    6.5314    4.2114
    53         C       -7.4021    4.0071    4.8298
    54         C       -7.5679    5.9271    3.5115
    55         N       -7.9967    4.6822    3.8190
    56         C       -4.7437    6.4325    6.0244
    57         C       -3.8328    7.2357    5.0827
    58         H       -5.9018    3.9969    6.3908
    59         H       -7.7918    3.0008    5.0252
    60         H       -4.1370    5.5509    6.3677
    61         H       -4.4366    8.0203    4.5718
    62         H       -3.5004    6.5598    4.2677
    63         H       -8.0886    6.4216    2.6838
    64         H       -6.1743    7.5446    3.9526
    65         C       -6.6871   10.4945    6.2558
    66         C       -6.3186    9.1510    6.2145
    67         C       -5.5872    8.5972    7.2631
    68         C       -6.3287   11.2679    7.3562
    69         C       -5.2693    9.4352    8.3497
    70         N       -5.6355   10.7321    8.3899
    71         C       -5.1059    7.1742    7.3347
    72         C       -6.0186    6.3408    8.2516
    73         H       -6.6064    8.5373    5.3483
    74         H       -7.2625   10.9353    5.4348
    75         H       -6.5916   12.3274    7.4555
    76         H       -4.0990    7.2424    7.8437
    77         H       -5.8715    5.2610    8.0288
    78         H       -5.6849    6.4795    9.2994
    79         H       -4.7074    9.0760    9.2219
    80         C       -8.0047    5.4986   13.1005
    81         C       -8.5032    4.3948   12.4150
    82         C       -8.6339    4.4520   11.0321
    83         C       -7.6498    6.6338   12.3738
    84         C       -8.2627    5.6193   10.3470
    85         N       -7.7773    6.6905   11.0296
    86         C       -8.4012    5.6751    8.8454
    87         C       -7.4961    6.6920    8.1487
    88         H       -9.0248    3.5926   10.4753
    89         H       -8.7894    3.4883   12.9588
    90         H       -7.8884    5.4785   14.1882
    91         H       -7.2505    7.5460   12.8442
    92         H       -8.0888    4.6633    8.4703
    93         H       -7.6807    7.7101    8.5500
    94         H       -7.7786    6.7438    7.0735
    95         C      -10.1322    8.6670    7.5377
    96         C      -10.4262    8.2762    8.8453
    97         C      -10.4177    9.2543    9.8474
    98         C       -9.8750   10.0096    7.2626
    99         C      -10.1548   10.5811    9.5094
   100         N       -9.8928   10.9505    8.2342
   101         C      -10.7300    6.8488    9.2035
   102         C       -9.8684    5.8509    8.4172
   103         H      -10.0830    7.9000    6.7479
   104         H       -9.6330   10.3680    6.2544
   105         H      -10.4855    6.7361   10.2920
   106         H      -10.3541    4.8535    8.4769
   107         H       -9.8984    6.1382    7.3395
   108         H      -10.1494   11.3909   10.2516
   109         H      -10.6224    8.9842   10.8904
   110         C      -13.3178    4.1597    6.2738
   111         C      -12.9746    4.6313    7.5351
   112         C      -12.6327    5.9782    7.7100
   113         C      -13.3113    5.0417    5.1926
   114         C      -12.6724    6.8101    6.5846
   115         N      -12.9976    6.3458    5.3570
   116         C      -12.2294    6.4485    9.0818
   117         C      -13.2241    7.4329    9.7102
   118         H      -12.9681    3.9477    8.3933
   119         H      -13.5865    3.1089    6.1272
   120         H      -13.5570    4.7319    4.1708
   121         H      -12.3014    5.5374    9.7392
   122         H      -14.1719    6.8810    9.8866
   123         H      -12.8458    7.7092   10.7173
   124         H      -12.4708    7.8917    6.6547
   125         C      -18.2059    6.9309    8.7039
   126         C      -17.7724    7.0964   10.0142
   127         C      -16.6723    7.9084   10.2727
   128         C      -17.5214    7.5887    7.6810
   129         C      -16.0204    8.5478    9.2105
   130         N      -16.4545    8.3763    7.9313
   131         C      -14.8052    9.4097    9.4584
   132         C      -13.5437    8.7045    8.9405
   133         H      -16.3215    8.0551   11.3007
   134         H      -18.2908    6.5938   10.8371
   135         H      -19.0684    6.2986    8.4737
   136         H      -17.8085    7.5048    6.6264
   137         H      -14.6958    9.5609   10.5695
   138         H      -13.6528    8.4972    7.8534
   139         H      -12.6901    9.4114    9.0167
   140         C      -14.9160   10.7960    8.8074
   141         H      -13.9058   11.1141    8.4669
   142         H      -15.5356   10.7499    7.8894
   143         H        2.9773    4.2691   -1.3979
   144         H        3.7187    5.1118   -0.0170
   145         C        5.1733   20.4988    8.5724
   146         C        5.9141   19.6720    9.4097
   147         C        5.8808   18.2961    9.2107
   148         C        4.4167   19.9200    7.5520
   149         C        5.1032   17.7637    8.1763
   150         N        4.3822   18.5838    7.3612
   151         C        5.0131   16.2790    7.9177
   152         C        5.2479   15.4808    9.1910
   153         H        6.4525   17.6096    9.8531
   154         H        6.5190   20.0973   10.2172
   155         H        5.1798   21.5849    8.7069
   156         H        3.8109   20.5130    6.8565
   157         H        3.9702   16.0466    7.5674
   158         H        6.1630   15.8043    9.7148
   159         C        9.5225   15.6353    8.0443
   160         C        8.1784   15.3337    7.8510
   161         C        7.3972   16.1437    7.0236
   162         C       10.0685   16.7469    7.4040
   163         C        8.0122   17.2429    6.4063
   164         N        9.3180   17.5334    6.5989
   165         C        5.9434   15.8631    6.7538
   166         C        5.7503   14.3845    6.3847
   167         H        7.7352   14.4595    8.3430
   168         H       10.1476   15.0029    8.6834
   169         H       11.1189   17.0386    7.5130
   170         H        5.6442   16.4796    5.8660
   171         H        5.6629   13.7766    7.3155
   172         H        6.6690   14.0239    5.8767
   173         H        7.4703   17.9227    5.7362
   174         C        1.8316   12.9133    7.8343
   175         C        0.7628   13.7502    7.5035
   176         C        0.9826   14.7980    6.6086
   177         C        3.0636   13.0551    7.2137
   178         C        2.2186   14.9437    5.9863
   179         C        3.2568   14.0467    6.2491
   180         C       -0.6211   13.4805    8.0467
   181         C       -0.9031   11.9694    8.0344
   182         H        1.6623   12.0929    8.5473
   183         H        3.8788   12.3661    7.4667
   184         H       -1.3639   13.9870    7.3761
   185         H        0.0580   11.4042    8.0299
   186         H       -1.3924   11.6560    8.9905
   187         H        2.3708   15.7612    5.2708
   188         H        0.1713   15.4963    6.3715
   189         C        4.5438   14.1295    5.4715
   190         C        4.7716   12.8368    4.6714
   191         H        4.4684   14.9769    4.7424
   192         H        4.8311   11.9709    5.3630
   193         H        5.7605   12.8847    4.1676
   194         C       -3.1659   16.6777   10.3315
   195         C       -2.2451   15.6792   10.6675
   196         C       -1.3542   15.9308   11.7138
   197         C       -3.1763   17.8741   11.0472
   198         C       -1.4126   17.1483   12.3921
   199         N       -2.3124   18.1024   12.0628
   200         C       -2.2020   14.4090    9.8622
   201         C       -0.7485   14.0981    9.4470
   202         H       -3.8744   16.5280    9.5082
   203         H       -3.8756   18.6880   10.8247
   204         H       -2.7871   14.6079    8.9242
   205         H       -0.2664   13.4394   10.1991
   206         H       -0.1624   15.0409    9.4615
   207         H       -0.7368   17.3945   13.2191
   208         H       -0.6104   15.1764   11.9988
   209         C       -1.5116   12.6177   14.0456
   210         C       -2.1744   13.2313   12.9853
   211         C       -2.1711   12.6339   11.7257
   212         C       -0.8545   11.4082   13.8329
   213         C       -1.4720   11.4222   11.5804
   214         N       -0.8380   10.8256   12.6104
   215         C       -2.8751   13.1806   10.5144
   216         C       -4.3958   13.2644   10.6729
   217         H       -2.7107   14.1794   13.1446
   218         H       -1.5134   13.0797   15.0379
   219         H       -0.3213   10.8713   14.6258
   220         H       -2.7580   12.3839    9.7203
   221         H       -4.8327   13.4961    9.6783
   222         H       -4.7462   12.2363   10.9152
   223         H       -1.4040   10.9135   10.6024
   224         C       -5.9345   10.3396   14.6793
   225         C       -6.5362   10.1818   13.4362
   226         C       -6.6968   11.2876   12.6071
   227         C       -5.5051   11.6112   15.0616
   228         C       -6.2460   12.5421   13.0380
   229         N       -5.6566   12.6849   14.2572
   230         C       -6.3778   13.7527   12.1433
   231         C       -4.9868   14.2281   11.6913
   232         H       -7.1607   11.1769   11.6195
   233         H       -6.8774    9.1888   13.1069
   234         H       -5.7948    9.4854   15.3490
   235         H       -5.0236   11.8083   16.0264
   236         H       -6.9503   13.4442   11.2292
   237         H       -4.3209   14.3472   12.5730
   238         H       -5.0610   15.2441   11.2486
   239         C       -8.1391   14.8229   15.5873
   240         C       -8.8286   14.1794   14.5571
   241         C       -9.7209   13.1578   14.8999
   242         C       -8.3640   14.4481   16.9112
   243         C       -9.9018   12.8251   16.2416
   244         N       -9.2346   13.4634   17.2304
   245         C       -8.6154   14.5385   13.1099
   246         C       -7.1489   14.8952   12.8097
   247         H       -7.3974   15.5973   15.3375
   248         H       -7.8496   14.9253   17.7539
   249         H       -8.8888   13.6293   12.5075
   250         H       -7.1087   15.7779   12.1359
   251         H       -6.6318   15.2246   13.7392
   252         H      -10.5869   12.0332   16.5650
   253         H      -10.2708   12.6141   14.1220
   254         C       -8.4799   19.2286   13.2298
   255         C       -8.6435   17.9882   12.6221
   256         C       -9.3592   16.9826   13.2789
   257         C       -9.0401   19.4493   14.4875
   258         C       -9.8934   17.2724   14.5417
   259         N       -9.7348   18.4804   15.1265
   260         C       -9.5718   15.6521   12.6101
   261         C      -11.0440   15.2356   12.7093
   262         H       -8.2165   17.8056   11.6281
   263         H       -7.9205   20.0244   12.7279
   264         H       -8.9511   20.4032   15.0191
   265         H       -9.3406   15.7915   11.5203
   266         H      -11.6829   16.1408   12.6657
   267         H      -11.2469   14.7806   13.7019
   268         H      -10.4636   16.5348   15.1211
   269         C      -15.6460   17.0781   11.7736
   270         C      -15.6111   16.2298   12.8742
   271         C      -14.7202   15.1609   12.8845
   272         C      -14.7832   16.8299   10.7047
   273         C      -13.8715   14.9585   11.7888
   274         N      -13.9185   15.7932   10.7137
   275         C      -12.9000   13.8000   11.7737
   276         C      -11.4532   14.2742   11.6025
   277         H      -14.6823   14.4815   13.7434
   278         H      -16.2787   16.3986   13.7253
   279         H      -16.3366   17.9263   11.7404
   280         H      -14.7611   17.4561    9.8048
   281         H      -12.9735   13.2774   12.7622
   282         H      -11.3211   14.7506   10.6101
   283         C      -13.2751   12.8013   10.6724
   284         H      -12.4640   12.0508   10.5602
   285         H      -13.3196   13.3256    9.6947
   286         H        4.4120   15.5968    9.8921
   287         H        5.3469   14.4069    8.9596
   288         C       -0.6434   13.1736    3.1212
   289         C       -1.8612   13.5440    3.6813
   290         C       -2.2422   13.0025    4.9048
   291         C        0.1593   12.2596    3.8047
   292         C       -1.3999   12.0846    5.5477
   293         N       -0.2163   11.7212    4.9841
   294         C       -1.7924   11.4940    6.8793
   295         C       -1.7628    9.9632    6.8495
   296         H       -3.1940   13.2917    5.3651
   297         H       -2.5126   14.2591    3.1683
   298         H       -0.3135   13.5933    2.1659
   299         H        1.1549   11.9481    3.4470
   300         H       -2.8418   11.8255    7.0944
   301         H       -0.7301    9.5991    6.6639
   302         H       -2.0407    9.5812    7.8551
   303         C        7.5007   11.6908    1.3171
   304         C        6.4420   11.3194    2.1393
   305         C        5.1443   11.7251    1.8253
   306         C        7.2426   12.4652    0.1868
   307         C        4.9545   12.4981    0.6699
   308         N        5.9851   12.8562   -0.1258
   309         C        3.9574   11.4072    2.6946
   310         C        3.6912   12.5986    3.6292
   311         H        6.6069   10.6941    3.0303
   312         H        8.5233   11.3813    1.5539
   313         H        8.0297   12.7942   -0.5008
   314         H        3.0663   11.3222    2.0173
   315         H        2.7055   12.4459    4.1269
   316         H        3.5720   13.5106    3.0079
   317         H        3.9651   12.8527    0.3559
   318         C        4.9756    8.2854    1.0227
   319         C        3.6979    8.7202    1.3852
   320         C        2.7739    8.9873    0.3708
   321         C        5.2908    8.1330   -0.3267
   322         C        3.1504    8.8188   -0.9615
   323         N        4.3898    8.3974   -1.3006
   324         C        3.3063    8.9111    2.8257
   325         C        4.0792   10.0822    3.4590
   326         H        5.7273    8.0738    1.7926
   327         H        6.2771    7.7979   -0.6682
   328         H        2.2103    9.1446    2.8697
   329         H        3.6989   10.2195    4.4939
   330         H        5.1528    9.8056    3.5727
   331         H        2.4694    9.0160   -1.7973
   332         H        1.7598    9.3223    0.6184
   333         C      -18.7490   11.0452   11.4360
   334         C      -17.3786   11.1672   11.2217
   335         C      -16.9115   11.7153   10.0271
   336         C      -19.6339   11.4659   10.4457
   337         C      -17.8584   12.1142    9.0696
   338         N      -19.1858   11.9884    9.2796
   339         C      -15.4537   11.9087    9.7164
   340         C      -14.5955   12.0943   10.9706
   341         H      -16.6754   10.8227   11.9888
   342         H      -19.1283   10.6218   12.3710
   343         H      -20.7222   11.3963   10.5514
   344         H      -15.3862   12.8616    9.1266
   345         H      -15.1730   12.6727   11.7217
   346         H      -14.4027   11.1001   11.4350
   347         H      -17.5674   12.5434    8.1020
   348         H      -10.7741   13.3922   11.6063

  H: (PM3): J. J. P. STEWART, J. COMP. CHEM. 10, 209 (1989).
  C: (PM3): J. J. P. STEWART, J. COMP. CHEM. 10, 209 (1989).
  N: (PM3): J. J. P. STEWART, J. COMP. CHEM. 10, 209 (1989).

           Empirical Formula: C162 H166 N20


      RHF CALCULATION, NO. OF DOUBLY OCCUPIED LEVELS =  457


          TOTAL TIME USED SO FAR:    172683.64 SECONDS
                        FUNCTION:       575.200034


          RESTARTING OPTIMIZATION AT STEP 844
  SCF CRITERION =    0.1740E-04
 ITERATION   1 PLS= 0.100E+01 0.000E+00 ENERGY   586336.191721 DELTAE    0.0000000
 ITERATION   2 PLS= 0.129E+01 0.000E+00 ENERGY     7467.593633 DELTAE    0.0000000
 ITERATION   3 PLS= 0.794E-01 0.000E+00 ENERGY     5962.315128 DELTAE-1505.2785047
 ITERATION   4 PLS= 0.744E-01 0.000E+00 ENERGY   -35329.875093 DELTAE    0.0000000

 ITERATION  85 PLS= 0.764E-05 0.000E+00 ENERGY      575.183123 DELTAE   -0.0000325
 CYCLE: 845 TIME: 802.784 TIME LEFT:  1.99D  GRAD.:     4.145 HEAT:  575.1831    

 ITERATION  20 PLS= 0.332E-05 0.000E+00 ENERGY      561.866182 DELTAE   -0.0000239
 RESTART FILE WRITTEN,    TIME LEFT:  1.03D  GRAD.:     1.356 HEAT:  561.8662    
 ITERATION   1 PLS= 0.350E-05 0.000E+00 ENERGY      561.876511 DELTAE  461.8765111
 ITERATION   2 PLS= 0.147E-04 0.000E+00 ENERGY      561.874360 DELTAE   -0.0021513
 ITERATION   3 PLS= 0.133E-04 0.000E+00 ENERGY      561.872732 DELTAE   -0.0016276

 ITERATION  14 PLS= 0.324E-05 0.000E+00 ENERGY      561.863369 DELTAE   -0.0000201
 RESTART FILE WRITTEN,    TIME LEFT:  1.02D  GRAD.:     1.081 HEAT:  561.8634    

     RMS GRADIENT =  1.08055  IS LESS THAN CUTOFF =  1.11500


 ITERATION   1 PLS= 0.296E-05 0.000E+00 ENERGY      561.863356 DELTAE  461.8633560
 ITERATION   2 PLS= 0.338E-05 0.000E+00 ENERGY      561.863330 DELTAE   -0.0000256
 ITERATION   3 PLS= 0.312E-05 0.000E+00 ENERGY      561.863311 DELTAE   -0.0000189
 ITERATION   4 PLS= 0.121E-05 0.000E+00 ENERGY      561.863307 DELTAE   -0.0000045

 -------------------------------------------------------------------------------
PM3 bonds SINGLET XYZ DDMIN=0.00 DUMP=00.1 GNORM=01.115 CHARGE=+0 &
 SCFCRT=1.D-06 EF  CYCLES=5002 PL SHIFT=010.0 restart
 SKN_2 model by PM3. Point=00. Mult=01.


     GEOMETRY OPTIMISED USING EIGENVECTOR FOLLOWING (EF).     
     SCF FIELD WAS ACHIEVED                                   


                                PM3    CALCULATION
                                                       MOPAC2007 (Version: 7.030W)
                                                       Mon Sep 17 22:52:31 2007


          FINAL HEAT OF FORMATION =        561.86330 KCAL =    2350.83607 KJ
          H.o.F. per unit cell    =        280.93165 KCAL, for   2 unit cells


          TOTAL ENERGY            =     -24990.88573 EV
          ELECTRONIC ENERGY       =  -49844994.55037 EV
          CORE-CORE REPULSION     =   49820003.66464 EV

          IONIZATION POTENTIAL    =          9.35000
          NO. OF FILLED LEVELS    =        457
          MOLECULAR WEIGHT        =       2393.227

          MOLECULAR DIMENSIONS (Angstroms)

            Atom       Atom       Distance
            H   343    H    10    27.05482
            H   119    H   155    27.05077
            H   331    H   219    13.46719

          VOLUME OF UNIT CELL         8312.947 CUBIC ANGSTROMS
          DENSITY                        0.478 GRAMS/CC


          SCF CALCULATIONS        =        218
          COMPUTATION TIME =  2 DAYS  23 HOURS 25 MINUTES AND  38.155 SECONDS


   ATOM   CHEMICAL            X               Y              Z
 NUMBER    SYMBOL        (ANGSTROMS)     (ANGSTROMS)    (ANGSTROMS)
 
     1       C         -0.9762567  *    1.117972  *   -0.072892  *
     2       C          0.4062146  *    0.973049  *   -0.038819  *
     3       C          1.2030787  *    2.093523  *    0.170973  *
     4       C         -1.5238145  *    2.389588  *    0.105012  *
     5       C          0.6050450  *    3.346682  *    0.343786  *
     6       N         -0.7505895  *    3.478147  *    0.306678  *
     7       C          1.4137597  *    4.603046  *    0.566314  *
     8       C          2.7692067  *    4.516958  *   -0.120367  *
     9       H          2.3008075  *    2.020281  *    0.198993  *
    10       H          0.8646653  *   -0.011737  *   -0.176249  *
    11       H         -1.6265569  *    0.252954  *   -0.238320  *
    12       H         -2.6036742  *    2.574943  *    0.089107  *
    13       H          0.8591128  *    5.458829  *    0.099503  *
    14       H          3.2743593  *    3.559534  *    0.092381  *
    15       C          4.1089540  *    2.608780  *    3.636344  *
    16       C          3.5635402  *    3.627131  *    2.860310  *
    17       C          2.1855400  *    3.851822  *    2.880163  *
    18       C          3.2664191  *    1.830293  *    4.427631  *
    19       C          1.3964855  *    3.033498  *    3.704252  *
    20       N          1.9313288  *    2.047696  *    4.456409  *
    21       C          1.5193457  *    4.934174  *    2.076534  *
    22       C          2.2001015  *    6.298077  *    2.245428  *
    23       H          4.2163678  *    4.251395  *    2.237543  *
    24       H          5.1870390  *    2.420242  *    3.626097  *
    25       H          3.6331566  *    1.010170  *    5.065275  *
    26       H          0.4714399  *    5.040822  *    2.462706  *
    27       H          1.6247376  *    7.063184  *    1.671519  *
    28       H          3.2106376  *    6.267917  *    1.774128  *
    29       H          0.3078137  *    3.151187  *    3.781612  *
    30       C         -1.2278448  *    8.122639  *    4.043460  *
    31       C         -1.5200703  *    7.811710  *    5.373199  *
    32       C         -0.5530702  *    7.165507  *    6.146518  *
    33       C          0.0041019  *    7.786203  *    3.496432  *
    34       C          0.6829161  *    6.840355  *    5.602235  *
    35       C          0.9717544  *    7.144380  *    4.270079  *
    36       C         -2.8342179  *    8.199039  *    5.999122  *
    37       C         -2.8778029  *    9.713939  *    6.228609  *
    38       H         -1.9731725  *    8.638411  *    3.426700  *
    39       H          0.2294960  *    7.999205  *    2.439310  *
    40       H         -2.9221481  *    7.701625  *    7.005079  *
    41       H         -2.7678087  *   10.234073  *    5.253804  *
    42       H         -3.8814991  *   10.000174  *    6.609470  *
    43       H          1.4330309  *    6.336828  *    6.223684  *
    44       H         -0.7655500  *    6.916322  *    7.193080  *
    45       C          2.3087596  *    6.753270  *    3.698712  *
    46       C          3.3485378  *    7.864522  *    3.903768  *
    47       H          2.6777465  *    5.874389  *    4.291815  *
    48       H          3.2646965  *    8.208350  *    4.955871  *
    49       H          4.3683752  *    7.423630  *    3.808953  *
    50       C         -6.8172576  *    5.256177  *    5.201444  *
    51       C         -6.1621200  *    6.469097  *    4.964341  *
    52       C         -6.5103829  *    7.189935  *    3.819844  *
    53       C         -7.7625727  *    4.794062  *    4.287665  *
    54       C         -7.4586322  *    6.675019  *    2.937943  *
    55       N         -8.0676077  *    5.489736  *    3.167207  *
    56       C         -5.0628996  *    6.914131  *    5.894433  *
    57       C         -4.0247114  *    7.752975  *    5.136925  *
    58       H         -6.5935872  *    4.691861  *    6.121327  *
    59       H         -8.3002862  *    3.848410  *    4.422865  *
    60       H         -4.5328888  *    5.970386  *    6.198764  *
    61       H         -4.5283792  *    8.628339  *    4.665695  *
    62       H         -3.6617244  *    7.144964  *    4.281050  *
    63       H         -7.7516539  *    7.199972  *    2.020284  *
    64       H         -6.0367472  *    8.170933  *    3.639732  *
    65       C         -7.0943468  *   10.885640  *    6.186128  *
    66       C         -6.6164416  *    9.580526  *    6.085351  *
    67       C         -6.0976320  *    8.939272  *    7.208221  *
    68       C         -7.0501979  *   11.535025  *    7.416060  *
    69       C         -6.0878438  *    9.656072  *    8.420680  *
    70       N         -6.5533209  *   10.918201  *    8.516142  *
    71       C         -5.5220430  *    7.550787  *    7.226609  *
    72       C         -6.3993168  *    6.581907  *    8.040375  *
    73       H         -6.6481426  *    9.069101  *    5.110877  *
    74       H         -7.5136749  *   11.391020  *    5.309283  *
    75       H         -7.4147551  *   12.557913  *    7.562574  *
    76       H         -4.5478531  *    7.659320  *    7.790148  *
    77       H         -6.1940241  *    5.538215  *    7.702207  *
    78       H         -6.0836263  *    6.624344  *    9.101762  *
    79       H         -5.7076588  *    9.219655  *    9.353766  *
    80       C         -8.4521085  *    5.176412  *   12.774079  *
    81       C         -8.8305667  *    4.099727  *   11.977541  *
    82       C         -8.9102778  *    4.264860  *   10.599705  *
    83       C         -8.1638829  *    6.393718  *   12.159289  *
    84       C         -8.6149736  *    5.513069  *   10.030288  *
    85       N         -8.2476087  *    6.557238  *   10.819995  *
    86       C         -8.7107081  *    5.683908  *    8.531992  *
    87       C         -7.8961350  *    6.842328  *    7.955590  *
    88       H         -9.2039636  *    3.426929  *    9.957056  *
    89       H         -9.0625156  *    3.130244  *   12.431176  *
    90       H         -8.3806020  *    5.072738  *   13.861859  *
    91       H         -7.8496371  *    7.286202  *   12.724106  *
    92       H         -8.2901029  *    4.741419  *    8.086938  *
    93       H         -8.1554798  *    7.794570  *    8.462260  *
    94       H         -8.1822485  *    6.985432  *    6.890886  *
    95       C        -10.8679077  *    8.160643  *    6.525278  *
    96       C        -10.9106862  *    8.143525  *    7.920829  *
    97       C        -10.8189634  *    9.363583  *    8.601498  *
    98       C        -10.7789679  *    9.379012  *    5.852372  *
    99       C        -10.7402361  *   10.549865  *    7.873416  *
   100       N        -10.7259364  *   10.553648  *    6.520485  *
   101       C        -11.0300736  *    6.863714  *    8.701046  *
   102       C        -10.1794979  *    5.740380  *    8.089134  *
   103       H        -10.8857633  *    7.206193  *    5.977037  *
   104       H        -10.7511274  *    9.448430  *    4.758604  *
   105       H        -10.6320497  *    7.081822  *    9.726700  *
   106       H        -10.6412670  *    4.759008  *    8.335072  *
   107       H        -10.2255017  *    5.816421  *    6.977336  *
   108       H        -10.6952921  *   11.533350  *    8.358990  *
   109       H        -10.8235898  *    9.393465  *    9.697935  *
   110       C        -13.7957949  *    3.572683  *    6.728724  *
   111       C        -13.2592083  *    4.260299  *    7.810610  *
   112       C        -13.0818612  *    5.648099  *    7.741642  *
   113       C        -14.1502374  *    4.282775  *    5.581283  *
   114       C        -13.4741709  *    6.295644  *    6.564406  *
   115       N        -13.9918322  *    5.622973  *    5.511419  *
   116       C        -12.4817468  *    6.356605  *    8.925487  *
   117       C        -13.4231275  *    7.370574  *    9.586492  *
   118       H        -12.9736115  *    3.715551  *    8.719254  *
   119       H        -13.9392403  *    2.488356  *    6.773548  *
   120       H        -14.5712520  *    3.802163  *    4.690964  *
   121       H        -12.3549076  *    5.561625  *    9.713603  *
   122       H        -14.2828413  *    6.809750  *   10.012020  *
   123       H        -12.8908908  *    7.811669  *   10.456371  *
   124       H        -13.4044501  *    7.390391  *    6.451944  *
   125       C        -18.7430608  *    7.207188  *    9.410828  *
   126       C        -17.9857302  *    7.206243  *   10.576897  *
   127       C        -16.7796368  *    7.899262  *   10.607573  *
   128       C        -18.2670099  *    7.905897  *    8.300664  *
   129       C        -16.3486628  *    8.589619  *    9.466886  *
   130       N        -17.0969860  *    8.579300  *    8.329966  *
   131       C        -15.0306452  *    9.323615  *    9.473929  *
   132       C        -13.9733310  *    8.496270  *    8.729230  *
   133       H        -16.1711632  *    7.911218  *   11.519244  *
   134       H        -18.3364838  *    6.670170  *   11.465029  *
   135       H        -19.6978905  *    6.674804  *    9.361987  *
   136       H        -18.8110102  *    7.948379  *    7.350104  *
   137       H        -14.7032772  *    9.442947  *   10.545759  *
   138       H        -14.3897628  *    8.104833  *    7.775880  *
   139       H        -13.1569687  *    9.187347  *    8.421934  *
   140       C        -15.0889934  *   10.725671  *    8.854182  *
   141       H        -14.1043532  *   10.921182  *    8.370962  *
   142       H        -15.8370813  *   10.765473  *    8.037753  *
   143       H          2.6712104  *    4.598311  *   -1.209941  *
   144       H          3.4298642  *    5.330928  *    0.222650  *
   145       C          5.7678988  *   20.951878  *    7.840450  *
   146       C          6.5337659  *   20.191807  *    8.717468  *
   147       C          6.4276011  *   18.805681  *    8.687600  *
   148       C          4.9130496  *   20.296961  *    6.952657  *
   149       C          5.5534871  *   18.196492  *    7.779683  *
   150       N          4.8077814  *   18.951504  *    6.924983  *
   151       C          5.3890571  *   16.697465  *    7.702418  *
   152       C          5.6922891  *   16.036180  *    9.038033  *
   153       H          7.0155206  *   18.168782  *    9.366235  *
   154       H          7.2145703  *   20.676862  *    9.424341  *
   155       H          5.8299788  *   22.044209  *    7.843088  *
   156       H          4.2795963  *   20.838426  *    6.232163  *
   157       H          4.3166891  *   16.470414  *    7.454156  *
   158       H          6.6583649  *   16.371298  *    9.450912  *
   159       C          9.8546047  *   15.776921  *    7.616593  *
   160       C          8.4866571  *   15.539610  *    7.527892  *
   161       C          7.6991259  *   16.330251  *    6.688320  *
   162       C         10.4169426  *   16.808239  *    6.866326  *
   163       C          8.3316596  *   17.342468  *    5.951455  *
   164       N          9.6597324  *   17.574028  *    6.046958  *
   165       C          6.2179630  *   16.114269  *    6.533177  *
   166       C          5.9106527  *   14.623572  *    6.332206  *
   167       H          8.0281735  *   14.730493  *    8.114009  *
   168       H         10.4848738  *   15.159009  *    8.267781  *
   169       H         11.4864229  *   17.048615  *    6.897614  *
   170       H          5.8974921  *   16.657162  *    5.605134  *
   171       H          5.8206442  *   14.112327  *    7.324812  *
   172       H          6.7746076  *   14.146896  *    5.825024  *
   173       H          7.7857864  *   17.999016  *    5.262046  *
   174       C          2.1900206  *   13.413899  *    8.234990  *
   175       C          1.0048792  *   13.985470  *    7.760452  *
   176       C          1.0579816  *   14.842779  *    6.661543  *
   177       C          3.3773103  *   13.594584  *    7.542387  *
   178       C          2.2493425  *   15.021392  *    5.964837  *
   179       C          3.4033603  *   14.348978  *    6.365950  *
   180       C         -0.3274454  *   13.592333  *    8.348394  *
   181       C         -0.5011362  *   12.071202  *    8.173066  *
   182       H          2.1745395  *   12.792188  *    9.138120  *
   183       H          4.3183364  *   13.146393  *    7.899038  *
   184       H         -1.1344277  *   14.117775  *    7.775085  *
   185       H          0.4473302  *   11.609561  *    7.823401  *
   186       H         -0.6934459  *   11.584987  *    9.162587  *
   187       H          2.2717857  *   15.673516  *    5.083869  *
   188       H          0.1503144  *   15.352758  *    6.318399  *
   189       C          4.6401608  *   14.373021  *    5.508341  *
   190       C          4.7733590  *   13.028553  *    4.774188  *
   191       H          4.5414391  *   15.187479  *    4.745784  *
   192       H          4.7658135  *   12.199993  *    5.512277  *
   193       H          5.7677557  *   12.981830  *    4.280240  *
   194       C         -2.9363933  *   16.261040  *   10.994046  *
   195       C         -1.9883676  *   15.272109  *   11.281086  *
   196       C         -1.1374018  *   15.473454  *   12.370029  *
   197       C         -3.0169759  *   17.393052  *   11.803792  *
   198       C         -1.2658183  *   16.627402  *   13.142742  *
   199       N         -2.1943082  *   17.569944  *   12.863230  *
   200       C         -1.8586351  *   14.078708  *   10.371703  *
   201       C         -0.4224791  *   14.053913  *    9.806341  *
   202       H         -3.6098269  *   16.156403  *   10.135012  *
   203       H         -3.7427409  *   18.194911  *   11.625533  *
   204       H         -2.5666202  *   14.242107  *    9.515250  *
   205       H          0.2315535  *   13.430749  *   10.451917  *
   206       H          0.0044284  *   15.077015  *    9.863221  *
   207       H         -0.6236257  *   16.831837  *   14.007244  *
   208       H         -0.3695670  *   14.728250  *   12.612886  *
   209       C         -0.7001648  *   12.098074  *   14.406787  *
   210       C         -1.5583615  *   12.607325  *   13.434652  *
   211       C         -1.3965799  *   12.230825  *   12.102164  *
   212       C          0.3013775  *   11.205757  *   14.034364  *
   213       C         -0.3636650  *   11.325421  *   11.797862  *
   214       N          0.4588364  *   10.827384  *   12.743486  *
   215       C         -2.2605460  *   12.709086  *   10.968703  *
   216       C         -3.7598324  *   12.509957  *   11.209786  *
   217       H         -2.3634979  *   13.302012  *   13.719176  *
   218       H         -0.8118024  *   12.402829  *   15.458896  *
   219       H          1.0126950  *   10.761645  *   14.749950  *
   220       H         -2.0538106  *   11.988767  *   10.121911  *
   221       H         -4.2680395  *   12.547344  *   10.221899  *
   222       H         -3.9073713  *   11.473962  *   11.581225  *
   223       H         -0.1798851  *   10.988397  *   10.760964  *
   224       C         -6.1392208  *    9.708403  *   15.087992  *
   225       C         -6.6416390  *    9.564446  *   13.799675  *
   226       C         -6.5648290  *   10.632053  *   12.910575  *
   227       C         -5.5568207  *   10.924343  *   15.448160  *
   228       C         -5.9875275  *   11.838286  *   13.329323  *
   229       N         -5.4836544  *   11.963135  *   14.588385  *
   230       C         -5.9236768  *   13.020370  *   12.391395  *
   231       C         -4.4744056  *   13.465499  *   12.148036  *
   232       H         -6.9520255  *   10.531967  *   11.888513  *
   233       H         -7.0978195  *    8.614933  *   13.480748  *
   234       H         -6.1976225  *    8.886617  *   15.811370  *
   235       H         -5.1314739  *   11.104551  *   16.441929  *
   236       H         -6.3585635  *   12.700187  *   11.407676  *
   237       H         -3.9327124  *   13.559756  *   13.113472  *
   238       H         -4.4703841  *   14.486783  *   11.710581  *
   239       C         -8.2305800  *   14.161430  *   15.450635  *
   240       C         -8.7656813  *   13.596101  *   14.291131  *
   241       C         -9.7854894  *   12.647922  *   14.431372  *
   242       C         -8.7221217  *   13.778884  *   16.698023  *
   243       C        -10.2338378  *   12.302904  *   15.705249  *
   244       N         -9.7083572  *   12.862043  *   16.819188  *
   245       C         -8.2608242  *   13.954043  *   12.917053  *
   246       C         -6.7443906  *   14.208359  *   12.903826  *
   247       H         -7.4016600  *   14.880557  *   15.366504  *
   248       H         -8.3376412  *   14.196491  *   17.635634  *
   249       H         -8.4725545  *   13.067465  *   12.260413  *
   250       H         -6.5209592  *   15.081364  *   12.251724  *
   251       H         -6.3942911  *   14.513996  *   13.915816  *
   252       H        -11.0277545  *   11.565688  *   15.871509  *
   253       H        -10.2328458  *   12.176592  *   13.547021  *
   254       C         -7.5034407  *   18.595824  *   12.637345  *
   255       C         -7.8353802  *   17.352729  *   12.109313  *
   256       C         -8.6449021  *   16.480409  *   12.843654  *
   257       C         -7.9926447  *   18.953821  *   13.893229  *
   258       C         -9.1022732  *   16.904383  *   14.098092  *
   259       N         -8.7800915  *   18.115360  *   14.604691  *
   260       C         -9.0202562  *   15.141874  *   12.266596  *
   261       C        -10.5426107  *   14.972147  *   12.296784  *
   262       H         -7.4633322  *   17.060985  *   11.119299  *
   263       H         -6.8653089  *   19.285936  *   12.076435  *
   264       H         -7.7690535  *   19.916818  *   14.366206  *
   265       H         -8.7079363  *   15.146836  *   11.188369  *
   266       H        -11.0238997  *   15.957890  *   12.132035  *
   267       H        -10.8663669  *   14.655959  *   13.311707  *
   268       H         -9.7353861  *   16.272051  *   14.735088  *
   269       C        -15.0448943  *   17.064676  *   11.285392  *
   270       C        -14.8446767  *   16.456465  *   12.519669  *
   271       C        -14.0240774  *   15.335752  *   12.603158  *
   272       C        -14.4107703  *   16.532503  *   10.161828  *
   273       C        -13.4084793  *   14.842680  *   11.445457  *
   274       N        -13.6069406  *   15.450630  *   10.243459  *
   275       C        -12.5209582  *   13.620865  *   11.508508  *
   276       C        -11.0543322  *   13.986793  *   11.253989  *
   277       H        -13.8589678  *   14.842122  *   13.567805  *
   278       H        -15.3303414  *   16.852030  *   13.418156  *
   279       H        -15.6907060  *   17.943088  *   11.190744  *
   280       H        -14.5367977  *   16.953041  *    9.155485  *
   281       H        -12.5861081  *   13.201611  *   12.547474  *
   282       H        -10.9287278  *   14.402914  *   10.234713  *
   283       C        -12.9966941  *   12.538157  *   10.532578  *
   284       H        -12.2273119  *   11.739916  *   10.465018  *
   285       H        -13.0617650  *   12.955780  *    9.505941  *
   286       H          4.9205860  *   16.269454  *    9.782325  *
   287       H          5.7311073  *   14.939031  *    8.923477  *
   288       C         -0.8409624  *   13.017652  *    3.215958  *
   289       C         -2.0733451  *   13.313837  *    3.787875  *
   290       C         -2.3325677  *   12.914245  *    5.095361  *
   291       C          0.1083508  *   12.333754  *    3.976135  *
   292       C         -1.3575424  *   12.199628  *    5.804094  *
   293       N         -0.1549426  *   11.919137  *    5.232639  *
   294       C         -1.6271972  *   11.699523  *    7.203922  *
   295       C         -1.8041155  *   10.176610  *    7.200151  *
   296       H         -3.2947062  *   13.147687  *    5.565110  *
   297       H         -2.8340147  *   13.855490  *    3.215667  *
   298       H         -0.6184514  *   13.305181  *    2.178590  *
   299       H          1.1295864  *   12.113871  *    3.619428  *
   300       H         -2.5791059  *   12.168325  *    7.565210  *
   301       H         -0.8377783  *    9.687781  *    6.951251  *
   302       H         -2.0560801  *    9.835614  *    8.225564  *
   303       C          7.5149990  *   11.636934  *    1.570475  *
   304       C          6.4132206  *   11.349228  *    2.369285  *
   305       C          5.1492230  *   11.811446  *    2.000103  *
   306       C          7.3325530  *   12.386004  *    0.409046  *
   307       C          5.0365973  *   12.559933  *    0.819191  *
   308       N          6.1087220  *   12.836605  *    0.046439  *
   309       C          3.9212921  *   11.578299  *    2.838098  *
   310       C          3.6892032  *   12.808923  *    3.731402  *
   311       H          6.5184248  *   10.747064  *    3.285281  *
   312       H          8.5118659  *   11.281169  *    1.848810  *
   313       H          8.1546552  *   12.643011  *   -0.270200  *
   314       H          3.0474196  *   11.514642  *    2.135976  *
   315       H          2.6910678  *   12.712843  *    4.219513  *
   316       H          3.6148285  *   13.705400  *    3.081113  *
   317       H          4.0780428  *   12.958115  *    0.463805  *
   318       C          5.1123655  *    8.108633  *    1.546029  *
   319       C          3.8947085  *    8.791027  *    1.632048  *
   320       C          3.2767919  *    9.198805  *    0.448531  *
   321       C          5.6770639  *    7.865119  *    0.296881  *
   322       C          3.8904187  *    8.923229  *   -0.774853  *
   323       N          5.0722543  *    8.269684  *   -0.844949  *
   324       C          3.2652580  *    9.081305  *    2.968829  *
   325       C          3.9564245  *   10.276778  *    3.648515  *
   326       H          5.5933827  *    7.757865  *    2.471322  *
   327       H          6.6298273  *    7.338322  *    0.172242  *
   328       H          2.1849684  *    9.334644  *    2.812347  *
   329       H          3.4583641  *   10.446117  *    4.627050  *
   330       H          5.0101853  *   10.008684  *    3.891242  *
   331       H          3.4478395  *    9.219939  *   -1.734006  *
   332       H          2.3147265  *    9.735783  *    0.468956  *
   333       C        -18.4691719  *   11.240360  *   11.953460  *
   334       C        -17.1377806  *   11.224562  *   11.549686  *
   335       C        -16.7736591  *   11.829211  *   10.345889  *
   336       C        -19.4227447  *   11.853041  *   11.142038  *
   337       C        -17.7834307  *   12.425000  *    9.575875  *
   338       N        -19.0759785  *   12.431177  *    9.968212  *
   339       C        -15.3602342  *   11.872345  *    9.836095  *
   340       C        -14.3306160  *   11.932856  *   10.968677  *
   341       H        -16.3834149  *   10.727141  *   12.171237  *
   342       H        -18.7696975  *   10.774392  *   12.898580  *
   343       H        -20.4854227  *   11.902414  *   11.407784  *
   344       H        -15.2658481  *   12.824834  *    9.248329  *
   345       H        -14.7588038  *   12.518695  *   11.808551  *
   346       H        -14.1668473  *   10.907918  *   11.372845  *
   347       H        -17.5751254  *   12.916926  *    8.615276  *
   348       H        -10.4415314  *   13.060056  *   11.277475  *
   349      Tv         27.0101652  *    0.000000       0.000000   
   350      Tv          0.0000000      20.880463  *    0.000000   
   351      Tv          0.0000000       0.000000      14.739666  *

           Empirical Formula: C162 H166 N20


                  EIGENVALUES

 -44.70329 -44.18191 -44.05443 -43.69603 -43.37913 -42.93750 -42.29979 -41.84140
 -41.32268 -40.78236 -40.43746 -39.97409 -39.75403 -39.71844 -39.47536 -39.06136
 -39.00378 -38.88142 -38.81859 -38.76605 -38.74268 -38.64041 -38.18415 -37.72199
 -37.49992 -37.21160 -36.99680 -36.89594 -36.58834 -36.30978 -36.03851 -35.92419
 -35.35451 -35.19700 -34.72477 -34.11841 -33.48664 -33.26864 -32.21213 -31.98886
 -31.54565 -30.99955 -30.72060 -30.53423 -30.49573 -30.39823 -30.35133 -30.30279
 -30.29325 -30.22541 -30.15373 -30.09423 -30.02591 -29.97615 -29.90065 -29.85852
 -29.76366 -29.71403 -29.67378 -29.64977 -29.52357 -29.49149 -29.47390 -29.44175
 -29.37392 -29.35691 -29.24302 -29.23548 -29.11185 -28.95325 -28.93732 -28.83498
 -28.82238 -28.71963 -28.57348 -28.29428 -28.22107 -28.15922 -28.04270 -27.96076
 -27.92366 -27.72578 -27.52355 -27.46941 -27.17242 -27.05705 -26.83575 -26.43202
 -26.04695 -25.72350 -25.20109 -24.80287 -24.43512 -24.37691 -24.17153 -23.65556
 -23.49080 -23.39966 -23.31719 -23.25010 -23.17196 -23.10016 -23.02155 -22.97218
 -22.89936 -22.89405 -22.75606 -22.73488 -22.65240 -22.61018 -22.51538 -22.45836
 -22.44253 -22.36486 -22.33475 -22.27447 -22.26330 -22.23607 -22.17816 -22.16692
 -22.13696 -22.10341 -22.03427 -21.99435 -21.96369 -21.90528 -21.89183 -21.84380
 -21.80749 -21.77290 -21.72876 -21.69397 -21.60482 -21.54565 -21.44203 -21.26643
 -21.22814 -21.18218 -21.00639 -20.98495 -20.74666 -20.69410 -20.42883 -20.30922
 -20.28141 -20.18752 -20.05556 -20.04598 -19.98129 -19.88170 -19.83531 -19.71555
 -19.70141 -19.67622 -19.61215 -19.44838 -19.38844 -19.22283 -19.11520 -19.02399
 -18.76866 -18.66495 -18.54842 -18.45135 -18.40836 -18.33953 -18.31388 -18.28501
 -18.20295 -18.16633 -18.09645 -18.07607 -18.04118 -18.01978 -17.90749 -17.87205
 -17.80025 -17.77619 -17.75661 -17.72053 -17.69313 -17.66702 -17.64290 -17.63526
 -17.61899 -17.58290 -17.56337 -17.52490 -17.48810 -17.46674 -17.44393 -17.42802
 -17.39390 -17.37729 -17.33007 -17.31063 -17.28362 -17.24775 -17.18676 -17.17973
 -17.13979 -17.02510 -16.84387 -16.77790 -16.76465 -16.68396 -16.65541 -16.59894
 -16.56890 -16.47377 -16.40753 -16.39457 -16.29378 -16.25189 -16.21789 -16.17803
 -16.14140 -16.06354 -16.01895 -15.99764 -15.97532 -15.94457 -15.93030 -15.87948
 -15.87354 -15.85180 -15.80608 -15.72740 -15.71110 -15.69608 -15.67131 -15.64453
 -15.61966 -15.58852 -15.55750 -15.52379 -15.50890 -15.47563 -15.45495 -15.40509
 -15.40443 -15.38326 -15.37539 -15.34497 -15.33023 -15.31428 -15.25733 -15.25341
 -15.20704 -15.18925 -15.17728 -15.15693 -15.14209 -15.11534 -15.07954 -15.03374
 -15.02324 -14.99285 -14.95630 -14.92859 -14.89296 -14.85625 -14.81143 -14.78001
 -14.75134 -14.72342 -14.69680 -14.60603 -14.58608 -14.56617 -14.52715 -14.50054
 -14.49712 -14.45413 -14.40057 -14.37704 -14.36368 -14.32193 -14.31016 -14.29221
 -14.28605 -14.26321 -14.25311 -14.24512 -14.22421 -14.20916 -14.20385 -14.18081
 -14.14380 -14.11287 -14.09316 -14.07542 -14.07090 -14.03653 -14.02170 -14.00866
 -13.99262 -13.97489 -13.96444 -13.94807 -13.91332 -13.90761 -13.89967 -13.89124
 -13.86741 -13.85190 -13.84322 -13.82043 -13.79998 -13.78956 -13.76965 -13.75875
 -13.73472 -13.73082 -13.71449 -13.66499 -13.65208 -13.63545 -13.61252 -13.57412
 -13.56424 -13.52498 -13.50604 -13.50014 -13.46355 -13.43278 -13.38413 -13.36692
 -13.35589 -13.33391 -13.31640 -13.27952 -13.26072 -13.21771 -13.19695 -13.17841
 -13.17560 -13.14754 -13.11871 -13.09813 -13.06790 -13.04057 -12.99109 -12.97459
 -12.92176 -12.88596 -12.88073 -12.83867 -12.82756 -12.80456 -12.76076 -12.73626
 -12.71302 -12.69719 -12.67362 -12.61744 -12.58608 -12.54900 -12.49178 -12.44937
 -12.44556 -12.40216 -12.39546 -12.37219 -12.34219 -12.32328 -12.30906 -12.26700
 -12.19460 -12.17819 -12.14487 -12.11888 -12.11238 -12.07307 -12.05315 -12.02007
 -12.00981 -11.97966 -11.94939 -11.91232 -11.87590 -11.80487 -11.74778 -11.73896
 -11.69996 -11.69325 -11.67279 -11.64625 -11.57277 -11.52421 -11.52133 -11.48530
 -11.48342 -10.89264 -10.80363 -10.78156 -10.76990 -10.74208 -10.72992 -10.71213
 -10.70223 -10.66995 -10.60601 -10.58430 -10.58176 -10.57955 -10.57430 -10.55607
 -10.52604 -10.51291 -10.50092 -10.48400 -10.48189 -10.46790 -10.46581 -10.45796
 -10.44905 -10.43631 -10.42774 -10.41532 -10.40175 -10.39873 -10.36093 -10.35636
 -10.34867 -10.33115 -10.32014 -10.30861 -10.30316 -10.27735 -10.26788 -10.26002
 -10.25023 -10.24811 -10.23747 -10.22909 -10.20108 -10.19873 -10.18262 -10.17439
 -10.17221 -10.16599 -10.15595 -10.11883 -10.05433 -10.02902 -10.02639 -10.00326
  -9.99581  -9.96694  -9.92845  -9.85627  -9.84412  -9.80042  -9.74322  -9.57988
  -9.35000  -0.44323  -0.43136  -0.41329  -0.37610  -0.37162  -0.36508  -0.33483
  -0.31812  -0.31721  -0.28738  -0.28540  -0.27499  -0.25712  -0.25532  -0.24788
  -0.21330  -0.21292  -0.20607  -0.19958  -0.19763  -0.18732  -0.18298  -0.16930
  -0.16520  -0.14673  -0.14632  -0.14135  -0.12605  -0.11571  -0.09652  -0.08840
  -0.05826  -0.04990  -0.02916  -0.02109   0.00311   0.01803   0.03699   0.04409
   0.05852   0.06731   0.22802   0.23098   0.41804   2.07966   2.08613   2.15872
   2.19280   2.20080   2.20313   2.22499   2.23008   2.23525   2.24910   2.25077
   2.26393   2.30517   2.33389   2.33761   2.34226   2.35578   2.36249   2.38493
   2.39854   2.40498   2.41071   2.42548   2.43561   2.44197   2.44858   2.44963
   2.45341   2.46032   2.46175   2.46758   2.47584   2.48472   2.50641   2.51196
   2.52480   2.52607   2.56691   2.57515   2.57821   2.59282   2.59659   2.60928
   2.61024   2.61597   2.63059   2.64582   2.65799   2.66922   2.67717   2.67933
   2.68388   2.69344   2.70869   2.71487   2.72835   2.74310   2.75097   2.75375
   2.76064   2.76396   2.77921   2.78225   2.79989   2.80848   2.82360   2.83062
   2.83351   2.84187   2.84750   2.85450   2.85744   2.86999   2.88015   2.88756
   2.89811   2.91035   2.91859   2.92158   2.93173   2.94430   2.94645   2.95831
   2.96786   2.97391   2.98142   2.98860   2.99175   2.99314   3.00022   3.00959
   3.02555   3.03074   3.03545   3.04832   3.05898   3.06670   3.07540   3.07849
   3.08910   3.10356   3.11507   3.12097   3.12874   3.13892   3.14664   3.15111
   3.16209   3.17764   3.18605   3.19273   3.20060   3.20621   3.20976   3.22736
   3.24590   3.25268   3.26551   3.29778   3.30763   3.31984   3.33463   3.34379
   3.35019   3.35850   3.36840   3.37327   3.39190   3.39438   3.39950   3.40882
   3.41156   3.41848   3.42869   3.43526   3.43763   3.44282   3.45148   3.45760
   3.46286   3.47297   3.48148   3.49189   3.50212   3.51446   3.52535   3.52910
   3.53242   3.53602   3.54205   3.55978   3.56778   3.57286   3.57649   3.58430
   3.58504   3.59872   3.60594   3.61471   3.61623   3.62824   3.64191   3.65028
   3.65161   3.67286   3.67867   3.68652   3.69281   3.70290   3.70852   3.72184
   3.73325   3.73882   3.75211   3.75849   3.76301   3.76326   3.77148   3.78601
   3.78849   3.78864   3.80888   3.81474   3.82272   3.82682   3.83919   3.84250
   3.84975   3.87018   3.87640   3.88570   3.88848   3.89571   3.90205   3.91211
   3.92087   3.94164   3.94546   3.95921   3.96508   3.98557   4.00250   4.01332
   4.02112   4.05129   4.05955   4.06218   4.07712   4.08760   4.09674   4.10781
   4.11757   4.12830   4.14006   4.14639   4.15356   4.15909   4.18980   4.20675
   4.21386   4.21769   4.23137   4.23728   4.24610   4.25422   4.25803   4.26550
   4.27905   4.29156   4.30334   4.30979   4.31352   4.31842   4.34622   4.35437
   4.35729   4.36553   4.38092   4.38405   4.39557   4.40625   4.40770   4.41288
   4.41797   4.42553   4.43066   4.43553   4.44539   4.45393   4.45688   4.46699
   4.47212   4.48128   4.48401   4.48776   4.49788   4.50636   4.51273   4.51556
   4.52019   4.52528   4.52778   4.53827   4.54327   4.54779   4.55377   4.56309
   4.58154   4.58369   4.58691   4.58890   4.59834   4.61035   4.61194   4.61919
   4.62616   4.63433   4.63972   4.65083   4.65104   4.66151   4.67205   4.68179
   4.68522   4.69001   4.69290   4.69606   4.70109   4.70965   4.71135   4.72033
   4.72323   4.72629   4.72950   4.74126   4.74364   4.75332   4.75667   4.75938
   4.78617   4.79185   4.79821   4.79867   4.80805   4.81032   4.81729   4.82722
   4.82989   4.83959   4.84630   4.85035   4.85557   4.86094   4.86856   4.87302
   4.87636   4.88516   4.89017   4.89270   4.89816   4.90576   4.91205   4.91556
   4.92008   4.93746   4.96019   4.96339   4.97201   4.97737   4.98047   5.00448
   5.00901   5.01380   5.02503   5.03001   5.03225   5.04686   5.05963   5.07084
   5.09284   5.10405   5.12521   5.13609   5.14382   5.17697   5.20397   5.27246
   5.28109   5.29681   5.32049   5.37346   5.38434   5.39269   5.40601   5.42502
   5.44268   5.44294   5.46267   5.46950   5.51261   5.52446   5.53400   5.55057
   5.59410   5.59579   5.66899   5.67999   5.68977   5.73323   5.96009   6.14115
   6.17180   6.34959   6.45307   6.45563   6.52544   6.56419   6.58595   6.58762
   6.59275   6.60805   6.62599   6.66719   6.67338   6.69436   6.71110   6.71678
   6.77490   6.78238   6.82039   6.83937   6.85653   6.86151


              NET ATOMIC CHARGES AND DIPOLE CONTRIBUTIONS

  ATOM NO.   TYPE          CHARGE      No. of ELECS.   s-Pop       p-Pop       
    1          C          -0.149213        4.1492     1.18758     2.96164
    2          C          -0.057526        4.0575     1.17814     2.87938
    3          C          -0.152142        4.1521     1.18711     2.96503
    4          C          -0.064216        4.0642     1.20465     2.85956
    5          C          -0.043301        4.0433     1.21288     2.83042
    6          N          -0.080301        5.0803     1.60892     3.47138
    7          C          -0.025210        4.0252     1.16746     2.85775
    8          C          -0.139925        4.1399     1.14756     2.99237
    9          H           0.125358        0.8746     0.87464
   10          H           0.110453        0.8895     0.88955
   11          H           0.122598        0.8774     0.87740
   12          H           0.114966        0.8850     0.88503
   13          H           0.084944        0.9151     0.91506
   14          H           0.049750        0.9502     0.95025
   15          C          -0.149260        4.1493     1.18577     2.96349
   16          C          -0.077366        4.0774     1.17977     2.89760
   17          C          -0.111870        4.1119     1.19158     2.92029
   18          C          -0.077991        4.0780     1.20894     2.86906
   19          C          -0.061603        4.0616     1.20897     2.85263
   20          N          -0.073555        5.0736     1.61383     3.45972
   21          C          -0.027424        4.0274     1.16988     2.85755
   22          C          -0.133069        4.1331     1.17443     2.95864
   23          H           0.115460        0.8845     0.88454
   24          H           0.114731        0.8853     0.88527
   25          H           0.124470        0.8755     0.87553
   26          H           0.086741        0.9133     0.91326
   27          H           0.070966        0.9290     0.92903
   28          H           0.074285        0.9257     0.92571
   29          H           0.125073        0.8749     0.87493
   30          C          -0.091387        4.0914     1.17562     2.91576
   31          C          -0.076781        4.0768     1.18453     2.89225
   32          C          -0.095034        4.0950     1.17924     2.91580
   33          C          -0.102278        4.1023     1.17913     2.92315
   34          C          -0.094856        4.0949     1.17925     2.91561
   35          C          -0.076093        4.0761     1.18514     2.89095
   36          C          -0.027878        4.0279     1.16827     2.85961
   37          C          -0.126084        4.1261     1.17089     2.95520
   38          H           0.105327        0.8947     0.89467
   39          H           0.113529        0.8865     0.88647
   40          H           0.076050        0.9240     0.92395
   41          H           0.063632        0.9364     0.93637
   42          H           0.062088        0.9379     0.93791
   43          H           0.108651        0.8913     0.89135
   44          H           0.107646        0.8924     0.89235
   45          C          -0.033019        4.0330     1.16714     2.86588
   46          C          -0.103377        4.1034     1.17184     2.93153
   47          H           0.075495        0.9245     0.92451
   48          H           0.067898        0.9321     0.93210
   49          H           0.055985        0.9440     0.94402
   50          C          -0.161133        4.1611     1.19181     2.96932
   51          C          -0.025180        4.0252     1.18538     2.83980
   52          C          -0.172864        4.1729     1.18929     2.98357
   53          C          -0.054922        4.0549     1.20464     2.85028
   54          C          -0.055133        4.0551     1.20330     2.85184
   55          N          -0.083893        5.0839     1.61644     3.46745
   56          C          -0.035428        4.0354     1.17296     2.86247
   57          C          -0.123040        4.1230     1.17401     2.94903
   58          H           0.127271        0.8727     0.87273
   59          H           0.119081        0.8809     0.88092
   60          H           0.076350        0.9237     0.92365
   61          H           0.062024        0.9380     0.93798
   62          H           0.072369        0.9276     0.92763
   63          H           0.115693        0.8843     0.88431
   64          H           0.127417        0.8726     0.87258
   65          C          -0.136524        4.1365     1.18736     2.94916
   66          C          -0.095403        4.0954     1.18510     2.91031
   67          C          -0.098567        4.0986     1.18840     2.91016
   68          C          -0.071089        4.0711     1.20542     2.86567
   69          C          -0.069666        4.0697     1.20842     2.86125
   70          N          -0.092410        5.0924     1.61623     3.47618
   71          C          -0.025346        4.0253     1.17084     2.85451
   72          C          -0.104315        4.1043     1.16833     2.93599
   73          H           0.127029        0.8730     0.87297
   74          H           0.125275        0.8747     0.87472
   75          H           0.120141        0.8799     0.87986
   76          H           0.077275        0.9227     0.92273
   77          H           0.056884        0.9431     0.94312
   78          H           0.064740        0.9353     0.93526
   79          H           0.123934        0.8761     0.87607
   80          C          -0.145375        4.1454     1.18731     2.95806
   81          C          -0.059402        4.0594     1.17886     2.88054
   82          C          -0.155076        4.1551     1.18697     2.96810
   83          C          -0.073952        4.0740     1.20799     2.86596
   84          C          -0.036818        4.0368     1.21344     2.82338
   85          N          -0.072785        5.0728     1.60453     3.46826
   86          C          -0.021241        4.0212     1.16813     2.85311
   87          C          -0.121846        4.1218     1.16608     2.95576
   88          H           0.116148        0.8839     0.88385
   89          H           0.110656        0.8893     0.88934
   90          H           0.124569        0.8754     0.87543
   91          H           0.119022        0.8810     0.88098
   92          H           0.063359        0.9366     0.93664
   93          H           0.084930        0.9151     0.91507
   94          H           0.064121        0.9359     0.93588
   95          C          -0.166557        4.1666     1.18987     2.97668
   96          C          -0.030394        4.0304     1.18362     2.84678
   97          C          -0.151332        4.1513     1.18822     2.96311
   98          C          -0.055307        4.0553     1.20514     2.85017
   99          C          -0.069489        4.0695     1.20654     2.86295
  100          N          -0.074920        5.0749     1.61507     3.45985
  101          C          -0.037150        4.0371     1.17189     2.86526
  102          C          -0.118881        4.1189     1.17371     2.94517
  103          H           0.130126        0.8699     0.86987
  104          H           0.123425        0.8766     0.87658
  105          H           0.084702        0.9153     0.91530
  106          H           0.061351        0.9386     0.93865
  107          H           0.071205        0.9288     0.92880
  108          H           0.121148        0.8789     0.87885
  109          H           0.120920        0.8791     0.87908
  110          C          -0.148989        4.1490     1.18643     2.96256
  111          C          -0.076821        4.0768     1.18257     2.89426
  112          C          -0.120382        4.1204     1.19152     2.92886
  113          C          -0.063250        4.0632     1.20565     2.85759
  114          C          -0.069133        4.0691     1.21000     2.85913
  115          N          -0.072413        5.0724     1.61380     3.45861
  116          C          -0.014268        4.0143     1.17143     2.84283
  117          C          -0.095368        4.0954     1.16390     2.93146
  118          H           0.109336        0.8907     0.89066
  119          H           0.117398        0.8826     0.88260
  120          H           0.120436        0.8796     0.87956
  121          H           0.060533        0.9395     0.93947
  122          H           0.058235        0.9418     0.94176
  123          H           0.051667        0.9483     0.94833
  124          H           0.140326        0.8597     0.85967
  125          C          -0.151166        4.1512     1.18641     2.96475
  126          C          -0.059251        4.0593     1.17855     2.88070
  127          C          -0.158030        4.1580     1.18676     2.97128
  128          C          -0.060621        4.0606     1.20462     2.85600
  129          C          -0.034658        4.0347     1.21267     2.82199
  130          N          -0.069197        5.0692     1.60362     3.46557
  131          C          -0.032923        4.0329     1.16899     2.86393
  132          C          -0.147841        4.1478     1.17512     2.97272
  133          H           0.115090        0.8849     0.88491
  134          H           0.111206        0.8888     0.88879
  135          H           0.118227        0.8818     0.88177
  136          H           0.116662        0.8833     0.88334
  137          H           0.074667        0.9253     0.92533
  138          H           0.084657        0.9153     0.91534
  139          H           0.074710        0.9253     0.92529
  140          C          -0.107722        4.1077     1.17052     2.93720
  141          H           0.063912        0.9361     0.93609
  142          H           0.082301        0.9177     0.91770
  143          H           0.052859        0.9471     0.94714
  144          H           0.054915        0.9451     0.94509
  145          C          -0.156436        4.1564     1.18592     2.97051
  146          C          -0.061147        4.0611     1.17742     2.88373
  147          C          -0.153583        4.1536     1.18794     2.96564
  148          C          -0.070124        4.0701     1.20766     2.86246
  149          C          -0.034576        4.0346     1.21402     2.82055
  150          N          -0.075697        5.0757     1.60805     3.46765
  151          C          -0.039577        4.0396     1.16899     2.87058
  152          C          -0.139248        4.1392     1.14722     2.99203
  153          H           0.127968        0.8720     0.87203
  154          H           0.105811        0.8942     0.89419
  155          H           0.113226        0.8868     0.88677
  156          H           0.120927        0.8791     0.87907
  157          H           0.098618        0.9014     0.90138
  158          H           0.048762        0.9512     0.95124
  159          C          -0.157439        4.1574     1.18781     2.96963
  160          C          -0.076186        4.0762     1.18359     2.89259
  161          C          -0.114986        4.1150     1.19336     2.92162
  162          C          -0.072951        4.0730     1.20531     2.86764
  163          C          -0.063621        4.0636     1.20788     2.85574
  164          N          -0.083809        5.0838     1.61535     3.46845
  165          C          -0.020254        4.0203     1.17026     2.84999
  166          C          -0.129462        4.1295     1.17611     2.95335
  167          H           0.132964        0.8670     0.86704
  168          H           0.117983        0.8820     0.88202
  169          H           0.117125        0.8829     0.88288
  170          H           0.080887        0.9191     0.91911
  171          H           0.083409        0.9166     0.91659
  172          H           0.065007        0.9350     0.93499
  173          H           0.121715        0.8783     0.87829
  174          C          -0.090286        4.0903     1.17609     2.91420
  175          C          -0.077974        4.0780     1.18595     2.89203
  176          C          -0.099470        4.0995     1.17920     2.92027
  177          C          -0.102919        4.1029     1.18026     2.92266
  178          C          -0.095566        4.0956     1.17913     2.91643
  179          C          -0.079489        4.0795     1.18568     2.89381
  180          C          -0.025637        4.0256     1.16971     2.85593
  181          C          -0.130477        4.1305     1.17796     2.95252
  182          H           0.109949        0.8901     0.89005
  183          H           0.119535        0.8805     0.88047
  184          H           0.070078        0.9299     0.92992
  185          H           0.090102        0.9099     0.90990
  186          H           0.065843        0.9342     0.93416
  187          H           0.109121        0.8909     0.89088
  188          H           0.104088        0.8959     0.89591
  189          C          -0.024494        4.0245     1.16887     2.85562
  190          C          -0.111192        4.1112     1.16856     2.94264
  191          H           0.074522        0.9255     0.92548
  192          H           0.061988        0.9380     0.93801
  193          H           0.060883        0.9391     0.93912
  194          C          -0.154541        4.1545     1.18802     2.96652
  195          C          -0.027611        4.0276     1.18521     2.84240
  196          C          -0.158189        4.1582     1.18885     2.96934
  197          C          -0.062621        4.0626     1.20462     2.85800
  198          C          -0.058335        4.0583     1.20493     2.85341
  199          N          -0.085908        5.0859     1.61690     3.46900
  200          C          -0.024919        4.0249     1.17219     2.85273
  201          C          -0.121799        4.1218     1.17355     2.94824
  202          H           0.117963        0.8820     0.88204
  203          H           0.114389        0.8856     0.88561
  204          H           0.073144        0.9269     0.92686
  205          H           0.069894        0.9301     0.93011
  206          H           0.071159        0.9288     0.92884
  207          H           0.118520        0.8815     0.88148
  208          H           0.128068        0.8719     0.87193
  209          C          -0.161817        4.1618     1.19066     2.97116
  210          C          -0.070653        4.0707     1.18383     2.88683
  211          C          -0.109910        4.1099     1.19134     2.91857
  212          C          -0.079204        4.0792     1.20765     2.87156
  213          C          -0.075606        4.0756     1.21351     2.86210
  214          N          -0.075661        5.0757     1.61355     3.46211
  215          C          -0.039072        4.0391     1.17289     2.86618
  216          C          -0.099667        4.0997     1.16480     2.93486
  217          H           0.131187        0.8688     0.86881
  218          H           0.121957        0.8780     0.87804
  219          H           0.119221        0.8808     0.88078
  220          H           0.081400        0.9186     0.91860
  221          H           0.061345        0.9387     0.93865
  222          H           0.061264        0.9387     0.93874
  223          H           0.131694        0.8683     0.86831
  224          C          -0.155110        4.1551     1.18621     2.96890
  225          C          -0.071736        4.0717     1.18176     2.88998
  226          C          -0.143959        4.1440     1.18929     2.95467
  227          C          -0.065289        4.0653     1.20411     2.86118
  228          C          -0.036717        4.0367     1.21435     2.82237
  229          N          -0.075915        5.0759     1.60518     3.47074
  230          C          -0.026807        4.0268     1.16966     2.85715
  231          C          -0.126192        4.1262     1.16983     2.95636
  232          H           0.131117        0.8689     0.86888
  233          H           0.112574        0.8874     0.88743
  234          H           0.113619        0.8864     0.88638
  235          H           0.114028        0.8860     0.88597
  236          H           0.083260        0.9167     0.91674
  237          H           0.074896        0.9251     0.92510
  238          H           0.064093        0.9359     0.93591
  239          C          -0.152481        4.1525     1.18918     2.96330
  240          C          -0.037846        4.0378     1.18548     2.85237
  241          C          -0.162262        4.1623     1.18931     2.97295
  242          C          -0.057854        4.0579     1.20464     2.85321
  243          C          -0.066448        4.0664     1.20516     2.86129
  244          N          -0.076226        5.0762     1.61540     3.46082
  245          C          -0.035459        4.0355     1.17319     2.86226
  246          C          -0.124367        4.1244     1.17359     2.95078
  247          H           0.130853        0.8691     0.86915
  248          H           0.120034        0.8800     0.87997
  249          H           0.080581        0.9194     0.91942
  250          H           0.064806        0.9352     0.93519
  251          H           0.080620        0.9194     0.91938
  252          H           0.119856        0.8801     0.88014
  253          H           0.120448        0.8796     0.87955
  254          C          -0.150858        4.1509     1.18622     2.96464
  255          C          -0.069447        4.0694     1.18082     2.88863
  256          C          -0.122590        4.1226     1.19310     2.92949
  257          C          -0.066201        4.0662     1.20567     2.86053
  258          C          -0.064977        4.0650     1.20721     2.85776
  259          N          -0.075129        5.0751     1.61424     3.46089
  260          C          -0.014344        4.0143     1.17013     2.84422
  261          C          -0.128925        4.1289     1.16953     2.95940
  262          H           0.111919        0.8881     0.88808
  263          H           0.114455        0.8855     0.88554
  264          H           0.119555        0.8804     0.88044
  265          H           0.072559        0.9274     0.92744
  266          H           0.066310        0.9337     0.93369
  267          H           0.066663        0.9333     0.93334
  268          H           0.129695        0.8703     0.87031
  269          C          -0.151783        4.1518     1.18676     2.96502
  270          C          -0.061414        4.0614     1.17932     2.88209
  271          C          -0.149862        4.1499     1.18742     2.96244
  272          C          -0.069665        4.0697     1.20654     2.86312
  273          C          -0.041202        4.0412     1.21357     2.82764
  274          N          -0.069665        5.0697     1.60468     3.46498
  275          C          -0.027126        4.0271     1.17007     2.85706
  276          C          -0.098314        4.0983     1.16551     2.93281
  277          H           0.119503        0.8805     0.88050
  278          H           0.112136        0.8879     0.88786
  279          H           0.116792        0.8832     0.88321
  280          H           0.120457        0.8795     0.87954
  281          H           0.064642        0.9354     0.93536
  282          H           0.071641        0.9284     0.92836
  283          C          -0.101368        4.1014     1.16703     2.93433
  284          H           0.049739        0.9503     0.95026
  285          H           0.080622        0.9194     0.91938
  286          H           0.050000        0.9500     0.95000
  287          H           0.066025        0.9340     0.93398
  288          C          -0.166252        4.1663     1.18843     2.97783
  289          C          -0.063065        4.0631     1.17888     2.88418
  290          C          -0.154383        4.1544     1.18720     2.96719
  291          C          -0.078752        4.0788     1.21038     2.86838
  292          C          -0.033174        4.0332     1.21302     2.82016
  293          N          -0.055178        5.0552     1.60240     3.45278
  294          C          -0.024110        4.0241     1.16854     2.85557
  295          C          -0.109817        4.1098     1.16676     2.94306
  296          H           0.117593        0.8824     0.88241
  297          H           0.111500        0.8885     0.88850
  298          H           0.119041        0.8810     0.88096
  299          H           0.129627        0.8704     0.87037
  300          H           0.064820        0.9352     0.93518
  301          H           0.081913        0.9181     0.91809
  302          H           0.051204        0.9488     0.94880
  303          C          -0.142864        4.1429     1.18519     2.95767
  304          C          -0.074087        4.0741     1.18004     2.89405
  305          C          -0.115755        4.1158     1.19295     2.92280
  306          C          -0.078875        4.0789     1.20701     2.87187
  307          C          -0.065192        4.0652     1.20564     2.85955
  308          N          -0.074089        5.0741     1.61355     3.46054
  309          C          -0.024735        4.0247     1.16726     2.85748
  310          C          -0.116435        4.1164     1.17098     2.94545
  311          H           0.121136        0.8789     0.87886
  312          H           0.115675        0.8843     0.88433
  313          H           0.120605        0.8794     0.87940
  314          H           0.065524        0.9345     0.93448
  315          H           0.073841        0.9262     0.92616
  316          H           0.055783        0.9442     0.94422
  317          H           0.119468        0.8805     0.88053
  318          C          -0.168289        4.1683     1.18788     2.98040
  319          C          -0.031458        4.0315     1.18579     2.84566
  320          C          -0.164699        4.1647     1.19104     2.97366
  321          C          -0.059969        4.0600     1.20367     2.85630
  322          C          -0.048392        4.0484     1.20785     2.84055
  323          N          -0.090801        5.0908     1.61782     3.47298
  324          C          -0.040436        4.0404     1.17049     2.86995
  325          C          -0.115535        4.1155     1.17287     2.94266
  326          H           0.124453        0.8755     0.87555
  327          H           0.115267        0.8847     0.88473
  328          H           0.081437        0.9186     0.91856
  329          H           0.078123        0.9219     0.92188
  330          H           0.064523        0.9355     0.93548
  331          H           0.131240        0.8688     0.86876
  332          H           0.123186        0.8768     0.87681
  333          C          -0.151141        4.1511     1.18762     2.96352
  334          C          -0.073482        4.0735     1.17806     2.89542
  335          C          -0.114932        4.1149     1.19216     2.92277
  336          C          -0.056232        4.0562     1.20652     2.84971
  337          C          -0.071154        4.0712     1.20769     2.86346
  338          N          -0.089527        5.0895     1.61568     3.47384
  339          C          -0.029555        4.0296     1.16836     2.86120
  340          C          -0.116918        4.1169     1.16919     2.94772
  341          H           0.110692        0.8893     0.88931
  342          H           0.120202        0.8798     0.87980
  343          H           0.129077        0.8709     0.87092
  344          H           0.076882        0.9231     0.92312
  345          H           0.063277        0.9367     0.93672
  346          H           0.057096        0.9429     0.94290
  347          H           0.120841        0.8792     0.87916
  348          H           0.053529        0.9465     0.94647


          CARTESIAN COORDINATES 

    NO.       ATOM               X         Y         Z

     1         C                 -0.9763    1.1180   -0.0729
     2         C                  0.4062    0.9730   -0.0388
     3         C                  1.2031    2.0935    0.1710
     4         C                 -1.5238    2.3896    0.1050
     5         C                  0.6050    3.3467    0.3438
     6         N                 -0.7506    3.4781    0.3067
     7         C                  1.4138    4.6030    0.5663
     8         C                  2.7692    4.5170   -0.1204
     9         H                  2.3008    2.0203    0.1990
    10         H                  0.8647   -0.0117   -0.1762
    11         H                 -1.6266    0.2530   -0.2383
    12         H                 -2.6037    2.5749    0.0891
    13         H                  0.8591    5.4588    0.0995
    14         H                  3.2744    3.5595    0.0924
    15         C                  4.1090    2.6088    3.6363
    16         C                  3.5635    3.6271    2.8603
    17         C                  2.1855    3.8518    2.8802
    18         C                  3.2664    1.8303    4.4276
    19         C                  1.3965    3.0335    3.7043
    20         N                  1.9313    2.0477    4.4564
    21         C                  1.5193    4.9342    2.0765
    22         C                  2.2001    6.2981    2.2454
    23         H                  4.2164    4.2514    2.2375
    24         H                  5.1870    2.4202    3.6261
    25         H                  3.6332    1.0102    5.0653
    26         H                  0.4714    5.0408    2.4627
    27         H                  1.6247    7.0632    1.6715
    28         H                  3.2106    6.2679    1.7741
    29         H                  0.3078    3.1512    3.7816
    30         C                 -1.2278    8.1226    4.0435
    31         C                 -1.5201    7.8117    5.3732
    32         C                 -0.5531    7.1655    6.1465
    33         C                  0.0041    7.7862    3.4964
    34         C                  0.6829    6.8404    5.6022
    35         C                  0.9718    7.1444    4.2701
    36         C                 -2.8342    8.1990    5.9991
    37         C                 -2.8778    9.7139    6.2286
    38         H                 -1.9732    8.6384    3.4267
    39         H                  0.2295    7.9992    2.4393
    40         H                 -2.9221    7.7016    7.0051
    41         H                 -2.7678   10.2341    5.2538
    42         H                 -3.8815   10.0002    6.6095
    43         H                  1.4330    6.3368    6.2237
    44         H                 -0.7655    6.9163    7.1931
    45         C                  2.3088    6.7533    3.6987
    46         C                  3.3485    7.8645    3.9038
    47         H                  2.6777    5.8744    4.2918
    48         H                  3.2647    8.2084    4.9559
    49         H                  4.3684    7.4236    3.8090
    50         C                 -6.8173    5.2562    5.2014
    51         C                 -6.1621    6.4691    4.9643
    52         C                 -6.5104    7.1899    3.8198
    53         C                 -7.7626    4.7941    4.2877
    54         C                 -7.4586    6.6750    2.9379
    55         N                 -8.0676    5.4897    3.1672
    56         C                 -5.0629    6.9141    5.8944
    57         C                 -4.0247    7.7530    5.1369
    58         H                 -6.5936    4.6919    6.1213
    59         H                 -8.3003    3.8484    4.4229
    60         H                 -4.5329    5.9704    6.1988
    61         H                 -4.5284    8.6283    4.6657
    62         H                 -3.6617    7.1450    4.2810
    63         H                 -7.7517    7.2000    2.0203
    64         H                 -6.0367    8.1709    3.6397
    65         C                 -7.0943   10.8856    6.1861
    66         C                 -6.6164    9.5805    6.0854
    67         C                 -6.0976    8.9393    7.2082
    68         C                 -7.0502   11.5350    7.4161
    69         C                 -6.0878    9.6561    8.4207
    70         N                 -6.5533   10.9182    8.5161
    71         C                 -5.5220    7.5508    7.2266
    72         C                 -6.3993    6.5819    8.0404
    73         H                 -6.6481    9.0691    5.1109
    74         H                 -7.5137   11.3910    5.3093
    75         H                 -7.4148   12.5579    7.5626
    76         H                 -4.5479    7.6593    7.7901
    77         H                 -6.1940    5.5382    7.7022
    78         H                 -6.0836    6.6243    9.1018
    79         H                 -5.7077    9.2197    9.3538
    80         C                 -8.4521    5.1764   12.7741
    81         C                 -8.8306    4.0997   11.9775
    82         C                 -8.9103    4.2649   10.5997
    83         C                 -8.1639    6.3937   12.1593
    84         C                 -8.6150    5.5131   10.0303
    85         N                 -8.2476    6.5572   10.8200
    86         C                 -8.7107    5.6839    8.5320
    87         C                 -7.8961    6.8423    7.9556
    88         H                 -9.2040    3.4269    9.9571
    89         H                 -9.0625    3.1302   12.4312
    90         H                 -8.3806    5.0727   13.8619
    91         H                 -7.8496    7.2862   12.7241
    92         H                 -8.2901    4.7414    8.0869
    93         H                 -8.1555    7.7946    8.4623
    94         H                 -8.1822    6.9854    6.8909
    95         C                -10.8679    8.1606    6.5253
    96         C                -10.9107    8.1435    7.9208
    97         C                -10.8190    9.3636    8.6015
    98         C                -10.7790    9.3790    5.8524
    99         C                -10.7402   10.5499    7.8734
   100         N                -10.7259   10.5536    6.5205
   101         C                -11.0301    6.8637    8.7010
   102         C                -10.1795    5.7404    8.0891
   103         H                -10.8858    7.2062    5.9770
   104         H                -10.7511    9.4484    4.7586
   105         H                -10.6320    7.0818    9.7267
   106         H                -10.6413    4.7590    8.3351
   107         H                -10.2255    5.8164    6.9773
   108         H                -10.6953   11.5333    8.3590
   109         H                -10.8236    9.3935    9.6979
   110         C                -13.7958    3.5727    6.7287
   111         C                -13.2592    4.2603    7.8106
   112         C                -13.0819    5.6481    7.7416
   113         C                -14.1502    4.2828    5.5813
   114         C                -13.4742    6.2956    6.5644
   115         N                -13.9918    5.6230    5.5114
   116         C                -12.4817    6.3566    8.9255
   117         C                -13.4231    7.3706    9.5865
   118         H                -12.9736    3.7156    8.7193
   119         H                -13.9392    2.4884    6.7735
   120         H                -14.5713    3.8022    4.6910
   121         H                -12.3549    5.5616    9.7136
   122         H                -14.2828    6.8098   10.0120
   123         H                -12.8909    7.8117   10.4564
   124         H                -13.4045    7.3904    6.4519
   125         C                -18.7431    7.2072    9.4108
   126         C                -17.9857    7.2062   10.5769
   127         C                -16.7796    7.8993   10.6076
   128         C                -18.2670    7.9059    8.3007
   129         C                -16.3487    8.5896    9.4669
   130         N                -17.0970    8.5793    8.3300
   131         C                -15.0306    9.3236    9.4739
   132         C                -13.9733    8.4963    8.7292
   133         H                -16.1712    7.9112   11.5192
   134         H                -18.3365    6.6702   11.4650
   135         H                -19.6979    6.6748    9.3620
   136         H                -18.8110    7.9484    7.3501
   137         H                -14.7033    9.4429   10.5458
   138         H                -14.3898    8.1048    7.7759
   139         H                -13.1570    9.1873    8.4219
   140         C                -15.0890   10.7257    8.8542
   141         H                -14.1044   10.9212    8.3710
   142         H                -15.8371   10.7655    8.0378
   143         H                  2.6712    4.5983   -1.2099
   144         H                  3.4299    5.3309    0.2227
   145         C                  5.7679   20.9519    7.8404
   146         C                  6.5338   20.1918    8.7175
   147         C                  6.4276   18.8057    8.6876
   148         C                  4.9130   20.2970    6.9527
   149         C                  5.5535   18.1965    7.7797
   150         N                  4.8078   18.9515    6.9250
   151         C                  5.3891   16.6975    7.7024
   152         C                  5.6923   16.0362    9.0380
   153         H                  7.0155   18.1688    9.3662
   154         H                  7.2146   20.6769    9.4243
   155         H                  5.8300   22.0442    7.8431
   156         H                  4.2796   20.8384    6.2322
   157         H                  4.3167   16.4704    7.4542
   158         H                  6.6584   16.3713    9.4509
   159         C                  9.8546   15.7769    7.6166
   160         C                  8.4867   15.5396    7.5279
   161         C                  7.6991   16.3303    6.6883
   162         C                 10.4169   16.8082    6.8663
   163         C                  8.3317   17.3425    5.9515
   164         N                  9.6597   17.5740    6.0470
   165         C                  6.2180   16.1143    6.5332
   166         C                  5.9107   14.6236    6.3322
   167         H                  8.0282   14.7305    8.1140
   168         H                 10.4849   15.1590    8.2678
   169         H                 11.4864   17.0486    6.8976
   170         H                  5.8975   16.6572    5.6051
   171         H                  5.8206   14.1123    7.3248
   172         H                  6.7746   14.1469    5.8250
   173         H                  7.7858   17.9990    5.2620
   174         C                  2.1900   13.4139    8.2350
   175         C                  1.0049   13.9855    7.7605
   176         C                  1.0580   14.8428    6.6615
   177         C                  3.3773   13.5946    7.5424
   178         C                  2.2493   15.0214    5.9648
   179         C                  3.4034   14.3490    6.3659
   180         C                 -0.3274   13.5923    8.3484
   181         C                 -0.5011   12.0712    8.1731
   182         H                  2.1745   12.7922    9.1381
   183         H                  4.3183   13.1464    7.8990
   184         H                 -1.1344   14.1178    7.7751
   185         H                  0.4473   11.6096    7.8234
   186         H                 -0.6934   11.5850    9.1626
   187         H                  2.2718   15.6735    5.0839
   188         H                  0.1503   15.3528    6.3184
   189         C                  4.6402   14.3730    5.5083
   190         C                  4.7734   13.0286    4.7742
   191         H                  4.5414   15.1875    4.7458
   192         H                  4.7658   12.2000    5.5123
   193         H                  5.7678   12.9818    4.2802
   194         C                 -2.9364   16.2610   10.9940
   195         C                 -1.9884   15.2721   11.2811
   196         C                 -1.1374   15.4735   12.3700
   197         C                 -3.0170   17.3931   11.8038
   198         C                 -1.2658   16.6274   13.1427
   199         N                 -2.1943   17.5699   12.8632
   200         C                 -1.8586   14.0787   10.3717
   201         C                 -0.4225   14.0539    9.8063
   202         H                 -3.6098   16.1564   10.1350
   203         H                 -3.7427   18.1949   11.6255
   204         H                 -2.5666   14.2421    9.5152
   205         H                  0.2316   13.4307   10.4519
   206         H                  0.0044   15.0770    9.8632
   207         H                 -0.6236   16.8318   14.0072
   208         H                 -0.3696   14.7283   12.6129
   209         C                 -0.7002   12.0981   14.4068
   210         C                 -1.5584   12.6073   13.4347
   211         C                 -1.3966   12.2308   12.1022
   212         C                  0.3014   11.2058   14.0344
   213         C                 -0.3637   11.3254   11.7979
   214         N                  0.4588   10.8274   12.7435
   215         C                 -2.2605   12.7091   10.9687
   216         C                 -3.7598   12.5100   11.2098
   217         H                 -2.3635   13.3020   13.7192
   218         H                 -0.8118   12.4028   15.4589
   219         H                  1.0127   10.7616   14.7499
   220         H                 -2.0538   11.9888   10.1219
   221         H                 -4.2680   12.5473   10.2219
   222         H                 -3.9074   11.4740   11.5812
   223         H                 -0.1799   10.9884   10.7610
   224         C                 -6.1392    9.7084   15.0880
   225         C                 -6.6416    9.5644   13.7997
   226         C                 -6.5648   10.6321   12.9106
   227         C                 -5.5568   10.9243   15.4482
   228         C                 -5.9875   11.8383   13.3293
   229         N                 -5.4837   11.9631   14.5884
   230         C                 -5.9237   13.0204   12.3914
   231         C                 -4.4744   13.4655   12.1480
   232         H                 -6.9520   10.5320   11.8885
   233         H                 -7.0978    8.6149   13.4807
   234         H                 -6.1976    8.8866   15.8114
   235         H                 -5.1315   11.1046   16.4419
   236         H                 -6.3586   12.7002   11.4077
   237         H                 -3.9327   13.5598   13.1135
   238         H                 -4.4704   14.4868   11.7106
   239         C                 -8.2306   14.1614   15.4506
   240         C                 -8.7657   13.5961   14.2911
   241         C                 -9.7855   12.6479   14.4314
   242         C                 -8.7221   13.7789   16.6980
   243         C                -10.2338   12.3029   15.7052
   244         N                 -9.7084   12.8620   16.8192
   245         C                 -8.2608   13.9540   12.9171
   246         C                 -6.7444   14.2084   12.9038
   247         H                 -7.4017   14.8806   15.3665
   248         H                 -8.3376   14.1965   17.6356
   249         H                 -8.4726   13.0675   12.2604
   250         H                 -6.5210   15.0814   12.2517
   251         H                 -6.3943   14.5140   13.9158
   252         H                -11.0278   11.5657   15.8715
   253         H                -10.2328   12.1766   13.5470
   254         C                 -7.5034   18.5958   12.6373
   255         C                 -7.8354   17.3527   12.1093
   256         C                 -8.6449   16.4804   12.8437
   257         C                 -7.9926   18.9538   13.8932
   258         C                 -9.1023   16.9044   14.0981
   259         N                 -8.7801   18.1154   14.6047
   260         C                 -9.0203   15.1419   12.2666
   261         C                -10.5426   14.9721   12.2968
   262         H                 -7.4633   17.0610   11.1193
   263         H                 -6.8653   19.2859   12.0764
   264         H                 -7.7691   19.9168   14.3662
   265         H                 -8.7079   15.1468   11.1884
   266         H                -11.0239   15.9579   12.1320
   267         H                -10.8664   14.6560   13.3117
   268         H                 -9.7354   16.2721   14.7351
   269         C                -15.0449   17.0647   11.2854
   270         C                -14.8447   16.4565   12.5197
   271         C                -14.0241   15.3358   12.6032
   272         C                -14.4108   16.5325   10.1618
   273         C                -13.4085   14.8427   11.4455
   274         N                -13.6069   15.4506   10.2435
   275         C                -12.5210   13.6209   11.5085
   276         C                -11.0543   13.9868   11.2540
   277         H                -13.8590   14.8421   13.5678
   278         H                -15.3303   16.8520   13.4182
   279         H                -15.6907   17.9431   11.1907
   280         H                -14.5368   16.9530    9.1555
   281         H                -12.5861   13.2016   12.5475
   282         H                -10.9287   14.4029   10.2347
   283         C                -12.9967   12.5382   10.5326
   284         H                -12.2273   11.7399   10.4650
   285         H                -13.0618   12.9558    9.5059
   286         H                  4.9206   16.2695    9.7823
   287         H                  5.7311   14.9390    8.9235
   288         C                 -0.8410   13.0177    3.2160
   289         C                 -2.0733   13.3138    3.7879
   290         C                 -2.3326   12.9142    5.0954
   291         C                  0.1084   12.3338    3.9761
   292         C                 -1.3575   12.1996    5.8041
   293         N                 -0.1549   11.9191    5.2326
   294         C                 -1.6272   11.6995    7.2039
   295         C                 -1.8041   10.1766    7.2002
   296         H                 -3.2947   13.1477    5.5651
   297         H                 -2.8340   13.8555    3.2157
   298         H                 -0.6185   13.3052    2.1786
   299         H                  1.1296   12.1139    3.6194
   300         H                 -2.5791   12.1683    7.5652
   301         H                 -0.8378    9.6878    6.9513
   302         H                 -2.0561    9.8356    8.2256
   303         C                  7.5150   11.6369    1.5705
   304         C                  6.4132   11.3492    2.3693
   305         C                  5.1492   11.8114    2.0001
   306         C                  7.3326   12.3860    0.4090
   307         C                  5.0366   12.5599    0.8192
   308         N                  6.1087   12.8366    0.0464
   309         C                  3.9213   11.5783    2.8381
   310         C                  3.6892   12.8089    3.7314
   311         H                  6.5184   10.7471    3.2853
   312         H                  8.5119   11.2812    1.8488
   313         H                  8.1547   12.6430   -0.2702
   314         H                  3.0474   11.5146    2.1360
   315         H                  2.6911   12.7128    4.2195
   316         H                  3.6148   13.7054    3.0811
   317         H                  4.0780   12.9581    0.4638
   318         C                  5.1124    8.1086    1.5460
   319         C                  3.8947    8.7910    1.6320
   320         C                  3.2768    9.1988    0.4485
   321         C                  5.6771    7.8651    0.2969
   322         C                  3.8904    8.9232   -0.7749
   323         N                  5.0723    8.2697   -0.8449
   324         C                  3.2653    9.0813    2.9688
   325         C                  3.9564   10.2768    3.6485
   326         H                  5.5934    7.7579    2.4713
   327         H                  6.6298    7.3383    0.1722
   328         H                  2.1850    9.3346    2.8123
   329         H                  3.4584   10.4461    4.6270
   330         H                  5.0102   10.0087    3.8912
   331         H                  3.4478    9.2199   -1.7340
   332         H                  2.3147    9.7358    0.4690
   333         C                -18.4692   11.2404   11.9535
   334         C                -17.1378   11.2246   11.5497
   335         C                -16.7737   11.8292   10.3459
   336         C                -19.4227   11.8530   11.1420
   337         C                -17.7834   12.4250    9.5759
   338         N                -19.0760   12.4312    9.9682
   339         C                -15.3602   11.8723    9.8361
   340         C                -14.3306   11.9329   10.9687
   341         H                -16.3834   10.7271   12.1712
   342         H                -18.7697   10.7744   12.8986
   343         H                -20.4854   11.9024   11.4078
   344         H                -15.2658   12.8248    9.2483
   345         H                -14.7588   12.5187   11.8086
   346         H                -14.1668   10.9079   11.3728
   347         H                -17.5751   12.9169    8.6153
   348         H                -10.4415   13.0601   11.2775


          ATOMIC ORBITAL ELECTRON POPULATIONS

   1.18758   0.96297   0.97968   1.01899   1.17814   0.94394   0.97494   0.96051
   1.18711   1.00277   0.93940   1.02287   1.20465   0.98535   0.91512   0.95909
   1.21288   0.93365   0.94153   0.95524   1.60892   1.03904   1.33865   1.09369
   1.16746   0.95561   0.95783   0.94431   1.14756   0.96730   1.01881   1.00626
   0.87464   0.88955   0.87740   0.88503   0.91506   0.95025   1.18577   0.99501
   0.97792   0.99056   1.17977   0.95029   0.97120   0.97612   1.19158   0.94943
   0.98322   0.98764   1.20894   0.93113   0.97294   0.96499   1.20897   0.98733
   0.93129   0.93401   1.61383   1.12436   1.15482   1.18055   1.16988   1.00251
   0.91877   0.93627   1.17443   1.02597   0.96486   0.96781   0.88454   0.88527
   0.87553   0.91326   0.92903   0.92571   0.87493   1.17562   0.96642   0.99735
   0.95199   1.18453   0.95508   0.98749   0.94967   1.17924   0.94428   0.99051
   0.98101   1.17913   0.94374   0.99208   0.98733   1.17925   0.96732   0.99841
   0.94988   1.18514   0.95499   0.98478   0.95118   1.16827   0.91519   0.96100
   0.98342   1.17089   0.99672   0.95046   1.00801   0.89467   0.88647   0.92395
   0.93637   0.93791   0.89135   0.89235   1.16714   0.92566   0.97684   0.96339
   1.17184   0.98477   0.95104   0.99573   0.92451   0.93210   0.94402   1.19181
   0.99367   0.97421   1.00145   1.18538   0.95130   0.94233   0.94617   1.18929
   1.00881   1.00640   0.96836   1.20464   0.94449   0.97985   0.92595   1.20330
   0.93502   0.94738   0.96944   1.61644   1.23321   1.04923   1.18501   1.17296
   0.93490   0.99277   0.93480   1.17401   0.95447   1.00767   0.98689   0.87273
   0.88092   0.92365   0.93798   0.92763   0.88431   0.87258   1.18736   1.00302
   0.95908   0.98706   1.18510   0.96732   0.95607   0.98691   1.18840   0.99724
   0.96039   0.95254   1.20542   0.96335   0.98599   0.91633   1.20842   0.96805
   0.93544   0.95776   1.61623   1.06923   1.08559   1.32137   1.17084   0.98652
   0.91291   0.95508   1.16833   0.95202   0.98081   1.00316   0.87297   0.87472
   0.87986   0.92273   0.94312   0.93526   0.87607   1.18731   1.01152   0.94751
   0.99904   1.17886   0.96075   0.97924   0.94054   1.18697   1.02723   0.97641
   0.96447   1.20799   0.96532   0.96118   0.93946   1.21344   0.94794   0.91949
   0.95595   1.60453   1.09869   1.33103   1.03854   1.16813   0.95297   0.99185
   0.90829   1.16608   0.94188   0.99505   1.01883   0.88385   0.88934   0.87543
   0.88098   0.93664   0.91507   0.93588   1.18987   1.03026   0.99373   0.95269
   1.18362   0.95460   0.94827   0.94391   1.18822   1.02683   0.93925   0.99703
   1.20514   0.95102   0.90933   0.98981   1.20654   0.95946   0.96501   0.93848
   1.61507   1.08046   1.30261   1.07677   1.17189   0.94334   0.92375   0.99818
   1.17371   0.94277   0.98591   1.01649   0.86987   0.87658   0.91530   0.93865
   0.92880   0.87885   0.87908   1.18643   1.01057   0.99675   0.95524   1.18257
   0.97444   0.94125   0.97856   1.19152   1.01005   0.95100   0.96781   1.20565
   0.95975   0.93710   0.96074   1.21000   0.94824   0.99984   0.91105   1.61380
   1.08997   1.07955   1.28910   1.17143   0.92787   0.97335   0.94161   1.16390
   0.98623   0.96586   0.97937   0.89066   0.88260   0.87956   0.93947   0.94176
   0.94833   0.85967   1.18641   1.00107   1.01142   0.95227   1.17855   0.94336
   0.96481   0.97253   1.18676   0.98277   1.00430   0.98421   1.20462   0.94635
   0.94215   0.96750   1.21267   0.95328   0.94717   0.92154   1.60362   1.03651
   1.15633   1.27273   1.16899   0.91730   0.94214   1.00448   1.17512   0.99105
   0.98174   0.99993   0.88491   0.88879   0.88177   0.88334   0.92533   0.91534
   0.92529   1.17052   1.03762   0.92106   0.97852   0.93609   0.91770   0.94714
   0.94509   1.18592   0.99228   0.99374   0.98449   1.17742   0.97004   0.94432
   0.96937   1.18794   1.00206   0.95840   1.00519   1.20766   0.95936   0.93941
   0.96370   1.21402   0.93151   0.95795   0.93110   1.60805   1.20513   1.05154
   1.21097   1.16899   1.01902   0.90077   0.95079   1.14722   1.01640   1.01485
   0.96079   0.87203   0.89419   0.88677   0.87907   0.90138   0.95124   1.18781
   0.96355   0.99537   1.01071   1.18359   0.94237   0.98325   0.96697   1.19336
   0.96521   0.97417   0.98225   1.20531   0.98638   0.93713   0.94414   1.20788
   0.94040   0.95032   0.96502   1.61535   1.04965   1.25740   1.16141   1.17026
   0.89977   0.96151   0.98871   1.17611   0.97357   0.95768   1.02210   0.86704
   0.88202   0.88288   0.91911   0.91659   0.93499   0.87829   1.17609   0.93311
   0.99178   0.98930   1.18595   0.94543   0.97724   0.96936   1.17920   0.97449
   0.98751   0.95827   1.18026   0.97693   0.98753   0.95821   1.17913   0.93460
   0.99243   0.98940   1.18568   0.95420   0.97866   0.96095   1.16971   0.95225
   0.95344   0.95024   1.17796   1.00787   0.95285   0.99180   0.89005   0.88047
   0.92992   0.90990   0.93416   0.89088   0.89591   1.16887   0.92323   0.97408
   0.95832   1.16856   0.98989   0.97327   0.97948   0.92548   0.93801   0.93912
   1.18802   0.99990   0.96014   1.00648   1.18521   0.94285   0.95078   0.94877
   1.18885   1.00571   0.99086   0.97278   1.20462   0.96989   0.95374   0.93438
   1.20493   0.96108   0.92084   0.97148   1.61690   1.02123   1.29548   1.15230
   1.17219   0.97680   0.91341   0.96252   1.17355   0.95262   1.03576   0.95986
   0.88204   0.88561   0.92686   0.93011   0.92884   0.88148   0.87193   1.19066
   0.97733   0.99671   0.99712   1.18383   0.97781   0.97722   0.93180   1.19134
   0.97861   0.98547   0.95449   1.20765   0.96029   0.95360   0.95767   1.21351
   0.92994   0.94291   0.98924   1.61355   1.24843   1.21745   0.99623   1.17289
   0.94179   0.96632   0.95807   1.16480   0.93152   1.00163   1.00171   0.86881
   0.87804   0.88078   0.91860   0.93865   0.93874   0.86831   1.18621   1.01265
   0.98218   0.97408   1.18176   0.96950   0.97788   0.94260   1.18929   1.00889
   0.94387   1.00190   1.20411   0.96133   0.91906   0.98079   1.21435   0.94022
   0.94386   0.93828   1.60518   1.14200   1.31672   1.01201   1.16966   0.95962
   0.92664   0.97089   1.16983   0.94887   0.99559   1.01190   0.86888   0.88743
   0.88638   0.88597   0.91674   0.92510   0.93591   1.18918   1.01122   1.01345
   0.93863   1.18548   0.95162   0.94865   0.95210   1.18931   0.99097   0.99730
   0.98468   1.20464   0.94678   0.94948   0.95696   1.20516   0.97574   0.97376
   0.91179   1.61540   1.06979   1.05849   1.33255   1.17319   0.94723   0.98201
   0.93303   1.17359   0.93233   0.97633   1.04212   0.86915   0.87997   0.91942
   0.93519   0.91938   0.88014   0.87955   1.18622   1.01442   0.97485   0.97537
   1.18082   0.96366   0.94293   0.98203   1.19310   0.99345   0.96967   0.96636
   1.20567   0.94840   0.98282   0.92931   1.20721   0.96978   0.95308   0.93491
   1.61424   1.09259   1.01576   1.35254   1.17013   0.95177   0.90369   0.98876
   1.16953   0.94374   1.01078   1.00488   0.88808   0.88554   0.88044   0.92744
   0.93369   0.93334   0.87031   1.18676   1.01152   1.00591   0.94759   1.17932
   0.96104   0.94947   0.97158   1.18742   0.99588   0.98447   0.98209   1.20654
   0.94394   0.94628   0.97290   1.21357   0.95162   0.95547   0.92054   1.60468
   1.12728   1.06469   1.27301   1.17007   0.93539   0.92576   0.99590   1.16551
   0.94411   0.99226   0.99644   0.88050   0.88786   0.88321   0.87954   0.93536
   0.92836   1.16703   0.96332   0.96979   1.00123   0.95026   0.91938   0.95000
   0.93398   1.18843   0.96224   1.01650   0.99909   1.17888   0.96362   0.96916
   0.95140   1.18720   0.99318   1.01133   0.96268   1.21038   0.98000   0.95078
   0.93760   1.21302   0.92430   0.93921   0.95665   1.60240   1.19584   1.16109
   1.09585   1.16854   0.98257   0.95941   0.91359   1.16676   1.00945   0.94395
   0.98967   0.88241   0.88850   0.88096   0.87037   0.93518   0.91809   0.94880
   1.18519   0.98604   1.00407   0.96756   1.18004   0.92965   0.97872   0.98568
   1.19295   0.96004   0.99432   0.96844   1.20701   0.96803   0.95324   0.95059
   1.20564   0.98077   0.95266   0.92611   1.61355   0.97383   1.17388   1.31283
   1.16726   0.94870   0.94820   0.96058   1.17098   1.00079   0.96800   0.97666
   0.87886   0.88433   0.87940   0.93448   0.92616   0.94422   0.88053   1.18788
   0.97456   1.01981   0.98603   1.18579   0.94537   0.94753   0.95276   1.19104
   1.00777   1.02432   0.94157   1.20367   0.97936   0.96453   0.91242   1.20785
   0.93504   0.94059   0.96492   1.61782   1.07791   1.07678   1.31829   1.17049
   0.99763   0.95261   0.91972   1.17287   1.01927   0.93317   0.99022   0.87555
   0.88473   0.91856   0.92188   0.93548   0.86876   0.87681   1.18762   0.94626
   1.01297   1.00428   1.17806   0.96454   0.97188   0.95900   1.19216   0.96464
   0.99518   0.96295   1.20652   0.98391   0.93981   0.92599   1.20769   0.92037
   0.96574   0.97735   1.61568   1.18293   1.14509   1.14582   1.16836   0.90507
   0.99454   0.96158   1.16919   0.95362   1.01147   0.98264   0.88931   0.87980
   0.87092   0.92312   0.93672   0.94290   0.87916   0.94647

          BONDING CONTRIBUTION OF EACH M.O.

  1.7489  1.7455  1.7463  1.7467  1.7420  1.7411  1.7365  1.7300  1.7255  1.7264
  1.7159  1.7087  1.7114  1.7203  1.7191  1.7088  1.7071  1.7081  1.7091  1.7085
  1.7101  1.7127  1.7334  1.7325  1.7439  1.7475  1.7492  1.7488  1.7482  1.7537
  1.7479  1.7423  1.7568  1.7546  1.7636  1.7690  1.7606  1.7701  1.7622  1.7697
  1.7604  1.7582  1.7578  1.7512  1.7400  1.7478  1.7544  1.7547  1.7430  1.7473
  1.7546  1.7379  1.7347  1.7460  1.7327  1.7401  1.7110  1.7033  1.7061  1.7040
  1.7084  1.6899  1.6898  1.6891  1.7019  1.6909  1.6654  1.6631  1.6917  1.6975
  1.7290  1.6857  1.6869  1.7194  1.7085  1.7158  1.7408  1.7160  1.7204  1.7168
  1.7504  1.7415  1.7263  1.7601  1.7808  1.7909  1.7791  1.8064  1.8288  1.8344
  1.8117  1.8533  1.8406  1.8359  1.8587  1.8436  1.8508  1.8473  1.8540  1.8797
  1.8874  1.8828  1.8870  1.8822  1.8886  1.8800  1.8730  1.8823  1.8902  1.8889
  1.8843  1.8846  1.8855  1.8818  1.8882  1.8947  1.8899  1.8884  1.8932  1.8848
  1.8715  1.8764  1.8801  1.8827  1.8647  1.8755  1.8792  1.8701  1.8795  1.8725
  1.8700  1.8646  1.8460  1.8503  1.8443  1.8823  1.8891  1.8691  1.8905  1.9050
  1.9036  1.8785  1.9310  1.9084  1.8958  1.9125  1.9081  1.8992  1.8903  1.9303
  1.9706  1.9600  1.9505  1.9530  1.9289  1.9404  1.9243  1.9197  1.9116  1.9198
  2.0039  2.0054  2.0050  1.9926  1.9979  1.9891  1.9928  2.0035  2.0017  2.0042
  2.0087  2.0147  2.0200  2.0205  2.0459  2.0501  2.0543  2.0777  2.0571  2.0760
  2.0978  2.0888  2.0997  2.1004  2.0747  2.0939  2.0944  2.0857  2.0625  2.0689
  2.0380  2.0722  2.0494  2.0976  2.0868  2.0251  2.0759  2.0069  2.0419  2.0554
  2.0199  1.9958  2.0417  2.0631  2.0432  2.0264  2.0293  2.0549  2.0266  2.0501
  2.0209  2.0368  2.0543  2.0403  2.0214  2.0275  2.0114  2.0396  2.0183  2.0186
  2.0166  2.0352  2.0055  2.0173  2.0195  2.0274  2.0143  2.0374  2.0348  2.0205
  2.0163  2.0341  2.0403  2.0300  2.0424  2.0367  2.0405  2.0585  2.0392  2.0442
  2.0446  2.0355  2.0464  2.0367  2.0462  2.0394  2.0477  2.0578  2.0681  2.0467
  2.0746  2.0529  2.0672  2.0457  2.0401  2.0621  2.0502  2.0705  2.0642  2.0586
  2.0506  2.0693  2.0538  2.0417  2.0775  2.0622  2.0451  2.0607  2.0682  2.0233
  2.0162  2.0314  2.0309  2.0178  2.0123  2.0368  1.9862  2.0019  1.9779  1.9973
  1.9859  1.9997  1.9920  1.9822  2.0105  1.9949  1.9786  1.9682  1.9963  1.9642
  1.9959  1.9985  1.9870  1.9802  1.9937  1.9891  1.9689  1.9962  1.9872  1.9699
  1.9946  1.9691  1.9886  1.9929  1.9764  1.9899  1.9882  1.9903  2.0079  2.0029
  2.0045  2.0106  1.9959  2.0125  2.0089  2.0266  2.0229  2.0220  2.0312  2.0250
  2.0371  2.0250  2.0324  2.0496  2.0347  2.0420  2.0576  2.0581  2.0365  2.0466
  2.0548  2.0591  2.0580  2.0672  2.0536  2.0740  2.0739  2.0640  2.0709  2.0765
  2.0607  2.0604  2.0676  2.0469  2.0644  2.0481  2.0724  2.0679  2.0520  2.0507
  2.0686  2.0615  2.0577  2.0507  2.0487  2.0452  2.0481  2.0368  2.0600  2.0388
  2.0398  2.0465  2.0422  2.0541  2.0459  2.0358  2.0577  2.0595  2.0569  2.0461
  2.0480  2.0403  2.0446  2.0498  2.0494  2.0467  2.0289  2.0373  2.0458  2.0487
  2.0491  2.0376  2.0414  2.0180  2.0252  2.0005  2.0213  2.0438  2.0363  2.0370
  2.0336  2.0430  2.0334  1.9680  1.9670  1.9690  1.9342  1.9639  1.9703  1.9543
  1.9629  1.4951  1.9729  0.9285  1.9538  1.1605  1.5820  1.5918  1.9511  1.9638
  1.9701  1.5967  1.0024  1.8836  0.8697  1.9016  1.1527  1.0305  0.9108  1.4666
  1.7755  1.4230  0.7847  0.7453  0.8472  1.2006  1.9836  0.8651  0.8349  1.8317
  0.7927  0.8185  1.0502  0.8233  1.9251  1.9557  1.9767  1.8541  1.2203  1.0672
  1.7387  1.6269  1.9619  2.0082  2.0063  2.0270  2.0116  2.0135  2.0102  2.0085
  1.9942  2.0131  2.0272  2.0132  1.9935  2.0046  2.0018 -1.9801 -2.0012 -1.9879
 -1.9889 -1.9860 -2.0155 -1.9869 -1.9912 -1.9828 -1.9980 -1.9826 -1.9821 -2.0060
 -2.0026 -2.0065 -1.9994 -1.9921 -2.0104 -2.0106 -2.0105 -2.0011 -2.0022 -1.9822
 -1.9881 -1.9856 -2.0029 -1.9823 -1.9815 -1.9822 -1.9830 -2.0107 -2.0110 -2.0148
 -1.9742 -1.9861 -2.0176 -1.9952 -1.9987 -2.0077 -2.0105 -2.0000 -2.0065 -2.0012
 -2.0065 -2.0063 -2.0100 -2.0086 -2.0278 -2.0164 -2.1023 -2.0191 -2.0360 -2.0171
 -2.0062 -2.0158 -2.1284 -2.0387 -2.0091 -2.0778 -2.0953 -2.0954 -2.0683 -2.0091
 -2.1048 -2.1420 -2.0462 -2.1400 -2.0912 -2.1150 -2.0383 -2.1294 -2.1398 -2.0781
 -2.0736 -2.1269 -2.1013 -2.0635 -2.1193 -2.1192 -2.0888 -2.0521 -2.1281 -2.1409
 -2.0969 -2.1042 -2.1251 -2.1122 -2.1114 -2.0742 -2.1096 -2.0974 -2.1014 -2.1097
 -2.1069 -2.1212 -2.1212 -2.1325 -2.0827 -2.1296 -2.0967 -2.0817 -2.1422 -2.1055
 -2.1075 -2.0894 -2.1152 -2.1171 -2.1170 -2.1129 -2.0969 -2.0928 -2.0841 -2.0830
 -2.0873 -2.0709 -2.0713 -2.0830 -2.1051 -2.0460 -2.0876 -2.0694 -2.0814 -2.0950
 -2.0597 -2.0683 -2.0716 -2.0790 -2.0573 -2.0807 -2.0863 -2.0740 -2.0687 -2.0845
 -2.0498 -2.0812 -2.0560 -2.0962 -2.0530 -2.0327 -2.0741 -2.0067 -2.0528 -2.0215
 -2.0373 -2.0651 -1.9888 -2.0387 -2.0698 -1.9989 -2.0257 -1.9931 -1.9946 -1.9733
 -1.9694 -2.0056 -1.9884 -1.9773 -1.9850 -2.0018 -1.9773 -1.9879 -1.9803 -1.9722
 -2.0108 -2.0067 -1.9921 -1.9832 -2.0068 -1.9904 -1.9975 -1.9712 -1.9823 -1.9859
 -1.9755 -1.9811 -1.9760 -1.9893 -1.9721 -1.9837 -1.9744 -2.0071 -1.9716 -1.9671
 -1.9845 -1.9857 -1.9910 -1.9963 -1.9931 -2.0179 -1.9896 -1.9679 -1.9793 -1.9919
 -1.9735 -1.9593 -1.9758 -1.9640 -1.9552 -1.9740 -1.9715 -1.9861 -1.9804 -1.9858
 -1.9745 -1.9621 -1.9832 -1.9858 -1.9810 -1.9672 -1.9853 -1.9790 -1.9845 -1.9666
 -1.9738 -2.0016 -1.9747 -1.9648 -1.9722 -1.9743 -1.9757 -1.9684 -1.9837 -1.9610
 -1.9580 -1.9605 -1.9604 -1.9725 -1.9622 -1.9603 -1.9651 -1.9658 -1.9635 -1.9714
 -1.9614 -1.9596 -1.9668 -1.9627 -1.9656 -1.9614 -1.9833 -1.9708 -1.9579 -1.9557
 -1.9526 -1.9542 -1.9697 -1.9641 -1.9601 -1.9606 -1.9451 -1.9449 -1.9388 -1.9437
 -1.9392 -1.9533 -1.9539 -1.9428 -1.9442 -1.9343 -1.9492 -1.9424 -1.9332 -1.9384
 -1.9428 -1.9387 -1.9340 -1.9432 -1.9539 -1.9274 -1.9667 -1.9368 -1.9377 -1.9339
 -1.9329 -1.9308 -1.9233 -1.9289 -1.9336 -1.9326 -1.9476 -1.9294 -1.9299 -1.9334
 -1.9420 -1.9273 -1.9350 -1.9378 -1.9379 -1.9314 -1.9612 -1.9306 -1.9324 -1.9459
 -1.9268 -1.9313 -1.9307 -1.9375 -1.9447 -1.9347 -1.9365 -1.9270 -1.9326 -1.9331
 -1.9340 -1.9228 -1.9335 -1.9307 -1.9406 -1.9280 -1.9351 -1.9283 -1.9331 -1.9398
 -1.9335 -1.9344 -1.9359 -1.9210 -1.9328 -1.9340 -1.9343 -1.9248 -1.9379 -1.9319
 -1.9237 -1.9205 -1.9282 -1.9342 -1.9345 -1.9278 -1.9172 -1.9343 -1.9253 -1.9296
 -1.9344 -1.9272 -1.9317 -1.9287 -1.9327 -1.9215 -1.9370 -1.9205 -1.9222 -1.9215
 -1.9191 -1.9328 -1.9236 -1.9084 -1.9113 -1.9195 -1.9155 -1.9204 -1.9194 -1.9253
 -1.9314 -1.9267 -1.9249 -1.9192 -1.9299 -1.9264 -1.9282 -1.9258 -1.9373 -1.9344
 -1.9318 -1.9265 -1.9300 -1.9286 -1.9268 -1.9386 -1.9230 -1.9137 -1.9286 -1.9296
 -1.9253 -1.9275 -1.9304 -1.9284 -1.9295 -1.9225 -1.9380 -1.9216 -1.9290 -1.9185
 -1.9048 -1.9190 -1.9124 -1.9294 -1.9270 -1.9299 -1.8934 -1.9074 -1.9218 -1.9255
 -1.9233 -1.8995 -1.9223 -1.9245 -1.9234 -1.9213 -1.9268 -1.9169 -1.9239 -1.9203
 -1.9221 -1.9220 -1.9227 -1.9231 -1.9223 -1.9270 -1.9236 -1.9255 -1.9247 -1.9192
 -1.9001 -1.9004 -1.8756 -1.8759 -1.8841 -1.8875 -1.8875 -1.8854 -1.8879 -1.8868
 -1.8870 -1.8850 -1.8859 -1.8865 -1.8874 -1.8874 -1.8871 -1.8876 -1.8869 -1.8852
 -1.8872 -1.8854 -1.8857 -1.8870


                    BOND ORDERS AND VALENCIES


                  C  1       C  2       C  3       C  4       C  5       N  6
 ------------------------------------------------------------------------------
     C    1   3.955455
     C    2   1.431314   3.956088
     C    3   0.004188   1.424186   3.954022
     C    4   1.396656   0.004926   0.117376   3.944899
     C    5   0.121708   0.005094   1.397221   0.003714   3.943242
     N    6   0.014676   0.106537   0.014375   1.447794   1.405705   3.037931
     C    7   0.000271   0.004368   0.011471   0.008072   0.967601   0.014407
     C    8   0.000535   0.000326   0.009270   0.000520   0.003977   0.004029
     H    9   0.004973   0.004898   0.952656   0.000130   0.004778   0.005395
     H   10   0.005157   0.964728   0.005211   0.004921   0.004977   0.000120
     H   11   0.962967   0.004723   0.004884   0.004899   0.000110   0.005648
     H   12   0.008939   0.004507   0.000072   0.955422   0.008692   0.007695
     H   13   0.000813   0.000211   0.004649   0.000032   0.002583   0.003360
     H   14   0.000007   0.000023   0.000378   0.000010   0.001533   0.000028
     C   15   0.000001   0.000002   0.000040   0.000001   0.000007   0.000003
     C   16   0.000020   0.000010   0.000201   0.000008   0.000067   0.000031
     C   17   0.000022   0.000017   0.000123   0.000014   0.000544   0.000053
     C   18   0.000013   0.000004   0.000034   0.000003   0.000017   0.000017
     C   19   0.000037   0.000014   0.000182   0.000015   0.000034   0.000119
     N   20   0.000004   0.000004   0.000013   0.000001   0.000016   0.000007
     C   21   0.002852   0.000111   0.006431   0.000180   0.004414   0.006394
     C   22   0.000153   0.000043   0.000451   0.000046   0.004252   0.000339
     H   23   0.000000   0.000000   0.000011   0.000000   0.000006   0.000000
     H   24   0.000000   0.000000   0.000000   0.000000   0.000000   0.000000
     H   25   0.000000   0.000000   0.000000   0.000000   0.000000   0.000000
     H   26   0.000004   0.000004   0.000017   0.000010   0.000388   0.000622
     H   27   0.000001   0.000000   0.000004   0.000000   0.000005   0.000003
     H   28   0.000002   0.000001   0.000003   0.000002   0.000003   0.000007
     H   29   0.000002   0.000001   0.000005   0.000010   0.000089   0.000022
     C   30   0.000000   0.000000   0.000000   0.000000   0.000000   0.000000
     C   31   0.000000   0.000000   0.000000   0.000000   0.000001   0.000000
     C   32   0.000000   0.000000   0.000000   0.000000   0.000000   0.000000
     C   33   0.000000   0.000000   0.000001   0.000000   0.000003   0.000002
     C   34   0.000000   0.000000   0.000001   0.000000   0.000002   0.000001
     C   35   0.000000   0.000000   0.000001   0.000000   0.000002   0.000001
     C   36   0.000000   0.000000   0.000000   0.000000   0.000000   0.000000
     C   37   0.000000   0.000000   0.000000   0.000000   0.000000   0.000000
     H   38   0.000000   0.000000   0.000000   0.000000   0.000000   0.000000
     H   39   0.000000   0.000000   0.000000   0.000000   0.000000   0.000000
     H   40   0.000000   0.000000   0.000000   0.000000   0.000000   0.000000
     H   41   0.000000   0.000000   0.000000   0.000000   0.000000   0.000000
     H   42   0.000000   0.000000   0.000000   0.000000   0.000000   0.000000
1


                  C  1       C  2       C  3       C  4       C  5       N  6
 ------------------------------------------------------------------------------
     H   43   0.000000   0.000000   0.000000   0.000000   0.000000   0.000000
     H   44   0.000000   0.000000   0.000000   0.000000   0.000000   0.000000
     C   45   0.000044   0.000006   0.000097   0.000006   0.000385   0.000084
     C   46   0.000007   0.000001   0.000015   0.000001   0.000074   0.000013
     H   47   0.000001   0.000000   0.000002   0.000000   0.000005   0.000002
     H   48   0.000001   0.000000   0.000003   0.000000   0.000011   0.000002
     H   49   0.000000   0.000000   0.000000   0.000000   0.000000   0.000000
     C   50   0.000000   0.000000   0.000000   0.000000   0.000000   0.000000
     C   51   0.000000   0.000000   0.000000   0.000000   0.000000   0.000000
     C   52   0.000000   0.000000   0.000000   0.000000   0.000000   0.000000
     C   53   0.000000   0.000000   0.000000   0.000000   0.000000   0.000000
     C   54   0.000000   0.000000   0.000000   0.000000   0.000000   0.000000
     N   55   0.000000   0.000000   0.000000   0.000000   0.000000   0.000000
     C   56   0.000000   0.000000   0.000000   0.000000   0.000000   0.000000
     C   57   0.000000   0.000000   0.000000   0.000000   0.000000   0.000000
     H   58   0.000000   0.000000   0.000000   0.000000   0.000000   0.000000
     H   59   0.000000   0.000000   0.000000   0.000000   0.000000   0.000000
     H   60   0.000000   0.000000   0.000000   0.000000   0.000000   0.000000
     H   61   0.000000   0.000000   0.000000   0.000000   0.000000   0.000000
     H   62   0.000000   0.000000   0.000000   0.000000   0.000000   0.000000
     H   63   0.000000   0.000000   0.000000   0.000000   0.000000   0.000000
     H   64   0.000000   0.000000   0.000000   0.000000   0.000000   0.000000
     C   65   0.000000   0.000000   0.000000   0.000000   0.000000   0.000000
     C   66   0.000000   0.000000   0.000000   0.000000   0.000000   0.000000
     C   67   0.000000   0.000000   0.000000   0.000000   0.000000   0.000000
     C   68   0.000000   0.000000   0.000000   0.000000   0.000000   0.000000
     C   69   0.000000   0.000000   0.000000   0.000000   0.000000   0.000000
     N   70   0.000000   0.000000   0.000000   0.000000   0.000000   0.000000
     C   71   0.000000   0.000000   0.000000   0.000000   0.000000   0.000000
     C   72   0.000000   0.000000   0.000000   0.000000   0.000000   0.000000
     H   73   0.000000   0.000000   0.000000   0.000000   0.000000   0.000000
     H   74   0.000000   0.000000   0.000000   0.000000   0.000000   0.000000
     H   75   0.000000   0.000000   0.000000   0.000000   0.000000   0.000000
     H   76   0.000000   0.000000   0.000000   0.000000   0.000000   0.000000
     H   77   0.000000   0.000000   0.000000   0.000000   0.000000   0.000000
     H   78   0.000000   0.000000   0.000000   0.000000   0.000000   0.000000
     H   79   0.000000   0.000000   0.000000   0.000000   0.000000   0.000000
     C   80   0.000000   0.000000   0.000000   0.000000   0.000000   0.000000
     C   81   0.000000   0.000000   0.000000   0.000000   0.000000   0.000000
     C   82   0.000000   0.000000   0.000000   0.000000   0.000000   0.000000
     C   83   0.000000   0.000000   0.000000   0.000000   0.000000   0.000000
     C   84   0.000000   0.000000   0.000000   0.000000   0.000000   0.000000
     N   85   0.000000   0.000000   0.000000   0.000000   0.000000   0.000000
     C   86   0.000000   0.000000   0.000000   0.000000   0.000000   0.000000
     C   87   0.000000   0.000000   0.000000   0.000000   0.000000   0.000000
     H   88   0.000000   0.000000   0.000000   0.000000   0.000000   0.000000
     H   89   0.000000   0.000000   0.000000   0.000000   0.000000   0.000000
1


                  C  1       C  2       C  3       C  4       C  5       N  6
 ------------------------------------------------------------------------------
     H   90   0.000000   0.000000   0.000000   0.000000   0.000000   0.000000
     H   91   0.000000   0.000000   0.000000   0.000000   0.000000   0.000000
     H   92   0.000000   0.000000   0.000000   0.000000   0.000000   0.000000
     H   93   0.000000   0.000000   0.000000   0.000000   0.000000   0.000000
     H   94   0.000000   0.000000   0.000000   0.000000   0.000000   0.000000
     C   95   0.000000   0.000000   0.000000   0.000000   0.000000   0.000000
     C   96   0.000000   0.000000   0.000000   0.000000   0.000000   0.000000
     C   97   0.000000   0.000000   0.000000   0.000000   0.000000   0.000000
     C   98   0.000000   0.000000   0.000000   0.000000   0.000000   0.000000
     C   99   0.000000   0.000000   0.000000   0.000000   0.000000   0.000000
     N  100   0.000000   0.000000   0.000000   0.000000   0.000000   0.000000
     C  101   0.000000   0.000000   0.000000   0.000000   0.000000   0.000000
     C  102   0.000000   0.000000   0.000000   0.000000   0.000000   0.000000
     H  103   0.000000   0.000000   0.000000   0.000000   0.000000   0.000000
     H  104   0.000000   0.000000   0.000000   0.000000   0.000000   0.000000
     H  105   0.000000   0.000000   0.000000   0.000000   0.000000   0.000000
     H  106   0.000000   0.000000   0.000000   0.000000   0.000000   0.000000
     H  107   0.000000   0.000000   0.000000   0.000000   0.000000   0.000000
     H  108   0.000000   0.000000   0.000000   0.000000   0.000000   0.000000
     H  109   0.000000   0.000000   0.000000   0.000000   0.000000   0.000000
     C  110   0.000000   0.000000   0.000000   0.000000   0.000000   0.000000
     C  111   0.000000   0.000000   0.000000   0.000000   0.000000   0.000000
     C  112   0.000000   0.000000   0.000000   0.000000   0.000000   0.000000
     C  113   0.000000   0.000000   0.000000   0.000000   0.000000   0.000000
     C  114   0.000000   0.000000   0.000000   0.000000   0.000000   0.000000
     N  115   0.000000   0.000000   0.000000   0.000000   0.000000   0.000000
     C  116   0.000000   0.000000   0.000000   0.000000   0.000000   0.000000
     C  117   0.000000   0.000000   0.000000   0.000000   0.000000   0.000000
     H  118   0.000000   0.000000   0.000000   0.000000   0.000000   0.000000
     H  119   0.000000   0.000000   0.000000   0.000000   0.000000   0.000000
     H  120   0.000000   0.000000   0.000000   0.000000   0.000000   0.000000
     H  121   0.000000   0.000000   0.000000   0.000000   0.000000   0.000000
     H  122   0.000000   0.000000   0.000000   0.000000   0.000000   0.000000
     H  123   0.000000   0.000000   0.000000   0.000000   0.000000   0.000000
     H  124   0.000000   0.000000   0.000000   0.000000   0.000000   0.000000
     C  125   0.000000   0.000000   0.000000   0.000000   0.000000   0.000000
     C  126   0.000000   0.000000   0.000000   0.000000   0.000000   0.000000
     C  127   0.000000   0.000000   0.000000   0.000000   0.000000   0.000000
     C  128   0.000000   0.000000   0.000000   0.000000   0.000000   0.000000
     C  129   0.000000   0.000000   0.000000   0.000000   0.000000   0.000000
     N  130   0.000000   0.000000   0.000000   0.000000   0.000000   0.000000
     C  131   0.000000   0.000000   0.000000   0.000000   0.000000   0.000000
     C  132   0.000000   0.000000   0.000000   0.000000   0.000000   0.000000
     H  133   0.000000   0.000000   0.000000   0.000000   0.000000   0.000000
     H  134   0.000000   0.000000   0.000000   0.000000   0.000000   0.000000
     H  135   0.000000   0.000000   0.000000   0.000000   0.000000   0.000000
     H  136   0.000000   0.000000   0.000000   0.000000   0.000000   0.000000
1


                  C  1       C  2       C  3       C  4       C  5       N  6
 ------------------------------------------------------------------------------
     H  137   0.000000   0.000000   0.000000   0.000000   0.000000   0.000000
     H  138   0.000000   0.000000   0.000000   0.000000   0.000000   0.000000
     H  139   0.000000   0.000000   0.000000   0.000000   0.000000   0.000000
     C  140   0.000000   0.000000   0.000000   0.000000   0.000000   0.000000
     H  141   0.000000   0.000000   0.000000   0.000000   0.000000   0.000000
     H  142   0.000000   0.000000   0.000000   0.000000   0.000000   0.000000
     H  143   0.000006   0.000003   0.000128   0.000007   0.000035   0.000016
     H  144   0.000050   0.000016   0.000324   0.000122   0.005184   0.000422
     C  145   0.000000   0.000000   0.000000   0.000000   0.000000   0.000000
     C  146   0.000000   0.000000   0.000000   0.000000   0.000000   0.000000
     C  147   0.000000   0.000000   0.000000   0.000000   0.000000   0.000000
     C  148   0.000000   0.000000   0.000000   0.000000   0.000000   0.000000
     C  149   0.000000   0.000000   0.000000   0.000000   0.000000   0.000000
     N  150   0.000000   0.000000   0.000000   0.000000   0.000000   0.000000
     C  151   0.000000   0.000000   0.000000   0.000000   0.000000   0.000000
     C  152   0.000000   0.000000   0.000000   0.000000   0.000000   0.000000
     H  153   0.000000   0.000000   0.000000   0.000000   0.000000   0.000000
     H  154   0.000000   0.000000   0.000000   0.000000   0.000000   0.000000
     H  155   0.000000   0.000000   0.000000   0.000000   0.000000   0.000000
     H  156   0.000000   0.000000   0.000000   0.000000   0.000000   0.000000
     H  157   0.000000   0.000000   0.000000   0.000000   0.000000   0.000000
     H  158   0.000000   0.000000   0.000000   0.000000   0.000000   0.000000
     C  159   0.000000   0.000000   0.000000   0.000000   0.000000   0.000000
     C  160   0.000000   0.000000   0.000000   0.000000   0.000000   0.000000
     C  161   0.000000   0.000000   0.000000   0.000000   0.000000   0.000000
     C  162   0.000000   0.000000   0.000000   0.000000   0.000000   0.000000
     C  163   0.000000   0.000000   0.000000   0.000000   0.000000   0.000000
     N  164   0.000000   0.000000   0.000000   0.000000   0.000000   0.000000
     C  165   0.000000   0.000000   0.000000   0.000000   0.000000   0.000000
     C  166   0.000000   0.000000   0.000000   0.000000   0.000000   0.000000
     H  167   0.000000   0.000000   0.000000   0.000000   0.000000   0.000000
     H  168   0.000000   0.000000   0.000000   0.000000   0.000000   0.000000
     H  169   0.000000   0.000000   0.000000   0.000000   0.000000   0.000000
     H  170   0.000000   0.000000   0.000000   0.000000   0.000000   0.000000
     H  171   0.000000   0.000000   0.000000   0.000000   0.000000   0.000000
     H  172   0.000000   0.000000   0.000000   0.000000   0.000000   0.000000
     H  173   0.000000   0.000000   0.000000   0.000000   0.000000   0.000000
     C  174   0.000000   0.000000   0.000000   0.000000   0.000000   0.000000
     C  175   0.000000   0.000000   0.000000   0.000000   0.000000   0.000000
     C  176   0.000000   0.000000   0.000000   0.000000   0.000000   0.000000
     C  177   0.000000   0.000000   0.000000   0.000000   0.000000   0.000000
     C  178   0.000000   0.000000   0.000000   0.000000   0.000000   0.000000
     C  179   0.000000   0.000000   0.000000   0.000000   0.000000   0.000000
     C  180   0.000000   0.000000   0.000000   0.000000   0.000000   0.000000
     C  181   0.000000   0.000000   0.000000   0.000000   0.000000   0.000000
     H  182   0.000000   0.000000   0.000000   0.000000   0.000000   0.000000
     H  183   0.000000   0.000000   0.000000   0.000000   0.000000   0.000000
1


                  C  1       C  2       C  3       C  4       C  5       N  6
 ------------------------------------------------------------------------------
     H  184   0.000000   0.000000   0.000000   0.000000   0.000000   0.000000
     H  185   0.000000   0.000000   0.000000   0.000000   0.000000   0.000000
     H  186   0.000000   0.000000   0.000000   0.000000   0.000000   0.000000
     H  187   0.000000   0.000000   0.000000   0.000000   0.000000   0.000000
     H  188   0.000000   0.000000   0.000000   0.000000   0.000000   0.000000
     C  189   0.000000   0.000000   0.000000   0.000000   0.000000   0.000000
     C  190   0.000000   0.000000   0.000000   0.000000   0.000000   0.000000
     H  191   0.000000   0.000000   0.000000   0.000000   0.000000   0.000000
     H  192   0.000000   0.000000   0.000000   0.000000   0.000000   0.000000
     H  193   0.000000   0.000000   0.000000   0.000000   0.000000   0.000000
     C  194   0.000000   0.000000   0.000000   0.000000   0.000000   0.000000
     C  195   0.000000   0.000000   0.000000   0.000000   0.000000   0.000000
     C  196   0.000000   0.000000   0.000000   0.000000   0.000000   0.000000
     C  197   0.000005   0.000000   0.000000   0.000000   0.000000   0.000000
     C  198   0.000008   0.000010   0.000000   0.000000   0.000000   0.000000
     N  199   0.000018   0.000001   0.000000   0.000000   0.000000   0.000000
     C  200   0.000000   0.000000   0.000000   0.000000   0.000000   0.000000
     C  201   0.000000   0.000000   0.000000   0.000000   0.000000   0.000000
     H  202   0.000000   0.000000   0.000000   0.000000   0.000000   0.000000
     H  203   0.000000   0.000000   0.000000   0.000000   0.000000   0.000000
     H  204   0.000000   0.000000   0.000000   0.000000   0.000000   0.000000
     H  205   0.000000   0.000000   0.000000   0.000000   0.000000   0.000000
     H  206   0.000000   0.000000   0.000000   0.000000   0.000000   0.000000
     H  207   0.000000   0.000000   0.000000   0.000000   0.000000   0.000000
     H  208   0.000000   0.000000   0.000000   0.000000   0.000000   0.000000
     C  209   0.000000   0.000000   0.000000   0.000000   0.000000   0.000000
     C  210   0.000000   0.000000   0.000000   0.000000   0.000000   0.000000
     C  211   0.000000   0.000000   0.000000   0.000000   0.000000   0.000000
     C  212   0.000000   0.000000   0.000000   0.000000   0.000000   0.000000
     C  213   0.000000   0.000000   0.000000   0.000000   0.000000   0.000000
     N  214   0.000000   0.000000   0.000000   0.000000   0.000000   0.000000
     C  215   0.000000   0.000000   0.000000   0.000000   0.000000   0.000000
     C  216   0.000000   0.000000   0.000000   0.000000   0.000000   0.000000
     H  217   0.000000   0.000000   0.000000   0.000000   0.000000   0.000000
     H  218   0.000000   0.000000   0.000000   0.000000   0.000000   0.000000
     H  219   0.000000   0.000000   0.000000   0.000000   0.000000   0.000000
     H  220   0.000000   0.000000   0.000000   0.000000   0.000000   0.000000
     H  221   0.000000   0.000000   0.000000   0.000000   0.000000   0.000000
     H  222   0.000000   0.000000   0.000000   0.000000   0.000000   0.000000
     H  223   0.000000   0.000000   0.000000   0.000000   0.000000   0.000000
     C  224   0.000000   0.000000   0.000000   0.000000   0.000000   0.000000
     C  225   0.000000   0.000000   0.000000   0.000000   0.000000   0.000000
     C  226   0.000000   0.000000   0.000000   0.000000   0.000000   0.000000
     C  227   0.000000   0.000000   0.000000   0.000000   0.000000   0.000000
     C  228   0.000000   0.000000   0.000000   0.000000   0.000000   0.000000
     N  229   0.000000   0.000000   0.000000   0.000000   0.000000   0.000000
     C  230   0.000000   0.000000   0.000000   0.000000   0.000000   0.000000
1


                  C  1       C  2       C  3       C  4       C  5       N  6
 ------------------------------------------------------------------------------
     C  231   0.000000   0.000000   0.000000   0.000000   0.000000   0.000000
     H  232   0.000000   0.000000   0.000000   0.000000   0.000000   0.000000
     H  233   0.000000   0.000000   0.000000   0.000000   0.000000   0.000000
     H  234   0.000000   0.000000   0.000000   0.000000   0.000000   0.000000
     H  235   0.000000   0.000000   0.000000   0.000000   0.000000   0.000000
     H  236   0.000000   0.000000   0.000000   0.000000   0.000000   0.000000
     H  237   0.000000   0.000000   0.000000   0.000000   0.000000   0.000000
     H  238   0.000000   0.000000   0.000000   0.000000   0.000000   0.000000
     C  239   0.000000   0.000000   0.000000   0.000000   0.000000   0.000000
     C  240   0.000000   0.000000   0.000000   0.000000   0.000000   0.000000
     C  241   0.000000   0.000000   0.000000   0.000000   0.000000   0.000000
     C  242   0.000000   0.000000   0.000000   0.000000   0.000000   0.000000
     C  243   0.000000   0.000000   0.000000   0.000000   0.000000   0.000000
     N  244   0.000000   0.000000   0.000000   0.000000   0.000000   0.000000
     C  245   0.000000   0.000000   0.000000   0.000000   0.000000   0.000000
     C  246   0.000000   0.000000   0.000000   0.000000   0.000000   0.000000
     H  247   0.000000   0.000000   0.000000   0.000000   0.000000   0.000000
     H  248   0.000000   0.000000   0.000000   0.000000   0.000000   0.000000
     H  249   0.000000   0.000000   0.000000   0.000000   0.000000   0.000000
     H  250   0.000000   0.000000   0.000000   0.000000   0.000000   0.000000
     H  251   0.000000   0.000000   0.000000   0.000000   0.000000   0.000000
     H  252   0.000000   0.000000   0.000000   0.000000   0.000000   0.000000
     H  253   0.000000   0.000000   0.000000   0.000000   0.000000   0.000000
     C  254   0.000000   0.000000   0.000000   0.000000   0.000000   0.000000
     C  255   0.000000   0.000000   0.000000   0.000000   0.000000   0.000000
     C  256   0.000000   0.000000   0.000000   0.000000   0.000000   0.000000
     C  257   0.000000   0.000000   0.000000   0.000000   0.000000   0.000000
     C  258   0.000000   0.000000   0.000000   0.000000   0.000000   0.000000
     N  259   0.000000   0.000000   0.000000   0.000000   0.000000   0.000000
     C  260   0.000000   0.000000   0.000000   0.000000   0.000000   0.000000
     C  261   0.000000   0.000000   0.000000   0.000000   0.000000   0.000000
     H  262   0.000000   0.000000   0.000000   0.000000   0.000000   0.000000
     H  263   0.000000   0.000000   0.000000   0.000000   0.000000   0.000000
     H  264   0.000000   0.000000   0.000000   0.000000   0.000000   0.000000
     H  265   0.000000   0.000000   0.000000   0.000000   0.000000   0.000000
     H  266   0.000000   0.000000   0.000000   0.000000   0.000000   0.000000
     H  267   0.000000   0.000000   0.000000   0.000000   0.000000   0.000000
     H  268   0.000000   0.000000   0.000000   0.000000   0.000000   0.000000
     C  269   0.000000   0.000000   0.000000   0.000000   0.000000   0.000000
     C  270   0.000000   0.000000   0.000000   0.000000   0.000000   0.000000
     C  271   0.000000   0.000000   0.000000   0.000000   0.000000   0.000000
     C  272   0.000000   0.000000   0.000000   0.000000   0.000000   0.000000
     C  273   0.000000   0.000000   0.000000   0.000000   0.000000   0.000000
     N  274   0.000000   0.000000   0.000000   0.000000   0.000000   0.000000
     C  275   0.000000   0.000000   0.000000   0.000000   0.000000   0.000000
     C  276   0.000000   0.000000   0.000000   0.000000   0.000000   0.000000
     H  277   0.000000   0.000000   0.000000   0.000000   0.000000   0.000000
1


                  C  1       C  2       C  3       C  4       C  5       N  6
 ------------------------------------------------------------------------------
     H  278   0.000000   0.000000   0.000000   0.000000   0.000000   0.000000
     H  279   0.000000   0.000000   0.000000   0.000000   0.000000   0.000000
     H  280   0.000000   0.000000   0.000000   0.000000   0.000000   0.000000
     H  281   0.000000   0.000000   0.000000   0.000000   0.000000   0.000000
     H  282   0.000000   0.000000   0.000000   0.000000   0.000000   0.000000
     C  283   0.000000   0.000000   0.000000   0.000000   0.000000   0.000000
     H  284   0.000000   0.000000   0.000000   0.000000   0.000000   0.000000
     H  285   0.000000   0.000000   0.000000   0.000000   0.000000   0.000000
     H  286   0.000000   0.000000   0.000000   0.000000   0.000000   0.000000
     H  287   0.000000   0.000000   0.000000   0.000000   0.000000   0.000000
     C  288   0.000000   0.000000   0.000000   0.000000   0.000000   0.000000
     C  289   0.000000   0.000000   0.000000   0.000000   0.000000   0.000000
     C  290   0.000000   0.000000   0.000000   0.000000   0.000000   0.000000
     C  291   0.000000   0.000000   0.000000   0.000000   0.000000   0.000000
     C  292   0.000000   0.000000   0.000000   0.000000   0.000000   0.000000
     N  293   0.000000   0.000000   0.000000   0.000000   0.000000   0.000000
     C  294   0.000000   0.000000   0.000000   0.000000   0.000000   0.000000
     C  295   0.000000   0.000000   0.000000   0.000000   0.000000   0.000000
     H  296   0.000000   0.000000   0.000000   0.000000   0.000000   0.000000
     H  297   0.000000   0.000000   0.000000   0.000000   0.000000   0.000000
     H  298   0.000000   0.000000   0.000000   0.000000   0.000000   0.000000
     H  299   0.000000   0.000000   0.000000   0.000000   0.000000   0.000000
     H  300   0.000000   0.000000   0.000000   0.000000   0.000000   0.000000
     H  301   0.000000   0.000000   0.000000   0.000000   0.000000   0.000000
     H  302   0.000000   0.000000   0.000000   0.000000   0.000000   0.000000
     C  303   0.000000   0.000000   0.000000   0.000000   0.000000   0.000000
     C  304   0.000000   0.000000   0.000000   0.000000   0.000000   0.000000
     C  305   0.000000   0.000000   0.000000   0.000000   0.000000   0.000000
     C  306   0.000000   0.000000   0.000000   0.000000   0.000000   0.000000
     C  307   0.000000   0.000000   0.000000   0.000000   0.000000   0.000000
     N  308   0.000000   0.000000   0.000000   0.000000   0.000000   0.000000
     C  309   0.000000   0.000000   0.000000   0.000000   0.000000   0.000000
     C  310   0.000000   0.000000   0.000000   0.000000   0.000000   0.000000
     H  311   0.000000   0.000000   0.000000   0.000000   0.000000   0.000000
     H  312   0.000000   0.000000   0.000000   0.000000   0.000000   0.000000
     H  313   0.000000   0.000000   0.000000   0.000000   0.000000   0.000000
     H  314   0.000000   0.000000   0.000000   0.000000   0.000000   0.000000
     H  315   0.000000   0.000000   0.000000   0.000000   0.000000   0.000000
     H  316   0.000000   0.000000   0.000000   0.000000   0.000000   0.000000
     H  317   0.000000   0.000000   0.000000   0.000000   0.000000   0.000000
     C  318   0.000000   0.000000   0.000000   0.000000   0.000001   0.000000
     C  319   0.000000   0.000000   0.000000   0.000000   0.000001   0.000000
     C  320   0.000000   0.000000   0.000000   0.000000   0.000000   0.000000
     C  321   0.000000   0.000000   0.000000   0.000000   0.000001   0.000000
     C  322   0.000000   0.000000   0.000000   0.000000   0.000000   0.000000
     N  323   0.000000   0.000000   0.000000   0.000000   0.000001   0.000000
     C  324   0.000000   0.000000   0.000000   0.000000   0.000001   0.000000
1


                  C  1       C  2       C  3       C  4       C  5       N  6
 ------------------------------------------------------------------------------
     C  325   0.000000   0.000000   0.000000   0.000000   0.000000   0.000000
     H  326   0.000000   0.000000   0.000000   0.000000   0.000000   0.000000
     H  327   0.000000   0.000000   0.000000   0.000000   0.000000   0.000000
     H  328   0.000000   0.000000   0.000000   0.000000   0.000000   0.000000
     H  329   0.000000   0.000000   0.000000   0.000000   0.000000   0.000000
     H  330   0.000000   0.000000   0.000000   0.000000   0.000000   0.000000
     H  331   0.000000   0.000000   0.000000   0.000000   0.000000   0.000000
     H  332   0.000000   0.000000   0.000000   0.000000   0.000000   0.000000
     C  333   0.000000   0.000000   0.000000   0.000000   0.000000   0.000000
     C  334   0.000000   0.000000   0.000000   0.000000   0.000000   0.000000
     C  335   0.000000   0.000000   0.000000   0.000000   0.000000   0.000000
     C  336   0.000000   0.000000   0.000000   0.000000   0.000000   0.000000
     C  337   0.000000   0.000000   0.000000   0.000000   0.000000   0.000000
     N  338   0.000000   0.000000   0.000000   0.000000   0.000000   0.000000
     C  339   0.000000   0.000000   0.000000   0.000000   0.000000   0.000000
     C  340   0.000000   0.000000   0.000000   0.000000   0.000000   0.000000
     H  341   0.000000   0.000000   0.000000   0.000000   0.000000   0.000000
     H  342   0.000000   0.000000   0.000000   0.000000   0.000000   0.000000
     H  343   0.000000   0.000000   0.000000   0.000000   0.000000   0.000000
     H  344   0.000000   0.000000   0.000000   0.000000   0.000000   0.000000
     H  345   0.000000   0.000000   0.000000   0.000000   0.000000   0.000000
     H  346   0.000000   0.000000   0.000000   0.000000   0.000000   0.000000
     H  347   0.000000   0.000000   0.000000   0.000000   0.000000   0.000000
     H  348   0.000000   0.000000   0.000000   0.000000   0.000000   0.000000
1


                  C  7       C  8       H  9       H 10       H 11       H 12
 ------------------------------------------------------------------------------
     C    7   3.956343
     C    8   0.991932   3.974563
     H    9   0.001310   0.000540   0.984285
     H   10   0.000454   0.000027   0.000842   0.987800
     H   11   0.000140   0.000013   0.000381   0.000777   0.984970
     H   12   0.000334   0.000084   0.000122   0.000485   0.000385   0.986783
     H   13   0.964250   0.001964   0.000007   0.000065   0.000001   0.000026
     H   14   0.002226   0.976354   0.007855   0.000006   0.000000   0.000001
     C   15   0.000015   0.000297   0.000014   0.000000   0.000000   0.000000
     C   16   0.006074   0.002353   0.000095   0.000000   0.000000   0.000000
     C   17   0.004279   0.001207   0.000156   0.000001   0.000000   0.000000
     C   18   0.002623   0.000033   0.000004   0.000000   0.000000   0.000000
     C   19   0.006081   0.000088   0.000005   0.000000   0.000000   0.000001
     N   20   0.000177   0.000095   0.000000   0.000000   0.000000   0.000000
     C   21   0.953074   0.004110   0.000015   0.000005   0.000002   0.000005
     C   22   0.004767   0.008115   0.000015   0.000005   0.000001   0.000002
     H   23   0.000056   0.000258   0.000015   0.000000   0.000000   0.000000
     H   24   0.000000   0.000004   0.000002   0.000000   0.000000   0.000000
     H   25   0.000002   0.000002   0.000000   0.000000   0.000000   0.000000
     H   26   0.001937   0.004475   0.000004   0.000001   0.000001   0.000002
     H   27   0.000237   0.000014   0.000000   0.000000   0.000000   0.000000
     H   28   0.000682   0.000270   0.000000   0.000000   0.000000   0.000000
     H   29   0.000005   0.000002   0.000001   0.000000   0.000000   0.000001
     C   30   0.000003   0.000002   0.000000   0.000000   0.000000   0.000000
     C   31   0.000003   0.000003   0.000000   0.000000   0.000000   0.000000
     C   32   0.000003   0.000002   0.000000   0.000000   0.000000   0.000000
     C   33   0.000065   0.000008   0.000000   0.000000   0.000000   0.000000
     C   34   0.000028   0.000013   0.000000   0.000000   0.000000   0.000000
     C   35   0.000027   0.000077   0.000000   0.000000   0.000000   0.000000
     C   36   0.000000   0.000000   0.000000   0.000000   0.000000   0.000000
     C   37   0.000000   0.000000   0.000000   0.000000   0.000000   0.000000
     H   38   0.000000   0.000000   0.000000   0.000000   0.000000   0.000000
     H   39   0.000002   0.000002   0.000000   0.000000   0.000000   0.000000
     H   40   0.000000   0.000000   0.000000   0.000000   0.000000   0.000000
     H   41   0.000000   0.000000   0.000000   0.000000   0.000000   0.000000
     H   42   0.000000   0.000000   0.000000   0.000000   0.000000   0.000000
     H   43   0.000000   0.000000   0.000000   0.000000   0.000000   0.000000
     H   44   0.000001   0.000000   0.000000   0.000000   0.000000   0.000000
     C   45   0.004953   0.000279   0.000001   0.000001   0.000000   0.000000
     C   46   0.000354   0.000011   0.000000   0.000000   0.000000   0.000000
     H   47   0.000038   0.000002   0.000000   0.000000   0.000000   0.000000
     H   48   0.000064   0.000000   0.000000   0.000000   0.000000   0.000000
     H   49   0.000001   0.000003   0.000000   0.000000   0.000000   0.000000
     C   50   0.000000   0.000000   0.000000   0.000000   0.000000   0.000000
     C   51   0.000000   0.000000   0.000000   0.000000   0.000000   0.000000
     C   52   0.000000   0.000000   0.000000   0.000000   0.000000   0.000000
1


                  C  7       C  8       H  9       H 10       H 11       H 12
 ------------------------------------------------------------------------------
     C   53   0.000000   0.000000   0.000000   0.000000   0.000000   0.000000
     C   54   0.000000   0.000000   0.000000   0.000000   0.000000   0.000000
     N   55   0.000000   0.000000   0.000000   0.000000   0.000000   0.000000
     C   56   0.000000   0.000000   0.000000   0.000000   0.000000   0.000000
     C   57   0.000000   0.000000   0.000000   0.000000   0.000000   0.000000
     H   58   0.000000   0.000000   0.000000   0.000000   0.000000   0.000000
     H   59   0.000000   0.000000   0.000000   0.000000   0.000000   0.000000
     H   60   0.000000   0.000000   0.000000   0.000000   0.000000   0.000000
     H   61   0.000000   0.000000   0.000000   0.000000   0.000000   0.000000
     H   62   0.000000   0.000000   0.000000   0.000000   0.000000   0.000000
     H   63   0.000000   0.000000   0.000000   0.000000   0.000000   0.000000
     H   64   0.000000   0.000000   0.000000   0.000000   0.000000   0.000000
     C   65   0.000000   0.000000   0.000000   0.000000   0.000000   0.000000
     C   66   0.000000   0.000000   0.000000   0.000000   0.000000   0.000000
     C   67   0.000000   0.000000   0.000000   0.000000   0.000000   0.000000
     C   68   0.000000   0.000000   0.000000   0.000000   0.000000   0.000000
     C   69   0.000000   0.000000   0.000000   0.000000   0.000000   0.000000
     N   70   0.000000   0.000000   0.000000   0.000000   0.000000   0.000000
     C   71   0.000000   0.000000   0.000000   0.000000   0.000000   0.000000
     C   72   0.000000   0.000000   0.000000   0.000000   0.000000   0.000000
     H   73   0.000000   0.000000   0.000000   0.000000   0.000000   0.000000
     H   74   0.000000   0.000000   0.000000   0.000000   0.000000   0.000000
     H   75   0.000000   0.000000   0.000000   0.000000   0.000000   0.000000
     H   76   0.000000   0.000000   0.000000   0.000000   0.000000   0.000000
     H   77   0.000000   0.000000   0.000000   0.000000   0.000000   0.000000
     H   78   0.000000   0.000000   0.000000   0.000000   0.000000   0.000000
     H   79   0.000000   0.000000   0.000000   0.000000   0.000000   0.000000
     C   80   0.000000   0.000000   0.000000   0.000000   0.000000   0.000000
     C   81   0.000000   0.000000   0.000000   0.000000   0.000000   0.000000
     C   82   0.000000   0.000000   0.000000   0.000000   0.000000   0.000000
     C   83   0.000000   0.000000   0.000000   0.000000   0.000000   0.000000
     C   84   0.000000   0.000000   0.000000   0.000000   0.000000   0.000000
     N   85   0.000000   0.000000   0.000000   0.000000   0.000000   0.000000
     C   86   0.000000   0.000000   0.000000   0.000000   0.000000   0.000000
     C   87   0.000000   0.000000   0.000000   0.000000   0.000000   0.000000
     H   88   0.000000   0.000000   0.000000   0.000000   0.000000   0.000000
     H   89   0.000000   0.000000   0.000000   0.000000   0.000000   0.000000
     H   90   0.000000   0.000000   0.000000   0.000000   0.000000   0.000000
     H   91   0.000000   0.000000   0.000000   0.000000   0.000000   0.000000
     H   92   0.000000   0.000000   0.000000   0.000000   0.000000   0.000000
     H   93   0.000000   0.000000   0.000000   0.000000   0.000000   0.000000
     H   94   0.000000   0.000000   0.000000   0.000000   0.000000   0.000000
     C   95   0.000000   0.000000   0.000000   0.000000   0.000000   0.000000
     C   96   0.000000   0.000000   0.000000   0.000000   0.000000   0.000000
     C   97   0.000000   0.000000   0.000000   0.000000   0.000000   0.000000
     C   98   0.000000   0.000000   0.000000   0.000000   0.000000   0.000000
     C   99   0.000000   0.000000   0.000000   0.000000   0.000000   0.000000
1


                  C  7       C  8       H  9       H 10       H 11       H 12
 ------------------------------------------------------------------------------
     N  100   0.000000   0.000000   0.000000   0.000000   0.000000   0.000000
     C  101   0.000000   0.000000   0.000000   0.000000   0.000000   0.000000
     C  102   0.000000   0.000000   0.000000   0.000000   0.000000   0.000000
     H  103   0.000000   0.000000   0.000000   0.000000   0.000000   0.000000
     H  104   0.000000   0.000000   0.000000   0.000000   0.000000   0.000000
     H  105   0.000000   0.000000   0.000000   0.000000   0.000000   0.000000
     H  106   0.000000   0.000000   0.000000   0.000000   0.000000   0.000000
     H  107   0.000000   0.000000   0.000000   0.000000   0.000000   0.000000
     H  108   0.000000   0.000000   0.000000   0.000000   0.000000   0.000000
     H  109   0.000000   0.000000   0.000000   0.000000   0.000000   0.000000
     C  110   0.000000   0.000000   0.000000   0.000000   0.000000   0.000000
     C  111   0.000000   0.000000   0.000000   0.000000   0.000000   0.000000
     C  112   0.000000   0.000000   0.000000   0.000000   0.000000   0.000000
     C  113   0.000000   0.000000   0.000000   0.000000   0.000000   0.000000
     C  114   0.000000   0.000000   0.000000   0.000000   0.000000   0.000000
     N  115   0.000000   0.000000   0.000000   0.000000   0.000000   0.000000
     C  116   0.000000   0.000000   0.000000   0.000000   0.000000   0.000000
     C  117   0.000000   0.000000   0.000000   0.000000   0.000000   0.000000
     H  118   0.000000   0.000000   0.000000   0.000000   0.000000   0.000000
     H  119   0.000000   0.000000   0.000000   0.000000   0.000000   0.000000
     H  120   0.000000   0.000000   0.000000   0.000000   0.000000   0.000000
     H  121   0.000000   0.000000   0.000000   0.000000   0.000000   0.000000
     H  122   0.000000   0.000000   0.000000   0.000000   0.000000   0.000000
     H  123   0.000000   0.000000   0.000000   0.000000   0.000000   0.000000
     H  124   0.000000   0.000000   0.000000   0.000000   0.000000   0.000000
     C  125   0.000000   0.000000   0.000000   0.000000   0.000000   0.000000
     C  126   0.000000   0.000000   0.000000   0.000000   0.000000   0.000000
     C  127   0.000000   0.000000   0.000000   0.000000   0.000000   0.000000
     C  128   0.000000   0.000000   0.000000   0.000000   0.000000   0.000000
     C  129   0.000000   0.000000   0.000000   0.000000   0.000000   0.000000
     N  130   0.000000   0.000000   0.000000   0.000000   0.000000   0.000000
     C  131   0.000000   0.000000   0.000000   0.000000   0.000000   0.000000
     C  132   0.000000   0.000000   0.000000   0.000000   0.000000   0.000000
     H  133   0.000000   0.000000   0.000000   0.000000   0.000000   0.000000
     H  134   0.000000   0.000000   0.000000   0.000000   0.000000   0.000000
     H  135   0.000000   0.000000   0.000000   0.000000   0.000000   0.000000
     H  136   0.000000   0.000000   0.000000   0.000000   0.000000   0.000000
     H  137   0.000000   0.000000   0.000000   0.000000   0.000000   0.000000
     H  138   0.000000   0.000000   0.000000   0.000000   0.000000   0.000000
     H  139   0.000000   0.000000   0.000000   0.000000   0.000000   0.000000
     C  140   0.000000   0.000000   0.000000   0.000000   0.000000   0.000000
     H  141   0.000000   0.000000   0.000000   0.000000   0.000000   0.000000
     H  142   0.000000   0.000000   0.000000   0.000000   0.000000   0.000000
     H  143   0.001893   0.986865   0.000052   0.000000   0.000000   0.000000
     H  144   0.002032   0.975968   0.000018   0.000004   0.000000   0.000010
     C  145   0.000000   0.000000   0.000000   0.000000   0.000000   0.000000
     C  146   0.000000   0.000000   0.000000   0.000000   0.000000   0.000000
1


                  C  7       C  8       H  9       H 10       H 11       H 12
 ------------------------------------------------------------------------------
     C  147   0.000000   0.000000   0.000000   0.000000   0.000000   0.000000
     C  148   0.000000   0.000000   0.000000   0.000000   0.000000   0.000000
     C  149   0.000000   0.000000   0.000000   0.000000   0.000000   0.000000
     N  150   0.000000   0.000000   0.000000   0.000000   0.000000   0.000000
     C  151   0.000000   0.000000   0.000000   0.000000   0.000000   0.000000
     C  152   0.000000   0.000000   0.000000   0.000000   0.000000   0.000000
     H  153   0.000000   0.000000   0.000000   0.000000   0.000000   0.000000
     H  154   0.000000   0.000000   0.000000   0.000000   0.000000   0.000000
     H  155   0.000000   0.000000   0.000000   0.000000   0.000000   0.000000
     H  156   0.000000   0.000000   0.000000   0.000000   0.000000   0.000000
     H  157   0.000000   0.000000   0.000000   0.000000   0.000000   0.000000
     H  158   0.000000   0.000000   0.000000   0.000000   0.000000   0.000000
     C  159   0.000000   0.000000   0.000000   0.000000   0.000000   0.000000
     C  160   0.000000   0.000000   0.000000   0.000000   0.000000   0.000000
     C  161   0.000000   0.000000   0.000000   0.000000   0.000000   0.000000
     C  162   0.000000   0.000000   0.000000   0.000000   0.000000   0.000000
     C  163   0.000000   0.000000   0.000000   0.000000   0.000000   0.000000
     N  164   0.000000   0.000000   0.000000   0.000000   0.000000   0.000000
     C  165   0.000000   0.000000   0.000000   0.000000   0.000000   0.000000
     C  166   0.000000   0.000000   0.000000   0.000000   0.000000   0.000000
     H  167   0.000000   0.000000   0.000000   0.000000   0.000000   0.000000
     H  168   0.000000   0.000000   0.000000   0.000000   0.000000   0.000000
     H  169   0.000000   0.000000   0.000000   0.000000   0.000000   0.000000
     H  170   0.000000   0.000000   0.000000   0.000000   0.000000   0.000000
     H  171   0.000000   0.000000   0.000000   0.000000   0.000000   0.000000
     H  172   0.000000   0.000000   0.000000   0.000000   0.000000   0.000000
     H  173   0.000000   0.000000   0.000000   0.000000   0.000000   0.000000
     C  174   0.000000   0.000000   0.000000   0.000000   0.000000   0.000000
     C  175   0.000000   0.000000   0.000000   0.000000   0.000000   0.000000
     C  176   0.000000   0.000000   0.000000   0.000000   0.000000   0.000000
     C  177   0.000000   0.000000   0.000000   0.000000   0.000000   0.000000
     C  178   0.000000   0.000000   0.000000   0.000000   0.000000   0.000000
     C  179   0.000000   0.000000   0.000000   0.000000   0.000000   0.000000
     C  180   0.000000   0.000000   0.000000   0.000000   0.000000   0.000000
     C  181   0.000000   0.000000   0.000000   0.000000   0.000000   0.000000
     H  182   0.000000   0.000000   0.000000   0.000000   0.000000   0.000000
     H  183   0.000000   0.000000   0.000000   0.000000   0.000000   0.000000
     H  184   0.000000   0.000000   0.000000   0.000000   0.000000   0.000000
     H  185   0.000000   0.000000   0.000000   0.000000   0.000000   0.000000
     H  186   0.000000   0.000000   0.000000   0.000000   0.000000   0.000000
     H  187   0.000000   0.000000   0.000000   0.000000   0.000000   0.000000
     H  188   0.000000   0.000000   0.000000   0.000000   0.000000   0.000000
     C  189   0.000000   0.000000   0.000000   0.000000   0.000000   0.000000
     C  190   0.000000   0.000000   0.000000   0.000000   0.000000   0.000000
     H  191   0.000000   0.000000   0.000000   0.000000   0.000000   0.000000
     H  192   0.000000   0.000000   0.000000   0.000000   0.000000   0.000000
     H  193   0.000000   0.000000   0.000000   0.000000   0.000000   0.000000
1


                  C  7       C  8       H  9       H 10       H 11       H 12
 ------------------------------------------------------------------------------
     C  194   0.000000   0.000000   0.000000   0.000000   0.000000   0.000000
     C  195   0.000000   0.000000   0.000000   0.000000   0.000000   0.000000
     C  196   0.000000   0.000000   0.000000   0.000000   0.000000   0.000000
     C  197   0.000000   0.000000   0.000000   0.000000   0.000000   0.000000
     C  198   0.000000   0.000000   0.000000   0.000001   0.000001   0.000000
     N  199   0.000000   0.000000   0.000000   0.000001   0.000028   0.000000
     C  200   0.000000   0.000000   0.000000   0.000000   0.000000   0.000000
     C  201   0.000000   0.000000   0.000000   0.000000   0.000000   0.000000
     H  202   0.000000   0.000000   0.000000   0.000000   0.000000   0.000000
     H  203   0.000000   0.000000   0.000000   0.000000   0.000003   0.000000
     H  204   0.000000   0.000000   0.000000   0.000000   0.000000   0.000000
     H  205   0.000000   0.000000   0.000000   0.000000   0.000000   0.000000
     H  206   0.000000   0.000000   0.000000   0.000000   0.000000   0.000000
     H  207   0.000000   0.000000   0.000000   0.000010   0.000005   0.000000
     H  208   0.000000   0.000000   0.000000   0.000000   0.000000   0.000000
     C  209   0.000000   0.000000   0.000000   0.000000   0.000000   0.000000
     C  210   0.000000   0.000000   0.000000   0.000000   0.000000   0.000000
     C  211   0.000000   0.000000   0.000000   0.000000   0.000000   0.000000
     C  212   0.000000   0.000000   0.000000   0.000000   0.000000   0.000000
     C  213   0.000000   0.000000   0.000000   0.000000   0.000000   0.000000
     N  214   0.000000   0.000000   0.000000   0.000000   0.000000   0.000000
     C  215   0.000000   0.000000   0.000000   0.000000   0.000000   0.000000
     C  216   0.000000   0.000000   0.000000   0.000000   0.000000   0.000000
     H  217   0.000000   0.000000   0.000000   0.000000   0.000000   0.000000
     H  218   0.000000   0.000000   0.000000   0.000000   0.000000   0.000000
     H  219   0.000000   0.000000   0.000000   0.000000   0.000000   0.000000
     H  220   0.000000   0.000000   0.000000   0.000000   0.000000   0.000000
     H  221   0.000000   0.000000   0.000000   0.000000   0.000000   0.000000
     H  222   0.000000   0.000000   0.000000   0.000000   0.000000   0.000000
     H  223   0.000000   0.000000   0.000000   0.000000   0.000000   0.000000
     C  224   0.000000   0.000000   0.000000   0.000000   0.000000   0.000000
     C  225   0.000000   0.000000   0.000000   0.000000   0.000000   0.000000
     C  226   0.000000   0.000000   0.000000   0.000000   0.000000   0.000000
     C  227   0.000000   0.000000   0.000000   0.000000   0.000000   0.000000
     C  228   0.000000   0.000000   0.000000   0.000000   0.000000   0.000000
     N  229   0.000000   0.000000   0.000000   0.000000   0.000000   0.000000
     C  230   0.000000   0.000000   0.000000   0.000000   0.000000   0.000000
     C  231   0.000000   0.000000   0.000000   0.000000   0.000000   0.000000
     H  232   0.000000   0.000000   0.000000   0.000000   0.000000   0.000000
     H  233   0.000000   0.000000   0.000000   0.000000   0.000000   0.000000
     H  234   0.000000   0.000000   0.000000   0.000000   0.000000   0.000000
     H  235   0.000000   0.000000   0.000000   0.000000   0.000000   0.000000
     H  236   0.000000   0.000000   0.000000   0.000000   0.000000   0.000000
     H  237   0.000000   0.000000   0.000000   0.000000   0.000000   0.000000
     H  238   0.000000   0.000000   0.000000   0.000000   0.000000   0.000000
     C  239   0.000000   0.000000   0.000000   0.000000   0.000000   0.000000
     C  240   0.000000   0.000000   0.000000   0.000000   0.000000   0.000000
1


                  C  7       C  8       H  9       H 10       H 11       H 12
 ------------------------------------------------------------------------------
     C  241   0.000000   0.000000   0.000000   0.000000   0.000000   0.000000
     C  242   0.000000   0.000000   0.000000   0.000000   0.000000   0.000000
     C  243   0.000000   0.000000   0.000000   0.000000   0.000000   0.000000
     N  244   0.000000   0.000000   0.000000   0.000000   0.000000   0.000000
     C  245   0.000000   0.000000   0.000000   0.000000   0.000000   0.000000
     C  246   0.000000   0.000000   0.000000   0.000000   0.000000   0.000000
     H  247   0.000000   0.000000   0.000000   0.000000   0.000000   0.000000
     H  248   0.000000   0.000000   0.000000   0.000000   0.000000   0.000000
     H  249   0.000000   0.000000   0.000000   0.000000   0.000000   0.000000
     H  250   0.000000   0.000000   0.000000   0.000000   0.000000   0.000000
     H  251   0.000000   0.000000   0.000000   0.000000   0.000000   0.000000
     H  252   0.000000   0.000000   0.000000   0.000000   0.000000   0.000000
     H  253   0.000000   0.000000   0.000000   0.000000   0.000000   0.000000
     C  254   0.000000   0.000000   0.000000   0.000000   0.000000   0.000000
     C  255   0.000000   0.000000   0.000000   0.000000   0.000000   0.000000
     C  256   0.000000   0.000000   0.000000   0.000000   0.000000   0.000000
     C  257   0.000000   0.000000   0.000000   0.000000   0.000000   0.000000
     C  258   0.000000   0.000000   0.000000   0.000000   0.000000   0.000000
     N  259   0.000000   0.000000   0.000000   0.000000   0.000000   0.000000
     C  260   0.000000   0.000000   0.000000   0.000000   0.000000   0.000000
     C  261   0.000000   0.000000   0.000000   0.000000   0.000000   0.000000
     H  262   0.000000   0.000000   0.000000   0.000000   0.000000   0.000000
     H  263   0.000000   0.000000   0.000000   0.000000   0.000000   0.000000
     H  264   0.000000   0.000000   0.000000   0.000000   0.000000   0.000000
     H  265   0.000000   0.000000   0.000000   0.000000   0.000000   0.000000
     H  266   0.000000   0.000000   0.000000   0.000000   0.000000   0.000000
     H  267   0.000000   0.000000   0.000000   0.000000   0.000000   0.000000
     H  268   0.000000   0.000000   0.000000   0.000000   0.000000   0.000000
     C  269   0.000000   0.000000   0.000000   0.000000   0.000000   0.000000
     C  270   0.000000   0.000000   0.000000   0.000000   0.000000   0.000000
     C  271   0.000000   0.000000   0.000000   0.000000   0.000000   0.000000
     C  272   0.000000   0.000000   0.000000   0.000000   0.000000   0.000000
     C  273   0.000000   0.000000   0.000000   0.000000   0.000000   0.000000
     N  274   0.000000   0.000000   0.000000   0.000000   0.000000   0.000000
     C  275   0.000000   0.000000   0.000000   0.000000   0.000000   0.000000
     C  276   0.000000   0.000000   0.000000   0.000000   0.000000   0.000000
     H  277   0.000000   0.000000   0.000000   0.000000   0.000000   0.000000
     H  278   0.000000   0.000000   0.000000   0.000000   0.000000   0.000000
     H  279   0.000000   0.000000   0.000000   0.000000   0.000000   0.000000
     H  280   0.000000   0.000000   0.000000   0.000000   0.000000   0.000000
     H  281   0.000000   0.000000   0.000000   0.000000   0.000000   0.000000
     H  282   0.000000   0.000000   0.000000   0.000000   0.000000   0.000000
     C  283   0.000000   0.000000   0.000000   0.000000   0.000000   0.000000
     H  284   0.000000   0.000000   0.000000   0.000000   0.000000   0.000000
     H  285   0.000000   0.000000   0.000000   0.000000   0.000000   0.000000
     H  286   0.000000   0.000000   0.000000   0.000000   0.000000   0.000000
     H  287   0.000000   0.000000   0.000000   0.000000   0.000000   0.000000
1


                  C  7       C  8       H  9       H 10       H 11       H 12
 ------------------------------------------------------------------------------
     C  288   0.000000   0.000000   0.000000   0.000000   0.000000   0.000000
     C  289   0.000000   0.000000   0.000000   0.000000   0.000000   0.000000
     C  290   0.000000   0.000000   0.000000   0.000000   0.000000   0.000000
     C  291   0.000000   0.000000   0.000000   0.000000   0.000000   0.000000
     C  292   0.000000   0.000000   0.000000   0.000000   0.000000   0.000000
     N  293   0.000000   0.000000   0.000000   0.000000   0.000000   0.000000
     C  294   0.000000   0.000000   0.000000   0.000000   0.000000   0.000000
     C  295   0.000000   0.000000   0.000000   0.000000   0.000000   0.000000
     H  296   0.000000   0.000000   0.000000   0.000000   0.000000   0.000000
     H  297   0.000000   0.000000   0.000000   0.000000   0.000000   0.000000
     H  298   0.000000   0.000000   0.000000   0.000000   0.000000   0.000000
     H  299   0.000000   0.000000   0.000000   0.000000   0.000000   0.000000
     H  300   0.000000   0.000000   0.000000   0.000000   0.000000   0.000000
     H  301   0.000000   0.000000   0.000000   0.000000   0.000000   0.000000
     H  302   0.000000   0.000000   0.000000   0.000000   0.000000   0.000000
     C  303   0.000000   0.000000   0.000000   0.000000   0.000000   0.000000
     C  304   0.000000   0.000000   0.000000   0.000000   0.000000   0.000000
     C  305   0.000000   0.000000   0.000000   0.000000   0.000000   0.000000
     C  306   0.000000   0.000000   0.000000   0.000000   0.000000   0.000000
     C  307   0.000000   0.000000   0.000000   0.000000   0.000000   0.000000
     N  308   0.000000   0.000000   0.000000   0.000000   0.000000   0.000000
     C  309   0.000000   0.000000   0.000000   0.000000   0.000000   0.000000
     C  310   0.000000   0.000000   0.000000   0.000000   0.000000   0.000000
     H  311   0.000000   0.000000   0.000000   0.000000   0.000000   0.000000
     H  312   0.000000   0.000000   0.000000   0.000000   0.000000   0.000000
     H  313   0.000000   0.000000   0.000000   0.000000   0.000000   0.000000
     H  314   0.000000   0.000000   0.000000   0.000000   0.000000   0.000000
     H  315   0.000000   0.000000   0.000000   0.000000   0.000000   0.000000
     H  316   0.000000   0.000000   0.000000   0.000000   0.000000   0.000000
     H  317   0.000000   0.000000   0.000000   0.000000   0.000000   0.000000
     C  318   0.000002   0.000108   0.000000   0.000000   0.000000   0.000000
     C  319   0.000005   0.000062   0.000000   0.000000   0.000000   0.000000
     C  320   0.000006   0.000007   0.000000   0.000000   0.000000   0.000000
     C  321   0.000001   0.000102   0.000000   0.000000   0.000000   0.000000
     C  322   0.000002   0.000020   0.000000   0.000000   0.000000   0.000000
     N  323   0.000002   0.000123   0.000000   0.000000   0.000000   0.000000
     C  324   0.000005   0.000001   0.000000   0.000000   0.000000   0.000000
     C  325   0.000002   0.000000   0.000000   0.000000   0.000000   0.000000
     H  326   0.000000   0.000002   0.000000   0.000000   0.000000   0.000000
     H  327   0.000000   0.000007   0.000000   0.000000   0.000000   0.000000
     H  328   0.000002   0.000000   0.000000   0.000000   0.000000   0.000000
     H  329   0.000000   0.000000   0.000000   0.000000   0.000000   0.000000
     H  330   0.000000   0.000000   0.000000   0.000000   0.000000   0.000000
     H  331   0.000000   0.000001   0.000000   0.000000   0.000000   0.000000
     H  332   0.000000   0.000000   0.000000   0.000000   0.000000   0.000000
     C  333   0.000000   0.000000   0.000000   0.000000   0.000000   0.000000
     C  334   0.000000   0.000000   0.000000   0.000000   0.000000   0.000000
1


                  C  7       C  8       H  9       H 10       H 11       H 12
 ------------------------------------------------------------------------------
     C  335   0.000000   0.000000   0.000000   0.000000   0.000000   0.000000
     C  336   0.000000   0.000000   0.000000   0.000000   0.000000   0.000000
     C  337   0.000000   0.000000   0.000000   0.000000   0.000000   0.000000
     N  338   0.000000   0.000000   0.000000   0.000000   0.000000   0.000000
     C  339   0.000000   0.000000   0.000000   0.000000   0.000000   0.000000
     C  340   0.000000   0.000000   0.000000   0.000000   0.000000   0.000000
     H  341   0.000000   0.000000   0.000000   0.000000   0.000000   0.000000
     H  342   0.000000   0.000000   0.000000   0.000000   0.000000   0.000000
     H  343   0.000000   0.000000   0.000000   0.000000   0.000000   0.000000
     H  344   0.000000   0.000000   0.000000   0.000000   0.000000   0.000000
     H  345   0.000000   0.000000   0.000000   0.000000   0.000000   0.000000
     H  346   0.000000   0.000000   0.000000   0.000000   0.000000   0.000000
     H  347   0.000000   0.000000   0.000000   0.000000   0.000000   0.000000
     H  348   0.000000   0.000000   0.000000   0.000000   0.000000   0.000000
1


                  H 13       H 14       C 15       C 16       C 17       C 18
 ------------------------------------------------------------------------------
     H   13   0.992785
     H   14   0.005290   0.997525
     C   15   0.000036   0.000007   3.956576
     C   16   0.000276   0.000708   1.424264   3.955694
     C   17   0.004445   0.000180   0.004395   1.413104   3.957644
     C   18   0.000116   0.000006   1.409519   0.004327   0.121625   3.942692
     C   19   0.000297   0.000001   0.119445   0.006765   1.377499   0.004098
     N   20   0.000048   0.000001   0.014276   0.105857   0.015066   1.426612
     C   21   0.001906   0.000187   0.004705   0.007114   0.979174   0.000220
     C   22   0.000348   0.000030   0.000090   0.005887   0.004040   0.001468
     H   23   0.000027   0.000983   0.005142   0.957872   0.005193   0.004923
     H   24   0.000003   0.000003   0.964384   0.004876   0.004914   0.004889
     H   25   0.000001   0.000000   0.009027   0.004502   0.000057   0.939422
     H   26   0.000041   0.000006   0.000270   0.004038   0.002366   0.000149
     H   27   0.001504   0.000000   0.000013   0.000175   0.005000   0.000063
     H   28   0.000042   0.000013   0.000013   0.000224   0.000615   0.000005
     H   29   0.000009   0.000000   0.000079   0.004039   0.009277   0.008567
     C   30   0.000001   0.000000   0.000000   0.000003   0.000004   0.000001
     C   31   0.000000   0.000000   0.000001   0.000002   0.000005   0.000001
     C   32   0.000000   0.000000   0.000000   0.000001   0.000000   0.000000
     C   33   0.000003   0.000001   0.000003   0.000018   0.000056   0.000004
     C   34   0.000000   0.000000   0.000003   0.000010   0.000022   0.000003
     C   35   0.000001   0.000001   0.000003   0.000020   0.000021   0.000005
     C   36   0.000000   0.000000   0.000000   0.000000   0.000000   0.000000
     C   37   0.000000   0.000000   0.000000   0.000000   0.000000   0.000000
     H   38   0.000000   0.000000   0.000000   0.000000   0.000000   0.000000
     H   39   0.000053   0.000000   0.000000   0.000000   0.000000   0.000000
     H   40   0.000000   0.000000   0.000000   0.000000   0.000000   0.000000
     H   41   0.000000   0.000000   0.000000   0.000000   0.000000   0.000000
     H   42   0.000000   0.000000   0.000000   0.000000   0.000000   0.000000
     H   43   0.000000   0.000000   0.000000   0.000001   0.000001   0.000000
     H   44   0.000000   0.000000   0.000000   0.000000   0.000000   0.000000
     C   45   0.000004   0.000009   0.000169   0.001204   0.001224   0.000202
     C   46   0.000005   0.000000   0.000005   0.000075   0.000027   0.000003
     H   47   0.000000   0.000000   0.000008   0.000904   0.002808   0.000005
     H   48   0.000000   0.000000   0.000000   0.000004   0.000005   0.000001
     H   49   0.000000   0.000000   0.000002   0.000021   0.000004   0.000002
     C   50   0.000000   0.000000   0.000000   0.000000   0.000000   0.000000
     C   51   0.000000   0.000000   0.000000   0.000000   0.000000   0.000000
     C   52   0.000000   0.000000   0.000000   0.000000   0.000000   0.000000
     C   53   0.000000   0.000000   0.000000   0.000000   0.000000   0.000000
     C   54   0.000000   0.000000   0.000000   0.000000   0.000000   0.000000
     N   55   0.000000   0.000000   0.000000   0.000000   0.000000   0.000000
     C   56   0.000000   0.000000   0.000000   0.000000   0.000000   0.000000
     C   57   0.000000   0.000000   0.000000   0.000000   0.000000   0.000000
     H   58   0.000000   0.000000   0.000000   0.000000   0.000000   0.000000
1


                  H 13       H 14       C 15       C 16       C 17       C 18
 ------------------------------------------------------------------------------
     H   59   0.000000   0.000000   0.000000   0.000000   0.000000   0.000000
     H   60   0.000000   0.000000   0.000000   0.000000   0.000000   0.000000
     H   61   0.000000   0.000000   0.000000   0.000000   0.000000   0.000000
     H   62   0.000000   0.000000   0.000000   0.000000   0.000000   0.000000
     H   63   0.000000   0.000000   0.000000   0.000000   0.000000   0.000000
     H   64   0.000000   0.000000   0.000000   0.000000   0.000000   0.000000
     C   65   0.000000   0.000000   0.000000   0.000000   0.000000   0.000000
     C   66   0.000000   0.000000   0.000000   0.000000   0.000000   0.000000
     C   67   0.000000   0.000000   0.000000   0.000000   0.000000   0.000000
     C   68   0.000000   0.000000   0.000000   0.000000   0.000000   0.000000
     C   69   0.000000   0.000000   0.000000   0.000000   0.000000   0.000000
     N   70   0.000000   0.000000   0.000000   0.000000   0.000000   0.000000
     C   71   0.000000   0.000000   0.000000   0.000000   0.000000   0.000000
     C   72   0.000000   0.000000   0.000000   0.000000   0.000000   0.000000
     H   73   0.000000   0.000000   0.000000   0.000000   0.000000   0.000000
     H   74   0.000000   0.000000   0.000000   0.000000   0.000000   0.000000
     H   75   0.000000   0.000000   0.000000   0.000000   0.000000   0.000000
     H   76   0.000000   0.000000   0.000000   0.000000   0.000000   0.000000
     H   77   0.000000   0.000000   0.000000   0.000000   0.000000   0.000000
     H   78   0.000000   0.000000   0.000000   0.000000   0.000000   0.000000
     H   79   0.000000   0.000000   0.000000   0.000000   0.000000   0.000000
     C   80   0.000000   0.000000   0.000000   0.000000   0.000000   0.000000
     C   81   0.000000   0.000000   0.000000   0.000000   0.000000   0.000000
     C   82   0.000000   0.000000   0.000000   0.000000   0.000000   0.000000
     C   83   0.000000   0.000000   0.000000   0.000000   0.000000   0.000000
     C   84   0.000000   0.000000   0.000000   0.000000   0.000000   0.000000
     N   85   0.000000   0.000000   0.000000   0.000000   0.000000   0.000000
     C   86   0.000000   0.000000   0.000000   0.000000   0.000000   0.000000
     C   87   0.000000   0.000000   0.000000   0.000000   0.000000   0.000000
     H   88   0.000000   0.000000   0.000000   0.000000   0.000000   0.000000
     H   89   0.000000   0.000000   0.000000   0.000000   0.000000   0.000000
     H   90   0.000000   0.000000   0.000000   0.000000   0.000000   0.000000
     H   91   0.000000   0.000000   0.000000   0.000000   0.000000   0.000000
     H   92   0.000000   0.000000   0.000000   0.000000   0.000000   0.000000
     H   93   0.000000   0.000000   0.000000   0.000000   0.000000   0.000000
     H   94   0.000000   0.000000   0.000000   0.000000   0.000000   0.000000
     C   95   0.000000   0.000000   0.000000   0.000000   0.000000   0.000000
     C   96   0.000000   0.000000   0.000000   0.000000   0.000000   0.000000
     C   97   0.000000   0.000000   0.000000   0.000000   0.000000   0.000000
     C   98   0.000000   0.000000   0.000000   0.000000   0.000000   0.000000
     C   99   0.000000   0.000000   0.000000   0.000000   0.000000   0.000000
     N  100   0.000000   0.000000   0.000000   0.000000   0.000000   0.000000
     C  101   0.000000   0.000000   0.000000   0.000000   0.000000   0.000000
     C  102   0.000000   0.000000   0.000000   0.000000   0.000000   0.000000
     H  103   0.000000   0.000000   0.000000   0.000000   0.000000   0.000000
     H  104   0.000000   0.000000   0.000000   0.000000   0.000000   0.000000
     H  105   0.000000   0.000000   0.000000   0.000000   0.000000   0.000000
1


                  H 13       H 14       C 15       C 16       C 17       C 18
 ------------------------------------------------------------------------------
     H  106   0.000000   0.000000   0.000000   0.000000   0.000000   0.000000
     H  107   0.000000   0.000000   0.000000   0.000000   0.000000   0.000000
     H  108   0.000000   0.000000   0.000000   0.000000   0.000000   0.000000
     H  109   0.000000   0.000000   0.000000   0.000000   0.000000   0.000000
     C  110   0.000000   0.000000   0.000000   0.000000   0.000000   0.000000
     C  111   0.000000   0.000000   0.000000   0.000000   0.000000   0.000000
     C  112   0.000000   0.000000   0.000000   0.000000   0.000000   0.000000
     C  113   0.000000   0.000000   0.000000   0.000000   0.000000   0.000000
     C  114   0.000000   0.000000   0.000000   0.000000   0.000000   0.000000
     N  115   0.000000   0.000000   0.000000   0.000000   0.000000   0.000000
     C  116   0.000000   0.000000   0.000000   0.000000   0.000000   0.000000
     C  117   0.000000   0.000000   0.000000   0.000000   0.000000   0.000000
     H  118   0.000000   0.000000   0.000000   0.000000   0.000000   0.000000
     H  119   0.000000   0.000000   0.000000   0.000000   0.000000   0.000000
     H  120   0.000000   0.000000   0.000000   0.000000   0.000000   0.000000
     H  121   0.000000   0.000000   0.000000   0.000000   0.000000   0.000000
     H  122   0.000000   0.000000   0.000000   0.000000   0.000000   0.000000
     H  123   0.000000   0.000000   0.000000   0.000000   0.000000   0.000000
     H  124   0.000000   0.000000   0.000000   0.000000   0.000000   0.000000
     C  125   0.000000   0.000000   0.000000   0.000000   0.000000   0.000000
     C  126   0.000000   0.000000   0.000000   0.000000   0.000000   0.000000
     C  127   0.000000   0.000000   0.000000   0.000000   0.000000   0.000000
     C  128   0.000000   0.000000   0.000000   0.000000   0.000000   0.000000
     C  129   0.000000   0.000000   0.000000   0.000000   0.000000   0.000000
     N  130   0.000000   0.000000   0.000000   0.000000   0.000000   0.000000
     C  131   0.000000   0.000000   0.000000   0.000000   0.000000   0.000000
     C  132   0.000000   0.000000   0.000000   0.000000   0.000000   0.000000
     H  133   0.000000   0.000000   0.000000   0.000000   0.000000   0.000000
     H  134   0.000000   0.000000   0.000000   0.000000   0.000000   0.000000
     H  135   0.000000   0.000000   0.000000   0.000000   0.000000   0.000000
     H  136   0.000000   0.000000   0.000000   0.000000   0.000000   0.000000
     H  137   0.000000   0.000000   0.000000   0.000000   0.000000   0.000000
     H  138   0.000000   0.000000   0.000000   0.000000   0.000000   0.000000
     H  139   0.000000   0.000000   0.000000   0.000000   0.000000   0.000000
     C  140   0.000000   0.000000   0.000000   0.000000   0.000000   0.000000
     H  141   0.000000   0.000000   0.000000   0.000000   0.000000   0.000000
     H  142   0.000000   0.000000   0.000000   0.000000   0.000000   0.000000
     H  143   0.000360   0.000792   0.000020   0.000241   0.000051   0.000032
     H  144   0.000000   0.000882   0.000003   0.000119   0.000016   0.000013
     C  145   0.000000   0.000000   0.000014   0.000003   0.000000   0.000252
     C  146   0.000000   0.000000   0.000003   0.000001   0.000000   0.000080
     C  147   0.000000   0.000000   0.000000   0.000000   0.000000   0.000005
     C  148   0.000000   0.000000   0.000264   0.000090   0.000004   0.012611
     C  149   0.000000   0.000000   0.000006   0.000002   0.000000   0.000188
     N  150   0.000000   0.000000   0.000009   0.000003   0.000000   0.000237
     C  151   0.000000   0.000000   0.000000   0.000000   0.000000   0.000009
     C  152   0.000000   0.000000   0.000000   0.000000   0.000000   0.000002
1


                  H 13       H 14       C 15       C 16       C 17       C 18
 ------------------------------------------------------------------------------
     H  153   0.000000   0.000000   0.000000   0.000000   0.000000   0.000003
     H  154   0.000000   0.000000   0.000001   0.000000   0.000000   0.000015
     H  155   0.000000   0.000000   0.000001   0.000000   0.000000   0.000029
     H  156   0.000000   0.000000   0.000012   0.000001   0.000000   0.000225
     H  157   0.000000   0.000000   0.000000   0.000000   0.000000   0.000001
     H  158   0.000000   0.000000   0.000000   0.000000   0.000000   0.000000
     C  159   0.000000   0.000000   0.000000   0.000000   0.000000   0.000000
     C  160   0.000000   0.000000   0.000000   0.000000   0.000000   0.000000
     C  161   0.000000   0.000000   0.000000   0.000000   0.000000   0.000000
     C  162   0.000000   0.000000   0.000000   0.000000   0.000000   0.000000
     C  163   0.000000   0.000000   0.000000   0.000000   0.000000   0.000000
     N  164   0.000000   0.000000   0.000000   0.000000   0.000000   0.000000
     C  165   0.000000   0.000000   0.000000   0.000000   0.000000   0.000000
     C  166   0.000000   0.000000   0.000000   0.000000   0.000000   0.000000
     H  167   0.000000   0.000000   0.000000   0.000000   0.000000   0.000000
     H  168   0.000000   0.000000   0.000000   0.000000   0.000000   0.000000
     H  169   0.000000   0.000000   0.000000   0.000000   0.000000   0.000000
     H  170   0.000000   0.000000   0.000000   0.000000   0.000000   0.000000
     H  171   0.000000   0.000000   0.000000   0.000000   0.000000   0.000000
     H  172   0.000000   0.000000   0.000000   0.000000   0.000000   0.000000
     H  173   0.000000   0.000000   0.000000   0.000000   0.000000   0.000000
     C  174   0.000000   0.000000   0.000000   0.000000   0.000000   0.000000
     C  175   0.000000   0.000000   0.000000   0.000000   0.000000   0.000000
     C  176   0.000000   0.000000   0.000000   0.000000   0.000000   0.000000
     C  177   0.000000   0.000000   0.000000   0.000000   0.000000   0.000000
     C  178   0.000000   0.000000   0.000000   0.000000   0.000000   0.000000
     C  179   0.000000   0.000000   0.000000   0.000000   0.000000   0.000000
     C  180   0.000000   0.000000   0.000000   0.000000   0.000000   0.000000
     C  181   0.000000   0.000000   0.000000   0.000000   0.000000   0.000000
     H  182   0.000000   0.000000   0.000000   0.000000   0.000000   0.000000
     H  183   0.000000   0.000000   0.000000   0.000000   0.000000   0.000000
     H  184   0.000000   0.000000   0.000000   0.000000   0.000000   0.000000
     H  185   0.000000   0.000000   0.000000   0.000000   0.000000   0.000000
     H  186   0.000000   0.000000   0.000000   0.000000   0.000000   0.000000
     H  187   0.000000   0.000000   0.000000   0.000000   0.000000   0.000000
     H  188   0.000000   0.000000   0.000000   0.000000   0.000000   0.000000
     C  189   0.000000   0.000000   0.000000   0.000000   0.000000   0.000000
     C  190   0.000000   0.000000   0.000000   0.000000   0.000000   0.000000
     H  191   0.000000   0.000000   0.000000   0.000000   0.000000   0.000000
     H  192   0.000000   0.000000   0.000000   0.000000   0.000000   0.000000
     H  193   0.000000   0.000000   0.000000   0.000000   0.000000   0.000000
     C  194   0.000000   0.000000   0.000000   0.000000   0.000000   0.000000
     C  195   0.000000   0.000000   0.000000   0.000000   0.000000   0.000000
     C  196   0.000000   0.000000   0.000000   0.000000   0.000000   0.000000
     C  197   0.000000   0.000000   0.000000   0.000000   0.000000   0.000000
     C  198   0.000000   0.000000   0.000000   0.000000   0.000000   0.000000
     N  199   0.000000   0.000000   0.000000   0.000000   0.000000   0.000000
1


                  H 13       H 14       C 15       C 16       C 17       C 18
 ------------------------------------------------------------------------------
     C  200   0.000000   0.000000   0.000000   0.000000   0.000000   0.000000
     C  201   0.000000   0.000000   0.000000   0.000000   0.000000   0.000000
     H  202   0.000000   0.000000   0.000000   0.000000   0.000000   0.000000
     H  203   0.000000   0.000000   0.000000   0.000000   0.000000   0.000000
     H  204   0.000000   0.000000   0.000000   0.000000   0.000000   0.000000
     H  205   0.000000   0.000000   0.000000   0.000000   0.000000   0.000000
     H  206   0.000000   0.000000   0.000000   0.000000   0.000000   0.000000
     H  207   0.000000   0.000000   0.000000   0.000000   0.000000   0.000000
     H  208   0.000000   0.000000   0.000000   0.000000   0.000000   0.000000
     C  209   0.000000   0.000000   0.000000   0.000000   0.000000   0.000000
     C  210   0.000000   0.000000   0.000000   0.000000   0.000000   0.000000
     C  211   0.000000   0.000000   0.000000   0.000000   0.000000   0.000000
     C  212   0.000000   0.000000   0.000000   0.000000   0.000000   0.000000
     C  213   0.000000   0.000000   0.000000   0.000000   0.000000   0.000000
     N  214   0.000000   0.000000   0.000000   0.000000   0.000000   0.000000
     C  215   0.000000   0.000000   0.000000   0.000000   0.000000   0.000000
     C  216   0.000000   0.000000   0.000000   0.000000   0.000000   0.000000
     H  217   0.000000   0.000000   0.000000   0.000000   0.000000   0.000000
     H  218   0.000000   0.000000   0.000000   0.000000   0.000000   0.000000
     H  219   0.000000   0.000000   0.000000   0.000000   0.000000   0.000000
     H  220   0.000000   0.000000   0.000000   0.000000   0.000000   0.000000
     H  221   0.000000   0.000000   0.000000   0.000000   0.000000   0.000000
     H  222   0.000000   0.000000   0.000000   0.000000   0.000000   0.000000
     H  223   0.000000   0.000000   0.000000   0.000000   0.000000   0.000000
     C  224   0.000000   0.000000   0.000000   0.000000   0.000000   0.000000
     C  225   0.000000   0.000000   0.000000   0.000000   0.000000   0.000000
     C  226   0.000000   0.000000   0.000000   0.000000   0.000000   0.000000
     C  227   0.000000   0.000000   0.000000   0.000000   0.000000   0.000000
     C  228   0.000000   0.000000   0.000000   0.000000   0.000000   0.000000
     N  229   0.000000   0.000000   0.000000   0.000000   0.000000   0.000000
     C  230   0.000000   0.000000   0.000000   0.000000   0.000000   0.000000
     C  231   0.000000   0.000000   0.000000   0.000000   0.000000   0.000000
     H  232   0.000000   0.000000   0.000000   0.000000   0.000000   0.000000
     H  233   0.000000   0.000000   0.000000   0.000000   0.000000   0.000000
     H  234   0.000000   0.000000   0.000000   0.000000   0.000000   0.000000
     H  235   0.000000   0.000000   0.000000   0.000000   0.000000   0.000000
     H  236   0.000000   0.000000   0.000000   0.000000   0.000000   0.000000
     H  237   0.000000   0.000000   0.000000   0.000000   0.000000   0.000000
     H  238   0.000000   0.000000   0.000000   0.000000   0.000000   0.000000
     C  239   0.000000   0.000000   0.000000   0.000000   0.000000   0.000000
     C  240   0.000000   0.000000   0.000000   0.000000   0.000000   0.000000
     C  241   0.000000   0.000000   0.000000   0.000000   0.000000   0.000000
     C  242   0.000000   0.000000   0.000000   0.000000   0.000000   0.000000
     C  243   0.000000   0.000000   0.000000   0.000000   0.000000   0.000000
     N  244   0.000000   0.000000   0.000000   0.000000   0.000000   0.000000
     C  245   0.000000   0.000000   0.000000   0.000000   0.000000   0.000000
     C  246   0.000000   0.000000   0.000000   0.000000   0.000000   0.000000
1


                  H 13       H 14       C 15       C 16       C 17       C 18
 ------------------------------------------------------------------------------
     H  247   0.000000   0.000000   0.000000   0.000000   0.000000   0.000000
     H  248   0.000000   0.000000   0.000000   0.000000   0.000000   0.000000
     H  249   0.000000   0.000000   0.000000   0.000000   0.000000   0.000000
     H  250   0.000000   0.000000   0.000000   0.000000   0.000000   0.000000
     H  251   0.000000   0.000000   0.000000   0.000000   0.000000   0.000000
     H  252   0.000000   0.000000   0.000000   0.000000   0.000000   0.000000
     H  253   0.000000   0.000000   0.000000   0.000000   0.000000   0.000000
     C  254   0.000000   0.000000   0.000000   0.000000   0.000000   0.000000
     C  255   0.000000   0.000000   0.000000   0.000000   0.000000   0.000000
     C  256   0.000000   0.000000   0.000000   0.000000   0.000000   0.000000
     C  257   0.000000   0.000000   0.000000   0.000000   0.000000   0.000000
     C  258   0.000000   0.000000   0.000000   0.000000   0.000000   0.000000
     N  259   0.000000   0.000000   0.000000   0.000000   0.000000   0.000000
     C  260   0.000000   0.000000   0.000000   0.000000   0.000000   0.000000
     C  261   0.000000   0.000000   0.000000   0.000000   0.000000   0.000000
     H  262   0.000000   0.000000   0.000000   0.000000   0.000000   0.000000
     H  263   0.000000   0.000000   0.000000   0.000000   0.000000   0.000000
     H  264   0.000000   0.000000   0.000000   0.000000   0.000000   0.000000
     H  265   0.000000   0.000000   0.000000   0.000000   0.000000   0.000000
     H  266   0.000000   0.000000   0.000000   0.000000   0.000000   0.000000
     H  267   0.000000   0.000000   0.000000   0.000000   0.000000   0.000000
     H  268   0.000000   0.000000   0.000000   0.000000   0.000000   0.000000
     C  269   0.000000   0.000000   0.000000   0.000000   0.000000   0.000000
     C  270   0.000000   0.000000   0.000000   0.000000   0.000000   0.000000
     C  271   0.000000   0.000000   0.000000   0.000000   0.000000   0.000000
     C  272   0.000000   0.000000   0.000000   0.000000   0.000000   0.000000
     C  273   0.000000   0.000000   0.000000   0.000000   0.000000   0.000000
     N  274   0.000000   0.000000   0.000000   0.000000   0.000000   0.000000
     C  275   0.000000   0.000000   0.000000   0.000000   0.000000   0.000000
     C  276   0.000000   0.000000   0.000000   0.000000   0.000000   0.000000
     H  277   0.000000   0.000000   0.000000   0.000000   0.000000   0.000000
     H  278   0.000000   0.000000   0.000000   0.000000   0.000000   0.000000
     H  279   0.000000   0.000000   0.000000   0.000000   0.000000   0.000000
     H  280   0.000000   0.000000   0.000000   0.000000   0.000000   0.000000
     H  281   0.000000   0.000000   0.000000   0.000000   0.000000   0.000000
     H  282   0.000000   0.000000   0.000000   0.000000   0.000000   0.000000
     C  283   0.000000   0.000000   0.000000   0.000000   0.000000   0.000000
     H  284   0.000000   0.000000   0.000000   0.000000   0.000000   0.000000
     H  285   0.000000   0.000000   0.000000   0.000000   0.000000   0.000000
     H  286   0.000000   0.000000   0.000000   0.000000   0.000000   0.000000
     H  287   0.000000   0.000000   0.000000   0.000000   0.000000   0.000000
     C  288   0.000000   0.000000   0.000000   0.000000   0.000000   0.000000
     C  289   0.000000   0.000000   0.000000   0.000000   0.000000   0.000000
     C  290   0.000000   0.000000   0.000000   0.000000   0.000000   0.000000
     C  291   0.000000   0.000000   0.000000   0.000000   0.000000   0.000000
     C  292   0.000000   0.000000   0.000000   0.000000   0.000000   0.000000
     N  293   0.000000   0.000000   0.000000   0.000000   0.000000   0.000000
1


                  H 13       H 14       C 15       C 16       C 17       C 18
 ------------------------------------------------------------------------------
     C  294   0.000000   0.000000   0.000000   0.000000   0.000000   0.000000
     C  295   0.000000   0.000000   0.000000   0.000000   0.000000   0.000000
     H  296   0.000000   0.000000   0.000000   0.000000   0.000000   0.000000
     H  297   0.000000   0.000000   0.000000   0.000000   0.000000   0.000000
     H  298   0.000000   0.000000   0.000000   0.000000   0.000000   0.000000
     H  299   0.000000   0.000000   0.000000   0.000000   0.000000   0.000000
     H  300   0.000000   0.000000   0.000000   0.000000   0.000000   0.000000
     H  301   0.000000   0.000000   0.000000   0.000000   0.000000   0.000000
     H  302   0.000000   0.000000   0.000000   0.000000   0.000000   0.000000
     C  303   0.000000   0.000000   0.000000   0.000000   0.000000   0.000000
     C  304   0.000000   0.000000   0.000000   0.000000   0.000000   0.000000
     C  305   0.000000   0.000000   0.000000   0.000000   0.000000   0.000000
     C  306   0.000000   0.000000   0.000000   0.000000   0.000000   0.000000
     C  307   0.000000   0.000000   0.000000   0.000000   0.000000   0.000000
     N  308   0.000000   0.000000   0.000000   0.000000   0.000000   0.000000
     C  309   0.000000   0.000000   0.000000   0.000000   0.000000   0.000000
     C  310   0.000000   0.000000   0.000000   0.000000   0.000000   0.000000
     H  311   0.000000   0.000000   0.000000   0.000000   0.000000   0.000000
     H  312   0.000000   0.000000   0.000000   0.000000   0.000000   0.000000
     H  313   0.000000   0.000000   0.000000   0.000000   0.000000   0.000000
     H  314   0.000000   0.000000   0.000000   0.000000   0.000000   0.000000
     H  315   0.000000   0.000000   0.000000   0.000000   0.000000   0.000000
     H  316   0.000000   0.000000   0.000000   0.000000   0.000000   0.000000
     H  317   0.000000   0.000000   0.000000   0.000000   0.000000   0.000000
     C  318   0.000000   0.000000   0.000001   0.000043   0.000002   0.000000
     C  319   0.000000   0.000000   0.000000   0.000009   0.000002   0.000000
     C  320   0.000001   0.000000   0.000000   0.000002   0.000004   0.000000
     C  321   0.000000   0.000001   0.000000   0.000009   0.000003   0.000000
     C  322   0.000001   0.000000   0.000000   0.000001   0.000004   0.000000
     N  323   0.000000   0.000001   0.000000   0.000001   0.000000   0.000000
     C  324   0.000001   0.000000   0.000001   0.000016   0.000009   0.000005
     C  325   0.000000   0.000000   0.000000   0.000000   0.000001   0.000000
     H  326   0.000000   0.000000   0.000000   0.000001   0.000000   0.000000
     H  327   0.000000   0.000001   0.000000   0.000000   0.000000   0.000000
     H  328   0.000000   0.000000   0.000000   0.000001   0.000000   0.000000
     H  329   0.000000   0.000000   0.000000   0.000000   0.000000   0.000000
     H  330   0.000000   0.000000   0.000000   0.000000   0.000000   0.000000
     H  331   0.000001   0.000000   0.000000   0.000000   0.000000   0.000000
     H  332   0.000002   0.000000   0.000000   0.000000   0.000000   0.000000
     C  333   0.000000   0.000000   0.000000   0.000000   0.000000   0.000000
     C  334   0.000000   0.000000   0.000000   0.000000   0.000000   0.000000
     C  335   0.000000   0.000000   0.000000   0.000000   0.000000   0.000000
     C  336   0.000000   0.000000   0.000000   0.000000   0.000000   0.000000
     C  337   0.000000   0.000000   0.000000   0.000000   0.000000   0.000000
     N  338   0.000000   0.000000   0.000000   0.000000   0.000000   0.000000
     C  339   0.000000   0.000000   0.000000   0.000000   0.000000   0.000000
     C  340   0.000000   0.000000   0.000000   0.000000   0.000000   0.000000
1


                  H 13       H 14       C 15       C 16       C 17       C 18
 ------------------------------------------------------------------------------
     H  341   0.000000   0.000000   0.000000   0.000000   0.000000   0.000000
     H  342   0.000000   0.000000   0.000000   0.000000   0.000000   0.000000
     H  343   0.000000   0.000000   0.000000   0.000000   0.000000   0.000000
     H  344   0.000000   0.000000   0.000000   0.000000   0.000000   0.000000
     H  345   0.000000   0.000000   0.000000   0.000000   0.000000   0.000000
     H  346   0.000000   0.000000   0.000000   0.000000   0.000000   0.000000
     H  347   0.000000   0.000000   0.000000   0.000000   0.000000   0.000000
     H  348   0.000000   0.000000   0.000000   0.000000   0.000000   0.000000
1


                  C 19       N 20       C 21       C 22       H 23       H 24
 ------------------------------------------------------------------------------
     C   19   3.940539
     N   20   1.446267   3.035440
     C   21   0.008231   0.005387   3.954129
     C   22   0.005050   0.000358   0.978416   3.962774
     H   23   0.004582   0.000178   0.001836   0.000280   0.986669
     H   24   0.000085   0.005809   0.000380   0.000010   0.000824   0.986837
     H   25   0.008351   0.007414   0.000128   0.000007   0.000463   0.000399
     H   26   0.001383   0.000108   0.964542   0.001684   0.000002   0.000072
     H   27   0.000321   0.000069   0.002184   0.965469   0.000041   0.000003
     H   28   0.000021   0.000002   0.002292   0.961905   0.001959   0.000003
     H   29   0.950176   0.007388   0.001078   0.000005   0.000484   0.000120
     C   30   0.000002   0.000000   0.000137   0.000304   0.000000   0.000000
     C   31   0.000003   0.000000   0.000063   0.000740   0.000000   0.000000
     C   32   0.000004   0.000000   0.000029   0.000304   0.000000   0.000000
     C   33   0.000022   0.000002   0.000579   0.009681   0.000001   0.000000
     C   34   0.000026   0.000005   0.000260   0.004145   0.000000   0.000000
     C   35   0.000021   0.000000   0.000438   0.003714   0.000000   0.000000
     C   36   0.000000   0.000000   0.000000   0.000013   0.000000   0.000000
     C   37   0.000000   0.000000   0.000001   0.000016   0.000000   0.000000
     H   38   0.000000   0.000000   0.000000   0.000026   0.000000   0.000000
     H   39   0.000000   0.000000   0.000026   0.000394   0.000000   0.000000
     H   40   0.000000   0.000000   0.000000   0.000002   0.000000   0.000000
     H   41   0.000000   0.000000   0.000000   0.000000   0.000000   0.000000
     H   42   0.000000   0.000000   0.000000   0.000001   0.000000   0.000000
     H   43   0.000006   0.000001   0.000002   0.000010   0.000000   0.000000
     H   44   0.000000   0.000000   0.000000   0.000052   0.000000   0.000000
     C   45   0.000873   0.000017   0.003656   0.981975   0.000026   0.000001
     C   46   0.000025   0.000003   0.005005   0.004361   0.000002   0.000000
     H   47   0.000134   0.000003   0.001164   0.001815   0.000098   0.000002
     H   48   0.000002   0.000000   0.000340   0.004810   0.000000   0.000000
     H   49   0.000003   0.000000   0.000000   0.000125   0.000060   0.000000
     C   50   0.000000   0.000000   0.000000   0.000000   0.000000   0.000000
     C   51   0.000000   0.000000   0.000000   0.000000   0.000000   0.000000
     C   52   0.000000   0.000000   0.000000   0.000000   0.000000   0.000000
     C   53   0.000000   0.000000   0.000000   0.000000   0.000000   0.000000
     C   54   0.000000   0.000000   0.000000   0.000000   0.000000   0.000000
     N   55   0.000000   0.000000   0.000000   0.000000   0.000000   0.000000
     C   56   0.000000   0.000000   0.000000   0.000000   0.000000   0.000000
     C   57   0.000000   0.000000   0.000002   0.000009   0.000000   0.000000
     H   58   0.000000   0.000000   0.000000   0.000000   0.000000   0.000000
     H   59   0.000000   0.000000   0.000000   0.000000   0.000000   0.000000
     H   60   0.000000   0.000000   0.000000   0.000000   0.000000   0.000000
     H   61   0.000000   0.000000   0.000000   0.000000   0.000000   0.000000
     H   62   0.000000   0.000000   0.000000   0.000000   0.000000   0.000000
     H   63   0.000000   0.000000   0.000000   0.000000   0.000000   0.000000
     H   64   0.000000   0.000000   0.000000   0.000000   0.000000   0.000000
1


                  C 19       N 20       C 21       C 22       H 23       H 24
 ------------------------------------------------------------------------------
     C   65   0.000000   0.000000   0.000000   0.000000   0.000000   0.000000
     C   66   0.000000   0.000000   0.000000   0.000000   0.000000   0.000000
     C   67   0.000000   0.000000   0.000000   0.000000   0.000000   0.000000
     C   68   0.000000   0.000000   0.000000   0.000000   0.000000   0.000000
     C   69   0.000000   0.000000   0.000000   0.000000   0.000000   0.000000
     N   70   0.000000   0.000000   0.000000   0.000000   0.000000   0.000000
     C   71   0.000000   0.000000   0.000000   0.000000   0.000000   0.000000
     C   72   0.000000   0.000000   0.000000   0.000000   0.000000   0.000000
     H   73   0.000000   0.000000   0.000000   0.000000   0.000000   0.000000
     H   74   0.000000   0.000000   0.000000   0.000000   0.000000   0.000000
     H   75   0.000000   0.000000   0.000000   0.000000   0.000000   0.000000
     H   76   0.000000   0.000000   0.000000   0.000000   0.000000   0.000000
     H   77   0.000000   0.000000   0.000000   0.000000   0.000000   0.000000
     H   78   0.000000   0.000000   0.000000   0.000000   0.000000   0.000000
     H   79   0.000000   0.000000   0.000000   0.000000   0.000000   0.000000
     C   80   0.000000   0.000000   0.000000   0.000000   0.000000   0.000000
     C   81   0.000000   0.000000   0.000000   0.000000   0.000000   0.000000
     C   82   0.000000   0.000000   0.000000   0.000000   0.000000   0.000000
     C   83   0.000000   0.000000   0.000000   0.000000   0.000000   0.000000
     C   84   0.000000   0.000000   0.000000   0.000000   0.000000   0.000000
     N   85   0.000000   0.000000   0.000000   0.000000   0.000000   0.000000
     C   86   0.000000   0.000000   0.000000   0.000000   0.000000   0.000000
     C   87   0.000000   0.000000   0.000000   0.000000   0.000000   0.000000
     H   88   0.000000   0.000000   0.000000   0.000000   0.000000   0.000000
     H   89   0.000000   0.000000   0.000000   0.000000   0.000000   0.000000
     H   90   0.000000   0.000000   0.000000   0.000000   0.000000   0.000000
     H   91   0.000000   0.000000   0.000000   0.000000   0.000000   0.000000
     H   92   0.000000   0.000000   0.000000   0.000000   0.000000   0.000000
     H   93   0.000000   0.000000   0.000000   0.000000   0.000000   0.000000
     H   94   0.000000   0.000000   0.000000   0.000000   0.000000   0.000000
     C   95   0.000000   0.000000   0.000000   0.000000   0.000000   0.000000
     C   96   0.000000   0.000000   0.000000   0.000000   0.000000   0.000000
     C   97   0.000000   0.000000   0.000000   0.000000   0.000000   0.000000
     C   98   0.000000   0.000000   0.000000   0.000000   0.000000   0.000000
     C   99   0.000000   0.000000   0.000000   0.000000   0.000000   0.000000
     N  100   0.000000   0.000000   0.000000   0.000000   0.000000   0.000000
     C  101   0.000000   0.000000   0.000000   0.000000   0.000000   0.000000
     C  102   0.000000   0.000000   0.000000   0.000000   0.000000   0.000000
     H  103   0.000000   0.000000   0.000000   0.000000   0.000000   0.000000
     H  104   0.000000   0.000000   0.000000   0.000000   0.000000   0.000000
     H  105   0.000000   0.000000   0.000000   0.000000   0.000000   0.000000
     H  106   0.000000   0.000000   0.000000   0.000000   0.000000   0.000000
     H  107   0.000000   0.000000   0.000000   0.000000   0.000000   0.000000
     H  108   0.000000   0.000000   0.000000   0.000000   0.000000   0.000000
     H  109   0.000000   0.000000   0.000000   0.000000   0.000000   0.000000
     C  110   0.000000   0.000000   0.000000   0.000000   0.000000   0.000000
     C  111   0.000000   0.000000   0.000000   0.000000   0.000000   0.000000
1


                  C 19       N 20       C 21       C 22       H 23       H 24
 ------------------------------------------------------------------------------
     C  112   0.000000   0.000000   0.000000   0.000000   0.000000   0.000000
     C  113   0.000000   0.000000   0.000000   0.000000   0.000000   0.000000
     C  114   0.000000   0.000000   0.000000   0.000000   0.000000   0.000000
     N  115   0.000000   0.000000   0.000000   0.000000   0.000000   0.000000
     C  116   0.000000   0.000000   0.000000   0.000000   0.000000   0.000000
     C  117   0.000000   0.000000   0.000000   0.000000   0.000000   0.000000
     H  118   0.000000   0.000000   0.000000   0.000000   0.000000   0.000000
     H  119   0.000000   0.000000   0.000000   0.000000   0.000000   0.000000
     H  120   0.000000   0.000000   0.000000   0.000000   0.000000   0.000000
     H  121   0.000000   0.000000   0.000000   0.000000   0.000000   0.000000
     H  122   0.000000   0.000000   0.000000   0.000000   0.000000   0.000000
     H  123   0.000000   0.000000   0.000000   0.000000   0.000000   0.000000
     H  124   0.000000   0.000000   0.000000   0.000000   0.000000   0.000000
     C  125   0.000000   0.000000   0.000000   0.000000   0.000000   0.000000
     C  126   0.000000   0.000000   0.000000   0.000000   0.000000   0.000000
     C  127   0.000000   0.000000   0.000000   0.000000   0.000000   0.000000
     C  128   0.000000   0.000000   0.000000   0.000000   0.000000   0.000000
     C  129   0.000000   0.000000   0.000000   0.000000   0.000000   0.000000
     N  130   0.000000   0.000000   0.000000   0.000000   0.000000   0.000000
     C  131   0.000000   0.000000   0.000000   0.000000   0.000000   0.000000
     C  132   0.000000   0.000000   0.000000   0.000000   0.000000   0.000000
     H  133   0.000000   0.000000   0.000000   0.000000   0.000000   0.000000
     H  134   0.000000   0.000000   0.000000   0.000000   0.000000   0.000000
     H  135   0.000000   0.000000   0.000000   0.000000   0.000000   0.000000
     H  136   0.000000   0.000000   0.000000   0.000000   0.000000   0.000000
     H  137   0.000000   0.000000   0.000000   0.000000   0.000000   0.000000
     H  138   0.000000   0.000000   0.000000   0.000000   0.000000   0.000000
     H  139   0.000000   0.000000   0.000000   0.000000   0.000000   0.000000
     C  140   0.000000   0.000000   0.000000   0.000000   0.000000   0.000000
     H  141   0.000000   0.000000   0.000000   0.000000   0.000000   0.000000
     H  142   0.000000   0.000000   0.000000   0.000000   0.000000   0.000000
     H  143   0.000040   0.000012   0.005541   0.000147   0.000000   0.000001
     H  144   0.000024   0.000000   0.001317   0.000290   0.001281   0.000001
     C  145   0.000005   0.000007   0.000000   0.000000   0.000000   0.000001
     C  146   0.000001   0.000002   0.000000   0.000000   0.000000   0.000000
     C  147   0.000000   0.000000   0.000000   0.000000   0.000000   0.000000
     C  148   0.000169   0.000194   0.000003   0.000000   0.000014   0.000027
     C  149   0.000003   0.000004   0.000000   0.000000   0.000000   0.000000
     N  150   0.000004   0.000006   0.000000   0.000000   0.000000   0.000001
     C  151   0.000000   0.000000   0.000000   0.000000   0.000000   0.000000
     C  152   0.000000   0.000000   0.000000   0.000000   0.000000   0.000000
     H  153   0.000000   0.000000   0.000000   0.000000   0.000000   0.000000
     H  154   0.000000   0.000000   0.000000   0.000000   0.000000   0.000000
     H  155   0.000000   0.000001   0.000000   0.000000   0.000000   0.000004
     H  156   0.000003   0.000023   0.000000   0.000000   0.000000   0.000017
     H  157   0.000000   0.000000   0.000000   0.000000   0.000000   0.000000
     H  158   0.000000   0.000000   0.000000   0.000000   0.000000   0.000000
1


                  C 19       N 20       C 21       C 22       H 23       H 24
 ------------------------------------------------------------------------------
     C  159   0.000000   0.000000   0.000000   0.000000   0.000000   0.000000
     C  160   0.000000   0.000000   0.000000   0.000000   0.000000   0.000000
     C  161   0.000000   0.000000   0.000000   0.000000   0.000000   0.000000
     C  162   0.000000   0.000000   0.000000   0.000000   0.000000   0.000000
     C  163   0.000000   0.000000   0.000000   0.000000   0.000000   0.000000
     N  164   0.000000   0.000000   0.000000   0.000000   0.000000   0.000000
     C  165   0.000000   0.000000   0.000000   0.000000   0.000000   0.000000
     C  166   0.000000   0.000000   0.000000   0.000000   0.000000   0.000000
     H  167   0.000000   0.000000   0.000000   0.000000   0.000000   0.000000
     H  168   0.000000   0.000000   0.000000   0.000000   0.000000   0.000000
     H  169   0.000000   0.000000   0.000000   0.000000   0.000000   0.000000
     H  170   0.000000   0.000000   0.000000   0.000000   0.000000   0.000000
     H  171   0.000000   0.000000   0.000000   0.000000   0.000000   0.000000
     H  172   0.000000   0.000000   0.000000   0.000000   0.000000   0.000000
     H  173   0.000000   0.000000   0.000000   0.000000   0.000000   0.000000
     C  174   0.000000   0.000000   0.000000   0.000000   0.000000   0.000000
     C  175   0.000000   0.000000   0.000000   0.000000   0.000000   0.000000
     C  176   0.000000   0.000000   0.000000   0.000000   0.000000   0.000000
     C  177   0.000000   0.000000   0.000000   0.000000   0.000000   0.000000
     C  178   0.000000   0.000000   0.000000   0.000000   0.000000   0.000000
     C  179   0.000000   0.000000   0.000000   0.000000   0.000000   0.000000
     C  180   0.000000   0.000000   0.000000   0.000000   0.000000   0.000000
     C  181   0.000000   0.000000   0.000000   0.000000   0.000000   0.000000
     H  182   0.000000   0.000000   0.000000   0.000000   0.000000   0.000000
     H  183   0.000000   0.000000   0.000000   0.000000   0.000000   0.000000
     H  184   0.000000   0.000000   0.000000   0.000000   0.000000   0.000000
     H  185   0.000000   0.000000   0.000000   0.000000   0.000000   0.000000
     H  186   0.000000   0.000000   0.000000   0.000000   0.000000   0.000000
     H  187   0.000000   0.000000   0.000000   0.000000   0.000000   0.000000
     H  188   0.000000   0.000000   0.000000   0.000000   0.000000   0.000000
     C  189   0.000000   0.000000   0.000000   0.000000   0.000000   0.000000
     C  190   0.000000   0.000000   0.000000   0.000000   0.000000   0.000000
     H  191   0.000000   0.000000   0.000000   0.000000   0.000000   0.000000
     H  192   0.000000   0.000000   0.000000   0.000000   0.000000   0.000000
     H  193   0.000000   0.000000   0.000000   0.000000   0.000000   0.000000
     C  194   0.000000   0.000000   0.000000   0.000000   0.000000   0.000000
     C  195   0.000000   0.000000   0.000000   0.000000   0.000000   0.000000
     C  196   0.000000   0.000000   0.000000   0.000000   0.000000   0.000000
     C  197   0.000000   0.000000   0.000000   0.000000   0.000000   0.000000
     C  198   0.000000   0.000000   0.000000   0.000000   0.000000   0.000000
     N  199   0.000000   0.000000   0.000000   0.000000   0.000000   0.000000
     C  200   0.000000   0.000000   0.000000   0.000000   0.000000   0.000000
     C  201   0.000000   0.000000   0.000000   0.000000   0.000000   0.000000
     H  202   0.000000   0.000000   0.000000   0.000000   0.000000   0.000000
     H  203   0.000000   0.000000   0.000000   0.000000   0.000000   0.000000
     H  204   0.000000   0.000000   0.000000   0.000000   0.000000   0.000000
     H  205   0.000000   0.000000   0.000000   0.000000   0.000000   0.000000
1


                  C 19       N 20       C 21       C 22       H 23       H 24
 ------------------------------------------------------------------------------
     H  206   0.000000   0.000000   0.000000   0.000000   0.000000   0.000000
     H  207   0.000000   0.000000   0.000000   0.000000   0.000000   0.000000
     H  208   0.000000   0.000000   0.000000   0.000000   0.000000   0.000000
     C  209   0.000000   0.000000   0.000000   0.000000   0.000000   0.000000
     C  210   0.000000   0.000000   0.000000   0.000000   0.000000   0.000000
     C  211   0.000000   0.000000   0.000000   0.000000   0.000000   0.000000
     C  212   0.000000   0.000000   0.000000   0.000004   0.000000   0.000000
     C  213   0.000000   0.000000   0.000000   0.000000   0.000000   0.000000
     N  214   0.000000   0.000000   0.000000   0.000000   0.000000   0.000000
     C  215   0.000000   0.000000   0.000000   0.000000   0.000000   0.000000
     C  216   0.000000   0.000000   0.000000   0.000000   0.000000   0.000000
     H  217   0.000000   0.000000   0.000000   0.000000   0.000000   0.000000
     H  218   0.000000   0.000000   0.000000   0.000000   0.000000   0.000000
     H  219   0.000000   0.000000   0.000000   0.000001   0.000000   0.000000
     H  220   0.000000   0.000000   0.000000   0.000000   0.000000   0.000000
     H  221   0.000000   0.000000   0.000000   0.000000   0.000000   0.000000
     H  222   0.000000   0.000000   0.000000   0.000000   0.000000   0.000000
     H  223   0.000000   0.000000   0.000000   0.000000   0.000000   0.000000
     C  224   0.000000   0.000000   0.000000   0.000000   0.000000   0.000000
     C  225   0.000000   0.000000   0.000000   0.000000   0.000000   0.000000
     C  226   0.000000   0.000000   0.000000   0.000000   0.000000   0.000000
     C  227   0.000000   0.000000   0.000000   0.000000   0.000000   0.000000
     C  228   0.000000   0.000000   0.000000   0.000000   0.000000   0.000000
     N  229   0.000000   0.000000   0.000000   0.000000   0.000000   0.000000
     C  230   0.000000   0.000000   0.000000   0.000000   0.000000   0.000000
     C  231   0.000000   0.000000   0.000000   0.000000   0.000000   0.000000
     H  232   0.000000   0.000000   0.000000   0.000000   0.000000   0.000000
     H  233   0.000000   0.000000   0.000000   0.000000   0.000000   0.000000
     H  234   0.000000   0.000000   0.000000   0.000000   0.000000   0.000000
     H  235   0.000000   0.000000   0.000000   0.000000   0.000000   0.000000
     H  236   0.000000   0.000000   0.000000   0.000000   0.000000   0.000000
     H  237   0.000000   0.000000   0.000000   0.000000   0.000000   0.000000
     H  238   0.000000   0.000000   0.000000   0.000000   0.000000   0.000000
     C  239   0.000000   0.000000   0.000000   0.000000   0.000000   0.000000
     C  240   0.000000   0.000000   0.000000   0.000000   0.000000   0.000000
     C  241   0.000000   0.000000   0.000000   0.000000   0.000000   0.000000
     C  242   0.000000   0.000000   0.000000   0.000000   0.000000   0.000000
     C  243   0.000000   0.000000   0.000000   0.000000   0.000000   0.000000
     N  244   0.000000   0.000000   0.000000   0.000000   0.000000   0.000000
     C  245   0.000000   0.000000   0.000000   0.000000   0.000000   0.000000
     C  246   0.000000   0.000000   0.000000   0.000000   0.000000   0.000000
     H  247   0.000000   0.000000   0.000000   0.000000   0.000000   0.000000
     H  248   0.000000   0.000000   0.000000   0.000000   0.000000   0.000000
     H  249   0.000000   0.000000   0.000000   0.000000   0.000000   0.000000
     H  250   0.000000   0.000000   0.000000   0.000000   0.000000   0.000000
     H  251   0.000000   0.000000   0.000000   0.000000   0.000000   0.000000
     H  252   0.000000   0.000000   0.000000   0.000000   0.000000   0.000000
1


                  C 19       N 20       C 21       C 22       H 23       H 24
 ------------------------------------------------------------------------------
     H  253   0.000000   0.000000   0.000000   0.000000   0.000000   0.000000
     C  254   0.000000   0.000000   0.000000   0.000000   0.000000   0.000000
     C  255   0.000000   0.000000   0.000000   0.000000   0.000000   0.000000
     C  256   0.000000   0.000000   0.000000   0.000000   0.000000   0.000000
     C  257   0.000000   0.000000   0.000000   0.000000   0.000000   0.000000
     C  258   0.000000   0.000000   0.000000   0.000000   0.000000   0.000000
     N  259   0.000000   0.000000   0.000000   0.000000   0.000000   0.000000
     C  260   0.000000   0.000000   0.000000   0.000000   0.000000   0.000000
     C  261   0.000000   0.000000   0.000000   0.000000   0.000000   0.000000
     H  262   0.000000   0.000000   0.000000   0.000000   0.000000   0.000000
     H  263   0.000000   0.000000   0.000000   0.000000   0.000000   0.000000
     H  264   0.000000   0.000000   0.000000   0.000000   0.000000   0.000000
     H  265   0.000000   0.000000   0.000000   0.000000   0.000000   0.000000
     H  266   0.000000   0.000000   0.000000   0.000000   0.000000   0.000000
     H  267   0.000000   0.000000   0.000000   0.000000   0.000000   0.000000
     H  268   0.000000   0.000000   0.000000   0.000000   0.000000   0.000000
     C  269   0.000000   0.000000   0.000000   0.000000   0.000000   0.000000
     C  270   0.000000   0.000000   0.000000   0.000000   0.000000   0.000000
     C  271   0.000000   0.000000   0.000000   0.000000   0.000000   0.000000
     C  272   0.000000   0.000000   0.000000   0.000000   0.000000   0.000000
     C  273   0.000000   0.000000   0.000000   0.000000   0.000000   0.000000
     N  274   0.000000   0.000000   0.000000   0.000000   0.000000   0.000000
     C  275   0.000000   0.000000   0.000000   0.000000   0.000000   0.000000
     C  276   0.000000   0.000000   0.000000   0.000000   0.000000   0.000000
     H  277   0.000000   0.000000   0.000000   0.000000   0.000000   0.000000
     H  278   0.000000   0.000000   0.000000   0.000000   0.000000   0.000000
     H  279   0.000000   0.000000   0.000000   0.000000   0.000000   0.000000
     H  280   0.000000   0.000000   0.000000   0.000000   0.000000   0.000000
     H  281   0.000000   0.000000   0.000000   0.000000   0.000000   0.000000
     H  282   0.000000   0.000000   0.000000   0.000000   0.000000   0.000000
     C  283   0.000000   0.000000   0.000000   0.000000   0.000000   0.000000
     H  284   0.000000   0.000000   0.000000   0.000000   0.000000   0.000000
     H  285   0.000000   0.000000   0.000000   0.000000   0.000000   0.000000
     H  286   0.000000   0.000000   0.000000   0.000000   0.000000   0.000000
     H  287   0.000000   0.000000   0.000000   0.000000   0.000000   0.000000
     C  288   0.000000   0.000000   0.000000   0.000000   0.000000   0.000000
     C  289   0.000000   0.000000   0.000000   0.000000   0.000000   0.000000
     C  290   0.000000   0.000000   0.000000   0.000000   0.000000   0.000000
     C  291   0.000000   0.000000   0.000000   0.000000   0.000000   0.000000
     C  292   0.000000   0.000000   0.000000   0.000000   0.000000   0.000000
     N  293   0.000000   0.000000   0.000000   0.000000   0.000000   0.000000
     C  294   0.000000   0.000000   0.000000   0.000000   0.000000   0.000000
     C  295   0.000000   0.000000   0.000000   0.000001   0.000000   0.000000
     H  296   0.000000   0.000000   0.000000   0.000000   0.000000   0.000000
     H  297   0.000000   0.000000   0.000000   0.000000   0.000000   0.000000
     H  298   0.000000   0.000000   0.000000   0.000000   0.000000   0.000000
     H  299   0.000000   0.000000   0.000000   0.000000   0.000000   0.000000
1


                  C 19       N 20       C 21       C 22       H 23       H 24
 ------------------------------------------------------------------------------
     H  300   0.000000   0.000000   0.000000   0.000000   0.000000   0.000000
     H  301   0.000000   0.000000   0.000000   0.000000   0.000000   0.000000
     H  302   0.000000   0.000000   0.000000   0.000000   0.000000   0.000000
     C  303   0.000000   0.000000   0.000000   0.000000   0.000000   0.000000
     C  304   0.000000   0.000000   0.000000   0.000000   0.000000   0.000000
     C  305   0.000000   0.000000   0.000000   0.000000   0.000000   0.000000
     C  306   0.000000   0.000000   0.000000   0.000000   0.000000   0.000000
     C  307   0.000000   0.000000   0.000000   0.000000   0.000000   0.000000
     N  308   0.000000   0.000000   0.000000   0.000000   0.000000   0.000000
     C  309   0.000000   0.000000   0.000004   0.000002   0.000000   0.000000
     C  310   0.000000   0.000000   0.000000   0.000001   0.000000   0.000000
     H  311   0.000000   0.000000   0.000000   0.000000   0.000000   0.000000
     H  312   0.000000   0.000000   0.000000   0.000000   0.000000   0.000000
     H  313   0.000000   0.000000   0.000000   0.000000   0.000000   0.000000
     H  314   0.000000   0.000000   0.000000   0.000001   0.000000   0.000000
     H  315   0.000000   0.000000   0.000000   0.000000   0.000000   0.000000
     H  316   0.000000   0.000000   0.000000   0.000000   0.000000   0.000000
     H  317   0.000000   0.000000   0.000000   0.000000   0.000000   0.000000
     C  318   0.000001   0.000000   0.000048   0.001373   0.000009   0.000000
     C  319   0.000000   0.000000   0.000003   0.000730   0.000001   0.000000
     C  320   0.000001   0.000000   0.000051   0.000999   0.000000   0.000000
     C  321   0.000000   0.000000   0.000004   0.000632   0.000002   0.000000
     C  322   0.000000   0.000000   0.000001   0.000244   0.000000   0.000000
     N  323   0.000000   0.000000   0.000017   0.000086   0.000000   0.000000
     C  324   0.000013   0.000000   0.000040   0.002264   0.000002   0.000000
     C  325   0.000001   0.000000   0.000008   0.000070   0.000000   0.000000
     H  326   0.000000   0.000000   0.000000   0.000072   0.000031   0.000000
     H  327   0.000000   0.000000   0.000000   0.000003   0.000004   0.000000
     H  328   0.000000   0.000000   0.000012   0.000071   0.000000   0.000000
     H  329   0.000000   0.000000   0.000000   0.000000   0.000000   0.000000
     H  330   0.000000   0.000000   0.000000   0.000006   0.000000   0.000000
     H  331   0.000000   0.000000   0.000000   0.000002   0.000000   0.000000
     H  332   0.000000   0.000000   0.000000   0.000039   0.000000   0.000000
     C  333   0.000000   0.000000   0.000000   0.000000   0.000000   0.000000
     C  334   0.000000   0.000000   0.000000   0.000000   0.000000   0.000000
     C  335   0.000000   0.000000   0.000000   0.000000   0.000000   0.000000
     C  336   0.000000   0.000000   0.000000   0.000000   0.000000   0.000000
     C  337   0.000000   0.000000   0.000000   0.000000   0.000000   0.000000
     N  338   0.000000   0.000000   0.000000   0.000000   0.000000   0.000000
     C  339   0.000000   0.000000   0.000000   0.000000   0.000000   0.000000
     C  340   0.000000   0.000000   0.000000   0.000000   0.000000   0.000000
     H  341   0.000000   0.000000   0.000000   0.000000   0.000000   0.000000
     H  342   0.000000   0.000000   0.000000   0.000000   0.000000   0.000000
     H  343   0.000000   0.000000   0.000000   0.000000   0.000000   0.000000
     H  344   0.000000   0.000000   0.000000   0.000000   0.000000   0.000000
     H  345   0.000000   0.000000   0.000000   0.000000   0.000000   0.000000
     H  346   0.000000   0.000000   0.000000   0.000000   0.000000   0.000000
1


                  C 19       N 20       C 21       C 22       H 23       H 24
 ------------------------------------------------------------------------------
     H  347   0.000000   0.000000   0.000000   0.000000   0.000000   0.000000
     H  348   0.000000   0.000000   0.000000   0.000000   0.000000   0.000000
1


                  H 25       H 26       H 27       H 28       H 29       C 30
 ------------------------------------------------------------------------------
     H   25   0.984507
     H   26   0.000000   0.992476
     H   27   0.000001   0.000221   0.994964
     H   28   0.000000   0.005070   0.000838   0.994482
     H   29   0.000307   0.002622   0.000010   0.000001   0.984357
     C   30   0.000000   0.000005   0.000030   0.000005   0.000000   3.958384
     C   31   0.000000   0.000002   0.000002   0.000046   0.000000   1.402946
     C   32   0.000000   0.000002   0.000007   0.000065   0.000001   0.004655
     C   33   0.000000   0.000579   0.000434   0.000208   0.000000   1.431191
     C   34   0.000000   0.000016   0.000040   0.000349   0.000009   0.112191
     C   35   0.000000   0.000920   0.001536   0.004837   0.000006   0.003629
     C   36   0.000000   0.000000   0.000000   0.000000   0.000000   0.007504
     C   37   0.000000   0.000000   0.000000   0.000001   0.000000   0.006507
     H   38   0.000000   0.000001   0.000004   0.000003   0.000000   0.961425
     H   39   0.000000   0.000158   0.007618   0.000035   0.000000   0.005472
     H   40   0.000000   0.000000   0.000000   0.000000   0.000000   0.003832
     H   41   0.000000   0.000000   0.000000   0.000000   0.000000   0.000449
     H   42   0.000000   0.000000   0.000000   0.000000   0.000000   0.000276
     H   43   0.000000   0.000002   0.000006   0.000018   0.000007   0.000085
     H   44   0.000000   0.000000   0.000002   0.000009   0.000000   0.004349
     C   45   0.000000   0.000372   0.001969   0.002295   0.000007   0.004693
     C   46   0.000000   0.000004   0.000089   0.000853   0.000000   0.000049
     H   47   0.000000   0.000057   0.004926   0.000010   0.000015   0.000213
     H   48   0.000000   0.000000   0.000013   0.000012   0.000000   0.000012
     H   49   0.000000   0.000000   0.000002   0.000600   0.000000   0.000052
     C   50   0.000000   0.000000   0.000000   0.000000   0.000000   0.000005
     C   51   0.000000   0.000000   0.000000   0.000000   0.000000   0.000047
     C   52   0.000000   0.000000   0.000000   0.000000   0.000000   0.000011
     C   53   0.000000   0.000000   0.000000   0.000000   0.000000   0.000001
     C   54   0.000000   0.000000   0.000000   0.000000   0.000000   0.000000
     N   55   0.000000   0.000000   0.000000   0.000000   0.000000   0.000001
     C   56   0.000000   0.000000   0.000000   0.000000   0.000000   0.000251
     C   57   0.000000   0.000000   0.000000   0.000000   0.000000   0.005657
     H   58   0.000000   0.000000   0.000000   0.000000   0.000000   0.000000
     H   59   0.000000   0.000000   0.000000   0.000000   0.000000   0.000000
     H   60   0.000000   0.000000   0.000000   0.000000   0.000000   0.000011
     H   61   0.000000   0.000000   0.000000   0.000000   0.000000   0.000099
     H   62   0.000000   0.000001   0.000000   0.000000   0.000000   0.001084
     H   63   0.000000   0.000000   0.000000   0.000000   0.000000   0.000000
     H   64   0.000000   0.000000   0.000000   0.000000   0.000000   0.000001
     C   65   0.000000   0.000000   0.000000   0.000000   0.000000   0.000000
     C   66   0.000000   0.000000   0.000000   0.000000   0.000000   0.000003
     C   67   0.000000   0.000000   0.000000   0.000000   0.000000   0.000001
     C   68   0.000000   0.000000   0.000000   0.000000   0.000000   0.000001
     C   69   0.000000   0.000000   0.000000   0.000000   0.000000   0.000001
     N   70   0.000000   0.000000   0.000000   0.000000   0.000000   0.000000
1


                  H 25       H 26       H 27       H 28       H 29       C 30
 ------------------------------------------------------------------------------
     C   71   0.000000   0.000000   0.000000   0.000000   0.000000   0.000100
     C   72   0.000000   0.000000   0.000000   0.000000   0.000000   0.000005
     H   73   0.000000   0.000000   0.000000   0.000000   0.000000   0.000000
     H   74   0.000000   0.000000   0.000000   0.000000   0.000000   0.000000
     H   75   0.000000   0.000000   0.000000   0.000000   0.000000   0.000000
     H   76   0.000000   0.000000   0.000000   0.000000   0.000000   0.000000
     H   77   0.000000   0.000000   0.000000   0.000000   0.000000   0.000000
     H   78   0.000000   0.000000   0.000000   0.000000   0.000000   0.000001
     H   79   0.000000   0.000000   0.000000   0.000000   0.000000   0.000000
     C   80   0.000000   0.000000   0.000000   0.000000   0.000000   0.000000
     C   81   0.000000   0.000000   0.000000   0.000000   0.000000   0.000000
     C   82   0.000000   0.000000   0.000000   0.000000   0.000000   0.000000
     C   83   0.000000   0.000000   0.000000   0.000000   0.000000   0.000000
     C   84   0.000000   0.000000   0.000000   0.000000   0.000000   0.000000
     N   85   0.000000   0.000000   0.000000   0.000000   0.000000   0.000000
     C   86   0.000000   0.000000   0.000000   0.000000   0.000000   0.000000
     C   87   0.000000   0.000000   0.000000   0.000000   0.000000   0.000001
     H   88   0.000000   0.000000   0.000000   0.000000   0.000000   0.000000
     H   89   0.000000   0.000000   0.000000   0.000000   0.000000   0.000000
     H   90   0.000000   0.000000   0.000000   0.000000   0.000000   0.000000
     H   91   0.000000   0.000000   0.000000   0.000000   0.000000   0.000000
     H   92   0.000000   0.000000   0.000000   0.000000   0.000000   0.000000
     H   93   0.000000   0.000000   0.000000   0.000000   0.000000   0.000000
     H   94   0.000000   0.000000   0.000000   0.000000   0.000000   0.000000
     C   95   0.000000   0.000000   0.000000   0.000000   0.000000   0.000000
     C   96   0.000000   0.000000   0.000000   0.000000   0.000000   0.000000
     C   97   0.000000   0.000000   0.000000   0.000000   0.000000   0.000000
     C   98   0.000000   0.000000   0.000000   0.000000   0.000000   0.000000
     C   99   0.000000   0.000000   0.000000   0.000000   0.000000   0.000000
     N  100   0.000000   0.000000   0.000000   0.000000   0.000000   0.000000
     C  101   0.000000   0.000000   0.000000   0.000000   0.000000   0.000000
     C  102   0.000000   0.000000   0.000000   0.000000   0.000000   0.000000
     H  103   0.000000   0.000000   0.000000   0.000000   0.000000   0.000000
     H  104   0.000000   0.000000   0.000000   0.000000   0.000000   0.000000
     H  105   0.000000   0.000000   0.000000   0.000000   0.000000   0.000000
     H  106   0.000000   0.000000   0.000000   0.000000   0.000000   0.000000
     H  107   0.000000   0.000000   0.000000   0.000000   0.000000   0.000000
     H  108   0.000000   0.000000   0.000000   0.000000   0.000000   0.000000
     H  109   0.000000   0.000000   0.000000   0.000000   0.000000   0.000000
     C  110   0.000000   0.000000   0.000000   0.000000   0.000000   0.000000
     C  111   0.000000   0.000000   0.000000   0.000000   0.000000   0.000000
     C  112   0.000000   0.000000   0.000000   0.000000   0.000000   0.000000
     C  113   0.000000   0.000000   0.000000   0.000000   0.000000   0.000000
     C  114   0.000000   0.000000   0.000000   0.000000   0.000000   0.000000
     N  115   0.000000   0.000000   0.000000   0.000000   0.000000   0.000000
     C  116   0.000000   0.000000   0.000000   0.000000   0.000000   0.000000
     C  117   0.000000   0.000000   0.000000   0.000000   0.000000   0.000000
1


                  H 25       H 26       H 27       H 28       H 29       C 30
 ------------------------------------------------------------------------------
     H  118   0.000000   0.000000   0.000000   0.000000   0.000000   0.000000
     H  119   0.000000   0.000000   0.000000   0.000000   0.000000   0.000000
     H  120   0.000000   0.000000   0.000000   0.000000   0.000000   0.000000
     H  121   0.000000   0.000000   0.000000   0.000000   0.000000   0.000000
     H  122   0.000000   0.000000   0.000000   0.000000   0.000000   0.000000
     H  123   0.000000   0.000000   0.000000   0.000000   0.000000   0.000000
     H  124   0.000000   0.000000   0.000000   0.000000   0.000000   0.000000
     C  125   0.000000   0.000000   0.000000   0.000000   0.000000   0.000000
     C  126   0.000000   0.000000   0.000000   0.000000   0.000000   0.000000
     C  127   0.000000   0.000000   0.000000   0.000000   0.000000   0.000000
     C  128   0.000000   0.000000   0.000000   0.000000   0.000000   0.000000
     C  129   0.000000   0.000000   0.000000   0.000000   0.000000   0.000000
     N  130   0.000000   0.000000   0.000000   0.000000   0.000000   0.000000
     C  131   0.000000   0.000000   0.000000   0.000000   0.000000   0.000000
     C  132   0.000000   0.000000   0.000000   0.000000   0.000000   0.000000
     H  133   0.000000   0.000000   0.000000   0.000000   0.000000   0.000000
     H  134   0.000000   0.000000   0.000000   0.000000   0.000000   0.000000
     H  135   0.000000   0.000000   0.000000   0.000000   0.000000   0.000000
     H  136   0.000000   0.000000   0.000000   0.000000   0.000000   0.000000
     H  137   0.000000   0.000000   0.000000   0.000000   0.000000   0.000000
     H  138   0.000000   0.000000   0.000000   0.000000   0.000000   0.000000
     H  139   0.000000   0.000000   0.000000   0.000000   0.000000   0.000000
     C  140   0.000000   0.000000   0.000000   0.000000   0.000000   0.000000
     H  141   0.000000   0.000000   0.000000   0.000000   0.000000   0.000000
     H  142   0.000000   0.000000   0.000000   0.000000   0.000000   0.000000
     H  143   0.000000   0.000263   0.000002   0.000010   0.000000   0.000000
     H  144   0.000000   0.000019   0.000110   0.007723   0.000000   0.000000
     C  145   0.000009   0.000000   0.000000   0.000000   0.000000   0.000000
     C  146   0.000001   0.000000   0.000000   0.000000   0.000000   0.000000
     C  147   0.000000   0.000000   0.000000   0.000000   0.000000   0.000000
     C  148   0.000282   0.000000   0.000000   0.000000   0.000008   0.000000
     C  149   0.000004   0.000000   0.000000   0.000000   0.000000   0.000000
     N  150   0.000037   0.000000   0.000000   0.000000   0.000000   0.000000
     C  151   0.000000   0.000000   0.000000   0.000000   0.000000   0.000000
     C  152   0.000000   0.000000   0.000000   0.000000   0.000000   0.000000
     H  153   0.000000   0.000000   0.000000   0.000000   0.000000   0.000000
     H  154   0.000000   0.000000   0.000000   0.000000   0.000000   0.000000
     H  155   0.000033   0.000000   0.000000   0.000000   0.000000   0.000000
     H  156   0.014054   0.000000   0.000000   0.000000   0.000000   0.000000
     H  157   0.000000   0.000000   0.000000   0.000000   0.000000   0.000000
     H  158   0.000000   0.000000   0.000000   0.000000   0.000000   0.000000
     C  159   0.000000   0.000000   0.000000   0.000000   0.000000   0.000000
     C  160   0.000000   0.000000   0.000000   0.000000   0.000000   0.000000
     C  161   0.000000   0.000000   0.000000   0.000000   0.000000   0.000000
     C  162   0.000000   0.000000   0.000000   0.000000   0.000000   0.000000
     C  163   0.000000   0.000000   0.000000   0.000000   0.000000   0.000000
     N  164   0.000000   0.000000   0.000000   0.000000   0.000000   0.000000
1


                  H 25       H 26       H 27       H 28       H 29       C 30
 ------------------------------------------------------------------------------
     C  165   0.000000   0.000000   0.000000   0.000000   0.000000   0.000000
     C  166   0.000000   0.000000   0.000000   0.000000   0.000000   0.000000
     H  167   0.000000   0.000000   0.000000   0.000000   0.000000   0.000000
     H  168   0.000000   0.000000   0.000000   0.000000   0.000000   0.000000
     H  169   0.000000   0.000000   0.000000   0.000000   0.000000   0.000000
     H  170   0.000000   0.000000   0.000000   0.000000   0.000000   0.000000
     H  171   0.000000   0.000000   0.000000   0.000000   0.000000   0.000000
     H  172   0.000000   0.000000   0.000000   0.000000   0.000000   0.000000
     H  173   0.000000   0.000000   0.000000   0.000000   0.000000   0.000000
     C  174   0.000000   0.000000   0.000000   0.000000   0.000000   0.000000
     C  175   0.000000   0.000000   0.000000   0.000000   0.000000   0.000000
     C  176   0.000000   0.000000   0.000000   0.000000   0.000000   0.000000
     C  177   0.000000   0.000000   0.000000   0.000000   0.000000   0.000000
     C  178   0.000000   0.000000   0.000000   0.000000   0.000000   0.000000
     C  179   0.000000   0.000000   0.000000   0.000000   0.000000   0.000000
     C  180   0.000000   0.000000   0.000000   0.000000   0.000000   0.000001
     C  181   0.000000   0.000000   0.000000   0.000000   0.000000   0.000007
     H  182   0.000000   0.000000   0.000000   0.000000   0.000000   0.000000
     H  183   0.000000   0.000000   0.000000   0.000000   0.000000   0.000000
     H  184   0.000000   0.000000   0.000000   0.000000   0.000000   0.000000
     H  185   0.000000   0.000000   0.000000   0.000000   0.000000   0.000000
     H  186   0.000000   0.000000   0.000000   0.000000   0.000000   0.000000
     H  187   0.000000   0.000000   0.000000   0.000000   0.000000   0.000000
     H  188   0.000000   0.000000   0.000000   0.000000   0.000000   0.000000
     C  189   0.000000   0.000000   0.000000   0.000000   0.000000   0.000000
     C  190   0.000000   0.000000   0.000000   0.000000   0.000000   0.000000
     H  191   0.000000   0.000000   0.000000   0.000000   0.000000   0.000000
     H  192   0.000000   0.000000   0.000000   0.000000   0.000000   0.000000
     H  193   0.000000   0.000000   0.000000   0.000000   0.000000   0.000000
     C  194   0.000000   0.000000   0.000000   0.000000   0.000000   0.000000
     C  195   0.000000   0.000000   0.000000   0.000000   0.000000   0.000000
     C  196   0.000000   0.000000   0.000000   0.000000   0.000000   0.000000
     C  197   0.000000   0.000000   0.000000   0.000000   0.000000   0.000000
     C  198   0.000000   0.000000   0.000000   0.000000   0.000000   0.000000
     N  199   0.000000   0.000000   0.000000   0.000000   0.000000   0.000000
     C  200   0.000000   0.000000   0.000000   0.000000   0.000000   0.000000
     C  201   0.000000   0.000000   0.000000   0.000000   0.000000   0.000000
     H  202   0.000000   0.000000   0.000000   0.000000   0.000000   0.000000
     H  203   0.000000   0.000000   0.000000   0.000000   0.000000   0.000000
     H  204   0.000000   0.000000   0.000000   0.000000   0.000000   0.000000
     H  205   0.000000   0.000000   0.000000   0.000000   0.000000   0.000000
     H  206   0.000000   0.000000   0.000000   0.000000   0.000000   0.000000
     H  207   0.000000   0.000000   0.000000   0.000000   0.000000   0.000000
     H  208   0.000000   0.000000   0.000000   0.000000   0.000000   0.000000
     C  209   0.000000   0.000000   0.000000   0.000000   0.000000   0.000002
     C  210   0.000000   0.000000   0.000000   0.000000   0.000000   0.000000
     C  211   0.000000   0.000000   0.000000   0.000000   0.000000   0.000000
1


                  H 25       H 26       H 27       H 28       H 29       C 30
 ------------------------------------------------------------------------------
     C  212   0.000000   0.000000   0.000001   0.000000   0.000000   0.000001
     C  213   0.000000   0.000000   0.000000   0.000000   0.000000   0.000000
     N  214   0.000000   0.000000   0.000000   0.000000   0.000000   0.000000
     C  215   0.000000   0.000000   0.000000   0.000000   0.000000   0.000000
     C  216   0.000000   0.000000   0.000000   0.000000   0.000000   0.000000
     H  217   0.000000   0.000000   0.000000   0.000000   0.000000   0.000000
     H  218   0.000000   0.000000   0.000000   0.000000   0.000000   0.000000
     H  219   0.000000   0.000000   0.000007   0.000000   0.000000   0.000000
     H  220   0.000000   0.000000   0.000000   0.000000   0.000000   0.000000
     H  221   0.000000   0.000000   0.000000   0.000000   0.000000   0.000000
     H  222   0.000000   0.000000   0.000000   0.000000   0.000000   0.000000
     H  223   0.000000   0.000000   0.000000   0.000000   0.000000   0.000000
     C  224   0.000000   0.000000   0.000000   0.000000   0.000000   0.000002
     C  225   0.000000   0.000000   0.000000   0.000000   0.000000   0.000000
     C  226   0.000000   0.000000   0.000000   0.000000   0.000000   0.000000
     C  227   0.000000   0.000000   0.000000   0.000000   0.000000   0.000008
     C  228   0.000000   0.000000   0.000000   0.000000   0.000000   0.000000
     N  229   0.000000   0.000000   0.000000   0.000000   0.000000   0.000000
     C  230   0.000000   0.000000   0.000000   0.000000   0.000000   0.000000
     C  231   0.000000   0.000000   0.000000   0.000000   0.000000   0.000000
     H  232   0.000000   0.000000   0.000000   0.000000   0.000000   0.000000
     H  233   0.000000   0.000000   0.000000   0.000000   0.000000   0.000000
     H  234   0.000000   0.000000   0.000000   0.000000   0.000000   0.000000
     H  235   0.000000   0.000000   0.000000   0.000000   0.000000   0.000000
     H  236   0.000000   0.000000   0.000000   0.000000   0.000000   0.000000
     H  237   0.000000   0.000000   0.000000   0.000000   0.000000   0.000000
     H  238   0.000000   0.000000   0.000000   0.000000   0.000000   0.000000
     C  239   0.000000   0.000000   0.000000   0.000000   0.000000   0.000000
     C  240   0.000000   0.000000   0.000000   0.000000   0.000000   0.000000
     C  241   0.000000   0.000000   0.000000   0.000000   0.000000   0.000000
     C  242   0.000000   0.000000   0.000000   0.000000   0.000000   0.000000
     C  243   0.000000   0.000000   0.000000   0.000000   0.000000   0.000000
     N  244   0.000000   0.000000   0.000000   0.000000   0.000000   0.000000
     C  245   0.000000   0.000000   0.000000   0.000000   0.000000   0.000000
     C  246   0.000000   0.000000   0.000000   0.000000   0.000000   0.000000
     H  247   0.000000   0.000000   0.000000   0.000000   0.000000   0.000000
     H  248   0.000000   0.000000   0.000000   0.000000   0.000000   0.000000
     H  249   0.000000   0.000000   0.000000   0.000000   0.000000   0.000000
     H  250   0.000000   0.000000   0.000000   0.000000   0.000000   0.000000
     H  251   0.000000   0.000000   0.000000   0.000000   0.000000   0.000000
     H  252   0.000000   0.000000   0.000000   0.000000   0.000000   0.000000
     H  253   0.000000   0.000000   0.000000   0.000000   0.000000   0.000000
     C  254   0.000000   0.000000   0.000000   0.000000   0.000000   0.000000
     C  255   0.000000   0.000000   0.000000   0.000000   0.000000   0.000000
     C  256   0.000000   0.000000   0.000000   0.000000   0.000000   0.000000
     C  257   0.000000   0.000000   0.000000   0.000000   0.000000   0.000000
     C  258   0.000000   0.000000   0.000000   0.000000   0.000000   0.000000
1


                  H 25       H 26       H 27       H 28       H 29       C 30
 ------------------------------------------------------------------------------
     N  259   0.000000   0.000000   0.000000   0.000000   0.000000   0.000000
     C  260   0.000000   0.000000   0.000000   0.000000   0.000000   0.000000
     C  261   0.000000   0.000000   0.000000   0.000000   0.000000   0.000000
     H  262   0.000000   0.000000   0.000000   0.000000   0.000000   0.000000
     H  263   0.000000   0.000000   0.000000   0.000000   0.000000   0.000000
     H  264   0.000000   0.000000   0.000000   0.000000   0.000000   0.000000
     H  265   0.000000   0.000000   0.000000   0.000000   0.000000   0.000000
     H  266   0.000000   0.000000   0.000000   0.000000   0.000000   0.000000
     H  267   0.000000   0.000000   0.000000   0.000000   0.000000   0.000000
     H  268   0.000000   0.000000   0.000000   0.000000   0.000000   0.000000
     C  269   0.000000   0.000000   0.000000   0.000000   0.000000   0.000000
     C  270   0.000000   0.000000   0.000000   0.000000   0.000000   0.000000
     C  271   0.000000   0.000000   0.000000   0.000000   0.000000   0.000000
     C  272   0.000000   0.000000   0.000000   0.000000   0.000000   0.000000
     C  273   0.000000   0.000000   0.000000   0.000000   0.000000   0.000000
     N  274   0.000000   0.000000   0.000000   0.000000   0.000000   0.000000
     C  275   0.000000   0.000000   0.000000   0.000000   0.000000   0.000000
     C  276   0.000000   0.000000   0.000000   0.000000   0.000000   0.000000
     H  277   0.000000   0.000000   0.000000   0.000000   0.000000   0.000000
     H  278   0.000000   0.000000   0.000000   0.000000   0.000000   0.000000
     H  279   0.000000   0.000000   0.000000   0.000000   0.000000   0.000000
     H  280   0.000000   0.000000   0.000000   0.000000   0.000000   0.000000
     H  281   0.000000   0.000000   0.000000   0.000000   0.000000   0.000000
     H  282   0.000000   0.000000   0.000000   0.000000   0.000000   0.000000
     C  283   0.000000   0.000000   0.000000   0.000000   0.000000   0.000000
     H  284   0.000000   0.000000   0.000000   0.000000   0.000000   0.000000
     H  285   0.000000   0.000000   0.000000   0.000000   0.000000   0.000000
     H  286   0.000000   0.000000   0.000000   0.000000   0.000000   0.000000
     H  287   0.000000   0.000000   0.000000   0.000000   0.000000   0.000000
     C  288   0.000000   0.000000   0.000000   0.000000   0.000000   0.000004
     C  289   0.000000   0.000000   0.000000   0.000000   0.000000   0.000001
     C  290   0.000000   0.000000   0.000000   0.000000   0.000000   0.000003
     C  291   0.000000   0.000000   0.000000   0.000000   0.000000   0.000006
     C  292   0.000000   0.000000   0.000000   0.000000   0.000000   0.000007
     N  293   0.000000   0.000000   0.000000   0.000000   0.000000   0.000005
     C  294   0.000000   0.000000   0.000000   0.000000   0.000000   0.000014
     C  295   0.000000   0.000000   0.000000   0.000000   0.000000   0.000627
     H  296   0.000000   0.000000   0.000000   0.000000   0.000000   0.000000
     H  297   0.000000   0.000000   0.000000   0.000000   0.000000   0.000000
     H  298   0.000000   0.000000   0.000000   0.000000   0.000000   0.000000
     H  299   0.000000   0.000000   0.000000   0.000000   0.000000   0.000001
     H  300   0.000000   0.000000   0.000000   0.000000   0.000000   0.000008
     H  301   0.000000   0.000000   0.000000   0.000000   0.000000   0.000062
     H  302   0.000000   0.000000   0.000000   0.000000   0.000000   0.000022
     C  303   0.000000   0.000000   0.000000   0.000000   0.000000   0.000000
     C  304   0.000000   0.000000   0.000000   0.000000   0.000000   0.000000
     C  305   0.000000   0.000000   0.000000   0.000000   0.000000   0.000000
1


                  H 25       H 26       H 27       H 28       H 29       C 30
 ------------------------------------------------------------------------------
     C  306   0.000000   0.000000   0.000000   0.000000   0.000000   0.000000
     C  307   0.000000   0.000000   0.000000   0.000000   0.000000   0.000000
     N  308   0.000000   0.000000   0.000000   0.000000   0.000000   0.000000
     C  309   0.000000   0.000000   0.000001   0.000001   0.000000   0.000001
     C  310   0.000000   0.000000   0.000000   0.000000   0.000000   0.000000
     H  311   0.000000   0.000000   0.000000   0.000000   0.000000   0.000000
     H  312   0.000000   0.000000   0.000000   0.000000   0.000000   0.000000
     H  313   0.000000   0.000000   0.000000   0.000000   0.000000   0.000000
     H  314   0.000000   0.000000   0.000000   0.000000   0.000000   0.000000
     H  315   0.000000   0.000000   0.000000   0.000000   0.000000   0.000000
     H  316   0.000000   0.000000   0.000000   0.000000   0.000000   0.000000
     H  317   0.000000   0.000000   0.000000   0.000000   0.000000   0.000000
     C  318   0.000000   0.000009   0.000013   0.001415   0.000000   0.000004
     C  319   0.000000   0.000004   0.000567   0.001645   0.000000   0.000006
     C  320   0.000000   0.000007   0.000428   0.000022   0.000000   0.000003
     C  321   0.000000   0.000009   0.000001   0.000070   0.000000   0.000000
     C  322   0.000000   0.000002   0.000001   0.000005   0.000000   0.000000
     N  323   0.000000   0.000001   0.000002   0.000003   0.000000   0.000000
     C  324   0.000000   0.000001   0.000195   0.000038   0.000000   0.000263
     C  325   0.000000   0.000000   0.000001   0.000002   0.000000   0.000003
     H  326   0.000000   0.000001   0.000001   0.000203   0.000000   0.000000
     H  327   0.000000   0.000000   0.000000   0.000006   0.000000   0.000000
     H  328   0.000000   0.000000   0.000546   0.000010   0.000000   0.000008
     H  329   0.000000   0.000000   0.000000   0.000000   0.000000   0.000001
     H  330   0.000000   0.000000   0.000000   0.000000   0.000000   0.000004
     H  331   0.000000   0.000000   0.000002   0.000000   0.000000   0.000000
     H  332   0.000000   0.000000   0.000230   0.000005   0.000000   0.000000
     C  333   0.000000   0.000000   0.000000   0.000000   0.000000   0.000000
     C  334   0.000000   0.000000   0.000000   0.000000   0.000000   0.000000
     C  335   0.000000   0.000000   0.000000   0.000000   0.000000   0.000000
     C  336   0.000000   0.000000   0.000000   0.000000   0.000000   0.000000
     C  337   0.000000   0.000000   0.000000   0.000000   0.000000   0.000000
     N  338   0.000000   0.000000   0.000000   0.000000   0.000000   0.000000
     C  339   0.000000   0.000000   0.000000   0.000000   0.000000   0.000000
     C  340   0.000000   0.000000   0.000000   0.000000   0.000000   0.000000
     H  341   0.000000   0.000000   0.000000   0.000000   0.000000   0.000000
     H  342   0.000000   0.000000   0.000000   0.000000   0.000000   0.000000
     H  343   0.000000   0.000000   0.000000   0.000000   0.000000   0.000000
     H  344   0.000000   0.000000   0.000000   0.000000   0.000000   0.000000
     H  345   0.000000   0.000000   0.000000   0.000000   0.000000   0.000000
     H  346   0.000000   0.000000   0.000000   0.000000   0.000000   0.000000
     H  347   0.000000   0.000000   0.000000   0.000000   0.000000   0.000000
     H  348   0.000000   0.000000   0.000000   0.000000   0.000000   0.000000
1


                  C 31       C 32       C 33       C 34       C 35       C 36
 ------------------------------------------------------------------------------
     C   31   3.958668
     C   32   1.401773   3.956867
     C   33   0.003636   0.111246   3.956577
     C   34   0.003616   1.433160   0.004691   3.956867
     C   35   0.115915   0.003614   1.404072   1.402933   3.958700
     C   36   0.979564   0.009067   0.004716   0.004688   0.000155   3.958749
     C   37   0.003789   0.006045   0.000135   0.000160   0.002352   0.975034
     H   38   0.005646   0.004473   0.005239   0.000081   0.005023   0.001894
     H   39   0.004994   0.000081   0.952566   0.004492   0.005419   0.000425
     H   40   0.002357   0.001318   0.000279   0.000024   0.000106   0.956427
     H   41   0.000922   0.000026   0.000021   0.000006   0.000004   0.002028
     H   42   0.004849   0.000421   0.000039   0.000053   0.000140   0.002262
     H   43   0.004982   0.005266   0.004373   0.961550   0.005728   0.000414
     H   44   0.005894   0.961225   0.000086   0.005225   0.004985   0.001695
     C   45   0.000196   0.004707   0.007547   0.008846   0.977763   0.000070
     C   46   0.002719   0.000153   0.006350   0.006754   0.004051   0.000001
     H   47   0.000552   0.000022   0.004374   0.001731   0.002248   0.000001
     H   48   0.000000   0.000019   0.000023   0.000316   0.001113   0.000000
     H   49   0.000141   0.000037   0.000379   0.000322   0.004651   0.000001
     C   50   0.000033   0.000009   0.000000   0.000001   0.000003   0.000399
     C   51   0.000158   0.000067   0.000000   0.000004   0.000022   0.004702
     C   52   0.000017   0.000006   0.000000   0.000001   0.000002   0.000417
     C   53   0.000005   0.000001   0.000000   0.000000   0.000001   0.000069
     C   54   0.000000   0.000000   0.000000   0.000000   0.000000   0.000021
     N   55   0.000002   0.000001   0.000000   0.000000   0.000000   0.000058
     C   56   0.002259   0.000254   0.000013   0.000022   0.000069   0.004447
     C   57   0.003763   0.005214   0.000301   0.000322   0.001437   0.976827
     H   58   0.000000   0.000000   0.000000   0.000000   0.000000   0.000017
     H   59   0.000001   0.000000   0.000000   0.000000   0.000000   0.000009
     H   60   0.000016   0.000024   0.000000   0.000000   0.000005   0.000251
     H   61   0.000855   0.000173   0.000007   0.000024   0.000039   0.002333
     H   62   0.002434   0.000064   0.000021   0.000025   0.000002   0.001986
     H   63   0.000000   0.000000   0.000000   0.000000   0.000000   0.000002
     H   64   0.000002   0.000001   0.000000   0.000000   0.000000   0.000044
     C   65   0.000003   0.000000   0.000000   0.000000   0.000000   0.000004
     C   66   0.000023   0.000002   0.000000   0.000000   0.000001   0.000108
     C   67   0.000015   0.000002   0.000000   0.000000   0.000000   0.000068
     C   68   0.000005   0.000000   0.000000   0.000000   0.000000   0.000027
     C   69   0.000017   0.000000   0.000000   0.000000   0.000000   0.000045
     N   70   0.000000   0.000000   0.000000   0.000000   0.000000   0.000003
     C   71   0.000251   0.000026   0.000014   0.000002   0.000004   0.009071
     C   72   0.000001   0.000001   0.000001   0.000000   0.000000   0.000129
     H   73   0.000000   0.000000   0.000000   0.000000   0.000000   0.000001
     H   74   0.000000   0.000000   0.000000   0.000000   0.000000   0.000001
     H   75   0.000000   0.000000   0.000000   0.000000   0.000000   0.000000
     H   76   0.000023   0.000003   0.000000   0.000000   0.000000   0.000496
1


                  C 31       C 32       C 33       C 34       C 35       C 36
 ------------------------------------------------------------------------------
     H   77   0.000000   0.000000   0.000000   0.000000   0.000000   0.000006
     H   78   0.000004   0.000000   0.000000   0.000000   0.000000   0.000019
     H   79   0.000000   0.000000   0.000000   0.000000   0.000000   0.000006
     C   80   0.000000   0.000000   0.000000   0.000000   0.000000   0.000000
     C   81   0.000000   0.000000   0.000000   0.000000   0.000000   0.000000
     C   82   0.000000   0.000000   0.000000   0.000000   0.000000   0.000000
     C   83   0.000000   0.000000   0.000000   0.000000   0.000000   0.000000
     C   84   0.000000   0.000000   0.000000   0.000000   0.000000   0.000000
     N   85   0.000000   0.000000   0.000000   0.000000   0.000000   0.000000
     C   86   0.000000   0.000000   0.000000   0.000000   0.000000   0.000008
     C   87   0.000002   0.000000   0.000000   0.000000   0.000000   0.000063
     H   88   0.000000   0.000000   0.000000   0.000000   0.000000   0.000000
     H   89   0.000000   0.000000   0.000000   0.000000   0.000000   0.000000
     H   90   0.000000   0.000000   0.000000   0.000000   0.000000   0.000000
     H   91   0.000000   0.000000   0.000000   0.000000   0.000000   0.000000
     H   92   0.000000   0.000000   0.000000   0.000000   0.000000   0.000000
     H   93   0.000000   0.000000   0.000000   0.000000   0.000000   0.000000
     H   94   0.000000   0.000000   0.000000   0.000000   0.000000   0.000000
     C   95   0.000000   0.000000   0.000000   0.000000   0.000000   0.000000
     C   96   0.000000   0.000000   0.000000   0.000000   0.000000   0.000000
     C   97   0.000000   0.000000   0.000000   0.000000   0.000000   0.000000
     C   98   0.000000   0.000000   0.000000   0.000000   0.000000   0.000000
     C   99   0.000000   0.000000   0.000000   0.000000   0.000000   0.000000
     N  100   0.000000   0.000000   0.000000   0.000000   0.000000   0.000000
     C  101   0.000000   0.000000   0.000000   0.000000   0.000000   0.000000
     C  102   0.000000   0.000000   0.000000   0.000000   0.000000   0.000001
     H  103   0.000000   0.000000   0.000000   0.000000   0.000000   0.000000
     H  104   0.000000   0.000000   0.000000   0.000000   0.000000   0.000000
     H  105   0.000000   0.000000   0.000000   0.000000   0.000000   0.000000
     H  106   0.000000   0.000000   0.000000   0.000000   0.000000   0.000000
     H  107   0.000000   0.000000   0.000000   0.000000   0.000000   0.000000
     H  108   0.000000   0.000000   0.000000   0.000000   0.000000   0.000000
     H  109   0.000000   0.000000   0.000000   0.000000   0.000000   0.000000
     C  110   0.000000   0.000000   0.000000   0.000000   0.000000   0.000000
     C  111   0.000000   0.000000   0.000000   0.000000   0.000000   0.000000
     C  112   0.000000   0.000000   0.000000   0.000000   0.000000   0.000000
     C  113   0.000000   0.000000   0.000000   0.000000   0.000000   0.000000
     C  114   0.000000   0.000000   0.000000   0.000000   0.000000   0.000000
     N  115   0.000000   0.000000   0.000000   0.000000   0.000000   0.000000
     C  116   0.000000   0.000000   0.000000   0.000000   0.000000   0.000000
     C  117   0.000000   0.000000   0.000000   0.000000   0.000000   0.000000
     H  118   0.000000   0.000000   0.000000   0.000000   0.000000   0.000000
     H  119   0.000000   0.000000   0.000000   0.000000   0.000000   0.000000
     H  120   0.000000   0.000000   0.000000   0.000000   0.000000   0.000000
     H  121   0.000000   0.000000   0.000000   0.000000   0.000000   0.000000
     H  122   0.000000   0.000000   0.000000   0.000000   0.000000   0.000000
     H  123   0.000000   0.000000   0.000000   0.000000   0.000000   0.000000
1


                  C 31       C 32       C 33       C 34       C 35       C 36
 ------------------------------------------------------------------------------
     H  124   0.000000   0.000000   0.000000   0.000000   0.000000   0.000000
     C  125   0.000000   0.000000   0.000000   0.000000   0.000000   0.000000
     C  126   0.000000   0.000000   0.000000   0.000000   0.000000   0.000000
     C  127   0.000000   0.000000   0.000000   0.000000   0.000000   0.000000
     C  128   0.000000   0.000000   0.000000   0.000000   0.000000   0.000000
     C  129   0.000000   0.000000   0.000000   0.000000   0.000000   0.000000
     N  130   0.000000   0.000000   0.000000   0.000000   0.000000   0.000000
     C  131   0.000000   0.000000   0.000000   0.000000   0.000000   0.000000
     C  132   0.000000   0.000000   0.000000   0.000000   0.000000   0.000000
     H  133   0.000000   0.000000   0.000000   0.000000   0.000000   0.000000
     H  134   0.000000   0.000000   0.000000   0.000000   0.000000   0.000000
     H  135   0.000000   0.000000   0.000000   0.000000   0.000000   0.000000
     H  136   0.000000   0.000000   0.000000   0.000000   0.000000   0.000000
     H  137   0.000000   0.000000   0.000000   0.000000   0.000000   0.000000
     H  138   0.000000   0.000000   0.000000   0.000000   0.000000   0.000000
     H  139   0.000000   0.000000   0.000000   0.000000   0.000000   0.000000
     C  140   0.000000   0.000000   0.000000   0.000000   0.000000   0.000000
     H  141   0.000000   0.000000   0.000000   0.000000   0.000000   0.000000
     H  142   0.000000   0.000000   0.000000   0.000000   0.000000   0.000000
     H  143   0.000000   0.000000   0.000001   0.000000   0.000001   0.000000
     H  144   0.000000   0.000000   0.000000   0.000000   0.000001   0.000000
     C  145   0.000000   0.000000   0.000000   0.000000   0.000000   0.000000
     C  146   0.000000   0.000000   0.000000   0.000000   0.000000   0.000000
     C  147   0.000000   0.000000   0.000000   0.000000   0.000000   0.000000
     C  148   0.000000   0.000000   0.000000   0.000000   0.000000   0.000000
     C  149   0.000000   0.000000   0.000000   0.000000   0.000000   0.000000
     N  150   0.000000   0.000000   0.000000   0.000000   0.000000   0.000000
     C  151   0.000000   0.000000   0.000000   0.000000   0.000000   0.000000
     C  152   0.000000   0.000000   0.000000   0.000000   0.000000   0.000000
     H  153   0.000000   0.000000   0.000000   0.000000   0.000000   0.000000
     H  154   0.000000   0.000000   0.000000   0.000000   0.000000   0.000000
     H  155   0.000000   0.000000   0.000000   0.000000   0.000000   0.000000
     H  156   0.000000   0.000000   0.000000   0.000000   0.000000   0.000000
     H  157   0.000000   0.000000   0.000000   0.000000   0.000000   0.000000
     H  158   0.000000   0.000000   0.000000   0.000000   0.000000   0.000000
     C  159   0.000000   0.000000   0.000000   0.000000   0.000000   0.000000
     C  160   0.000000   0.000000   0.000000   0.000000   0.000000   0.000000
     C  161   0.000000   0.000000   0.000000   0.000000   0.000000   0.000000
     C  162   0.000000   0.000000   0.000000   0.000000   0.000000   0.000000
     C  163   0.000000   0.000000   0.000000   0.000000   0.000000   0.000000
     N  164   0.000000   0.000000   0.000000   0.000000   0.000000   0.000000
     C  165   0.000000   0.000000   0.000000   0.000000   0.000000   0.000000
     C  166   0.000000   0.000000   0.000000   0.000000   0.000000   0.000000
     H  167   0.000000   0.000000   0.000000   0.000000   0.000000   0.000000
     H  168   0.000000   0.000000   0.000000   0.000000   0.000000   0.000000
     H  169   0.000000   0.000000   0.000000   0.000000   0.000000   0.000000
     H  170   0.000000   0.000000   0.000000   0.000000   0.000000   0.000000
1


                  C 31       C 32       C 33       C 34       C 35       C 36
 ------------------------------------------------------------------------------
     H  171   0.000000   0.000000   0.000000   0.000000   0.000000   0.000000
     H  172   0.000000   0.000000   0.000000   0.000000   0.000000   0.000000
     H  173   0.000000   0.000000   0.000000   0.000000   0.000000   0.000000
     C  174   0.000000   0.000000   0.000000   0.000000   0.000000   0.000001
     C  175   0.000000   0.000000   0.000000   0.000000   0.000000   0.000004
     C  176   0.000000   0.000000   0.000000   0.000000   0.000000   0.000002
     C  177   0.000000   0.000000   0.000000   0.000000   0.000000   0.000000
     C  178   0.000000   0.000000   0.000000   0.000000   0.000000   0.000000
     C  179   0.000000   0.000000   0.000000   0.000000   0.000000   0.000001
     C  180   0.000000   0.000001   0.000000   0.000000   0.000000   0.000073
     C  181   0.000002   0.000008   0.000001   0.000002   0.000003   0.000353
     H  182   0.000000   0.000000   0.000000   0.000000   0.000000   0.000000
     H  183   0.000000   0.000000   0.000000   0.000000   0.000000   0.000000
     H  184   0.000000   0.000000   0.000000   0.000000   0.000000   0.000002
     H  185   0.000001   0.000000   0.000000   0.000000   0.000000   0.000001
     H  186   0.000000   0.000000   0.000000   0.000000   0.000000   0.000006
     H  187   0.000000   0.000000   0.000000   0.000000   0.000000   0.000000
     H  188   0.000000   0.000000   0.000000   0.000000   0.000000   0.000000
     C  189   0.000000   0.000000   0.000000   0.000000   0.000000   0.000000
     C  190   0.000000   0.000000   0.000000   0.000000   0.000000   0.000000
     H  191   0.000000   0.000000   0.000000   0.000000   0.000000   0.000000
     H  192   0.000000   0.000000   0.000000   0.000000   0.000000   0.000000
     H  193   0.000000   0.000000   0.000000   0.000000   0.000000   0.000000
     C  194   0.000000   0.000000   0.000000   0.000000   0.000000   0.000000
     C  195   0.000000   0.000000   0.000000   0.000000   0.000000   0.000000
     C  196   0.000000   0.000000   0.000000   0.000000   0.000000   0.000000
     C  197   0.000000   0.000000   0.000000   0.000000   0.000000   0.000000
     C  198   0.000000   0.000000   0.000000   0.000000   0.000000   0.000000
     N  199   0.000000   0.000000   0.000000   0.000000   0.000000   0.000000
     C  200   0.000000   0.000000   0.000000   0.000000   0.000000   0.000000
     C  201   0.000000   0.000000   0.000000   0.000000   0.000000   0.000006
     H  202   0.000000   0.000000   0.000000   0.000000   0.000000   0.000000
     H  203   0.000000   0.000000   0.000000   0.000000   0.000000   0.000000
     H  204   0.000000   0.000000   0.000000   0.000000   0.000000   0.000000
     H  205   0.000000   0.000000   0.000000   0.000000   0.000000   0.000000
     H  206   0.000000   0.000000   0.000000   0.000000   0.000000   0.000001
     H  207   0.000000   0.000000   0.000000   0.000000   0.000000   0.000000
     H  208   0.000000   0.000000   0.000000   0.000000   0.000000   0.000000
     C  209   0.000000   0.000000   0.000002   0.000000   0.000000   0.000000
     C  210   0.000000   0.000000   0.000000   0.000000   0.000000   0.000000
     C  211   0.000000   0.000000   0.000000   0.000000   0.000000   0.000000
     C  212   0.000000   0.000000   0.000036   0.000000   0.000001   0.000000
     C  213   0.000000   0.000000   0.000001   0.000000   0.000000   0.000000
     N  214   0.000000   0.000000   0.000001   0.000000   0.000000   0.000000
     C  215   0.000000   0.000000   0.000000   0.000000   0.000000   0.000000
     C  216   0.000000   0.000000   0.000000   0.000000   0.000000   0.000000
     H  217   0.000000   0.000000   0.000000   0.000000   0.000000   0.000000
1


                  C 31       C 32       C 33       C 34       C 35       C 36
 ------------------------------------------------------------------------------
     H  218   0.000000   0.000000   0.000000   0.000000   0.000000   0.000000
     H  219   0.000000   0.000000   0.000001   0.000000   0.000000   0.000000
     H  220   0.000000   0.000000   0.000000   0.000000   0.000000   0.000000
     H  221   0.000000   0.000000   0.000000   0.000000   0.000000   0.000000
     H  222   0.000000   0.000000   0.000000   0.000000   0.000000   0.000000
     H  223   0.000000   0.000000   0.000000   0.000000   0.000000   0.000000
     C  224   0.000000   0.000000   0.000000   0.000000   0.000000   0.000000
     C  225   0.000000   0.000000   0.000000   0.000000   0.000000   0.000000
     C  226   0.000000   0.000000   0.000000   0.000000   0.000000   0.000000
     C  227   0.000000   0.000000   0.000000   0.000000   0.000000   0.000000
     C  228   0.000000   0.000000   0.000000   0.000000   0.000000   0.000000
     N  229   0.000000   0.000000   0.000000   0.000000   0.000000   0.000000
     C  230   0.000000   0.000000   0.000000   0.000000   0.000000   0.000000
     C  231   0.000000   0.000000   0.000000   0.000000   0.000000   0.000000
     H  232   0.000000   0.000000   0.000000   0.000000   0.000000   0.000000
     H  233   0.000000   0.000000   0.000000   0.000000   0.000000   0.000000
     H  234   0.000000   0.000000   0.000000   0.000000   0.000000   0.000000
     H  235   0.000000   0.000000   0.000000   0.000000   0.000000   0.000000
     H  236   0.000000   0.000000   0.000000   0.000000   0.000000   0.000000
     H  237   0.000000   0.000000   0.000000   0.000000   0.000000   0.000000
     H  238   0.000000   0.000000   0.000000   0.000000   0.000000   0.000000
     C  239   0.000000   0.000000   0.000000   0.000000   0.000000   0.000000
     C  240   0.000000   0.000000   0.000000   0.000000   0.000000   0.000000
     C  241   0.000000   0.000000   0.000000   0.000000   0.000000   0.000000
     C  242   0.000000   0.000000   0.000000   0.000000   0.000000   0.000000
     C  243   0.000000   0.000000   0.000000   0.000000   0.000000   0.000000
     N  244   0.000000   0.000000   0.000000   0.000000   0.000000   0.000000
     C  245   0.000000   0.000000   0.000000   0.000000   0.000000   0.000000
     C  246   0.000000   0.000000   0.000000   0.000000   0.000000   0.000000
     H  247   0.000000   0.000000   0.000000   0.000000   0.000000   0.000000
     H  248   0.000000   0.000000   0.000000   0.000000   0.000000   0.000000
     H  249   0.000000   0.000000   0.000000   0.000000   0.000000   0.000000
     H  250   0.000000   0.000000   0.000000   0.000000   0.000000   0.000000
     H  251   0.000000   0.000000   0.000000   0.000000   0.000000   0.000000
     H  252   0.000000   0.000000   0.000000   0.000000   0.000000   0.000000
     H  253   0.000000   0.000000   0.000000   0.000000   0.000000   0.000000
     C  254   0.000000   0.000000   0.000000   0.000000   0.000000   0.000000
     C  255   0.000000   0.000000   0.000000   0.000000   0.000000   0.000000
     C  256   0.000000   0.000000   0.000000   0.000000   0.000000   0.000000
     C  257   0.000000   0.000000   0.000000   0.000000   0.000000   0.000000
     C  258   0.000000   0.000000   0.000000   0.000000   0.000000   0.000000
     N  259   0.000000   0.000000   0.000000   0.000000   0.000000   0.000000
     C  260   0.000000   0.000000   0.000000   0.000000   0.000000   0.000000
     C  261   0.000000   0.000000   0.000000   0.000000   0.000000   0.000000
     H  262   0.000000   0.000000   0.000000   0.000000   0.000000   0.000000
     H  263   0.000000   0.000000   0.000000   0.000000   0.000000   0.000000
     H  264   0.000000   0.000000   0.000000   0.000000   0.000000   0.000000
1


                  C 31       C 32       C 33       C 34       C 35       C 36
 ------------------------------------------------------------------------------
     H  265   0.000000   0.000000   0.000000   0.000000   0.000000   0.000000
     H  266   0.000000   0.000000   0.000000   0.000000   0.000000   0.000000
     H  267   0.000000   0.000000   0.000000   0.000000   0.000000   0.000000
     H  268   0.000000   0.000000   0.000000   0.000000   0.000000   0.000000
     C  269   0.000000   0.000000   0.000000   0.000000   0.000000   0.000000
     C  270   0.000000   0.000000   0.000000   0.000000   0.000000   0.000000
     C  271   0.000000   0.000000   0.000000   0.000000   0.000000   0.000000
     C  272   0.000000   0.000000   0.000000   0.000000   0.000000   0.000000
     C  273   0.000000   0.000000   0.000000   0.000000   0.000000   0.000000
     N  274   0.000000   0.000000   0.000000   0.000000   0.000000   0.000000
     C  275   0.000000   0.000000   0.000000   0.000000   0.000000   0.000000
     C  276   0.000000   0.000000   0.000000   0.000000   0.000000   0.000000
     H  277   0.000000   0.000000   0.000000   0.000000   0.000000   0.000000
     H  278   0.000000   0.000000   0.000000   0.000000   0.000000   0.000000
     H  279   0.000000   0.000000   0.000000   0.000000   0.000000   0.000000
     H  280   0.000000   0.000000   0.000000   0.000000   0.000000   0.000000
     H  281   0.000000   0.000000   0.000000   0.000000   0.000000   0.000000
     H  282   0.000000   0.000000   0.000000   0.000000   0.000000   0.000000
     C  283   0.000000   0.000000   0.000000   0.000000   0.000000   0.000000
     H  284   0.000000   0.000000   0.000000   0.000000   0.000000   0.000000
     H  285   0.000000   0.000000   0.000000   0.000000   0.000000   0.000000
     H  286   0.000000   0.000000   0.000000   0.000000   0.000000   0.000000
     H  287   0.000000   0.000000   0.000000   0.000000   0.000000   0.000000
     C  288   0.000001   0.000000   0.000001   0.000000   0.000000   0.000006
     C  289   0.000001   0.000000   0.000000   0.000000   0.000000   0.000005
     C  290   0.000003   0.000001   0.000000   0.000000   0.000000   0.000037
     C  291   0.000001   0.000000   0.000007   0.000000   0.000001   0.000002
     C  292   0.000003   0.000002   0.000000   0.000001   0.000001   0.000032
     N  293   0.000005   0.000002   0.000001   0.000000   0.000000   0.000007
     C  294   0.000029   0.000047   0.000002   0.000005   0.000009   0.005417
     C  295   0.001111   0.001397   0.000089   0.000428   0.000122   0.004002
     H  296   0.000000   0.000000   0.000000   0.000000   0.000000   0.000000
     H  297   0.000000   0.000000   0.000000   0.000000   0.000000   0.000000
     H  298   0.000000   0.000000   0.000000   0.000000   0.000000   0.000000
     H  299   0.000000   0.000000   0.000002   0.000000   0.000000   0.000000
     H  300   0.000006   0.000011   0.000001   0.000006   0.000002   0.000004
     H  301   0.002125   0.001671   0.000001   0.000026   0.000009   0.001085
     H  302   0.000001   0.000026   0.000004   0.000006   0.000005   0.000098
     C  303   0.000000   0.000000   0.000000   0.000000   0.000000   0.000000
     C  304   0.000000   0.000000   0.000000   0.000000   0.000000   0.000000
     C  305   0.000000   0.000000   0.000000   0.000000   0.000000   0.000000
     C  306   0.000000   0.000000   0.000000   0.000000   0.000000   0.000000
     C  307   0.000000   0.000000   0.000000   0.000000   0.000000   0.000000
     N  308   0.000000   0.000000   0.000000   0.000000   0.000000   0.000000
     C  309   0.000004   0.000000   0.000009   0.000008   0.000001   0.000000
     C  310   0.000001   0.000000   0.000001   0.000001   0.000000   0.000000
     H  311   0.000000   0.000000   0.000000   0.000000   0.000000   0.000000
1


                  C 31       C 32       C 33       C 34       C 35       C 36
 ------------------------------------------------------------------------------
     H  312   0.000000   0.000000   0.000000   0.000000   0.000000   0.000000
     H  313   0.000000   0.000000   0.000000   0.000000   0.000000   0.000000
     H  314   0.000000   0.000000   0.000002   0.000000   0.000000   0.000000
     H  315   0.000000   0.000000   0.000000   0.000000   0.000000   0.000000
     H  316   0.000000   0.000000   0.000000   0.000000   0.000000   0.000000
     H  317   0.000000   0.000000   0.000000   0.000000   0.000000   0.000000
     C  318   0.000003   0.000003   0.000023   0.000007   0.000082   0.000000
     C  319   0.000001   0.000005   0.000030   0.000004   0.000020   0.000000
     C  320   0.000001   0.000001   0.000121   0.000002   0.000005   0.000000
     C  321   0.000000   0.000000   0.000002   0.000001   0.000016   0.000000
     C  322   0.000000   0.000000   0.000003   0.000000   0.000007   0.000000
     N  323   0.000000   0.000000   0.000002   0.000000   0.000002   0.000000
     C  324   0.000056   0.000107   0.001863   0.000119   0.000802   0.000001
     C  325   0.000025   0.000002   0.000081   0.000049   0.000028   0.000000
     H  326   0.000000   0.000000   0.000000   0.000000   0.000002   0.000000
     H  327   0.000000   0.000000   0.000000   0.000000   0.000000   0.000000
     H  328   0.000030   0.000002   0.001269   0.000021   0.000447   0.000000
     H  329   0.000000   0.000000   0.000004   0.000001   0.000009   0.000000
     H  330   0.000000   0.000001   0.000016   0.000001   0.000004   0.000000
     H  331   0.000000   0.000000   0.000000   0.000000   0.000000   0.000000
     H  332   0.000000   0.000000   0.000006   0.000000   0.000000   0.000000
     C  333   0.000000   0.000000   0.000000   0.000000   0.000000   0.000000
     C  334   0.000000   0.000000   0.000000   0.000000   0.000000   0.000000
     C  335   0.000000   0.000000   0.000000   0.000000   0.000000   0.000000
     C  336   0.000000   0.000000   0.000000   0.000000   0.000000   0.000000
     C  337   0.000000   0.000000   0.000000   0.000000   0.000000   0.000000
     N  338   0.000000   0.000000   0.000000   0.000000   0.000000   0.000000
     C  339   0.000000   0.000000   0.000000   0.000000   0.000000   0.000000
     C  340   0.000000   0.000000   0.000000   0.000000   0.000000   0.000000
     H  341   0.000000   0.000000   0.000000   0.000000   0.000000   0.000000
     H  342   0.000000   0.000000   0.000000   0.000000   0.000000   0.000000
     H  343   0.000000   0.000000   0.000000   0.000000   0.000000   0.000000
     H  344   0.000000   0.000000   0.000000   0.000000   0.000000   0.000000
     H  345   0.000000   0.000000   0.000000   0.000000   0.000000   0.000000
     H  346   0.000000   0.000000   0.000000   0.000000   0.000000   0.000000
     H  347   0.000000   0.000000   0.000000   0.000000   0.000000   0.000000
     H  348   0.000000   0.000000   0.000000   0.000000   0.000000   0.000000
1


                  C 37       H 38       H 39       H 40       H 41       H 42
 ------------------------------------------------------------------------------
     C   37   3.965311
     H   38   0.000074   0.988906
     H   39   0.000001   0.000867   0.987111
     H   40   0.001947   0.000002   0.000072   0.994216
     H   41   0.971041   0.001117   0.000003   0.005021   0.995951
     H   42   0.971831   0.000023   0.000004   0.000163   0.000935   0.996145
     H   43   0.000016   0.000049   0.000471   0.000019   0.000001   0.000006
     H   44   0.000008   0.000485   0.000049   0.002506   0.000005   0.000028
     C   45   0.000003   0.000416   0.001953   0.000001   0.000000   0.000001
     C   46   0.000061   0.000003   0.000034   0.000003   0.000000   0.000004
     H   47   0.000013   0.000063   0.000003   0.000001   0.000000   0.000001
     H   48   0.000000   0.000001   0.000013   0.000000   0.000000   0.000000
     H   49   0.000003   0.000004   0.000032   0.000000   0.000000   0.000000
     C   50   0.000030   0.000000   0.000000   0.000026   0.000000   0.000000
     C   51   0.000125   0.000001   0.000000   0.000023   0.000001   0.000010
     C   52   0.000035   0.000000   0.000000   0.000053   0.000005   0.000004
     C   53   0.000002   0.000000   0.000000   0.000002   0.000000   0.000000
     C   54   0.000004   0.000000   0.000000   0.000002   0.000000   0.000000
     N   55   0.000008   0.000000   0.000000   0.000004   0.000000   0.000000
     C   56   0.001056   0.000014   0.000002   0.002404   0.000005   0.000014
     C   57   0.004671   0.000309   0.000005   0.002659   0.000332   0.000410
     H   58   0.000000   0.000000   0.000000   0.000000   0.000000   0.000000
     H   59   0.000001   0.000000   0.000000   0.000000   0.000000   0.000000
     H   60   0.000011   0.000000   0.000000   0.000964   0.000000   0.000000
     H   61   0.002674   0.000220   0.000000   0.002271   0.001209   0.000831
     H   62   0.002380   0.001393   0.000007   0.000920   0.000006   0.000006
     H   63   0.000000   0.000000   0.000000   0.000000   0.000000   0.000000
     H   64   0.000002   0.000004   0.000000   0.000000   0.000001   0.000000
     C   65   0.000125   0.000000   0.000000   0.000000   0.000003   0.000049
     C   66   0.001407   0.000000   0.000000   0.000008   0.000031   0.000758
     C   67   0.001110   0.000000   0.000000   0.000010   0.000001   0.002964
     C   68   0.000112   0.000000   0.000000   0.000001   0.000004   0.000019
     C   69   0.001019   0.000000   0.000000   0.000005   0.000008   0.000654
     N   70   0.000087   0.000000   0.000000   0.000002   0.000001   0.000009
     C   71   0.000556   0.000001   0.000002   0.000204   0.000019   0.000081
     C   72   0.000015   0.000000   0.000000   0.000057   0.000000   0.000002
     H   73   0.000015   0.000000   0.000000   0.000000   0.000003   0.000035
     H   74   0.000001   0.000000   0.000000   0.000000   0.000001   0.000003
     H   75   0.000002   0.000000   0.000000   0.000000   0.000000   0.000001
     H   76   0.000011   0.000000   0.000000   0.008967   0.000000   0.000300
     H   77   0.000002   0.000000   0.000000   0.000000   0.000000   0.000000
     H   78   0.000001   0.000000   0.000000   0.000011   0.000000   0.000000
     H   79   0.000014   0.000000   0.000000   0.000004   0.000000   0.000040
     C   80   0.000000   0.000000   0.000000   0.000000   0.000000   0.000000
     C   81   0.000000   0.000000   0.000000   0.000000   0.000000   0.000000
     C   82   0.000000   0.000000   0.000000   0.000000   0.000000   0.000000
1


                  C 37       H 38       H 39       H 40       H 41       H 42
 ------------------------------------------------------------------------------
     C   83   0.000000   0.000000   0.000000   0.000000   0.000000   0.000000
     C   84   0.000000   0.000000   0.000000   0.000000   0.000000   0.000000
     N   85   0.000000   0.000000   0.000000   0.000000   0.000000   0.000000
     C   86   0.000001   0.000000   0.000000   0.000000   0.000000   0.000000
     C   87   0.000002   0.000000   0.000000   0.000000   0.000000   0.000001
     H   88   0.000000   0.000000   0.000000   0.000000   0.000000   0.000000
     H   89   0.000000   0.000000   0.000000   0.000000   0.000000   0.000000
     H   90   0.000000   0.000000   0.000000   0.000000   0.000000   0.000000
     H   91   0.000000   0.000000   0.000000   0.000000   0.000000   0.000000
     H   92   0.000000   0.000000   0.000000   0.000000   0.000000   0.000000
     H   93   0.000000   0.000000   0.000000   0.000000   0.000000   0.000000
     H   94   0.000000   0.000000   0.000000   0.000000   0.000000   0.000000
     C   95   0.000000   0.000000   0.000000   0.000000   0.000000   0.000000
     C   96   0.000000   0.000000   0.000000   0.000000   0.000000   0.000000
     C   97   0.000000   0.000000   0.000000   0.000000   0.000000   0.000000
     C   98   0.000000   0.000000   0.000000   0.000000   0.000000   0.000000
     C   99   0.000000   0.000000   0.000000   0.000000   0.000000   0.000000
     N  100   0.000000   0.000000   0.000000   0.000000   0.000000   0.000000
     C  101   0.000000   0.000000   0.000000   0.000000   0.000000   0.000000
     C  102   0.000000   0.000000   0.000000   0.000000   0.000000   0.000000
     H  103   0.000000   0.000000   0.000000   0.000000   0.000000   0.000000
     H  104   0.000000   0.000000   0.000000   0.000000   0.000000   0.000000
     H  105   0.000000   0.000000   0.000000   0.000000   0.000000   0.000000
     H  106   0.000000   0.000000   0.000000   0.000000   0.000000   0.000000
     H  107   0.000000   0.000000   0.000000   0.000000   0.000000   0.000000
     H  108   0.000000   0.000000   0.000000   0.000000   0.000000   0.000000
     H  109   0.000000   0.000000   0.000000   0.000000   0.000000   0.000000
     C  110   0.000000   0.000000   0.000000   0.000000   0.000000   0.000000
     C  111   0.000000   0.000000   0.000000   0.000000   0.000000   0.000000
     C  112   0.000000   0.000000   0.000000   0.000000   0.000000   0.000000
     C  113   0.000000   0.000000   0.000000   0.000000   0.000000   0.000000
     C  114   0.000000   0.000000   0.000000   0.000000   0.000000   0.000000
     N  115   0.000000   0.000000   0.000000   0.000000   0.000000   0.000000
     C  116   0.000000   0.000000   0.000000   0.000000   0.000000   0.000000
     C  117   0.000000   0.000000   0.000000   0.000000   0.000000   0.000000
     H  118   0.000000   0.000000   0.000000   0.000000   0.000000   0.000000
     H  119   0.000000   0.000000   0.000000   0.000000   0.000000   0.000000
     H  120   0.000000   0.000000   0.000000   0.000000   0.000000   0.000000
     H  121   0.000000   0.000000   0.000000   0.000000   0.000000   0.000000
     H  122   0.000000   0.000000   0.000000   0.000000   0.000000   0.000000
     H  123   0.000000   0.000000   0.000000   0.000000   0.000000   0.000000
     H  124   0.000000   0.000000   0.000000   0.000000   0.000000   0.000000
     C  125   0.000000   0.000000   0.000000   0.000000   0.000000   0.000000
     C  126   0.000000   0.000000   0.000000   0.000000   0.000000   0.000000
     C  127   0.000000   0.000000   0.000000   0.000000   0.000000   0.000000
     C  128   0.000000   0.000000   0.000000   0.000000   0.000000   0.000000
     C  129   0.000000   0.000000   0.000000   0.000000   0.000000   0.000000
1


                  C 37       H 38       H 39       H 40       H 41       H 42
 ------------------------------------------------------------------------------
     N  130   0.000000   0.000000   0.000000   0.000000   0.000000   0.000000
     C  131   0.000000   0.000000   0.000000   0.000000   0.000000   0.000000
     C  132   0.000000   0.000000   0.000000   0.000000   0.000000   0.000000
     H  133   0.000000   0.000000   0.000000   0.000000   0.000000   0.000000
     H  134   0.000000   0.000000   0.000000   0.000000   0.000000   0.000000
     H  135   0.000000   0.000000   0.000000   0.000000   0.000000   0.000000
     H  136   0.000000   0.000000   0.000000   0.000000   0.000000   0.000000
     H  137   0.000000   0.000000   0.000000   0.000000   0.000000   0.000000
     H  138   0.000000   0.000000   0.000000   0.000000   0.000000   0.000000
     H  139   0.000000   0.000000   0.000000   0.000000   0.000000   0.000000
     C  140   0.000000   0.000000   0.000000   0.000000   0.000000   0.000000
     H  141   0.000000   0.000000   0.000000   0.000000   0.000000   0.000000
     H  142   0.000000   0.000000   0.000000   0.000000   0.000000   0.000000
     H  143   0.000000   0.000000   0.000000   0.000000   0.000000   0.000000
     H  144   0.000000   0.000000   0.000000   0.000000   0.000000   0.000000
     C  145   0.000000   0.000000   0.000000   0.000000   0.000000   0.000000
     C  146   0.000000   0.000000   0.000000   0.000000   0.000000   0.000000
     C  147   0.000000   0.000000   0.000000   0.000000   0.000000   0.000000
     C  148   0.000000   0.000000   0.000000   0.000000   0.000000   0.000000
     C  149   0.000000   0.000000   0.000000   0.000000   0.000000   0.000000
     N  150   0.000000   0.000000   0.000000   0.000000   0.000000   0.000000
     C  151   0.000000   0.000000   0.000000   0.000000   0.000000   0.000000
     C  152   0.000000   0.000000   0.000000   0.000000   0.000000   0.000000
     H  153   0.000000   0.000000   0.000000   0.000000   0.000000   0.000000
     H  154   0.000000   0.000000   0.000000   0.000000   0.000000   0.000000
     H  155   0.000000   0.000000   0.000000   0.000000   0.000000   0.000000
     H  156   0.000000   0.000000   0.000000   0.000000   0.000000   0.000000
     H  157   0.000000   0.000000   0.000000   0.000000   0.000000   0.000000
     H  158   0.000000   0.000000   0.000000   0.000000   0.000000   0.000000
     C  159   0.000000   0.000000   0.000000   0.000000   0.000000   0.000000
     C  160   0.000000   0.000000   0.000000   0.000000   0.000000   0.000000
     C  161   0.000000   0.000000   0.000000   0.000000   0.000000   0.000000
     C  162   0.000000   0.000000   0.000000   0.000000   0.000000   0.000000
     C  163   0.000000   0.000000   0.000000   0.000000   0.000000   0.000000
     N  164   0.000000   0.000000   0.000000   0.000000   0.000000   0.000000
     C  165   0.000000   0.000000   0.000000   0.000000   0.000000   0.000000
     C  166   0.000000   0.000000   0.000000   0.000000   0.000000   0.000000
     H  167   0.000000   0.000000   0.000000   0.000000   0.000000   0.000000
     H  168   0.000000   0.000000   0.000000   0.000000   0.000000   0.000000
     H  169   0.000000   0.000000   0.000000   0.000000   0.000000   0.000000
     H  170   0.000000   0.000000   0.000000   0.000000   0.000000   0.000000
     H  171   0.000000   0.000000   0.000000   0.000000   0.000000   0.000000
     H  172   0.000000   0.000000   0.000000   0.000000   0.000000   0.000000
     H  173   0.000000   0.000000   0.000000   0.000000   0.000000   0.000000
     C  174   0.000008   0.000000   0.000000   0.000000   0.000000   0.000000
     C  175   0.000026   0.000000   0.000000   0.000000   0.000000   0.000000
     C  176   0.000011   0.000000   0.000000   0.000000   0.000000   0.000000
1


                  C 37       H 38       H 39       H 40       H 41       H 42
 ------------------------------------------------------------------------------
     C  177   0.000000   0.000000   0.000000   0.000000   0.000000   0.000000
     C  178   0.000001   0.000000   0.000000   0.000000   0.000000   0.000000
     C  179   0.000005   0.000000   0.000000   0.000000   0.000000   0.000000
     C  180   0.000535   0.000000   0.000000   0.000000   0.000006   0.000001
     C  181   0.004796   0.000000   0.000000   0.000004   0.000034   0.000022
     H  182   0.000000   0.000000   0.000000   0.000000   0.000000   0.000000
     H  183   0.000000   0.000000   0.000000   0.000000   0.000000   0.000000
     H  184   0.000015   0.000000   0.000000   0.000000   0.000000   0.000000
     H  185   0.000003   0.000000   0.000000   0.000000   0.000003   0.000001
     H  186   0.000004   0.000000   0.000000   0.000000   0.000000   0.000002
     H  187   0.000000   0.000000   0.000000   0.000000   0.000000   0.000000
     H  188   0.000000   0.000000   0.000000   0.000000   0.000000   0.000000
     C  189   0.000000   0.000000   0.000000   0.000000   0.000000   0.000000
     C  190   0.000000   0.000000   0.000000   0.000000   0.000000   0.000000
     H  191   0.000000   0.000000   0.000000   0.000000   0.000000   0.000000
     H  192   0.000000   0.000000   0.000000   0.000000   0.000000   0.000000
     H  193   0.000000   0.000000   0.000000   0.000000   0.000000   0.000000
     C  194   0.000000   0.000000   0.000000   0.000000   0.000000   0.000000
     C  195   0.000000   0.000000   0.000000   0.000000   0.000000   0.000000
     C  196   0.000000   0.000000   0.000000   0.000000   0.000000   0.000000
     C  197   0.000000   0.000000   0.000000   0.000000   0.000000   0.000000
     C  198   0.000000   0.000000   0.000000   0.000000   0.000000   0.000000
     N  199   0.000000   0.000000   0.000000   0.000000   0.000000   0.000000
     C  200   0.000001   0.000000   0.000000   0.000000   0.000000   0.000000
     C  201   0.000035   0.000000   0.000000   0.000000   0.000001   0.000000
     H  202   0.000000   0.000000   0.000000   0.000000   0.000000   0.000000
     H  203   0.000000   0.000000   0.000000   0.000000   0.000000   0.000000
     H  204   0.000000   0.000000   0.000000   0.000000   0.000000   0.000000
     H  205   0.000002   0.000000   0.000000   0.000000   0.000000   0.000000
     H  206   0.000008   0.000000   0.000000   0.000000   0.000000   0.000000
     H  207   0.000000   0.000000   0.000000   0.000000   0.000000   0.000000
     H  208   0.000000   0.000000   0.000000   0.000000   0.000000   0.000000
     C  209   0.000001   0.000000   0.000000   0.000000   0.000000   0.000000
     C  210   0.000000   0.000000   0.000000   0.000000   0.000000   0.000000
     C  211   0.000000   0.000000   0.000000   0.000000   0.000000   0.000000
     C  212   0.000000   0.000000   0.000002   0.000000   0.000000   0.000000
     C  213   0.000002   0.000000   0.000000   0.000000   0.000001   0.000000
     N  214   0.000000   0.000000   0.000000   0.000000   0.000000   0.000000
     C  215   0.000005   0.000000   0.000000   0.000000   0.000004   0.000000
     C  216   0.000004   0.000000   0.000000   0.000000   0.000000   0.000000
     H  217   0.000000   0.000000   0.000000   0.000000   0.000000   0.000000
     H  218   0.000000   0.000002   0.000001   0.000000   0.000000   0.000000
     H  219   0.000000   0.000001   0.000040   0.000000   0.000000   0.000000
     H  220   0.000002   0.000000   0.000000   0.000000   0.000000   0.000001
     H  221   0.000000   0.000000   0.000000   0.000000   0.000000   0.000005
     H  222   0.000000   0.000000   0.000000   0.000000   0.000000   0.000000
     H  223   0.000001   0.000000   0.000000   0.000000   0.000000   0.000000
1


                  C 37       H 38       H 39       H 40       H 41       H 42
 ------------------------------------------------------------------------------
     C  224   0.000000   0.000000   0.000000   0.000000   0.000000   0.000000
     C  225   0.000000   0.000000   0.000000   0.000000   0.000000   0.000000
     C  226   0.000000   0.000000   0.000000   0.000000   0.000000   0.000000
     C  227   0.000008   0.000000   0.000000   0.000000   0.000000   0.000000
     C  228   0.000000   0.000000   0.000000   0.000000   0.000000   0.000000
     N  229   0.000000   0.000000   0.000000   0.000000   0.000000   0.000000
     C  230   0.000000   0.000000   0.000000   0.000000   0.000000   0.000000
     C  231   0.000000   0.000000   0.000000   0.000000   0.000000   0.000000
     H  232   0.000000   0.000000   0.000000   0.000000   0.000000   0.000000
     H  233   0.000000   0.000000   0.000000   0.000000   0.000000   0.000000
     H  234   0.000000   0.000002   0.000000   0.000000   0.000000   0.000000
     H  235   0.000000   0.000009   0.000000   0.000000   0.000009   0.000000
     H  236   0.000000   0.000000   0.000000   0.000000   0.000000   0.000000
     H  237   0.000000   0.000000   0.000000   0.000000   0.000000   0.000000
     H  238   0.000000   0.000000   0.000000   0.000000   0.000000   0.000000
     C  239   0.000000   0.000000   0.000000   0.000000   0.000000   0.000000
     C  240   0.000000   0.000000   0.000000   0.000000   0.000000   0.000000
     C  241   0.000000   0.000000   0.000000   0.000000   0.000000   0.000000
     C  242   0.000000   0.000000   0.000000   0.000000   0.000000   0.000000
     C  243   0.000000   0.000000   0.000000   0.000000   0.000000   0.000000
     N  244   0.000000   0.000000   0.000000   0.000000   0.000000   0.000000
     C  245   0.000000   0.000000   0.000000   0.000000   0.000000   0.000000
     C  246   0.000000   0.000000   0.000000   0.000000   0.000000   0.000000
     H  247   0.000000   0.000000   0.000000   0.000000   0.000000   0.000000
     H  248   0.000000   0.000000   0.000000   0.000000   0.000000   0.000000
     H  249   0.000000   0.000000   0.000000   0.000000   0.000000   0.000000
     H  250   0.000000   0.000000   0.000000   0.000000   0.000000   0.000000
     H  251   0.000000   0.000000   0.000000   0.000000   0.000000   0.000000
     H  252   0.000000   0.000000   0.000000   0.000000   0.000000   0.000000
     H  253   0.000000   0.000000   0.000000   0.000000   0.000000   0.000000
     C  254   0.000000   0.000000   0.000000   0.000000   0.000000   0.000000
     C  255   0.000000   0.000000   0.000000   0.000000   0.000000   0.000000
     C  256   0.000000   0.000000   0.000000   0.000000   0.000000   0.000000
     C  257   0.000000   0.000000   0.000000   0.000000   0.000000   0.000000
     C  258   0.000000   0.000000   0.000000   0.000000   0.000000   0.000000
     N  259   0.000000   0.000000   0.000000   0.000000   0.000000   0.000000
     C  260   0.000000   0.000000   0.000000   0.000000   0.000000   0.000000
     C  261   0.000000   0.000000   0.000000   0.000000   0.000000   0.000000
     H  262   0.000000   0.000000   0.000000   0.000000   0.000000   0.000000
     H  263   0.000000   0.000000   0.000000   0.000000   0.000000   0.000000
     H  264   0.000000   0.000000   0.000000   0.000000   0.000000   0.000000
     H  265   0.000000   0.000000   0.000000   0.000000   0.000000   0.000000
     H  266   0.000000   0.000000   0.000000   0.000000   0.000000   0.000000
     H  267   0.000000   0.000000   0.000000   0.000000   0.000000   0.000000
     H  268   0.000000   0.000000   0.000000   0.000000   0.000000   0.000000
     C  269   0.000000   0.000000   0.000000   0.000000   0.000000   0.000000
     C  270   0.000000   0.000000   0.000000   0.000000   0.000000   0.000000
1


                  C 37       H 38       H 39       H 40       H 41       H 42
 ------------------------------------------------------------------------------
     C  271   0.000000   0.000000   0.000000   0.000000   0.000000   0.000000
     C  272   0.000000   0.000000   0.000000   0.000000   0.000000   0.000000
     C  273   0.000000   0.000000   0.000000   0.000000   0.000000   0.000000
     N  274   0.000000   0.000000   0.000000   0.000000   0.000000   0.000000
     C  275   0.000000   0.000000   0.000000   0.000000   0.000000   0.000000
     C  276   0.000000   0.000000   0.000000   0.000000   0.000000   0.000000
     H  277   0.000000   0.000000   0.000000   0.000000   0.000000   0.000000
     H  278   0.000000   0.000000   0.000000   0.000000   0.000000   0.000000
     H  279   0.000000   0.000000   0.000000   0.000000   0.000000   0.000000
     H  280   0.000000   0.000000   0.000000   0.000000   0.000000   0.000000
     H  281   0.000000   0.000000   0.000000   0.000000   0.000000   0.000000
     H  282   0.000000   0.000000   0.000000   0.000000   0.000000   0.000000
     C  283   0.000000   0.000000   0.000000   0.000000   0.000000   0.000000
     H  284   0.000000   0.000000   0.000000   0.000000   0.000000   0.000000
     H  285   0.000000   0.000000   0.000000   0.000000   0.000000   0.000000
     H  286   0.000000   0.000000   0.000000   0.000000   0.000000   0.000000
     H  287   0.000000   0.000000   0.000000   0.000000   0.000000   0.000000
     C  288   0.000189   0.000003   0.000000   0.000004   0.000003   0.000008
     C  289   0.000385   0.000001   0.000000   0.000006   0.000023   0.000005
     C  290   0.001490   0.000000   0.000000   0.000015   0.001104   0.000047
     C  291   0.000047   0.000007   0.000002   0.000001   0.000010   0.000001
     C  292   0.001159   0.000001   0.000000   0.000002   0.002800   0.000001
     N  293   0.000975   0.000002   0.000000   0.000013   0.000060   0.000020
     C  294   0.004026   0.000000   0.000000   0.000002   0.001089   0.000088
     C  295   0.992973   0.000004   0.000001   0.000547   0.001803   0.002001
     H  296   0.000035   0.000000   0.000000   0.000000   0.000156   0.000085
     H  297   0.000002   0.000000   0.000000   0.000000   0.000002   0.000000
     H  298   0.000001   0.000000   0.000000   0.000000   0.000000   0.000000
     H  299   0.000003   0.000001   0.000004   0.000000   0.000000   0.000000
     H  300   0.000328   0.000000   0.000000   0.000000   0.000057   0.000645
     H  301   0.001670   0.000003   0.000000   0.000095   0.000090   0.005299
     H  302   0.002030   0.000000   0.000000   0.000845   0.005481   0.000684
     C  303   0.000000   0.000000   0.000000   0.000000   0.000000   0.000000
     C  304   0.000000   0.000000   0.000000   0.000000   0.000000   0.000000
     C  305   0.000000   0.000000   0.000000   0.000000   0.000000   0.000000
     C  306   0.000000   0.000000   0.000000   0.000000   0.000000   0.000000
     C  307   0.000000   0.000000   0.000000   0.000000   0.000000   0.000000
     N  308   0.000000   0.000000   0.000000   0.000000   0.000000   0.000000
     C  309   0.000000   0.000000   0.000000   0.000000   0.000000   0.000000
     C  310   0.000000   0.000000   0.000000   0.000000   0.000000   0.000000
     H  311   0.000000   0.000000   0.000000   0.000000   0.000000   0.000000
     H  312   0.000000   0.000000   0.000000   0.000000   0.000000   0.000000
     H  313   0.000000   0.000000   0.000000   0.000000   0.000000   0.000000
     H  314   0.000000   0.000000   0.000000   0.000000   0.000000   0.000000
     H  315   0.000000   0.000000   0.000000   0.000000   0.000000   0.000000
     H  316   0.000000   0.000000   0.000000   0.000000   0.000000   0.000000
     H  317   0.000000   0.000000   0.000000   0.000000   0.000000   0.000000
1


                  C 37       H 38       H 39       H 40       H 41       H 42
 ------------------------------------------------------------------------------
     C  318   0.000000   0.000000   0.000002   0.000000   0.000000   0.000000
     C  319   0.000000   0.000000   0.000001   0.000000   0.000000   0.000000
     C  320   0.000000   0.000000   0.000010   0.000000   0.000000   0.000000
     C  321   0.000000   0.000000   0.000000   0.000000   0.000000   0.000000
     C  322   0.000000   0.000000   0.000001   0.000000   0.000000   0.000000
     N  323   0.000000   0.000000   0.000000   0.000000   0.000000   0.000000
     C  324   0.000001   0.000002   0.000080   0.000000   0.000000   0.000000
     C  325   0.000001   0.000000   0.000002   0.000000   0.000000   0.000000
     H  326   0.000000   0.000000   0.000000   0.000000   0.000000   0.000000
     H  327   0.000000   0.000000   0.000000   0.000000   0.000000   0.000000
     H  328   0.000001   0.000001   0.001604   0.000000   0.000000   0.000000
     H  329   0.000000   0.000000   0.000000   0.000000   0.000000   0.000000
     H  330   0.000000   0.000000   0.000001   0.000000   0.000000   0.000000
     H  331   0.000000   0.000000   0.000000   0.000000   0.000000   0.000000
     H  332   0.000000   0.000000   0.000100   0.000000   0.000000   0.000000
     C  333   0.000000   0.000000   0.000000   0.000000   0.000000   0.000000
     C  334   0.000000   0.000000   0.000000   0.000000   0.000000   0.000000
     C  335   0.000000   0.000000   0.000000   0.000000   0.000000   0.000000
     C  336   0.000000   0.000000   0.000000   0.000000   0.000000   0.000000
     C  337   0.000000   0.000000   0.000000   0.000000   0.000000   0.000000
     N  338   0.000000   0.000000   0.000000   0.000000   0.000000   0.000000
     C  339   0.000000   0.000000   0.000000   0.000000   0.000000   0.000000
     C  340   0.000000   0.000000   0.000000   0.000000   0.000000   0.000000
     H  341   0.000000   0.000000   0.000000   0.000000   0.000000   0.000000
     H  342   0.000000   0.000000   0.000000   0.000000   0.000000   0.000000
     H  343   0.000000   0.000000   0.000000   0.000000   0.000000   0.000000
     H  344   0.000000   0.000000   0.000000   0.000000   0.000000   0.000000
     H  345   0.000000   0.000000   0.000000   0.000000   0.000000   0.000000
     H  346   0.000000   0.000000   0.000000   0.000000   0.000000   0.000000
     H  347   0.000000   0.000000   0.000000   0.000000   0.000000   0.000000
     H  348   0.000000   0.000000   0.000000   0.000000   0.000000   0.000000
1


                  H 43       H 44       C 45       C 46       H 47       H 48
 ------------------------------------------------------------------------------
     H   43   0.988195
     H   44   0.000797   0.988412
     C   45   0.001721   0.000409   3.959195
     C   46   0.000038   0.000007   0.972845   3.963426
     H   47   0.002147   0.000015   0.963151   0.002053   0.994301
     H   48   0.000413   0.000002   0.001887   0.974361   0.000005   0.995390
     H   49   0.000009   0.000004   0.002135   0.969351   0.000194   0.000734
     C   50   0.000000   0.000000   0.000000   0.000000   0.000000   0.000000
     C   51   0.000001   0.000000   0.000000   0.000001   0.000000   0.000000
     C   52   0.000000   0.000000   0.000000   0.000000   0.000000   0.000000
     C   53   0.000000   0.000000   0.000000   0.000000   0.000000   0.000000
     C   54   0.000000   0.000000   0.000000   0.000000   0.000000   0.000000
     N   55   0.000000   0.000000   0.000000   0.000000   0.000000   0.000000
     C   56   0.000004   0.000006   0.000000   0.000002   0.000000   0.000000
     C   57   0.000040   0.000005   0.000005   0.000038   0.000007   0.000000
     H   58   0.000000   0.000000   0.000000   0.000000   0.000000   0.000000
     H   59   0.000000   0.000000   0.000000   0.000000   0.000000   0.000000
     H   60   0.000000   0.000011   0.000000   0.000000   0.000000   0.000000
     H   61   0.000002   0.000005   0.000001   0.000001   0.000000   0.000000
     H   62   0.000003   0.000023   0.000000   0.000000   0.000000   0.000000
     H   63   0.000000   0.000000   0.000000   0.000000   0.000000   0.000000
     H   64   0.000000   0.000000   0.000000   0.000000   0.000000   0.000000
     C   65   0.000000   0.000000   0.000000   0.000000   0.000000   0.000000
     C   66   0.000000   0.000000   0.000000   0.000000   0.000000   0.000000
     C   67   0.000000   0.000000   0.000000   0.000000   0.000000   0.000000
     C   68   0.000000   0.000000   0.000000   0.000000   0.000000   0.000000
     C   69   0.000000   0.000000   0.000000   0.000000   0.000000   0.000000
     N   70   0.000000   0.000000   0.000000   0.000000   0.000000   0.000000
     C   71   0.000000   0.000011   0.000000   0.000000   0.000000   0.000000
     C   72   0.000000   0.000000   0.000000   0.000000   0.000000   0.000000
     H   73   0.000000   0.000000   0.000000   0.000000   0.000000   0.000000
     H   74   0.000000   0.000000   0.000000   0.000000   0.000000   0.000000
     H   75   0.000000   0.000000   0.000000   0.000000   0.000000   0.000000
     H   76   0.000000   0.000007   0.000000   0.000000   0.000000   0.000000
     H   77   0.000000   0.000000   0.000000   0.000000   0.000000   0.000000
     H   78   0.000000   0.000000   0.000000   0.000000   0.000000   0.000000
     H   79   0.000000   0.000000   0.000000   0.000000   0.000000   0.000000
     C   80   0.000000   0.000000   0.000000   0.000000   0.000000   0.000000
     C   81   0.000000   0.000000   0.000000   0.000000   0.000000   0.000000
     C   82   0.000000   0.000000   0.000000   0.000000   0.000000   0.000000
     C   83   0.000000   0.000000   0.000000   0.000000   0.000000   0.000000
     C   84   0.000000   0.000000   0.000000   0.000000   0.000000   0.000000
     N   85   0.000000   0.000000   0.000000   0.000000   0.000000   0.000000
     C   86   0.000000   0.000000   0.000000   0.000000   0.000000   0.000000
     C   87   0.000000   0.000000   0.000000   0.000000   0.000000   0.000000
     H   88   0.000000   0.000000   0.000000   0.000000   0.000000   0.000000
1


                  H 43       H 44       C 45       C 46       H 47       H 48
 ------------------------------------------------------------------------------
     H   89   0.000000   0.000000   0.000000   0.000000   0.000000   0.000000
     H   90   0.000000   0.000000   0.000000   0.000000   0.000000   0.000000
     H   91   0.000000   0.000000   0.000000   0.000000   0.000000   0.000000
     H   92   0.000000   0.000000   0.000000   0.000000   0.000000   0.000000
     H   93   0.000000   0.000000   0.000000   0.000000   0.000000   0.000000
     H   94   0.000000   0.000000   0.000000   0.000000   0.000000   0.000000
     C   95   0.000000   0.000000   0.000000   0.000000   0.000000   0.000000
     C   96   0.000000   0.000000   0.000000   0.000000   0.000000   0.000000
     C   97   0.000000   0.000000   0.000000   0.000000   0.000000   0.000000
     C   98   0.000000   0.000000   0.000000   0.000000   0.000000   0.000000
     C   99   0.000000   0.000000   0.000000   0.000000   0.000000   0.000000
     N  100   0.000000   0.000000   0.000000   0.000000   0.000000   0.000000
     C  101   0.000000   0.000000   0.000000   0.000000   0.000000   0.000000
     C  102   0.000000   0.000000   0.000000   0.000000   0.000000   0.000000
     H  103   0.000000   0.000000   0.000000   0.000000   0.000000   0.000000
     H  104   0.000000   0.000000   0.000000   0.000000   0.000000   0.000000
     H  105   0.000000   0.000000   0.000000   0.000000   0.000000   0.000000
     H  106   0.000000   0.000000   0.000000   0.000000   0.000000   0.000000
     H  107   0.000000   0.000000   0.000000   0.000000   0.000000   0.000000
     H  108   0.000000   0.000000   0.000000   0.000000   0.000000   0.000000
     H  109   0.000000   0.000000   0.000000   0.000000   0.000000   0.000000
     C  110   0.000000   0.000000   0.000000   0.000000   0.000000   0.000000
     C  111   0.000000   0.000000   0.000000   0.000000   0.000000   0.000000
     C  112   0.000000   0.000000   0.000000   0.000000   0.000000   0.000000
     C  113   0.000000   0.000000   0.000000   0.000000   0.000000   0.000000
     C  114   0.000000   0.000000   0.000000   0.000000   0.000000   0.000000
     N  115   0.000000   0.000000   0.000000   0.000000   0.000000   0.000000
     C  116   0.000000   0.000000   0.000000   0.000000   0.000000   0.000000
     C  117   0.000000   0.000000   0.000000   0.000000   0.000000   0.000000
     H  118   0.000000   0.000000   0.000000   0.000000   0.000000   0.000000
     H  119   0.000000   0.000000   0.000000   0.000000   0.000000   0.000000
     H  120   0.000000   0.000000   0.000000   0.000000   0.000000   0.000000
     H  121   0.000000   0.000000   0.000000   0.000000   0.000000   0.000000
     H  122   0.000000   0.000000   0.000000   0.000000   0.000000   0.000000
     H  123   0.000000   0.000000   0.000000   0.000000   0.000000   0.000000
     H  124   0.000000   0.000000   0.000000   0.000000   0.000000   0.000000
     C  125   0.000000   0.000000   0.000000   0.000000   0.000000   0.000000
     C  126   0.000000   0.000000   0.000000   0.000000   0.000000   0.000000
     C  127   0.000000   0.000000   0.000000   0.000000   0.000000   0.000000
     C  128   0.000000   0.000000   0.000000   0.000001   0.000000   0.000000
     C  129   0.000000   0.000000   0.000000   0.000000   0.000000   0.000000
     N  130   0.000000   0.000000   0.000000   0.000000   0.000000   0.000000
     C  131   0.000000   0.000000   0.000000   0.000000   0.000000   0.000000
     C  132   0.000000   0.000000   0.000000   0.000000   0.000000   0.000000
     H  133   0.000000   0.000000   0.000000   0.000000   0.000000   0.000000
     H  134   0.000000   0.000000   0.000000   0.000000   0.000000   0.000000
     H  135   0.000000   0.000000   0.000000   0.000000   0.000000   0.000000
1


                  H 43       H 44       C 45       C 46       H 47       H 48
 ------------------------------------------------------------------------------
     H  136   0.000000   0.000000   0.000000   0.000000   0.000000   0.000000
     H  137   0.000000   0.000000   0.000000   0.000000   0.000000   0.000000
     H  138   0.000000   0.000000   0.000000   0.000000   0.000000   0.000000
     H  139   0.000000   0.000000   0.000000   0.000000   0.000000   0.000000
     C  140   0.000000   0.000000   0.000000   0.000000   0.000000   0.000000
     H  141   0.000000   0.000000   0.000000   0.000000   0.000000   0.000000
     H  142   0.000000   0.000000   0.000000   0.000000   0.000000   0.000000
     H  143   0.000000   0.000000   0.000009   0.000003   0.000000   0.000000
     H  144   0.000000   0.000000   0.000038   0.000002   0.000000   0.000000
     C  145   0.000000   0.000000   0.000000   0.000000   0.000000   0.000000
     C  146   0.000000   0.000000   0.000000   0.000000   0.000000   0.000000
     C  147   0.000000   0.000000   0.000000   0.000000   0.000000   0.000000
     C  148   0.000000   0.000000   0.000000   0.000000   0.000000   0.000000
     C  149   0.000000   0.000000   0.000000   0.000000   0.000000   0.000000
     N  150   0.000000   0.000000   0.000000   0.000000   0.000000   0.000000
     C  151   0.000000   0.000000   0.000000   0.000000   0.000000   0.000000
     C  152   0.000000   0.000000   0.000000   0.000000   0.000000   0.000000
     H  153   0.000000   0.000000   0.000000   0.000000   0.000000   0.000000
     H  154   0.000000   0.000000   0.000000   0.000000   0.000000   0.000000
     H  155   0.000000   0.000000   0.000000   0.000000   0.000000   0.000000
     H  156   0.000000   0.000000   0.000000   0.000000   0.000000   0.000000
     H  157   0.000000   0.000000   0.000000   0.000000   0.000000   0.000000
     H  158   0.000000   0.000000   0.000000   0.000000   0.000000   0.000000
     C  159   0.000000   0.000000   0.000000   0.000000   0.000000   0.000000
     C  160   0.000000   0.000000   0.000000   0.000000   0.000000   0.000000
     C  161   0.000000   0.000000   0.000000   0.000000   0.000000   0.000000
     C  162   0.000000   0.000000   0.000000   0.000000   0.000000   0.000000
     C  163   0.000000   0.000000   0.000000   0.000000   0.000000   0.000000
     N  164   0.000000   0.000000   0.000000   0.000000   0.000000   0.000000
     C  165   0.000000   0.000000   0.000000   0.000000   0.000000   0.000000
     C  166   0.000000   0.000000   0.000000   0.000000   0.000000   0.000000
     H  167   0.000000   0.000000   0.000000   0.000000   0.000000   0.000000
     H  168   0.000000   0.000000   0.000000   0.000000   0.000000   0.000000
     H  169   0.000000   0.000000   0.000000   0.000000   0.000000   0.000000
     H  170   0.000000   0.000000   0.000000   0.000000   0.000000   0.000000
     H  171   0.000000   0.000000   0.000000   0.000000   0.000000   0.000000
     H  172   0.000000   0.000000   0.000000   0.000000   0.000000   0.000000
     H  173   0.000000   0.000000   0.000000   0.000000   0.000000   0.000000
     C  174   0.000000   0.000000   0.000000   0.000000   0.000000   0.000000
     C  175   0.000000   0.000000   0.000000   0.000000   0.000000   0.000000
     C  176   0.000000   0.000000   0.000000   0.000000   0.000000   0.000000
     C  177   0.000000   0.000000   0.000000   0.000000   0.000000   0.000000
     C  178   0.000000   0.000000   0.000000   0.000000   0.000000   0.000000
     C  179   0.000000   0.000000   0.000000   0.000000   0.000000   0.000000
     C  180   0.000000   0.000000   0.000000   0.000000   0.000000   0.000000
     C  181   0.000000   0.000000   0.000000   0.000001   0.000000   0.000000
     H  182   0.000000   0.000000   0.000000   0.000000   0.000000   0.000000
1


                  H 43       H 44       C 45       C 46       H 47       H 48
 ------------------------------------------------------------------------------
     H  183   0.000000   0.000000   0.000000   0.000000   0.000000   0.000000
     H  184   0.000000   0.000000   0.000000   0.000000   0.000000   0.000000
     H  185   0.000000   0.000000   0.000000   0.000000   0.000000   0.000001
     H  186   0.000000   0.000000   0.000000   0.000000   0.000000   0.000000
     H  187   0.000000   0.000000   0.000000   0.000000   0.000000   0.000000
     H  188   0.000000   0.000000   0.000000   0.000000   0.000000   0.000000
     C  189   0.000000   0.000000   0.000000   0.000003   0.000000   0.000000
     C  190   0.000000   0.000000   0.000001   0.000003   0.000000   0.000003
     H  191   0.000000   0.000000   0.000000   0.000000   0.000000   0.000000
     H  192   0.000000   0.000000   0.000000   0.000001   0.000000   0.000002
     H  193   0.000000   0.000000   0.000000   0.000001   0.000000   0.000000
     C  194   0.000000   0.000000   0.000000   0.000000   0.000000   0.000000
     C  195   0.000000   0.000000   0.000000   0.000000   0.000000   0.000000
     C  196   0.000000   0.000000   0.000000   0.000000   0.000000   0.000000
     C  197   0.000000   0.000000   0.000000   0.000000   0.000000   0.000000
     C  198   0.000000   0.000000   0.000000   0.000000   0.000000   0.000000
     N  199   0.000000   0.000000   0.000000   0.000000   0.000000   0.000000
     C  200   0.000000   0.000000   0.000000   0.000000   0.000000   0.000000
     C  201   0.000000   0.000000   0.000000   0.000000   0.000000   0.000000
     H  202   0.000000   0.000000   0.000000   0.000000   0.000000   0.000000
     H  203   0.000000   0.000000   0.000000   0.000000   0.000000   0.000000
     H  204   0.000000   0.000000   0.000000   0.000000   0.000000   0.000000
     H  205   0.000000   0.000000   0.000000   0.000000   0.000000   0.000000
     H  206   0.000000   0.000000   0.000000   0.000000   0.000000   0.000000
     H  207   0.000000   0.000000   0.000000   0.000000   0.000000   0.000000
     H  208   0.000000   0.000000   0.000000   0.000000   0.000000   0.000000
     C  209   0.000000   0.000000   0.000000   0.000000   0.000000   0.000000
     C  210   0.000000   0.000000   0.000000   0.000000   0.000000   0.000000
     C  211   0.000000   0.000000   0.000000   0.000000   0.000000   0.000000
     C  212   0.000000   0.000000   0.000001   0.000001   0.000000   0.000000
     C  213   0.000000   0.000000   0.000000   0.000000   0.000000   0.000000
     N  214   0.000000   0.000000   0.000000   0.000000   0.000000   0.000000
     C  215   0.000000   0.000000   0.000000   0.000000   0.000000   0.000000
     C  216   0.000000   0.000000   0.000000   0.000000   0.000000   0.000000
     H  217   0.000000   0.000000   0.000000   0.000000   0.000000   0.000000
     H  218   0.000000   0.000000   0.000000   0.000000   0.000000   0.000000
     H  219   0.000000   0.000000   0.000000   0.000001   0.000000   0.000000
     H  220   0.000000   0.000000   0.000000   0.000000   0.000000   0.000000
     H  221   0.000000   0.000000   0.000000   0.000000   0.000000   0.000000
     H  222   0.000000   0.000000   0.000000   0.000000   0.000000   0.000000
     H  223   0.000000   0.000000   0.000000   0.000000   0.000000   0.000000
     C  224   0.000000   0.000000   0.000000   0.000000   0.000000   0.000000
     C  225   0.000000   0.000000   0.000000   0.000000   0.000000   0.000000
     C  226   0.000000   0.000000   0.000000   0.000000   0.000000   0.000000
     C  227   0.000000   0.000000   0.000000   0.000000   0.000000   0.000000
     C  228   0.000000   0.000000   0.000000   0.000000   0.000000   0.000000
     N  229   0.000000   0.000000   0.000000   0.000000   0.000000   0.000000
1


                  H 43       H 44       C 45       C 46       H 47       H 48
 ------------------------------------------------------------------------------
     C  230   0.000000   0.000000   0.000000   0.000000   0.000000   0.000000
     C  231   0.000000   0.000000   0.000000   0.000000   0.000000   0.000000
     H  232   0.000000   0.000000   0.000000   0.000000   0.000000   0.000000
     H  233   0.000000   0.000000   0.000000   0.000000   0.000000   0.000000
     H  234   0.000000   0.000000   0.000000   0.000000   0.000000   0.000000
     H  235   0.000000   0.000000   0.000000   0.000000   0.000000   0.000000
     H  236   0.000000   0.000000   0.000000   0.000000   0.000000   0.000000
     H  237   0.000000   0.000000   0.000000   0.000000   0.000000   0.000000
     H  238   0.000000   0.000000   0.000000   0.000000   0.000000   0.000000
     C  239   0.000000   0.000000   0.000000   0.000000   0.000000   0.000000
     C  240   0.000000   0.000000   0.000000   0.000000   0.000000   0.000000
     C  241   0.000000   0.000000   0.000000   0.000000   0.000000   0.000000
     C  242   0.000000   0.000000   0.000000   0.000000   0.000000   0.000000
     C  243   0.000000   0.000000   0.000000   0.000000   0.000000   0.000000
     N  244   0.000000   0.000000   0.000000   0.000000   0.000000   0.000000
     C  245   0.000000   0.000000   0.000000   0.000000   0.000000   0.000000
     C  246   0.000000   0.000000   0.000000   0.000000   0.000000   0.000000
     H  247   0.000000   0.000000   0.000000   0.000000   0.000000   0.000000
     H  248   0.000000   0.000000   0.000000   0.000000   0.000000   0.000000
     H  249   0.000000   0.000000   0.000000   0.000000   0.000000   0.000000
     H  250   0.000000   0.000000   0.000000   0.000000   0.000000   0.000000
     H  251   0.000000   0.000000   0.000000   0.000000   0.000000   0.000000
     H  252   0.000000   0.000000   0.000000   0.000000   0.000000   0.000000
     H  253   0.000000   0.000000   0.000000   0.000000   0.000000   0.000000
     C  254   0.000000   0.000000   0.000000   0.000000   0.000000   0.000000
     C  255   0.000000   0.000000   0.000000   0.000000   0.000000   0.000000
     C  256   0.000000   0.000000   0.000000   0.000000   0.000000   0.000000
     C  257   0.000000   0.000000   0.000000   0.000000   0.000000   0.000000
     C  258   0.000000   0.000000   0.000000   0.000000   0.000000   0.000000
     N  259   0.000000   0.000000   0.000000   0.000000   0.000000   0.000000
     C  260   0.000000   0.000000   0.000000   0.000000   0.000000   0.000000
     C  261   0.000000   0.000000   0.000000   0.000000   0.000000   0.000000
     H  262   0.000000   0.000000   0.000000   0.000000   0.000000   0.000000
     H  263   0.000000   0.000000   0.000000   0.000000   0.000000   0.000000
     H  264   0.000000   0.000000   0.000000   0.000000   0.000000   0.000000
     H  265   0.000000   0.000000   0.000000   0.000000   0.000000   0.000000
     H  266   0.000000   0.000000   0.000000   0.000000   0.000000   0.000000
     H  267   0.000000   0.000000   0.000000   0.000000   0.000000   0.000000
     H  268   0.000000   0.000000   0.000000   0.000000   0.000000   0.000000
     C  269   0.000000   0.000000   0.000000   0.000000   0.000000   0.000000
     C  270   0.000000   0.000000   0.000000   0.000000   0.000000   0.000000
     C  271   0.000000   0.000000   0.000000   0.000000   0.000000   0.000000
     C  272   0.000000   0.000000   0.000000   0.000000   0.000000   0.000000
     C  273   0.000000   0.000000   0.000000   0.000000   0.000000   0.000000
     N  274   0.000000   0.000000   0.000000   0.000000   0.000000   0.000000
     C  275   0.000000   0.000000   0.000000   0.000000   0.000000   0.000000
     C  276   0.000000   0.000000   0.000000   0.000000   0.000000   0.000000
1


                  H 43       H 44       C 45       C 46       H 47       H 48
 ------------------------------------------------------------------------------
     H  277   0.000000   0.000000   0.000000   0.000000   0.000000   0.000000
     H  278   0.000000   0.000000   0.000000   0.000000   0.000000   0.000000
     H  279   0.000000   0.000000   0.000000   0.000000   0.000000   0.000000
     H  280   0.000000   0.000000   0.000000   0.000000   0.000000   0.000000
     H  281   0.000000   0.000000   0.000000   0.000000   0.000000   0.000000
     H  282   0.000000   0.000000   0.000000   0.000000   0.000000   0.000000
     C  283   0.000000   0.000000   0.000000   0.000000   0.000000   0.000000
     H  284   0.000000   0.000000   0.000000   0.000000   0.000000   0.000000
     H  285   0.000000   0.000000   0.000000   0.000000   0.000000   0.000000
     H  286   0.000000   0.000000   0.000000   0.000000   0.000000   0.000000
     H  287   0.000000   0.000000   0.000000   0.000000   0.000000   0.000000
     C  288   0.000000   0.000000   0.000000   0.000000   0.000000   0.000000
     C  289   0.000000   0.000000   0.000000   0.000000   0.000000   0.000000
     C  290   0.000000   0.000000   0.000000   0.000000   0.000000   0.000000
     C  291   0.000000   0.000000   0.000001   0.000003   0.000000   0.000000
     C  292   0.000000   0.000000   0.000000   0.000000   0.000000   0.000000
     N  293   0.000000   0.000000   0.000000   0.000000   0.000000   0.000000
     C  294   0.000000   0.000000   0.000000   0.000000   0.000000   0.000000
     C  295   0.000001   0.000066   0.000000   0.000005   0.000001   0.000000
     H  296   0.000000   0.000000   0.000000   0.000000   0.000000   0.000000
     H  297   0.000000   0.000000   0.000000   0.000000   0.000000   0.000000
     H  298   0.000000   0.000000   0.000000   0.000000   0.000000   0.000000
     H  299   0.000000   0.000000   0.000000   0.000001   0.000000   0.000000
     H  300   0.000000   0.000001   0.000000   0.000000   0.000000   0.000000
     H  301   0.000002   0.000350   0.000000   0.000000   0.000000   0.000002
     H  302   0.000000   0.000085   0.000000   0.000000   0.000000   0.000000
     C  303   0.000000   0.000000   0.000000   0.000001   0.000000   0.000000
     C  304   0.000000   0.000000   0.000003   0.000041   0.000001   0.000002
     C  305   0.000000   0.000000   0.000007   0.000089   0.000001   0.000003
     C  306   0.000000   0.000000   0.000001   0.000013   0.000000   0.000000
     C  307   0.000000   0.000000   0.000004   0.000046   0.000001   0.000000
     N  308   0.000000   0.000000   0.000001   0.000005   0.000000   0.000000
     C  309   0.000000   0.000000   0.000505   0.005005   0.000068   0.000024
     C  310   0.000000   0.000000   0.000058   0.000256   0.000007   0.000012
     H  311   0.000000   0.000000   0.000000   0.000002   0.000000   0.000000
     H  312   0.000000   0.000000   0.000000   0.000000   0.000000   0.000000
     H  313   0.000000   0.000000   0.000000   0.000000   0.000000   0.000000
     H  314   0.000000   0.000000   0.000012   0.000013   0.000001   0.000007
     H  315   0.000000   0.000000   0.000000   0.000007   0.000000   0.000000
     H  316   0.000000   0.000000   0.000011   0.000059   0.000001   0.000001
     H  317   0.000000   0.000000   0.000000   0.000000   0.000000   0.000000
     C  318   0.000000   0.000000   0.000072   0.010682   0.000054   0.000194
     C  319   0.000000   0.000000   0.000139   0.003843   0.000038   0.004453
     C  320   0.000000   0.000000   0.000028   0.004900   0.000053   0.000370
     C  321   0.000000   0.000000   0.000008   0.000408   0.000002   0.000019
     C  322   0.000000   0.000000   0.000005   0.000315   0.000011   0.000062
     N  323   0.000000   0.000000   0.000015   0.001114   0.000019   0.000062
1


                  H 43       H 44       C 45       C 46       H 47       H 48
 ------------------------------------------------------------------------------
     C  324   0.000000   0.000000   0.004239   0.978279   0.005013   0.002298
     C  325   0.000001   0.000000   0.004547   0.005475   0.000218   0.001252
     H  326   0.000000   0.000000   0.000009   0.000256   0.000006   0.000015
     H  327   0.000000   0.000000   0.000000   0.000013   0.000000   0.000002
     H  328   0.000000   0.000000   0.001263   0.001957   0.000003   0.000013
     H  329   0.000000   0.000000   0.000003   0.000246   0.000005   0.002128
     H  330   0.000000   0.000000   0.000001   0.000502   0.000003   0.000269
     H  331   0.000000   0.000000   0.000000   0.000047   0.000001   0.000008
     H  332   0.000000   0.000000   0.000001   0.000007   0.000000   0.000017
     C  333   0.000000   0.000000   0.000000   0.000000   0.000000   0.000000
     C  334   0.000000   0.000000   0.000000   0.000000   0.000000   0.000000
     C  335   0.000000   0.000000   0.000000   0.000000   0.000000   0.000000
     C  336   0.000000   0.000000   0.000000   0.000000   0.000000   0.000000
     C  337   0.000000   0.000000   0.000000   0.000000   0.000000   0.000000
     N  338   0.000000   0.000000   0.000000   0.000000   0.000000   0.000000
     C  339   0.000000   0.000000   0.000000   0.000000   0.000000   0.000000
     C  340   0.000000   0.000000   0.000000   0.000000   0.000000   0.000000
     H  341   0.000000   0.000000   0.000000   0.000000   0.000000   0.000000
     H  342   0.000000   0.000000   0.000000   0.000000   0.000000   0.000000
     H  343   0.000000   0.000000   0.000000   0.000000   0.000000   0.000000
     H  344   0.000000   0.000000   0.000000   0.000000   0.000000   0.000000
     H  345   0.000000   0.000000   0.000000   0.000000   0.000000   0.000000
     H  346   0.000000   0.000000   0.000000   0.000000   0.000000   0.000000
     H  347   0.000000   0.000000   0.000000   0.000000   0.000000   0.000000
     H  348   0.000000   0.000000   0.000000   0.000000   0.000000   0.000000
1


                  H 49       C 50       C 51       C 52       C 53       C 54
 ------------------------------------------------------------------------------
     H   49   0.996866
     C   50   0.000000   3.952136
     C   51   0.000000   1.403602   3.954863
     C   52   0.000000   0.005487   1.408020   3.953055
     C   53   0.000000   1.413227   0.005286   0.118055   3.943268
     C   54   0.000000   0.118836   0.004669   1.405379   0.003790   3.944280
     N   55   0.000000   0.014582   0.108097   0.014856   1.427832   1.435815
     C   56   0.000000   0.008400   0.977398   0.008135   0.004628   0.004634
     C   57   0.000002   0.004080   0.003951   0.008199   0.000356   0.000326
     H   58   0.000000   0.950138   0.005042   0.004416   0.004897   0.000138
     H   59   0.000000   0.008923   0.004590   0.000034   0.954894   0.008434
     H   60   0.000000   0.002142   0.003064   0.005075   0.000054   0.000200
     H   61   0.000000   0.000015   0.000731   0.000264   0.000002   0.000011
     H   62   0.000000   0.000013   0.000182   0.000376   0.000010   0.000002
     H   63   0.000000   0.000034   0.004571   0.009064   0.008486   0.953470
     H   64   0.000000   0.004572   0.004983   0.944246   0.000131   0.004976
     C   65   0.000000   0.000008   0.000020   0.000103   0.000012   0.000033
     C   66   0.000000   0.000196   0.001207   0.007729   0.000371   0.001125
     C   67   0.000000   0.000123   0.000774   0.000096   0.000007   0.000028
     C   68   0.000000   0.000007   0.000019   0.000060   0.000006   0.000016
     C   69   0.000000   0.000077   0.000028   0.000136   0.000002   0.000016
     N   70   0.000000   0.000012   0.000008   0.000013   0.000001   0.000002
     C   71   0.000000   0.006085   0.005187   0.006442   0.000116   0.000094
     C   72   0.000000   0.007365   0.000780   0.000082   0.000285   0.000046
     H   73   0.000000   0.000015   0.000953   0.004378   0.000013   0.000046
     H   74   0.000000   0.000002   0.000006   0.000019   0.000002   0.000007
     H   75   0.000000   0.000001   0.000001   0.000008   0.000001   0.000002
     H   76   0.000000   0.000221   0.004931   0.000303   0.000035   0.000052
     H   77   0.000000   0.000470   0.000075   0.000017   0.000011   0.000003
     H   78   0.000000   0.000183   0.000030   0.000037   0.000011   0.000004
     H   79   0.000000   0.000001   0.000004   0.000006   0.000001   0.000001
     C   80   0.000000   0.000003   0.000001   0.000002   0.000001   0.000071
     C   81   0.000000   0.000000   0.000000   0.000000   0.000000   0.000001
     C   82   0.000000   0.000006   0.000001   0.000000   0.000001   0.000001
     C   83   0.000000   0.000001   0.000000   0.000001   0.000000   0.000020
     C   84   0.000000   0.000017   0.000004   0.000002   0.000003   0.000001
     N   85   0.000000   0.000011   0.000001   0.000000   0.000001   0.000001
     C   86   0.000000   0.000984   0.000056   0.000015   0.000064   0.000013
     C   87   0.000000   0.000524   0.000519   0.000256   0.000386   0.000056
     H   88   0.000000   0.000001   0.000000   0.000000   0.000000   0.000000
     H   89   0.000000   0.000000   0.000000   0.000000   0.000000   0.000000
     H   90   0.000000   0.000000   0.000000   0.000000   0.000000   0.000007
     H   91   0.000000   0.000000   0.000000   0.000000   0.000000   0.000000
     H   92   0.000000   0.000085   0.000003   0.000000   0.000014   0.000000
     H   93   0.000000   0.000040   0.000004   0.000003   0.000007   0.000001
     H   94   0.000000   0.001044   0.000820   0.000016   0.000033   0.000004
1


                  H 49       C 50       C 51       C 52       C 53       C 54
 ------------------------------------------------------------------------------
     C   95   0.000000   0.000005   0.000001   0.000000   0.000008   0.000002
     C   96   0.000000   0.000001   0.000000   0.000000   0.000000   0.000000
     C   97   0.000000   0.000000   0.000000   0.000000   0.000000   0.000000
     C   98   0.000000   0.000000   0.000000   0.000002   0.000000   0.000004
     C   99   0.000000   0.000000   0.000000   0.000000   0.000000   0.000000
     N  100   0.000000   0.000000   0.000000   0.000000   0.000000   0.000000
     C  101   0.000000   0.000007   0.000000   0.000000   0.000001   0.000000
     C  102   0.000000   0.000041   0.000011   0.000004   0.000055   0.000001
     H  103   0.000000   0.000001   0.000000   0.000000   0.000006   0.000002
     H  104   0.000000   0.000000   0.000000   0.000001   0.000000   0.000002
     H  105   0.000000   0.000000   0.000000   0.000000   0.000000   0.000000
     H  106   0.000000   0.000002   0.000000   0.000000   0.000000   0.000000
     H  107   0.000000   0.000017   0.000000   0.000000   0.000043   0.000000
     H  108   0.000000   0.000000   0.000000   0.000000   0.000000   0.000000
     H  109   0.000000   0.000000   0.000000   0.000000   0.000000   0.000000
     C  110   0.000000   0.000000   0.000000   0.000000   0.000000   0.000000
     C  111   0.000000   0.000000   0.000000   0.000000   0.000000   0.000000
     C  112   0.000000   0.000000   0.000000   0.000000   0.000000   0.000000
     C  113   0.000000   0.000000   0.000000   0.000000   0.000000   0.000000
     C  114   0.000000   0.000000   0.000000   0.000000   0.000000   0.000000
     N  115   0.000000   0.000000   0.000000   0.000000   0.000000   0.000000
     C  116   0.000000   0.000000   0.000000   0.000000   0.000000   0.000000
     C  117   0.000000   0.000000   0.000000   0.000000   0.000000   0.000000
     H  118   0.000000   0.000000   0.000000   0.000000   0.000000   0.000000
     H  119   0.000000   0.000000   0.000000   0.000000   0.000000   0.000000
     H  120   0.000000   0.000000   0.000000   0.000000   0.000000   0.000000
     H  121   0.000000   0.000000   0.000000   0.000000   0.000000   0.000000
     H  122   0.000000   0.000000   0.000000   0.000000   0.000000   0.000000
     H  123   0.000000   0.000000   0.000000   0.000000   0.000000   0.000000
     H  124   0.000000   0.000000   0.000000   0.000000   0.000000   0.000000
     C  125   0.000000   0.000000   0.000000   0.000000   0.000000   0.000000
     C  126   0.000000   0.000000   0.000000   0.000000   0.000000   0.000000
     C  127   0.000000   0.000000   0.000000   0.000000   0.000000   0.000000
     C  128   0.000000   0.000000   0.000000   0.000000   0.000000   0.000000
     C  129   0.000000   0.000000   0.000000   0.000000   0.000000   0.000000
     N  130   0.000000   0.000000   0.000000   0.000000   0.000000   0.000000
     C  131   0.000000   0.000000   0.000000   0.000000   0.000000   0.000000
     C  132   0.000000   0.000000   0.000000   0.000000   0.000000   0.000000
     H  133   0.000000   0.000000   0.000000   0.000000   0.000000   0.000000
     H  134   0.000000   0.000000   0.000000   0.000000   0.000000   0.000000
     H  135   0.000000   0.000000   0.000000   0.000000   0.000000   0.000000
     H  136   0.000001   0.000000   0.000000   0.000000   0.000000   0.000000
     H  137   0.000000   0.000000   0.000000   0.000000   0.000000   0.000000
     H  138   0.000000   0.000000   0.000000   0.000000   0.000000   0.000000
     H  139   0.000000   0.000000   0.000000   0.000000   0.000000   0.000000
     C  140   0.000000   0.000000   0.000000   0.000000   0.000000   0.000000
     H  141   0.000000   0.000000   0.000000   0.000000   0.000000   0.000000
1


                  H 49       C 50       C 51       C 52       C 53       C 54
 ------------------------------------------------------------------------------
     H  142   0.000000   0.000000   0.000000   0.000000   0.000000   0.000000
     H  143   0.000000   0.000000   0.000000   0.000000   0.000000   0.000000
     H  144   0.000000   0.000000   0.000000   0.000000   0.000000   0.000000
     C  145   0.000000   0.000000   0.000000   0.000000   0.000000   0.000000
     C  146   0.000000   0.000000   0.000000   0.000000   0.000000   0.000000
     C  147   0.000000   0.000000   0.000000   0.000000   0.000000   0.000000
     C  148   0.000000   0.000000   0.000000   0.000000   0.000000   0.000000
     C  149   0.000000   0.000000   0.000000   0.000000   0.000000   0.000000
     N  150   0.000000   0.000000   0.000000   0.000000   0.000000   0.000000
     C  151   0.000000   0.000000   0.000000   0.000000   0.000000   0.000000
     C  152   0.000000   0.000000   0.000000   0.000000   0.000000   0.000000
     H  153   0.000000   0.000000   0.000000   0.000000   0.000000   0.000000
     H  154   0.000000   0.000000   0.000000   0.000000   0.000000   0.000000
     H  155   0.000000   0.000000   0.000000   0.000000   0.000000   0.000000
     H  156   0.000000   0.000000   0.000000   0.000000   0.000000   0.000000
     H  157   0.000000   0.000000   0.000000   0.000000   0.000000   0.000000
     H  158   0.000000   0.000000   0.000000   0.000000   0.000000   0.000000
     C  159   0.000000   0.000000   0.000000   0.000000   0.000000   0.000000
     C  160   0.000000   0.000000   0.000000   0.000000   0.000000   0.000000
     C  161   0.000000   0.000000   0.000000   0.000000   0.000000   0.000000
     C  162   0.000000   0.000000   0.000000   0.000000   0.000000   0.000000
     C  163   0.000000   0.000000   0.000000   0.000000   0.000000   0.000000
     N  164   0.000000   0.000000   0.000000   0.000000   0.000000   0.000000
     C  165   0.000000   0.000000   0.000000   0.000000   0.000000   0.000000
     C  166   0.000000   0.000000   0.000000   0.000000   0.000000   0.000000
     H  167   0.000000   0.000000   0.000000   0.000000   0.000000   0.000000
     H  168   0.000000   0.000000   0.000000   0.000000   0.000000   0.000000
     H  169   0.000000   0.000000   0.000000   0.000000   0.000000   0.000000
     H  170   0.000000   0.000000   0.000000   0.000000   0.000000   0.000000
     H  171   0.000000   0.000000   0.000000   0.000000   0.000000   0.000000
     H  172   0.000000   0.000000   0.000000   0.000000   0.000000   0.000000
     H  173   0.000000   0.000000   0.000000   0.000000   0.000000   0.000000
     C  174   0.000000   0.000000   0.000000   0.000000   0.000000   0.000000
     C  175   0.000000   0.000000   0.000000   0.000000   0.000000   0.000000
     C  176   0.000000   0.000000   0.000000   0.000000   0.000000   0.000000
     C  177   0.000000   0.000000   0.000000   0.000000   0.000000   0.000000
     C  178   0.000000   0.000000   0.000000   0.000000   0.000000   0.000000
     C  179   0.000000   0.000000   0.000000   0.000000   0.000000   0.000000
     C  180   0.000000   0.000000   0.000000   0.000000   0.000000   0.000000
     C  181   0.000000   0.000000   0.000001   0.000000   0.000000   0.000000
     H  182   0.000000   0.000000   0.000000   0.000000   0.000000   0.000000
     H  183   0.000000   0.000000   0.000000   0.000000   0.000000   0.000000
     H  184   0.000000   0.000000   0.000000   0.000000   0.000000   0.000000
     H  185   0.000000   0.000000   0.000000   0.000000   0.000000   0.000000
     H  186   0.000000   0.000000   0.000000   0.000000   0.000000   0.000000
     H  187   0.000000   0.000000   0.000000   0.000000   0.000000   0.000000
     H  188   0.000000   0.000000   0.000000   0.000000   0.000000   0.000000
1


                  H 49       C 50       C 51       C 52       C 53       C 54
 ------------------------------------------------------------------------------
     C  189   0.000000   0.000000   0.000000   0.000000   0.000000   0.000000
     C  190   0.000000   0.000000   0.000000   0.000000   0.000000   0.000000
     H  191   0.000000   0.000000   0.000000   0.000000   0.000000   0.000000
     H  192   0.000000   0.000000   0.000000   0.000000   0.000000   0.000000
     H  193   0.000000   0.000000   0.000000   0.000000   0.000000   0.000000
     C  194   0.000000   0.000000   0.000000   0.000000   0.000000   0.000000
     C  195   0.000000   0.000000   0.000000   0.000000   0.000000   0.000000
     C  196   0.000000   0.000000   0.000000   0.000000   0.000000   0.000000
     C  197   0.000000   0.000000   0.000000   0.000000   0.000000   0.000000
     C  198   0.000000   0.000000   0.000000   0.000000   0.000000   0.000000
     N  199   0.000000   0.000000   0.000000   0.000000   0.000000   0.000000
     C  200   0.000000   0.000000   0.000000   0.000000   0.000000   0.000000
     C  201   0.000000   0.000000   0.000000   0.000000   0.000000   0.000000
     H  202   0.000000   0.000000   0.000000   0.000000   0.000000   0.000000
     H  203   0.000000   0.000000   0.000000   0.000000   0.000000   0.000000
     H  204   0.000000   0.000000   0.000000   0.000000   0.000000   0.000000
     H  205   0.000000   0.000000   0.000000   0.000000   0.000000   0.000000
     H  206   0.000000   0.000000   0.000000   0.000000   0.000000   0.000000
     H  207   0.000000   0.000000   0.000000   0.000000   0.000000   0.000000
     H  208   0.000000   0.000000   0.000000   0.000000   0.000000   0.000000
     C  209   0.000000   0.000000   0.000000   0.000000   0.000000   0.000000
     C  210   0.000000   0.000000   0.000000   0.000000   0.000000   0.000000
     C  211   0.000000   0.000000   0.000000   0.000000   0.000000   0.000000
     C  212   0.000002   0.000000   0.000000   0.000000   0.000000   0.000000
     C  213   0.000000   0.000000   0.000000   0.000000   0.000000   0.000000
     N  214   0.000000   0.000000   0.000000   0.000000   0.000000   0.000000
     C  215   0.000000   0.000000   0.000000   0.000000   0.000000   0.000000
     C  216   0.000000   0.000000   0.000000   0.000000   0.000000   0.000000
     H  217   0.000000   0.000000   0.000000   0.000000   0.000000   0.000000
     H  218   0.000000   0.000000   0.000000   0.000000   0.000000   0.000000
     H  219   0.000000   0.000000   0.000000   0.000000   0.000000   0.000000
     H  220   0.000000   0.000000   0.000000   0.000000   0.000000   0.000000
     H  221   0.000000   0.000000   0.000000   0.000000   0.000000   0.000000
     H  222   0.000000   0.000000   0.000000   0.000000   0.000000   0.000000
     H  223   0.000000   0.000000   0.000000   0.000000   0.000000   0.000000
     C  224   0.000000   0.000012   0.000011   0.000971   0.000030   0.001656
     C  225   0.000000   0.000000   0.000001   0.000014   0.000001   0.000067
     C  226   0.000000   0.000000   0.000000   0.000009   0.000000   0.000006
     C  227   0.000000   0.000001   0.000001   0.000061   0.000001   0.000026
     C  228   0.000000   0.000000   0.000000   0.000002   0.000000   0.000003
     N  229   0.000000   0.000000   0.000000   0.000005   0.000000   0.000018
     C  230   0.000000   0.000000   0.000000   0.000000   0.000000   0.000000
     C  231   0.000000   0.000000   0.000000   0.000000   0.000000   0.000000
     H  232   0.000000   0.000000   0.000000   0.000001   0.000000   0.000002
     H  233   0.000000   0.000000   0.000000   0.000003   0.000000   0.000003
     H  234   0.000000   0.000000   0.000005   0.000094   0.000001   0.000125
     H  235   0.000000   0.000000   0.000000   0.000001   0.000000   0.000003
1


                  H 49       C 50       C 51       C 52       C 53       C 54
 ------------------------------------------------------------------------------
     H  236   0.000000   0.000000   0.000000   0.000000   0.000000   0.000000
     H  237   0.000000   0.000000   0.000000   0.000000   0.000000   0.000000
     H  238   0.000000   0.000000   0.000000   0.000000   0.000000   0.000000
     C  239   0.000000   0.000000   0.000000   0.000000   0.000000   0.000000
     C  240   0.000000   0.000000   0.000000   0.000000   0.000000   0.000000
     C  241   0.000000   0.000000   0.000000   0.000000   0.000000   0.000000
     C  242   0.000000   0.000000   0.000000   0.000000   0.000000   0.000000
     C  243   0.000000   0.000000   0.000000   0.000000   0.000000   0.000000
     N  244   0.000000   0.000000   0.000000   0.000000   0.000000   0.000000
     C  245   0.000000   0.000000   0.000000   0.000000   0.000000   0.000000
     C  246   0.000000   0.000000   0.000000   0.000000   0.000000   0.000000
     H  247   0.000000   0.000000   0.000000   0.000000   0.000000   0.000000
     H  248   0.000000   0.000000   0.000000   0.000000   0.000000   0.000000
     H  249   0.000000   0.000000   0.000000   0.000000   0.000000   0.000000
     H  250   0.000000   0.000000   0.000000   0.000000   0.000000   0.000000
     H  251   0.000000   0.000000   0.000000   0.000000   0.000000   0.000000
     H  252   0.000000   0.000000   0.000000   0.000000   0.000000   0.000000
     H  253   0.000000   0.000000   0.000000   0.000000   0.000000   0.000000
     C  254   0.000000   0.000000   0.000000   0.000000   0.000000   0.000000
     C  255   0.000000   0.000000   0.000000   0.000000   0.000000   0.000000
     C  256   0.000000   0.000000   0.000000   0.000000   0.000000   0.000000
     C  257   0.000000   0.000000   0.000000   0.000000   0.000000   0.000000
     C  258   0.000000   0.000000   0.000000   0.000000   0.000000   0.000000
     N  259   0.000000   0.000000   0.000000   0.000000   0.000000   0.000000
     C  260   0.000000   0.000000   0.000000   0.000000   0.000000   0.000000
     C  261   0.000000   0.000000   0.000000   0.000000   0.000000   0.000000
     H  262   0.000000   0.000000   0.000000   0.000000   0.000000   0.000000
     H  263   0.000000   0.000000   0.000000   0.000000   0.000000   0.000000
     H  264   0.000000   0.000000   0.000000   0.000000   0.000000   0.000000
     H  265   0.000000   0.000000   0.000000   0.000000   0.000000   0.000000
     H  266   0.000000   0.000000   0.000000   0.000000   0.000000   0.000000
     H  267   0.000000   0.000000   0.000000   0.000000   0.000000   0.000000
     H  268   0.000000   0.000000   0.000000   0.000000   0.000000   0.000000
     C  269   0.000000   0.000000   0.000000   0.000000   0.000000   0.000000
     C  270   0.000000   0.000000   0.000000   0.000000   0.000000   0.000000
     C  271   0.000000   0.000000   0.000000   0.000000   0.000000   0.000000
     C  272   0.000000   0.000000   0.000000   0.000000   0.000000   0.000000
     C  273   0.000000   0.000000   0.000000   0.000000   0.000000   0.000000
     N  274   0.000000   0.000000   0.000000   0.000000   0.000000   0.000000
     C  275   0.000000   0.000000   0.000000   0.000000   0.000000   0.000000
     C  276   0.000000   0.000000   0.000000   0.000000   0.000000   0.000000
     H  277   0.000000   0.000000   0.000000   0.000000   0.000000   0.000000
     H  278   0.000000   0.000000   0.000000   0.000000   0.000000   0.000000
     H  279   0.000000   0.000000   0.000000   0.000000   0.000000   0.000000
     H  280   0.000000   0.000000   0.000000   0.000000   0.000000   0.000000
     H  281   0.000000   0.000000   0.000000   0.000000   0.000000   0.000000
     H  282   0.000000   0.000000   0.000000   0.000000   0.000000   0.000000
1


                  H 49       C 50       C 51       C 52       C 53       C 54
 ------------------------------------------------------------------------------
     C  283   0.000000   0.000000   0.000000   0.000000   0.000000   0.000000
     H  284   0.000000   0.000000   0.000000   0.000000   0.000000   0.000000
     H  285   0.000000   0.000000   0.000000   0.000000   0.000000   0.000000
     H  286   0.000000   0.000000   0.000000   0.000000   0.000000   0.000000
     H  287   0.000000   0.000000   0.000000   0.000000   0.000000   0.000000
     C  288   0.000000   0.000000   0.000000   0.000000   0.000000   0.000000
     C  289   0.000000   0.000000   0.000000   0.000000   0.000000   0.000000
     C  290   0.000000   0.000000   0.000000   0.000000   0.000000   0.000000
     C  291   0.000002   0.000000   0.000000   0.000000   0.000000   0.000000
     C  292   0.000000   0.000000   0.000000   0.000000   0.000000   0.000000
     N  293   0.000000   0.000000   0.000000   0.000000   0.000000   0.000000
     C  294   0.000000   0.000001   0.000005   0.000000   0.000000   0.000000
     C  295   0.000000   0.000007   0.000045   0.000002   0.000001   0.000000
     H  296   0.000000   0.000000   0.000000   0.000000   0.000000   0.000000
     H  297   0.000000   0.000000   0.000000   0.000000   0.000000   0.000000
     H  298   0.000000   0.000000   0.000000   0.000000   0.000000   0.000000
     H  299   0.000000   0.000000   0.000000   0.000000   0.000000   0.000000
     H  300   0.000000   0.000000   0.000000   0.000000   0.000000   0.000000
     H  301   0.000000   0.000000   0.000001   0.000000   0.000000   0.000000
     H  302   0.000000   0.000000   0.000000   0.000000   0.000000   0.000000
     C  303   0.000000   0.000000   0.000000   0.000000   0.000000   0.000000
     C  304   0.000004   0.000000   0.000000   0.000000   0.000000   0.000000
     C  305   0.000005   0.000000   0.000000   0.000000   0.000000   0.000000
     C  306   0.000001   0.000000   0.000000   0.000000   0.000000   0.000000
     C  307   0.000001   0.000000   0.000000   0.000000   0.000000   0.000000
     N  308   0.000000   0.000000   0.000000   0.000000   0.000000   0.000000
     C  309   0.000043   0.000000   0.000000   0.000000   0.000000   0.000000
     C  310   0.000000   0.000000   0.000000   0.000000   0.000000   0.000000
     H  311   0.000004   0.000000   0.000000   0.000000   0.000000   0.000000
     H  312   0.000000   0.000000   0.000000   0.000000   0.000000   0.000000
     H  313   0.000000   0.000000   0.000000   0.000000   0.000000   0.000000
     H  314   0.000000   0.000000   0.000000   0.000000   0.000000   0.000000
     H  315   0.000000   0.000000   0.000000   0.000000   0.000000   0.000000
     H  316   0.000000   0.000000   0.000000   0.000000   0.000000   0.000000
     H  317   0.000000   0.000000   0.000000   0.000000   0.000000   0.000000
     C  318   0.000743   0.000000   0.000000   0.000000   0.000000   0.000000
     C  319   0.001710   0.000000   0.000000   0.000000   0.000000   0.000000
     C  320   0.000043   0.000000   0.000000   0.000000   0.000000   0.000000
     C  321   0.000038   0.000000   0.000000   0.000000   0.000000   0.000000
     C  322   0.000012   0.000000   0.000000   0.000000   0.000000   0.000000
     N  323   0.000003   0.000000   0.000000   0.000000   0.000000   0.000000
     C  324   0.002623   0.000000   0.000000   0.000000   0.000000   0.000000
     C  325   0.000061   0.000000   0.000000   0.000000   0.000000   0.000000
     H  326   0.007789   0.000000   0.000000   0.000000   0.000000   0.000000
     H  327   0.000004   0.000000   0.000000   0.000000   0.000000   0.000000
     H  328   0.004356   0.000000   0.000000   0.000000   0.000000   0.000000
     H  329   0.000012   0.000000   0.000000   0.000000   0.000000   0.000000
1


                  H 49       C 50       C 51       C 52       C 53       C 54
 ------------------------------------------------------------------------------
     H  330   0.000522   0.000000   0.000000   0.000000   0.000000   0.000000
     H  331   0.000002   0.000000   0.000000   0.000000   0.000000   0.000000
     H  332   0.000007   0.000000   0.000000   0.000000   0.000000   0.000000
     C  333   0.000000   0.000000   0.000000   0.000000   0.000000   0.000000
     C  334   0.000000   0.000000   0.000000   0.000000   0.000000   0.000000
     C  335   0.000000   0.000000   0.000000   0.000000   0.000000   0.000000
     C  336   0.000000   0.000000   0.000000   0.000000   0.000000   0.000000
     C  337   0.000000   0.000000   0.000000   0.000000   0.000000   0.000000
     N  338   0.000000   0.000000   0.000000   0.000000   0.000000   0.000000
     C  339   0.000000   0.000000   0.000000   0.000000   0.000000   0.000000
     C  340   0.000000   0.000000   0.000000   0.000000   0.000000   0.000000
     H  341   0.000000   0.000000   0.000000   0.000000   0.000000   0.000000
     H  342   0.000000   0.000000   0.000000   0.000000   0.000000   0.000000
     H  343   0.000000   0.000000   0.000000   0.000000   0.000000   0.000000
     H  344   0.000000   0.000000   0.000000   0.000000   0.000000   0.000000
     H  345   0.000000   0.000000   0.000000   0.000000   0.000000   0.000000
     H  346   0.000000   0.000000   0.000000   0.000000   0.000000   0.000000
     H  347   0.000000   0.000000   0.000000   0.000000   0.000000   0.000000
     H  348   0.000000   0.000000   0.000000   0.000000   0.000000   0.000000
1


                  N 55       C 56       C 57       H 58       H 59       H 60
 ------------------------------------------------------------------------------
     N   55   3.032735
     C   56   0.000435   3.955899
     C   57   0.000425   0.981257   3.962701
     H   58   0.005822   0.001737   0.000011   0.983802
     H   59   0.007406   0.000442   0.000066   0.000442   0.985820
     H   60   0.000920   0.963407   0.001595   0.001451   0.000011   0.994171
     H   61   0.000004   0.002450   0.966195   0.000002   0.000000   0.005207
     H   62   0.000004   0.001941   0.974636   0.000005   0.000000   0.000217
     H   63   0.007563   0.000459   0.000017   0.000120   0.000337   0.000058
     H   64   0.005883   0.001993   0.000560   0.000416   0.000123   0.000012
     C   65   0.000003   0.000023   0.000282   0.000000   0.000000   0.000018
     C   66   0.000121   0.002139   0.002070   0.000000   0.000002   0.000037
     C   67   0.000022   0.004630   0.000968   0.000002   0.000001   0.004660
     C   68   0.000003   0.000129   0.000025   0.000000   0.000000   0.000018
     C   69   0.000035   0.003976   0.000066   0.000000   0.000000   0.000265
     N   70   0.000006   0.000587   0.000100   0.000000   0.000000   0.000075
     C   71   0.002458   0.961370   0.004205   0.000022   0.000004   0.002228
     C   72   0.000105   0.005804   0.004674   0.000197   0.000009   0.000264
     H   73   0.000006   0.000523   0.000110   0.000000   0.000000   0.000016
     H   74   0.000001   0.000016   0.000004   0.000000   0.000000   0.000001
     H   75   0.000000   0.000007   0.000002   0.000000   0.000000   0.000001
     H   76   0.000083   0.002170   0.000348   0.000017   0.000004   0.000098
     H   77   0.000018   0.001815   0.000041   0.007697   0.000000   0.001729
     H   78   0.000018   0.003918   0.000284   0.000003   0.000000   0.000029
     H   79   0.000000   0.000002   0.000003   0.000000   0.000000   0.000007
     C   80   0.000006   0.000001   0.000000   0.000000   0.000000   0.000000
     C   81   0.000000   0.000001   0.000000   0.000000   0.000000   0.000000
     C   82   0.000000   0.000001   0.000000   0.000000   0.000000   0.000000
     C   83   0.000000   0.000003   0.000000   0.000000   0.000000   0.000000
     C   84   0.000000   0.000005   0.000000   0.000008   0.000001   0.000000
     N   85   0.000000   0.000005   0.000000   0.000000   0.000000   0.000000
     C   86   0.000008   0.000050   0.000046   0.000009   0.000001   0.000008
     C   87   0.000018   0.000315   0.000098   0.000027   0.000001   0.000002
     H   88   0.000000   0.000000   0.000000   0.000000   0.000000   0.000000
     H   89   0.000000   0.000000   0.000000   0.000000   0.000000   0.000000
     H   90   0.000012   0.000000   0.000000   0.000000   0.000000   0.000000
     H   91   0.000000   0.000000   0.000000   0.000000   0.000000   0.000000
     H   92   0.000001   0.000003   0.000000   0.001043   0.000032   0.000000
     H   93   0.000001   0.000017   0.000000   0.000003   0.000000   0.000001
     H   94   0.000000   0.000076   0.000017   0.000105   0.000006   0.000005
     C   95   0.000006   0.000000   0.000000   0.000000   0.000001   0.000000
     C   96   0.000000   0.000000   0.000000   0.000000   0.000000   0.000000
     C   97   0.000000   0.000000   0.000000   0.000000   0.000000   0.000000
     C   98   0.000001   0.000000   0.000000   0.000000   0.000000   0.000000
     C   99   0.000000   0.000000   0.000000   0.000000   0.000000   0.000000
     N  100   0.000000   0.000000   0.000000   0.000000   0.000000   0.000000
1


                  N 55       C 56       C 57       H 58       H 59       H 60
 ------------------------------------------------------------------------------
     C  101   0.000000   0.000000   0.000000   0.000000   0.000000   0.000000
     C  102   0.000014   0.000004   0.000005   0.000002   0.000002   0.000001
     H  103   0.000004   0.000000   0.000000   0.000000   0.000003   0.000000
     H  104   0.000000   0.000000   0.000000   0.000000   0.000000   0.000000
     H  105   0.000000   0.000000   0.000000   0.000000   0.000000   0.000000
     H  106   0.000000   0.000001   0.000001   0.000000   0.000002   0.000000
     H  107   0.000001   0.000000   0.000000   0.000009   0.000038   0.000000
     H  108   0.000000   0.000000   0.000000   0.000000   0.000000   0.000000
     H  109   0.000000   0.000000   0.000000   0.000000   0.000000   0.000000
     C  110   0.000000   0.000000   0.000000   0.000000   0.000000   0.000000
     C  111   0.000000   0.000000   0.000000   0.000000   0.000000   0.000000
     C  112   0.000000   0.000000   0.000000   0.000000   0.000000   0.000000
     C  113   0.000000   0.000000   0.000000   0.000000   0.000000   0.000000
     C  114   0.000000   0.000000   0.000000   0.000000   0.000000   0.000000
     N  115   0.000000   0.000000   0.000000   0.000000   0.000000   0.000000
     C  116   0.000000   0.000000   0.000000   0.000000   0.000000   0.000000
     C  117   0.000000   0.000000   0.000000   0.000000   0.000000   0.000000
     H  118   0.000000   0.000000   0.000000   0.000000   0.000000   0.000000
     H  119   0.000000   0.000000   0.000000   0.000000   0.000000   0.000000
     H  120   0.000000   0.000000   0.000000   0.000000   0.000000   0.000000
     H  121   0.000000   0.000000   0.000000   0.000000   0.000000   0.000000
     H  122   0.000000   0.000000   0.000000   0.000000   0.000000   0.000000
     H  123   0.000000   0.000000   0.000000   0.000000   0.000000   0.000000
     H  124   0.000000   0.000000   0.000000   0.000000   0.000000   0.000000
     C  125   0.000000   0.000000   0.000000   0.000000   0.000000   0.000000
     C  126   0.000000   0.000000   0.000000   0.000000   0.000000   0.000000
     C  127   0.000000   0.000000   0.000000   0.000000   0.000000   0.000000
     C  128   0.000000   0.000000   0.000000   0.000000   0.000000   0.000000
     C  129   0.000000   0.000000   0.000000   0.000000   0.000000   0.000000
     N  130   0.000000   0.000000   0.000000   0.000000   0.000000   0.000000
     C  131   0.000000   0.000000   0.000000   0.000000   0.000000   0.000000
     C  132   0.000000   0.000000   0.000000   0.000000   0.000000   0.000000
     H  133   0.000000   0.000000   0.000000   0.000000   0.000000   0.000000
     H  134   0.000000   0.000000   0.000000   0.000000   0.000000   0.000000
     H  135   0.000000   0.000000   0.000000   0.000000   0.000000   0.000000
     H  136   0.000000   0.000000   0.000000   0.000000   0.000000   0.000000
     H  137   0.000000   0.000000   0.000000   0.000000   0.000000   0.000000
     H  138   0.000000   0.000000   0.000000   0.000000   0.000000   0.000000
     H  139   0.000000   0.000000   0.000000   0.000000   0.000000   0.000000
     C  140   0.000000   0.000000   0.000000   0.000000   0.000000   0.000000
     H  141   0.000000   0.000000   0.000000   0.000000   0.000000   0.000000
     H  142   0.000000   0.000000   0.000000   0.000000   0.000000   0.000000
     H  143   0.000000   0.000000   0.000000   0.000000   0.000000   0.000000
     H  144   0.000000   0.000000   0.000000   0.000000   0.000000   0.000000
     C  145   0.000000   0.000000   0.000000   0.000000   0.000000   0.000000
     C  146   0.000000   0.000000   0.000000   0.000000   0.000000   0.000000
     C  147   0.000000   0.000000   0.000000   0.000000   0.000000   0.000000
1


                  N 55       C 56       C 57       H 58       H 59       H 60
 ------------------------------------------------------------------------------
     C  148   0.000000   0.000000   0.000000   0.000000   0.000000   0.000000
     C  149   0.000000   0.000000   0.000000   0.000000   0.000000   0.000000
     N  150   0.000000   0.000000   0.000000   0.000000   0.000000   0.000000
     C  151   0.000000   0.000000   0.000000   0.000000   0.000000   0.000000
     C  152   0.000000   0.000000   0.000000   0.000000   0.000000   0.000000
     H  153   0.000000   0.000000   0.000000   0.000000   0.000000   0.000000
     H  154   0.000000   0.000000   0.000000   0.000000   0.000000   0.000000
     H  155   0.000000   0.000000   0.000000   0.000000   0.000000   0.000000
     H  156   0.000000   0.000000   0.000000   0.000000   0.000000   0.000000
     H  157   0.000000   0.000000   0.000000   0.000000   0.000000   0.000000
     H  158   0.000000   0.000000   0.000000   0.000000   0.000000   0.000000
     C  159   0.000000   0.000000   0.000000   0.000000   0.000000   0.000000
     C  160   0.000000   0.000000   0.000000   0.000000   0.000000   0.000000
     C  161   0.000000   0.000000   0.000000   0.000000   0.000000   0.000000
     C  162   0.000000   0.000000   0.000000   0.000000   0.000000   0.000000
     C  163   0.000000   0.000000   0.000000   0.000000   0.000000   0.000000
     N  164   0.000000   0.000000   0.000000   0.000000   0.000000   0.000000
     C  165   0.000000   0.000000   0.000000   0.000000   0.000000   0.000000
     C  166   0.000000   0.000000   0.000000   0.000000   0.000000   0.000000
     H  167   0.000000   0.000000   0.000000   0.000000   0.000000   0.000000
     H  168   0.000000   0.000000   0.000000   0.000000   0.000000   0.000000
     H  169   0.000000   0.000000   0.000000   0.000000   0.000000   0.000000
     H  170   0.000000   0.000000   0.000000   0.000000   0.000000   0.000000
     H  171   0.000000   0.000000   0.000000   0.000000   0.000000   0.000000
     H  172   0.000000   0.000000   0.000000   0.000000   0.000000   0.000000
     H  173   0.000000   0.000000   0.000000   0.000000   0.000000   0.000000
     C  174   0.000000   0.000000   0.000000   0.000000   0.000000   0.000000
     C  175   0.000000   0.000000   0.000001   0.000000   0.000000   0.000000
     C  176   0.000000   0.000000   0.000000   0.000000   0.000000   0.000000
     C  177   0.000000   0.000000   0.000000   0.000000   0.000000   0.000000
     C  178   0.000000   0.000000   0.000000   0.000000   0.000000   0.000000
     C  179   0.000000   0.000000   0.000000   0.000000   0.000000   0.000000
     C  180   0.000000   0.000001   0.000013   0.000000   0.000000   0.000000
     C  181   0.000000   0.000003   0.000064   0.000000   0.000000   0.000000
     H  182   0.000000   0.000000   0.000000   0.000000   0.000000   0.000000
     H  183   0.000000   0.000000   0.000000   0.000000   0.000000   0.000000
     H  184   0.000000   0.000000   0.000000   0.000000   0.000000   0.000000
     H  185   0.000000   0.000000   0.000000   0.000000   0.000000   0.000000
     H  186   0.000000   0.000000   0.000000   0.000000   0.000000   0.000000
     H  187   0.000000   0.000000   0.000000   0.000000   0.000000   0.000000
     H  188   0.000000   0.000000   0.000000   0.000000   0.000000   0.000000
     C  189   0.000000   0.000000   0.000000   0.000000   0.000000   0.000000
     C  190   0.000000   0.000000   0.000000   0.000000   0.000000   0.000000
     H  191   0.000000   0.000000   0.000000   0.000000   0.000000   0.000000
     H  192   0.000000   0.000000   0.000000   0.000000   0.000000   0.000000
     H  193   0.000000   0.000000   0.000000   0.000000   0.000000   0.000000
     C  194   0.000000   0.000000   0.000000   0.000000   0.000000   0.000000
1


                  N 55       C 56       C 57       H 58       H 59       H 60
 ------------------------------------------------------------------------------
     C  195   0.000000   0.000000   0.000000   0.000000   0.000000   0.000000
     C  196   0.000000   0.000000   0.000000   0.000000   0.000000   0.000000
     C  197   0.000000   0.000000   0.000000   0.000000   0.000000   0.000000
     C  198   0.000000   0.000000   0.000000   0.000000   0.000000   0.000000
     N  199   0.000000   0.000000   0.000000   0.000000   0.000000   0.000000
     C  200   0.000000   0.000000   0.000000   0.000000   0.000000   0.000000
     C  201   0.000000   0.000000   0.000001   0.000000   0.000000   0.000000
     H  202   0.000000   0.000000   0.000000   0.000000   0.000000   0.000000
     H  203   0.000000   0.000000   0.000000   0.000000   0.000000   0.000000
     H  204   0.000000   0.000000   0.000000   0.000000   0.000000   0.000000
     H  205   0.000000   0.000000   0.000000   0.000000   0.000000   0.000000
     H  206   0.000000   0.000000   0.000000   0.000000   0.000000   0.000000
     H  207   0.000000   0.000000   0.000000   0.000000   0.000000   0.000000
     H  208   0.000000   0.000000   0.000000   0.000000   0.000000   0.000000
     C  209   0.000000   0.000000   0.000000   0.000000   0.000000   0.000000
     C  210   0.000000   0.000000   0.000000   0.000000   0.000000   0.000000
     C  211   0.000000   0.000000   0.000000   0.000000   0.000000   0.000000
     C  212   0.000000   0.000000   0.000000   0.000000   0.000000   0.000000
     C  213   0.000000   0.000000   0.000000   0.000000   0.000000   0.000000
     N  214   0.000000   0.000000   0.000000   0.000000   0.000000   0.000000
     C  215   0.000000   0.000000   0.000000   0.000000   0.000000   0.000000
     C  216   0.000000   0.000000   0.000000   0.000000   0.000000   0.000000
     H  217   0.000000   0.000000   0.000000   0.000000   0.000000   0.000000
     H  218   0.000000   0.000000   0.000000   0.000000   0.000000   0.000000
     H  219   0.000000   0.000000   0.000000   0.000000   0.000000   0.000000
     H  220   0.000000   0.000000   0.000000   0.000000   0.000000   0.000000
     H  221   0.000000   0.000000   0.000000   0.000000   0.000000   0.000000
     H  222   0.000000   0.000000   0.000000   0.000000   0.000000   0.000000
     H  223   0.000000   0.000000   0.000000   0.000000   0.000000   0.000000
     C  224   0.000045   0.000007   0.000014   0.000000   0.000001   0.000000
     C  225   0.000002   0.000000   0.000000   0.000000   0.000000   0.000000
     C  226   0.000000   0.000000   0.000000   0.000000   0.000000   0.000000
     C  227   0.000002   0.000001   0.000029   0.000000   0.000000   0.000000
     C  228   0.000000   0.000000   0.000001   0.000000   0.000000   0.000000
     N  229   0.000001   0.000000   0.000001   0.000000   0.000000   0.000000
     C  230   0.000000   0.000000   0.000000   0.000000   0.000000   0.000000
     C  231   0.000000   0.000000   0.000000   0.000000   0.000000   0.000000
     H  232   0.000000   0.000000   0.000000   0.000000   0.000000   0.000000
     H  233   0.000001   0.000000   0.000000   0.000000   0.000000   0.000000
     H  234   0.000010   0.000001   0.000001   0.000000   0.000000   0.000000
     H  235   0.000000   0.000000   0.000000   0.000000   0.000000   0.000000
     H  236   0.000000   0.000000   0.000000   0.000000   0.000000   0.000000
     H  237   0.000000   0.000000   0.000000   0.000000   0.000000   0.000000
     H  238   0.000000   0.000000   0.000000   0.000000   0.000000   0.000000
     C  239   0.000000   0.000000   0.000000   0.000000   0.000000   0.000000
     C  240   0.000000   0.000000   0.000000   0.000000   0.000000   0.000000
     C  241   0.000000   0.000000   0.000000   0.000000   0.000000   0.000000
1


                  N 55       C 56       C 57       H 58       H 59       H 60
 ------------------------------------------------------------------------------
     C  242   0.000000   0.000000   0.000000   0.000000   0.000000   0.000000
     C  243   0.000000   0.000000   0.000000   0.000000   0.000000   0.000000
     N  244   0.000000   0.000000   0.000000   0.000000   0.000000   0.000000
     C  245   0.000000   0.000000   0.000000   0.000000   0.000000   0.000000
     C  246   0.000000   0.000000   0.000000   0.000000   0.000000   0.000000
     H  247   0.000000   0.000000   0.000000   0.000000   0.000000   0.000000
     H  248   0.000000   0.000000   0.000000   0.000000   0.000000   0.000000
     H  249   0.000000   0.000000   0.000000   0.000000   0.000000   0.000000
     H  250   0.000000   0.000000   0.000000   0.000000   0.000000   0.000000
     H  251   0.000000   0.000000   0.000000   0.000000   0.000000   0.000000
     H  252   0.000000   0.000000   0.000000   0.000000   0.000000   0.000000
     H  253   0.000000   0.000000   0.000000   0.000000   0.000000   0.000000
     C  254   0.000000   0.000000   0.000000   0.000000   0.000000   0.000000
     C  255   0.000000   0.000000   0.000000   0.000000   0.000000   0.000000
     C  256   0.000000   0.000000   0.000000   0.000000   0.000000   0.000000
     C  257   0.000000   0.000000   0.000000   0.000000   0.000000   0.000000
     C  258   0.000000   0.000000   0.000000   0.000000   0.000000   0.000000
     N  259   0.000000   0.000000   0.000000   0.000000   0.000000   0.000000
     C  260   0.000000   0.000000   0.000000   0.000000   0.000000   0.000000
     C  261   0.000000   0.000000   0.000000   0.000000   0.000000   0.000000
     H  262   0.000000   0.000000   0.000000   0.000000   0.000000   0.000000
     H  263   0.000000   0.000000   0.000000   0.000000   0.000000   0.000000
     H  264   0.000000   0.000000   0.000000   0.000000   0.000000   0.000000
     H  265   0.000000   0.000000   0.000000   0.000000   0.000000   0.000000
     H  266   0.000000   0.000000   0.000000   0.000000   0.000000   0.000000
     H  267   0.000000   0.000000   0.000000   0.000000   0.000000   0.000000
     H  268   0.000000   0.000000   0.000000   0.000000   0.000000   0.000000
     C  269   0.000000   0.000000   0.000000   0.000000   0.000000   0.000000
     C  270   0.000000   0.000000   0.000000   0.000000   0.000000   0.000000
     C  271   0.000000   0.000000   0.000000   0.000000   0.000000   0.000000
     C  272   0.000000   0.000000   0.000000   0.000000   0.000000   0.000000
     C  273   0.000000   0.000000   0.000000   0.000000   0.000000   0.000000
     N  274   0.000000   0.000000   0.000000   0.000000   0.000000   0.000000
     C  275   0.000000   0.000000   0.000000   0.000000   0.000000   0.000000
     C  276   0.000000   0.000000   0.000000   0.000000   0.000000   0.000000
     H  277   0.000000   0.000000   0.000000   0.000000   0.000000   0.000000
     H  278   0.000000   0.000000   0.000000   0.000000   0.000000   0.000000
     H  279   0.000000   0.000000   0.000000   0.000000   0.000000   0.000000
     H  280   0.000000   0.000000   0.000000   0.000000   0.000000   0.000000
     H  281   0.000000   0.000000   0.000000   0.000000   0.000000   0.000000
     H  282   0.000000   0.000000   0.000000   0.000000   0.000000   0.000000
     C  283   0.000000   0.000000   0.000000   0.000000   0.000000   0.000000
     H  284   0.000000   0.000000   0.000000   0.000000   0.000000   0.000000
     H  285   0.000000   0.000000   0.000000   0.000000   0.000000   0.000000
     H  286   0.000000   0.000000   0.000000   0.000000   0.000000   0.000000
     H  287   0.000000   0.000000   0.000000   0.000000   0.000000   0.000000
     C  288   0.000000   0.000000   0.000004   0.000000   0.000000   0.000000
1


                  N 55       C 56       C 57       H 58       H 59       H 60
 ------------------------------------------------------------------------------
     C  289   0.000000   0.000000   0.000001   0.000000   0.000000   0.000000
     C  290   0.000000   0.000000   0.000007   0.000000   0.000000   0.000000
     C  291   0.000000   0.000000   0.000000   0.000000   0.000000   0.000000
     C  292   0.000000   0.000000   0.000005   0.000000   0.000000   0.000000
     N  293   0.000000   0.000000   0.000006   0.000000   0.000000   0.000000
     C  294   0.000000   0.000013   0.000400   0.000000   0.000000   0.000000
     C  295   0.000001   0.000133   0.005061   0.000000   0.000000   0.000000
     H  296   0.000000   0.000000   0.000000   0.000000   0.000000   0.000000
     H  297   0.000000   0.000000   0.000000   0.000000   0.000000   0.000000
     H  298   0.000000   0.000000   0.000000   0.000000   0.000000   0.000000
     H  299   0.000000   0.000000   0.000000   0.000000   0.000000   0.000000
     H  300   0.000000   0.000000   0.000002   0.000000   0.000000   0.000000
     H  301   0.000000   0.000006   0.000028   0.000000   0.000000   0.000000
     H  302   0.000000   0.000004   0.000017   0.000000   0.000000   0.000000
     C  303   0.000000   0.000000   0.000000   0.000000   0.000000   0.000000
     C  304   0.000000   0.000000   0.000000   0.000000   0.000000   0.000000
     C  305   0.000000   0.000000   0.000000   0.000000   0.000000   0.000000
     C  306   0.000000   0.000000   0.000000   0.000000   0.000000   0.000000
     C  307   0.000000   0.000000   0.000000   0.000000   0.000000   0.000000
     N  308   0.000000   0.000000   0.000000   0.000000   0.000000   0.000000
     C  309   0.000000   0.000000   0.000000   0.000000   0.000000   0.000000
     C  310   0.000000   0.000000   0.000000   0.000000   0.000000   0.000000
     H  311   0.000000   0.000000   0.000000   0.000000   0.000000   0.000000
     H  312   0.000000   0.000000   0.000000   0.000000   0.000000   0.000000
     H  313   0.000000   0.000000   0.000000   0.000000   0.000000   0.000000
     H  314   0.000000   0.000000   0.000000   0.000000   0.000000   0.000000
     H  315   0.000000   0.000000   0.000000   0.000000   0.000000   0.000000
     H  316   0.000000   0.000000   0.000000   0.000000   0.000000   0.000000
     H  317   0.000000   0.000000   0.000000   0.000000   0.000000   0.000000
     C  318   0.000000   0.000000   0.000000   0.000000   0.000000   0.000000
[truncated: 573,360 more chars]
