# Supplementary material for: Characterization by SEM, TEM and Quantum-Chemical Simulations of the Spherical Carbon with Nitrogen (SCN) Active Carbon Produced by Thermal Decomposition of Poly(vinylpyridine-divinylbenzene) Copolymer
Source: Materials (Basel). 2009 Sep 7;2(3):1239–51. doi: 10.3390/ma2031239 (PMC5445732; doi:10.3390/ma2031239)
Supplement: Supplementary file 1 [file materials-02-01239-s001.zip › Supplementary Data/m01.mop]

PM3 T=200000000.0 bonds SINGLET XYZ DDMIN=0.00 DUMP=00.1 GNORM=01.115 CHARGE=+0 &
DENOUT OLDENS SCFCRT=1.D-07 EF  CYCLES=5002 PL SHIFT=040.0
 SKN_2 model by PM3. Point=01. Mult=01.
  C        -1.10721496 +1    1.1675575 +1    0.2534506 +1                        -0.1382
  C         0.25269337 +1    0.9644687 +1    0.4578218 +1                        -0.0552
  C         1.09606789 +1    2.0638170 +1    0.5988323 +1                        -0.1414
  C        -1.59260913 +1    2.4762556 +1    0.1913723 +1                        -0.0560
  C         0.55547800 +1    3.3508454 +1    0.5343618 +1                        -0.0660
  N        -0.77619867 +1    3.5421336 +1    0.3270726 +1                        -0.0629
  C         1.40063688 +1    4.5926977 +1    0.6821624 +1                        -0.0519
  C         2.52689875 +1    4.6199874 +1   -0.2246644 +1                         0.0635
  H         2.17039399 +1    1.9281834 +1    0.7779995 +1                         0.1244
  H         0.65981691 +1   -0.0510600 +1    0.5104292 +1                         0.1139
  H        -1.79068258 +1    0.3182850 +1    0.1416018 +1                         0.1301
  H        -2.65172087 +1    2.7082354 +1    0.0299739 +1                         0.1206
  H         0.80075194 +1    5.4847257 +1    0.3076060 +1                         0.1485
  C         4.42410160 +1    2.3749843 +1    3.0583278 +1                        -0.1410
  C         3.71493526 +1    3.3368508 +1    2.3458190 +1                        -0.0823
  C         2.51386857 +1    3.8324038 +1    2.8548112 +1                        -0.1340
  C         3.91597219 +1    1.9241135 +1    4.2759411 +1                        -0.0682
  C         2.06073666 +1    3.3389419 +1    4.0895888 +1                        -0.0415
  N         2.75290424 +1    2.4030060 +1    4.7741403 +1                        -0.0711
  C         1.71500844 +1    4.9047943 +1    2.1698011 +1                        -0.0111
  C         2.40157754 +1    6.2686462 +1    2.3204211 +1                        -0.1305
  H         4.10256522 +1    3.7082542 +1    1.3877797 +1                         0.1031
  H         5.36949522 +1    1.9800257 +1    2.6725251 +1                         0.1213
  H         4.42415941 +1    1.1709436 +1    4.8995932 +1                         0.1263
  H         0.71920495 +1    4.9793709 +1    2.6841897 +1                         0.1080
  H         1.86993103 +1    7.0289583 +1    1.7004692 +1                         0.0732
  H         3.44381390 +1    6.2245559 +1    1.9419873 +1                         0.0585
  H         1.14040106 +1    3.7023026 +1    4.5698961 +1                         0.1412
  C        -1.14956356 +1    8.1414669 +1    3.8815735 +1                        -0.1337
  C        -1.51771903 +1    7.8300129 +1    5.1956703 +1                        -0.0963
  C        -0.60461951 +1    7.1542767 +1    6.0187344 +1                        -0.0798
  C         0.11120873 +1    7.8106750 +1    3.3954810 +1                        -0.1323
  C         0.63392820 +1    6.8608548 +1    5.5114007 +1                        -0.2803
  C         1.02834869 +1    7.1574350 +1    4.2259529 +1                        -0.0998
  C        -2.82148398 +1    8.3119322 +1    5.7740111 +1                        -0.0270
  C        -2.79474578 +1    9.8417503 +1    5.8762715 +1                        -0.1352
  H        -1.85290472 +1    8.6735037 +1    3.2304029 +1                         0.1040
  H         0.39104440 +1    8.0390952 +1    2.3546305 +1                         0.0989
  H        -2.91854561 +1    7.8974884 +1    6.8157746 +1                         0.0710
  H        -2.61209181 +1   10.2704445 +1    4.8678119 +1                         0.0819
  H        -3.79160935 +1   10.2165408 +1    6.1898447 +1                         0.0483
  H        -0.85373268 +1    6.8961567 +1    7.0537902 +1                         0.1018
  C         2.39518388 +1    6.7348391 +1    3.7771156 +1                        -0.0206
  C         3.45625338 +1    7.7988334 +1    4.0771540 +1                        -0.0658
  H         2.67250889 +1    5.8556458 +1    4.4219494 +1                         0.0929
  H         3.46489278 +1    7.9430283 +1    5.1787827 +1                         0.0801
  H         4.45879279 +1    7.4109265 +1    3.8025303 +1                         0.0561
  C        -6.92684112 +1    5.4604971 +1    5.1610179 +1                        -0.1639
  C        -6.20209383 +1    6.6183523 +1    4.8561867 +1                        -0.0215
  C        -6.51996890 +1    7.2974030 +1    3.6770065 +1                        -0.1766
  C        -7.92592014 +1    5.0204198 +1    4.2956774 +1                        -0.0543
  C        -7.52519966 +1    6.8054460 +1    2.8460623 +1                        -0.0648
  N        -8.21441371 +1    5.6831323 +1    3.1512800 +1                        -0.0861
  C        -5.06124700 +1    7.0351604 +1    5.7487889 +1                        -0.0346
  C        -4.03675781 +1    7.8591336 +1    4.9547604 +1                        -0.1188
  H        -6.70959363 +1    4.9165564 +1    6.0946821 +1                         0.1288
  H        -8.52200376 +1    4.1211126 +1    4.4900806 +1                         0.1212
  H        -4.54245573 +1    6.0787646 +1    6.0296998 +1                         0.0786
  H        -4.55552596 +1    8.7291679 +1    4.4880929 +1                         0.0563
  H        -3.69246116 +1    7.2444436 +1    4.0961120 +1                         0.0731
  H        -7.79950101 +1    7.2966802 +1    1.9021881 +1                         0.1139
  H        -5.96015306 +1    8.2093492 +1    3.3948223 +1                         0.1315
  C        -7.23928158 +1   10.9417907 +1    6.2093462 +1                        -0.1337
  C        -6.82850559 +1    9.6132886 +1    6.1270534 +1                        -0.0743
  C        -5.95868609 +1    9.0937632 +1    7.0853342 +1                        -0.0852
  C        -6.78280402 +1   11.7333654 +1    7.2604020 +1                        -0.0619
  C        -5.53649885 +1    9.9509810 +1    8.1164832 +1                        -0.0664
  N        -5.94219922 +1   11.2377958 +1    8.2018011 +1                        -0.1444
  C        -5.45610899 +1    7.6781349 +1    7.1015374 +1                        -0.0315
  C        -6.35917119 +1    6.7688579 +1    7.9529116 +1                        -0.1031
  H        -7.19434632 +1    8.9747376 +1    5.3121295 +1                         0.1252
  H        -7.92803089 +1   11.3597724 +1    5.4644857 +1                         0.1393
  H        -7.07840023 +1   12.7812021 +1    7.3832079 +1                         0.1166
  H        -4.46312936 +1    7.7219833 +1    7.6401947 +1                         0.0808
  H        -6.19561437 +1    5.7108775 +1    7.6376426 +1                         0.0568
  H        -6.02165858 +1    6.8243195 +1    9.0067857 +1                         0.0635
  H        -4.85232428 +1    9.6211366 +1    8.9097443 +1                         0.1150
  C        -8.61862928 +1    5.5335717 +1   12.7294166 +1                        -0.1499
  C        -9.00416919 +1    4.4509582 +1   11.9446561 +1                        -0.0564
  C        -9.01765264 +1    4.5824075 +1   10.5613412 +1                        -0.1537
  C        -8.25368973 +1    6.7206904 +1   12.0971152 +1                        -0.0781
  C        -8.65153976 +1    5.8036431 +1    9.9741304 +1                        -0.0360
  N        -8.27293684 +1    6.8533284 +1   10.7514679 +1                        -0.0750
  C        -8.68597378 +1    5.9343103 +1    8.4697002 +1                        -0.0214
  C        -7.84920386 +1    7.0780761 +1    7.8938642 +1                        -0.1190
  H        -9.31891878 +1    3.7406165 +1    9.9273428 +1                         0.1159
  H        -9.29640542 +1    3.5050726 +1   12.4129168 +1                         0.1107
  H        -8.60398932 +1    5.4592621 +1   13.8237647 +1                         0.1370
  H        -7.92940459 +1    7.6125011 +1   12.6585572 +1                         0.1117
  H        -8.24028585 +1    4.9818975 +1    8.0715591 +1                         0.0615
  H        -8.07206220 +1    8.0322010 +1    8.4114355 +1                         0.0817
  H        -8.14594880 +1    7.2413516 +1    6.8341989 +1                         0.0634
  C       -10.84181447 +1    8.4396678 +1    6.4959307 +1                        -0.1640
  C       -10.96726633 +1    8.3386477 +1    7.8832910 +1                        -0.0226
  C       -10.98616522 +1    9.5203386 +1    8.6338019 +1                        -0.1502
  C       -10.78226109 +1    9.6981032 +1    5.8984697 +1                        -0.0593
  C       -10.93013336 +1   10.7497660 +1    7.9786660 +1                        -0.0723
  N       -10.83517248 +1   10.8333357 +1    6.6318832 +1                        -0.0765
  C       -11.06579923 +1    7.0106398 +1    8.5807968 +1                        -0.0359
  C       -10.13325247 +1    5.9618723 +1    7.9563128 +1                        -0.1193
  H       -10.77956946 +1    7.5186048 +1    5.8959207 +1                         0.1305
  H       -10.69547454 +1    9.8353994 +1    4.8140424 +1                         0.1178
  H       -10.73568975 +1    7.1846697 +1    9.6384296 +1                         0.0810
  H       -10.56516792 +1    4.9511328 +1    8.1265847 +1                         0.0623
  H       -10.12765029 +1    6.0946612 +1    6.8488511 +1                         0.0715
  H       -10.97912404 +1   11.7047333 +1    8.5191128 +1                         0.1191
  H       -11.06945520 +1    9.4869919 +1    9.7273252 +1                         0.1199
  C       -13.61733266 +1    3.7658387 +1    6.2460149 +1                        -0.1476
  C       -13.15362861 +1    4.3901397 +1    7.3977393 +1                        -0.0752
  C       -13.01372433 +1    5.7833739 +1    7.4323176 +1                        -0.1196
  C       -13.93309613 +1    4.5438973 +1    5.1318588 +1                        -0.0619
  C       -13.36846493 +1    6.5005758 +1    6.2838269 +1                        -0.0685
  N       -13.80961832 +1    5.8893438 +1    5.1608757 +1                        -0.0723
  C       -12.50139507 +1    6.4247551 +1    8.6930549 +1                        -0.0130
  C       -13.51759390 +1    7.3448721 +1    9.3789793 +1                        -0.0994
  H       -12.90228268 +1    3.7919232 +1    8.2823561 +1                         0.1074
  H       -13.73851690 +1    2.6785821 +1    6.2125367 +1                         0.1163
  H       -14.29813433 +1    4.1153531 +1    4.1916006 +1                         0.1207
  H       -12.37363464 +1    5.5786910 +1    9.4260525 +1                         0.0597
  H       -14.36138867 +1    6.7149269 +1    9.7349155 +1                         0.0691
  H       -13.04107810 +1    7.7566523 +1   10.2944143 +1                         0.0480
  H       -13.33909581 +1    7.6021890 +1    6.2565399 +1                         0.1392
  C       -18.75985904 +1    6.9242856 +1    8.9474611 +1                        -0.2985
  C       -18.09675204 +1    6.8349908 +1   10.1410207 +1                        -0.0546
  C       -16.93310257 +1    7.5966404 +1   10.2791253 +1                        -0.1654
  C       -18.33715931 +1    7.7080222 +1    7.9021950 +1                        -0.0634
  C       -16.50887963 +1    8.3978396 +1    9.2075884 +1                        -0.0883
  N       -17.20293161 +1    8.4445726 +1    8.0365763 +1                        -0.0943
  C       -15.23529643 +1    9.1984658 +1    9.3292076 +1                        -0.0228
  C       -14.10026930 +1    8.4918338 +1    8.5733504 +1                        -0.1444
  H       -16.35667922 +1    7.5756254 +1   11.2104800 +1                         0.1033
  H       -18.46148357 +1    6.1960254 +1   10.9506860 +1                         0.1038
  H       -18.86161320 +1    7.7870742 +1    6.9399915 +1                         0.1055
  H       -14.95796902 +1    9.2422934 +1   10.4202143 +1                         0.0691
  H       -14.45718279 +1    8.1403993 +1    7.5811960 +1                         0.0847
  H       -13.31701401 +1    9.2481440 +1    8.3437515 +1                         0.0640
  C       -15.34769748 +1   10.6417597 +1    8.8204622 +1                        -0.1079
  H       -14.39243796 +1   10.8961511 +1    8.3068681 +1                         0.0568
  H       -16.13527162 +1   10.7268801 +1    8.0459495 +1                         0.0836
  H         2.60859264 +1    3.9268694 +1   -1.0568557 +1                         0.0962
  H         3.31112375 +1    5.3683443 +1   -0.1295472 +1                         0.0984
  C         5.66302782 +1   20.9794142 +1    8.4769139 +1                        -0.0199
  C         6.09193956 +1   20.1327964 +1    9.4729873 +1                        -0.0960
  C         6.08578876 +1   18.8806122 +1    9.4498221 +1                        -0.1630
  C         5.19831824 +1   20.1962339 +1    7.3952035 +1                        -0.0933
  C         5.64354735 +1   18.0643342 +1    8.4241531 +1                         0.0947
  N         5.18861695 +1   18.8288260 +1    7.3805397 +1                        -0.0993
  C         5.60004648 +1   16.5686866 +1    8.3865596 +1                        -0.0337
  C         5.97858674 +1   15.9902984 +1    9.7410584 +1                        -0.1316
  H         6.97355757 +1   16.3248774 +1   10.0655273 +1                         0.0563
  H         5.66920215 +1   22.0701909 +1    8.4813981 +1                         0.1336
  H         4.80363181 +1   20.6605929 +1    6.4769232 +1                         0.1334
  H         4.53928980 +1   16.2664251 +1    8.1700522 +1                         0.0957
  H         5.26203339 +1   16.2882073 +1   10.5165429 +1                         0.0466
  C        10.12749936 +1   15.9753289 +1    8.1966923 +1                        -0.1615
  C         8.77935726 +1   15.6338217 +1    8.1701885 +1                        -0.0696
  C         7.90783358 +1   16.3314953 +1    7.3311362 +1                        -0.1185
  C        10.58561950 +1   17.0116765 +1    7.3847546 +1                        -0.0704
  C         8.43527982 +1   17.3596752 +1    6.5364764 +1                        -0.0639
  N         9.74542328 +1   17.6890920 +1    6.5692874 +1                        -0.0800
  C         6.44674384 +1   15.9933907 +1    7.2269187 +1                        -0.0184
  C         6.23942900 +1   14.4754313 +1    7.1088628 +1                        -0.1293
  H         8.40404673 +1   14.8139150 +1    8.7997840 +1                         0.1361
  H        10.82646641 +1   15.4369938 +1    8.8491552 +1                         0.1186
  H        11.63592411 +1   17.3261265 +1    7.3616802 +1                         0.1147
  H         6.06549953 +1   16.4626341 +1    6.2807796 +1                         0.0839
  H         6.02371867 +1   14.0311057 +1    8.1130215 +1                         0.0846
  H         7.17908409 +1   13.9930224 +1    6.7648743 +1                         0.0722
  H         7.81784934 +1   17.9484320 +1    5.8462192 +1                         0.1222
  C         2.20458512 +1   13.4788123 +1    8.4609070 +1                        -0.0898
  C         1.13910271 +1   14.0239808 +1    7.7359775 +1                        -0.0729
  C         1.41462293 +1   14.7745356 +1    6.5925695 +1                        -0.0860
  C         3.50122219 +1   13.5736659 +1    7.9771826 +1                        -0.1025
  C         2.71373996 +1   14.8551312 +1    6.0988701 +1                        -0.0946
  C         3.75666371 +1   14.2024591 +1    6.7550321 +1                        -0.0862
  C        -0.29005139 +1   13.6907024 +1    8.0902882 +1                        -0.0201
  C        -0.48861428 +1   12.1777703 +1    7.8896594 +1                        -0.1408
  H         2.01072235 +1   12.9363984 +1    9.3938714 +1                         0.1086
  H         4.34864202 +1   13.1465718 +1    8.5355322 +1                         0.1185
  H        -0.96804693 +1   14.2467023 +1    7.3936407 +1                         0.0706
  H         0.49594965 +1   11.6698260 +1    7.7976787 +1                         0.1028
  H        -0.93766582 +1   11.7216925 +1    8.8081069 +1                         0.0556
  H         2.90680266 +1   15.4080827 +1    5.1721894 +1                         0.1067
  H         0.59861041 +1   15.2602305 +1    6.0447901 +1                         0.1048
  C         5.12128004 +1   14.1142541 +1    6.1257460 +1                        -0.0248
  C         5.35098542 +1   12.6873900 +1    5.5901209 +1                        -0.1151
  H         5.17219500 +1   14.8362965 +1    5.2696166 +1                         0.0730
  H         4.83815778 +1   11.9497247 +1    6.2424020 +1                         0.0639
  H         6.43253843 +1   12.4377871 +1    5.6535205 +1                         0.0704
  C        -3.24308672 +1   16.4141896 +1   10.4811121 +1                        -0.1705
  C        -2.33733282 +1   15.3956576 +1   10.8016886 +1                        -0.0708
  C        -1.60460508 +1   15.5091969 +1   11.9845357 +1                        -0.1361
  C        -3.39696243 +1   17.4939577 +1   11.3490463 +1                        -0.0614
  C        -1.80701803 +1   16.6131729 +1   12.8153924 +1                        -0.0467
  N        -2.68950325 +1   17.5873452 +1   12.4988223 +1                        -0.0834
  C        -2.11846504 +1   14.2704506 +1    9.8257452 +1                        -0.0081
  C        -0.61143315 +1   14.1420340 +1    9.5221819 +1                        -0.1197
  H        -3.80810514 +1   16.3885624 +1    9.5412480 +1                         0.1189
  H        -4.08766017 +1   18.3205933 +1   11.1458010 +1                         0.1183
  H        -2.64105615 +1   14.5582131 +1    8.8739151 +1                         0.0771
  H        -0.13963474 +1   13.4589103 +1   10.2602319 +1                         0.0802
  H        -0.13286367 +1   15.1297117 +1    9.6853039 +1                         0.0742
  H        -1.26420746 +1   16.7442966 +1   13.7596446 +1                         0.1284
  H        -0.87238115 +1   14.7378279 +1   12.2644750 +1                         0.1486
  C        -1.49735532 +1   11.9606409 +1   13.7323782 +1                        -0.4566
  C        -2.20275844 +1   12.6050220 +1   12.7365321 +1                        -0.0400
  C        -2.13753436 +1   12.1560220 +1   11.4048712 +1                        -0.2581
  C        -0.76465851 +1   10.8308018 +1   13.3785278 +1                        -0.0153
  C        -1.41310201 +1   10.9727985 +1   11.1406568 +1                        -0.0617
  N        -0.75286601 +1   10.3233658 +1   12.1137091 +1                        -0.1169
  C        -2.70559875 +1   12.9013871 +1   10.2048856 +1                        -0.0934
  C        -4.08732041 +1   12.6942970 +1   10.6334007 +1                         0.3552
  H        -2.83782648 +1   13.4650712 +1   13.0091903 +1                         0.0989
  H        -1.34835251 +1   12.3926328 +1   15.2495525 +1                         0.2952
  H        -0.13308571 +1   10.2967911 +1   14.1119568 +1                         0.1074
  H        -2.51086201 +1   12.2610672 +1    9.2887677 +1                         0.1475
  H        -4.53471587 +1   11.7030021 +1   10.4213859 +1                         0.1301
  H        -1.30506683 +1   10.5725668 +1   10.1172731 +1                         0.1285
  C        -5.93801447 +1   10.1588723 +1   14.7426183 +1                        -0.1487
  C        -6.71893864 +1    9.9013856 +1   13.6232327 +1                        -0.0694
  C        -6.85035870 +1   10.8769805 +1   12.6359441 +1                        -0.1324
  C        -5.29855506 +1   11.3974597 +1   14.8535777 +1                        -0.0390
  C        -6.19372825 +1   12.0997217 +1   12.7980553 +1                        -0.0872
  N        -5.43384035 +1   12.3437916 +1   13.9025301 +1                        -0.0759
  C        -6.29221881 +1   13.1871326 +1   11.7550891 +1                        -0.0064
  C        -4.89103323 +1   13.6646517 +1   11.3443127 +1                        -0.2268
  H        -7.46144631 +1   10.6849255 +1   11.7456453 +1                         0.1278
  H        -7.22783636 +1    8.9306916 +1   13.5049790 +1                         0.1176
  H        -5.81582404 +1    9.4015271 +1   15.5334153 +1                         0.1237
  H        -4.64374869 +1   11.6616584 +1   15.6952029 +1                         0.1363
  H        -6.80939741 +1   12.7662456 +1   10.8543367 +1                         0.0895
  H        -4.30102871 +1   13.9898420 +1   12.2553425 +1                         0.1780
  H        -4.94073176 +1   14.6018590 +1   10.7328815 +1                         0.1422
  C        -8.06740788 +1   14.4269673 +1   15.0162424 +1                        -0.1531
  C        -8.79789622 +1   13.8150869 +1   13.9948831 +1                        -0.0442
  C        -9.75817721 +1   12.8618440 +1   14.3506307 +1                        -0.1590
  C        -8.30284529 +1   14.0724454 +1   16.3434160 +1                        -0.0562
  C        -9.94798285 +1   12.5466293 +1   15.6959306 +1                        -0.0595
  N        -9.22615950 +1   13.1415267 +1   16.6728870 +1                        -0.0760
  C        -8.55979414 +1   14.1386360 +1   12.5424714 +1                        -0.0340
  C        -7.07828662 +1   14.4078130 +1   12.2462441 +1                        -0.1227
  H        -7.29174130 +1   15.1647786 +1   14.7623431 +1                         0.1266
  H        -7.75536974 +1   14.5234338 +1   17.1789657 +1                         0.1184
  H        -8.90381780 +1   13.2456444 +1   11.9449460 +1                         0.0842
  H        -6.99954565 +1   15.1993202 +1   11.4682561 +1                         0.0602
  H        -6.58579975 +1   14.8413449 +1   13.1475550 +1                         0.0848
  H       -10.68363155 +1   11.8059568 +1   16.0337606 +1                         0.1266
  H       -10.36141131 +1   12.3620633 +1   13.5815920 +1                         0.1238
  C        -8.02525259 +1   18.8027025 +1   12.4737431 +1                        -0.1529
  C        -8.32568573 +1   17.5650463 +1   11.9153646 +1                        -0.0741
  C        -9.09048063 +1   16.6435344 +1   12.6374963 +1                        -0.1257
  C        -8.50244240 +1   19.1074647 +1   13.7482635 +1                        -0.0630
  C        -9.54155942 +1   17.0169718 +1   13.9104001 +1                        -0.0571
  N        -9.25016229 +1   18.2230881 +1   14.4463846 +1                        -0.0720
  C        -9.43128652 +1   15.3136945 +1   12.0244533 +1                        -0.0194
  C       -10.92508579 +1   15.0139617 +1   12.1688310 +1                        -0.1269
  H        -7.96922150 +1   17.3197599 +1   10.9073563 +1                         0.1084
  H        -7.42510734 +1   19.5318854 +1   11.9205715 +1                         0.1138
  H        -8.30380785 +1   20.0641295 +1   14.2447997 +1                         0.1207
  H        -9.22035175 +1   15.3945187 +1   10.9242841 +1                         0.0720
  H       -11.50535320 +1   15.9388801 +1   11.9780599 +1                         0.0721
  H       -11.15482012 +1   14.7290841 +1   13.2179980 +1                         0.0672
  H       -10.14817465 +1   16.3515457 +1   14.5389162 +1                         0.1312
  C       -15.61482356 +1   16.6442691 +1   11.3251223 +1                        -0.1508
  C       -15.49212537 +1   15.9373794 +1   12.5159331 +1                        -0.0594
  C       -14.57498472 +1   14.8938732 +1   12.5984060 +1                        -0.1467
  C       -14.81097932 +1   16.2842868 +1   10.2422610 +1                        -0.0729
  C       -13.78867311 +1   14.5767975 +1   11.4836033 +1                        -0.0445
  N       -13.91705101 +1   15.2755952 +1   10.3219692 +1                        -0.0712
  C       -12.79609307 +1   13.4390822 +1   11.5442825 +1                        -0.0246
  C       -11.37701946 +1   13.9136289 +1   11.2178160 +1                        -0.1032
  H       -14.47226333 +1   14.3200345 +1   13.5269130 +1                         0.1212
  H       -16.11316532 +1   16.1953174 +1   13.3805592 +1                         0.1143
  H       -16.33172936 +1   17.4661667 +1   11.2299232 +1                         0.1209
  H       -14.86551344 +1   16.7933613 +1    9.2710285 +1                         0.1204
  H       -12.78814697 +1   13.0443414 +1   12.5942809 +1                         0.0650
  H       -11.31742142 +1   14.2610422 +1   10.1668450 +1                         0.0746
  C       -13.21617911 +1   12.2993668 +1   10.6088292 +1                        -0.1027
  H       -12.42351707 +1   11.5210001 +1   10.6106501 +1                         0.0467
  H       -13.24785924 +1   12.6674980 +1    9.5615096 +1                         0.0776
  H         5.99137636 +1   14.8875926 +1    9.6916262 +1                         0.0622
  C         0.58306107 +1   12.2843773 +1    2.9339142 +1                        -0.1559
  C        -0.80576588 +1   12.3863379 +1    2.9654575 +1                        -0.2302
  C        -1.44311390 +1   12.3019035 +1    4.1980595 +1                        -0.1388
  C         1.27877505 +1   12.0482224 +1    4.1114069 +1                        -0.1303
  C        -0.70309863 +1   12.0200117 +1    5.3569430 +1                        -0.0622
  N         0.64704551 +1   11.8788684 +1    5.2923875 +1                        -0.0887
  C        -1.36995139 +1   11.7974443 +1    6.6937129 +1                        -0.0156
  C        -1.73593138 +1   10.3139778 +1    6.8547896 +1                        -0.1171
  H        -2.53032250 +1   12.4300260 +1    4.2509671 +1                         0.0995
  H         1.11123703 +1   12.3718782 +1    1.9783707 +1                         0.1052
  H         2.37588912 +1   11.9920082 +1    4.1589174 +1                         0.1026
  H        -2.30728891 +1   12.4090639 +1    6.7174043 +1                         0.0514
  H        -0.81893956 +1    9.6947372 +1    6.7472094 +1                         0.0944
  H        -2.09606894 +1   10.1335269 +1    7.8917438 +1                         0.0349
  C         8.13691548 +1    9.4233076 +1    4.8468355 +1                        -0.1438
  C         6.82834943 +1    9.8905918 +1    4.8022848 +1                        -0.0684
  C         6.38387902 +1   10.5828930 +1    3.6725883 +1                        -0.1391
  C         8.98547337 +1    9.6661428 +1    3.7657062 +1                        -0.0450
  C         7.28446682 +1   10.7930377 +1    2.6196016 +1                        -0.0588
  N         8.55700238 +1   10.3423461 +1    2.6749846 +1                        -0.0793
  C         4.98439204 +1   11.1313203 +1    3.5533008 +1                        -0.0508
  C         4.88082432 +1   12.5449946 +1    4.1528042 +1                        -0.1123
  H         6.15709042 +1    9.7213789 +1    5.6537878 +1                         0.1174
  H         8.50500085 +1    8.8711096 +1    5.7279361 +1                         0.1469
  H        10.02922446 +1    9.3288705 +1    3.7445464 +1                         0.1312
  H         4.75208659 +1   11.2259226 +1    2.4572264 +1                         0.0979
  H         3.82398069 +1   12.8890990 +1    4.0743805 +1                         0.0776
  H         5.46934529 +1   13.2275705 +1    3.5058208 +1                         0.0678
  H         7.01081737 +1   11.3302450 +1    1.7022213 +1                         0.1217
  C         4.70228894 +1    8.7027430 +1    1.3817060 +1                        -0.1621
  C         3.49286530 +1    9.1544338 +1    1.9183541 +1                        -0.0525
  C         2.48218539 +1    9.5603943 +1    1.0421333 +1                        -0.1649
  C         4.86626029 +1    8.6636819 +1   -0.0023390 +1                        -0.0648
  C         2.70721000 +1    9.4920373 +1   -0.3347680 +1                        -0.0593
  N         3.87861131 +1    9.0487217 +1   -0.8425799 +1                        -0.0678
  C         3.25680960 +1    9.1792021 +1    3.4023471 +1                        -0.0843
  C         4.01127147 +1   10.1845290 +1    4.1442378 +1                         0.1117
  H         5.52089101 +1    8.3876386 +1    2.0406967 +1                         0.1268
  H         5.79507949 +1    8.3251965 +1   -0.4782182 +1                         0.1297
  H         2.16161576 +1    9.4419558 +1    3.5859182 +1                         0.1600
  H         3.84673745 +1   10.2352662 +1    5.2348251 +1                         0.1266
  H         1.94202838 +1    9.7876702 +1   -1.0663717 +1                         0.1432
  H         1.50224657 +1    9.9312767 +1    1.4012537 +1                         0.1445
  C       -18.69370830 +1   10.8679552 +1   11.9513497 +1                        -0.1370
  C       -17.36871642 +1   10.8720148 +1   11.5247530 +1                        -0.0586
  C       -16.99967039 +1   11.6429447 +1   10.4213219 +1                        -0.1081
  C       -19.63377412 +1   11.6299409 +1   11.2604302 +1                        -0.0707
  C       -17.99616107 +1   12.3888126 +1    9.7747614 +1                        -0.0739
  N       -19.28280895 +1   12.3765515 +1   10.1872326 +1                        -0.0962
  C       -15.59325496 +1   11.7098331 +1    9.8946985 +1                        -0.0308
  C       -14.55048386 +1   11.6760556 +1   11.0173714 +1                        -0.1190
  H       -16.62327629 +1   10.2579032 +1   12.0451625 +1                         0.1150
  H       -18.99487553 +1   10.2703190 +1   12.8184000 +1                         0.1228
  H       -20.69300598 +1   11.6632780 +1   11.5383978 +1                         0.1156
  H       -15.49476298 +1   12.7028285 +1    9.3804679 +1                         0.0714
  H       -14.96268392 +1   12.1980618 +1   11.9064001 +1                         0.0648
  H       -14.39078364 +1   10.6222328 +1   11.3400183 +1                         0.0635
  H       -17.78569632 +1   13.0222001 +1    8.9016479 +1                         0.1185
  H       -10.66304044 +1   13.0592374 +1   11.2920654 +1                         0.0490
 Tv        27.85909541 +1    0.0000000 +0    0.0000000 +0 
 Tv         0.00000000 +0   20.0438900 +1    0.0000000 +0 
 Tv         0.00000000 +0    0.0000000 +0   13.3741514 +1 
 
