# Supplementary material for: Characterization by SEM, TEM and Quantum-Chemical Simulations of the Spherical Carbon with Nitrogen (SCN) Active Carbon Produced by Thermal Decomposition of Poly(vinylpyridine-divinylbenzene) Copolymer
Source: Materials (Basel). 2009 Sep 7;2(3):1239–51. doi: 10.3390/ma2031239 (PMC5445732; doi:10.3390/ma2031239)
Supplement: Supplementary file 1 [file materials-02-01239-s001.zip › Supplementary Data/m01.out]

 *******************************************************************************
 ** Site#:  128            For non-commercial use only         Version 7.334W **
 *******************************************************************************
 ** Cite this work as: MOPAC2007, James J. P. Stewart, Stewart Computational  **
 ** Chemistry, Version 7.334W web: HTTP://OpenMOPAC.net   Days remaining:  51 **
 *******************************************************************************
 **                                                                           **
 **                                MOPAC2007                                  **
 **                                                                           **
 *******************************************************************************

                            PM3 CALCULATION RESULTS


 *******************************************************************************
 *  CALCULATION DONE:                                Fri Jan 25 21:12:08 2008  *
 *  PM3      - The PM3 Hamiltonian to be used
 *  SINGLET  - SPIN STATE DEFINED AS A SINGLET
 *
 *
 *
 *                 CHARGE ON SYSTEM =     0
 *
 *
 *
 *  XYZ      - CARTESIAN COORDINATE SYSTEM TO BE USED
 *  EF       - USE EF ROUTINE FOR MINIMUM SEARCH
 *  T=       - A TIME OF  0.2E+09 SECONDS REQUESTED
 *  DUMP=N   - RESTART FILE WRITTEN EVERY     0.100 SECONDS
 *  CYCLES=  - DO A MAXIMUM OF  5002 STEPS
 *  DDMIN=   - MINIMUM TRUST RADIUS  0.000 ANG/RAD
 *  GNORM=   - EXIT WHEN GRADIENT NORM DROPS BELOW 1.11    
 *  SCFCRT   - DEFAULT SCF CRITERION REPLACED BY   0.100E-06
 *  SHIFT    - A DAMPING FACTOR OF   40.00 DEFINED
 *  DENOUT   - DENSITY MATRIX OUTPUT ON CHANNEL 10
 *  OLDENS   - INITIAL DENSITY MATRIX READ OF DISK
 *  BONDS    - FINAL BOND-ORDER MATRIX TO BE PRINTED
 *   PL      - MONITOR CONVERGENCE IN DENSITY MATRIX
 *******************************************************************************
PM3 T=200000000.0 bonds SINGLET XYZ DDMIN=0.00 DUMP=00.1 GNORM=01.115 CHARGE=+0 &
DENOUT OLDENS SCFCRT=1.D-07 EF  CYCLES=5002 PL SHIFT=040.0
 SKN_2 model by PM3. Point=01. Mult=01.
   ATOM   CHEMICAL     X               Y              Z
  NUMBER   SYMBOL (ANGSTROMS)     (ANGSTROMS)    (ANGSTROMS)
 
     1       C         -0.9762567  *    1.117972  *   -0.072892  *
     2       C          0.4062146  *    0.973049  *   -0.038819  *
     3       C          1.2030787  *    2.093523  *    0.170973  *
     4       C         -1.5238145  *    2.389588  *    0.105012  *
     5       C          0.6050450  *    3.346682  *    0.343786  *
     6       N         -0.7505895  *    3.478147  *    0.306678  *
     7       C          1.4137597  *    4.603046  *    0.566314  *
     8       C          2.7692067  *    4.516958  *   -0.120367  *
     9       H          2.3008075  *    2.020281  *    0.198993  *
    10       H          0.8646653  *   -0.011737  *   -0.176249  *
    11       H         -1.6265569  *    0.252954  *   -0.238320  *
    12       H         -2.6036742  *    2.574943  *    0.089107  *
    13       H          0.8591129  *    5.458829  *    0.099503  *
    14       C          4.1089540  *    2.608780  *    3.636344  *
    15       C          3.5635402  *    3.627131  *    2.860310  *
    16       C          2.1855401  *    3.851822  *    2.880163  *
    17       C          3.2664191  *    1.830293  *    4.427631  *
    18       C          1.3964855  *    3.033498  *    3.704252  *
    19       N          1.9313288  *    2.047696  *    4.456409  *
    20       C          1.5193457  *    4.934174  *    2.076534  *
    21       C          2.2001015  *    6.298077  *    2.245428  *
    22       H          4.2163678  *    4.251395  *    2.237543  *
    23       H          5.1870391  *    2.420242  *    3.626097  *
    24       H          3.6331566  *    1.010170  *    5.065275  *
    25       H          0.4714399  *    5.040822  *    2.462706  *
    26       H          1.6247376  *    7.063184  *    1.671519  *
    27       H          3.2106376  *    6.267917  *    1.774128  *
    28       H          0.3078137  *    3.151187  *    3.781612  *
    29       C         -1.2278448  *    8.122639  *    4.043460  *
    30       C         -1.5200703  *    7.811710  *    5.373200  *
    31       C         -0.5530703  *    7.165507  *    6.146518  *
    32       C          0.0041019  *    7.786203  *    3.496432  *
    33       C          0.6829161  *    6.840355  *    5.602234  *
    34       C          0.9717544  *    7.144380  *    4.270079  *
    35       C         -2.8342178  *    8.199039  *    5.999122  *
    36       C         -2.8778029  *    9.713939  *    6.228609  *
    37       H         -1.9731725  *    8.638411  *    3.426700  *
    38       H          0.2294960  *    7.999205  *    2.439310  *
    39       H         -2.9221481  *    7.701626  *    7.005079  *
    40       H         -2.7678087  *   10.234073  *    5.253804  *
    41       H         -3.8814991  *   10.000174  *    6.609470  *
    42       H         -0.7655500  *    6.916322  *    7.193080  *
    43       C          2.3087596  *    6.753270  *    3.698712  *
    44       C          3.3485378  *    7.864522  *    3.903768  *
    45       H          2.6777465  *    5.874389  *    4.291815  *
    46       H          3.2646965  *    8.208350  *    4.955871  *
    47       H          4.3683752  *    7.423630  *    3.808953  *
    48       C         -6.8172576  *    5.256177  *    5.201444  *
    49       C         -6.1621200  *    6.469097  *    4.964341  *
    50       C         -6.5103829  *    7.189935  *    3.819844  *
    51       C         -7.7625727  *    4.794062  *    4.287665  *
    52       C         -7.4586322  *    6.675019  *    2.937943  *
    53       N         -8.0676077  *    5.489736  *    3.167207  *
    54       C         -5.0628996  *    6.914131  *    5.894433  *
    55       C         -4.0247114  *    7.752975  *    5.136925  *
    56       H         -6.5935872  *    4.691861  *    6.121327  *
    57       H         -8.3002861  *    3.848410  *    4.422865  *
    58       H         -4.5328888  *    5.970386  *    6.198764  *
    59       H         -4.5283792  *    8.628339  *    4.665695  *
    60       H         -3.6617245  *    7.144964  *    4.281050  *
    61       H         -7.7516539  *    7.199972  *    2.020284  *
    62       H         -6.0367472  *    8.170933  *    3.639731  *
    63       C         -7.0943468  *   10.885640  *    6.186128  *
    64       C         -6.6164416  *    9.580526  *    6.085351  *
    65       C         -6.0976320  *    8.939272  *    7.208221  *
    66       C         -7.0501979  *   11.535025  *    7.416060  *
    67       C         -6.0878438  *    9.656072  *    8.420680  *
    68       N         -6.5533209  *   10.918202  *    8.516142  *
    69       C         -5.5220430  *    7.550787  *    7.226609  *
    70       C         -6.3993168  *    6.581907  *    8.040375  *
    71       H         -6.6481426  *    9.069101  *    5.110877  *
    72       H         -7.5136749  *   11.391020  *    5.309283  *
    73       H         -7.4147551  *   12.557913  *    7.562574  *
    74       H         -4.5478531  *    7.659320  *    7.790148  *
    75       H         -6.1940241  *    5.538215  *    7.702207  *
    76       H         -6.0836263  *    6.624344  *    9.101762  *
    77       H         -5.7076588  *    9.219655  *    9.353766  *
    78       C         -8.4521085  *    5.176412  *   12.774079  *
    79       C         -8.8305667  *    4.099727  *   11.977541  *
    80       C         -8.9102778  *    4.264860  *   10.599705  *
    81       C         -8.1638829  *    6.393718  *   12.159289  *
    82       C         -8.6149736  *    5.513069  *   10.030288  *
    83       N         -8.2476087  *    6.557238  *   10.819995  *
    84       C         -8.7107081  *    5.683908  *    8.531992  *
    85       C         -7.8961350  *    6.842327  *    7.955590  *
    86       H         -9.2039635  *    3.426929  *    9.957056  *
    87       H         -9.0625156  *    3.130244  *   12.431176  *
    88       H         -8.3806020  *    5.072738  *   13.861859  *
    89       H         -7.8496371  *    7.286202  *   12.724106  *
    90       H         -8.2901029  *    4.741419  *    8.086938  *
    91       H         -8.1554798  *    7.794570  *    8.462260  *
    92       H         -8.1822485  *    6.985431  *    6.890886  *
    93       C        -10.8679077  *    8.160643  *    6.525278  *
    94       C        -10.9106862  *    8.143526  *    7.920829  *
    95       C        -10.8189634  *    9.363583  *    8.601498  *
    96       C        -10.7789679  *    9.379012  *    5.852372  *
    97       C        -10.7402361  *   10.549865  *    7.873416  *
    98       N        -10.7259364  *   10.553648  *    6.520485  *
    99       C        -11.0300736  *    6.863714  *    8.701046  *
   100       C        -10.1794979  *    5.740380  *    8.089134  *
   101       H        -10.8857633  *    7.206193  *    5.977037  *
   102       H        -10.7511274  *    9.448430  *    4.758604  *
   103       H        -10.6320497  *    7.081822  *    9.726700  *
   104       H        -10.6412670  *    4.759008  *    8.335072  *
   105       H        -10.2255017  *    5.816421  *    6.977336  *
   106       H        -10.6952921  *   11.533350  *    8.358990  *
   107       H        -10.8235898  *    9.393465  *    9.697935  *
   108       C        -13.7957949  *    3.572683  *    6.728724  *
   109       C        -13.2592083  *    4.260299  *    7.810610  *
   110       C        -13.0818612  *    5.648099  *    7.741642  *
   111       C        -14.1502374  *    4.282775  *    5.581283  *
   112       C        -13.4741709  *    6.295643  *    6.564406  *
   113       N        -13.9918322  *    5.622973  *    5.511419  *
   114       C        -12.4817468  *    6.356605  *    8.925487  *
   115       C        -13.4231275  *    7.370573  *    9.586492  *
   116       H        -12.9736115  *    3.715551  *    8.719254  *
   117       H        -13.9392403  *    2.488356  *    6.773548  *
   118       H        -14.5712520  *    3.802163  *    4.690964  *
   119       H        -12.3549076  *    5.561624  *    9.713603  *
   120       H        -14.2828413  *    6.809750  *   10.012020  *
   121       H        -12.8908908  *    7.811669  *   10.456371  *
   122       H        -13.4044501  *    7.390391  *    6.451944  *
   123       C        -18.7430608  *    7.207188  *    9.410828  *
   124       C        -17.9857302  *    7.206243  *   10.576897  *
   125       C        -16.7796368  *    7.899262  *   10.607573  *
   126       C        -18.2670099  *    7.905898  *    8.300664  *
   127       C        -16.3486628  *    8.589619  *    9.466886  *
   128       N        -17.0969860  *    8.579300  *    8.329966  *
   129       C        -15.0306452  *    9.323615  *    9.473929  *
   130       C        -13.9733310  *    8.496270  *    8.729230  *
   131       H        -16.1711632  *    7.911218  *   11.519244  *
   132       H        -18.3364838  *    6.670170  *   11.465029  *
   133       H        -18.8110102  *    7.948379  *    7.350104  *
   134       H        -14.7032772  *    9.442947  *   10.545760  *
   135       H        -14.3897628  *    8.104833  *    7.775880  *
   136       H        -13.1569687  *    9.187347  *    8.421935  *
   137       C        -15.0889934  *   10.725671  *    8.854182  *
   138       H        -14.1043533  *   10.921182  *    8.370962  *
   139       H        -15.8370813  *   10.765473  *    8.037753  *
   140       H          2.6712104  *    4.598311  *   -1.209941  *
   141       H          3.4298642  *    5.330928  *    0.222650  *
   142       C          5.7678988  *   20.951878  *    7.840450  *
   143       C          6.5337660  *   20.191807  *    8.717468  *
   144       C          6.4276011  *   18.805681  *    8.687600  *
   145       C          4.9130496  *   20.296961  *    6.952657  *
   146       C          5.5534871  *   18.196492  *    7.779683  *
   147       N          4.8077814  *   18.951504  *    6.924982  *
   148       C          5.3890571  *   16.697465  *    7.702418  *
   149       C          5.6922891  *   16.036180  *    9.038033  *
   150       H          7.0155206  *   18.168782  *    9.366235  *
   151       H          5.8299788  *   22.044209  *    7.843088  *
   152       H          4.2795963  *   20.838426  *    6.232163  *
   153       H          4.3166891  *   16.470414  *    7.454155  *
   154       H          6.6583648  *   16.371298  *    9.450912  *
   155       C          9.8546047  *   15.776921  *    7.616593  *
   156       C          8.4866571  *   15.539610  *    7.527892  *
   157       C          7.6991259  *   16.330251  *    6.688320  *
   158       C         10.4169426  *   16.808239  *    6.866326  *
   159       C          8.3316596  *   17.342468  *    5.951455  *
   160       N          9.6597324  *   17.574028  *    6.046958  *
   161       C          6.2179630  *   16.114269  *    6.533177  *
   162       C          5.9106527  *   14.623572  *    6.332206  *
   163       H          8.0281735  *   14.730493  *    8.114009  *
   164       H         10.4848738  *   15.159009  *    8.267781  *
   165       H         11.4864229  *   17.048615  *    6.897614  *
   166       H          5.8974921  *   16.657162  *    5.605134  *
   167       H          5.8206442  *   14.112327  *    7.324812  *
   168       H          6.7746076  *   14.146896  *    5.825024  *
   169       H          7.7857864  *   17.999016  *    5.262046  *
   170       C          2.1900206  *   13.413899  *    8.234990  *
   171       C          1.0048792  *   13.985470  *    7.760452  *
   172       C          1.0579816  *   14.842779  *    6.661543  *
   173       C          3.3773103  *   13.594584  *    7.542387  *
   174       C          2.2493425  *   15.021392  *    5.964837  *
   175       C          3.4033603  *   14.348978  *    6.365950  *
   176       C         -0.3274454  *   13.592333  *    8.348394  *
   177       C         -0.5011362  *   12.071202  *    8.173066  *
   178       H          2.1745395  *   12.792188  *    9.138120  *
   179       H          4.3183364  *   13.146393  *    7.899038  *
   180       H         -1.1344277  *   14.117776  *    7.775085  *
   181       H          0.4473302  *   11.609561  *    7.823401  *
   182       H         -0.6934459  *   11.584987  *    9.162587  *
   183       H          2.2717857  *   15.673516  *    5.083869  *
   184       H          0.1503145  *   15.352758  *    6.318399  *
   185       C          4.6401608  *   14.373021  *    5.508341  *
   186       C          4.7733590  *   13.028553  *    4.774188  *
   187       H          4.5414391  *   15.187479  *    4.745784  *
   188       H          4.7658135  *   12.199993  *    5.512277  *
   189       H          5.7677557  *   12.981829  *    4.280240  *
   190       C         -2.9363933  *   16.261040  *   10.994046  *
   191       C         -1.9883676  *   15.272109  *   11.281086  *
   192       C         -1.1374018  *   15.473454  *   12.370029  *
   193       C         -3.0169759  *   17.393052  *   11.803792  *
   194       C         -1.2658183  *   16.627402  *   13.142742  *
   195       N         -2.1943082  *   17.569944  *   12.863230  *
   196       C         -1.8586351  *   14.078708  *   10.371703  *
   197       C         -0.4224791  *   14.053913  *    9.806341  *
   198       H         -3.6098269  *   16.156403  *   10.135012  *
   199       H         -3.7427409  *   18.194910  *   11.625533  *
   200       H         -2.5666202  *   14.242107  *    9.515250  *
   201       H          0.2315535  *   13.430749  *   10.451917  *
   202       H          0.0044284  *   15.077015  *    9.863221  *
   203       H         -0.6236257  *   16.831837  *   14.007244  *
   204       H         -0.3695670  *   14.728250  *   12.612886  *
   205       C         -0.7001648  *   12.098074  *   14.406787  *
   206       C         -1.5583615  *   12.607325  *   13.434652  *
   207       C         -1.3965799  *   12.230825  *   12.102164  *
   208       C          0.3013775  *   11.205757  *   14.034364  *
   209       C         -0.3636650  *   11.325421  *   11.797862  *
   210       N          0.4588364  *   10.827384  *   12.743486  *
   211       C         -2.2605460  *   12.709086  *   10.968703  *
   212       C         -3.7598324  *   12.509957  *   11.209786  *
   213       H         -2.3634979  *   13.302013  *   13.719176  *
   214       H         -0.8118024  *   12.402829  *   15.458896  *
   215       H          1.0126950  *   10.761645  *   14.749950  *
   216       H         -2.0538106  *   11.988767  *   10.121911  *
   217       H         -4.2680395  *   12.547344  *   10.221899  *
   218       H         -0.1798851  *   10.988397  *   10.760964  *
   219       C         -6.1392208  *    9.708403  *   15.087992  *
   220       C         -6.6416390  *    9.564446  *   13.799675  *
   221       C         -6.5648290  *   10.632053  *   12.910575  *
   222       C         -5.5568207  *   10.924343  *   15.448160  *
   223       C         -5.9875274  *   11.838286  *   13.329323  *
   224       N         -5.4836544  *   11.963135  *   14.588385  *
   225       C         -5.9236768  *   13.020370  *   12.391395  *
   226       C         -4.4744056  *   13.465499  *   12.148036  *
   227       H         -6.9520255  *   10.531967  *   11.888513  *
   228       H         -7.0978195  *    8.614933  *   13.480748  *
   229       H         -6.1976226  *    8.886617  *   15.811370  *
   230       H         -5.1314739  *   11.104551  *   16.441929  *
   231       H         -6.3585635  *   12.700187  *   11.407676  *
   232       H         -3.9327124  *   13.559756  *   13.113472  *
   233       H         -4.4703841  *   14.486783  *   11.710581  *
   234       C         -8.2305801  *   14.161430  *   15.450635  *
   235       C         -8.7656813  *   13.596101  *   14.291131  *
   236       C         -9.7854894  *   12.647922  *   14.431372  *
   237       C         -8.7221217  *   13.778884  *   16.698023  *
   238       C        -10.2338378  *   12.302904  *   15.705249  *
   239       N         -9.7083572  *   12.862043  *   16.819188  *
   240       C         -8.2608242  *   13.954042  *   12.917053  *
   241       C         -6.7443906  *   14.208359  *   12.903826  *
   242       H         -7.4016600  *   14.880557  *   15.366504  *
   243       H         -8.3376412  *   14.196491  *   17.635634  *
   244       H         -8.4725545  *   13.067465  *   12.260413  *
   245       H         -6.5209592  *   15.081364  *   12.251724  *
   246       H         -6.3942911  *   14.513996  *   13.915816  *
   247       H        -11.0277545  *   11.565689  *   15.871509  *
   248       H        -10.2328458  *   12.176592  *   13.547021  *
   249       C         -7.5034406  *   18.595824  *   12.637345  *
   250       C         -7.8353802  *   17.352729  *   12.109313  *
   251       C         -8.6449021  *   16.480409  *   12.843654  *
   252       C         -7.9926447  *   18.953821  *   13.893229  *
   253       C         -9.1022732  *   16.904383  *   14.098092  *
   254       N         -8.7800915  *   18.115360  *   14.604691  *
   255       C         -9.0202562  *   15.141874  *   12.266596  *
   256       C        -10.5426107  *   14.972147  *   12.296784  *
   257       H         -7.4633322  *   17.060985  *   11.119299  *
   258       H         -6.8653089  *   19.285936  *   12.076435  *
   259       H         -7.7690535  *   19.916818  *   14.366206  *
   260       H         -8.7079363  *   15.146836  *   11.188369  *
   261       H        -11.0238997  *   15.957890  *   12.132035  *
   262       H        -10.8663669  *   14.655959  *   13.311707  *
   263       H         -9.7353861  *   16.272051  *   14.735088  *
   264       C        -15.0448943  *   17.064676  *   11.285392  *
   265       C        -14.8446767  *   16.456465  *   12.519669  *
   266       C        -14.0240774  *   15.335752  *   12.603158  *
   267       C        -14.4107703  *   16.532503  *   10.161828  *
   268       C        -13.4084793  *   14.842680  *   11.445457  *
   269       N        -13.6069406  *   15.450630  *   10.243459  *
   270       C        -12.5209582  *   13.620865  *   11.508508  *
   271       C        -11.0543322  *   13.986792  *   11.253989  *
   272       H        -13.8589678  *   14.842122  *   13.567805  *
   273       H        -15.3303414  *   16.852030  *   13.418157  *
   274       H        -15.6907060  *   17.943088  *   11.190744  *
   275       H        -14.5367977  *   16.953041  *    9.155485  *
   276       H        -12.5861081  *   13.201611  *   12.547474  *
   277       H        -10.9287278  *   14.402914  *   10.234713  *
   278       C        -12.9966941  *   12.538157  *   10.532578  *
   279       H        -12.2273119  *   11.739916  *   10.465018  *
   280       H        -13.0617650  *   12.955780  *    9.505941  *
   281       H          5.7311073  *   14.939031  *    8.923477  *
   282       C         -0.8409624  *   13.017652  *    3.215958  *
   283       C         -2.0733451  *   13.313837  *    3.787875  *
   284       C         -2.3325677  *   12.914245  *    5.095361  *
   285       C          0.1083508  *   12.333754  *    3.976135  *
   286       C         -1.3575424  *   12.199628  *    5.804094  *
   287       N         -0.1549426  *   11.919137  *    5.232639  *
   288       C         -1.6271972  *   11.699523  *    7.203922  *
   289       C         -1.8041155  *   10.176610  *    7.200151  *
   290       H         -3.2947062  *   13.147687  *    5.565110  *
   291       H         -0.6184514  *   13.305181  *    2.178590  *
   292       H          1.1295864  *   12.113871  *    3.619428  *
   293       H         -2.5791059  *   12.168325  *    7.565210  *
   294       H         -0.8377783  *    9.687781  *    6.951251  *
   295       H         -2.0560801  *    9.835614  *    8.225564  *
   296       C          7.5149990  *   11.636934  *    1.570475  *
   297       C          6.4132207  *   11.349228  *    2.369285  *
   298       C          5.1492230  *   11.811446  *    2.000103  *
   299       C          7.3325530  *   12.386004  *    0.409046  *
   300       C          5.0365973  *   12.559933  *    0.819191  *
   301       N          6.1087220  *   12.836605  *    0.046439  *
   302       C          3.9212921  *   11.578299  *    2.838098  *
   303       C          3.6892032  *   12.808923  *    3.731402  *
   304       H          6.5184248  *   10.747065  *    3.285281  *
   305       H          8.5118659  *   11.281169  *    1.848810  *
   306       H          8.1546552  *   12.643011  *   -0.270200  *
   307       H          3.0474196  *   11.514642  *    2.135975  *
   308       H          2.6910678  *   12.712843  *    4.219513  *
   309       H          3.6148285  *   13.705400  *    3.081113  *
   310       H          4.0780428  *   12.958115  *    0.463805  *
   311       C          5.1123655  *    8.108633  *    1.546029  *
   312       C          3.8947085  *    8.791027  *    1.632048  *
   313       C          3.2767918  *    9.198805  *    0.448531  *
   314       C          5.6770639  *    7.865119  *    0.296881  *
   315       C          3.8904187  *    8.923229  *   -0.774853  *
   316       N          5.0722543  *    8.269683  *   -0.844949  *
   317       C          3.2652580  *    9.081305  *    2.968829  *
   318       C          3.9564245  *   10.276778  *    3.648515  *
   319       H          5.5933827  *    7.757865  *    2.471322  *
   320       H          6.6298273  *    7.338322  *    0.172242  *
   321       H          2.1849684  *    9.334644  *    2.812347  *
   322       H          5.0101853  *   10.008684  *    3.891242  *
   323       H          3.4478395  *    9.219939  *   -1.734006  *
   324       H          2.3147265  *    9.735783  *    0.468956  *
   325       C        -18.4691719  *   11.240360  *   11.953460  *
   326       C        -17.1377806  *   11.224562  *   11.549686  *
   327       C        -16.7736591  *   11.829211  *   10.345889  *
   328       C        -19.4227447  *   11.853041  *   11.142038  *
   329       C        -17.7834307  *   12.425000  *    9.575875  *
   330       N        -19.0759785  *   12.431177  *    9.968212  *
   331       C        -15.3602342  *   11.872345  *    9.836095  *
   332       C        -14.3306160  *   11.932856  *   10.968677  *
   333       H        -16.3834149  *   10.727141  *   12.171237  *
   334       H        -18.7696975  *   10.774392  *   12.898580  *
   335       H        -20.4854227  *   11.902414  *   11.407784  *
   336       H        -15.2658481  *   12.824834  *    9.248329  *
   337       H        -14.7588038  *   12.518695  *   11.808551  *
   338       H        -14.1668473  *   10.907918  *   11.372845  *
   339       H        -17.5751254  *   12.916926  *    8.615276  *
   340       H        -10.4415314  *   13.060056  *   11.277475  *
   341      Tv         27.0101652  *    0.000000       0.000000   
   342      Tv          0.0000000      20.880463  *    0.000000   
   343      Tv          0.0000000       0.000000      14.739666  *
 

              THE SYSTEM IS A  SOLID         


                UNIT CELL TRANSLATION VECTORS

              X              Y              Z
    T1 =  27.0101652      0.0000000      0.0000000
    T2 =   0.0000000     20.8804633      0.0000000
    T3 =   0.0000000      0.0000000     14.7396659


          CARTESIAN COORDINATES 

    NO.       ATOM         X         Y         Z

     1         C       -0.9763    1.1180   -0.0729
     2         C        0.4062    0.9730   -0.0388
     3         C        1.2031    2.0935    0.1710
     4         C       -1.5238    2.3896    0.1050
     5         C        0.6050    3.3467    0.3438
     6         N       -0.7506    3.4781    0.3067
     7         C        1.4138    4.6030    0.5663
     8         C        2.7692    4.5170   -0.1204
     9         H        2.3008    2.0203    0.1990
    10         H        0.8647   -0.0117   -0.1762
    11         H       -1.6266    0.2530   -0.2383
    12         H       -2.6037    2.5749    0.0891
    13         H        0.8591    5.4588    0.0995
    14         C        4.1090    2.6088    3.6363
    15         C        3.5635    3.6271    2.8603
    16         C        2.1855    3.8518    2.8802
    17         C        3.2664    1.8303    4.4276
    18         C        1.3965    3.0335    3.7043
    19         N        1.9313    2.0477    4.4564
    20         C        1.5193    4.9342    2.0765
    21         C        2.2001    6.2981    2.2454
    22         H        4.2164    4.2514    2.2375
    23         H        5.1870    2.4202    3.6261
    24         H        3.6332    1.0102    5.0653
    25         H        0.4714    5.0408    2.4627
    26         H        1.6247    7.0632    1.6715
    27         H        3.2106    6.2679    1.7741
    28         H        0.3078    3.1512    3.7816
    29         C       -1.2278    8.1226    4.0435
    30         C       -1.5201    7.8117    5.3732
    31         C       -0.5531    7.1655    6.1465
    32         C        0.0041    7.7862    3.4964
    33         C        0.6829    6.8404    5.6022
    34         C        0.9718    7.1444    4.2701
    35         C       -2.8342    8.1990    5.9991
    36         C       -2.8778    9.7139    6.2286
    37         H       -1.9732    8.6384    3.4267
    38         H        0.2295    7.9992    2.4393
    39         H       -2.9221    7.7016    7.0051
    40         H       -2.7678   10.2341    5.2538
    41         H       -3.8815   10.0002    6.6095
    42         H       -0.7655    6.9163    7.1931
    43         C        2.3088    6.7533    3.6987
    44         C        3.3485    7.8645    3.9038
    45         H        2.6777    5.8744    4.2918
    46         H        3.2647    8.2084    4.9559
    47         H        4.3684    7.4236    3.8090
    48         C       -6.8173    5.2562    5.2014
    49         C       -6.1621    6.4691    4.9643
    50         C       -6.5104    7.1899    3.8198
    51         C       -7.7626    4.7941    4.2877
    52         C       -7.4586    6.6750    2.9379
    53         N       -8.0676    5.4897    3.1672
    54         C       -5.0629    6.9141    5.8944
    55         C       -4.0247    7.7530    5.1369
    56         H       -6.5936    4.6919    6.1213
    57         H       -8.3003    3.8484    4.4229
    58         H       -4.5329    5.9704    6.1988
    59         H       -4.5284    8.6283    4.6657
    60         H       -3.6617    7.1450    4.2810
    61         H       -7.7517    7.2000    2.0203
    62         H       -6.0367    8.1709    3.6397
    63         C       -7.0943   10.8856    6.1861
    64         C       -6.6164    9.5805    6.0854
    65         C       -6.0976    8.9393    7.2082
    66         C       -7.0502   11.5350    7.4161
    67         C       -6.0878    9.6561    8.4207
    68         N       -6.5533   10.9182    8.5161
    69         C       -5.5220    7.5508    7.2266
    70         C       -6.3993    6.5819    8.0404
    71         H       -6.6481    9.0691    5.1109
    72         H       -7.5137   11.3910    5.3093
    73         H       -7.4148   12.5579    7.5626
    74         H       -4.5479    7.6593    7.7901
    75         H       -6.1940    5.5382    7.7022
    76         H       -6.0836    6.6243    9.1018
    77         H       -5.7077    9.2197    9.3538
    78         C       -8.4521    5.1764   12.7741
    79         C       -8.8306    4.0997   11.9775
    80         C       -8.9103    4.2649   10.5997
    81         C       -8.1639    6.3937   12.1593
    82         C       -8.6150    5.5131   10.0303
    83         N       -8.2476    6.5572   10.8200
    84         C       -8.7107    5.6839    8.5320
    85         C       -7.8961    6.8423    7.9556
    86         H       -9.2040    3.4269    9.9571
    87         H       -9.0625    3.1302   12.4312
    88         H       -8.3806    5.0727   13.8619
    89         H       -7.8496    7.2862   12.7241
    90         H       -8.2901    4.7414    8.0869
    91         H       -8.1555    7.7946    8.4623
    92         H       -8.1822    6.9854    6.8909
    93         C      -10.8679    8.1606    6.5253
    94         C      -10.9107    8.1435    7.9208
    95         C      -10.8190    9.3636    8.6015
    96         C      -10.7790    9.3790    5.8524
    97         C      -10.7402   10.5499    7.8734
    98         N      -10.7259   10.5536    6.5205
    99         C      -11.0301    6.8637    8.7010
   100         C      -10.1795    5.7404    8.0891
   101         H      -10.8858    7.2062    5.9770
   102         H      -10.7511    9.4484    4.7586
   103         H      -10.6320    7.0818    9.7267
   104         H      -10.6413    4.7590    8.3351
   105         H      -10.2255    5.8164    6.9773
   106         H      -10.6953   11.5333    8.3590
   107         H      -10.8236    9.3935    9.6979
   108         C      -13.7958    3.5727    6.7287
   109         C      -13.2592    4.2603    7.8106
   110         C      -13.0819    5.6481    7.7416
   111         C      -14.1502    4.2828    5.5813
   112         C      -13.4742    6.2956    6.5644
   113         N      -13.9918    5.6230    5.5114
   114         C      -12.4817    6.3566    8.9255
   115         C      -13.4231    7.3706    9.5865
   116         H      -12.9736    3.7156    8.7193
   117         H      -13.9392    2.4884    6.7735
   118         H      -14.5713    3.8022    4.6910
   119         H      -12.3549    5.5616    9.7136
   120         H      -14.2828    6.8098   10.0120
   121         H      -12.8909    7.8117   10.4564
   122         H      -13.4045    7.3904    6.4519
   123         C      -18.7431    7.2072    9.4108
   124         C      -17.9857    7.2062   10.5769
   125         C      -16.7796    7.8993   10.6076
   126         C      -18.2670    7.9059    8.3007
   127         C      -16.3487    8.5896    9.4669
   128         N      -17.0970    8.5793    8.3300
   129         C      -15.0306    9.3236    9.4739
   130         C      -13.9733    8.4963    8.7292
   131         H      -16.1712    7.9112   11.5192
   132         H      -18.3365    6.6702   11.4650
   133         H      -18.8110    7.9484    7.3501
   134         H      -14.7033    9.4429   10.5458
   135         H      -14.3898    8.1048    7.7759
   136         H      -13.1570    9.1873    8.4219
   137         C      -15.0890   10.7257    8.8542
   138         H      -14.1044   10.9212    8.3710
   139         H      -15.8371   10.7655    8.0378
   140         H        2.6712    4.5983   -1.2099
   141         H        3.4299    5.3309    0.2227
   142         C        5.7679   20.9519    7.8404
   143         C        6.5338   20.1918    8.7175
   144         C        6.4276   18.8057    8.6876
   145         C        4.9130   20.2970    6.9527
   146         C        5.5535   18.1965    7.7797
   147         N        4.8078   18.9515    6.9250
   148         C        5.3891   16.6975    7.7024
   149         C        5.6923   16.0362    9.0380
   150         H        7.0155   18.1688    9.3662
   151         H        5.8300   22.0442    7.8431
   152         H        4.2796   20.8384    6.2322
   153         H        4.3167   16.4704    7.4542
   154         H        6.6584   16.3713    9.4509
   155         C        9.8546   15.7769    7.6166
   156         C        8.4867   15.5396    7.5279
   157         C        7.6991   16.3303    6.6883
   158         C       10.4169   16.8082    6.8663
   159         C        8.3317   17.3425    5.9515
   160         N        9.6597   17.5740    6.0470
   161         C        6.2180   16.1143    6.5332
   162         C        5.9107   14.6236    6.3322
   163         H        8.0282   14.7305    8.1140
   164         H       10.4849   15.1590    8.2678
   165         H       11.4864   17.0486    6.8976
   166         H        5.8975   16.6572    5.6051
   167         H        5.8206   14.1123    7.3248
   168         H        6.7746   14.1469    5.8250
   169         H        7.7858   17.9990    5.2620
   170         C        2.1900   13.4139    8.2350
   171         C        1.0049   13.9855    7.7605
   172         C        1.0580   14.8428    6.6615
   173         C        3.3773   13.5946    7.5424
   174         C        2.2493   15.0214    5.9648
   175         C        3.4034   14.3490    6.3659
   176         C       -0.3274   13.5923    8.3484
   177         C       -0.5011   12.0712    8.1731
   178         H        2.1745   12.7922    9.1381
   179         H        4.3183   13.1464    7.8990
   180         H       -1.1344   14.1178    7.7751
   181         H        0.4473   11.6096    7.8234
   182         H       -0.6934   11.5850    9.1626
   183         H        2.2718   15.6735    5.0839
   184         H        0.1503   15.3528    6.3184
   185         C        4.6402   14.3730    5.5083
   186         C        4.7734   13.0286    4.7742
   187         H        4.5414   15.1875    4.7458
   188         H        4.7658   12.2000    5.5123
   189         H        5.7678   12.9818    4.2802
   190         C       -2.9364   16.2610   10.9940
   191         C       -1.9884   15.2721   11.2811
   192         C       -1.1374   15.4735   12.3700
   193         C       -3.0170   17.3931   11.8038
   194         C       -1.2658   16.6274   13.1427
   195         N       -2.1943   17.5699   12.8632
   196         C       -1.8586   14.0787   10.3717
   197         C       -0.4225   14.0539    9.8063
   198         H       -3.6098   16.1564   10.1350
   199         H       -3.7427   18.1949   11.6255
   200         H       -2.5666   14.2421    9.5152
   201         H        0.2316   13.4307   10.4519
   202         H        0.0044   15.0770    9.8632
   203         H       -0.6236   16.8318   14.0072
   204         H       -0.3696   14.7283   12.6129
   205         C       -0.7002   12.0981   14.4068
   206         C       -1.5584   12.6073   13.4347
   207         C       -1.3966   12.2308   12.1022
   208         C        0.3014   11.2058   14.0344
   209         C       -0.3637   11.3254   11.7979
   210         N        0.4588   10.8274   12.7435
   211         C       -2.2605   12.7091   10.9687
   212         C       -3.7598   12.5100   11.2098
   213         H       -2.3635   13.3020   13.7192
   214         H       -0.8118   12.4028   15.4589
   215         H        1.0127   10.7616   14.7499
   216         H       -2.0538   11.9888   10.1219
   217         H       -4.2680   12.5473   10.2219
   218         H       -0.1799   10.9884   10.7610
   219         C       -6.1392    9.7084   15.0880
   220         C       -6.6416    9.5644   13.7997
   221         C       -6.5648   10.6321   12.9106
   222         C       -5.5568   10.9243   15.4482
   223         C       -5.9875   11.8383   13.3293
   224         N       -5.4837   11.9631   14.5884
   225         C       -5.9237   13.0204   12.3914
   226         C       -4.4744   13.4655   12.1480
   227         H       -6.9520   10.5320   11.8885
   228         H       -7.0978    8.6149   13.4807
   229         H       -6.1976    8.8866   15.8114
   230         H       -5.1315   11.1046   16.4419
   231         H       -6.3586   12.7002   11.4077
   232         H       -3.9327   13.5598   13.1135
   233         H       -4.4704   14.4868   11.7106
   234         C       -8.2306   14.1614   15.4506
   235         C       -8.7657   13.5961   14.2911
   236         C       -9.7855   12.6479   14.4314
   237         C       -8.7221   13.7789   16.6980
   238         C      -10.2338   12.3029   15.7052
   239         N       -9.7084   12.8620   16.8192
   240         C       -8.2608   13.9540   12.9171
   241         C       -6.7444   14.2084   12.9038
   242         H       -7.4017   14.8806   15.3665
   243         H       -8.3376   14.1965   17.6356
   244         H       -8.4726   13.0675   12.2604
   245         H       -6.5210   15.0814   12.2517
   246         H       -6.3943   14.5140   13.9158
   247         H      -11.0278   11.5657   15.8715
   248         H      -10.2328   12.1766   13.5470
   249         C       -7.5034   18.5958   12.6373
   250         C       -7.8354   17.3527   12.1093
   251         C       -8.6449   16.4804   12.8437
   252         C       -7.9926   18.9538   13.8932
   253         C       -9.1023   16.9044   14.0981
   254         N       -8.7801   18.1154   14.6047
   255         C       -9.0203   15.1419   12.2666
   256         C      -10.5426   14.9721   12.2968
   257         H       -7.4633   17.0610   11.1193
   258         H       -6.8653   19.2859   12.0764
   259         H       -7.7691   19.9168   14.3662
   260         H       -8.7079   15.1468   11.1884
   261         H      -11.0239   15.9579   12.1320
   262         H      -10.8664   14.6560   13.3117
   263         H       -9.7354   16.2721   14.7351
   264         C      -15.0449   17.0647   11.2854
   265         C      -14.8447   16.4565   12.5197
   266         C      -14.0241   15.3358   12.6032
   267         C      -14.4108   16.5325   10.1618
   268         C      -13.4085   14.8427   11.4455
   269         N      -13.6069   15.4506   10.2435
   270         C      -12.5210   13.6209   11.5085
   271         C      -11.0543   13.9868   11.2540
   272         H      -13.8590   14.8421   13.5678
   273         H      -15.3303   16.8520   13.4182
   274         H      -15.6907   17.9431   11.1907
   275         H      -14.5368   16.9530    9.1555
   276         H      -12.5861   13.2016   12.5475
   277         H      -10.9287   14.4029   10.2347
   278         C      -12.9967   12.5382   10.5326
   279         H      -12.2273   11.7399   10.4650
   280         H      -13.0618   12.9558    9.5059
   281         H        5.7311   14.9390    8.9235
   282         C       -0.8410   13.0177    3.2160
   283         C       -2.0733   13.3138    3.7879
   284         C       -2.3326   12.9142    5.0954
   285         C        0.1084   12.3338    3.9761
   286         C       -1.3575   12.1996    5.8041
   287         N       -0.1549   11.9191    5.2326
   288         C       -1.6272   11.6995    7.2039
   289         C       -1.8041   10.1766    7.2002
   290         H       -3.2947   13.1477    5.5651
   291         H       -0.6185   13.3052    2.1786
   292         H        1.1296   12.1139    3.6194
   293         H       -2.5791   12.1683    7.5652
   294         H       -0.8378    9.6878    6.9513
   295         H       -2.0561    9.8356    8.2256
   296         C        7.5150   11.6369    1.5705
   297         C        6.4132   11.3492    2.3693
   298         C        5.1492   11.8114    2.0001
   299         C        7.3326   12.3860    0.4090
   300         C        5.0366   12.5599    0.8192
   301         N        6.1087   12.8366    0.0464
   302         C        3.9213   11.5783    2.8381
   303         C        3.6892   12.8089    3.7314
   304         H        6.5184   10.7471    3.2853
   305         H        8.5119   11.2812    1.8488
   306         H        8.1547   12.6430   -0.2702
   307         H        3.0474   11.5146    2.1360
   308         H        2.6911   12.7128    4.2195
   309         H        3.6148   13.7054    3.0811
   310         H        4.0780   12.9581    0.4638
   311         C        5.1124    8.1086    1.5460
   312         C        3.8947    8.7910    1.6320
   313         C        3.2768    9.1988    0.4485
   314         C        5.6771    7.8651    0.2969
   315         C        3.8904    8.9232   -0.7749
   316         N        5.0723    8.2697   -0.8449
   317         C        3.2653    9.0813    2.9688
   318         C        3.9564   10.2768    3.6485
   319         H        5.5934    7.7579    2.4713
   320         H        6.6298    7.3383    0.1722
   321         H        2.1850    9.3346    2.8123
   322         H        5.0102   10.0087    3.8912
   323         H        3.4478    9.2199   -1.7340
   324         H        2.3147    9.7358    0.4690
   325         C      -18.4692   11.2404   11.9535
   326         C      -17.1378   11.2246   11.5497
   327         C      -16.7737   11.8292   10.3459
   328         C      -19.4227   11.8530   11.1420
   329         C      -17.7834   12.4250    9.5759
   330         N      -19.0760   12.4312    9.9682
   331         C      -15.3602   11.8723    9.8361
   332         C      -14.3306   11.9329   10.9687
   333         H      -16.3834   10.7271   12.1712
   334         H      -18.7697   10.7744   12.8986
   335         H      -20.4854   11.9024   11.4078
   336         H      -15.2658   12.8248    9.2483
   337         H      -14.7588   12.5187   11.8086
   338         H      -14.1668   10.9079   11.3728
   339         H      -17.5751   12.9169    8.6153
   340         H      -10.4415   13.0601   11.2775

  H: (PM3): J. J. P. STEWART, J. COMP. CHEM. 10, 209 (1989).
  C: (PM3): J. J. P. STEWART, J. COMP. CHEM. 10, 209 (1989).
  N: (PM3): J. J. P. STEWART, J. COMP. CHEM. 10, 209 (1989).

           Empirical Formula: C162 H158 N20


      RHF CALCULATION, NO. OF DOUBLY OCCUPIED LEVELS =  453

  SCF CRITERION =    0.1700E-05
 ITERATION   1 PLS= 0.100E+01 0.000E+00 ENERGY     1749.995272 DELTAE 1649.9952720
 ITERATION   2 PLS= 0.842E-02 0.000E+00 ENERGY     1701.741682 DELTAE  -48.2535900
 ITERATION   3 PLS= 0.788E-02 0.000E+00 ENERGY     1661.826717 DELTAE  -39.9149651
 ITERATION   4 PLS= 0.798E-02 0.000E+00 ENERGY     1588.351049 DELTAE  -73.4756678

 ITERATION 473 PLS= 0.661E-06 0.000E+00 ENERGY     1318.226382 DELTAE   -0.0000055

          DIAGONAL MATRIX USED AS START HESSIAN

 ITERATION   1 PLS= 0.868E-06 0.000E+00 ENERGY     1316.508586 DELTAE 1216.5085860
 ITERATION   2 PLS= 0.245E-03 0.000E+00 ENERGY     1316.449962 DELTAE   -0.0586239
 ITERATION   3 PLS= 0.209E-03 0.000E+00 ENERGY     1316.408235 DELTAE   -0.0417268
 ITERATION   4 PLS= 0.157E-03 0.000E+00 ENERGY     1316.227187 DELTAE   -0.1810478
 ITERATION   5 PLS= 0.805E-04 0.000E+00 ENERGY     1316.337350 DELTAE    0.1101625
 ITERATION   6 PLS= 0.869E-04 0.000E+00 ENERGY     1316.328744 DELTAE   -0.0086060
 ITERATION   7 PLS= 0.808E-04 0.000E+00 ENERGY     1316.284269 DELTAE   -0.0444752
 ITERATION   8 PLS= 0.470E-04 0.000E+00 ENERGY     1316.314350 DELTAE    0.0300814
 CYCLE:   1 TIME:2054.312 TIME LEFT: 16.53W  GRAD.:   288.829 HEAT: 1316.308

 RESTART FILE WRITTEN,    TIME LEFT: 16.36W  GRAD.:     1.373 HEAT: 1140.717
 ITERATION   1 PLS= 0.501E-05 0.000E+00 ENERGY     1140.717460 DELTAE 1040.7174603
 ITERATION   2 PLS= 0.165E-04 0.000E+00 ENERGY     1140.713981 DELTAE   -0.0034792
 ITERATION   3 PLS= 0.147E-04 0.000E+00 ENERGY     1140.711324 DELTAE   -0.0026569
 ITERATION   4 PLS= 0.185E-04 0.000E+00 ENERGY     1140.707351 DELTAE   -0.0039736
 ITERATION   5 PLS= 0.139E-04 0.000E+00 ENERGY     1140.708093 DELTAE    0.0007426
 ITERATION   6 PLS= 0.116E-04 0.000E+00 ENERGY     1140.707163 DELTAE   -0.0009305
 ITERATION   7 PLS= 0.107E-04 0.000E+00 ENERGY     1140.702669 DELTAE   -0.0044931
 ITERATION   8 PLS= 0.113E-04 0.000E+00 ENERGY     1140.704918 DELTAE    0.0022487
 ITERATION   9 PLS= 0.856E-05 0.000E+00 ENERGY     1140.704282 DELTAE   -0.0006359
 ITERATION  10 PLS= 0.789E-05 0.000E+00 ENERGY     1140.700635 DELTAE   -0.0036476
 ITERATION  11 PLS= 0.739E-05 0.000E+00 ENERGY     1140.702728 DELTAE    0.0020930
 ITERATION  12 PLS= 0.796E-05 0.000E+00 ENERGY     1140.702400 DELTAE   -0.0003282
 ITERATION  13 PLS= 0.771E-05 0.000E+00 ENERGY     1140.699943 DELTAE   -0.0024569
 ITERATION  14 PLS= 0.739E-05 0.000E+00 ENERGY     1140.701568 DELTAE    0.0016257
 ITERATION  15 PLS= 0.715E-05 0.000E+00 ENERGY     1140.701448 DELTAE   -0.0001203
 ITERATION  16 PLS= 0.673E-05 0.000E+00 ENERGY     1140.701364 DELTAE   -0.0000838
 ITERATION  17 PLS= 0.649E-05 0.000E+00 ENERGY     1140.701302 DELTAE   -0.0000627
 RESTART FILE WRITTEN,    TIME LEFT: 16.36W  GRAD.:     1.094 HEAT: 1140.701

     RMS GRADIENT =  1.09449  IS LESS THAN CUTOFF =  1.11500


 ITERATION   1 PLS= 0.644E-05 0.000E+00 ENERGY     1140.701248 DELTAE 1040.7012479
 ITERATION   2 PLS= 0.632E-05 0.000E+00 ENERGY     1140.701164 DELTAE   -0.0000835
 ITERATION   3 PLS= 0.614E-05 0.000E+00 ENERGY     1140.701099 DELTAE   -0.0000649
 ITERATION   4 PLS= 0.618E-05 0.000E+00 ENERGY     1140.701043 DELTAE   -0.0000567
 ITERATION   5 PLS= 0.589E-05 0.000E+00 ENERGY     1140.701059 DELTAE    0.0000158
 ITERATION   6 PLS= 0.528E-05 0.000E+00 ENERGY     1140.701032 DELTAE   -0.0000268
 ITERATION   7 PLS= 0.513E-05 0.000E+00 ENERGY     1140.701009 DELTAE   -0.0000229
 ITERATION   8 PLS= 0.488E-05 0.000E+00 ENERGY     1140.700994 DELTAE   -0.0000153
 ITERATION   9 PLS= 0.487E-05 0.000E+00 ENERGY     1140.700982 DELTAE   -0.0000113
 ITERATION  10 PLS= 0.498E-05 0.000E+00 ENERGY     1140.700972 DELTAE   -0.0000098
 ITERATION  11 PLS= 0.466E-05 0.000E+00 ENERGY     1140.700963 DELTAE   -0.0000096

 -------------------------------------------------------------------------------
PM3 T=200000000.0 bonds SINGLET XYZ DDMIN=0.00 DUMP=00.1 GNORM=01.115 CHARGE=+0 &
DENOUT OLDENS SCFCRT=1.D-07 EF  CYCLES=5002 PL SHIFT=040.0
 SKN_2 model by PM3. Point=01. Mult=01.


     GEOMETRY OPTIMISED USING EIGENVECTOR FOLLOWING (EF).     
     SCF FIELD WAS ACHIEVED                                   


                                PM3    CALCULATION
                                                       MOPAC2007 (Version: 7.334W)
                                                       Sun Jan 27 02:49:27 2008
                                                       No. of days left =  51


          FINAL HEAT OF FORMATION =       1140.70096 KCAL =    4772.69280 KJ
          H.o.F. per unit cell    =        570.35048 KCAL, for   2 unit cells


          TOTAL ENERGY            =     -24843.12350 EV
          ELECTRONIC ENERGY       =  -49062665.51035 EV
          CORE-CORE REPULSION     =   49037822.38686 EV

          IONIZATION POTENTIAL    =          5.95554
          NO. OF FILLED LEVELS    =        453
          MOLECULAR WEIGHT        =       2385.164

          MOLECULAR DIMENSIONS (Angstroms)

            Atom       Atom       Distance
            H   151    H   117    26.85185
            H   151    H   117    26.33598
            H   323    H   229    12.94875

          VOLUME OF UNIT CELL         7468.188 CUBIC ANGSTROMS
          DENSITY                        0.530 GRAMS/CC


          SCF CALCULATIONS        =        962
          COMPUTATION TIME =  1 DAY   4 HOURS 41 MINUTES AND  28.906 SECONDS


   ATOM   CHEMICAL     X               Y              Z
  NUMBER   SYMBOL (ANGSTROMS)     (ANGSTROMS)    (ANGSTROMS)
 
     1       C         -1.1072150  *    1.167557  *    0.253451  *
     2       C          0.2526934  *    0.964469  *    0.457822  *
     3       C          1.0960679  *    2.063817  *    0.598832  *
     4       C         -1.5926091  *    2.476256  *    0.191372  *
     5       C          0.5554780  *    3.350845  *    0.534362  *
     6       N         -0.7761987  *    3.542134  *    0.327073  *
     7       C          1.4006369  *    4.592698  *    0.682162  *
     8       C          2.5268988  *    4.619987  *   -0.224664  *
     9       H          2.1703940  *    1.928183  *    0.778000  *
    10       H          0.6598169  *   -0.051060  *    0.510429  *
    11       H         -1.7906826  *    0.318285  *    0.141602  *
    12       H         -2.6517209  *    2.708235  *    0.029974  *
    13       H          0.8007519  *    5.484726  *    0.307606  *
    14       C          4.4241016  *    2.374984  *    3.058328  *
    15       C          3.7149353  *    3.336851  *    2.345819  *
    16       C          2.5138686  *    3.832404  *    2.854811  *
    17       C          3.9159722  *    1.924113  *    4.275941  *
    18       C          2.0607367  *    3.338942  *    4.089589  *
    19       N          2.7529042  *    2.403006  *    4.774140  *
    20       C          1.7150084  *    4.904794  *    2.169801  *
    21       C          2.4015775  *    6.268646  *    2.320421  *
    22       H          4.1025652  *    3.708254  *    1.387780  *
    23       H          5.3694952  *    1.980026  *    2.672525  *
    24       H          4.4241594  *    1.170944  *    4.899593  *
    25       H          0.7192050  *    4.979371  *    2.684190  *
    26       H          1.8699310  *    7.028958  *    1.700469  *
    27       H          3.4438139  *    6.224556  *    1.941987  *
    28       H          1.1404011  *    3.702303  *    4.569896  *
    29       C         -1.1495636  *    8.141467  *    3.881574  *
    30       C         -1.5177190  *    7.830013  *    5.195670  *
    31       C         -0.6046195  *    7.154277  *    6.018734  *
    32       C          0.1112087  *    7.810675  *    3.395481  *
    33       C          0.6339282  *    6.860855  *    5.511401  *
    34       C          1.0283487  *    7.157435  *    4.225953  *
    35       C         -2.8214840  *    8.311932  *    5.774011  *
    36       C         -2.7947458  *    9.841750  *    5.876272  *
    37       H         -1.8529047  *    8.673504  *    3.230403  *
    38       H          0.3910444  *    8.039095  *    2.354631  *
    39       H         -2.9185456  *    7.897488  *    6.815775  *
    40       H         -2.6120918  *   10.270444  *    4.867812  *
    41       H         -3.7916093  *   10.216541  *    6.189845  *
    42       H         -0.8537327  *    6.896157  *    7.053790  *
    43       C          2.3951839  *    6.734839  *    3.777116  *
    44       C          3.4562534  *    7.798833  *    4.077154  *
    45       H          2.6725089  *    5.855646  *    4.421949  *
    46       H          3.4648928  *    7.943028  *    5.178783  *
    47       H          4.4587928  *    7.410926  *    3.802530  *
    48       C         -6.9268411  *    5.460497  *    5.161018  *
    49       C         -6.2020938  *    6.618352  *    4.856187  *
    50       C         -6.5199689  *    7.297403  *    3.677007  *
    51       C         -7.9259201  *    5.020420  *    4.295677  *
    52       C         -7.5251997  *    6.805446  *    2.846062  *
    53       N         -8.2144137  *    5.683132  *    3.151280  *
    54       C         -5.0612470  *    7.035160  *    5.748789  *
    55       C         -4.0367578  *    7.859134  *    4.954760  *
    56       H         -6.7095936  *    4.916556  *    6.094682  *
    57       H         -8.5220038  *    4.121113  *    4.490081  *
    58       H         -4.5424557  *    6.078765  *    6.029700  *
    59       H         -4.5555260  *    8.729168  *    4.488093  *
    60       H         -3.6924612  *    7.244444  *    4.096112  *
    61       H         -7.7995010  *    7.296680  *    1.902188  *
    62       H         -5.9601531  *    8.209349  *    3.394822  *
    63       C         -7.2392816  *   10.941791  *    6.209346  *
    64       C         -6.8285056  *    9.613289  *    6.127053  *
    65       C         -5.9586861  *    9.093763  *    7.085334  *
    66       C         -6.7828040  *   11.733365  *    7.260402  *
    67       C         -5.5364988  *    9.950981  *    8.116483  *
    68       N         -5.9421992  *   11.237796  *    8.201801  *
    69       C         -5.4561090  *    7.678135  *    7.101537  *
    70       C         -6.3591712  *    6.768858  *    7.952912  *
    71       H         -7.1943463  *    8.974738  *    5.312129  *
    72       H         -7.9280309  *   11.359772  *    5.464486  *
    73       H         -7.0784002  *   12.781202  *    7.383208  *
    74       H         -4.4631294  *    7.721983  *    7.640195  *
    75       H         -6.1956144  *    5.710878  *    7.637643  *
    76       H         -6.0216586  *    6.824319  *    9.006786  *
    77       H         -4.8523243  *    9.621137  *    8.909744  *
    78       C         -8.6186293  *    5.533572  *   12.729417  *
    79       C         -9.0041692  *    4.450958  *   11.944656  *
    80       C         -9.0176526  *    4.582407  *   10.561341  *
    81       C         -8.2536897  *    6.720690  *   12.097115  *
    82       C         -8.6515398  *    5.803643  *    9.974130  *
    83       N         -8.2729368  *    6.853328  *   10.751468  *
    84       C         -8.6859738  *    5.934310  *    8.469700  *
    85       C         -7.8492039  *    7.078076  *    7.893864  *
    86       H         -9.3189188  *    3.740616  *    9.927343  *
    87       H         -9.2964054  *    3.505073  *   12.412917  *
    88       H         -8.6039893  *    5.459262  *   13.823765  *
    89       H         -7.9294046  *    7.612501  *   12.658557  *
    90       H         -8.2402859  *    4.981898  *    8.071559  *
    91       H         -8.0720622  *    8.032201  *    8.411436  *
    92       H         -8.1459488  *    7.241352  *    6.834199  *
    93       C        -10.8418145  *    8.439668  *    6.495931  *
    94       C        -10.9672663  *    8.338648  *    7.883291  *
    95       C        -10.9861652  *    9.520339  *    8.633802  *
    96       C        -10.7822611  *    9.698103  *    5.898470  *
    97       C        -10.9301334  *   10.749766  *    7.978666  *
    98       N        -10.8351725  *   10.833336  *    6.631883  *
    99       C        -11.0657992  *    7.010640  *    8.580797  *
   100       C        -10.1332525  *    5.961872  *    7.956313  *
   101       H        -10.7795695  *    7.518605  *    5.895921  *
   102       H        -10.6954745  *    9.835399  *    4.814042  *
   103       H        -10.7356898  *    7.184670  *    9.638430  *
   104       H        -10.5651679  *    4.951133  *    8.126585  *
   105       H        -10.1276503  *    6.094661  *    6.848851  *
   106       H        -10.9791240  *   11.704733  *    8.519113  *
   107       H        -11.0694552  *    9.486992  *    9.727325  *
   108       C        -13.6173327  *    3.765839  *    6.246015  *
   109       C        -13.1536286  *    4.390140  *    7.397739  *
   110       C        -13.0137243  *    5.783374  *    7.432318  *
   111       C        -13.9330961  *    4.543897  *    5.131859  *
   112       C        -13.3684649  *    6.500576  *    6.283827  *
   113       N        -13.8096183  *    5.889344  *    5.160876  *
   114       C        -12.5013951  *    6.424755  *    8.693055  *
   115       C        -13.5175939  *    7.344872  *    9.378979  *
   116       H        -12.9022827  *    3.791923  *    8.282356  *
   117       H        -13.7385169  *    2.678582  *    6.212537  *
   118       H        -14.2981343  *    4.115353  *    4.191601  *
   119       H        -12.3736346  *    5.578691  *    9.426052  *
   120       H        -14.3613887  *    6.714927  *    9.734915  *
   121       H        -13.0410781  *    7.756652  *   10.294414  *
   122       H        -13.3390958  *    7.602189  *    6.256540  *
   123       C        -18.7598590  *    6.924286  *    8.947461  *
   124       C        -18.0967520  *    6.834991  *   10.141021  *
   125       C        -16.9331026  *    7.596640  *   10.279125  *
   126       C        -18.3371593  *    7.708022  *    7.902195  *
   127       C        -16.5088796  *    8.397840  *    9.207588  *
   128       N        -17.2029316  *    8.444573  *    8.036576  *
   129       C        -15.2352964  *    9.198466  *    9.329208  *
   130       C        -14.1002693  *    8.491834  *    8.573350  *
   131       H        -16.3566792  *    7.575625  *   11.210480  *
   132       H        -18.4614836  *    6.196025  *   10.950686  *
   133       H        -18.8616132  *    7.787074  *    6.939991  *
   134       H        -14.9579690  *    9.242293  *   10.420214  *
   135       H        -14.4571828  *    8.140399  *    7.581196  *
   136       H        -13.3170140  *    9.248144  *    8.343751  *
   137       C        -15.3476975  *   10.641760  *    8.820462  *
   138       H        -14.3924380  *   10.896151  *    8.306868  *
   139       H        -16.1352716  *   10.726880  *    8.045950  *
   140       H          2.6085926  *    3.926869  *   -1.056856  *
   141       H          3.3111237  *    5.368344  *   -0.129547  *
   142       C          5.6630278  *   20.979414  *    8.476914  *
   143       C          6.0919396  *   20.132796  *    9.472987  *
   144       C          6.0857888  *   18.880612  *    9.449822  *
   145       C          5.1983182  *   20.196234  *    7.395204  *
   146       C          5.6435474  *   18.064334  *    8.424153  *
   147       N          5.1886170  *   18.828826  *    7.380540  *
   148       C          5.6000465  *   16.568687  *    8.386560  *
   149       C          5.9785867  *   15.990298  *    9.741058  *
   150       H          6.9735576  *   16.324877  *   10.065527  *
   151       H          5.6692022  *   22.070191  *    8.481398  *
   152       H          4.8036318  *   20.660593  *    6.476923  *
   153       H          4.5392898  *   16.266425  *    8.170052  *
   154       H          5.2620334  *   16.288207  *   10.516543  *
   155       C         10.1274994  *   15.975329  *    8.196692  *
   156       C          8.7793573  *   15.633822  *    8.170188  *
   157       C          7.9078336  *   16.331495  *    7.331136  *
   158       C         10.5856195  *   17.011677  *    7.384755  *
   159       C          8.4352798  *   17.359675  *    6.536476  *
   160       N          9.7454233  *   17.689092  *    6.569287  *
   161       C          6.4467438  *   15.993391  *    7.226919  *
   162       C          6.2394290  *   14.475431  *    7.108863  *
   163       H          8.4040467  *   14.813915  *    8.799784  *
   164       H         10.8264664  *   15.436994  *    8.849155  *
   165       H         11.6359241  *   17.326126  *    7.361680  *
   166       H          6.0654995  *   16.462634  *    6.280780  *
   167       H          6.0237187  *   14.031106  *    8.113021  *
   168       H          7.1790841  *   13.993022  *    6.764874  *
   169       H          7.8178493  *   17.948432  *    5.846219  *
   170       C          2.2045851  *   13.478812  *    8.460907  *
   171       C          1.1391027  *   14.023981  *    7.735978  *
   172       C          1.4146229  *   14.774536  *    6.592570  *
   173       C          3.5012222  *   13.573666  *    7.977183  *
   174       C          2.7137400  *   14.855131  *    6.098870  *
   175       C          3.7566637  *   14.202459  *    6.755032  *
   176       C         -0.2900514  *   13.690702  *    8.090288  *
   177       C         -0.4886143  *   12.177770  *    7.889659  *
   178       H          2.0107224  *   12.936398  *    9.393871  *
   179       H          4.3486420  *   13.146572  *    8.535532  *
   180       H         -0.9680469  *   14.246702  *    7.393641  *
   181       H          0.4959496  *   11.669826  *    7.797679  *
   182       H         -0.9376658  *   11.721692  *    8.808107  *
   183       H          2.9068027  *   15.408083  *    5.172189  *
   184       H          0.5986104  *   15.260231  *    6.044790  *
   185       C          5.1212800  *   14.114254  *    6.125746  *
   186       C          5.3509854  *   12.687390  *    5.590121  *
   187       H          5.1721950  *   14.836296  *    5.269617  *
   188       H          4.8381578  *   11.949725  *    6.242402  *
   189       H          6.4325384  *   12.437787  *    5.653521  *
   190       C         -3.2430867  *   16.414190  *   10.481112  *
   191       C         -2.3373328  *   15.395658  *   10.801689  *
   192       C         -1.6046051  *   15.509197  *   11.984536  *
   193       C         -3.3969624  *   17.493958  *   11.349046  *
   194       C         -1.8070180  *   16.613173  *   12.815392  *
   195       N         -2.6895033  *   17.587345  *   12.498822  *
   196       C         -2.1184650  *   14.270451  *    9.825745  *
   197       C         -0.6114332  *   14.142034  *    9.522182  *
   198       H         -3.8081051  *   16.388562  *    9.541248  *
   199       H         -4.0876602  *   18.320593  *   11.145801  *
   200       H         -2.6410561  *   14.558213  *    8.873915  *
   201       H         -0.1396347  *   13.458910  *   10.260232  *
   202       H         -0.1328637  *   15.129712  *    9.685304  *
   203       H         -1.2642075  *   16.744297  *   13.759645  *
   204       H         -0.8723812  *   14.737828  *   12.264475  *
   205       C         -1.4973553  *   11.960641  *   13.732378  *
   206       C         -2.2027584  *   12.605022  *   12.736532  *
   207       C         -2.1375344  *   12.156022  *   11.404871  *
   208       C         -0.7646585  *   10.830802  *   13.378528  *
   209       C         -1.4131020  *   10.972799  *   11.140657  *
   210       N         -0.7528660  *   10.323366  *   12.113709  *
   211       C         -2.7055987  *   12.901387  *   10.204886  *
   212       C         -4.0873204  *   12.694297  *   10.633401  *
   213       H         -2.8378265  *   13.465071  *   13.009190  *
   214       H         -1.3483525  *   12.392633  *   15.249552  *
   215       H         -0.1330857  *   10.296791  *   14.111957  *
   216       H         -2.5108620  *   12.261067  *    9.288768  *
   217       H         -4.5347159  *   11.703002  *   10.421386  *
   218       H         -1.3050668  *   10.572567  *   10.117273  *
   219       C         -5.9380145  *   10.158872  *   14.742618  *
   220       C         -6.7189386  *    9.901386  *   13.623233  *
   221       C         -6.8503587  *   10.876981  *   12.635944  *
   222       C         -5.2985551  *   11.397460  *   14.853578  *
   223       C         -6.1937282  *   12.099722  *   12.798055  *
   224       N         -5.4338404  *   12.343792  *   13.902530  *
   225       C         -6.2922188  *   13.187133  *   11.755089  *
   226       C         -4.8910332  *   13.664652  *   11.344313  *
   227       H         -7.4614463  *   10.684926  *   11.745645  *
   228       H         -7.2278364  *    8.930692  *   13.504979  *
   229       H         -5.8158240  *    9.401527  *   15.533415  *
   230       H         -4.6437487  *   11.661658  *   15.695203  *
   231       H         -6.8093974  *   12.766246  *   10.854337  *
   232       H         -4.3010287  *   13.989842  *   12.255342  *
   233       H         -4.9407318  *   14.601859  *   10.732881  *
   234       C         -8.0674079  *   14.426967  *   15.016242  *
   235       C         -8.7978962  *   13.815087  *   13.994883  *
   236       C         -9.7581772  *   12.861844  *   14.350631  *
   237       C         -8.3028453  *   14.072445  *   16.343416  *
   238       C         -9.9479828  *   12.546629  *   15.695931  *
   239       N         -9.2261595  *   13.141527  *   16.672887  *
   240       C         -8.5597941  *   14.138636  *   12.542471  *
   241       C         -7.0782866  *   14.407813  *   12.246244  *
   242       H         -7.2917413  *   15.164779  *   14.762343  *
   243       H         -7.7553697  *   14.523434  *   17.178966  *
   244       H         -8.9038178  *   13.245644  *   11.944946  *
   245       H         -6.9995456  *   15.199320  *   11.468256  *
   246       H         -6.5857998  *   14.841345  *   13.147555  *
   247       H        -10.6836315  *   11.805957  *   16.033761  *
   248       H        -10.3614113  *   12.362063  *   13.581592  *
   249       C         -8.0252526  *   18.802702  *   12.473743  *
   250       C         -8.3256857  *   17.565046  *   11.915365  *
   251       C         -9.0904806  *   16.643534  *   12.637496  *
   252       C         -8.5024424  *   19.107465  *   13.748264  *
   253       C         -9.5415594  *   17.016972  *   13.910400  *
   254       N         -9.2501623  *   18.223088  *   14.446385  *
   255       C         -9.4312865  *   15.313694  *   12.024453  *
   256       C        -10.9250858  *   15.013962  *   12.168831  *
   257       H         -7.9692215  *   17.319760  *   10.907356  *
   258       H         -7.4251073  *   19.531885  *   11.920572  *
   259       H         -8.3038079  *   20.064129  *   14.244800  *
   260       H         -9.2203517  *   15.394519  *   10.924284  *
   261       H        -11.5053532  *   15.938880  *   11.978060  *
   262       H        -11.1548201  *   14.729084  *   13.217998  *
   263       H        -10.1481746  *   16.351546  *   14.538916  *
   264       C        -15.6148236  *   16.644269  *   11.325122  *
   265       C        -15.4921254  *   15.937379  *   12.515933  *
   266       C        -14.5749847  *   14.893873  *   12.598406  *
   267       C        -14.8109793  *   16.284287  *   10.242261  *
   268       C        -13.7886731  *   14.576797  *   11.483603  *
   269       N        -13.9170510  *   15.275595  *   10.321969  *
   270       C        -12.7960931  *   13.439082  *   11.544282  *
   271       C        -11.3770195  *   13.913629  *   11.217816  *
   272       H        -14.4722633  *   14.320035  *   13.526913  *
   273       H        -16.1131653  *   16.195317  *   13.380559  *
   274       H        -16.3317294  *   17.466167  *   11.229923  *
   275       H        -14.8655134  *   16.793361  *    9.271029  *
   276       H        -12.7881470  *   13.044341  *   12.594281  *
   277       H        -11.3174214  *   14.261042  *   10.166845  *
   278       C        -13.2161791  *   12.299367  *   10.608829  *
   279       H        -12.4235171  *   11.521000  *   10.610650  *
   280       H        -13.2478592  *   12.667498  *    9.561510  *
   281       H          5.9913764  *   14.887593  *    9.691626  *
   282       C          0.5830611  *   12.284377  *    2.933914  *
   283       C         -0.8057659  *   12.386338  *    2.965458  *
   284       C         -1.4431139  *   12.301903  *    4.198059  *
   285       C          1.2787750  *   12.048222  *    4.111407  *
   286       C         -0.7030986  *   12.020012  *    5.356943  *
   287       N          0.6470455  *   11.878868  *    5.292388  *
   288       C         -1.3699514  *   11.797444  *    6.693713  *
   289       C         -1.7359314  *   10.313978  *    6.854790  *
   290       H         -2.5303225  *   12.430026  *    4.250967  *
   291       H          1.1112370  *   12.371878  *    1.978371  *
   292       H          2.3758891  *   11.992008  *    4.158917  *
   293       H         -2.3072889  *   12.409064  *    6.717404  *
   294       H         -0.8189396  *    9.694737  *    6.747209  *
   295       H         -2.0960689  *   10.133527  *    7.891744  *
   296       C          8.1369155  *    9.423308  *    4.846836  *
   297       C          6.8283494  *    9.890592  *    4.802285  *
   298       C          6.3838790  *   10.582893  *    3.672588  *
   299       C          8.9854734  *    9.666143  *    3.765706  *
   300       C          7.2844668  *   10.793038  *    2.619602  *
   301       N          8.5570024  *   10.342346  *    2.674985  *
   302       C          4.9843920  *   11.131320  *    3.553301  *
   303       C          4.8808243  *   12.544995  *    4.152804  *
   304       H          6.1570904  *    9.721379  *    5.653788  *
   305       H          8.5050009  *    8.871110  *    5.727936  *
   306       H         10.0292245  *    9.328871  *    3.744546  *
   307       H          4.7520866  *   11.225923  *    2.457226  *
   308       H          3.8239807  *   12.889099  *    4.074381  *
   309       H          5.4693453  *   13.227570  *    3.505821  *
   310       H          7.0108174  *   11.330245  *    1.702221  *
   311       C          4.7022889  *    8.702743  *    1.381706  *
   312       C          3.4928653  *    9.154434  *    1.918354  *
   313       C          2.4821854  *    9.560394  *    1.042133  *
   314       C          4.8662603  *    8.663682  *   -0.002339  *
   315       C          2.7072100  *    9.492037  *   -0.334768  *
   316       N          3.8786113  *    9.048722  *   -0.842580  *
   317       C          3.2568096  *    9.179202  *    3.402347  *
   318       C          4.0112715  *   10.184529  *    4.144238  *
   319       H          5.5208910  *    8.387639  *    2.040697  *
   320       H          5.7950795  *    8.325196  *   -0.478218  *
   321       H          2.1616158  *    9.441956  *    3.585918  *
   322       H          3.8467374  *   10.235266  *    5.234825  *
   323       H          1.9420284  *    9.787670  *   -1.066372  *
   324       H          1.5022466  *    9.931277  *    1.401254  *
   325       C        -18.6937083  *   10.867955  *   11.951350  *
   326       C        -17.3687164  *   10.872015  *   11.524753  *
   327       C        -16.9996704  *   11.642945  *   10.421322  *
   328       C        -19.6337741  *   11.629941  *   11.260430  *
   329       C        -17.9961611  *   12.388813  *    9.774761  *
   330       N        -19.2828090  *   12.376551  *   10.187233  *
   331       C        -15.5932550  *   11.709833  *    9.894699  *
   332       C        -14.5504839  *   11.676056  *   11.017371  *
   333       H        -16.6232763  *   10.257903  *   12.045163  *
   334       H        -18.9948755  *   10.270319  *   12.818400  *
   335       H        -20.6930060  *   11.663278  *   11.538398  *
   336       H        -15.4947630  *   12.702828  *    9.380468  *
   337       H        -14.9626839  *   12.198062  *   11.906400  *
   338       H        -14.3907836  *   10.622233  *   11.340018  *
   339       H        -17.7856963  *   13.022200  *    8.901648  *
   340       H        -10.6630404  *   13.059237  *   11.292065  *
   341      Tv         27.8590954  *    0.000000       0.000000   
   342      Tv          0.0000000      20.043890  *    0.000000   
   343      Tv          0.0000000       0.000000      13.374151  *

           Empirical Formula: C162 H158 N20


                  EIGENVALUES

 -45.05175 -44.36682 -44.19295 -43.84225 -43.35439 -43.06710 -42.19808 -42.06006
 -41.32076 -40.75636 -40.48913 -40.07889 -39.81438 -39.63270 -39.39906 -39.25322
 -39.11987 -39.02406 -38.91356 -38.76911 -38.67864 -38.29723 -38.08358 -37.65202
 -37.52702 -37.41567 -37.13879 -36.72364 -36.49526 -36.30972 -36.10203 -35.87352
 -35.43594 -35.08858 -34.77750 -34.23640 -33.60051 -33.37472 -32.41810 -32.14554
 -31.74228 -31.13246 -30.90576 -30.81405 -30.67045 -30.65494 -30.60992 -30.41623
 -30.35027 -30.31424 -30.30170 -30.19829 -30.04494 -29.99289 -29.95907 -29.95226
 -29.85479 -29.80652 -29.70699 -29.64965 -29.62947 -29.52481 -29.42300 -29.35962
 -29.10807 -29.10205 -28.99420 -28.88125 -28.84734 -28.75719 -28.62954 -28.61000
 -28.45229 -28.39598 -28.34225 -28.29759 -28.25320 -28.23836 -28.18791 -27.94602
 -27.71589 -27.45712 -27.32684 -27.28874 -27.14110 -26.91930 -26.80541 -26.44386
 -26.08327 -25.70447 -25.37680 -24.97727 -24.60015 -24.45928 -24.30908 -23.98874
 -23.69521 -23.63355 -23.46658 -23.34192 -23.28860 -23.14797 -23.13269 -23.06025
 -22.99488 -22.94258 -22.85480 -22.83063 -22.77651 -22.74940 -22.60133 -22.56495
 -22.50929 -22.47509 -22.41204 -22.36342 -22.33431 -22.27658 -22.23240 -22.21671
 -22.08991 -22.03611 -21.99871 -21.97468 -21.84555 -21.83123 -21.80123 -21.73146
 -21.67368 -21.65206 -21.59426 -21.45930 -21.40169 -21.32710 -21.27877 -21.20687
 -21.19721 -21.10627 -20.95103 -20.92224 -20.77772 -20.71858 -20.63964 -20.55751
 -20.25082 -20.19801 -20.10745 -20.02047 -20.01056 -19.91632 -19.84589 -19.74612
 -19.68850 -19.64180 -19.43581 -19.32489 -19.24027 -19.15111 -19.07338 -19.02257
 -18.85081 -18.66711 -18.62471 -18.60577 -18.50857 -18.50154 -18.38731 -18.34249
 -18.31195 -18.26307 -18.23710 -18.17121 -18.16496 -18.13608 -18.09008 -18.04505
 -18.01043 -17.96470 -17.88485 -17.87824 -17.85988 -17.84680 -17.75813 -17.73505
 -17.70070 -17.67090 -17.65693 -17.59611 -17.58477 -17.53084 -17.45144 -17.43402
 -17.42117 -17.38573 -17.28082 -17.26256 -17.19863 -17.14602 -17.11022 -17.09510
 -17.02039 -16.97948 -16.90051 -16.83895 -16.81522 -16.69142 -16.67862 -16.63775
 -16.63267 -16.50194 -16.47696 -16.43957 -16.39995 -16.37450 -16.35569 -16.30730
 -16.25693 -16.22085 -16.21323 -16.16044 -16.09783 -16.06846 -16.03023 -16.02246
 -15.98663 -15.96197 -15.94984 -15.90307 -15.89182 -15.85046 -15.80262 -15.79498
 -15.77339 -15.74619 -15.72579 -15.68688 -15.67831 -15.63215 -15.59595 -15.57676
 -15.56253 -15.51697 -15.49682 -15.48124 -15.45090 -15.40409 -15.36356 -15.33114
 -15.32239 -15.30258 -15.21770 -15.20460 -15.17070 -15.12579 -15.06458 -15.05002
 -15.02061 -14.95284 -14.93152 -14.89440 -14.87311 -14.84615 -14.82718 -14.80395
 -14.74200 -14.72462 -14.70093 -14.66082 -14.64784 -14.63450 -14.60764 -14.56486
 -14.52248 -14.50833 -14.49568 -14.49212 -14.45108 -14.44149 -14.39734 -14.39367
 -14.38353 -14.36417 -14.35537 -14.30427 -14.29521 -14.26721 -14.26163 -14.23161
 -14.21858 -14.18790 -14.16504 -14.14579 -14.12668 -14.11348 -14.10048 -14.07613
 -14.06280 -14.05299 -14.04331 -14.01475 -13.99658 -13.98227 -13.97262 -13.93569
 -13.92184 -13.89542 -13.85744 -13.83193 -13.80805 -13.80108 -13.76324 -13.73746
 -13.73294 -13.69554 -13.66971 -13.65016 -13.64082 -13.60048 -13.57457 -13.56793
 -13.54064 -13.52295 -13.51298 -13.48591 -13.45561 -13.40776 -13.38089 -13.36557
 -13.33504 -13.29165 -13.27843 -13.25431 -13.22238 -13.22183 -13.16160 -13.14249
 -13.08155 -13.06822 -13.04353 -13.00027 -12.97568 -12.95669 -12.94051 -12.92565
 -12.85715 -12.83047 -12.79514 -12.77538 -12.75740 -12.74314 -12.70398 -12.64788
 -12.63156 -12.60196 -12.55064 -12.51880 -12.50942 -12.47709 -12.44860 -12.40419
 -12.36002 -12.33772 -12.28125 -12.26088 -12.23799 -12.19007 -12.13182 -12.06726
 -12.01791 -11.99404 -11.97713 -11.95751 -11.89307 -11.87257 -11.86025 -11.82013
 -11.81115 -11.75667 -11.68575 -11.62921 -11.62445 -11.55009 -11.39043 -11.29688
 -11.25946 -11.20403 -11.15292 -11.14369 -11.10024 -11.06059 -11.04229 -11.01571
 -11.01163 -10.99105 -10.93719 -10.90598 -10.88523 -10.86006 -10.82635 -10.79172
 -10.78179 -10.76966 -10.74387 -10.69545 -10.68030 -10.67375 -10.65939 -10.64603
 -10.61134 -10.60606 -10.60252 -10.55517 -10.53215 -10.50767 -10.50341 -10.50175
 -10.47083 -10.46497 -10.44637 -10.40753 -10.39007 -10.38244 -10.36756 -10.34894
 -10.33186 -10.32869 -10.29310 -10.28625 -10.27923 -10.26031 -10.23464 -10.15084
 -10.11748 -10.10799 -10.07718 -10.03284  -9.87239  -9.80292  -9.78035  -9.74498
  -9.66987  -9.64661  -9.60797  -9.54634  -9.47674  -9.41728  -9.33768  -9.00362
  -8.80485  -8.75752  -7.59470  -6.41649  -5.95554  -4.24623  -3.54769  -3.48508
  -1.22128  -0.98139  -0.89487  -0.80045  -0.71856  -0.68071  -0.63716  -0.62768
  -0.57524  -0.56771  -0.54081  -0.52691  -0.50972  -0.50895  -0.47966  -0.46497
  -0.45798  -0.44894  -0.42015  -0.40834  -0.39757  -0.39540  -0.33358  -0.27871
  -0.27279  -0.24765  -0.24203  -0.17019  -0.15991  -0.02176   0.02769   0.03660
   0.12535   0.18215   0.18240   0.19204   0.24724   0.37177   0.39483   0.46834
   0.53541   0.76964   0.80244   0.94283   1.20384   1.24785   1.29328   1.45217
   1.50196   1.51893   1.53954   1.59902   1.67170   1.68524   1.76989   1.78696
   1.89031   1.90426   1.91997   1.94985   1.95564   1.97803   2.02274   2.03759
   2.04223   2.04997   2.06122   2.09736   2.10846   2.12742   2.13395   2.14961
   2.15253   2.15695   2.19585   2.20772   2.23258   2.25752   2.27504   2.28431
   2.28658   2.30011   2.30361   2.35784   2.36726   2.38213   2.39696   2.41573
   2.41653   2.42274   2.43370   2.44025   2.45409   2.46077   2.47306   2.48247
   2.48691   2.49316   2.50560   2.51264   2.51857   2.54351   2.56444   2.57413
   2.57809   2.59178   2.59800   2.61601   2.62214   2.62611   2.64942   2.65269
   2.66108   2.67216   2.68086   2.69571   2.70170   2.70329   2.70956   2.72283
   2.72834   2.73370   2.74070   2.74650   2.77975   2.79052   2.80680   2.80986
   2.81638   2.83097   2.84472   2.84705   2.84741   2.85914   2.86216   2.87687
   2.89375   2.89643   2.90883   2.91178   2.92125   2.93740   2.96677   2.97136
   2.97536   2.99832   3.01485   3.01522   3.02243   3.02607   3.03412   3.05131
   3.06115   3.06288   3.07313   3.07898   3.09021   3.09314   3.12039   3.13900
   3.14422   3.16033   3.17496   3.19379   3.19933   3.20220   3.21409   3.22861
   3.23684   3.25052   3.25954   3.26451   3.27135   3.28205   3.30309   3.30812
   3.30995   3.32050   3.32675   3.32927   3.33879   3.35042   3.36572   3.37091
   3.37768   3.38060   3.39573   3.40866   3.42672   3.43948   3.44900   3.46572
   3.47055   3.48107   3.48495   3.48616   3.49645   3.50410   3.51457   3.52590
   3.53841   3.54382   3.56172   3.56775   3.57744   3.58617   3.59070   3.59774
   3.61609   3.61862   3.62813   3.62999   3.63895   3.64392   3.66037   3.67397
   3.67633   3.68054   3.68805   3.70600   3.73055   3.73418   3.74284   3.75454
   3.75553   3.76868   3.77549   3.79094   3.79702   3.80282   3.82573   3.82914
   3.83351   3.84554   3.85652   3.86238   3.88082   3.88348   3.89243   3.91169
   3.92819   3.94114   3.94548   3.94915   3.96003   3.96850   3.97369   3.98206
   3.98932   3.99244   4.00292   4.00963   4.01182   4.03004   4.03614   4.04272
   4.04629   4.05937   4.08044   4.08839   4.09393   4.09922   4.10843   4.12398
   4.12639   4.13069   4.14152   4.15073   4.15687   4.16330   4.17237   4.17791
   4.18917   4.19888   4.20097   4.21338   4.21827   4.23537   4.23783   4.24905
   4.25611   4.26016   4.26708   4.27428   4.27868   4.28662   4.29808   4.30782
   4.31079   4.31522   4.32047   4.32852   4.35128   4.36374   4.36721   4.37481
   4.37848   4.38406   4.40101   4.40745   4.40982   4.41631   4.42125   4.43347
   4.43569   4.45171   4.45703   4.47578   4.47830   4.48430   4.49425   4.49643
   4.50437   4.51330   4.54432   4.54474   4.55441   4.55728   4.56123   4.56652
   4.57312   4.58907   4.60236   4.61331   4.63006   4.63199   4.63548   4.65829
   4.66434   4.67116   4.68895   4.69888   4.70144   4.70949   4.71545   4.72169
   4.73304   4.73991   4.75268   4.76249   4.76534   4.77069   4.77917   4.79397
   4.80415   4.82645   4.82841   4.83194   4.85640   4.85740   4.86899   4.87927
   4.90097   4.91451   4.92962   4.93450   4.95949   4.96249   4.98232   5.00509
   5.02248   5.02820   5.05092   5.07659   5.07885   5.08023   5.09953   5.13382
   5.13858   5.15383   5.16026   5.21035   5.21391   5.22579   5.23170   5.23456
   5.24819   5.26769   5.26880   5.27113   5.27764   5.31687   5.33677   5.34224
   5.38136   5.45299   5.46300   5.48592   5.49298   5.50928   5.57507   5.61675
   5.62180   5.67320   5.77025   5.77446   5.79304   5.81364   5.83618   5.91382
   5.94633   5.98920   6.01038   6.02927   6.06147   6.10375   6.17349   6.19636
   6.28909   6.31386   6.35127   6.39273   6.39665   6.42488   6.44605   6.51365
   6.52908   6.54416   6.58777   6.63922   6.67098   6.67179   6.86012   6.87660
   6.92378   7.01252   7.10952   7.36616   7.41771   7.88508


              NET ATOMIC CHARGES AND DIPOLE CONTRIBUTIONS

  ATOM NO.   TYPE          CHARGE      No. of ELECS.   s-Pop       p-Pop       
    1          C          -0.138174        4.1382     1.19037     2.94780
    2          C          -0.055164        4.0552     1.17934     2.87582
    3          C          -0.141361        4.1414     1.18563     2.95573
    4          C          -0.056026        4.0560     1.20539     2.85063
    5          C          -0.066002        4.0660     1.20550     2.86050
    6          N          -0.062932        5.0629     1.60568     3.45725
    7          C          -0.051950        4.0519     1.16359     2.88836
    8          C           0.063527        3.9365     1.23465     2.70182
    9          H           0.124437        0.8756     0.87556
   10          H           0.113904        0.8861     0.88610
   11          H           0.130132        0.8699     0.86987
   12          H           0.120600        0.8794     0.87940
   13          H           0.148531        0.8515     0.85147
   14          C          -0.141001        4.1410     1.18574     2.95527
   15          C          -0.082341        4.0823     1.17698     2.90536
   16          C          -0.133960        4.1340     1.19074     2.94322
   17          C          -0.068224        4.0682     1.20942     2.85880
   18          C          -0.041499        4.0415     1.21131     2.83019
   19          N          -0.071104        5.0711     1.61378     3.45733
   20          C          -0.011134        4.0111     1.17019     2.84095
   21          C          -0.130507        4.1305     1.17417     2.95634
   22          H           0.103121        0.8969     0.89688
   23          H           0.121289        0.8787     0.87871
   24          H           0.126346        0.8737     0.87365
   25          H           0.108012        0.8920     0.89199
   26          H           0.073151        0.9268     0.92685
   27          H           0.058533        0.9415     0.94147
   28          H           0.141229        0.8588     0.85877
   29          C          -0.133719        4.1337     1.17520     2.95851
   30          C          -0.096301        4.0963     1.19116     2.90515
   31          C          -0.079763        4.0798     1.17574     2.90402
   32          C          -0.132318        4.1323     1.18358     2.94874
   33          C          -0.280324        4.2803     1.42201     2.85831
   34          C          -0.099759        4.0998     1.17780     2.92196
   35          C          -0.027044        4.0270     1.16810     2.85894
   36          C          -0.135225        4.1352     1.17252     2.96271
   37          H           0.103985        0.8960     0.89601
   38          H           0.098949        0.9011     0.90105
   39          H           0.070992        0.9290     0.92901
   40          H           0.081889        0.9181     0.91811
   41          H           0.048311        0.9517     0.95169
   42          H           0.101824        0.8982     0.89818
   43          C          -0.020575        4.0206     1.16828     2.85230
   44          C          -0.065833        4.0658     1.17317     2.89267
   45          H           0.092948        0.9071     0.90705
   46          H           0.080118        0.9199     0.91988
   47          H           0.056078        0.9439     0.94392
   48          C          -0.163917        4.1639     1.19276     2.97115
   49          C          -0.021549        4.0215     1.18637     2.83518
   50          C          -0.176550        4.1766     1.19187     2.98468
   51          C          -0.054345        4.0543     1.20474     2.84961
   52          C          -0.064828        4.0648     1.20457     2.86026
   53          N          -0.086093        5.0861     1.61608     3.47002
   54          C          -0.034641        4.0346     1.17318     2.86146
   55          C          -0.118832        4.1188     1.17338     2.94545
   56          H           0.128822        0.8712     0.87118
   57          H           0.121229        0.8788     0.87877
   58          H           0.078571        0.9214     0.92143
   59          H           0.056324        0.9437     0.94368
   60          H           0.073110        0.9269     0.92689
   61          H           0.113908        0.8861     0.88609
   62          H           0.131514        0.8685     0.86849
   63          C          -0.133727        4.1337     1.19051     2.94322
   64          C          -0.074271        4.0743     1.18357     2.89070
   65          C          -0.085203        4.0852     1.18777     2.89743
   66          C          -0.061895        4.0619     1.20424     2.85766
   67          C          -0.066383        4.0664     1.20676     2.85962
   68          N          -0.144401        5.1444     1.62253     3.52188
   69          C          -0.031514        4.0315     1.17220     2.85932
   70          C          -0.103066        4.1031     1.16827     2.93480
   71          H           0.125170        0.8748     0.87483
   72          H           0.139323        0.8607     0.86068
   73          H           0.116582        0.8834     0.88342
   74          H           0.080838        0.9192     0.91916
   75          H           0.056777        0.9432     0.94322
   76          H           0.063482        0.9365     0.93652
   77          H           0.114997        0.8850     0.88500
   78          C          -0.149941        4.1499     1.19087     2.95907
   79          C          -0.056435        4.0564     1.17865     2.87778
   80          C          -0.153680        4.1537     1.18696     2.96672
   81          C          -0.078118        4.0781     1.20689     2.87123
   82          C          -0.036025        4.0360     1.21285     2.82317
   83          N          -0.075041        5.0750     1.60473     3.47031
   84          C          -0.021402        4.0214     1.16853     2.85287
   85          C          -0.119040        4.1190     1.16609     2.95295
   86          H           0.115878        0.8841     0.88412
   87          H           0.110742        0.8893     0.88926
   88          H           0.136975        0.8630     0.86303
   89          H           0.111721        0.8883     0.88828
   90          H           0.061544        0.9385     0.93846
   91          H           0.081691        0.9183     0.91831
   92          H           0.063365        0.9366     0.93664
   93          C          -0.163982        4.1640     1.18963     2.97435
   94          C          -0.022620        4.0226     1.18342     2.83920
   95          C          -0.150188        4.1502     1.18818     2.96201
   96          C          -0.059291        4.0593     1.20421     2.85508
   97          C          -0.072263        4.0723     1.20650     2.86576
   98          N          -0.076488        5.0765     1.61522     3.46127
   99          C          -0.035919        4.0359     1.17200     2.86392
  100          C          -0.119342        4.1193     1.17408     2.94526
  101          H           0.130451        0.8695     0.86955
  102          H           0.117810        0.8822     0.88219
  103          H           0.080991        0.9190     0.91901
  104          H           0.062287        0.9377     0.93771
  105          H           0.071514        0.9285     0.92849
  106          H           0.119109        0.8809     0.88089
  107          H           0.119886        0.8801     0.88011
  108          C          -0.147606        4.1476     1.18604     2.96157
  109          C          -0.075192        4.0752     1.18205     2.89314
  110          C          -0.119556        4.1196     1.19100     2.92855
  111          C          -0.061872        4.0619     1.20553     2.85634
  112          C          -0.068480        4.0685     1.20972     2.85876
  113          N          -0.072275        5.0723     1.61369     3.45858
  114          C          -0.012981        4.0130     1.17148     2.84150
  115          C          -0.099364        4.0994     1.16452     2.93484
  116          H           0.107437        0.8926     0.89256
  117          H           0.116301        0.8837     0.88370
  118          H           0.120738        0.8793     0.87926
  119          H           0.059700        0.9403     0.94030
  120          H           0.069119        0.9309     0.93088
  121          H           0.048006        0.9520     0.95199
  122          H           0.139179        0.8608     0.86082
  123          C          -0.298535        4.2985     1.41437     2.88416
  124          C          -0.054573        4.0546     1.17252     2.88206
  125          C          -0.165442        4.1654     1.19058     2.97486
  126          C          -0.063404        4.0634     1.19963     2.86378
  127          C          -0.088313        4.0883     1.20975     2.87857
  128          N          -0.094296        5.0943     1.61038     3.48391
  129          C          -0.022825        4.0228     1.16746     2.85537
  130          C          -0.144420        4.1444     1.17509     2.96933
  131          H           0.103292        0.8967     0.89671
  132          H           0.103791        0.8962     0.89621
  133          H           0.105514        0.8945     0.89449
  134          H           0.069072        0.9309     0.93093
  135          H           0.084689        0.9153     0.91531
  136          H           0.064047        0.9360     0.93595
  137          C          -0.107940        4.1079     1.17073     2.93721
  138          H           0.056788        0.9432     0.94321
  139          H           0.083551        0.9164     0.91645
  140          H           0.096203        0.9038     0.90380
  141          H           0.098356        0.9016     0.90164
  142          C          -0.019856        4.0199     1.17053     2.84933
  143          C          -0.095999        4.0960     1.21845     2.87755
  144          C          -0.163002        4.1630     1.22256     2.94044
  145          C          -0.093287        4.0933     1.22303     2.87026
  146          C           0.094660        3.9053     1.19497     2.71037
  147          N          -0.099306        5.0993     1.60721     3.49209
  148          C          -0.033748        4.0337     1.16506     2.86868
  149          C          -0.131562        4.1316     1.14517     2.98640
  150          H           0.056305        0.9437     0.94370
  151          H           0.133601        0.8664     0.86640
  152          H           0.133444        0.8666     0.86656
  153          H           0.095720        0.9043     0.90428
  154          H           0.046626        0.9534     0.95337
  155          C          -0.161495        4.1615     1.18874     2.97275
  156          C          -0.069578        4.0696     1.18362     2.88596
  157          C          -0.118469        4.1185     1.19216     2.92630
  158          C          -0.070411        4.0704     1.20479     2.86562
  159          C          -0.063944        4.0639     1.20774     2.85620
  160          N          -0.080042        5.0800     1.61481     3.46523
  161          C          -0.018398        4.0184     1.16956     2.84883
  162          C          -0.129274        4.1293     1.17682     2.95245
  163          H           0.136150        0.8639     0.86385
  164          H           0.118642        0.8814     0.88136
  165          H           0.114665        0.8853     0.88533
  166          H           0.083919        0.9161     0.91608
  167          H           0.084621        0.9154     0.91538
  168          H           0.072191        0.9278     0.92781
  169          H           0.122182        0.8778     0.87782
  170          C          -0.089782        4.0898     1.17613     2.91366
  171          C          -0.072946        4.0729     1.18520     2.88774
  172          C          -0.085989        4.0860     1.17884     2.90715
  173          C          -0.102451        4.1025     1.17950     2.92295
  174          C          -0.094609        4.0946     1.17879     2.91582
  175          C          -0.086203        4.0862     1.18567     2.90053
  176          C          -0.020086        4.0201     1.16902     2.85106
  177          C          -0.140812        4.1408     1.17989     2.96092
  178          H           0.108560        0.8914     0.89144
  179          H           0.118542        0.8815     0.88146
  180          H           0.070587        0.9294     0.92941
  181          H           0.102843        0.8972     0.89716
  182          H           0.055607        0.9444     0.94439
  183          H           0.106747        0.8933     0.89325
  184          H           0.104752        0.8952     0.89525
  185          C          -0.024798        4.0248     1.16972     2.85508
  186          C          -0.115110        4.1151     1.17010     2.94501
  187          H           0.073017        0.9270     0.92698
  188          H           0.063941        0.9361     0.93606
  189          H           0.070427        0.9296     0.92957
  190          C          -0.170520        4.1705     1.18891     2.98161
  191          C          -0.070760        4.0708     1.18692     2.88384
  192          C          -0.136121        4.1361     1.19237     2.94375
  193          C          -0.061405        4.0614     1.20519     2.85622
  194          C          -0.046724        4.0467     1.20795     2.83877
  195          N          -0.083449        5.0834     1.61656     3.46689
  196          C          -0.008089        4.0081     1.16765     2.84044
  197          C          -0.119693        4.1197     1.17369     2.94600
  198          H           0.118880        0.8811     0.88112
  199          H           0.118320        0.8817     0.88168
  200          H           0.077102        0.9229     0.92290
  201          H           0.080187        0.9198     0.91981
  202          H           0.074229        0.9258     0.92577
  203          H           0.128446        0.8716     0.87155
  204          H           0.148625        0.8514     0.85137
  205          C          -0.456598        4.4566     1.48115     2.97545
  206          C          -0.040011        4.0400     1.18903     2.85098
  207          C          -0.258142        4.2581     1.19905     3.05910
  208          C          -0.015266        4.0153     1.22153     2.79373
  209          C          -0.061681        4.0617     1.20895     2.85274
  210          N          -0.116934        5.1169     1.62166     3.49527
  211          C          -0.093431        4.0934     1.18142     2.91201
  212          C           0.355239        3.6448     1.25324     2.39152
  213          H           0.098939        0.9011     0.90106
  214          H           0.295219        0.7048     0.70478
  215          H           0.107449        0.8926     0.89255
  216          H           0.147459        0.8525     0.85254
  217          H           0.130066        0.8699     0.86993
  218          H           0.128547        0.8715     0.87145
  219          C          -0.148738        4.1487     1.19151     2.95723
  220          C          -0.069392        4.0694     1.18308     2.88631
  221          C          -0.132366        4.1324     1.18578     2.94659
  222          C          -0.039015        4.0390     1.20816     2.83086
  223          C          -0.087240        4.0872     1.21193     2.87531
  224          N          -0.075922        5.0759     1.60421     3.47171
  225          C          -0.006407        4.0064     1.16661     2.83980
  226          C          -0.226820        4.2268     1.17980     3.04702
  227          H           0.127818        0.8722     0.87218
  228          H           0.117622        0.8824     0.88238
  229          H           0.123730        0.8763     0.87627
  230          H           0.136327        0.8637     0.86367
  231          H           0.089490        0.9105     0.91051
  232          H           0.178019        0.8220     0.82198
  233          H           0.142232        0.8578     0.85777
  234          C          -0.153107        4.1531     1.18823     2.96488
  235          C          -0.044225        4.0442     1.18423     2.86000
  236          C          -0.158991        4.1590     1.18938     2.96961
  237          C          -0.056196        4.0562     1.20420     2.85199
  238          C          -0.059523        4.0595     1.20646     2.85306
  239          N          -0.075976        5.0760     1.61513     3.46085
  240          C          -0.033985        4.0340     1.17250     2.86148
  241          C          -0.122650        4.1227     1.17327     2.94938
  242          H           0.126612        0.8734     0.87339
  243          H           0.118402        0.8816     0.88160
  244          H           0.084204        0.9158     0.91580
  245          H           0.060158        0.9398     0.93984
  246          H           0.084767        0.9152     0.91523
  247          H           0.126641        0.8734     0.87336
  248          H           0.123751        0.8762     0.87625
  249          C          -0.152930        4.1529     1.18623     2.96670
  250          C          -0.074113        4.0741     1.18046     2.89366
  251          C          -0.125748        4.1257     1.19224     2.93351
  252          C          -0.063035        4.0630     1.20578     2.85725
  253          C          -0.057069        4.0571     1.20675     2.85032
  254          N          -0.072007        5.0720     1.61382     3.45819
  255          C          -0.019394        4.0194     1.17034     2.84905
  256          C          -0.126852        4.1269     1.16870     2.95815
  257          H           0.108360        0.8916     0.89164
  258          H           0.113842        0.8862     0.88616
  259          H           0.120660        0.8793     0.87934
  260          H           0.072023        0.9280     0.92798
  261          H           0.072054        0.9279     0.92795
  262          H           0.067219        0.9328     0.93278
  263          H           0.131249        0.8688     0.86875
  264          C          -0.150786        4.1508     1.18763     2.96316
  265          C          -0.059397        4.0594     1.17952     2.87988
  266          C          -0.146663        4.1467     1.18734     2.95932
  267          C          -0.072888        4.0729     1.20671     2.86618
  268          C          -0.044516        4.0445     1.21305     2.83147
  269          N          -0.071245        5.0712     1.60542     3.46583
  270          C          -0.024554        4.0246     1.16909     2.85546
  271          C          -0.103231        4.1032     1.16697     2.93626
  272          H           0.121195        0.8788     0.87881
  273          H           0.114333        0.8857     0.88567
  274          H           0.120930        0.8791     0.87907
  275          H           0.120392        0.8796     0.87961
  276          H           0.065011        0.9350     0.93499
  277          H           0.074625        0.9254     0.92537
  278          C          -0.102697        4.1027     1.16791     2.93479
  279          H           0.046731        0.9533     0.95327
  280          H           0.077606        0.9224     0.92239
  281          H           0.062239        0.9378     0.93776
  282          C          -0.155949        4.1559     1.18813     2.96781
  283          C          -0.230157        4.2302     1.30554     2.92462
  284          C          -0.138849        4.1388     1.18471     2.95414
  285          C          -0.130284        4.1303     1.20742     2.92287
  286          C          -0.062202        4.0622     1.21154     2.85066
  287          N          -0.088718        5.0887     1.60519     3.48353
  288          C          -0.015590        4.0156     1.16660     2.84899
  289          C          -0.117143        4.1171     1.16975     2.94739
  290          H           0.099518        0.9005     0.90048
  291          H           0.105223        0.8948     0.89478
  292          H           0.102565        0.8974     0.89743
  293          H           0.051365        0.9486     0.94863
  294          H           0.094381        0.9056     0.90562
  295          H           0.034874        0.9651     0.96513
  296          C          -0.143832        4.1438     1.19583     2.94800
  297          C          -0.068427        4.0684     1.17924     2.88919
  298          C          -0.139090        4.1391     1.18729     2.95180
  299          C          -0.045012        4.0450     1.20880     2.83621
  300          C          -0.058762        4.0588     1.20564     2.85312
  301          N          -0.079304        5.0793     1.61490     3.46440
  302          C          -0.050824        4.0508     1.16226     2.88856
  303          C          -0.112349        4.1123     1.17048     2.94187
  304          H           0.117371        0.8826     0.88263
  305          H           0.146867        0.8531     0.85313
  306          H           0.131154        0.8688     0.86885
  307          H           0.097869        0.9021     0.90213
  308          H           0.077570        0.9224     0.92243
  309          H           0.067788        0.9322     0.93221
  310          H           0.121741        0.8783     0.87826
  311          C          -0.162145        4.1621     1.18835     2.97380
  312          C          -0.052465        4.0525     1.17872     2.87375
  313          C          -0.164915        4.1649     1.19759     2.96732
  314          C          -0.064830        4.0648     1.20790     2.85693
  315          C          -0.059264        4.0593     1.21293     2.84634
  316          N          -0.067772        5.0678     1.61492     3.45286
  317          C          -0.084260        4.0843     1.16911     2.91515
  318          C           0.111718        3.8883     1.25344     2.63484
  319          H           0.126758        0.8732     0.87324
  320          H           0.129662        0.8703     0.87034
  321          H           0.159992        0.8400     0.84001
  322          H           0.126631        0.8734     0.87337
  323          H           0.143215        0.8568     0.85678
  324          H           0.144519        0.8555     0.85548
  325          C          -0.136981        4.1370     1.18655     2.95043
  326          C          -0.058571        4.0586     1.17826     2.88031
  327          C          -0.108107        4.1081     1.19170     2.91640
  328          C          -0.070739        4.0707     1.20424     2.86650
  329          C          -0.073893        4.0739     1.20739     2.86650
  330          N          -0.096163        5.0962     1.61610     3.48006
  331          C          -0.030808        4.0308     1.16881     2.86199
  332          C          -0.119025        4.1190     1.16916     2.94986
  333          H           0.114995        0.8850     0.88501
  334          H           0.122814        0.8772     0.87719
  335          H           0.115650        0.8844     0.88435
  336          H           0.071380        0.9286     0.92862
  337          H           0.064760        0.9352     0.93524
  338          H           0.063549        0.9365     0.93645
  339          H           0.118483        0.8815     0.88152
  340          H           0.048986        0.9510     0.95101


          CARTESIAN COORDINATES 

    NO.       ATOM               X         Y         Z

     1         C                 -1.1072    1.1676    0.2535
     2         C                  0.2527    0.9645    0.4578
     3         C                  1.0961    2.0638    0.5988
     4         C                 -1.5926    2.4763    0.1914
     5         C                  0.5555    3.3508    0.5344
     6         N                 -0.7762    3.5421    0.3271
     7         C                  1.4006    4.5927    0.6822
     8         C                  2.5269    4.6200   -0.2247
     9         H                  2.1704    1.9282    0.7780
    10         H                  0.6598   -0.0511    0.5104
    11         H                 -1.7907    0.3183    0.1416
    12         H                 -2.6517    2.7082    0.0300
    13         H                  0.8008    5.4847    0.3076
    14         C                  4.4241    2.3750    3.0583
    15         C                  3.7149    3.3369    2.3458
    16         C                  2.5139    3.8324    2.8548
    17         C                  3.9160    1.9241    4.2759
    18         C                  2.0607    3.3389    4.0896
    19         N                  2.7529    2.4030    4.7741
    20         C                  1.7150    4.9048    2.1698
    21         C                  2.4016    6.2686    2.3204
    22         H                  4.1026    3.7083    1.3878
    23         H                  5.3695    1.9800    2.6725
    24         H                  4.4242    1.1709    4.8996
    25         H                  0.7192    4.9794    2.6842
    26         H                  1.8699    7.0290    1.7005
    27         H                  3.4438    6.2246    1.9420
    28         H                  1.1404    3.7023    4.5699
    29         C                 -1.1496    8.1415    3.8816
    30         C                 -1.5177    7.8300    5.1957
    31         C                 -0.6046    7.1543    6.0187
    32         C                  0.1112    7.8107    3.3955
    33         C                  0.6339    6.8609    5.5114
    34         C                  1.0283    7.1574    4.2260
    35         C                 -2.8215    8.3119    5.7740
    36         C                 -2.7947    9.8418    5.8763
    37         H                 -1.8529    8.6735    3.2304
    38         H                  0.3910    8.0391    2.3546
    39         H                 -2.9185    7.8975    6.8158
    40         H                 -2.6121   10.2704    4.8678
    41         H                 -3.7916   10.2165    6.1898
    42         H                 -0.8537    6.8962    7.0538
    43         C                  2.3952    6.7348    3.7771
    44         C                  3.4563    7.7988    4.0772
    45         H                  2.6725    5.8556    4.4219
    46         H                  3.4649    7.9430    5.1788
    47         H                  4.4588    7.4109    3.8025
    48         C                 -6.9268    5.4605    5.1610
    49         C                 -6.2021    6.6184    4.8562
    50         C                 -6.5200    7.2974    3.6770
    51         C                 -7.9259    5.0204    4.2957
    52         C                 -7.5252    6.8054    2.8461
    53         N                 -8.2144    5.6831    3.1513
    54         C                 -5.0612    7.0352    5.7488
    55         C                 -4.0368    7.8591    4.9548
    56         H                 -6.7096    4.9166    6.0947
    57         H                 -8.5220    4.1211    4.4901
    58         H                 -4.5425    6.0788    6.0297
    59         H                 -4.5555    8.7292    4.4881
    60         H                 -3.6925    7.2444    4.0961
    61         H                 -7.7995    7.2967    1.9022
    62         H                 -5.9602    8.2093    3.3948
    63         C                 -7.2393   10.9418    6.2093
    64         C                 -6.8285    9.6133    6.1271
    65         C                 -5.9587    9.0938    7.0853
    66         C                 -6.7828   11.7334    7.2604
    67         C                 -5.5365    9.9510    8.1165
    68         N                 -5.9422   11.2378    8.2018
    69         C                 -5.4561    7.6781    7.1015
    70         C                 -6.3592    6.7689    7.9529
    71         H                 -7.1943    8.9747    5.3121
    72         H                 -7.9280   11.3598    5.4645
    73         H                 -7.0784   12.7812    7.3832
    74         H                 -4.4631    7.7220    7.6402
    75         H                 -6.1956    5.7109    7.6376
    76         H                 -6.0217    6.8243    9.0068
    77         H                 -4.8523    9.6211    8.9097
    78         C                 -8.6186    5.5336   12.7294
    79         C                 -9.0042    4.4510   11.9447
    80         C                 -9.0177    4.5824   10.5613
    81         C                 -8.2537    6.7207   12.0971
    82         C                 -8.6515    5.8036    9.9741
    83         N                 -8.2729    6.8533   10.7515
    84         C                 -8.6860    5.9343    8.4697
    85         C                 -7.8492    7.0781    7.8939
    86         H                 -9.3189    3.7406    9.9273
    87         H                 -9.2964    3.5051   12.4129
    88         H                 -8.6040    5.4593   13.8238
    89         H                 -7.9294    7.6125   12.6586
    90         H                 -8.2403    4.9819    8.0716
    91         H                 -8.0721    8.0322    8.4114
    92         H                 -8.1459    7.2414    6.8342
    93         C                -10.8418    8.4397    6.4959
    94         C                -10.9673    8.3386    7.8833
    95         C                -10.9862    9.5203    8.6338
    96         C                -10.7823    9.6981    5.8985
    97         C                -10.9301   10.7498    7.9787
    98         N                -10.8352   10.8333    6.6319
    99         C                -11.0658    7.0106    8.5808
   100         C                -10.1333    5.9619    7.9563
   101         H                -10.7796    7.5186    5.8959
   102         H                -10.6955    9.8354    4.8140
   103         H                -10.7357    7.1847    9.6384
   104         H                -10.5652    4.9511    8.1266
   105         H                -10.1277    6.0947    6.8489
   106         H                -10.9791   11.7047    8.5191
   107         H                -11.0695    9.4870    9.7273
   108         C                -13.6173    3.7658    6.2460
   109         C                -13.1536    4.3901    7.3977
   110         C                -13.0137    5.7834    7.4323
   111         C                -13.9331    4.5439    5.1319
   112         C                -13.3685    6.5006    6.2838
   113         N                -13.8096    5.8893    5.1609
   114         C                -12.5014    6.4248    8.6931
   115         C                -13.5176    7.3449    9.3790
   116         H                -12.9023    3.7919    8.2824
   117         H                -13.7385    2.6786    6.2125
   118         H                -14.2981    4.1154    4.1916
   119         H                -12.3736    5.5787    9.4261
   120         H                -14.3614    6.7149    9.7349
   121         H                -13.0411    7.7567   10.2944
   122         H                -13.3391    7.6022    6.2565
   123         C                -18.7599    6.9243    8.9475
   124         C                -18.0968    6.8350   10.1410
   125         C                -16.9331    7.5966   10.2791
   126         C                -18.3372    7.7080    7.9022
   127         C                -16.5089    8.3978    9.2076
   128         N                -17.2029    8.4446    8.0366
   129         C                -15.2353    9.1985    9.3292
   130         C                -14.1003    8.4918    8.5734
   131         H                -16.3567    7.5756   11.2105
   132         H                -18.4615    6.1960   10.9507
   133         H                -18.8616    7.7871    6.9400
   134         H                -14.9580    9.2423   10.4202
   135         H                -14.4572    8.1404    7.5812
   136         H                -13.3170    9.2481    8.3438
   137         C                -15.3477   10.6418    8.8205
   138         H                -14.3924   10.8962    8.3069
   139         H                -16.1353   10.7269    8.0459
   140         H                  2.6086    3.9269   -1.0569
   141         H                  3.3111    5.3683   -0.1295
   142         C                  5.6630   20.9794    8.4769
   143         C                  6.0919   20.1328    9.4730
   144         C                  6.0858   18.8806    9.4498
   145         C                  5.1983   20.1962    7.3952
   146         C                  5.6435   18.0643    8.4242
   147         N                  5.1886   18.8288    7.3805
   148         C                  5.6000   16.5687    8.3866
   149         C                  5.9786   15.9903    9.7411
   150         H                  6.9736   16.3249   10.0655
   151         H                  5.6692   22.0702    8.4814
   152         H                  4.8036   20.6606    6.4769
   153         H                  4.5393   16.2664    8.1701
   154         H                  5.2620   16.2882   10.5165
   155         C                 10.1275   15.9753    8.1967
   156         C                  8.7794   15.6338    8.1702
   157         C                  7.9078   16.3315    7.3311
   158         C                 10.5856   17.0117    7.3848
   159         C                  8.4353   17.3597    6.5365
   160         N                  9.7454   17.6891    6.5693
   161         C                  6.4467   15.9934    7.2269
   162         C                  6.2394   14.4754    7.1089
   163         H                  8.4040   14.8139    8.7998
   164         H                 10.8265   15.4370    8.8492
   165         H                 11.6359   17.3261    7.3617
   166         H                  6.0655   16.4626    6.2808
   167         H                  6.0237   14.0311    8.1130
   168         H                  7.1791   13.9930    6.7649
   169         H                  7.8178   17.9484    5.8462
   170         C                  2.2046   13.4788    8.4609
   171         C                  1.1391   14.0240    7.7360
   172         C                  1.4146   14.7745    6.5926
   173         C                  3.5012   13.5737    7.9772
   174         C                  2.7137   14.8551    6.0989
   175         C                  3.7567   14.2025    6.7550
   176         C                 -0.2901   13.6907    8.0903
   177         C                 -0.4886   12.1778    7.8897
   178         H                  2.0107   12.9364    9.3939
   179         H                  4.3486   13.1466    8.5355
   180         H                 -0.9680   14.2467    7.3936
   181         H                  0.4959   11.6698    7.7977
   182         H                 -0.9377   11.7217    8.8081
   183         H                  2.9068   15.4081    5.1722
   184         H                  0.5986   15.2602    6.0448
   185         C                  5.1213   14.1143    6.1257
   186         C                  5.3510   12.6874    5.5901
   187         H                  5.1722   14.8363    5.2696
   188         H                  4.8382   11.9497    6.2424
   189         H                  6.4325   12.4378    5.6535
   190         C                 -3.2431   16.4142   10.4811
   191         C                 -2.3373   15.3957   10.8017
   192         C                 -1.6046   15.5092   11.9845
   193         C                 -3.3970   17.4940   11.3490
   194         C                 -1.8070   16.6132   12.8154
   195         N                 -2.6895   17.5873   12.4988
   196         C                 -2.1185   14.2705    9.8257
   197         C                 -0.6114   14.1420    9.5222
   198         H                 -3.8081   16.3886    9.5412
   199         H                 -4.0877   18.3206   11.1458
   200         H                 -2.6411   14.5582    8.8739
   201         H                 -0.1396   13.4589   10.2602
   202         H                 -0.1329   15.1297    9.6853
   203         H                 -1.2642   16.7443   13.7596
   204         H                 -0.8724   14.7378   12.2645
   205         C                 -1.4974   11.9606   13.7324
   206         C                 -2.2028   12.6050   12.7365
   207         C                 -2.1375   12.1560   11.4049
   208         C                 -0.7647   10.8308   13.3785
   209         C                 -1.4131   10.9728   11.1407
   210         N                 -0.7529   10.3234   12.1137
   211         C                 -2.7056   12.9014   10.2049
   212         C                 -4.0873   12.6943   10.6334
   213         H                 -2.8378   13.4651   13.0092
   214         H                 -1.3484   12.3926   15.2496
   215         H                 -0.1331   10.2968   14.1120
   216         H                 -2.5109   12.2611    9.2888
   217         H                 -4.5347   11.7030   10.4214
   218         H                 -1.3051   10.5726   10.1173
   219         C                 -5.9380   10.1589   14.7426
   220         C                 -6.7189    9.9014   13.6232
   221         C                 -6.8504   10.8770   12.6359
   222         C                 -5.2986   11.3975   14.8536
   223         C                 -6.1937   12.0997   12.7981
   224         N                 -5.4338   12.3438   13.9025
   225         C                 -6.2922   13.1871   11.7551
   226         C                 -4.8910   13.6647   11.3443
   227         H                 -7.4614   10.6849   11.7456
   228         H                 -7.2278    8.9307   13.5050
   229         H                 -5.8158    9.4015   15.5334
   230         H                 -4.6437   11.6617   15.6952
   231         H                 -6.8094   12.7662   10.8543
   232         H                 -4.3010   13.9898   12.2553
   233         H                 -4.9407   14.6019   10.7329
   234         C                 -8.0674   14.4270   15.0162
   235         C                 -8.7979   13.8151   13.9949
   236         C                 -9.7582   12.8618   14.3506
   237         C                 -8.3028   14.0724   16.3434
   238         C                 -9.9480   12.5466   15.6959
   239         N                 -9.2262   13.1415   16.6729
   240         C                 -8.5598   14.1386   12.5425
   241         C                 -7.0783   14.4078   12.2462
   242         H                 -7.2917   15.1648   14.7623
   243         H                 -7.7554   14.5234   17.1790
   244         H                 -8.9038   13.2456   11.9449
   245         H                 -6.9995   15.1993   11.4683
   246         H                 -6.5858   14.8413   13.1476
   247         H                -10.6836   11.8060   16.0338
   248         H                -10.3614   12.3621   13.5816
   249         C                 -8.0253   18.8027   12.4737
   250         C                 -8.3257   17.5650   11.9154
   251         C                 -9.0905   16.6435   12.6375
   252         C                 -8.5024   19.1075   13.7483
   253         C                 -9.5416   17.0170   13.9104
   254         N                 -9.2502   18.2231   14.4464
   255         C                 -9.4313   15.3137   12.0245
   256         C                -10.9251   15.0140   12.1688
   257         H                 -7.9692   17.3198   10.9074
   258         H                 -7.4251   19.5319   11.9206
   259         H                 -8.3038   20.0641   14.2448
   260         H                 -9.2204   15.3945   10.9243
   261         H                -11.5054   15.9389   11.9781
   262         H                -11.1548   14.7291   13.2180
   263         H                -10.1482   16.3515   14.5389
   264         C                -15.6148   16.6443   11.3251
   265         C                -15.4921   15.9374   12.5159
   266         C                -14.5750   14.8939   12.5984
   267         C                -14.8110   16.2843   10.2423
   268         C                -13.7887   14.5768   11.4836
   269         N                -13.9171   15.2756   10.3220
   270         C                -12.7961   13.4391   11.5443
   271         C                -11.3770   13.9136   11.2178
   272         H                -14.4723   14.3200   13.5269
   273         H                -16.1132   16.1953   13.3806
   274         H                -16.3317   17.4662   11.2299
   275         H                -14.8655   16.7934    9.2710
   276         H                -12.7881   13.0443   12.5943
   277         H                -11.3174   14.2610   10.1668
   278         C                -13.2162   12.2994   10.6088
   279         H                -12.4235   11.5210   10.6107
   280         H                -13.2479   12.6675    9.5615
   281         H                  5.9914   14.8876    9.6916
   282         C                  0.5831   12.2844    2.9339
   283         C                 -0.8058   12.3863    2.9655
   284         C                 -1.4431   12.3019    4.1981
   285         C                  1.2788   12.0482    4.1114
   286         C                 -0.7031   12.0200    5.3569
   287         N                  0.6470   11.8789    5.2924
   288         C                 -1.3700   11.7974    6.6937
   289         C                 -1.7359   10.3140    6.8548
   290         H                 -2.5303   12.4300    4.2510
   291         H                  1.1112   12.3719    1.9784
   292         H                  2.3759   11.9920    4.1589
   293         H                 -2.3073   12.4091    6.7174
   294         H                 -0.8189    9.6947    6.7472
   295         H                 -2.0961   10.1335    7.8917
   296         C                  8.1369    9.4233    4.8468
   297         C                  6.8283    9.8906    4.8023
   298         C                  6.3839   10.5829    3.6726
   299         C                  8.9855    9.6661    3.7657
   300         C                  7.2845   10.7930    2.6196
   301         N                  8.5570   10.3423    2.6750
   302         C                  4.9844   11.1313    3.5533
   303         C                  4.8808   12.5450    4.1528
   304         H                  6.1571    9.7214    5.6538
   305         H                  8.5050    8.8711    5.7279
   306         H                 10.0292    9.3289    3.7445
   307         H                  4.7521   11.2259    2.4572
   308         H                  3.8240   12.8891    4.0744
   309         H                  5.4693   13.2276    3.5058
   310         H                  7.0108   11.3302    1.7022
   311         C                  4.7023    8.7027    1.3817
   312         C                  3.4929    9.1544    1.9184
   313         C                  2.4822    9.5604    1.0421
   314         C                  4.8663    8.6637   -0.0023
   315         C                  2.7072    9.4920   -0.3348
   316         N                  3.8786    9.0487   -0.8426
   317         C                  3.2568    9.1792    3.4023
   318         C                  4.0113   10.1845    4.1442
   319         H                  5.5209    8.3876    2.0407
   320         H                  5.7951    8.3252   -0.4782
   321         H                  2.1616    9.4420    3.5859
   322         H                  3.8467   10.2353    5.2348
   323         H                  1.9420    9.7877   -1.0664
   324         H                  1.5022    9.9313    1.4013
   325         C                -18.6937   10.8680   11.9513
   326         C                -17.3687   10.8720   11.5248
   327         C                -16.9997   11.6429   10.4213
   328         C                -19.6338   11.6299   11.2604
   329         C                -17.9962   12.3888    9.7748
   330         N                -19.2828   12.3766   10.1872
   331         C                -15.5933   11.7098    9.8947
   332         C                -14.5505   11.6761   11.0174
   333         H                -16.6233   10.2579   12.0452
   334         H                -18.9949   10.2703   12.8184
   335         H                -20.6930   11.6633   11.5384
   336         H                -15.4948   12.7028    9.3805
   337         H                -14.9627   12.1981   11.9064
   338         H                -14.3908   10.6222   11.3400
   339         H                -17.7857   13.0222    8.9016
   340         H                -10.6630   13.0592   11.2921


          ATOMIC ORBITAL ELECTRON POPULATIONS

   1.19037   0.96716   0.98024   1.00040   1.17934   0.94198   0.97835   0.95549
   1.18563   1.00315   0.93393   1.01864   1.20539   0.98521   0.91226   0.95316
   1.20550   0.94062   0.92684   0.99304   1.60568   1.01513   1.36344   1.07869
   1.16359   0.95520   0.97278   0.96038   1.23465   0.89333   0.90036   0.90813
   0.87556   0.88610   0.86987   0.87940   0.85147   1.18574   1.00030   0.98638
   0.96858   1.17698   0.94638   0.97199   0.98699   1.19074   0.96995   0.99201
   0.98126   1.20942   0.94790   0.97233   0.93857   1.21131   0.98428   0.93202
   0.91389   1.61378   1.04573   1.07347   1.33812   1.17019   1.01204   0.93474
   0.89417   1.17417   1.00508   0.95180   0.99947   0.89688   0.87871   0.87365
   0.89199   0.92685   0.94147   0.85877   1.17520   0.96810   1.02879   0.96163
   1.19116   0.94899   1.00410   0.95206   1.17574   0.94269   0.98683   0.97450
   1.18358   0.95855   1.01089   0.97929   1.42201   1.01049   0.87581   0.97201
   1.17780   0.94522   1.01532   0.96142   1.16810   0.92168   0.95119   0.98607
   1.17252   0.98565   0.95538   1.02167   0.89601   0.90105   0.92901   0.91811
   0.95169   0.89818   1.16828   0.93341   0.97869   0.94020   1.17317   0.99149
   0.88958   1.01160   0.90705   0.91988   0.94392   1.19276   0.98763   0.97882
   1.00471   1.18637   0.94987   0.93900   0.94631   1.19187   1.00271   1.01518
   0.96680   1.20474   0.94559   0.97687   0.92715   1.20457   0.93726   0.95040
   0.97259   1.61608   1.25045   1.05270   1.16686   1.17318   0.93254   0.99702
   0.93190   1.17338   0.95350   1.00397   0.98799   0.87118   0.87877   0.92143
   0.94368   0.92689   0.88609   0.86849   1.19051   1.00059   0.95061   0.99203
   1.18357   0.95198   0.95945   0.97926   1.18777   0.97724   0.95960   0.96059
   1.20424   0.94730   0.98246   0.92790   1.20676   0.97456   0.92538   0.95968
   1.62253   1.11693   1.13423   1.27071   1.17220   0.99395   0.90809   0.95728
   1.16827   0.95173   0.98375   0.99932   0.87483   0.86068   0.88342   0.91916
   0.94322   0.93652   0.88500   1.19087   1.00461   0.94674   1.00772   1.17865
   0.95970   0.97818   0.93991   1.18696   1.02451   0.97856   0.96365   1.20689
   0.97052   0.96225   0.93846   1.21285   0.94794   0.91997   0.95526   1.60473
   1.11021   1.31811   1.04199   1.16853   0.95612   0.98943   0.90731   1.16609
   0.94002   0.99504   1.01790   0.88412   0.88926   0.86303   0.88828   0.93846
   0.91831   0.93664   1.18963   1.02870   0.98824   0.95741   1.18342   0.94872
   0.94881   0.94167   1.18818   1.02610   0.93979   0.99612   1.20421   0.95728
   0.91045   0.98735   1.20650   0.96228   0.96057   0.94292   1.61522   1.08103
   1.32480   1.05544   1.17200   0.94670   0.91734   0.99987   1.17408   0.93897
   0.99365   1.01264   0.86955   0.88219   0.91901   0.93771   0.92849   0.88089
   0.88011   1.18604   1.01290   0.99616   0.95250   1.18205   0.97569   0.94268
   0.97478   1.19100   1.01383   0.94980   0.96492   1.20553   0.95730   0.93293
   0.96611   1.20972   0.94872   0.99916   0.91088   1.61369   1.08754   1.10171
   1.26934   1.17148   0.92682   0.97845   0.93623   1.16452   0.98232   0.97512
   0.97740   0.89256   0.88370   0.87926   0.94030   0.93088   0.95199   0.86082
   1.41437   1.03180   0.93900   0.91336   1.17252   0.92791   0.96747   0.98667
   1.19058   0.99072   1.00365   0.98050   1.19963   0.93107   0.94968   0.98302
   1.20975   0.96316   0.97981   0.93560   1.61038   1.05651   1.19874   1.22866
   1.16746   0.92543   0.93410   0.99584   1.17509   0.98227   0.98055   1.00651
   0.89671   0.89621   0.89449   0.93093   0.91531   0.93595   1.17073   1.03510
   0.92914   0.97297   0.94321   0.91645   0.90380   0.90164   1.17053   0.99054
   0.97847   0.88032   1.21845   0.95103   1.00236   0.92416   1.22256   0.99885
   1.01744   0.92415   1.22303   0.97621   0.92090   0.97315   1.19497   0.91329
   0.94505   0.85203   1.60721   1.15310   1.05846   1.28053   1.16506   1.01435
   0.89379   0.96054   1.14517   1.02246   1.01342   0.95052   0.94370   0.86640
   0.86656   0.90428   0.95337   1.18874   0.96982   0.99429   1.00864   1.18362
   0.93677   0.98293   0.96626   1.19216   0.96200   0.97976   0.98455   1.20479
   0.98476   0.93898   0.94188   1.20774   0.94765   0.94567   0.96288   1.61481
   1.02361   1.26182   1.17980   1.16956   0.90647   0.95609   0.98627   1.17682
   0.98685   0.95138   1.01422   0.86385   0.88136   0.88533   0.91608   0.91538
   0.92781   0.87782   1.17613   0.93443   0.98983   0.98940   1.18520   0.94066
   0.97962   0.96746   1.17884   0.96525   0.98754   0.95436   1.17950   0.96690
   0.99419   0.96185   1.17879   0.93684   0.99395   0.98503   1.18567   0.95157
   0.98733   0.96163   1.16902   0.94526   0.96248   0.94332   1.17989   1.04313
   0.94697   0.97082   0.89144   0.88146   0.92941   0.89716   0.94439   0.89325
   0.89525   1.16972   0.92154   0.95959   0.97395   1.17010   1.02496   0.97240
   0.94765   0.92698   0.93606   0.92957   1.18891   1.01166   0.96636   1.00359
   1.18692   0.96260   0.96075   0.96049   1.19237   0.99914   0.99412   0.95049
   1.20519   0.97073   0.95476   0.93073   1.20795   0.94824   0.91531   0.97522
   1.61656   1.03337   1.27489   1.15864   1.16765   0.98961   0.88703   0.96380
   1.17369   0.91875   1.04205   0.98520   0.88112   0.88168   0.92290   0.91981
   0.92577   0.87155   0.85137   1.48115   0.82902   0.90724   1.23918   1.18903
   0.97312   0.97416   0.90370   1.19905   1.07389   1.02806   0.95715   1.22153
   0.91940   0.95906   0.91527   1.20895   0.95158   0.91124   0.98991   1.62166
   1.17233   1.31015   1.01280   1.18142   0.91174   1.01760   0.98267   1.25324
   0.84437   0.94979   0.59736   0.90106   0.70478   0.89255   0.85254   0.86993
   0.87145   1.19151   0.98823   0.98235   0.98665   1.18308   0.96570   0.98012
   0.94050   1.18578   1.00321   0.94287   1.00051   1.20816   0.94927   0.91199
   0.96960   1.21193   0.97519   0.94277   0.95735   1.60421   1.14130   1.34195
   0.98846   1.16661   0.91728   0.95055   0.97196   1.17980   1.00107   1.00535
   1.04061   0.87218   0.88238   0.87627   0.86367   0.91051   0.82198   0.85777
   1.18823   1.00845   1.01145   0.94497   1.18423   0.95755   0.95437   0.94808
   1.18938   0.99522   0.99526   0.97912   1.20420   0.95730   0.95091   0.94378
   1.20646   0.97037   0.97180   0.91089   1.61513   1.02933   1.05163   1.37989
   1.17250   0.93802   0.99033   0.93313   1.17327   0.95643   0.95823   1.03473
   0.87339   0.88160   0.91580   0.93984   0.91523   0.87336   0.87625   1.18623
   1.01720   0.97497   0.97453   1.18046   0.96909   0.94325   0.98132   1.19224
   0.99855   0.96798   0.96698   1.20578   0.94666   0.98230   0.92829   1.20675
   0.96394   0.95561   0.93078   1.61382   1.09219   1.00548   1.36052   1.17034
   0.95624   0.90356   0.98926   1.16870   0.94099   1.00686   1.01030   0.89164
   0.88616   0.87934   0.92798   0.92795   0.93278   0.86875   1.18763   1.00462
   1.00669   0.95185   1.17952   0.96251   0.94631   0.97106   1.18734   0.98206
   0.99226   0.98500   1.20671   0.93826   0.95483   0.97309   1.21305   0.95274
   0.95462   0.92411   1.60542   1.16872   1.03912   1.25799   1.16909   0.92627
   0.93263   0.99656   1.16697   0.95324   0.97934   1.00369   0.87881   0.88567
   0.87907   0.87961   0.93499   0.92537   1.16791   0.96946   0.96268   1.00265
   0.95327   0.92239   0.93776   1.18813   0.98136   1.02219   0.96426   1.30554
   0.98101   0.86120   1.08240   1.18471   0.98478   1.02629   0.94308   1.20742
   0.97999   1.00736   0.93552   1.21154   0.93493   0.97437   0.94136   1.60519
   1.08837   1.12079   1.27437   1.16660   0.96315   0.95985   0.92599   1.16975
   1.01384   0.95997   0.97358   0.90048   0.89478   0.89743   0.94863   0.90562
   0.96513   1.19583   0.94526   1.00149   1.00125   1.17924   0.97041   0.96100
   0.95778   1.18729   0.94122   1.03160   0.97898   1.20880   0.98603   0.93664
   0.91354   1.20564   0.92596   0.96612   0.96104   1.61490   1.14172   1.06335
   1.25934   1.16226   0.91494   0.94903   1.02460   1.17048   1.03677   0.92708
   0.97803   0.88263   0.85313   0.86885   0.90213   0.92243   0.93221   0.87826
   1.18835   0.97761   1.02328   0.97291   1.17872   0.95307   0.98383   0.93685
   1.19759   0.99641   1.01466   0.95625   1.20790   0.98410   0.95771   0.91512
   1.21293   0.96555   0.94218   0.93860   1.61492   0.98759   1.05757   1.40770
   1.16911   1.02114   0.96620   0.92781   1.25344   0.79913   0.83582   0.99989
   0.87324   0.87034   0.84001   0.87337   0.85678   0.85548   1.18655   0.94648
   1.00023   1.00372   1.17826   0.96426   0.96120   0.95485   1.19170   0.96315
   0.98352   0.96973   1.20424   0.97859   0.94701   0.94090   1.20739   0.92098
   0.96923   0.97629   1.61610   1.18077   1.18055   1.11874   1.16881   0.90567
   0.99932   0.95700   1.16916   0.94870   1.01487   0.98629   0.88501   0.87719
   0.88435   0.92862   0.93524   0.93645   0.88152   0.95101

          BONDING CONTRIBUTION OF EACH M.O.

  1.7433  1.7422  1.7432  1.7430  1.7418  1.7392  1.7350  1.7259  1.7273  1.7222
  1.7164  1.7087  1.7139  1.7163  1.7068  1.7074  1.7050  1.7100  1.7061  1.7092
  1.7094  1.7002  1.7222  1.7213  1.7283  1.7504  1.7423  1.7292  1.7424  1.7343
  1.7444  1.7352  1.7465  1.7423  1.7567  1.7619  1.7557  1.7704  1.7625  1.7537
  1.7541  1.7535  1.7477  1.7555  1.7371  1.7541  1.7459  1.7470  1.7407  1.7380
  1.7455  1.7396  1.7282  1.7302  1.6905  1.7007  1.7161  1.7332  1.6911  1.7111
  1.6797  1.7084  1.6769  1.6913  1.6901  1.6889  1.6891  1.7087  1.7037  1.6843
  1.7336  1.7300  1.7249  1.7110  1.7020  1.7111  1.6926  1.6893  1.6511  1.7169
  1.7321  1.7345  1.7424  1.7389  1.7560  1.7533  1.7544  1.7864  1.8147  1.8158
  1.8085  1.8485  1.8351  1.8568  1.8307  1.8604  1.8570  1.8529  1.8726  1.8687
  1.8937  1.8747  1.8813  1.8776  1.8705  1.8691  1.8853  1.8764  1.8792  1.8890
  1.8845  1.8878  1.8786  1.8814  1.8798  1.8813  1.8806  1.8483  1.8727  1.8821
  1.8795  1.8796  1.8757  1.8703  1.8726  1.8851  1.8733  1.8887  1.8731  1.8799
  1.8883  1.8797  1.8711  1.8789  1.8793  1.8683  1.8650  1.8714  1.9116  1.8914
  1.8745  1.8912  1.8748  1.8961  1.9319  1.9560  1.9429  1.8892  1.9163  1.9455
  1.9334  1.9372  1.9463  1.9489  1.8424  1.9412  1.9006  1.9705  1.8999  1.9873
  2.0069  1.9869  1.9761  1.9480  2.0129  2.0048  2.0219  2.0324  2.0174  2.0134
  2.0284  2.0697  2.0372  2.0278  2.0617  2.0636  2.0539  2.0488  2.0127  2.0944
  2.0662  2.0397  2.0896  2.0632  2.0482  2.1086  2.0914  2.0285  2.0361  2.0300
  2.0625  2.0332  2.0845  2.0802  2.0726  2.0306  2.0272  2.0188  2.0363  2.0805
  2.0433  2.0444  1.9852  2.0451  2.0420  2.0400  2.0317  2.0204  2.0508  2.0133
  2.0521  2.0273  2.0504  2.0342  2.0283  2.0394  2.0521  2.0442  2.0406  2.0483
  2.0422  2.0170  2.0578  2.0495  2.0210  1.9920  2.0155  2.0280  2.0470  2.0281
  2.0638  2.0575  2.0310  2.0397  2.0367  2.0539  2.0257  2.0335  2.0513  2.0280
  2.0387  2.0457  2.0524  2.0540  2.0615  2.0566  2.0658  2.0588  2.0424  2.0565
  2.0571  2.0719  2.0458  2.0422  2.0394  2.0670  2.0413  2.0540  2.0541  2.0566
  2.0501  2.0570  2.0575  2.0301  2.0605  2.0595  2.0514  2.0255  2.0295  2.0161
  1.9826  1.9854  1.9929  2.0151  2.0327  2.0156  1.9903  2.0264  2.0248  2.0082
  2.0265  2.0219  2.0054  1.9909  1.9628  2.0269  2.0023  1.9970  2.0136  1.9967
  1.9882  2.0135  2.0265  2.0095  2.0067  2.0149  1.9976  2.0202  2.0055  1.9977
  2.0032  2.0056  2.0118  2.0203  2.0128  2.0320  1.9899  2.0285  2.0274  2.0271
  2.0360  2.0176  2.0429  2.0345  2.0233  2.0419  1.9804  2.0305  2.0370  2.0286
  2.0415  2.0242  2.0579  2.0216  2.0529  2.0602  2.0569  2.0631  2.0719  2.0568
  2.0573  2.0543  2.0640  2.0822  2.0468  1.9982  2.0033  2.0038  2.0528  2.0461
  2.0555  2.0452  2.0506  2.0410  2.0307  2.0472  1.9842  2.0431  2.0247  2.0307
  2.0219  2.0499  2.0489  2.0565  2.0088  2.0259  2.0432  2.0309  2.0436  2.0477
  2.0320  1.9958  1.9577  2.0582  2.0361  2.0594  2.0284  2.0466  2.0397  2.0448
  2.0340  2.0462  2.0492  2.0551  2.0236  2.0454  2.0375  2.0325  2.0499  2.0571
  2.0543  2.0343  2.0125  2.0354  1.9717  1.8835  2.0244  1.0250  1.9800  1.9444
  1.9195  0.7872  1.9220  0.8589  1.9663  1.4604  2.0151  1.2742  1.9743  1.9571
  1.9488  0.8476  1.5973  1.8739  1.9714  1.5952  0.9472  1.4005  1.9933  1.6673
  0.8003  0.8528  1.0445  1.9620  1.9268  1.7855  0.9162  0.8574  1.8194  1.1693
  1.7109  1.8753  1.5133  1.5902  1.1244  1.2997  1.9526  2.0245  2.0126  1.9614
  1.9653  1.3069  0.9726  1.4667  0.9245  1.8957  2.0204  2.0102  1.5270  1.3291
  2.0221  2.1365  2.0322  0.8217  1.9255  1.9747  1.9920  1.9851  2.0568  2.0149
  0.9631  1.6162  1.6968 -1.8313 -1.7655 -1.1142 -2.1391 -2.0255 -2.0115 -1.9669
 -1.9981 -1.9833 -1.9929 -1.9980 -2.0230 -2.0177 -1.9973 -1.9872 -1.9745 -2.0034
 -1.9780 -2.0029 -2.0059 -1.9929 -1.9675 -2.0169 -1.9679 -1.9806 -1.9847 -1.9931
 -1.9833 -1.9843 -1.9979 -1.9864 -2.0101 -1.9897 -1.9834 -2.0044 -2.0066 -1.9831
 -2.0056 -2.0389 -2.0110 -2.1081 -2.0030 -1.9532 -2.0202 -2.0445 -1.9781 -2.0435
 -1.9785 -2.0117 -1.9680 -1.9954 -2.1431 -2.1378 -2.0064 -2.0532 -2.0138 -1.9927
 -2.0453 -2.0251 -2.0285 -2.0004 -2.0013 -2.0132 -1.9912 -2.0966 -2.1045 -2.0088
 -2.0353 -2.0197 -2.0532 -2.0170 -2.0154 -2.0268 -2.1015 -2.1114 -2.0704 -2.1236
 -2.1430 -2.1096 -2.1170 -2.0828 -2.0772 -2.1047 -2.0120 -2.0564 -2.0516 -2.0314
 -2.0961 -2.0489 -2.0822 -2.0881 -2.1130 -2.1034 -2.1334 -2.1183 -2.0852 -2.0293
 -2.0473 -2.0734 -2.0079 -2.0628 -2.0150 -2.0727 -2.0805 -2.0593 -2.0407 -2.0818
 -2.0503 -2.0602 -2.0429 -2.0457 -2.0984 -2.0250 -2.0810 -2.0144 -2.0437 -2.0509
 -2.0515 -2.0176 -2.0827 -2.1159 -2.0507 -2.0799 -2.0525 -2.0409 -2.0411 -2.0555
 -2.0094 -2.0421 -1.9986 -2.0706 -2.0348 -2.0298 -2.0316 -2.0434 -2.0266 -1.9997
 -1.9651 -2.0174 -2.0111 -2.0161 -1.9972 -2.0233 -2.0135 -2.0380 -2.1084 -2.0046
 -2.0610 -2.0367 -2.0117 -2.0141 -2.0232 -2.0119 -2.0046 -1.9975 -1.9692 -1.9792
 -1.9938 -2.0129 -1.9949 -1.9964 -1.9791 -1.9839 -2.0784 -2.0204 -2.0139 -2.0235
 -2.0024 -2.0271 -2.0214 -2.0354 -1.9745 -2.0142 -1.9951 -2.0107 -2.0198 -2.0103
 -1.9786 -2.0315 -1.9783 -1.9978 -1.9558 -1.9593 -1.9849 -1.9821 -1.9795 -1.9801
 -1.9911 -1.9934 -1.9841 -1.9765 -1.9919 -2.0492 -1.9841 -1.9818 -1.9888 -1.9993
 -1.9687 -1.9678 -2.0233 -2.0051 -1.9646 -1.9959 -1.9895 -2.0189 -1.9632 -1.9803
 -1.9784 -1.9797 -1.9809 -1.9717 -2.0069 -1.9793 -1.9792 -1.9920 -2.0049 -1.9750
 -1.9634 -1.9526 -1.9587 -1.9495 -1.9653 -1.9569 -1.9770 -1.9659 -1.9770 -1.9835
 -1.9880 -1.9667 -1.9750 -1.9557 -1.9500 -1.9714 -1.9722 -1.9575 -1.9615 -1.9471
 -1.9569 -1.9830 -1.9564 -1.9556 -1.9836 -1.9751 -1.9347 -1.9616 -1.9746 -1.9727
 -1.9656 -1.9460 -1.9403 -1.9607 -1.9565 -1.9833 -1.9961 -1.9671 -1.9655 -1.9403
 -1.9463 -1.9427 -1.9456 -1.9382 -1.9445 -1.9345 -1.9452 -1.9716 -1.9572 -1.9281
 -1.9476 -1.9419 -1.9298 -1.9356 -1.9262 -1.9373 -1.9331 -1.9266 -1.9360 -1.9524
 -1.9594 -1.9423 -1.9370 -1.9251 -1.9485 -1.9204 -1.9376 -1.9152 -1.9388 -1.9425
 -1.9604 -1.9456 -1.9435 -1.9381 -1.9341 -1.9385 -1.9485 -1.9413 -1.9367 -1.9365
 -1.9414 -1.9539 -1.9260 -1.9325 -1.9320 -1.9396 -1.9487 -1.9180 -1.9331 -1.9584
 -1.9516 -1.9438 -1.9440 -1.9266 -1.9245 -1.9338 -1.9451 -1.9308 -1.9192 -1.9485
 -1.9422 -1.9392 -1.9352 -1.9321 -1.9300 -1.9305 -1.9045 -1.9183 -1.9365 -1.9292
 -1.9317 -1.9286 -1.9269 -1.9292 -1.9294 -1.9331 -1.9300 -1.9218 -1.9346 -1.9313
 -1.9275 -1.9354 -1.9282 -1.9316 -1.9202 -1.9171 -1.9260 -1.9201 -1.9141 -1.9322
 -1.9349 -1.9368 -1.9528 -1.9251 -1.9409 -1.9328 -1.9422 -1.9262 -1.9192 -1.9293
 -1.9348 -1.9336 -1.9387 -1.9391 -1.9385 -1.9310 -1.9403 -1.9426 -1.9234 -1.9440
 -1.9255 -1.9289 -1.9316 -1.9338 -1.9255 -1.9389 -1.9194 -1.9141 -1.9152 -1.9285
 -1.9151 -1.9233 -1.9201 -1.9237 -1.9180 -1.9244 -1.9246 -1.8949 -1.9102 -1.9239
 -1.9300 -1.9447 -1.8474 -1.9261 -1.9012 -1.9212 -1.9055 -1.9294 -1.9254 -1.9229
 -1.9040 -1.9182 -1.9100 -1.9307 -1.9079 -1.9200 -1.9535 -1.9231 -1.9422 -1.8867
 -1.8850 -1.9000 -1.8863 -1.8848 -1.8876 -1.8756 -1.8867 -1.9237 -1.8841 -1.8872
 -1.8859 -1.8861 -1.8861 -1.9272 -1.8314 -1.8850 -1.8873 -1.9042 -1.9429 -1.8865
 -1.8873 -1.8878 -1.8745 -1.8582 -1.8867 -1.8634


                    BOND ORDERS AND VALENCIES


                  C  1       C  2       C  3       C  4       C  5       N  6
 ------------------------------------------------------------------------------
     C    1   3.954067
     C    2   1.437682   3.954927
     C    3   0.004453   1.417396   3.953701
     C    4   1.390802   0.005934   0.116597   3.942871
     C    5   0.122612   0.004446   1.402314   0.004047   3.948385
     N    6   0.014128   0.106473   0.014935   1.451882   1.405219   3.042820
     C    7   0.000123   0.004510   0.011741   0.008400   0.962457   0.015462
     C    8   0.001500   0.000193   0.005210   0.000483   0.005604   0.005225
     H    9   0.004870   0.004513   0.957012   0.000141   0.005374   0.005402
     H   10   0.004945   0.964100   0.005243   0.004949   0.004931   0.000113
     H   11   0.960751   0.004604   0.004904   0.004748   0.000113   0.005558
     H   12   0.008695   0.004475   0.000065   0.954335   0.008761   0.007702
     H   13   0.000107   0.000222   0.003224   0.000047   0.000873   0.003762
     C   14   0.000009   0.000016   0.000749   0.000001   0.000010   0.000007
     C   15   0.000024   0.000042   0.001133   0.000018   0.000133   0.000032
     C   16   0.000018   0.000025   0.000765   0.000015   0.000406   0.000032
     C   17   0.000007   0.000010   0.000026   0.000008   0.000034   0.000009
     C   18   0.000020   0.000028   0.000173   0.000017   0.000057   0.000035
     N   19   0.000004   0.000006   0.000129   0.000000   0.000011   0.000004
     C   20   0.002058   0.000037   0.004797   0.000184   0.004433   0.005036
     C   21   0.000175   0.000039   0.000456   0.000057   0.003989   0.000421
     H   22   0.000002   0.000002   0.000142   0.000000   0.000004   0.000001
     H   23   0.000000   0.000000   0.000001   0.000000   0.000001   0.000000
     H   24   0.000000   0.000000   0.000000   0.000000   0.000000   0.000000
     H   25   0.000001   0.000005   0.000019   0.000012   0.000426   0.000252
     H   26   0.000003   0.000000   0.000008   0.000000   0.000006   0.000007
     H   27   0.000000   0.000001   0.000002   0.000000   0.000020   0.000001
     H   28   0.000000   0.000000   0.000002   0.000000   0.000009   0.000001
     C   29   0.000000   0.000000   0.000000   0.000000   0.000000   0.000000
     C   30   0.000000   0.000000   0.000000   0.000000   0.000001   0.000000
     C   31   0.000000   0.000000   0.000000   0.000000   0.000000   0.000000
     C   32   0.000000   0.000000   0.000001   0.000000   0.000003   0.000002
     C   33   0.000001   0.000000   0.000003   0.000000   0.000007   0.000002
     C   34   0.000000   0.000000   0.000001   0.000000   0.000002   0.000000
     C   35   0.000000   0.000000   0.000000   0.000000   0.000000   0.000000
     C   36   0.000000   0.000000   0.000000   0.000000   0.000000   0.000000
     H   37   0.000000   0.000000   0.000000   0.000000   0.000000   0.000000
     H   38   0.000000   0.000000   0.000000   0.000000   0.000001   0.000000
     H   39   0.000000   0.000000   0.000000   0.000000   0.000000   0.000000
     H   40   0.000000   0.000000   0.000000   0.000000   0.000000   0.000000
     H   41   0.000000   0.000000   0.000000   0.000000   0.000000   0.000000
     H   42   0.000000   0.000000   0.000000   0.000000   0.000000   0.000000


                  C  1       C  2       C  3       C  4       C  5       N  6
 ------------------------------------------------------------------------------
     C   43   0.000035   0.000003   0.000073   0.000006   0.000300   0.000074
     C   44   0.000007   0.000001   0.000014   0.000002   0.000079   0.000014
     H   45   0.000001   0.000000   0.000001   0.000000   0.000006   0.000002
     H   46   0.000001   0.000000   0.000002   0.000000   0.000010   0.000002
     H   47   0.000000   0.000000   0.000000   0.000000   0.000000   0.000000
     C   48   0.000000   0.000000   0.000000   0.000000   0.000000   0.000000
     C   49   0.000000   0.000000   0.000000   0.000000   0.000000   0.000000
     C   50   0.000000   0.000000   0.000000   0.000000   0.000000   0.000000
     C   51   0.000000   0.000000   0.000000   0.000000   0.000000   0.000000
     C   52   0.000000   0.000000   0.000000   0.000000   0.000000   0.000000
     N   53   0.000000   0.000000   0.000000   0.000000   0.000000   0.000000
     C   54   0.000000   0.000000   0.000000   0.000000   0.000000   0.000000
     C   55   0.000000   0.000000   0.000000   0.000000   0.000000   0.000000
     H   56   0.000000   0.000000   0.000000   0.000000   0.000000   0.000000
     H   57   0.000000   0.000000   0.000000   0.000000   0.000000   0.000000
     H   58   0.000000   0.000000   0.000000   0.000000   0.000000   0.000000
     H   59   0.000000   0.000000   0.000000   0.000000   0.000000   0.000000
     H   60   0.000000   0.000000   0.000000   0.000000   0.000000   0.000000
     H   61   0.000000   0.000000   0.000000   0.000000   0.000000   0.000000
     H   62   0.000000   0.000000   0.000000   0.000000   0.000000   0.000000
     C   63   0.000000   0.000000   0.000000   0.000000   0.000000   0.000000
     C   64   0.000000   0.000000   0.000000   0.000000   0.000000   0.000000
     C   65   0.000000   0.000000   0.000000   0.000000   0.000000   0.000000
     C   66   0.000000   0.000000   0.000000   0.000000   0.000000   0.000000
     C   67   0.000000   0.000000   0.000000   0.000000   0.000000   0.000000
     N   68   0.000000   0.000000   0.000000   0.000000   0.000000   0.000000
     C   69   0.000000   0.000000   0.000000   0.000000   0.000000   0.000000
     C   70   0.000000   0.000000   0.000000   0.000000   0.000000   0.000000
     H   71   0.000000   0.000000   0.000000   0.000000   0.000000   0.000000
     H   72   0.000000   0.000000   0.000000   0.000000   0.000000   0.000000
     H   73   0.000000   0.000000   0.000000   0.000000   0.000000   0.000000
     H   74   0.000000   0.000000   0.000000   0.000000   0.000000   0.000000
     H   75   0.000000   0.000000   0.000000   0.000000   0.000000   0.000000
     H   76   0.000000   0.000000   0.000000   0.000000   0.000000   0.000000
     H   77   0.000000   0.000000   0.000000   0.000000   0.000000   0.000000
     C   78   0.000000   0.000000   0.000000   0.000000   0.000000   0.000000
     C   79   0.000000   0.000000   0.000000   0.000000   0.000000   0.000000
     C   80   0.000000   0.000000   0.000000   0.000000   0.000000   0.000000
     C   81   0.000000   0.000000   0.000000   0.000000   0.000000   0.000000
     C   82   0.000000   0.000000   0.000000   0.000000   0.000000   0.000000
     N   83   0.000000   0.000000   0.000000   0.000000   0.000000   0.000000
     C   84   0.000000   0.000000   0.000000   0.000000   0.000000   0.000000
     C   85   0.000000   0.000000   0.000000   0.000000   0.000000   0.000000
     H   86   0.000000   0.000000   0.000000   0.000000   0.000000   0.000000
     H   87   0.000000   0.000000   0.000000   0.000000   0.000000   0.000000
     H   88   0.000000   0.000000   0.000000   0.000000   0.000000   0.000000
     H   89   0.000000   0.000000   0.000000   0.000000   0.000000   0.000000


                  C  1       C  2       C  3       C  4       C  5       N  6
 ------------------------------------------------------------------------------
     H   90   0.000000   0.000000   0.000000   0.000000   0.000000   0.000000
     H   91   0.000000   0.000000   0.000000   0.000000   0.000000   0.000000
     H   92   0.000000   0.000000   0.000000   0.000000   0.000000   0.000000
     C   93   0.000000   0.000000   0.000000   0.000000   0.000000   0.000000
     C   94   0.000000   0.000000   0.000000   0.000000   0.000000   0.000000
     C   95   0.000000   0.000000   0.000000   0.000000   0.000000   0.000000
     C   96   0.000000   0.000000   0.000000   0.000000   0.000000   0.000000
     C   97   0.000000   0.000000   0.000000   0.000000   0.000000   0.000000
     N   98   0.000000   0.000000   0.000000   0.000000   0.000000   0.000000
     C   99   0.000000   0.000000   0.000000   0.000000   0.000000   0.000000
     C  100   0.000000   0.000000   0.000000   0.000000   0.000000   0.000000
     H  101   0.000000   0.000000   0.000000   0.000000   0.000000   0.000000
     H  102   0.000000   0.000000   0.000000   0.000000   0.000000   0.000000
     H  103   0.000000   0.000000   0.000000   0.000000   0.000000   0.000000
     H  104   0.000000   0.000000   0.000000   0.000000   0.000000   0.000000
     H  105   0.000000   0.000000   0.000000   0.000000   0.000000   0.000000
     H  106   0.000000   0.000000   0.000000   0.000000   0.000000   0.000000
     H  107   0.000000   0.000000   0.000000   0.000000   0.000000   0.000000
     C  108   0.000000   0.000000   0.000000   0.000000   0.000000   0.000000
     C  109   0.000000   0.000000   0.000000   0.000000   0.000000   0.000000
     C  110   0.000000   0.000000   0.000000   0.000000   0.000000   0.000000
     C  111   0.000000   0.000000   0.000000   0.000000   0.000000   0.000000
     C  112   0.000000   0.000000   0.000000   0.000000   0.000000   0.000000
     N  113   0.000000   0.000000   0.000000   0.000000   0.000000   0.000000
     C  114   0.000000   0.000000   0.000000   0.000000   0.000000   0.000000
     C  115   0.000000   0.000000   0.000000   0.000000   0.000000   0.000000
     H  116   0.000000   0.000000   0.000000   0.000000   0.000000   0.000000
     H  117   0.000000   0.000000   0.000000   0.000000   0.000000   0.000000
     H  118   0.000000   0.000000   0.000000   0.000000   0.000000   0.000000
     H  119   0.000000   0.000000   0.000000   0.000000   0.000000   0.000000
     H  120   0.000000   0.000000   0.000000   0.000000   0.000000   0.000000
     H  121   0.000000   0.000000   0.000000   0.000000   0.000000   0.000000
     H  122   0.000000   0.000000   0.000000   0.000000   0.000000   0.000000
     C  123   0.000265   0.000043   0.000986   0.000012   0.003049   0.000308
     C  124   0.000013   0.000002   0.000050   0.000001   0.000155   0.000016
     C  125   0.000012   0.000002   0.000046   0.000001   0.000141   0.000014
     C  126   0.000014   0.000002   0.000052   0.000001   0.000162   0.000016
     C  127   0.000000   0.000000   0.000001   0.000000   0.000002   0.000000
     N  128   0.000018   0.000003   0.000068   0.000001   0.000211   0.000021
     C  129   0.000001   0.000000   0.000004   0.000000   0.000013   0.000001
     C  130   0.000000   0.000000   0.000000   0.000000   0.000000   0.000000
     H  131   0.000001   0.000000   0.000004   0.000000   0.000013   0.000001
     H  132   0.000005   0.000001   0.000019   0.000000   0.000059   0.000006
     H  133   0.000002   0.000000   0.000008   0.000000   0.000026   0.000003
     H  134   0.000000   0.000000   0.000000   0.000000   0.000000   0.000000
     H  135   0.000000   0.000000   0.000000   0.000000   0.000000   0.000000
     H  136   0.000000   0.000000   0.000000   0.000000   0.000000   0.000000


                  C  1       C  2       C  3       C  4       C  5       N  6
 ------------------------------------------------------------------------------
     C  137   0.000000   0.000000   0.000000   0.000000   0.000001   0.000000
     H  138   0.000000   0.000000   0.000000   0.000000   0.000000   0.000000
     H  139   0.000000   0.000000   0.000000   0.000000   0.000000   0.000000
     H  140   0.000007   0.000021   0.000585   0.000031   0.002205   0.000069
     H  141   0.000126   0.000030   0.000280   0.000132   0.005636   0.000560
     C  142   0.000000   0.000000   0.000000   0.000000   0.000000   0.000000
     C  143   0.000000   0.000000   0.000000   0.000000   0.000000   0.000000
     C  144   0.000000   0.000000   0.000000   0.000000   0.000000   0.000000
     C  145   0.000000   0.000000   0.000000   0.000000   0.000000   0.000000
     C  146   0.000000   0.000000   0.000000   0.000000   0.000000   0.000000
     N  147   0.000000   0.000000   0.000000   0.000000   0.000000   0.000000
     C  148   0.000000   0.000000   0.000000   0.000000   0.000000   0.000000
     C  149   0.000000   0.000000   0.000000   0.000000   0.000000   0.000000
     H  150   0.000000   0.000000   0.000000   0.000000   0.000000   0.000000
     H  151   0.000000   0.000000   0.000000   0.000000   0.000000   0.000000
     H  152   0.000000   0.000000   0.000000   0.000000   0.000000   0.000000
     H  153   0.000000   0.000000   0.000000   0.000000   0.000000   0.000000
     H  154   0.000000   0.000000   0.000000   0.000000   0.000000   0.000000
     C  155   0.000000   0.000000   0.000000   0.000000   0.000000   0.000000
     C  156   0.000000   0.000000   0.000000   0.000000   0.000000   0.000000
     C  157   0.000000   0.000000   0.000000   0.000000   0.000000   0.000000
     C  158   0.000000   0.000000   0.000000   0.000000   0.000000   0.000000
     C  159   0.000000   0.000000   0.000000   0.000000   0.000000   0.000000
     N  160   0.000000   0.000000   0.000000   0.000000   0.000000   0.000000
     C  161   0.000000   0.000000   0.000000   0.000000   0.000000   0.000000
     C  162   0.000000   0.000000   0.000000   0.000000   0.000000   0.000000
     H  163   0.000000   0.000000   0.000000   0.000000   0.000000   0.000000
     H  164   0.000000   0.000000   0.000000   0.000000   0.000000   0.000000
     H  165   0.000000   0.000000   0.000000   0.000000   0.000000   0.000000
     H  166   0.000000   0.000000   0.000000   0.000000   0.000000   0.000000
     H  167   0.000000   0.000000   0.000000   0.000000   0.000000   0.000000
     H  168   0.000000   0.000000   0.000000   0.000000   0.000000   0.000000
     H  169   0.000000   0.000000   0.000000   0.000000   0.000000   0.000000
     C  170   0.000000   0.000000   0.000000   0.000000   0.000000   0.000000
     C  171   0.000000   0.000000   0.000000   0.000000   0.000000   0.000000
     C  172   0.000000   0.000000   0.000000   0.000000   0.000000   0.000000
     C  173   0.000000   0.000000   0.000000   0.000000   0.000000   0.000000
     C  174   0.000000   0.000000   0.000000   0.000000   0.000000   0.000000
     C  175   0.000000   0.000000   0.000000   0.000000   0.000000   0.000000
     C  176   0.000000   0.000000   0.000000   0.000000   0.000000   0.000000
     C  177   0.000000   0.000000   0.000000   0.000000   0.000000   0.000000
     H  178   0.000000   0.000000   0.000000   0.000000   0.000000   0.000000
     H  179   0.000000   0.000000   0.000000   0.000000   0.000000   0.000000
     H  180   0.000000   0.000000   0.000000   0.000000   0.000000   0.000000
     H  181   0.000000   0.000000   0.000000   0.000000   0.000000   0.000000
     H  182   0.000000   0.000000   0.000000   0.000000   0.000000   0.000000
     H  183   0.000000   0.000000   0.000000   0.000000   0.000000   0.000000


                  C  1       C  2       C  3       C  4       C  5       N  6
 ------------------------------------------------------------------------------
     H  184   0.000000   0.000000   0.000000   0.000000   0.000000   0.000000
     C  185   0.000000   0.000000   0.000000   0.000000   0.000000   0.000000
     C  186   0.000000   0.000000   0.000000   0.000000   0.000000   0.000000
     H  187   0.000000   0.000000   0.000000   0.000000   0.000000   0.000000
     H  188   0.000000   0.000000   0.000000   0.000000   0.000000   0.000000
     H  189   0.000000   0.000000   0.000000   0.000000   0.000000   0.000000
     C  190   0.000002   0.000000   0.000000   0.000000   0.000000   0.000000
     C  191   0.000010   0.000001   0.000000   0.000000   0.000000   0.000000
     C  192   0.000001   0.000001   0.000000   0.000000   0.000000   0.000000
     C  193   0.000071   0.000002   0.000001   0.000002   0.000000   0.000001
     C  194   0.000097   0.000049   0.000001   0.000001   0.000001   0.000001
     N  195   0.000382   0.000007   0.000003   0.000004   0.000000   0.000003
     C  196   0.000000   0.000000   0.000000   0.000000   0.000000   0.000000
     C  197   0.000000   0.000000   0.000000   0.000000   0.000000   0.000000
     H  198   0.000001   0.000000   0.000000   0.000000   0.000000   0.000000
     H  199   0.000000   0.000000   0.000000   0.000000   0.000000   0.000000
     H  200   0.000000   0.000000   0.000000   0.000000   0.000000   0.000000
     H  201   0.000000   0.000000   0.000000   0.000000   0.000000   0.000000
     H  202   0.000000   0.000000   0.000000   0.000000   0.000000   0.000000
     H  203   0.000000   0.000000   0.000000   0.000000   0.000000   0.000000
     H  204   0.000001   0.000000   0.000000   0.000000   0.000000   0.000000
     C  205   0.000000   0.000000   0.000000   0.000000   0.000000   0.000000
     C  206   0.000000   0.000000   0.000000   0.000000   0.000000   0.000000
     C  207   0.000000   0.000000   0.000000   0.000000   0.000000   0.000000
     C  208   0.000000   0.000000   0.000000   0.000000   0.000000   0.000000
     C  209   0.000000   0.000000   0.000000   0.000000   0.000000   0.000000
     N  210   0.000000   0.000000   0.000000   0.000000   0.000000   0.000000
     C  211   0.000000   0.000000   0.000000   0.000000   0.000000   0.000000
     C  212   0.000000   0.000000   0.000000   0.000000   0.000000   0.000000
     H  213   0.000000   0.000000   0.000000   0.000000   0.000000   0.000000
     H  214   0.000000   0.000000   0.000000   0.000000   0.000000   0.000000
     H  215   0.000000   0.000000   0.000000   0.000000   0.000000   0.000000
     H  216   0.000000   0.000000   0.000000   0.000000   0.000000   0.000000
     H  217   0.000000   0.000000   0.000000   0.000000   0.000000   0.000000
     H  218   0.000000   0.000000   0.000000   0.000000   0.000000   0.000000
     C  219   0.000000   0.000000   0.000000   0.000000   0.000000   0.000000
     C  220   0.000000   0.000000   0.000000   0.000000   0.000000   0.000000
     C  221   0.000000   0.000000   0.000000   0.000000   0.000000   0.000000
     C  222   0.000000   0.000000   0.000000   0.000000   0.000000   0.000000
     C  223   0.000000   0.000000   0.000000   0.000000   0.000000   0.000000
     N  224   0.000000   0.000000   0.000000   0.000000   0.000000   0.000000
     C  225   0.000000   0.000000   0.000000   0.000000   0.000000   0.000000
     C  226   0.000000   0.000000   0.000000   0.000000   0.000000   0.000000
     H  227   0.000000   0.000000   0.000000   0.000000   0.000000   0.000000
     H  228   0.000000   0.000000   0.000000   0.000000   0.000000   0.000000
     H  229   0.000000   0.000000   0.000000   0.000000   0.000000   0.000000
     H  230   0.000000   0.000000   0.000000   0.000000   0.000000   0.000000


                  C  1       C  2       C  3       C  4       C  5       N  6
 ------------------------------------------------------------------------------
     H  231   0.000000   0.000000   0.000000   0.000000   0.000000   0.000000
     H  232   0.000000   0.000000   0.000000   0.000000   0.000000   0.000000
     H  233   0.000000   0.000000   0.000000   0.000000   0.000000   0.000000
     C  234   0.000000   0.000000   0.000000   0.000000   0.000000   0.000000
     C  235   0.000000   0.000000   0.000000   0.000000   0.000000   0.000000
     C  236   0.000000   0.000000   0.000000   0.000000   0.000000   0.000000
     C  237   0.000000   0.000000   0.000000   0.000000   0.000000   0.000000
     C  238   0.000000   0.000000   0.000000   0.000000   0.000000   0.000000
     N  239   0.000000   0.000000   0.000000   0.000000   0.000000   0.000000
     C  240   0.000000   0.000000   0.000000   0.000000   0.000000   0.000000
     C  241   0.000000   0.000000   0.000000   0.000000   0.000000   0.000000
     H  242   0.000000   0.000000   0.000000   0.000000   0.000000   0.000000
     H  243   0.000000   0.000000   0.000000   0.000000   0.000000   0.000000
     H  244   0.000000   0.000000   0.000000   0.000000   0.000000   0.000000
     H  245   0.000000   0.000000   0.000000   0.000000   0.000000   0.000000
     H  246   0.000000   0.000000   0.000000   0.000000   0.000000   0.000000
     H  247   0.000000   0.000000   0.000000   0.000000   0.000000   0.000000
     H  248   0.000000   0.000000   0.000000   0.000000   0.000000   0.000000
     C  249   0.000000   0.000000   0.000000   0.000000   0.000000   0.000000
     C  250   0.000000   0.000000   0.000000   0.000000   0.000000   0.000000
     C  251   0.000000   0.000000   0.000000   0.000000   0.000000   0.000000
     C  252   0.000000   0.000000   0.000000   0.000000   0.000000   0.000000
     C  253   0.000000   0.000000   0.000000   0.000000   0.000000   0.000000
     N  254   0.000000   0.000000   0.000000   0.000000   0.000000   0.000000
     C  255   0.000000   0.000000   0.000000   0.000000   0.000000   0.000000
     C  256   0.000000   0.000000   0.000000   0.000000   0.000000   0.000000
     H  257   0.000000   0.000000   0.000000   0.000000   0.000000   0.000000
     H  258   0.000000   0.000000   0.000000   0.000000   0.000000   0.000000
     H  259   0.000000   0.000000   0.000000   0.000000   0.000000   0.000000
     H  260   0.000000   0.000000   0.000000   0.000000   0.000000   0.000000
     H  261   0.000000   0.000000   0.000000   0.000000   0.000000   0.000000
     H  262   0.000000   0.000000   0.000000   0.000000   0.000000   0.000000
     H  263   0.000000   0.000000   0.000000   0.000000   0.000000   0.000000
     C  264   0.000000   0.000000   0.000000   0.000000   0.000000   0.000000
     C  265   0.000000   0.000000   0.000000   0.000000   0.000000   0.000000
     C  266   0.000000   0.000000   0.000000   0.000000   0.000000   0.000000
     C  267   0.000000   0.000000   0.000000   0.000000   0.000000   0.000000
     C  268   0.000000   0.000000   0.000000   0.000000   0.000000   0.000000
     N  269   0.000000   0.000000   0.000000   0.000000   0.000000   0.000000
     C  270   0.000000   0.000000   0.000000   0.000000   0.000000   0.000000
     C  271   0.000000   0.000000   0.000000   0.000000   0.000000   0.000000
     H  272   0.000000   0.000000   0.000000   0.000000   0.000000   0.000000
     H  273   0.000000   0.000000   0.000000   0.000000   0.000000   0.000000
     H  274   0.000000   0.000000   0.000000   0.000000   0.000000   0.000000
     H  275   0.000000   0.000000   0.000000   0.000000   0.000000   0.000000
     H  276   0.000000   0.000000   0.000000   0.000000   0.000000   0.000000
     H  277   0.000000   0.000000   0.000000   0.000000   0.000000   0.000000


                  C  1       C  2       C  3       C  4       C  5       N  6
 ------------------------------------------------------------------------------
     C  278   0.000000   0.000000   0.000000   0.000000   0.000000   0.000000
     H  279   0.000000   0.000000   0.000000   0.000000   0.000000   0.000000
     H  280   0.000000   0.000000   0.000000   0.000000   0.000000   0.000000
     H  281   0.000000   0.000000   0.000000   0.000000   0.000000   0.000000
     C  282   0.000000   0.000000   0.000000   0.000000   0.000000   0.000000
     C  283   0.000000   0.000000   0.000000   0.000000   0.000000   0.000000
     C  284   0.000000   0.000000   0.000000   0.000000   0.000000   0.000000
     C  285   0.000000   0.000000   0.000000   0.000000   0.000000   0.000000
     C  286   0.000000   0.000000   0.000000   0.000000   0.000000   0.000000
     N  287   0.000000   0.000000   0.000000   0.000000   0.000000   0.000000
     C  288   0.000000   0.000000   0.000000   0.000000   0.000000   0.000000
     C  289   0.000000   0.000000   0.000000   0.000000   0.000000   0.000000
     H  290   0.000000   0.000000   0.000000   0.000000   0.000000   0.000000
     H  291   0.000000   0.000000   0.000000   0.000000   0.000000   0.000000
     H  292   0.000000   0.000000   0.000000   0.000000   0.000000   0.000000
     H  293   0.000000   0.000000   0.000000   0.000000   0.000000   0.000000
     H  294   0.000000   0.000000   0.000000   0.000000   0.000000   0.000000
     H  295   0.000000   0.000000   0.000000   0.000000   0.000000   0.000000
     C  296   0.000000   0.000000   0.000000   0.000000   0.000001   0.000000
     C  297   0.000000   0.000000   0.000000   0.000000   0.000000   0.000000
     C  298   0.000000   0.000000   0.000000   0.000000   0.000000   0.000000
     C  299   0.000000   0.000000   0.000000   0.000000   0.000000   0.000000
     C  300   0.000000   0.000000   0.000000   0.000000   0.000000   0.000000
     N  301   0.000000   0.000000   0.000000   0.000000   0.000000   0.000000
     C  302   0.000000   0.000000   0.000000   0.000000   0.000000   0.000000
     C  303   0.000000   0.000000   0.000000   0.000000   0.000000   0.000000
     H  304   0.000000   0.000000   0.000000   0.000000   0.000000   0.000000
     H  305   0.000000   0.000000   0.000000   0.000000   0.000000   0.000000
     H  306   0.000000   0.000000   0.000000   0.000000   0.000000   0.000000
     H  307   0.000000   0.000000   0.000000   0.000000   0.000000   0.000000
     H  308   0.000000   0.000000   0.000000   0.000000   0.000000   0.000000
     H  309   0.000000   0.000000   0.000000   0.000000   0.000000   0.000000
     H  310   0.000000   0.000000   0.000000   0.000000   0.000000   0.000000
     C  311   0.000000   0.000000   0.000000   0.000000   0.000000   0.000000
     C  312   0.000000   0.000000   0.000000   0.000000   0.000000   0.000000
     C  313   0.000000   0.000000   0.000000   0.000000   0.000000   0.000000
     C  314   0.000000   0.000000   0.000000   0.000000   0.000000   0.000000
     C  315   0.000000   0.000000   0.000000   0.000000   0.000000   0.000000
     N  316   0.000000   0.000000   0.000000   0.000000   0.000001   0.000000
     C  317   0.000000   0.000000   0.000000   0.000000   0.000000   0.000000
     C  318   0.000000   0.000000   0.000001   0.000000   0.000007   0.000000
     H  319   0.000000   0.000000   0.000000   0.000000   0.000000   0.000000
     H  320   0.000000   0.000000   0.000000   0.000000   0.000000   0.000000
     H  321   0.000000   0.000000   0.000000   0.000000   0.000001   0.000000
     H  322   0.000000   0.000000   0.000000   0.000000   0.000000   0.000000
     H  323   0.000000   0.000000   0.000000   0.000000   0.000000   0.000000
     H  324   0.000000   0.000000   0.000000   0.000000   0.000000   0.000000


                  C  1       C  2       C  3       C  4       C  5       N  6
 ------------------------------------------------------------------------------
     C  325   0.000000   0.000000   0.000000   0.000000   0.000000   0.000000
     C  326   0.000000   0.000000   0.000000   0.000000   0.000000   0.000000
     C  327   0.000000   0.000000   0.000000   0.000000   0.000000   0.000000
     C  328   0.000000   0.000000   0.000000   0.000000   0.000000   0.000000
     C  329   0.000000   0.000000   0.000000   0.000000   0.000000   0.000000
     N  330   0.000000   0.000000   0.000000   0.000000   0.000000   0.000000
     C  331   0.000000   0.000000   0.000000   0.000000   0.000000   0.000000
     C  332   0.000000   0.000000   0.000000   0.000000   0.000000   0.000000
     H  333   0.000000   0.000000   0.000000   0.000000   0.000000   0.000000
     H  334   0.000000   0.000000   0.000000   0.000000   0.000000   0.000000
     H  335   0.000000   0.000000   0.000000   0.000000   0.000000   0.000000
     H  336   0.000000   0.000000   0.000000   0.000000   0.000000   0.000000
     H  337   0.000000   0.000000   0.000000   0.000000   0.000000   0.000000
     H  338   0.000000   0.000000   0.000000   0.000000   0.000000   0.000000
     H  339   0.000000   0.000000   0.000000   0.000000   0.000000   0.000000
     H  340   0.000000   0.000000   0.000000   0.000000   0.000000   0.000000


                  C  7       C  8       H  9       H 10       H 11       H 12
 ------------------------------------------------------------------------------
     C    7   3.962608
     C    8   1.102394   3.862964
     H    9   0.001161   0.000620   0.984516
     H   10   0.000485   0.000040   0.000804   0.987026
     H   11   0.000151   0.000003   0.000356   0.000765   0.983066
     H   12   0.000328   0.000059   0.000121   0.000463   0.000371   0.985456
     H   13   0.876900   0.036924   0.000005   0.000048   0.000002   0.000043
     C   14   0.000057   0.000533   0.000194   0.000005   0.000001   0.000000
     C   15   0.004454   0.002989   0.002140   0.000003   0.000001   0.000000
     C   16   0.004259   0.004061   0.000709   0.000004   0.000001   0.000000
     C   17   0.001411   0.000257   0.000008   0.000001   0.000000   0.000000
     C   18   0.004923   0.000866   0.000003   0.000000   0.000000   0.000000
     N   19   0.000386   0.000325   0.000006   0.000001   0.000000   0.000000
     C   20   0.921162   0.014050   0.000009   0.000002   0.000001   0.000017
     C   21   0.006247   0.003138   0.000006   0.000003   0.000002   0.000004
     H   22   0.000201   0.007848   0.000529   0.000001   0.000000   0.000000
     H   23   0.000005   0.000021   0.000018   0.000000   0.000000   0.000000
     H   24   0.000005   0.000030   0.000000   0.000000   0.000000   0.000000
     H   25   0.002300   0.004463   0.000007   0.000001   0.000001   0.000001
     H   26   0.000592   0.000046   0.000000   0.000000   0.000000   0.000000
     H   27   0.000199   0.000163   0.000000   0.000000   0.000000   0.000000
     H   28   0.000004   0.000002   0.000001   0.000000   0.000000   0.000000
     C   29   0.000004   0.000011   0.000000   0.000000   0.000000   0.000000
     C   30   0.000004   0.000062   0.000000   0.000000   0.000000   0.000000
     C   31   0.000007   0.000058   0.000000   0.000000   0.000000   0.000000
     C   32   0.000114   0.000097   0.000000   0.000000   0.000000   0.000000
     C   33   0.000048   0.001292   0.000000   0.000000   0.000000   0.000000
     C   34   0.000033   0.000133   0.000000   0.000000   0.000000   0.000000
     C   35   0.000000   0.000005   0.000000   0.000000   0.000000   0.000000
     C   36   0.000000   0.000000   0.000000   0.000000   0.000000   0.000000
     H   37   0.000000   0.000004   0.000000   0.000000   0.000000   0.000000
     H   38   0.000003   0.000048   0.000000   0.000000   0.000000   0.000000
     H   39   0.000000   0.000001   0.000000   0.000000   0.000000   0.000000
     H   40   0.000000   0.000000   0.000000   0.000000   0.000000   0.000000
     H   41   0.000000   0.000000   0.000000   0.000000   0.000000   0.000000
     H   42   0.000000   0.000027   0.000000   0.000000   0.000000   0.000000
     C   43   0.004998   0.000318   0.000001   0.000000   0.000000   0.000000
     C   44   0.000484   0.000036   0.000000   0.000000   0.000000   0.000000
     H   45   0.000043   0.000002   0.000000   0.000000   0.000000   0.000000
     H   46   0.000072   0.000004   0.000000   0.000000   0.000000   0.000000
     H   47   0.000006   0.000002   0.000000   0.000000   0.000000   0.000000
     C   48   0.000000   0.000000   0.000000   0.000000   0.000000   0.000000
     C   49   0.000000   0.000000   0.000000   0.000000   0.000000   0.000000
     C   50   0.000000   0.000000   0.000000   0.000000   0.000000   0.000000
     C   51   0.000000   0.000000   0.000000   0.000000   0.000000   0.000000
     C   52   0.000000   0.000000   0.000000   0.000000   0.000000   0.000000


                  C  7       C  8       H  9       H 10       H 11       H 12
 ------------------------------------------------------------------------------
     N   53   0.000000   0.000000   0.000000   0.000000   0.000000   0.000000
     C   54   0.000000   0.000000   0.000000   0.000000   0.000000   0.000000
     C   55   0.000000   0.000001   0.000000   0.000000   0.000000   0.000000
     H   56   0.000000   0.000000   0.000000   0.000000   0.000000   0.000000
     H   57   0.000000   0.000000   0.000000   0.000000   0.000000   0.000000
     H   58   0.000000   0.000000   0.000000   0.000000   0.000000   0.000000
     H   59   0.000000   0.000000   0.000000   0.000000   0.000000   0.000000
     H   60   0.000000   0.000000   0.000000   0.000000   0.000000   0.000000
     H   61   0.000000   0.000000   0.000000   0.000000   0.000000   0.000000
     H   62   0.000000   0.000000   0.000000   0.000000   0.000000   0.000000
     C   63   0.000000   0.000000   0.000000   0.000000   0.000000   0.000000
     C   64   0.000000   0.000000   0.000000   0.000000   0.000000   0.000000
     C   65   0.000000   0.000000   0.000000   0.000000   0.000000   0.000000
     C   66   0.000000   0.000000   0.000000   0.000000   0.000000   0.000000
     C   67   0.000000   0.000000   0.000000   0.000000   0.000000   0.000000
     N   68   0.000000   0.000000   0.000000   0.000000   0.000000   0.000000
     C   69   0.000000   0.000000   0.000000   0.000000   0.000000   0.000000
     C   70   0.000000   0.000000   0.000000   0.000000   0.000000   0.000000
     H   71   0.000000   0.000000   0.000000   0.000000   0.000000   0.000000
     H   72   0.000000   0.000000   0.000000   0.000000   0.000000   0.000000
     H   73   0.000000   0.000000   0.000000   0.000000   0.000000   0.000000
     H   74   0.000000   0.000000   0.000000   0.000000   0.000000   0.000000
     H   75   0.000000   0.000000   0.000000   0.000000   0.000000   0.000000
     H   76   0.000000   0.000000   0.000000   0.000000   0.000000   0.000000
     H   77   0.000000   0.000000   0.000000   0.000000   0.000000   0.000000
     C   78   0.000000   0.000000   0.000000   0.000000   0.000000   0.000000
     C   79   0.000000   0.000000   0.000000   0.000000   0.000000   0.000000
     C   80   0.000000   0.000000   0.000000   0.000000   0.000000   0.000000
     C   81   0.000000   0.000000   0.000000   0.000000   0.000000   0.000000
     C   82   0.000000   0.000000   0.000000   0.000000   0.000000   0.000000
     N   83   0.000000   0.000000   0.000000   0.000000   0.000000   0.000000
     C   84   0.000000   0.000000   0.000000   0.000000   0.000000   0.000000
     C   85   0.000000   0.000000   0.000000   0.000000   0.000000   0.000000
     H   86   0.000000   0.000000   0.000000   0.000000   0.000000   0.000000
     H   87   0.000000   0.000000   0.000000   0.000000   0.000000   0.000000
     H   88   0.000000   0.000000   0.000000   0.000000   0.000000   0.000000
     H   89   0.000000   0.000000   0.000000   0.000000   0.000000   0.000000
     H   90   0.000000   0.000000   0.000000   0.000000   0.000000   0.000000
     H   91   0.000000   0.000000   0.000000   0.000000   0.000000   0.000000
     H   92   0.000000   0.000000   0.000000   0.000000   0.000000   0.000000
     C   93   0.000000   0.000000   0.000000   0.000000   0.000000   0.000000
     C   94   0.000000   0.000001   0.000000   0.000000   0.000000   0.000000
     C   95   0.000000   0.000001   0.000000   0.000000   0.000000   0.000000
     C   96   0.000000   0.000000   0.000000   0.000000   0.000000   0.000000
     C   97   0.000000   0.000001   0.000000   0.000000   0.000000   0.000000
     N   98   0.000000   0.000000   0.000000   0.000000   0.000000   0.000000
     C   99   0.000000   0.000000   0.000000   0.000000   0.000000   0.000000


                  C  7       C  8       H  9       H 10       H 11       H 12
 ------------------------------------------------------------------------------
     C  100   0.000000   0.000000   0.000000   0.000000   0.000000   0.000000
     H  101   0.000000   0.000000   0.000000   0.000000   0.000000   0.000000
     H  102   0.000000   0.000000   0.000000   0.000000   0.000000   0.000000
     H  103   0.000000   0.000000   0.000000   0.000000   0.000000   0.000000
     H  104   0.000000   0.000000   0.000000   0.000000   0.000000   0.000000
     H  105   0.000000   0.000000   0.000000   0.000000   0.000000   0.000000
     H  106   0.000000   0.000000   0.000000   0.000000   0.000000   0.000000
     H  107   0.000000   0.000000   0.000000   0.000000   0.000000   0.000000
     C  108   0.000000   0.000000   0.000000   0.000000   0.000000   0.000000
     C  109   0.000000   0.000000   0.000000   0.000000   0.000000   0.000000
     C  110   0.000000   0.000000   0.000000   0.000000   0.000000   0.000000
     C  111   0.000000   0.000000   0.000000   0.000000   0.000000   0.000000
     C  112   0.000000   0.000000   0.000000   0.000000   0.000000   0.000000
     N  113   0.000000   0.000000   0.000000   0.000000   0.000000   0.000000
     C  114   0.000000   0.000002   0.000000   0.000000   0.000000   0.000000
     C  115   0.000000   0.000011   0.000000   0.000000   0.000000   0.000000
     H  116   0.000000   0.000000   0.000000   0.000000   0.000000   0.000000
     H  117   0.000000   0.000000   0.000000   0.000000   0.000000   0.000000
     H  118   0.000000   0.000000   0.000000   0.000000   0.000000   0.000000
     H  119   0.000000   0.000000   0.000000   0.000000   0.000000   0.000000
     H  120   0.000000   0.000001   0.000000   0.000000   0.000000   0.000000
     H  121   0.000000   0.000000   0.000000   0.000000   0.000000   0.000000
     H  122   0.000000   0.000000   0.000000   0.000000   0.000000   0.000000
     C  123   0.011049   0.579947   0.000001   0.000035   0.000001   0.000000
     C  124   0.000559   0.029514   0.000000   0.000002   0.000000   0.000000
     C  125   0.000511   0.026729   0.000000   0.000002   0.000000   0.000000
     C  126   0.000583   0.030633   0.000000   0.000002   0.000000   0.000000
     C  127   0.000006   0.000300   0.000000   0.000000   0.000000   0.000000
     N  128   0.000753   0.039716   0.000000   0.000002   0.000000   0.000000
     C  129   0.000046   0.002433   0.000000   0.000000   0.000000   0.000000
     C  130   0.000001   0.000053   0.000000   0.000000   0.000000   0.000000
     H  131   0.000047   0.002449   0.000000   0.000000   0.000000   0.000000
     H  132   0.000213   0.011205   0.000000   0.000001   0.000000   0.000000
     H  133   0.000093   0.004840   0.000000   0.000000   0.000000   0.000000
     H  134   0.000000   0.000015   0.000000   0.000000   0.000000   0.000000
     H  135   0.000000   0.000021   0.000000   0.000000   0.000000   0.000000
     H  136   0.000001   0.000048   0.000000   0.000000   0.000000   0.000000
     C  137   0.000003   0.000161   0.000000   0.000000   0.000000   0.000000
     H  138   0.000001   0.000028   0.000000   0.000000   0.000000   0.000000
     H  139   0.000000   0.000019   0.000000   0.000000   0.000000   0.000000
     H  140   0.006278   0.969524   0.000499   0.000008   0.000001   0.000001
     H  141   0.006290   0.965544   0.000005   0.000003   0.000002   0.000009
     C  142   0.000000   0.000001   0.000000   0.000000   0.000000   0.000000
     C  143   0.000000   0.000000   0.000000   0.000000   0.000000   0.000000
     C  144   0.000000   0.000000   0.000000   0.000000   0.000000   0.000000
     C  145   0.000000   0.000001   0.000000   0.000000   0.000000   0.000000
     C  146   0.000000   0.000000   0.000000   0.000000   0.000000   0.000000


                  C  7       C  8       H  9       H 10       H 11       H 12
 ------------------------------------------------------------------------------
     N  147   0.000000   0.000000   0.000000   0.000000   0.000000   0.000000
     C  148   0.000000   0.000000   0.000000   0.000000   0.000000   0.000000
     C  149   0.000000   0.000000   0.000000   0.000000   0.000000   0.000000
     H  150   0.000000   0.000000   0.000000   0.000000   0.000000   0.000000
     H  151   0.000000   0.000000   0.000000   0.000000   0.000000   0.000000
     H  152   0.000000   0.000000   0.000000   0.000000   0.000000   0.000000
     H  153   0.000000   0.000000   0.000000   0.000000   0.000000   0.000000
     H  154   0.000000   0.000000   0.000000   0.000000   0.000000   0.000000
     C  155   0.000000   0.000000   0.000000   0.000000   0.000000   0.000000
     C  156   0.000000   0.000000   0.000000   0.000000   0.000000   0.000000
     C  157   0.000000   0.000000   0.000000   0.000000   0.000000   0.000000
     C  158   0.000000   0.000000   0.000000   0.000000   0.000000   0.000000
     C  159   0.000000   0.000000   0.000000   0.000000   0.000000   0.000000
     N  160   0.000000   0.000000   0.000000   0.000000   0.000000   0.000000
     C  161   0.000000   0.000000   0.000000   0.000000   0.000000   0.000000
     C  162   0.000000   0.000000   0.000000   0.000000   0.000000   0.000000
     H  163   0.000000   0.000000   0.000000   0.000000   0.000000   0.000000
     H  164   0.000000   0.000000   0.000000   0.000000   0.000000   0.000000
     H  165   0.000000   0.000000   0.000000   0.000000   0.000000   0.000000
     H  166   0.000000   0.000000   0.000000   0.000000   0.000000   0.000000
     H  167   0.000000   0.000000   0.000000   0.000000   0.000000   0.000000
     H  168   0.000000   0.000000   0.000000   0.000000   0.000000   0.000000
     H  169   0.000000   0.000000   0.000000   0.000000   0.000000   0.000000
     C  170   0.000000   0.000000   0.000000   0.000000   0.000000   0.000000
     C  171   0.000000   0.000000   0.000000   0.000000   0.000000   0.000000
     C  172   0.000000   0.000000   0.000000   0.000000   0.000000   0.000000
     C  173   0.000000   0.000000   0.000000   0.000000   0.000000   0.000000
     C  174   0.000000   0.000000   0.000000   0.000000   0.000000   0.000000
     C  175   0.000000   0.000000   0.000000   0.000000   0.000000   0.000000
     C  176   0.000000   0.000000   0.000000   0.000000   0.000000   0.000000
     C  177   0.000000   0.000000   0.000000   0.000000   0.000000   0.000000
     H  178   0.000000   0.000000   0.000000   0.000000   0.000000   0.000000
     H  179   0.000000   0.000000   0.000000   0.000000   0.000000   0.000000
     H  180   0.000000   0.000000   0.000000   0.000000   0.000000   0.000000
     H  181   0.000000   0.000000   0.000000   0.000000   0.000000   0.000000
     H  182   0.000000   0.000000   0.000000   0.000000   0.000000   0.000000
     H  183   0.000000   0.000000   0.000000   0.000000   0.000000   0.000000
     H  184   0.000000   0.000000   0.000000   0.000000   0.000000   0.000000
     C  185   0.000000   0.000000   0.000000   0.000000   0.000000   0.000000
     C  186   0.000000   0.000000   0.000000   0.000000   0.000000   0.000000
     H  187   0.000000   0.000000   0.000000   0.000000   0.000000   0.000000
     H  188   0.000000   0.000000   0.000000   0.000000   0.000000   0.000000
     H  189   0.000000   0.000000   0.000000   0.000000   0.000000   0.000000
     C  190   0.000000   0.000000   0.000000   0.000000   0.000001   0.000000
     C  191   0.000000   0.000000   0.000000   0.000000   0.000001   0.000000
     C  192   0.000000   0.000000   0.000000   0.000000   0.000001   0.000000
     C  193   0.000000   0.000000   0.000000   0.000000   0.000010   0.000000


                  C  7       C  8       H  9       H 10       H 11       H 12
 ------------------------------------------------------------------------------
     C  194   0.000000   0.000000   0.000000   0.000008   0.000019   0.000000
     N  195   0.000000   0.000000   0.000000   0.000006   0.000632   0.000001
     C  196   0.000000   0.000000   0.000000   0.000000   0.000000   0.000000
     C  197   0.000000   0.000000   0.000000   0.000000   0.000000   0.000000
     H  198   0.000000   0.000000   0.000000   0.000000   0.000000   0.000000
     H  199   0.000000   0.000000   0.000000   0.000000   0.000021   0.000001
     H  200   0.000000   0.000000   0.000000   0.000000   0.000000   0.000000
     H  201   0.000000   0.000000   0.000000   0.000000   0.000000   0.000000
     H  202   0.000000   0.000000   0.000000   0.000000   0.000000   0.000000
     H  203   0.000000   0.000000   0.000000   0.000049   0.000044   0.000000
     H  204   0.000000   0.000000   0.000000   0.000000   0.000000   0.000000
     C  205   0.000000   0.000000   0.000000   0.000000   0.000000   0.000000
     C  206   0.000000   0.000000   0.000000   0.000000   0.000000   0.000000
     C  207   0.000000   0.000000   0.000000   0.000000   0.000000   0.000000
     C  208   0.000001   0.000000   0.000000   0.000000   0.000000   0.000000
     C  209   0.000000   0.000000   0.000000   0.000000   0.000000   0.000000
     N  210   0.000000   0.000000   0.000000   0.000000   0.000000   0.000000
     C  211   0.000000   0.000000   0.000000   0.000000   0.000000   0.000000
     C  212   0.000000   0.000000   0.000000   0.000000   0.000000   0.000000
     H  213   0.000000   0.000000   0.000000   0.000000   0.000000   0.000000
     H  214   0.000000   0.000000   0.000000   0.000000   0.000000   0.000000
     H  215   0.000000   0.000000   0.000000   0.000000   0.000000   0.000000
     H  216   0.000000   0.000000   0.000000   0.000000   0.000000   0.000000
     H  217   0.000000   0.000000   0.000000   0.000000   0.000000   0.000000
     H  218   0.000000   0.000000   0.000000   0.000000   0.000000   0.000000
     C  219   0.000000   0.000000   0.000000   0.000000   0.000000   0.000000
     C  220   0.000000   0.000000   0.000000   0.000000   0.000000   0.000000
     C  221   0.000000   0.000000   0.000000   0.000000   0.000000   0.000000
     C  222   0.000000   0.000000   0.000000   0.000000   0.000000   0.000000
     C  223   0.000000   0.000000   0.000000   0.000000   0.000000   0.000000
     N  224   0.000000   0.000000   0.000000   0.000000   0.000000   0.000000
     C  225   0.000000   0.000000   0.000000   0.000000   0.000000   0.000000
     C  226   0.000000   0.000000   0.000000   0.000000   0.000000   0.000000
     H  227   0.000000   0.000000   0.000000   0.000000   0.000000   0.000000
     H  228   0.000000   0.000000   0.000000   0.000000   0.000000   0.000000
     H  229   0.000000   0.000000   0.000000   0.000000   0.000000   0.000000
     H  230   0.000000   0.000000   0.000000   0.000000   0.000000   0.000000
     H  231   0.000000   0.000000   0.000000   0.000000   0.000000   0.000000
     H  232   0.000000   0.000000   0.000000   0.000000   0.000000   0.000000
     H  233   0.000000   0.000000   0.000000   0.000000   0.000000   0.000000
     C  234   0.000000   0.000000   0.000000   0.000000   0.000000   0.000000
     C  235   0.000000   0.000000   0.000000   0.000000   0.000000   0.000000
     C  236   0.000000   0.000000   0.000000   0.000000   0.000000   0.000000
     C  237   0.000000   0.000000   0.000000   0.000000   0.000000   0.000000
     C  238   0.000000   0.000000   0.000000   0.000000   0.000000   0.000000
     N  239   0.000000   0.000000   0.000000   0.000000   0.000000   0.000000
     C  240   0.000000   0.000000   0.000000   0.000000   0.000000   0.000000


                  C  7       C  8       H  9       H 10       H 11       H 12
 ------------------------------------------------------------------------------
     C  241   0.000000   0.000000   0.000000   0.000000   0.000000   0.000000
     H  242   0.000000   0.000000   0.000000   0.000000   0.000000   0.000000
     H  243   0.000000   0.000000   0.000000   0.000000   0.000000   0.000000
     H  244   0.000000   0.000000   0.000000   0.000000   0.000000   0.000000
     H  245   0.000000   0.000000   0.000000   0.000000   0.000000   0.000000
     H  246   0.000000   0.000000   0.000000   0.000000   0.000000   0.000000
     H  247   0.000000   0.000000   0.000000   0.000000   0.000000   0.000000
     H  248   0.000000   0.000000   0.000000   0.000000   0.000000   0.000000
     C  249   0.000000   0.000000   0.000000   0.000000   0.000000   0.000000
     C  250   0.000000   0.000000   0.000000   0.000000   0.000000   0.000000
     C  251   0.000000   0.000000   0.000000   0.000000   0.000000   0.000000
     C  252   0.000000   0.000000   0.000000   0.000000   0.000000   0.000000
     C  253   0.000000   0.000000   0.000000   0.000000   0.000000   0.000000
     N  254   0.000000   0.000000   0.000000   0.000000   0.000000   0.000000
     C  255   0.000000   0.000000   0.000000   0.000000   0.000000   0.000000
     C  256   0.000000   0.000000   0.000000   0.000000   0.000000   0.000000
     H  257   0.000000   0.000000   0.000000   0.000000   0.000000   0.000000
     H  258   0.000000   0.000000   0.000000   0.000000   0.000000   0.000000
     H  259   0.000000   0.000000   0.000000   0.000000   0.000000   0.000000
     H  260   0.000000   0.000000   0.000000   0.000000   0.000000   0.000000
     H  261   0.000000   0.000000   0.000000   0.000000   0.000000   0.000000
     H  262   0.000000   0.000000   0.000000   0.000000   0.000000   0.000000
     H  263   0.000000   0.000000   0.000000   0.000000   0.000000   0.000000
     C  264   0.000000   0.000000   0.000000   0.000000   0.000000   0.000000
     C  265   0.000000   0.000000   0.000000   0.000000   0.000000   0.000000
     C  266   0.000000   0.000000   0.000000   0.000000   0.000000   0.000000
     C  267   0.000000   0.000000   0.000000   0.000000   0.000000   0.000000
     C  268   0.000000   0.000000   0.000000   0.000000   0.000000   0.000000
     N  269   0.000000   0.000000   0.000000   0.000000   0.000000   0.000000
     C  270   0.000000   0.000000   0.000000   0.000000   0.000000   0.000000
     C  271   0.000000   0.000000   0.000000   0.000000   0.000000   0.000000
     H  272   0.000000   0.000000   0.000000   0.000000   0.000000   0.000000
     H  273   0.000000   0.000000   0.000000   0.000000   0.000000   0.000000
     H  274   0.000000   0.000000   0.000000   0.000000   0.000000   0.000000
     H  275   0.000000   0.000000   0.000000   0.000000   0.000000   0.000000
     H  276   0.000000   0.000000   0.000000   0.000000   0.000000   0.000000
     H  277   0.000000   0.000000   0.000000   0.000000   0.000000   0.000000
     C  278   0.000000   0.000000   0.000000   0.000000   0.000000   0.000000
     H  279   0.000000   0.000000   0.000000   0.000000   0.000000   0.000000
     H  280   0.000000   0.000000   0.000000   0.000000   0.000000   0.000000
     H  281   0.000000   0.000000   0.000000   0.000000   0.000000   0.000000
     C  282   0.000000   0.000000   0.000000   0.000000   0.000000   0.000000
     C  283   0.000000   0.000000   0.000000   0.000000   0.000000   0.000000
     C  284   0.000000   0.000000   0.000000   0.000000   0.000000   0.000000
     C  285   0.000000   0.000001   0.000000   0.000000   0.000000   0.000000
     C  286   0.000000   0.000000   0.000000   0.000000   0.000000   0.000000
     N  287   0.000000   0.000000   0.000000   0.000000   0.000000   0.000000


                  C  7       C  8       H  9       H 10       H 11       H 12
 ------------------------------------------------------------------------------
     C  288   0.000000   0.000000   0.000000   0.000000   0.000000   0.000000
     C  289   0.000000   0.000000   0.000000   0.000000   0.000000   0.000000
     H  290   0.000000   0.000000   0.000000   0.000000   0.000000   0.000000
     H  291   0.000000   0.000000   0.000000   0.000000   0.000000   0.000000
     H  292   0.000000   0.000000   0.000000   0.000000   0.000000   0.000000
     H  293   0.000000   0.000000   0.000000   0.000000   0.000000   0.000000
     H  294   0.000000   0.000000   0.000000   0.000000   0.000000   0.000000
     H  295   0.000000   0.000000   0.000000   0.000000   0.000000   0.000000
     C  296   0.000005   0.000239   0.000000   0.000000   0.000000   0.000000
     C  297   0.000000   0.000007   0.000000   0.000000   0.000000   0.000000
     C  298   0.000000   0.000010   0.000000   0.000000   0.000000   0.000000
     C  299   0.000000   0.000007   0.000000   0.000000   0.000000   0.000000
     C  300   0.000000   0.000001   0.000000   0.000000   0.000000   0.000000
     N  301   0.000000   0.000005   0.000000   0.000000   0.000000   0.000000
     C  302   0.000000   0.000002   0.000000   0.000000   0.000000   0.000000
     C  303   0.000000   0.000001   0.000000   0.000000   0.000000   0.000000
     H  304   0.000000   0.000002   0.000000   0.000000   0.000000   0.000000
     H  305   0.000000   0.000000   0.000000   0.000000   0.000000   0.000000
     H  306   0.000000   0.000001   0.000000   0.000000   0.000000   0.000000
     H  307   0.000000   0.000002   0.000000   0.000000   0.000000   0.000000
     H  308   0.000000   0.000000   0.000000   0.000000   0.000000   0.000000
     H  309   0.000000   0.000000   0.000000   0.000000   0.000000   0.000000
     H  310   0.000000   0.000000   0.000000   0.000000   0.000000   0.000000
     C  311   0.000002   0.000038   0.000000   0.000000   0.000000   0.000000
     C  312   0.000004   0.000007   0.000000   0.000000   0.000000   0.000000
     C  313   0.000004   0.000006   0.000000   0.000000   0.000000   0.000000
     C  314   0.000001   0.000064   0.000000   0.000000   0.000000   0.000000
     C  315   0.000004   0.000007   0.000000   0.000000   0.000000   0.000000
     N  316   0.000003   0.000054   0.000000   0.000000   0.000000   0.000000
     C  317   0.000001   0.000001   0.000000   0.000000   0.000000   0.000000
     C  318   0.000008   0.000130   0.000000   0.000000   0.000000   0.000000
     H  319   0.000000   0.000000   0.000000   0.000000   0.000000   0.000000
     H  320   0.000000   0.000005   0.000000   0.000000   0.000000   0.000000
     H  321   0.000003   0.000008   0.000000   0.000000   0.000000   0.000000
     H  322   0.000000   0.000000   0.000000   0.000000   0.000000   0.000000
     H  323   0.000000   0.000000   0.000000   0.000000   0.000000   0.000000
     H  324   0.000000   0.000000   0.000000   0.000000   0.000000   0.000000
     C  325   0.000000   0.000000   0.000000   0.000000   0.000000   0.000000
     C  326   0.000000   0.000005   0.000000   0.000000   0.000000   0.000000
     C  327   0.000000   0.000000   0.000000   0.000000   0.000000   0.000000
     C  328   0.000000   0.000000   0.000000   0.000000   0.000000   0.000000
     C  329   0.000000   0.000000   0.000000   0.000000   0.000000   0.000000
     N  330   0.000000   0.000000   0.000000   0.000000   0.000000   0.000000
     C  331   0.000000   0.000001   0.000000   0.000000   0.000000   0.000000
     C  332   0.000000   0.000006   0.000000   0.000000   0.000000   0.000000
     H  333   0.000000   0.000000   0.000000   0.000000   0.000000   0.000000
     H  334   0.000000   0.000000   0.000000   0.000000   0.000000   0.000000


                  C  7       C  8       H  9       H 10       H 11       H 12
 ------------------------------------------------------------------------------
     H  335   0.000000   0.000000   0.000000   0.000000   0.000000   0.000000
     H  336   0.000000   0.000002   0.000000   0.000000   0.000000   0.000000
     H  337   0.000000   0.000001   0.000000   0.000000   0.000000   0.000000
     H  338   0.000000   0.000000   0.000000   0.000000   0.000000   0.000000
     H  339   0.000000   0.000000   0.000000   0.000000   0.000000   0.000000
     H  340   0.000000   0.000000   0.000000   0.000000   0.000000   0.000000


                  H 13       C 14       C 15       C 16       C 17       C 18
 ------------------------------------------------------------------------------
     H   13   0.977938
     C   14   0.000016   3.955439
     C   15   0.000397   1.426126   3.958534
     C   16   0.003275   0.004909   1.412209   3.957762
     C   17   0.000027   1.406455   0.004594   0.122137   3.941569
     C   18   0.000078   0.118639   0.005633   1.373342   0.004081   3.933681
     N   19   0.000023   0.014387   0.105601   0.015476   1.427269   1.446157
     C   20   0.000389   0.004796   0.007908   0.980059   0.000246   0.007913
     C   21   0.000331   0.000121   0.006437   0.003912   0.002487   0.005933
     H   22   0.000026   0.004945   0.954212   0.005792   0.004967   0.004545
     H   23   0.000008   0.963001   0.004971   0.004836   0.004707   0.000091
     H   24   0.000000   0.008947   0.004513   0.000064   0.939647   0.008372
     H   25   0.000130   0.000256   0.003855   0.001908   0.000138   0.001375
     H   26   0.001802   0.000036   0.000317   0.004684   0.000160   0.000443
     H   27   0.000006   0.000024   0.000463   0.001075   0.000007   0.000016
     H   28   0.000012   0.000087   0.003852   0.009367   0.008355   0.945429
     C   29   0.000004   0.000000   0.000001   0.000003   0.000001   0.000022
     C   30   0.000005   0.000001   0.000003   0.000005   0.000000   0.000003
     C   31   0.000005   0.000000   0.000001   0.000003   0.000001   0.000070
     C   32   0.000028   0.000004   0.000020   0.000047   0.000004   0.000031
     C   33   0.000095   0.000007   0.000018   0.000030   0.000003   0.000173
     C   34   0.000014   0.000004   0.000022   0.000022   0.000005   0.000135
     C   35   0.000000   0.000000   0.000000   0.000000   0.000000   0.000000
     C   36   0.000000   0.000000   0.000000   0.000000   0.000000   0.000000
     H   37   0.000000   0.000000   0.000000   0.000000   0.000000   0.000000
     H   38   0.000167   0.000000   0.000000   0.000002   0.000000   0.000001
     H   39   0.000000   0.000000   0.000000   0.000000   0.000000   0.000000
     H   40   0.000000   0.000000   0.000000   0.000000   0.000000   0.000000
     H   41   0.000000   0.000000   0.000000   0.000000   0.000000   0.000000
     H   42   0.000002   0.000000   0.000000   0.000000   0.000000   0.000000
     C   43   0.000017   0.000175   0.000582   0.001001   0.000121   0.001216
     C   44   0.000016   0.000003   0.000021   0.000040   0.000010   0.000064
     H   45   0.000001   0.000001   0.000033   0.001801   0.000016   0.002092
     H   46   0.000001   0.000000   0.000005   0.000001   0.000002   0.000002
     H   47   0.000000   0.000000   0.000007   0.000006   0.000000   0.000001
     C   48   0.000000   0.000000   0.000000   0.000000   0.000000   0.000000
     C   49   0.000000   0.000000   0.000000   0.000000   0.000000   0.000000
     C   50   0.000000   0.000000   0.000000   0.000000   0.000000   0.000000
     C   51   0.000000   0.000000   0.000000   0.000000   0.000000   0.000000
     C   52   0.000000   0.000000   0.000000   0.000000   0.000000   0.000000
     N   53   0.000000   0.000000   0.000000   0.000000   0.000000   0.000000
     C   54   0.000000   0.000000   0.000000   0.000000   0.000000   0.000000
     C   55   0.000000   0.000000   0.000000   0.000000   0.000000   0.000000
     H   56   0.000000   0.000000   0.000000   0.000000   0.000000   0.000000
     H   57   0.000000   0.000000   0.000000   0.000000   0.000000   0.000000
     H   58   0.000000   0.000000   0.000000   0.000000   0.000000   0.000000


                  H 13       C 14       C 15       C 16       C 17       C 18
 ------------------------------------------------------------------------------
     H   59   0.000000   0.000000   0.000000   0.000000   0.000000   0.000000
     H   60   0.000000   0.000000   0.000000   0.000000   0.000000   0.000000
     H   61   0.000000   0.000000   0.000000   0.000000   0.000000   0.000000
     H   62   0.000000   0.000000   0.000000   0.000000   0.000000   0.000000
     C   63   0.000000   0.000000   0.000000   0.000000   0.000000   0.000000
     C   64   0.000000   0.000000   0.000000   0.000000   0.000000   0.000000
     C   65   0.000000   0.000000   0.000000   0.000000   0.000000   0.000000
     C   66   0.000000   0.000000   0.000000   0.000000   0.000000   0.000000
     C   67   0.000000   0.000000   0.000000   0.000000   0.000000   0.000000
     N   68   0.000000   0.000000   0.000000   0.000000   0.000000   0.000000
     C   69   0.000000   0.000000   0.000000   0.000000   0.000000   0.000000
     C   70   0.000000   0.000000   0.000000   0.000000   0.000000   0.000000
     H   71   0.000000   0.000000   0.000000   0.000000   0.000000   0.000000
     H   72   0.000000   0.000000   0.000000   0.000000   0.000000   0.000000
     H   73   0.000000   0.000000   0.000000   0.000000   0.000000   0.000000
     H   74   0.000000   0.000000   0.000000   0.000000   0.000000   0.000000
     H   75   0.000000   0.000000   0.000000   0.000000   0.000000   0.000000
     H   76   0.000000   0.000000   0.000000   0.000000   0.000000   0.000000
     H   77   0.000000   0.000000   0.000000   0.000000   0.000000   0.000000
     C   78   0.000000   0.000000   0.000000   0.000000   0.000000   0.000000
     C   79   0.000000   0.000000   0.000000   0.000000   0.000000   0.000000
     C   80   0.000000   0.000000   0.000000   0.000000   0.000000   0.000000
     C   81   0.000000   0.000000   0.000000   0.000000   0.000000   0.000000
     C   82   0.000000   0.000000   0.000000   0.000000   0.000000   0.000000
     N   83   0.000000   0.000000   0.000000   0.000000   0.000000   0.000000
     C   84   0.000000   0.000000   0.000000   0.000000   0.000000   0.000000
     C   85   0.000000   0.000000   0.000000   0.000000   0.000000   0.000000
     H   86   0.000000   0.000000   0.000000   0.000000   0.000000   0.000000
     H   87   0.000000   0.000000   0.000000   0.000000   0.000000   0.000000
     H   88   0.000000   0.000000   0.000000   0.000000   0.000000   0.000000
     H   89   0.000000   0.000000   0.000000   0.000000   0.000000   0.000000
     H   90   0.000000   0.000000   0.000000   0.000000   0.000000   0.000000
     H   91   0.000000   0.000000   0.000000   0.000000   0.000000   0.000000
     H   92   0.000000   0.000000   0.000000   0.000000   0.000000   0.000000
     C   93   0.000000   0.000000   0.000000   0.000000   0.000000   0.000000
     C   94   0.000000   0.000000   0.000000   0.000000   0.000000   0.000000
     C   95   0.000000   0.000000   0.000000   0.000000   0.000000   0.000000
     C   96   0.000000   0.000000   0.000000   0.000000   0.000000   0.000000
     C   97   0.000000   0.000000   0.000000   0.000000   0.000000   0.000000
     N   98   0.000000   0.000000   0.000000   0.000000   0.000000   0.000000
     C   99   0.000000   0.000000   0.000000   0.000000   0.000000   0.000000
     C  100   0.000000   0.000000   0.000000   0.000000   0.000000   0.000000
     H  101   0.000000   0.000000   0.000000   0.000000   0.000000   0.000000
     H  102   0.000000   0.000000   0.000000   0.000000   0.000000   0.000000
     H  103   0.000000   0.000000   0.000000   0.000000   0.000000   0.000000
     H  104   0.000000   0.000000   0.000000   0.000000   0.000000   0.000000
     H  105   0.000000   0.000000   0.000000   0.000000   0.000000   0.000000


                  H 13       C 14       C 15       C 16       C 17       C 18
 ------------------------------------------------------------------------------
     H  106   0.000000   0.000000   0.000000   0.000000   0.000000   0.000000
     H  107   0.000000   0.000000   0.000000   0.000000   0.000000   0.000000
     C  108   0.000000   0.000000   0.000000   0.000000   0.000000   0.000000
     C  109   0.000000   0.000000   0.000000   0.000000   0.000000   0.000000
     C  110   0.000000   0.000000   0.000000   0.000000   0.000000   0.000000
     C  111   0.000000   0.000000   0.000000   0.000000   0.000000   0.000000
     C  112   0.000000   0.000000   0.000000   0.000000   0.000000   0.000000
     N  113   0.000000   0.000000   0.000000   0.000000   0.000000   0.000000
     C  114   0.000000   0.000000   0.000000   0.000000   0.000000   0.000000
     C  115   0.000001   0.000000   0.000000   0.000000   0.000000   0.000000
     H  116   0.000000   0.000000   0.000000   0.000000   0.000000   0.000000
     H  117   0.000000   0.000000   0.000000   0.000000   0.000000   0.000000
     H  118   0.000000   0.000000   0.000000   0.000000   0.000000   0.000000
     H  119   0.000000   0.000000   0.000000   0.000000   0.000000   0.000000
     H  120   0.000000   0.000000   0.000000   0.000000   0.000000   0.000000
     H  121   0.000000   0.000000   0.000000   0.000000   0.000000   0.000000
     H  122   0.000000   0.000000   0.000000   0.000000   0.000000   0.000000
     C  123   0.038018   0.000392   0.004242   0.001084   0.000678   0.001122
     C  124   0.001932   0.000020   0.000216   0.000055   0.000034   0.000057
     C  125   0.001758   0.000018   0.000197   0.000050   0.000031   0.000051
     C  126   0.002014   0.000021   0.000226   0.000058   0.000036   0.000060
     C  127   0.000020   0.000000   0.000002   0.000001   0.000000   0.000001
     N  128   0.002621   0.000027   0.000295   0.000075   0.000047   0.000078
     C  129   0.000161   0.000002   0.000018   0.000005   0.000003   0.000005
     C  130   0.000004   0.000000   0.000000   0.000000   0.000000   0.000000
     H  131   0.000161   0.000002   0.000018   0.000005   0.000003   0.000005
     H  132   0.000732   0.000008   0.000082   0.000021   0.000013   0.000021
     H  133   0.000319   0.000003   0.000036   0.000009   0.000006   0.000010
     H  134   0.000001   0.000000   0.000000   0.000000   0.000000   0.000000
     H  135   0.000001   0.000000   0.000000   0.000000   0.000000   0.000000
     H  136   0.000003   0.000000   0.000000   0.000000   0.000000   0.000000
     C  137   0.000011   0.000000   0.000001   0.000000   0.000000   0.000000
     H  138   0.000002   0.000000   0.000000   0.000000   0.000000   0.000000
     H  139   0.000001   0.000000   0.000000   0.000000   0.000000   0.000000
     H  140   0.001064   0.000002   0.000040   0.000002   0.000009   0.000030
     H  141   0.000043   0.000008   0.000236   0.000028   0.000011   0.000030
     C  142   0.000000   0.000012   0.000003   0.000000   0.000245   0.000003
     C  143   0.000000   0.000007   0.000002   0.000000   0.000135   0.000002
     C  144   0.000000   0.000008   0.000002   0.000000   0.000152   0.000002
     C  145   0.000000   0.000336   0.000106   0.000010   0.012104   0.000092
     C  146   0.000000   0.000006   0.000002   0.000000   0.000146   0.000001
     N  147   0.000000   0.000008   0.000002   0.000000   0.000154   0.000002
     C  148   0.000000   0.000000   0.000000   0.000000   0.000005   0.000000
     C  149   0.000000   0.000000   0.000000   0.000000   0.000002   0.000000
     H  150   0.000000   0.000000   0.000000   0.000000   0.000000   0.000000
     H  151   0.000000   0.000001   0.000000   0.000000   0.000022   0.000000
     H  152   0.000000   0.000028   0.000002   0.000001   0.000508   0.000002


                  H 13       C 14       C 15       C 16       C 17       C 18
 ------------------------------------------------------------------------------
     H  153   0.000000   0.000000   0.000000   0.000000   0.000000   0.000000
     H  154   0.000000   0.000000   0.000000   0.000000   0.000000   0.000000
     C  155   0.000000   0.000000   0.000000   0.000000   0.000000   0.000000
     C  156   0.000000   0.000000   0.000000   0.000000   0.000000   0.000000
     C  157   0.000000   0.000000   0.000000   0.000000   0.000000   0.000000
     C  158   0.000000   0.000000   0.000000   0.000000   0.000000   0.000000
     C  159   0.000000   0.000000   0.000000   0.000000   0.000001   0.000000
     N  160   0.000000   0.000000   0.000000   0.000000   0.000000   0.000000
     C  161   0.000000   0.000000   0.000000   0.000000   0.000000   0.000000
     C  162   0.000000   0.000000   0.000000   0.000000   0.000000   0.000000
     H  163   0.000000   0.000000   0.000000   0.000000   0.000000   0.000000
     H  164   0.000000   0.000000   0.000000   0.000000   0.000000   0.000000
     H  165   0.000000   0.000000   0.000000   0.000000   0.000000   0.000000
     H  166   0.000000   0.000000   0.000000   0.000000   0.000000   0.000000
     H  167   0.000000   0.000000   0.000000   0.000000   0.000000   0.000000
     H  168   0.000000   0.000000   0.000000   0.000000   0.000000   0.000000
     H  169   0.000000   0.000000   0.000000   0.000000   0.000000   0.000000
     C  170   0.000000   0.000000   0.000000   0.000000   0.000000   0.000000
     C  171   0.000000   0.000000   0.000000   0.000000   0.000000   0.000000
     C  172   0.000000   0.000000   0.000000   0.000000   0.000000   0.000000
     C  173   0.000000   0.000000   0.000000   0.000000   0.000000   0.000000
     C  174   0.000000   0.000000   0.000000   0.000000   0.000000   0.000000
     C  175   0.000000   0.000000   0.000000   0.000000   0.000000   0.000000
     C  176   0.000000   0.000000   0.000000   0.000000   0.000000   0.000000
     C  177   0.000000   0.000000   0.000000   0.000000   0.000000   0.000000
     H  178   0.000000   0.000000   0.000000   0.000000   0.000000   0.000000
     H  179   0.000000   0.000000   0.000000   0.000000   0.000000   0.000000
     H  180   0.000000   0.000000   0.000000   0.000000   0.000000   0.000000
     H  181   0.000000   0.000000   0.000000   0.000000   0.000000   0.000000
     H  182   0.000000   0.000000   0.000000   0.000000   0.000000   0.000000
     H  183   0.000000   0.000000   0.000000   0.000000   0.000000   0.000000
     H  184   0.000000   0.000000   0.000000   0.000000   0.000000   0.000000
     C  185   0.000000   0.000000   0.000000   0.000000   0.000000   0.000000
     C  186   0.000000   0.000000   0.000000   0.000000   0.000000   0.000000
     H  187   0.000000   0.000000   0.000000   0.000000   0.000000   0.000000
     H  188   0.000000   0.000000   0.000000   0.000000   0.000000   0.000000
     H  189   0.000000   0.000000   0.000000   0.000000   0.000000   0.000000
     C  190   0.000000   0.000000   0.000000   0.000000   0.000000   0.000000
     C  191   0.000000   0.000000   0.000000   0.000000   0.000000   0.000000
     C  192   0.000000   0.000000   0.000000   0.000000   0.000000   0.000000
     C  193   0.000000   0.000000   0.000000   0.000000   0.000000   0.000000
     C  194   0.000000   0.000000   0.000000   0.000000   0.000000   0.000000
     N  195   0.000000   0.000000   0.000000   0.000000   0.000000   0.000000
     C  196   0.000000   0.000000   0.000000   0.000000   0.000000   0.000000
     C  197   0.000000   0.000000   0.000000   0.000000   0.000000   0.000000
     H  198   0.000000   0.000000   0.000000   0.000000   0.000000   0.000000
     H  199   0.000000   0.000000   0.000000   0.000000   0.000000   0.000000


                  H 13       C 14       C 15       C 16       C 17       C 18
 ------------------------------------------------------------------------------
     H  200   0.000000   0.000000   0.000000   0.000000   0.000000   0.000000
     H  201   0.000000   0.000000   0.000000   0.000000   0.000000   0.000000
     H  202   0.000000   0.000000   0.000000   0.000000   0.000000   0.000000
     H  203   0.000000   0.000000   0.000000   0.000000   0.000000   0.000000
     H  204   0.000000   0.000000   0.000000   0.000000   0.000000   0.000000
     C  205   0.000000   0.000000   0.000000   0.000000   0.000000   0.000000
     C  206   0.000000   0.000000   0.000000   0.000000   0.000000   0.000000
     C  207   0.000000   0.000000   0.000000   0.000000   0.000000   0.000000
     C  208   0.000000   0.000000   0.000000   0.000000   0.000000   0.000000
     C  209   0.000000   0.000000   0.000000   0.000000   0.000000   0.000000
     N  210   0.000000   0.000000   0.000000   0.000000   0.000000   0.000000
     C  211   0.000000   0.000000   0.000000   0.000000   0.000000   0.000000
     C  212   0.000000   0.000000   0.000000   0.000000   0.000000   0.000000
     H  213   0.000000   0.000000   0.000000   0.000000   0.000000   0.000000
     H  214   0.000000   0.000000   0.000000   0.000000   0.000000   0.000000
     H  215   0.000001   0.000000   0.000000   0.000000   0.000000   0.000000
     H  216   0.000000   0.000000   0.000000   0.000000   0.000000   0.000000
     H  217   0.000000   0.000000   0.000000   0.000000   0.000000   0.000000
     H  218   0.000000   0.000000   0.000000   0.000000   0.000000   0.000000
     C  219   0.000000   0.000000   0.000000   0.000000   0.000000   0.000000
     C  220   0.000000   0.000000   0.000000   0.000000   0.000000   0.000000
     C  221   0.000000   0.000000   0.000000   0.000000   0.000000   0.000000
     C  222   0.000000   0.000000   0.000000   0.000000   0.000000   0.000000
     C  223   0.000000   0.000000   0.000000   0.000000   0.000000   0.000000
     N  224   0.000000   0.000000   0.000000   0.000000   0.000000   0.000000
     C  225   0.000000   0.000000   0.000000   0.000000   0.000000   0.000000
     C  226   0.000000   0.000000   0.000000   0.000000   0.000000   0.000000
     H  227   0.000000   0.000000   0.000000   0.000000   0.000000   0.000000
     H  228   0.000000   0.000000   0.000000   0.000000   0.000000   0.000000
     H  229   0.000000   0.000000   0.000000   0.000000   0.000000   0.000000
     H  230   0.000000   0.000000   0.000000   0.000000   0.000000   0.000000
     H  231   0.000000   0.000000   0.000000   0.000000   0.000000   0.000000
     H  232   0.000000   0.000000   0.000000   0.000000   0.000000   0.000000
     H  233   0.000000   0.000000   0.000000   0.000000   0.000000   0.000000
     C  234   0.000000   0.000000   0.000000   0.000000   0.000000   0.000000
     C  235   0.000000   0.000000   0.000000   0.000000   0.000000   0.000000
     C  236   0.000000   0.000000   0.000000   0.000000   0.000000   0.000000
     C  237   0.000000   0.000000   0.000000   0.000000   0.000000   0.000000
     C  238   0.000000   0.000000   0.000000   0.000000   0.000000   0.000000
     N  239   0.000000   0.000000   0.000000   0.000000   0.000000   0.000000
     C  240   0.000000   0.000000   0.000000   0.000000   0.000000   0.000000
     C  241   0.000000   0.000000   0.000000   0.000000   0.000000   0.000000
     H  242   0.000000   0.000000   0.000000   0.000000   0.000000   0.000000
     H  243   0.000000   0.000000   0.000000   0.000000   0.000000   0.000000
     H  244   0.000000   0.000000   0.000000   0.000000   0.000000   0.000000
     H  245   0.000000   0.000000   0.000000   0.000000   0.000000   0.000000
     H  246   0.000000   0.000000   0.000000   0.000000   0.000000   0.000000


                  H 13       C 14       C 15       C 16       C 17       C 18
 ------------------------------------------------------------------------------
     H  247   0.000000   0.000000   0.000000   0.000000   0.000000   0.000000
     H  248   0.000000   0.000000   0.000000   0.000000   0.000000   0.000000
     C  249   0.000000   0.000000   0.000000   0.000000   0.000000   0.000000
     C  250   0.000000   0.000000   0.000000   0.000000   0.000000   0.000000
     C  251   0.000000   0.000000   0.000000   0.000000   0.000000   0.000000
     C  252   0.000000   0.000000   0.000000   0.000000   0.000000   0.000000
     C  253   0.000000   0.000000   0.000000   0.000000   0.000000   0.000000
     N  254   0.000000   0.000000   0.000000   0.000000   0.000000   0.000000
     C  255   0.000000   0.000000   0.000000   0.000000   0.000000   0.000000
     C  256   0.000000   0.000000   0.000000   0.000000   0.000000   0.000000
     H  257   0.000000   0.000000   0.000000   0.000000   0.000000   0.000000
     H  258   0.000000   0.000000   0.000000   0.000000   0.000000   0.000000
     H  259   0.000000   0.000000   0.000000   0.000000   0.000000   0.000000
     H  260   0.000000   0.000000   0.000000   0.000000   0.000000   0.000000
     H  261   0.000000   0.000000   0.000000   0.000000   0.000000   0.000000
     H  262   0.000000   0.000000   0.000000   0.000000   0.000000   0.000000
     H  263   0.000000   0.000000   0.000000   0.000000   0.000000   0.000000
     C  264   0.000000   0.000000   0.000000   0.000000   0.000000   0.000000
     C  265   0.000000   0.000000   0.000000   0.000000   0.000000   0.000000
     C  266   0.000000   0.000000   0.000000   0.000000   0.000000   0.000000
     C  267   0.000000   0.000000   0.000000   0.000000   0.000000   0.000000
     C  268   0.000000   0.000000   0.000000   0.000000   0.000000   0.000000
     N  269   0.000000   0.000000   0.000000   0.000000   0.000000   0.000000
     C  270   0.000000   0.000000   0.000000   0.000000   0.000000   0.000000
     C  271   0.000000   0.000000   0.000000   0.000000   0.000000   0.000000
     H  272   0.000000   0.000000   0.000000   0.000000   0.000000   0.000000
     H  273   0.000000   0.000000   0.000000   0.000000   0.000000   0.000000
     H  274   0.000000   0.000000   0.000000   0.000000   0.000000   0.000000
     H  275   0.000000   0.000000   0.000000   0.000000   0.000000   0.000000
     H  276   0.000000   0.000000   0.000000   0.000000   0.000000   0.000000
     H  277   0.000000   0.000000   0.000000   0.000000   0.000000   0.000000
     C  278   0.000000   0.000000   0.000000   0.000000   0.000000   0.000000
     H  279   0.000000   0.000000   0.000000   0.000000   0.000000   0.000000
     H  280   0.000000   0.000000   0.000000   0.000000   0.000000   0.000000
     H  281   0.000000   0.000000   0.000000   0.000000   0.000001   0.000000
     C  282   0.000000   0.000000   0.000000   0.000000   0.000000   0.000000
     C  283   0.000000   0.000000   0.000000   0.000000   0.000000   0.000000
     C  284   0.000000   0.000000   0.000000   0.000000   0.000000   0.000000
     C  285   0.000000   0.000000   0.000000   0.000000   0.000000   0.000000
     C  286   0.000000   0.000000   0.000000   0.000000   0.000000   0.000000
     N  287   0.000000   0.000000   0.000000   0.000000   0.000000   0.000000
     C  288   0.000000   0.000000   0.000000   0.000000   0.000000   0.000000
     C  289   0.000000   0.000000   0.000000   0.000000   0.000000   0.000000
     H  290   0.000000   0.000000   0.000000   0.000000   0.000000   0.000000
     H  291   0.000000   0.000000   0.000000   0.000000   0.000000   0.000000
     H  292   0.000000   0.000000   0.000000   0.000000   0.000000   0.000000
     H  293   0.000000   0.000000   0.000000   0.000000   0.000000   0.000000


                  H 13       C 14       C 15       C 16       C 17       C 18
 ------------------------------------------------------------------------------
     H  294   0.000000   0.000000   0.000000   0.000000   0.000000   0.000000
     H  295   0.000000   0.000000   0.000000   0.000000   0.000000   0.000000
     C  296   0.000016   0.000000   0.000002   0.000000   0.000000   0.000001
     C  297   0.000000   0.000000   0.000000   0.000000   0.000000   0.000000
     C  298   0.000001   0.000000   0.000000   0.000000   0.000000   0.000004
     C  299   0.000000   0.000000   0.000000   0.000000   0.000000   0.000000
     C  300   0.000000   0.000000   0.000000   0.000000   0.000000   0.000000
     N  301   0.000000   0.000000   0.000000   0.000000   0.000000   0.000000
     C  302   0.000000   0.000000   0.000000   0.000000   0.000000   0.000000
     C  303   0.000000   0.000000   0.000000   0.000000   0.000000   0.000001
     H  304   0.000000   0.000000   0.000000   0.000000   0.000000   0.000000
     H  305   0.000000   0.000000   0.000000   0.000000   0.000000   0.000000
     H  306   0.000000   0.000000   0.000000   0.000000   0.000000   0.000000
     H  307   0.000000   0.000000   0.000000   0.000000   0.000000   0.000001
     H  308   0.000000   0.000000   0.000000   0.000000   0.000000   0.000000
     H  309   0.000000   0.000000   0.000000   0.000000   0.000000   0.000000
     H  310   0.000000   0.000000   0.000000   0.000000   0.000000   0.000000
     C  311   0.000000   0.000000   0.000003   0.000004   0.000000   0.000001
     C  312   0.000000   0.000000   0.000002   0.000004   0.000001   0.000001
     C  313   0.000001   0.000000   0.000002   0.000009   0.000001   0.000002
     C  314   0.000000   0.000000   0.000001   0.000004   0.000000   0.000000
     C  315   0.000003   0.000000   0.000000   0.000009   0.000000   0.000001
     N  316   0.000001   0.000000   0.000000   0.000001   0.000000   0.000000
     C  317   0.000000   0.000004   0.000009   0.000011   0.000002   0.000015
     C  318   0.000008   0.000000   0.000007   0.000010   0.000004   0.000094
     H  319   0.000000   0.000000   0.000000   0.000000   0.000000   0.000000
     H  320   0.000000   0.000000   0.000000   0.000000   0.000000   0.000000
     H  321   0.000000   0.000000   0.000001   0.000001   0.000000   0.000006
     H  322   0.000000   0.000000   0.000000   0.000000   0.000000   0.000000
     H  323   0.000003   0.000000   0.000000   0.000000   0.000000   0.000000
     H  324   0.000001   0.000000   0.000000   0.000001   0.000000   0.000000
     C  325   0.000000   0.000000   0.000000   0.000000   0.000000   0.000000
     C  326   0.000000   0.000000   0.000000   0.000000   0.000000   0.000000
     C  327   0.000000   0.000000   0.000000   0.000000   0.000000   0.000000
     C  328   0.000000   0.000000   0.000000   0.000000   0.000000   0.000000
     C  329   0.000000   0.000000   0.000000   0.000000   0.000000   0.000000
     N  330   0.000000   0.000000   0.000000   0.000000   0.000000   0.000000
     C  331   0.000000   0.000000   0.000000   0.000000   0.000000   0.000000
     C  332   0.000000   0.000000   0.000000   0.000000   0.000000   0.000000
     H  333   0.000000   0.000000   0.000000   0.000000   0.000000   0.000000
     H  334   0.000000   0.000000   0.000000   0.000000   0.000000   0.000000
     H  335   0.000000   0.000000   0.000000   0.000000   0.000000   0.000000
     H  336   0.000000   0.000000   0.000000   0.000000   0.000000   0.000000
     H  337   0.000000   0.000000   0.000000   0.000000   0.000000   0.000000
     H  338   0.000000   0.000000   0.000000   0.000000   0.000000   0.000000
     H  339   0.000000   0.000000   0.000000   0.000000   0.000000   0.000000
     H  340   0.000000   0.000000   0.000000   0.000000   0.000000   0.000000


                  N 19       C 20       C 21       H 22       H 23       H 24
 ------------------------------------------------------------------------------
     N   19   3.037063
     C   20   0.005423   3.943691
     C   21   0.000199   0.973874   3.962924
     H   22   0.000190   0.001859   0.000089   0.989366
     H   23   0.005725   0.000409   0.000001   0.000851   0.985289
     H   24   0.007478   0.000129   0.000003   0.000461   0.000391   0.984037
     H   25   0.000109   0.960123   0.001106   0.000001   0.000065   0.000000
     H   26   0.000058   0.002635   0.964440   0.000020   0.000004   0.000001
     H   27   0.000009   0.002995   0.971305   0.000747   0.000003   0.000000
     H   28   0.007111   0.001091   0.000001   0.000496   0.000112   0.000300
     C   29   0.000001   0.000055   0.000310   0.000000   0.000000   0.000000
     C   30   0.000001   0.000128   0.000775   0.000000   0.000000   0.000000
     C   31   0.000002   0.000013   0.000415   0.000000   0.000000   0.000000
     C   32   0.000010   0.000800   0.008513   0.000000   0.000000   0.000000
     C   33   0.000016   0.000547   0.004269   0.000000   0.000000   0.000000
     C   34   0.000007   0.000732   0.003678   0.000000   0.000000   0.000000
     C   35   0.000000   0.000000   0.000012   0.000000   0.000000   0.000000
     C   36   0.000000   0.000003   0.000016   0.000000   0.000000   0.000000
     H   37   0.000000   0.000001   0.000023   0.000000   0.000000   0.000000
     H   38   0.000000   0.000025   0.000353   0.000000   0.000000   0.000000
     H   39   0.000000   0.000000   0.000001   0.000000   0.000000   0.000000
     H   40   0.000000   0.000000   0.000000   0.000000   0.000000   0.000000
     H   41   0.000000   0.000000   0.000002   0.000000   0.000000   0.000000
     H   42   0.000000   0.000003   0.000054   0.000000   0.000000   0.000000
     C   43   0.000542   0.003239   0.979344   0.000001   0.000001   0.000000
     C   44   0.000007   0.005015   0.006291   0.000001   0.000000   0.000000
     H   45   0.000003   0.001250   0.002590   0.000001   0.000000   0.000000
     H   46   0.000002   0.000279   0.005169   0.000000   0.000000   0.000000
     H   47   0.000001   0.000002   0.000593   0.000002   0.000000   0.000000
     C   48   0.000000   0.000000   0.000000   0.000000   0.000000   0.000000
     C   49   0.000000   0.000000   0.000000   0.000000   0.000000   0.000000
     C   50   0.000000   0.000000   0.000000   0.000000   0.000000   0.000000
     C   51   0.000000   0.000000   0.000000   0.000000   0.000000   0.000000
     C   52   0.000000   0.000000   0.000000   0.000000   0.000000   0.000000
     N   53   0.000000   0.000000   0.000000   0.000000   0.000000   0.000000
     C   54   0.000000   0.000000   0.000000   0.000000   0.000000   0.000000
     C   55   0.000000   0.000003   0.000011   0.000000   0.000000   0.000000
     H   56   0.000000   0.000000   0.000000   0.000000   0.000000   0.000000
     H   57   0.000000   0.000000   0.000000   0.000000   0.000000   0.000000
     H   58   0.000000   0.000000   0.000000   0.000000   0.000000   0.000000
     H   59   0.000000   0.000000   0.000000   0.000000   0.000000   0.000000
     H   60   0.000000   0.000000   0.000000   0.000000   0.000000   0.000000
     H   61   0.000000   0.000000   0.000000   0.000000   0.000000   0.000000
     H   62   0.000000   0.000000   0.000000   0.000000   0.000000   0.000000
     C   63   0.000000   0.000000   0.000000   0.000000   0.000000   0.000000
     C   64   0.000000   0.000000   0.000000   0.000000   0.000000   0.000000


                  N 19       C 20       C 21       H 22       H 23       H 24
 ------------------------------------------------------------------------------
     C   65   0.000000   0.000000   0.000000   0.000000   0.000000   0.000000
     C   66   0.000000   0.000000   0.000000   0.000000   0.000000   0.000000
     C   67   0.000000   0.000000   0.000000   0.000000   0.000000   0.000000
     N   68   0.000000   0.000000   0.000000   0.000000   0.000000   0.000000
     C   69   0.000000   0.000000   0.000000   0.000000   0.000000   0.000000
     C   70   0.000000   0.000000   0.000000   0.000000   0.000000   0.000000
     H   71   0.000000   0.000000   0.000000   0.000000   0.000000   0.000000
     H   72   0.000000   0.000000   0.000000   0.000000   0.000000   0.000000
     H   73   0.000000   0.000000   0.000000   0.000000   0.000000   0.000000
     H   74   0.000000   0.000000   0.000000   0.000000   0.000000   0.000000
     H   75   0.000000   0.000000   0.000000   0.000000   0.000000   0.000000
     H   76   0.000000   0.000000   0.000000   0.000000   0.000000   0.000000
     H   77   0.000000   0.000000   0.000000   0.000000   0.000000   0.000000
     C   78   0.000000   0.000000   0.000000   0.000000   0.000000   0.000000
     C   79   0.000000   0.000000   0.000000   0.000000   0.000000   0.000000
     C   80   0.000000   0.000000   0.000000   0.000000   0.000000   0.000000
     C   81   0.000000   0.000000   0.000000   0.000000   0.000000   0.000000
     C   82   0.000000   0.000000   0.000000   0.000000   0.000000   0.000000
     N   83   0.000000   0.000000   0.000000   0.000000   0.000000   0.000000
     C   84   0.000000   0.000000   0.000000   0.000000   0.000000   0.000000
     C   85   0.000000   0.000000   0.000000   0.000000   0.000000   0.000000
     H   86   0.000000   0.000000   0.000000   0.000000   0.000000   0.000000
     H   87   0.000000   0.000000   0.000000   0.000000   0.000000   0.000000
     H   88   0.000000   0.000000   0.000000   0.000000   0.000000   0.000000
     H   89   0.000000   0.000000   0.000000   0.000000   0.000000   0.000000
     H   90   0.000000   0.000000   0.000000   0.000000   0.000000   0.000000
     H   91   0.000000   0.000000   0.000000   0.000000   0.000000   0.000000
     H   92   0.000000   0.000000   0.000000   0.000000   0.000000   0.000000
     C   93   0.000000   0.000000   0.000000   0.000000   0.000000   0.000000
     C   94   0.000000   0.000000   0.000000   0.000000   0.000000   0.000000
     C   95   0.000000   0.000000   0.000000   0.000000   0.000000   0.000000
     C   96   0.000000   0.000000   0.000000   0.000000   0.000000   0.000000
     C   97   0.000000   0.000000   0.000000   0.000000   0.000000   0.000000
     N   98   0.000000   0.000000   0.000000   0.000000   0.000000   0.000000
     C   99   0.000000   0.000000   0.000000   0.000000   0.000000   0.000000
     C  100   0.000000   0.000000   0.000000   0.000000   0.000000   0.000000
     H  101   0.000000   0.000000   0.000000   0.000000   0.000000   0.000000
     H  102   0.000000   0.000000   0.000000   0.000000   0.000000   0.000000
     H  103   0.000000   0.000000   0.000000   0.000000   0.000000   0.000000
     H  104   0.000000   0.000000   0.000000   0.000000   0.000000   0.000000
     H  105   0.000000   0.000000   0.000000   0.000000   0.000000   0.000000
     H  106   0.000000   0.000000   0.000000   0.000000   0.000000   0.000000
     H  107   0.000000   0.000000   0.000000   0.000000   0.000000   0.000000
     C  108   0.000000   0.000000   0.000000   0.000000   0.000000   0.000000
     C  109   0.000000   0.000000   0.000000   0.000000   0.000000   0.000000
     C  110   0.000000   0.000000   0.000000   0.000000   0.000000   0.000000
     C  111   0.000000   0.000000   0.000000   0.000000   0.000000   0.000000


                  N 19       C 20       C 21       H 22       H 23       H 24
 ------------------------------------------------------------------------------
     C  112   0.000000   0.000000   0.000000   0.000000   0.000000   0.000000
     N  113   0.000000   0.000000   0.000000   0.000000   0.000000   0.000000
     C  114   0.000000   0.000000   0.000000   0.000000   0.000000   0.000000
     C  115   0.000000   0.000000   0.000000   0.000000   0.000000   0.000000
     H  116   0.000000   0.000000   0.000000   0.000000   0.000000   0.000000
     H  117   0.000000   0.000000   0.000000   0.000000   0.000000   0.000000
     H  118   0.000000   0.000000   0.000000   0.000000   0.000000   0.000000
     H  119   0.000000   0.000000   0.000000   0.000000   0.000000   0.000000
     H  120   0.000000   0.000000   0.000000   0.000000   0.000000   0.000000
     H  121   0.000000   0.000000   0.000000   0.000000   0.000000   0.000000
     H  122   0.000000   0.000000   0.000000   0.000000   0.000000   0.000000
     C  123   0.000213   0.019439   0.000057   0.000050   0.000031   0.000039
     C  124   0.000011   0.000990   0.000003   0.000002   0.000002   0.000002
     C  125   0.000010   0.000902   0.000003   0.000002   0.000001   0.000002
     C  126   0.000011   0.001036   0.000003   0.000003   0.000002   0.000002
     C  127   0.000000   0.000010   0.000000   0.000000   0.000000   0.000000
     N  128   0.000015   0.001352   0.000004   0.000003   0.000002   0.000003
     C  129   0.000001   0.000083   0.000000   0.000000   0.000000   0.000000
     C  130   0.000000   0.000002   0.000000   0.000000   0.000000   0.000000
     H  131   0.000001   0.000083   0.000000   0.000000   0.000000   0.000000
     H  132   0.000004   0.000376   0.000001   0.000001   0.000001   0.000001
     H  133   0.000002   0.000165   0.000000   0.000000   0.000000   0.000000
     H  134   0.000000   0.000001   0.000000   0.000000   0.000000   0.000000
     H  135   0.000000   0.000001   0.000000   0.000000   0.000000   0.000000
     H  136   0.000000   0.000002   0.000000   0.000000   0.000000   0.000000
     C  137   0.000000   0.000005   0.000000   0.000000   0.000000   0.000000
     H  138   0.000000   0.000001   0.000000   0.000000   0.000000   0.000000
     H  139   0.000000   0.000001   0.000000   0.000000   0.000000   0.000000
     H  140   0.000003   0.003902   0.000107   0.000170   0.000000   0.000000
     H  141   0.000002   0.001180   0.000382   0.001178   0.000002   0.000001
     C  142   0.000004   0.000000   0.000000   0.000001   0.000001   0.000017
     C  143   0.000002   0.000000   0.000000   0.000000   0.000000   0.000006
     C  144   0.000002   0.000000   0.000000   0.000000   0.000000   0.000002
     C  145   0.000062   0.000002   0.000000   0.000015   0.000022   0.000170
     C  146   0.000001   0.000000   0.000000   0.000000   0.000000   0.000002
     N  147   0.000002   0.000000   0.000000   0.000000   0.000001   0.000010
     C  148   0.000000   0.000000   0.000000   0.000000   0.000000   0.000000
     C  149   0.000000   0.000000   0.000000   0.000000   0.000000   0.000000
     H  150   0.000000   0.000000   0.000000   0.000000   0.000000   0.000000
     H  151   0.000001   0.000000   0.000000   0.000000   0.000000   0.000008
     H  152   0.000021   0.000000   0.000000   0.000000   0.000001   0.013428
     H  153   0.000000   0.000000   0.000000   0.000000   0.000000   0.000000
     H  154   0.000000   0.000000   0.000000   0.000000   0.000000   0.000000
     C  155   0.000000   0.000000   0.000000   0.000000   0.000000   0.000000
     C  156   0.000000   0.000000   0.000000   0.000000   0.000000   0.000000
     C  157   0.000000   0.000000   0.000000   0.000000   0.000000   0.000000
     C  158   0.000000   0.000000   0.000000   0.000000   0.000000   0.000000


                  N 19       C 20       C 21       H 22       H 23       H 24
 ------------------------------------------------------------------------------
     C  159   0.000000   0.000000   0.000000   0.000000   0.000000   0.000000
     N  160   0.000000   0.000000   0.000000   0.000000   0.000000   0.000000
     C  161   0.000000   0.000000   0.000000   0.000000   0.000000   0.000000
     C  162   0.000000   0.000000   0.000000   0.000000   0.000000   0.000000
     H  163   0.000000   0.000000   0.000000   0.000000   0.000000   0.000000
     H  164   0.000000   0.000000   0.000000   0.000000   0.000000   0.000000
     H  165   0.000000   0.000000   0.000000   0.000000   0.000000   0.000000
     H  166   0.000000   0.000000   0.000000   0.000000   0.000000   0.000000
     H  167   0.000000   0.000000   0.000000   0.000000   0.000000   0.000000
     H  168   0.000000   0.000000   0.000000   0.000000   0.000000   0.000000
     H  169   0.000000   0.000000   0.000000   0.000000   0.000000   0.000002
     C  170   0.000000   0.000000   0.000000   0.000000   0.000000   0.000000
     C  171   0.000000   0.000000   0.000000   0.000000   0.000000   0.000000
     C  172   0.000000   0.000000   0.000000   0.000000   0.000000   0.000000
     C  173   0.000000   0.000000   0.000000   0.000000   0.000000   0.000000
     C  174   0.000000   0.000000   0.000000   0.000000   0.000000   0.000000
     C  175   0.000000   0.000000   0.000000   0.000000   0.000000   0.000000
     C  176   0.000000   0.000000   0.000000   0.000000   0.000000   0.000000
     C  177   0.000000   0.000000   0.000000   0.000000   0.000000   0.000000
     H  178   0.000000   0.000000   0.000000   0.000000   0.000000   0.000000
     H  179   0.000000   0.000000   0.000000   0.000000   0.000000   0.000000
     H  180   0.000000   0.000000   0.000000   0.000000   0.000000   0.000000
     H  181   0.000000   0.000000   0.000000   0.000000   0.000000   0.000000
     H  182   0.000000   0.000000   0.000000   0.000000   0.000000   0.000000
     H  183   0.000000   0.000000   0.000000   0.000000   0.000000   0.000000
     H  184   0.000000   0.000000   0.000000   0.000000   0.000000   0.000000
     C  185   0.000000   0.000000   0.000000   0.000000   0.000000   0.000000
     C  186   0.000000   0.000000   0.000000   0.000000   0.000000   0.000000
     H  187   0.000000   0.000000   0.000000   0.000000   0.000000   0.000000
     H  188   0.000000   0.000000   0.000000   0.000000   0.000000   0.000000
     H  189   0.000000   0.000000   0.000000   0.000000   0.000000   0.000000
     C  190   0.000000   0.000000   0.000000   0.000000   0.000000   0.000000
     C  191   0.000000   0.000000   0.000000   0.000000   0.000000   0.000000
     C  192   0.000000   0.000000   0.000000   0.000000   0.000000   0.000000
     C  193   0.000000   0.000000   0.000000   0.000000   0.000000   0.000000
     C  194   0.000000   0.000000   0.000000   0.000000   0.000000   0.000000
     N  195   0.000000   0.000000   0.000000   0.000000   0.000000   0.000000
     C  196   0.000000   0.000000   0.000000   0.000000   0.000000   0.000000
     C  197   0.000000   0.000000   0.000000   0.000000   0.000000   0.000000
     H  198   0.000000   0.000000   0.000000   0.000000   0.000000   0.000000
     H  199   0.000000   0.000000   0.000000   0.000000   0.000000   0.000000
     H  200   0.000000   0.000000   0.000000   0.000000   0.000000   0.000000
     H  201   0.000000   0.000000   0.000000   0.000000   0.000000   0.000000
     H  202   0.000000   0.000000   0.000000   0.000000   0.000000   0.000000
     H  203   0.000000   0.000000   0.000000   0.000000   0.000000   0.000000
     H  204   0.000000   0.000000   0.000000   0.000000   0.000000   0.000000
     C  205   0.000000   0.000000   0.000000   0.000000   0.000000   0.000000


                  N 19       C 20       C 21       H 22       H 23       H 24
 ------------------------------------------------------------------------------
     C  206   0.000000   0.000000   0.000000   0.000000   0.000000   0.000000
     C  207   0.000000   0.000000   0.000000   0.000000   0.000000   0.000000
     C  208   0.000000   0.000000   0.000002   0.000000   0.000000   0.000000
     C  209   0.000000   0.000000   0.000000   0.000000   0.000000   0.000000
     N  210   0.000000   0.000000   0.000000   0.000000   0.000000   0.000000
     C  211   0.000000   0.000000   0.000000   0.000000   0.000000   0.000000
     C  212   0.000000   0.000000   0.000000   0.000000   0.000000   0.000000
     H  213   0.000000   0.000000   0.000000   0.000000   0.000000   0.000000
     H  214   0.000000   0.000000   0.000000   0.000000   0.000000   0.000000
     H  215   0.000000   0.000000   0.000002   0.000000   0.000000   0.000000
     H  216   0.000000   0.000000   0.000000   0.000000   0.000000   0.000000
     H  217   0.000000   0.000000   0.000000   0.000000   0.000000   0.000000
     H  218   0.000000   0.000000   0.000000   0.000000   0.000000   0.000000
     C  219   0.000000   0.000000   0.000000   0.000000   0.000000   0.000000
     C  220   0.000000   0.000000   0.000000   0.000000   0.000000   0.000000
     C  221   0.000000   0.000000   0.000000   0.000000   0.000000   0.000000
     C  222   0.000000   0.000000   0.000000   0.000000   0.000000   0.000000
     C  223   0.000000   0.000000   0.000000   0.000000   0.000000   0.000000
     N  224   0.000000   0.000000   0.000000   0.000000   0.000000   0.000000
     C  225   0.000000   0.000000   0.000000   0.000000   0.000000   0.000000
     C  226   0.000000   0.000000   0.000000   0.000000   0.000000   0.000000
     H  227   0.000000   0.000000   0.000000   0.000000   0.000000   0.000000
     H  228   0.000000   0.000000   0.000000   0.000000   0.000000   0.000000
     H  229   0.000000   0.000000   0.000000   0.000000   0.000000   0.000000
     H  230   0.000000   0.000000   0.000000   0.000000   0.000000   0.000000
     H  231   0.000000   0.000000   0.000000   0.000000   0.000000   0.000000
     H  232   0.000000   0.000000   0.000000   0.000000   0.000000   0.000000
     H  233   0.000000   0.000000   0.000000   0.000000   0.000000   0.000000
     C  234   0.000000   0.000000   0.000000   0.000000   0.000000   0.000000
     C  235   0.000000   0.000000   0.000000   0.000000   0.000000   0.000000
     C  236   0.000000   0.000000   0.000000   0.000000   0.000000   0.000000
     C  237   0.000000   0.000000   0.000000   0.000000   0.000000   0.000000
     C  238   0.000000   0.000000   0.000000   0.000000   0.000000   0.000000
     N  239   0.000000   0.000000   0.000000   0.000000   0.000000   0.000000
     C  240   0.000000   0.000000   0.000000   0.000000   0.000000   0.000000
     C  241   0.000000   0.000000   0.000000   0.000000   0.000000   0.000000
     H  242   0.000000   0.000000   0.000000   0.000000   0.000000   0.000000
     H  243   0.000000   0.000000   0.000000   0.000000   0.000000   0.000000
     H  244   0.000000   0.000000   0.000000   0.000000   0.000000   0.000000
     H  245   0.000000   0.000000   0.000000   0.000000   0.000000   0.000000
     H  246   0.000000   0.000000   0.000000   0.000000   0.000000   0.000000
     H  247   0.000000   0.000000   0.000000   0.000000   0.000000   0.000000
     H  248   0.000000   0.000000   0.000000   0.000000   0.000000   0.000000
     C  249   0.000000   0.000000   0.000000   0.000000   0.000000   0.000000
     C  250   0.000000   0.000000   0.000000   0.000000   0.000000   0.000000
     C  251   0.000000   0.000000   0.000000   0.000000   0.000000   0.000000
     C  252   0.000000   0.000000   0.000000   0.000000   0.000000   0.000000


                  N 19       C 20       C 21       H 22       H 23       H 24
 ------------------------------------------------------------------------------
     C  253   0.000000   0.000000   0.000000   0.000000   0.000000   0.000000
     N  254   0.000000   0.000000   0.000000   0.000000   0.000000   0.000000
     C  255   0.000000   0.000000   0.000000   0.000000   0.000000   0.000000
     C  256   0.000000   0.000000   0.000000   0.000000   0.000000   0.000000
     H  257   0.000000   0.000000   0.000000   0.000000   0.000000   0.000000
     H  258   0.000000   0.000000   0.000000   0.000000   0.000000   0.000000
     H  259   0.000000   0.000000   0.000000   0.000000   0.000000   0.000000
     H  260   0.000000   0.000000   0.000000   0.000000   0.000000   0.000000
     H  261   0.000000   0.000000   0.000000   0.000000   0.000000   0.000000
     H  262   0.000000   0.000000   0.000000   0.000000   0.000000   0.000000
     H  263   0.000000   0.000000   0.000000   0.000000   0.000000   0.000000
     C  264   0.000000   0.000000   0.000000   0.000000   0.000000   0.000000
     C  265   0.000000   0.000000   0.000000   0.000000   0.000000   0.000000
     C  266   0.000000   0.000000   0.000000   0.000000   0.000000   0.000000
     C  267   0.000000   0.000000   0.000000   0.000000   0.000000   0.000000
     C  268   0.000000   0.000000   0.000000   0.000000   0.000000   0.000000
     N  269   0.000000   0.000000   0.000000   0.000000   0.000000   0.000000
     C  270   0.000000   0.000000   0.000000   0.000000   0.000000   0.000000
     C  271   0.000000   0.000000   0.000000   0.000000   0.000000   0.000000
     H  272   0.000000   0.000000   0.000000   0.000000   0.000000   0.000000
     H  273   0.000000   0.000000   0.000000   0.000000   0.000000   0.000000
     H  274   0.000000   0.000000   0.000000   0.000000   0.000000   0.000000
     H  275   0.000000   0.000000   0.000000   0.000000   0.000000   0.000000
     H  276   0.000000   0.000000   0.000000   0.000000   0.000000   0.000000
     H  277   0.000000   0.000000   0.000000   0.000000   0.000000   0.000000
     C  278   0.000000   0.000000   0.000000   0.000000   0.000000   0.000000
     H  279   0.000000   0.000000   0.000000   0.000000   0.000000   0.000000
     H  280   0.000000   0.000000   0.000000   0.000000   0.000000   0.000000
     H  281   0.000000   0.000000   0.000000   0.000000   0.000000   0.000000
     C  282   0.000000   0.000000   0.000000   0.000000   0.000000   0.000000
     C  283   0.000000   0.000000   0.000000   0.000000   0.000000   0.000000
     C  284   0.000000   0.000000   0.000000   0.000000   0.000000   0.000000
     C  285   0.000000   0.000001   0.000001   0.000000   0.000000   0.000000
     C  286   0.000000   0.000000   0.000000   0.000000   0.000000   0.000000
     N  287   0.000000   0.000000   0.000000   0.000000   0.000000   0.000000
     C  288   0.000000   0.000000   0.000000   0.000000   0.000000   0.000000
     C  289   0.000000   0.000000   0.000000   0.000000   0.000000   0.000000
     H  290   0.000000   0.000000   0.000000   0.000000   0.000000   0.000000
     H  291   0.000000   0.000000   0.000000   0.000000   0.000000   0.000000
     H  292   0.000000   0.000000   0.000000   0.000000   0.000000   0.000000
     H  293   0.000000   0.000000   0.000000   0.000000   0.000000   0.000000
     H  294   0.000000   0.000000   0.000000   0.000000   0.000000   0.000000
     H  295   0.000000   0.000000   0.000000   0.000000   0.000000   0.000000
     C  296   0.000000   0.000008   0.000000   0.000000   0.000000   0.000000
     C  297   0.000000   0.000001   0.000001   0.000000   0.000000   0.000000
     C  298   0.000000   0.000008   0.000003   0.000000   0.000000   0.000000
     C  299   0.000000   0.000000   0.000000   0.000000   0.000000   0.000000


                  N 19       C 20       C 21       H 22       H 23       H 24
 ------------------------------------------------------------------------------
     C  300   0.000000   0.000001   0.000000   0.000000   0.000000   0.000000
     N  301   0.000000   0.000000   0.000000   0.000000   0.000000   0.000000
     C  302   0.000000   0.000006   0.000004   0.000000   0.000000   0.000000
     C  303   0.000000   0.000001   0.000001   0.000000   0.000000   0.000000
     H  304   0.000000   0.000000   0.000000   0.000000   0.000000   0.000000
     H  305   0.000000   0.000000   0.000000   0.000000   0.000000   0.000000
     H  306   0.000000   0.000000   0.000000   0.000000   0.000000   0.000000
     H  307   0.000000   0.000002   0.000002   0.000000   0.000000   0.000000
     H  308   0.000000   0.000000   0.000000   0.000000   0.000000   0.000000
     H  309   0.000000   0.000000   0.000000   0.000000   0.000000   0.000000
     H  310   0.000000   0.000000   0.000000   0.000000   0.000000   0.000000
     C  311   0.000000   0.000045   0.000812   0.000000   0.000000   0.000000
     C  312   0.000000   0.000011   0.000834   0.000000   0.000000   0.000000
     C  313   0.000000   0.000051   0.001141   0.000000   0.000000   0.000000
     C  314   0.000000   0.000002   0.000450   0.000000   0.000000   0.000000
     C  315   0.000000   0.000002   0.000619   0.000000   0.000000   0.000000
     N  316   0.000000   0.000011   0.000032   0.000000   0.000000   0.000000
     C  317   0.000010   0.000030   0.000966   0.000000   0.000000   0.000000
     C  318   0.000007   0.000205   0.000118   0.000001   0.000000   0.000000
     H  319   0.000000   0.000000   0.000054   0.000000   0.000000   0.000000
     H  320   0.000000   0.000000   0.000002   0.000000   0.000000   0.000000
     H  321   0.000000   0.000038   0.000020   0.000000   0.000000   0.000000
     H  322   0.000000   0.000000   0.000001   0.000000   0.000000   0.000000
     H  323   0.000000   0.000000   0.000003   0.000000   0.000000   0.000000
     H  324   0.000000   0.000001   0.000098   0.000000   0.000000   0.000000
     C  325   0.000000   0.000000   0.000000   0.000000   0.000000   0.000000
     C  326   0.000000   0.000000   0.000000   0.000000   0.000000   0.000000
     C  327   0.000000   0.000000   0.000000   0.000000   0.000000   0.000000
     C  328   0.000000   0.000000   0.000000   0.000000   0.000000   0.000000
     C  329   0.000000   0.000000   0.000000   0.000000   0.000000   0.000000
     N  330   0.000000   0.000000   0.000000   0.000000   0.000000   0.000000
     C  331   0.000000   0.000000   0.000000   0.000000   0.000000   0.000000
     C  332   0.000000   0.000000   0.000000   0.000000   0.000000   0.000000
     H  333   0.000000   0.000000   0.000000   0.000000   0.000000   0.000000
     H  334   0.000000   0.000000   0.000000   0.000000   0.000000   0.000000
     H  335   0.000000   0.000000   0.000000   0.000000   0.000000   0.000000
     H  336   0.000000   0.000000   0.000000   0.000000   0.000000   0.000000
     H  337   0.000000   0.000000   0.000000   0.000000   0.000000   0.000000
     H  338   0.000000   0.000000   0.000000   0.000000   0.000000   0.000000
     H  339   0.000000   0.000000   0.000000   0.000000   0.000000   0.000000
     H  340   0.000000   0.000000   0.000000   0.000000   0.000000   0.000000


                  H 25       H 26       H 27       H 28       C 29       C 30
 ------------------------------------------------------------------------------
     H   25   0.988333
     H   26   0.000062   0.994649
     H   27   0.004831   0.001381   0.996574
     H   28   0.002528   0.000019   0.000005   0.980054
     C   29   0.000004   0.000042   0.000004   0.000004   3.956629
     C   30   0.000015   0.000001   0.000056   0.000001   1.399152   3.955276
     C   31   0.000002   0.000014   0.000061   0.000018   0.006635   1.375153
     C   32   0.000684   0.000611   0.000195   0.000000   1.435535   0.004541
     C   33   0.000127   0.000029   0.000333   0.000437   0.102784   0.008801
     C   34   0.001718   0.001459   0.004394   0.000076   0.007906   0.113611
     C   35   0.000000   0.000001   0.000000   0.000000   0.007878   0.979167
     C   36   0.000000   0.000000   0.000001   0.000000   0.006656   0.003234
     H   37   0.000001   0.000003   0.000003   0.000000   0.960768   0.005734
     H   38   0.000092   0.006287   0.000020   0.000000   0.005630   0.004995
     H   39   0.000000   0.000000   0.000000   0.000000   0.003722   0.001945
     H   40   0.000000   0.000000   0.000000   0.000000   0.000635   0.001045
     H   41   0.000000   0.000000   0.000000   0.000000   0.000309   0.004676
     H   42   0.000000   0.000001   0.000008   0.000001   0.004184   0.007471
     C   43   0.000834   0.001240   0.001900   0.000100   0.004666   0.000249
     C   44   0.000037   0.000071   0.000812   0.000003   0.000231   0.003794
     H   45   0.000161   0.004731   0.000007   0.000612   0.000124   0.000628
     H   46   0.000004   0.000014   0.000005   0.000001   0.000004   0.000007
     H   47   0.000000   0.000006   0.001422   0.000000   0.000073   0.000190
     C   48   0.000000   0.000000   0.000000   0.000000   0.000005   0.000028
     C   49   0.000000   0.000000   0.000000   0.000000   0.000047   0.000136
     C   50   0.000000   0.000000   0.000000   0.000000   0.000011   0.000018
     C   51   0.000000   0.000000   0.000000   0.000000   0.000001   0.000005
     C   52   0.000000   0.000000   0.000000   0.000000   0.000000   0.000001
     N   53   0.000000   0.000000   0.000000   0.000000   0.000001   0.000001
     C   54   0.000000   0.000000   0.000000   0.000000   0.000220   0.001907
     C   55   0.000000   0.000000   0.000001   0.000000   0.005722   0.003588
     H   56   0.000000   0.000000   0.000000   0.000000   0.000000   0.000000
     H   57   0.000000   0.000000   0.000000   0.000000   0.000000   0.000001
     H   58   0.000000   0.000000   0.000000   0.000000   0.000011   0.000026
     H   59   0.000000   0.000000   0.000000   0.000000   0.000110   0.001148
     H   60   0.000001   0.000000   0.000000   0.000000   0.000933   0.002541
     H   61   0.000000   0.000000   0.000000   0.000000   0.000000   0.000000
     H   62   0.000000   0.000000   0.000000   0.000000   0.000001   0.000002
     C   63   0.000000   0.000000   0.000000   0.000000   0.000000   0.000001
     C   64   0.000000   0.000000   0.000000   0.000000   0.000002   0.000008
     C   65   0.000000   0.000000   0.000000   0.000000   0.000002   0.000014
     C   66   0.000000   0.000000   0.000000   0.000000   0.000000   0.000001
     C   67   0.000000   0.000000   0.000000   0.000000   0.000001   0.000009
     N   68   0.000000   0.000000   0.000000   0.000000   0.000001   0.000003
     C   69   0.000000   0.000000   0.000000   0.000000   0.000105   0.000222
     C   70   0.000000   0.000000   0.000000   0.000000   0.000005   0.000001


                  H 25       H 26       H 27       H 28       C 29       C 30
 ------------------------------------------------------------------------------
     H   71   0.000000   0.000000   0.000000   0.000000   0.000000   0.000000
     H   72   0.000000   0.000000   0.000000   0.000000   0.000000   0.000000
     H   73   0.000000   0.000000   0.000000   0.000000   0.000000   0.000000
     H   74   0.000000   0.000000   0.000000   0.000000   0.000001   0.000028
     H   75   0.000000   0.000000   0.000000   0.000000   0.000000   0.000000
     H   76   0.000000   0.000000   0.000000   0.000000   0.000001   0.000003
     H   77   0.000000   0.000000   0.000000   0.000000   0.000000   0.000001
     C   78   0.000000   0.000000   0.000000   0.000000   0.000000   0.000000
     C   79   0.000000   0.000000   0.000000   0.000000   0.000000   0.000000
     C   80   0.000000   0.000000   0.000000   0.000000   0.000000   0.000000
     C   81   0.000000   0.000000   0.000000   0.000000   0.000000   0.000000
     C   82   0.000000   0.000000   0.000000   0.000000   0.000000   0.000000
     N   83   0.000000   0.000000   0.000000   0.000000   0.000000   0.000000
     C   84   0.000000   0.000000   0.000000   0.000000   0.000000   0.000000
     C   85   0.000000   0.000000   0.000000   0.000000   0.000001   0.000002
     H   86   0.000000   0.000000   0.000000   0.000000   0.000000   0.000000
     H   87   0.000000   0.000000   0.000000   0.000000   0.000000   0.000000
     H   88   0.000000   0.000000   0.000000   0.000000   0.000000   0.000000
     H   89   0.000000   0.000000   0.000000   0.000000   0.000000   0.000000
     H   90   0.000000   0.000000   0.000000   0.000000   0.000000   0.000000
     H   91   0.000000   0.000000   0.000000   0.000000   0.000000   0.000000
     H   92   0.000000   0.000000   0.000000   0.000000   0.000000   0.000000
     C   93   0.000000   0.000000   0.000000   0.000000   0.000000   0.000000
     C   94   0.000000   0.000000   0.000000   0.000000   0.000000   0.000000
     C   95   0.000000   0.000000   0.000000   0.000000   0.000000   0.000000
     C   96   0.000000   0.000000   0.000000   0.000000   0.000000   0.000000
     C   97   0.000000   0.000000   0.000000   0.000000   0.000000   0.000000
     N   98   0.000000   0.000000   0.000000   0.000000   0.000000   0.000000
     C   99   0.000000   0.000000   0.000000   0.000000   0.000000   0.000000
     C  100   0.000000   0.000000   0.000000   0.000000   0.000000   0.000000
     H  101   0.000000   0.000000   0.000000   0.000000   0.000000   0.000000
     H  102   0.000000   0.000000   0.000000   0.000000   0.000000   0.000000
     H  103   0.000000   0.000000   0.000000   0.000000   0.000000   0.000000
     H  104   0.000000   0.000000   0.000000   0.000000   0.000000   0.000000
     H  105   0.000000   0.000000   0.000000   0.000000   0.000000   0.000000
     H  106   0.000000   0.000000   0.000000   0.000000   0.000000   0.000000
     H  107   0.000000   0.000000   0.000000   0.000000   0.000000   0.000000
     C  108   0.000000   0.000000   0.000000   0.000000   0.000000   0.000000
     C  109   0.000000   0.000000   0.000000   0.000000   0.000000   0.000000
     C  110   0.000000   0.000000   0.000000   0.000000   0.000000   0.000000
     C  111   0.000000   0.000000   0.000000   0.000000   0.000000   0.000000
     C  112   0.000000   0.000000   0.000000   0.000000   0.000000   0.000000
     N  113   0.000000   0.000000   0.000000   0.000000   0.000000   0.000000
     C  114   0.000000   0.000000   0.000000   0.000000   0.000000   0.000000
     C  115   0.000000   0.000000   0.000000   0.000000   0.000000   0.000000
     H  116   0.000000   0.000000   0.000000   0.000000   0.000000   0.000000
     H  117   0.000000   0.000000   0.000000   0.000000   0.000000   0.000000


                  H 25       H 26       H 27       H 28       C 29       C 30
 ------------------------------------------------------------------------------
     H  118   0.000000   0.000000   0.000000   0.000000   0.000000   0.000000
     H  119   0.000000   0.000000   0.000000   0.000000   0.000000   0.000000
     H  120   0.000000   0.000000   0.000000   0.000000   0.000000   0.000000
     H  121   0.000000   0.000000   0.000000   0.000000   0.000000   0.000000
     H  122   0.000000   0.000000   0.000000   0.000000   0.000000   0.000000
     C  123   0.000268   0.000060   0.000040   0.000004   0.000006   0.000009
     C  124   0.000014   0.000003   0.000002   0.000000   0.000000   0.000000
     C  125   0.000012   0.000003   0.000002   0.000000   0.000000   0.000000
     C  126   0.000014   0.000003   0.000002   0.000000   0.000000   0.000001
     C  127   0.000000   0.000000   0.000000   0.000000   0.000000   0.000000
     N  128   0.000019   0.000004   0.000003   0.000000   0.000000   0.000001
     C  129   0.000001   0.000000   0.000000   0.000000   0.000000   0.000000
     C  130   0.000000   0.000000   0.000000   0.000000   0.000000   0.000000
     H  131   0.000001   0.000000   0.000000   0.000000   0.000000   0.000000
     H  132   0.000005   0.000001   0.000001   0.000000   0.000000   0.000000
     H  133   0.000002   0.000001   0.000000   0.000000   0.000000   0.000000
     H  134   0.000000   0.000000   0.000000   0.000000   0.000000   0.000000
     H  135   0.000000   0.000000   0.000000   0.000000   0.000000   0.000000
     H  136   0.000000   0.000000   0.000000   0.000000   0.000000   0.000000
     C  137   0.000000   0.000000   0.000000   0.000000   0.000000   0.000000
     H  138   0.000000   0.000000   0.000000   0.000000   0.000000   0.000000
     H  139   0.000000   0.000000   0.000000   0.000000   0.000000   0.000000
     H  140   0.000324   0.000003   0.000000   0.000000   0.000000   0.000000
     H  141   0.000000   0.000233   0.002291   0.000000   0.000000   0.000000
     C  142   0.000000   0.000000   0.000000   0.000000   0.000000   0.000000
     C  143   0.000000   0.000000   0.000000   0.000000   0.000000   0.000000
     C  144   0.000000   0.000000   0.000000   0.000000   0.000000   0.000000
     C  145   0.000000   0.000000   0.000000   0.000004   0.000000   0.000000
     C  146   0.000000   0.000000   0.000000   0.000000   0.000000   0.000000
     N  147   0.000000   0.000000   0.000000   0.000000   0.000000   0.000000
     C  148   0.000000   0.000000   0.000000   0.000000   0.000000   0.000000
     C  149   0.000000   0.000000   0.000000   0.000000   0.000000   0.000000
     H  150   0.000000   0.000000   0.000000   0.000000   0.000000   0.000000
     H  151   0.000000   0.000000   0.000000   0.000000   0.000000   0.000000
     H  152   0.000000   0.000000   0.000000   0.000000   0.000000   0.000000
     H  153   0.000000   0.000000   0.000000   0.000000   0.000000   0.000000
     H  154   0.000000   0.000000   0.000000   0.000000   0.000000   0.000000
     C  155   0.000000   0.000000   0.000000   0.000000   0.000000   0.000000
     C  156   0.000000   0.000000   0.000000   0.000000   0.000000   0.000000
     C  157   0.000000   0.000000   0.000000   0.000000   0.000000   0.000000
     C  158   0.000000   0.000000   0.000000   0.000000   0.000000   0.000000
     C  159   0.000000   0.000000   0.000000   0.000000   0.000000   0.000000
     N  160   0.000000   0.000000   0.000000   0.000000   0.000000   0.000000
     C  161   0.000000   0.000000   0.000000   0.000000   0.000000   0.000000
     C  162   0.000000   0.000000   0.000000   0.000000   0.000000   0.000000
     H  163   0.000000   0.000000   0.000000   0.000000   0.000000   0.000000
     H  164   0.000000   0.000000   0.000000   0.000000   0.000000   0.000000


                  H 25       H 26       H 27       H 28       C 29       C 30
 ------------------------------------------------------------------------------
     H  165   0.000000   0.000000   0.000000   0.000000   0.000000   0.000000
     H  166   0.000000   0.000000   0.000000   0.000000   0.000000   0.000000
     H  167   0.000000   0.000000   0.000000   0.000000   0.000000   0.000000
     H  168   0.000000   0.000000   0.000000   0.000000   0.000000   0.000000
     H  169   0.000000   0.000000   0.000000   0.000000   0.000000   0.000000
     C  170   0.000000   0.000000   0.000000   0.000000   0.000000   0.000000
     C  171   0.000000   0.000000   0.000000   0.000000   0.000000   0.000000
     C  172   0.000000   0.000000   0.000000   0.000000   0.000000   0.000000
     C  173   0.000000   0.000000   0.000000   0.000000   0.000000   0.000000
     C  174   0.000000   0.000000   0.000000   0.000000   0.000000   0.000000
     C  175   0.000000   0.000000   0.000000   0.000000   0.000000   0.000000
     C  176   0.000000   0.000000   0.000000   0.000000   0.000000   0.000000
     C  177   0.000000   0.000000   0.000000   0.000000   0.000004   0.000002
     H  178   0.000000   0.000000   0.000000   0.000000   0.000000   0.000000
     H  179   0.000000   0.000000   0.000000   0.000000   0.000000   0.000000
     H  180   0.000000   0.000000   0.000000   0.000000   0.000000   0.000000
     H  181   0.000000   0.000000   0.000000   0.000000   0.000000   0.000000
     H  182   0.000000   0.000000   0.000000   0.000000   0.000000   0.000000
     H  183   0.000000   0.000000   0.000000   0.000000   0.000000   0.000000
     H  184   0.000000   0.000000   0.000000   0.000000   0.000000   0.000000
     C  185   0.000000   0.000000   0.000000   0.000000   0.000000   0.000005
     C  186   0.000000   0.000000   0.000000   0.000000   0.000000   0.000000
     H  187   0.000000   0.000000   0.000000   0.000000   0.000000   0.000000
     H  188   0.000000   0.000000   0.000000   0.000000   0.000000   0.000003
     H  189   0.000000   0.000000   0.000000   0.000000   0.000000   0.000000
     C  190   0.000000   0.000000   0.000000   0.000000   0.000000   0.000000
     C  191   0.000000   0.000000   0.000000   0.000000   0.000000   0.000000
     C  192   0.000000   0.000000   0.000000   0.000000   0.000000   0.000000
     C  193   0.000000   0.000000   0.000000   0.000000   0.000000   0.000000
     C  194   0.000000   0.000000   0.000000   0.000000   0.000000   0.000000
     N  195   0.000000   0.000000   0.000000   0.000000   0.000000   0.000000
     C  196   0.000000   0.000000   0.000000   0.000000   0.000000   0.000000
     C  197   0.000000   0.000000   0.000000   0.000000   0.000000   0.000000
     H  198   0.000000   0.000000   0.000000   0.000000   0.000000   0.000000
     H  199   0.000000   0.000000   0.000000   0.000000   0.000000   0.000000
     H  200   0.000000   0.000000   0.000000   0.000000   0.000000   0.000000
     H  201   0.000000   0.000000   0.000000   0.000000   0.000000   0.000000
     H  202   0.000000   0.000000   0.000000   0.000000   0.000000   0.000000
     H  203   0.000000   0.000000   0.000000   0.000000   0.000000   0.000000
     H  204   0.000000   0.000000   0.000000   0.000000   0.000000   0.000000
     C  205   0.000000   0.000000   0.000000   0.000000   0.000006   0.000002
     C  206   0.000000   0.000000   0.000000   0.000000   0.000003   0.000000
     C  207   0.000000   0.000000   0.000000   0.000000   0.000001   0.000000
     C  208   0.000000   0.000002   0.000000   0.000000   0.000104   0.000001
     C  209   0.000000   0.000000   0.000000   0.000000   0.000002   0.000000
     N  210   0.000000   0.000000   0.000000   0.000000   0.000005   0.000000
     C  211   0.000000   0.000000   0.000000   0.000000   0.000000   0.000000


                  H 25       H 26       H 27       H 28       C 29       C 30
 ------------------------------------------------------------------------------
     C  212   0.000000   0.000000   0.000000   0.000000   0.000000   0.000000
     H  213   0.000000   0.000000   0.000000   0.000000   0.000000   0.000000
     H  214   0.000000   0.000000   0.000000   0.000000   0.000001   0.000001
     H  215   0.000000   0.000006   0.000000   0.000000   0.000003   0.000000
     H  216   0.000000   0.000000   0.000000   0.000000   0.000000   0.000000
     H  217   0.000000   0.000000   0.000000   0.000000   0.000000   0.000000
     H  218   0.000000   0.000000   0.000000   0.000000   0.000000   0.000000
     C  219   0.000000   0.000000   0.000000   0.000000   0.000010   0.000001
     C  220   0.000000   0.000000   0.000000   0.000000   0.000000   0.000000
     C  221   0.000000   0.000000   0.000000   0.000000   0.000000   0.000000
     C  222   0.000000   0.000000   0.000000   0.000000   0.000011   0.000000
     C  223   0.000000   0.000000   0.000000   0.000000   0.000000   0.000000
     N  224   0.000000   0.000000   0.000000   0.000000   0.000000   0.000000
     C  225   0.000000   0.000000   0.000000   0.000000   0.000000   0.000000
     C  226   0.000000   0.000000   0.000000   0.000000   0.000000   0.000000
     H  227   0.000000   0.000000   0.000000   0.000000   0.000000   0.000000
     H  228   0.000000   0.000000   0.000000   0.000000   0.000000   0.000000
     H  229   0.000000   0.000000   0.000000   0.000000   0.000000   0.000000
     H  230   0.000000   0.000000   0.000000   0.000000   0.000000   0.000000
     H  231   0.000000   0.000000   0.000000   0.000000   0.000000   0.000000
     H  232   0.000000   0.000000   0.000000   0.000000   0.000000   0.000000
     H  233   0.000000   0.000000   0.000000   0.000000   0.000000   0.000000
     C  234   0.000000   0.000000   0.000000   0.000000   0.000000   0.000000
     C  235   0.000000   0.000000   0.000000   0.000000   0.000000   0.000000
     C  236   0.000000   0.000000   0.000000   0.000000   0.000000   0.000000
     C  237   0.000000   0.000000   0.000000   0.000000   0.000000   0.000000
     C  238   0.000000   0.000000   0.000000   0.000000   0.000000   0.000000
     N  239   0.000000   0.000000   0.000000   0.000000   0.000000   0.000000
     C  240   0.000000   0.000000   0.000000   0.000000   0.000000   0.000000
     C  241   0.000000   0.000000   0.000000   0.000000   0.000000   0.000000
     H  242   0.000000   0.000000   0.000000   0.000000   0.000000   0.000000
     H  243   0.000000   0.000000   0.000000   0.000000   0.000000   0.000000
     H  244   0.000000   0.000000   0.000000   0.000000   0.000000   0.000000
     H  245   0.000000   0.000000   0.000000   0.000000   0.000000   0.000000
     H  246   0.000000   0.000000   0.000000   0.000000   0.000000   0.000000
     H  247   0.000000   0.000000   0.000000   0.000000   0.000000   0.000000
     H  248   0.000000   0.000000   0.000000   0.000000   0.000000   0.000000
     C  249   0.000000   0.000000   0.000000   0.000000   0.000000   0.000000
     C  250   0.000000   0.000000   0.000000   0.000000   0.000000   0.000000
     C  251   0.000000   0.000000   0.000000   0.000000   0.000000   0.000000
     C  252   0.000000   0.000000   0.000000   0.000000   0.000000   0.000000
     C  253   0.000000   0.000000   0.000000   0.000000   0.000000   0.000000
     N  254   0.000000   0.000000   0.000000   0.000000   0.000000   0.000000
     C  255   0.000000   0.000000   0.000000   0.000000   0.000000   0.000000
     C  256   0.000000   0.000000   0.000000   0.000000   0.000000   0.000000
     H  257   0.000000   0.000000   0.000000   0.000000   0.000000   0.000000
     H  258   0.000000   0.000000   0.000000   0.000000   0.000000   0.000000


                  H 25       H 26       H 27       H 28       C 29       C 30
 ------------------------------------------------------------------------------
     H  259   0.000000   0.000000   0.000000   0.000000   0.000000   0.000000
     H  260   0.000000   0.000000   0.000000   0.000000   0.000000   0.000000
     H  261   0.000000   0.000000   0.000000   0.000000   0.000000   0.000000
     H  262   0.000000   0.000000   0.000000   0.000000   0.000000   0.000000
     H  263   0.000000   0.000000   0.000000   0.000000   0.000000   0.000000
     C  264   0.000000   0.000000   0.000000   0.000000   0.000000   0.000000
     C  265   0.000000   0.000000   0.000000   0.000000   0.000000   0.000000
     C  266   0.000000   0.000000   0.000000   0.000000   0.000000   0.000000
     C  267   0.000000   0.000000   0.000000   0.000000   0.000000   0.000000
     C  268   0.000000   0.000000   0.000000   0.000000   0.000000   0.000000
     N  269   0.000000   0.000000   0.000000   0.000000   0.000000   0.000000
     C  270   0.000000   0.000000   0.000000   0.000000   0.000000   0.000000
     C  271   0.000000   0.000000   0.000000   0.000000   0.000000   0.000000
     H  272   0.000000   0.000000   0.000000   0.000000   0.000000   0.000000
     H  273   0.000000   0.000000   0.000000   0.000000   0.000000   0.000000
     H  274   0.000000   0.000000   0.000000   0.000000   0.000000   0.000000
     H  275   0.000000   0.000000   0.000000   0.000000   0.000000   0.000000
     H  276   0.000000   0.000000   0.000000   0.000000   0.000000   0.000000
     H  277   0.000000   0.000000   0.000000   0.000000   0.000000   0.000000
     C  278   0.000000   0.000000   0.000000   0.000000   0.000000   0.000000
     H  279   0.000000   0.000000   0.000000   0.000000   0.000000   0.000000
     H  280   0.000000   0.000000   0.000000   0.000000   0.000000   0.000000
     H  281   0.000000   0.000000   0.000000   0.000000   0.000000   0.000000
     C  282   0.000000   0.000000   0.000000   0.000000   0.000010   0.000013
     C  283   0.000000   0.000000   0.000000   0.000000   0.000031   0.000008
     C  284   0.000000   0.000000   0.000000   0.000000   0.000051   0.000006
     C  285   0.000000   0.000000   0.000001   0.000000   0.000005   0.000101
     C  286   0.000000   0.000000   0.000000   0.000000   0.000017   0.000013
     N  287   0.000000   0.000000   0.000000   0.000000   0.000002   0.000017
     C  288   0.000000   0.000000   0.000000   0.000000   0.000017   0.000024
     C  289   0.000000   0.000000   0.000000   0.000000   0.000567   0.001196
     H  290   0.000000   0.000000   0.000000   0.000000   0.000003   0.000001
     H  291   0.000000   0.000000   0.000000   0.000000   0.000000   0.000001
     H  292   0.000000   0.000000   0.000000   0.000000   0.000000   0.000000
     H  293   0.000000   0.000000   0.000000   0.000000   0.000007   0.000009
     H  294   0.000000   0.000000   0.000000   0.000000   0.000089   0.002384
     H  295   0.000000   0.000000   0.000000   0.000000   0.000024   0.000002
     C  296   0.000000   0.000000   0.000000   0.000000   0.000000   0.000007
     C  297   0.000000   0.000000   0.000001   0.000000   0.000001   0.000052
     C  298   0.000000   0.000000   0.000008   0.000000   0.000019   0.000874
     C  299   0.000000   0.000000   0.000000   0.000000   0.000000   0.000019
     C  300   0.000000   0.000000   0.000001   0.000000   0.000002   0.000062
     N  301   0.000000   0.000000   0.000000   0.000000   0.000001   0.000029
     C  302   0.000000   0.000001   0.000002   0.000000   0.000005   0.000054
     C  303   0.000000   0.000000   0.000001   0.000000   0.000004   0.000266
     H  304   0.000000   0.000000   0.000000   0.000000   0.000000   0.000003
     H  305   0.000000   0.000000   0.000000   0.000000   0.000000   0.000002


                  H 25       H 26       H 27       H 28       C 29       C 30
 ------------------------------------------------------------------------------
     H  306   0.000000   0.000000   0.000000   0.000000   0.000000   0.000000
     H  307   0.000000   0.000000   0.000001   0.000000   0.000003   0.000143
     H  308   0.000000   0.000000   0.000000   0.000000   0.000000   0.000001
     H  309   0.000000   0.000000   0.000000   0.000000   0.000000   0.000025
     H  310   0.000000   0.000000   0.000000   0.000000   0.000000   0.000002
     C  311   0.000003   0.000008   0.000894   0.000000   0.000007   0.000013
     C  312   0.000002   0.001300   0.000401   0.000000   0.000009   0.000023
     C  313   0.000001   0.001327   0.000004   0.000000   0.000051   0.000030
     C  314   0.000005   0.000005   0.000042   0.000000   0.000003   0.000003
     C  315   0.000003   0.000076   0.000007   0.000000   0.000006   0.000003
     N  316   0.000000   0.000008   0.000001   0.000000   0.000001   0.000003
     C  317   0.000001   0.000108   0.000009   0.000001   0.000490   0.000343
     C  318   0.000000   0.000003   0.000148   0.000006   0.000487   0.022748
     H  319   0.000000   0.000003   0.000194   0.000000   0.000000   0.000000
     H  320   0.000000   0.000000   0.000008   0.000000   0.000000   0.000000
     H  321   0.000000   0.000068   0.000030   0.000000   0.000013   0.001614
     H  322   0.000000   0.000001   0.000000   0.000000   0.000000   0.000001
     H  323   0.000000   0.000009   0.000000   0.000000   0.000000   0.000000
     H  324   0.000000   0.000175   0.000002   0.000000   0.000004   0.000000
     C  325   0.000000   0.000000   0.000000   0.000000   0.000000   0.000000
     C  326   0.000000   0.000000   0.000000   0.000000   0.000000   0.000000
     C  327   0.000000   0.000000   0.000000   0.000000   0.000000   0.000000
     C  328   0.000000   0.000000   0.000000   0.000000   0.000000   0.000000
     C  329   0.000000   0.000000   0.000000   0.000000   0.000000   0.000000
     N  330   0.000000   0.000000   0.000000   0.000000   0.000000   0.000000
     C  331   0.000000   0.000000   0.000000   0.000000   0.000000   0.000000
     C  332   0.000000   0.000000   0.000000   0.000000   0.000000   0.000000
     H  333   0.000000   0.000000   0.000000   0.000000   0.000000   0.000000
     H  334   0.000000   0.000000   0.000000   0.000000   0.000000   0.000000
     H  335   0.000000   0.000000   0.000000   0.000000   0.000000   0.000000
     H  336   0.000000   0.000000   0.000000   0.000000   0.000000   0.000000
     H  337   0.000000   0.000000   0.000000   0.000000   0.000000   0.000000
     H  338   0.000000   0.000000   0.000000   0.000000   0.000000   0.000000
     H  339   0.000000   0.000000   0.000000   0.000000   0.000000   0.000000
     H  340   0.000000   0.000000   0.000000   0.000000   0.000000   0.000000


                  C 31       C 32       C 33       C 34       C 35       C 36
 ------------------------------------------------------------------------------
     C   31   3.955072
     C   32   0.111598   3.956276
     C   33   1.425486   0.007534   3.579216
     C   34   0.014776   1.371439   1.389786   3.957967
     C   35   0.009118   0.004859   0.004652   0.000243   3.960138
     C   36   0.005991   0.000222   0.000279   0.002202   0.975241   3.964334
     H   37   0.004180   0.005297   0.000168   0.004739   0.001884   0.000098
     H   38   0.000140   0.949267   0.003931   0.005882   0.000415   0.000005
     H   39   0.001232   0.000261   0.000046   0.000051   0.955806   0.002183
     H   40   0.000030   0.000024   0.000008   0.000002   0.001696   0.965381
     H   41   0.000446   0.000030   0.000049   0.000181   0.002511   0.972704
     H   42   0.952146   0.000155   0.004939   0.005293   0.001565   0.000003
     C   43   0.005542   0.010314   0.011239   0.971543   0.000109   0.000006
     C   44   0.001828   0.007030   0.033142   0.005232   0.000119   0.000059
     H   45   0.000076   0.005158   0.007476   0.000845   0.000013   0.000016
     H   46   0.000034   0.000033   0.001044   0.000421   0.000002   0.000000
     H   47   0.000192   0.000584   0.001351   0.004473   0.000009   0.000001
     C   48   0.000008   0.000000   0.000001   0.000003   0.000389   0.000036
     C   49   0.000065   0.000001   0.000004   0.000021   0.004632   0.000144
     C   50   0.000007   0.000000   0.000001   0.000002   0.000448   0.000037
     C   51   0.000001   0.000000   0.000000   0.000001   0.000070   0.000003
     C   52   0.000000   0.000000   0.000000   0.000000   0.000019   0.000004
     N   53   0.000001   0.000000   0.000000   0.000000   0.000050   0.000008
     C   54   0.000221   0.000009   0.000017   0.000064   0.004371   0.001409
     C   55   0.005248   0.000211   0.000288   0.001534   0.975733   0.005043
     H   56   0.000000   0.000000   0.000000   0.000000   0.000016   0.000000
     H   57   0.000000   0.000000   0.000000   0.000000   0.000009   0.000001
     H   58   0.000027   0.000000   0.000000   0.000006   0.000209   0.000013
     H   59   0.000184   0.000008   0.000023   0.000045   0.002234   0.002761
     H   60   0.000061   0.000032   0.000028   0.000006   0.001551   0.002036
     H   61   0.000000   0.000000   0.000000   0.000000   0.000002   0.000000
     H   62   0.000001   0.000000   0.000000   0.000000   0.000053   0.000002
     C   63   0.000000   0.000000   0.000000   0.000000   0.000007   0.000031
     C   64   0.000001   0.000000   0.000000   0.000000   0.000081   0.000906
     C   65   0.000002   0.000000   0.000000   0.000001   0.000064   0.001124
     C   66   0.000000   0.000000   0.000000   0.000000   0.000008   0.000080
     C   67   0.000001   0.000000   0.000000   0.000000   0.000094   0.001035
     N   68   0.000001   0.000000   0.000000   0.000001   0.000010   0.000693
     C   69   0.000037   0.000012   0.000002   0.000002   0.010286   0.000207
     C   70   0.000001   0.000001   0.000000   0.000000   0.000168   0.000006
     H   71   0.000000   0.000000   0.000000   0.000000   0.000000   0.000003
     H   72   0.000000   0.000000   0.000000   0.000000   0.000001   0.000001
     H   73   0.000000   0.000000   0.000000   0.000000   0.000000   0.000003
     H   74   0.000002   0.000000   0.000001   0.000000   0.000428   0.000008
     H   75   0.000000   0.000000   0.000000   0.000000   0.000006   0.000000
     H   76   0.000000   0.000000   0.000000   0.000000   0.000022   0.000001


                  C 31       C 32       C 33       C 34       C 35       C 36
 ------------------------------------------------------------------------------
     H   77   0.000000   0.000000   0.000000   0.000000   0.000011   0.000063
     C   78   0.000000   0.000000   0.000000   0.000000   0.000000   0.000000
     C   79   0.000000   0.000000   0.000000   0.000000   0.000000   0.000000
     C   80   0.000000   0.000000   0.000000   0.000000   0.000000   0.000000
     C   81   0.000000   0.000000   0.000000   0.000000   0.000000   0.000000
     C   82   0.000000   0.000000   0.000000   0.000000   0.000000   0.000000
     N   83   0.000000   0.000000   0.000000   0.000000   0.000000   0.000000
     C   84   0.000000   0.000000   0.000000   0.000000   0.000009   0.000000
     C   85   0.000000   0.000000   0.000000   0.000000   0.000078   0.000001
     H   86   0.000000   0.000000   0.000000   0.000000   0.000000   0.000000
     H   87   0.000000   0.000000   0.000000   0.000000   0.000000   0.000000
     H   88   0.000000   0.000000   0.000000   0.000000   0.000000   0.000000
     H   89   0.000000   0.000000   0.000000   0.000000   0.000000   0.000000
     H   90   0.000000   0.000000   0.000000   0.000000   0.000000   0.000000
     H   91   0.000000   0.000000   0.000000   0.000000   0.000000   0.000000
     H   92   0.000000   0.000000   0.000000   0.000000   0.000000   0.000000
     C   93   0.000000   0.000000   0.000000   0.000000   0.000000   0.000000
     C   94   0.000000   0.000000   0.000000   0.000000   0.000000   0.000000
     C   95   0.000000   0.000000   0.000000   0.000000   0.000000   0.000000
     C   96   0.000000   0.000000   0.000000   0.000000   0.000000   0.000000
     C   97   0.000000   0.000000   0.000000   0.000000   0.000000   0.000000
     N   98   0.000000   0.000000   0.000000   0.000000   0.000000   0.000000
     C   99   0.000000   0.000000   0.000000   0.000000   0.000000   0.000000
     C  100   0.000000   0.000000   0.000000   0.000000   0.000002   0.000000
     H  101   0.000000   0.000000   0.000000   0.000000   0.000000   0.000000
     H  102   0.000000   0.000000   0.000000   0.000000   0.000000   0.000000
     H  103   0.000000   0.000000   0.000000   0.000000   0.000000   0.000000
     H  104   0.000000   0.000000   0.000000   0.000000   0.000000   0.000000
     H  105   0.000000   0.000000   0.000000   0.000000   0.000000   0.000000
     H  106   0.000000   0.000000   0.000000   0.000000   0.000000   0.000000
     H  107   0.000000   0.000000   0.000000   0.000000   0.000000   0.000000
     C  108   0.000000   0.000000   0.000000   0.000000   0.000000   0.000000
     C  109   0.000000   0.000000   0.000000   0.000000   0.000000   0.000000
     C  110   0.000000   0.000000   0.000000   0.000000   0.000000   0.000000
     C  111   0.000000   0.000000   0.000000   0.000000   0.000000   0.000000
     C  112   0.000000   0.000000   0.000000   0.000000   0.000000   0.000000
     N  113   0.000000   0.000000   0.000000   0.000000   0.000000   0.000000
     C  114   0.000000   0.000000   0.000000   0.000000   0.000000   0.000000
     C  115   0.000000   0.000000   0.000000   0.000000   0.000000   0.000000
     H  116   0.000000   0.000000   0.000000   0.000000   0.000000   0.000000
     H  117   0.000000   0.000000   0.000000   0.000000   0.000000   0.000000
     H  118   0.000000   0.000000   0.000000   0.000000   0.000000   0.000000
     H  119   0.000000   0.000000   0.000000   0.000000   0.000000   0.000000
     H  120   0.000000   0.000000   0.000000   0.000000   0.000000   0.000000
     H  121   0.000000   0.000000   0.000000   0.000000   0.000000   0.000000
     H  122   0.000000   0.000000   0.000000   0.000000   0.000000   0.000000
     C  123   0.000009   0.000039   0.000172   0.000020   0.000000   0.000000


                  C 31       C 32       C 33       C 34       C 35       C 36
 ------------------------------------------------------------------------------
     C  124   0.000000   0.000002   0.000008   0.000001   0.000000   0.000000
     C  125   0.000000   0.000002   0.000008   0.000001   0.000000   0.000000
     C  126   0.000001   0.000002   0.000010   0.000001   0.000000   0.000000
     C  127   0.000000   0.000000   0.000000   0.000000   0.000000   0.000000
     N  128   0.000001   0.000003   0.000012   0.000001   0.000000   0.000000
     C  129   0.000000   0.000000   0.000001   0.000000   0.000000   0.000000
     C  130   0.000000   0.000000   0.000000   0.000000   0.000000   0.000000
     H  131   0.000000   0.000000   0.000001   0.000000   0.000000   0.000000
     H  132   0.000000   0.000001   0.000004   0.000000   0.000000   0.000000
     H  133   0.000000   0.000000   0.000001   0.000000   0.000000   0.000000
     H  134   0.000000   0.000000   0.000000   0.000000   0.000000   0.000000
     H  135   0.000000   0.000000   0.000000   0.000000   0.000000   0.000000
     H  136   0.000000   0.000000   0.000000   0.000000   0.000000   0.000000
     C  137   0.000000   0.000000   0.000000   0.000000   0.000000   0.000000
     H  138   0.000000   0.000000   0.000000   0.000000   0.000000   0.000000
     H  139   0.000000   0.000000   0.000000   0.000000   0.000000   0.000000
     H  140   0.000000   0.000001   0.000000   0.000002   0.000000   0.000000
     H  141   0.000000   0.000001   0.000001   0.000001   0.000000   0.000000
     C  142   0.000000   0.000000   0.000000   0.000000   0.000000   0.000000
     C  143   0.000000   0.000000   0.000000   0.000000   0.000000   0.000000
     C  144   0.000000   0.000000   0.000000   0.000000   0.000000   0.000000
     C  145   0.000000   0.000000   0.000000   0.000000   0.000000   0.000000
     C  146   0.000000   0.000000   0.000000   0.000000   0.000000   0.000000
     N  147   0.000000   0.000000   0.000000   0.000000   0.000000   0.000000
     C  148   0.000000   0.000000   0.000000   0.000000   0.000000   0.000000
     C  149   0.000000   0.000000   0.000000   0.000000   0.000000   0.000000
     H  150   0.000000   0.000000   0.000000   0.000000   0.000000   0.000000
     H  151   0.000000   0.000000   0.000000   0.000000   0.000000   0.000000
     H  152   0.000000   0.000000   0.000000   0.000000   0.000000   0.000000
     H  153   0.000000   0.000000   0.000000   0.000000   0.000000   0.000000
     H  154   0.000000   0.000000   0.000000   0.000000   0.000000   0.000000
     C  155   0.000000   0.000000   0.000000   0.000000   0.000000   0.000000
     C  156   0.000000   0.000000   0.000000   0.000000   0.000000   0.000000
     C  157   0.000000   0.000000   0.000000   0.000000   0.000000   0.000000
     C  158   0.000000   0.000000   0.000000   0.000000   0.000000   0.000000
     C  159   0.000000   0.000000   0.000000   0.000000   0.000000   0.000000
     N  160   0.000000   0.000000   0.000000   0.000000   0.000000   0.000000
     C  161   0.000000   0.000000   0.000001   0.000000   0.000000   0.000000
     C  162   0.000000   0.000000   0.000007   0.000000   0.000000   0.000000
     H  163   0.000000   0.000000   0.000000   0.000000   0.000000   0.000000
     H  164   0.000000   0.000000   0.000000   0.000000   0.000000   0.000000
     H  165   0.000000   0.000000   0.000000   0.000000   0.000000   0.000000
     H  166   0.000000   0.000000   0.000000   0.000000   0.000000   0.000000
     H  167   0.000000   0.000000   0.000000   0.000000   0.000000   0.000000
     H  168   0.000000   0.000000   0.000001   0.000000   0.000000   0.000000
     H  169   0.000000   0.000000   0.000000   0.000000   0.000000   0.000000
     C  170   0.000000   0.000000   0.000000   0.000000   0.000001   0.000009


                  C 31       C 32       C 33       C 34       C 35       C 36
 ------------------------------------------------------------------------------
     C  171   0.000000   0.000000   0.000002   0.000000   0.000003   0.000022
     C  172   0.000000   0.000000   0.000000   0.000000   0.000002   0.000012
     C  173   0.000000   0.000000   0.000002   0.000000   0.000000   0.000000
     C  174   0.000000   0.000000   0.000003   0.000000   0.000000   0.000000
     C  175   0.000000   0.000000   0.000002   0.000000   0.000001   0.000005
     C  176   0.000000   0.000000   0.000000   0.000000   0.000068   0.000573
     C  177   0.000005   0.000001   0.000002   0.000001   0.000333   0.004771
     H  178   0.000000   0.000000   0.000000   0.000000   0.000000   0.000000
     H  179   0.000000   0.000000   0.000000   0.000000   0.000000   0.000000
     H  180   0.000000   0.000000   0.000000   0.000000   0.000002   0.000013
     H  181   0.000000   0.000000   0.000000   0.000000   0.000000   0.000005
     H  182   0.000000   0.000000   0.000000   0.000000   0.000013   0.000016
     H  183   0.000000   0.000000   0.000000   0.000000   0.000000   0.000000
     H  184   0.000000   0.000000   0.000000   0.000000   0.000000   0.000000
     C  185   0.000005   0.000004   0.000101   0.000007   0.000000   0.000000
     C  186   0.000000   0.000000   0.000006   0.000000   0.000000   0.000000
     H  187   0.000000   0.000000   0.000000   0.000000   0.000000   0.000000
     H  188   0.000003   0.000002   0.000058   0.000004   0.000000   0.000000
     H  189   0.000000   0.000000   0.000001   0.000000   0.000000   0.000000
     C  190   0.000000   0.000000   0.000000   0.000000   0.000000   0.000000
     C  191   0.000000   0.000000   0.000000   0.000000   0.000000   0.000001
     C  192   0.000000   0.000000   0.000000   0.000000   0.000000   0.000000
     C  193   0.000000   0.000000   0.000000   0.000000   0.000000   0.000000
     C  194   0.000000   0.000000   0.000000   0.000000   0.000000   0.000000
     N  195   0.000000   0.000000   0.000000   0.000000   0.000000   0.000000
     C  196   0.000000   0.000000   0.000000   0.000000   0.000000   0.000001
     C  197   0.000000   0.000000   0.000000   0.000000   0.000006   0.000038
     H  198   0.000000   0.000000   0.000000   0.000000   0.000000   0.000000
     H  199   0.000000   0.000000   0.000000   0.000000   0.000000   0.000000
     H  200   0.000000   0.000000   0.000000   0.000000   0.000000   0.000001
     H  201   0.000000   0.000000   0.000000   0.000000   0.000000   0.000002
     H  202   0.000000   0.000000   0.000000   0.000000   0.000001   0.000009
     H  203   0.000000   0.000000   0.000000   0.000000   0.000000   0.000000
     H  204   0.000000   0.000000   0.000000   0.000000   0.000000   0.000000
     C  205   0.000002   0.000013   0.000029   0.000002   0.000000   0.000000
     C  206   0.000000   0.000007   0.000002   0.000000   0.000000   0.000001
     C  207   0.000000   0.000001   0.000001   0.000000   0.000000   0.000001
     C  208   0.000002   0.000527   0.000007   0.000010   0.000001   0.000001
     C  209   0.000002   0.000007   0.000000   0.000000   0.000002   0.000034
     N  210   0.000000   0.000010   0.000001   0.000000   0.000000   0.000001
     C  211   0.000000   0.000000   0.000000   0.000000   0.000001   0.000014
     C  212   0.000000   0.000000   0.000001   0.000000   0.000000   0.000001
     H  213   0.000000   0.000000   0.000000   0.000000   0.000000   0.000000
     H  214   0.000001   0.000000   0.000009   0.000001   0.000000   0.000000
     H  215   0.000000   0.000012   0.000000   0.000003   0.000000   0.000000
     H  216   0.000000   0.000000   0.000000   0.000000   0.000001   0.000003
     H  217   0.000000   0.000000   0.000000   0.000000   0.000000   0.000000


                  C 31       C 32       C 33       C 34       C 35       C 36
 ------------------------------------------------------------------------------
     H  218   0.000000   0.000000   0.000000   0.000000   0.000000   0.000014
     C  219   0.000000   0.000000   0.000000   0.000000   0.000012   0.000010
     C  220   0.000000   0.000000   0.000000   0.000000   0.000000   0.000000
     C  221   0.000000   0.000000   0.000000   0.000000   0.000000   0.000000
     C  222   0.000000   0.000000   0.000000   0.000000   0.000001   0.000074
     C  223   0.000000   0.000000   0.000000   0.000000   0.000000   0.000001
     N  224   0.000000   0.000000   0.000000   0.000000   0.000000   0.000002
     C  225   0.000000   0.000000   0.000000   0.000000   0.000000   0.000000
     C  226   0.000000   0.000000   0.000000   0.000000   0.000000   0.000000
     H  227   0.000000   0.000000   0.000000   0.000000   0.000000   0.000000
     H  228   0.000000   0.000000   0.000000   0.000000   0.000000   0.000000
     H  229   0.000000   0.000000   0.000000   0.000000   0.000002   0.000000
     H  230   0.000000   0.000000   0.000000   0.000000   0.000001   0.000002
     H  231   0.000000   0.000000   0.000000   0.000000   0.000000   0.000000
     H  232   0.000000   0.000000   0.000000   0.000000   0.000000   0.000000
     H  233   0.000000   0.000000   0.000000   0.000000   0.000000   0.000000
     C  234   0.000000   0.000000   0.000000   0.000000   0.000000   0.000000
     C  235   0.000000   0.000000   0.000000   0.000000   0.000000   0.000000
     C  236   0.000000   0.000000   0.000000   0.000000   0.000000   0.000000
     C  237   0.000000   0.000000   0.000000   0.000000   0.000000   0.000000
     C  238   0.000000   0.000000   0.000000   0.000000   0.000000   0.000000
     N  239   0.000000   0.000000   0.000000   0.000000   0.000000   0.000000
     C  240   0.000000   0.000000   0.000000   0.000000   0.000000   0.000000
     C  241   0.000000   0.000000   0.000000   0.000000   0.000000   0.000000
     H  242   0.000000   0.000000   0.000000   0.000000   0.000000   0.000000
     H  243   0.000000   0.000000   0.000000   0.000000   0.000000   0.000000
     H  244   0.000000   0.000000   0.000000   0.000000   0.000000   0.000000
     H  245   0.000000   0.000000   0.000000   0.000000   0.000000   0.000000
     H  246   0.000000   0.000000   0.000000   0.000000   0.000000   0.000000
     H  247   0.000000   0.000000   0.000000   0.000000   0.000000   0.000000
     H  248   0.000000   0.000000   0.000000   0.000000   0.000000   0.000000
     C  249   0.000000   0.000000   0.000000   0.000000   0.000000   0.000000
     C  250   0.000000   0.000000   0.000000   0.000000   0.000000   0.000000
     C  251   0.000000   0.000000   0.000000   0.000000   0.000000   0.000000
     C  252   0.000000   0.000000   0.000000   0.000000   0.000000   0.000000
     C  253   0.000000   0.000000   0.000000   0.000000   0.000000   0.000000
     N  254   0.000000   0.000000   0.000000   0.000000   0.000000   0.000000
     C  255   0.000000   0.000000   0.000000   0.000000   0.000000   0.000000
     C  256   0.000000   0.000000   0.000000   0.000000   0.000000   0.000000
     H  257   0.000000   0.000000   0.000000   0.000000   0.000000   0.000000
     H  258   0.000000   0.000000   0.000000   0.000000   0.000000   0.000000
     H  259   0.000000   0.000000   0.000000   0.000000   0.000000   0.000000
     H  260   0.000000   0.000000   0.000000   0.000000   0.000000   0.000000
     H  261   0.000000   0.000000   0.000000   0.000000   0.000000   0.000000
     H  262   0.000000   0.000000   0.000000   0.000000   0.000000   0.000000
     H  263   0.000000   0.000000   0.000000   0.000000   0.000000   0.000000
     C  264   0.000000   0.000000   0.000000   0.000000   0.000000   0.000000


                  C 31       C 32       C 33       C 34       C 35       C 36
 ------------------------------------------------------------------------------
     C  265   0.000000   0.000000   0.000000   0.000000   0.000000   0.000000
     C  266   0.000000   0.000000   0.000000   0.000000   0.000000   0.000000
     C  267   0.000000   0.000000   0.000000   0.000000   0.000000   0.000000
     C  268   0.000000   0.000000   0.000000   0.000000   0.000000   0.000000
     N  269   0.000000   0.000000   0.000000   0.000000   0.000000   0.000000
     C  270   0.000000   0.000000   0.000000   0.000000   0.000000   0.000000
     C  271   0.000000   0.000000   0.000000   0.000000   0.000000   0.000000
     H  272   0.000000   0.000000   0.000000   0.000000   0.000000   0.000000
     H  273   0.000000   0.000000   0.000000   0.000000   0.000000   0.000000
     H  274   0.000000   0.000000   0.000000   0.000000   0.000000   0.000000
     H  275   0.000000   0.000000   0.000000   0.000000   0.000000   0.000000
     H  276   0.000000   0.000000   0.000000   0.000000   0.000000   0.000000
     H  277   0.000000   0.000000   0.000000   0.000000   0.000000   0.000000
     C  278   0.000000   0.000000   0.000000   0.000000   0.000000   0.000000
     H  279   0.000000   0.000000   0.000000   0.000000   0.000000   0.000000
     H  280   0.000000   0.000000   0.000000   0.000000   0.000000   0.000000
     H  281   0.000000   0.000000   0.000000   0.000000   0.000000   0.000000
     C  282   0.000013   0.000021   0.000243   0.000019   0.000024   0.000023
     C  283   0.000006   0.000010   0.000096   0.000006   0.000008   0.000995
     C  284   0.000003   0.000001   0.000015   0.000001   0.000100   0.002921
     C  285   0.000109   0.000083   0.002057   0.000133   0.000014   0.000416
     C  286   0.000011   0.000006   0.000135   0.000010   0.000034   0.001434
     N  287   0.000021   0.000017   0.000347   0.000026   0.000032   0.000162
     C  288   0.000039   0.000001   0.000004   0.000011   0.005277   0.003955
     C  289   0.001589   0.000108   0.000516   0.000055   0.003771   0.994189
     H  290   0.000001   0.000000   0.000009   0.000001   0.000001   0.000270
     H  291   0.000001   0.000002   0.000013   0.000001   0.000000   0.000001
     H  292   0.000000   0.000000   0.000001   0.000000   0.000000   0.000002
     H  293   0.000014   0.000002   0.000008   0.000001   0.000002   0.000701
     H  294   0.001989   0.000005   0.000086   0.000011   0.001327   0.001433
     H  295   0.000024   0.000005   0.000008   0.000003   0.000067   0.002189
     C  296   0.000008   0.000006   0.000139   0.000010   0.000001   0.000000
     C  297   0.000059   0.000044   0.001101   0.000074   0.000005   0.000000
     C  298   0.000999   0.000731   0.018818   0.001271   0.000090   0.000001
     C  299   0.000021   0.000015   0.000401   0.000026   0.000002   0.000000
     C  300   0.000071   0.000051   0.001332   0.000088   0.000006   0.000000
     N  301   0.000033   0.000024   0.000617   0.000041   0.000003   0.000000
     C  302   0.000060   0.000050   0.001082   0.000088   0.000005   0.000000
     C  303   0.000308   0.000218   0.005738   0.000399   0.000028   0.000001
     H  304   0.000004   0.000003   0.000072   0.000004   0.000000   0.000000
     H  305   0.000002   0.000001   0.000036   0.000002   0.000000   0.000000
     H  306   0.000000   0.000000   0.000009   0.000001   0.000000   0.000000
     H  307   0.000161   0.000122   0.003032   0.000201   0.000015   0.000000
     H  308   0.000002   0.000001   0.000030   0.000002   0.000000   0.000000
     H  309   0.000030   0.000021   0.000544   0.000038   0.000003   0.000000
     H  310   0.000002   0.000002   0.000046   0.000003   0.000000   0.000000
     C  311   0.000018   0.000046   0.000276   0.000058   0.000002   0.000000


                  C 31       C 32       C 33       C 34       C 35       C 36
 ------------------------------------------------------------------------------
     C  312   0.000024   0.000251   0.000444   0.000064   0.000002   0.000000
     C  313   0.000031   0.001964   0.000367   0.000087   0.000002   0.000000
     C  314   0.000001   0.000057   0.000036   0.000015   0.000000   0.000000
     C  315   0.000002   0.000153   0.000030   0.000016   0.000000   0.000000
     N  316   0.000004   0.000020   0.000056   0.000010   0.000000   0.000000
     C  317   0.000441   0.002024   0.007523   0.002228   0.000041   0.000007
     C  318   0.026146   0.019356   0.493904   0.034183   0.002320   0.000035
     H  319   0.000000   0.000000   0.000002   0.000001   0.000000   0.000000
     H  320   0.000000   0.000001   0.000007   0.000001   0.000000   0.000000
     H  321   0.001647   0.004836   0.029050   0.005964   0.000130   0.000000
     H  322   0.000000   0.000002   0.000007   0.000006   0.000000   0.000000
     H  323   0.000000   0.000001   0.000002   0.000000   0.000000   0.000000
     H  324   0.000001   0.000059   0.000002   0.000002   0.000000   0.000000
     C  325   0.000000   0.000000   0.000000   0.000000   0.000000   0.000000
     C  326   0.000000   0.000000   0.000000   0.000000   0.000000   0.000000
     C  327   0.000000   0.000000   0.000000   0.000000   0.000000   0.000000
     C  328   0.000000   0.000000   0.000000   0.000000   0.000000   0.000000
     C  329   0.000000   0.000000   0.000000   0.000000   0.000000   0.000000
     N  330   0.000000   0.000000   0.000000   0.000000   0.000000   0.000000
     C  331   0.000000   0.000000   0.000000   0.000000   0.000000   0.000000
     C  332   0.000000   0.000000   0.000000   0.000000   0.000000   0.000000
     H  333   0.000000   0.000000   0.000000   0.000000   0.000000   0.000000
     H  334   0.000000   0.000000   0.000000   0.000000   0.000000   0.000000
     H  335   0.000000   0.000000   0.000000   0.000000   0.000000   0.000000
     H  336   0.000000   0.000000   0.000000   0.000000   0.000000   0.000000
     H  337   0.000000   0.000000   0.000000   0.000000   0.000000   0.000000
     H  338   0.000000   0.000000   0.000000   0.000000   0.000000   0.000000
     H  339   0.000000   0.000000   0.000000   0.000000   0.000000   0.000000
     H  340   0.000000   0.000000   0.000000   0.000000   0.000000   0.000000


                  H 37       H 38       H 39       H 40       H 41       H 42
 ------------------------------------------------------------------------------
     H   37   0.989187
     H   38   0.000884   0.990209
     H   39   0.000000   0.000075   0.994960
     H   40   0.001637   0.000003   0.004885   0.993294
     H   41   0.000017   0.000003   0.000132   0.001058   0.997666
     H   42   0.000478   0.000049   0.002547   0.000003   0.000022   0.989632
     C   43   0.000463   0.001829   0.000000   0.000000   0.000001   0.000322
     C   44   0.000033   0.000278   0.000007   0.000001   0.000007   0.000435
     H   45   0.000069   0.000031   0.000002   0.000000   0.000002   0.000100
     H   46   0.000001   0.000002   0.000000   0.000000   0.000000   0.000000
     H   47   0.000013   0.000007   0.000000   0.000000   0.000000   0.000005
     C   48   0.000000   0.000000   0.000025   0.000000   0.000000   0.000000
     C   49   0.000001   0.000000   0.000023   0.000001   0.000009   0.000000
     C   50   0.000000   0.000000   0.000056   0.000005   0.000005   0.000000
     C   51   0.000000   0.000000   0.000002   0.000000   0.000000   0.000000
     C   52   0.000000   0.000000   0.000002   0.000000   0.000000   0.000000
     N   53   0.000000   0.000000   0.000004   0.000000   0.000000   0.000000
     C   54   0.000011   0.000002   0.002536   0.000004   0.000015   0.000004
     C   55   0.000238   0.000002   0.003059   0.000237   0.000461   0.000008
     H   56   0.000000   0.000000   0.000000   0.000000   0.000000   0.000000
     H   57   0.000000   0.000000   0.000001   0.000000   0.000000   0.000000
     H   58   0.000000   0.000000   0.000727   0.000000   0.000000   0.000016
     H   59   0.000111   0.000000   0.001901   0.000948   0.001214   0.000010
     H   60   0.001226   0.000006   0.001254   0.000010   0.000004   0.000020
     H   61   0.000000   0.000000   0.000000   0.000000   0.000000   0.000000
     H   62   0.000003   0.000000   0.000000   0.000001   0.000001   0.000000
     C   63   0.000000   0.000000   0.000000   0.000000   0.000027   0.000000
     C   64   0.000000   0.000000   0.000003   0.000017   0.000128   0.000000
     C   65   0.000000   0.000000   0.000007   0.000002   0.001991   0.000000
     C   66   0.000000   0.000000   0.000000   0.000003   0.000040   0.000000
     C   67   0.000000   0.000000   0.000012   0.000004   0.001985   0.000000
     N   68   0.000000   0.000000   0.000001   0.000009   0.000047   0.000000
     C   69   0.000001   0.000003   0.000262   0.000045   0.000041   0.000014
     C   70   0.000000   0.000000   0.000057   0.000000   0.000001   0.000000
     H   71   0.000000   0.000000   0.000000   0.000000   0.000008   0.000000
     H   72   0.000000   0.000000   0.000000   0.000000   0.000001   0.000000
     H   73   0.000000   0.000000   0.000000   0.000000   0.000002   0.000000
     H   74   0.000000   0.000000   0.010203   0.000000   0.000091   0.000017
     H   75   0.000000   0.000000   0.000000   0.000000   0.000000   0.000000
     H   76   0.000000   0.000000   0.000011   0.000000   0.000000   0.000000
     H   77   0.000000   0.000000   0.000062   0.000000   0.000122   0.000000
     C   78   0.000000   0.000000   0.000000   0.000000   0.000000   0.000000
     C   79   0.000000   0.000000   0.000000   0.000000   0.000000   0.000000
     C   80   0.000000   0.000000   0.000000   0.000000   0.000000   0.000000
     C   81   0.000000   0.000000   0.000000   0.000000   0.000000   0.000000
     C   82   0.000000   0.000000   0.000000   0.000000   0.000000   0.000000


                  H 37       H 38       H 39       H 40       H 41       H 42
 ------------------------------------------------------------------------------
     N   83   0.000000   0.000000   0.000000   0.000000   0.000000   0.000000
     C   84   0.000000   0.000000   0.000000   0.000000   0.000000   0.000000
     C   85   0.000000   0.000000   0.000000   0.000001   0.000000   0.000000
     H   86   0.000000   0.000000   0.000000   0.000000   0.000000   0.000000
     H   87   0.000000   0.000000   0.000000   0.000000   0.000000   0.000000
     H   88   0.000000   0.000000   0.000000   0.000000   0.000000   0.000000
     H   89   0.000000   0.000000   0.000000   0.000000   0.000000   0.000000
     H   90   0.000000   0.000000   0.000000   0.000000   0.000000   0.000000
     H   91   0.000000   0.000000   0.000000   0.000000   0.000000   0.000000
     H   92   0.000000   0.000000   0.000000   0.000000   0.000000   0.000000
     C   93   0.000000   0.000000   0.000000   0.000000   0.000000   0.000000
     C   94   0.000000   0.000000   0.000000   0.000000   0.000000   0.000000
     C   95   0.000000   0.000000   0.000000   0.000000   0.000000   0.000000
     C   96   0.000000   0.000000   0.000000   0.000000   0.000000   0.000000
     C   97   0.000000   0.000000   0.000000   0.000000   0.000000   0.000000
     N   98   0.000000   0.000000   0.000000   0.000000   0.000000   0.000000
     C   99   0.000000   0.000000   0.000000   0.000000   0.000000   0.000000
     C  100   0.000000   0.000000   0.000000   0.000000   0.000000   0.000000
     H  101   0.000000   0.000000   0.000000   0.000000   0.000000   0.000000
     H  102   0.000000   0.000000   0.000000   0.000000   0.000000   0.000000
     H  103   0.000000   0.000000   0.000000   0.000000   0.000000   0.000000
     H  104   0.000000   0.000000   0.000000   0.000000   0.000000   0.000000
     H  105   0.000000   0.000000   0.000000   0.000000   0.000000   0.000000
     H  106   0.000000   0.000000   0.000000   0.000000   0.000000   0.000000
     H  107   0.000000   0.000000   0.000000   0.000000   0.000000   0.000000
     C  108   0.000000   0.000000   0.000000   0.000000   0.000000   0.000000
     C  109   0.000000   0.000000   0.000000   0.000000   0.000000   0.000000
     C  110   0.000000   0.000000   0.000000   0.000000   0.000000   0.000000
     C  111   0.000000   0.000000   0.000000   0.000000   0.000000   0.000000
     C  112   0.000000   0.000000   0.000000   0.000000   0.000000   0.000000
     N  113   0.000000   0.000000   0.000000   0.000000   0.000000   0.000000
     C  114   0.000000   0.000000   0.000000   0.000000   0.000000   0.000000
     C  115   0.000000   0.000000   0.000000   0.000000   0.000000   0.000000
     H  116   0.000000   0.000000   0.000000   0.000000   0.000000   0.000000
     H  117   0.000000   0.000000   0.000000   0.000000   0.000000   0.000000
     H  118   0.000000   0.000000   0.000000   0.000000   0.000000   0.000000
     H  119   0.000000   0.000000   0.000000   0.000000   0.000000   0.000000
     H  120   0.000000   0.000000   0.000000   0.000000   0.000000   0.000000
     H  121   0.000000   0.000000   0.000000   0.000000   0.000000   0.000000
     H  122   0.000000   0.000000   0.000000   0.000000   0.000000   0.000000
     C  123   0.000001   0.000006   0.000000   0.000000   0.000000   0.000005
     C  124   0.000000   0.000000   0.000000   0.000000   0.000000   0.000000
     C  125   0.000000   0.000000   0.000000   0.000000   0.000000   0.000000
     C  126   0.000000   0.000000   0.000000   0.000000   0.000000   0.000000
     C  127   0.000000   0.000000   0.000000   0.000000   0.000000   0.000000
     N  128   0.000000   0.000000   0.000000   0.000000   0.000000   0.000000
     C  129   0.000000   0.000000   0.000000   0.000000   0.000000   0.000000


                  H 37       H 38       H 39       H 40       H 41       H 42
 ------------------------------------------------------------------------------
     C  130   0.000000   0.000000   0.000000   0.000000   0.000000   0.000000
     H  131   0.000000   0.000000   0.000000   0.000000   0.000000   0.000000
     H  132   0.000000   0.000000   0.000000   0.000000   0.000000   0.000000
     H  133   0.000000   0.000000   0.000000   0.000000   0.000000   0.000000
     H  134   0.000000   0.000000   0.000000   0.000000   0.000000   0.000000
     H  135   0.000000   0.000000   0.000000   0.000000   0.000000   0.000000
     H  136   0.000000   0.000000   0.000000   0.000000   0.000000   0.000000
     C  137   0.000000   0.000000   0.000000   0.000000   0.000000   0.000000
     H  138   0.000000   0.000000   0.000000   0.000000   0.000000   0.000000
     H  139   0.000000   0.000000   0.000000   0.000000   0.000000   0.000000
     H  140   0.000000   0.000000   0.000000   0.000000   0.000000   0.000000
     H  141   0.000000   0.000000   0.000000   0.000000   0.000000   0.000000
     C  142   0.000000   0.000000   0.000000   0.000000   0.000000   0.000000
     C  143   0.000000   0.000000   0.000000   0.000000   0.000000   0.000000
     C  144   0.000000   0.000000   0.000000   0.000000   0.000000   0.000000
     C  145   0.000000   0.000000   0.000000   0.000000   0.000000   0.000000
     C  146   0.000000   0.000000   0.000000   0.000000   0.000000   0.000000
     N  147   0.000000   0.000000   0.000000   0.000000   0.000000   0.000000
     C  148   0.000000   0.000000   0.000000   0.000000   0.000000   0.000000
     C  149   0.000000   0.000000   0.000000   0.000000   0.000000   0.000000
     H  150   0.000000   0.000000   0.000000   0.000000   0.000000   0.000000
     H  151   0.000000   0.000000   0.000000   0.000000   0.000000   0.000000
     H  152   0.000000   0.000000   0.000000   0.000000   0.000000   0.000000
     H  153   0.000000   0.000000   0.000000   0.000000   0.000000   0.000000
     H  154   0.000000   0.000000   0.000000   0.000000   0.000000   0.000000
     C  155   0.000000   0.000000   0.000000   0.000000   0.000000   0.000000
     C  156   0.000000   0.000000   0.000000   0.000000   0.000000   0.000000
     C  157   0.000000   0.000000   0.000000   0.000000   0.000000   0.000000
     C  158   0.000000   0.000000   0.000000   0.000000   0.000000   0.000000
     C  159   0.000000   0.000000   0.000000   0.000000   0.000000   0.000000
     N  160   0.000000   0.000000   0.000000   0.000000   0.000000   0.000000
     C  161   0.000000   0.000000   0.000000   0.000000   0.000000   0.000000
     C  162   0.000000   0.000000   0.000000   0.000000   0.000000   0.000000
     H  163   0.000000   0.000000   0.000000   0.000000   0.000000   0.000000
     H  164   0.000000   0.000000   0.000000   0.000000   0.000000   0.000000
     H  165   0.000000   0.000000   0.000000   0.000000   0.000000   0.000000
     H  166   0.000000   0.000000   0.000000   0.000000   0.000000   0.000000
     H  167   0.000000   0.000000   0.000000   0.000000   0.000000   0.000000
     H  168   0.000000   0.000000   0.000000   0.000000   0.000000   0.000000
     H  169   0.000000   0.000000   0.000000   0.000000   0.000000   0.000000
     C  170   0.000000   0.000000   0.000000   0.000000   0.000000   0.000000
     C  171   0.000000   0.000000   0.000000   0.000000   0.000000   0.000000
     C  172   0.000000   0.000000   0.000000   0.000000   0.000000   0.000000
     C  173   0.000000   0.000000   0.000000   0.000000   0.000000   0.000000
     C  174   0.000000   0.000000   0.000000   0.000000   0.000000   0.000000
     C  175   0.000000   0.000000   0.000000   0.000000   0.000000   0.000000
     C  176   0.000000   0.000000   0.000001   0.000006   0.000002   0.000000


                  H 37       H 38       H 39       H 40       H 41       H 42
 ------------------------------------------------------------------------------
     C  177   0.000000   0.000000   0.000005   0.000045   0.000025   0.000000
     H  178   0.000000   0.000000   0.000000   0.000000   0.000000   0.000000
     H  179   0.000000   0.000000   0.000000   0.000000   0.000000   0.000000
     H  180   0.000000   0.000000   0.000000   0.000001   0.000000   0.000000
     H  181   0.000000   0.000000   0.000000   0.000001   0.000001   0.000000
     H  182   0.000000   0.000000   0.000000   0.000001   0.000002   0.000000
     H  183   0.000000   0.000000   0.000000   0.000000   0.000000   0.000000
     H  184   0.000000   0.000000   0.000000   0.000000   0.000000   0.000000
     C  185   0.000000   0.000001   0.000000   0.000000   0.000000   0.000002
     C  186   0.000000   0.000000   0.000000   0.000000   0.000000   0.000000
     H  187   0.000000   0.000000   0.000000   0.000000   0.000000   0.000000
     H  188   0.000000   0.000001   0.000000   0.000000   0.000000   0.000001
     H  189   0.000000   0.000000   0.000000   0.000000   0.000000   0.000000
     C  190   0.000000   0.000000   0.000000   0.000000   0.000000   0.000000
     C  191   0.000000   0.000000   0.000000   0.000000   0.000000   0.000000
     C  192   0.000000   0.000000   0.000000   0.000000   0.000000   0.000000
     C  193   0.000000   0.000000   0.000000   0.000000   0.000000   0.000000
     C  194   0.000000   0.000000   0.000000   0.000000   0.000000   0.000000
     N  195   0.000000   0.000000   0.000000   0.000000   0.000000   0.000000
     C  196   0.000000   0.000000   0.000000   0.000000   0.000000   0.000000
     C  197   0.000000   0.000000   0.000000   0.000002   0.000001   0.000000
     H  198   0.000000   0.000000   0.000000   0.000000   0.000000   0.000000
     H  199   0.000000   0.000000   0.000000   0.000000   0.000000   0.000000
     H  200   0.000000   0.000000   0.000000   0.000000   0.000000   0.000000
     H  201   0.000000   0.000000   0.000000   0.000000   0.000000   0.000000
     H  202   0.000000   0.000000   0.000000   0.000000   0.000000   0.000000
     H  203   0.000000   0.000000   0.000000   0.000000   0.000000   0.000000
     H  204   0.000000   0.000000   0.000000   0.000000   0.000000   0.000000
     C  205   0.000003   0.000001   0.000000   0.000000   0.000000   0.000001
     C  206   0.000000   0.000000   0.000000   0.000000   0.000000   0.000000
     C  207   0.000000   0.000000   0.000000   0.000001   0.000000   0.000000
     C  208   0.000015   0.000007   0.000000   0.000001   0.000000   0.000000
     C  209   0.000000   0.000000   0.000001   0.000022   0.000003   0.000000
     N  210   0.000001   0.000001   0.000000   0.000001   0.000000   0.000000
     C  211   0.000000   0.000000   0.000000   0.000008   0.000001   0.000000
     C  212   0.000000   0.000000   0.000000   0.000001   0.000000   0.000000
     H  213   0.000000   0.000000   0.000000   0.000000   0.000000   0.000000
     H  214   0.000018   0.000000   0.000000   0.000006   0.000000   0.000000
     H  215   0.000103   0.000582   0.000000   0.000001   0.000000   0.000000
     H  216   0.000000   0.000000   0.000000   0.000001   0.000008   0.000000
     H  217   0.000000   0.000000   0.000000   0.000000   0.000001   0.000000
     H  218   0.000000   0.000000   0.000002   0.000001   0.000000   0.000002
     C  219   0.000001   0.000000   0.000003   0.000000   0.000000   0.000000
     C  220   0.000000   0.000000   0.000000   0.000000   0.000000   0.000000
     C  221   0.000000   0.000000   0.000000   0.000000   0.000000   0.000000
     C  222   0.000001   0.000000   0.000001   0.000001   0.000000   0.000000
     C  223   0.000000   0.000000   0.000000   0.000000   0.000000   0.000000


                  H 37       H 38       H 39       H 40       H 41       H 42
 ------------------------------------------------------------------------------
     N  224   0.000000   0.000000   0.000000   0.000000   0.000000   0.000000
     C  225   0.000000   0.000000   0.000000   0.000000   0.000000   0.000000
     C  226   0.000000   0.000000   0.000000   0.000000   0.000000   0.000000
     H  227   0.000000   0.000000   0.000000   0.000000   0.000000   0.000000
     H  228   0.000000   0.000000   0.000000   0.000000   0.000000   0.000000
     H  229   0.000011   0.000000   0.000000   0.000005   0.000001   0.000000
     H  230   0.000012   0.000000   0.000000   0.000085   0.000007   0.000000
     H  231   0.000000   0.000000   0.000000   0.000000   0.000000   0.000000
     H  232   0.000000   0.000000   0.000000   0.000000   0.000000   0.000000
     H  233   0.000000   0.000000   0.000000   0.000000   0.000000   0.000000
     C  234   0.000000   0.000000   0.000000   0.000000   0.000000   0.000000
     C  235   0.000000   0.000000   0.000000   0.000000   0.000000   0.000000
     C  236   0.000000   0.000000   0.000000   0.000000   0.000000   0.000000
     C  237   0.000000   0.000000   0.000000   0.000000   0.000000   0.000000
     C  238   0.000000   0.000000   0.000000   0.000000   0.000000   0.000000
     N  239   0.000000   0.000000   0.000000   0.000000   0.000000   0.000000
     C  240   0.000000   0.000000   0.000000   0.000000   0.000000   0.000000
     C  241   0.000000   0.000000   0.000000   0.000000   0.000000   0.000000
     H  242   0.000000   0.000000   0.000000   0.000000   0.000000   0.000000
     H  243   0.000000   0.000000   0.000000   0.000000   0.000000   0.000000
     H  244   0.000000   0.000000   0.000000   0.000000   0.000000   0.000000
     H  245   0.000000   0.000000   0.000000   0.000000   0.000000   0.000000
     H  246   0.000000   0.000000   0.000000   0.000000   0.000000   0.000000
     H  247   0.000000   0.000000   0.000000   0.000000   0.000000   0.000000
     H  248   0.000000   0.000000   0.000000   0.000000   0.000000   0.000000
     C  249   0.000000   0.000000   0.000000   0.000000   0.000000   0.000000
     C  250   0.000000   0.000000   0.000000   0.000000   0.000000   0.000000
     C  251   0.000000   0.000000   0.000000   0.000000   0.000000   0.000000
     C  252   0.000000   0.000000   0.000000   0.000000   0.000000   0.000000
     C  253   0.000000   0.000000   0.000000   0.000000   0.000000   0.000000
     N  254   0.000000   0.000000   0.000000   0.000000   0.000000   0.000000
     C  255   0.000000   0.000000   0.000000   0.000000   0.000000   0.000000
     C  256   0.000000   0.000000   0.000000   0.000000   0.000000   0.000000
     H  257   0.000000   0.000000   0.000000   0.000000   0.000000   0.000000
     H  258   0.000000   0.000000   0.000000   0.000000   0.000000   0.000000
     H  259   0.000000   0.000000   0.000000   0.000000   0.000000   0.000000
     H  260   0.000000   0.000000   0.000000   0.000000   0.000000   0.000000
     H  261   0.000000   0.000000   0.000000   0.000000   0.000000   0.000000
     H  262   0.000000   0.000000   0.000000   0.000000   0.000000   0.000000
     H  263   0.000000   0.000000   0.000000   0.000000   0.000000   0.000000
     C  264   0.000000   0.000000   0.000000   0.000000   0.000000   0.000000
     C  265   0.000000   0.000000   0.000000   0.000000   0.000000   0.000000
     C  266   0.000000   0.000000   0.000000   0.000000   0.000000   0.000000
     C  267   0.000000   0.000000   0.000000   0.000000   0.000000   0.000000
     C  268   0.000000   0.000000   0.000000   0.000000   0.000000   0.000000
     N  269   0.000000   0.000000   0.000000   0.000000   0.000000   0.000000
     C  270   0.000000   0.000000   0.000000   0.000000   0.000000   0.000000


                  H 37       H 38       H 39       H 40       H 41       H 42
 ------------------------------------------------------------------------------
     C  271   0.000000   0.000000   0.000000   0.000000   0.000000   0.000000
     H  272   0.000000   0.000000   0.000000   0.000000   0.000000   0.000000
     H  273   0.000000   0.000000   0.000000   0.000000   0.000000   0.000000
     H  274   0.000000   0.000000   0.000000   0.000000   0.000000   0.000000
     H  275   0.000000   0.000000   0.000000   0.000000   0.000000   0.000000
     H  276   0.000000   0.000000   0.000000   0.000000   0.000000   0.000000
     H  277   0.000000   0.000000   0.000000   0.000000   0.000000   0.000000
     C  278   0.000000   0.000000   0.000000   0.000000   0.000000   0.000000
     H  279   0.000000   0.000000   0.000000   0.000000   0.000000   0.000000
     H  280   0.000000   0.000000   0.000000   0.000000   0.000000   0.000000
     H  281   0.000000   0.000000   0.000000   0.000000   0.000000   0.000000
     C  282   0.000004   0.000003   0.000000   0.000030   0.000000   0.000004
     C  283   0.000027   0.000002   0.000014   0.000055   0.000014   0.000001
     C  284   0.000022   0.000001   0.000024   0.003753   0.000005   0.000000
     C  285   0.000004   0.000015   0.000006   0.000005   0.000012   0.000034
     C  286   0.000001   0.000002   0.000011   0.000986   0.000009   0.000002
     N  287   0.000001   0.000003   0.000003   0.000005   0.000005   0.000007
     C  288   0.000000   0.000000   0.000001   0.001322   0.000047   0.000000
     C  289   0.000003   0.000002   0.000657   0.001558   0.002250   0.000090
     H  290   0.000006   0.000000   0.000003   0.002143   0.000125   0.000000
     H  291   0.000000   0.000000   0.000000   0.000000   0.000000   0.000000
     H  292   0.000000   0.000000   0.000000   0.000000   0.000000   0.000000
     H  293   0.000000   0.000000   0.000000   0.000149   0.000704   0.000001
     H  294   0.000003   0.000000   0.000169   0.000034   0.005152   0.000341
     H  295   0.000000   0.000000   0.000813   0.005359   0.000898   0.000040
     C  296   0.000000   0.000001   0.000000   0.000000   0.000000   0.000002
     C  297   0.000002   0.000009   0.000000   0.000000   0.000000   0.000018
     C  298   0.000029   0.000167   0.000005   0.000000   0.000002   0.000311
     C  299   0.000001   0.000003   0.000000   0.000000   0.000000   0.000007
     C  300   0.000002   0.000011   0.000000   0.000000   0.000000   0.000022
     N  301   0.000001   0.000005   0.000000   0.000000   0.000000   0.000010
     C  302   0.000001   0.000012   0.000000   0.000000   0.000000   0.000017
     C  303   0.000009   0.000055   0.000002   0.000000   0.000001   0.000096
     H  304   0.000000   0.000001   0.000000   0.000000   0.000000   0.000001
     H  305   0.000000   0.000000   0.000000   0.000000   0.000000   0.000001
     H  306   0.000000   0.000000   0.000000   0.000000   0.000000   0.000000
     H  307   0.000005   0.000026   0.000001   0.000000   0.000000   0.000050
     H  308   0.000000   0.000000   0.000000   0.000000   0.000000   0.000001
     H  309   0.000001   0.000006   0.000000   0.000000   0.000000   0.000009
     H  310   0.000000   0.000000   0.000000   0.000000   0.000000   0.000001
     C  311   0.000000   0.000001   0.000000   0.000000   0.000000   0.000004
     C  312   0.000002   0.000029   0.000000   0.000000   0.000000   0.000008
     C  313   0.000004   0.000427   0.000001   0.000000   0.000000   0.000006
     C  314   0.000000   0.000000   0.000000   0.000000   0.000000   0.000001
     C  315   0.000001   0.000003   0.000000   0.000000   0.000000   0.000001
     N  316   0.000000   0.000004   0.000000   0.000000   0.000000   0.000001
     C  317   0.000018   0.000029   0.000001   0.000000   0.000001   0.000108


                  H 37       H 38       H 39       H 40       H 41       H 42
 ------------------------------------------------------------------------------
     C  318   0.000742   0.004606   0.000120   0.000011   0.000041   0.008049
     H  319   0.000000   0.000000   0.000000   0.000000   0.000000   0.000000
     H  320   0.000000   0.000000   0.000000   0.000000   0.000000   0.000000
     H  321   0.000029   0.001980   0.000007   0.000000   0.000002   0.000466
     H  322   0.000000   0.000000   0.000000   0.000000   0.000000   0.000000
     H  323   0.000000   0.000003   0.000000   0.000000   0.000000   0.000000
     H  324   0.000009   0.001760   0.000000   0.000000   0.000000   0.000000
     C  325   0.000000   0.000000   0.000000   0.000000   0.000000   0.000000
     C  326   0.000000   0.000000   0.000000   0.000000   0.000000   0.000000
     C  327   0.000000   0.000000   0.000000   0.000000   0.000000   0.000000
     C  328   0.000000   0.000000   0.000000   0.000000   0.000000   0.000000
     C  329   0.000000   0.000000   0.000000   0.000000   0.000000   0.000000
     N  330   0.000000   0.000000   0.000000   0.000000   0.000000   0.000000
     C  331   0.000000   0.000000   0.000000   0.000000   0.000000   0.000000
     C  332   0.000000   0.000000   0.000000   0.000000   0.000000   0.000000
     H  333   0.000000   0.000000   0.000000   0.000000   0.000000   0.000000
     H  334   0.000000   0.000000   0.000000   0.000000   0.000000   0.000000
     H  335   0.000000   0.000000   0.000000   0.000000   0.000000   0.000000
     H  336   0.000000   0.000000   0.000000   0.000000   0.000000   0.000000
     H  337   0.000000   0.000000   0.000000   0.000000   0.000000   0.000000
     H  338   0.000000   0.000000   0.000000   0.000000   0.000000   0.000000
     H  339   0.000000   0.000000   0.000000   0.000000   0.000000   0.000000
     H  340   0.000000   0.000000   0.000000   0.000000   0.000000   0.000000


                  C 43       C 44       H 45       H 46       H 47       C 48
 ------------------------------------------------------------------------------
     C   43   3.954293
     C   44   0.969307   3.949453
     H   45   0.954542   0.002600   0.991361
     H   46   0.001070   0.973243   0.000027   0.993581
     H   47   0.002254   0.972913   0.000014   0.000892   0.996855
     C   48   0.000000   0.000000   0.000000   0.000000   0.000000   3.951866
     C   49   0.000000   0.000001   0.000000   0.000000   0.000000   1.401194
     C   50   0.000000   0.000000   0.000000   0.000000   0.000000   0.005656
     C   51   0.000000   0.000000   0.000000   0.000000   0.000000   1.415065
     C   52   0.000000   0.000000   0.000000   0.000000   0.000000   0.118999
     N   53   0.000000   0.000000   0.000000   0.000000   0.000000   0.014368
     C   54   0.000000   0.000004   0.000000   0.000000   0.000000   0.008368
     C   55   0.000006   0.000069   0.000003   0.000000   0.000006   0.003956
     H   56   0.000000   0.000000   0.000000   0.000000   0.000000   0.949131
     H   57   0.000000   0.000000   0.000000   0.000000   0.000000   0.008847
     H   58   0.000000   0.000000   0.000000   0.000000   0.000000   0.002417
     H   59   0.000001   0.000004   0.000000   0.000000   0.000000   0.000014
     H   60   0.000001   0.000001   0.000000   0.000000   0.000000   0.000008
     H   61   0.000000   0.000000   0.000000   0.000000   0.000000   0.000033
     H   62   0.000000   0.000000   0.000000   0.000000   0.000000   0.004534
     C   63   0.000000   0.000000   0.000000   0.000000   0.000000   0.000015
     C   64   0.000000   0.000000   0.000000   0.000000   0.000000   0.000455
     C   65   0.000000   0.000000   0.000000   0.000000   0.000000   0.000132
     C   66   0.000000   0.000000   0.000000   0.000000   0.000000   0.000027
     C   67   0.000000   0.000000   0.000000   0.000000   0.000000   0.000101
     N   68   0.000000   0.000000   0.000000   0.000000   0.000000   0.000010
     C   69   0.000000   0.000000   0.000000   0.000000   0.000000   0.005988
     C   70   0.000000   0.000000   0.000000   0.000000   0.000000   0.007815
     H   71   0.000000   0.000000   0.000000   0.000000   0.000000   0.000004
     H   72   0.000000   0.000000   0.000000   0.000000   0.000000   0.000003
     H   73   0.000000   0.000000   0.000000   0.000000   0.000000   0.000001
     H   74   0.000000   0.000000   0.000000   0.000000   0.000000   0.000191
     H   75   0.000000   0.000000   0.000000   0.000000   0.000000   0.000403
     H   76   0.000000   0.000000   0.000000   0.000000   0.000000   0.000209
     H   77   0.000000   0.000000   0.000000   0.000000   0.000000   0.000001
     C   78   0.000000   0.000000   0.000000   0.000000   0.000000   0.000028
     C   79   0.000000   0.000000   0.000000   0.000000   0.000000   0.000001
     C   80   0.000000   0.000000   0.000000   0.000000   0.000000   0.000009
     C   81   0.000000   0.000000   0.000000   0.000000   0.000000   0.000002
     C   82   0.000000   0.000000   0.000000   0.000000   0.000000   0.000021
     N   83   0.000000   0.000000   0.000000   0.000000   0.000000   0.000016
     C   84   0.000000   0.000000   0.000000   0.000000   0.000000   0.001240
     C   85   0.000000   0.000000   0.000000   0.000000   0.000000   0.000516
     H   86   0.000000   0.000000   0.000000   0.000000   0.000000   0.000001
     H   87   0.000000   0.000000   0.000000   0.000000   0.000000   0.000000
     H   88   0.000000   0.000000   0.000000   0.000000   0.000000   0.000006


                  C 43       C 44       H 45       H 46       H 47       C 48
 ------------------------------------------------------------------------------
     H   89   0.000000   0.000000   0.000000   0.000000   0.000000   0.000000
     H   90   0.000000   0.000000   0.000000   0.000000   0.000000   0.000078
     H   91   0.000000   0.000000   0.000000   0.000000   0.000000   0.000037
     H   92   0.000000   0.000000   0.000000   0.000000   0.000000   0.001210
     C   93   0.000000   0.000000   0.000000   0.000000   0.000000   0.000008
     C   94   0.000000   0.000000   0.000000   0.000000   0.000000   0.000001
     C   95   0.000000   0.000000   0.000000   0.000000   0.000000   0.000000
     C   96   0.000000   0.000000   0.000000   0.000000   0.000000   0.000000
     C   97   0.000000   0.000000   0.000000   0.000000   0.000000   0.000000
     N   98   0.000000   0.000000   0.000000   0.000000   0.000000   0.000000
     C   99   0.000000   0.000000   0.000000   0.000000   0.000000   0.000007
     C  100   0.000000   0.000000   0.000000   0.000000   0.000000   0.000078
     H  101   0.000000   0.000000   0.000000   0.000000   0.000000   0.000001
     H  102   0.000000   0.000000   0.000000   0.000000   0.000000   0.000000
     H  103   0.000000   0.000000   0.000000   0.000000   0.000000   0.000001
     H  104   0.000000   0.000000   0.000000   0.000000   0.000000   0.000004
     H  105   0.000000   0.000000   0.000000   0.000000   0.000000   0.000035
     H  106   0.000000   0.000000   0.000000   0.000000   0.000000   0.000000
     H  107   0.000000   0.000000   0.000000   0.000000   0.000000   0.000000
     C  108   0.000000   0.000000   0.000000   0.000000   0.000000   0.000000
     C  109   0.000000   0.000000   0.000000   0.000000   0.000000   0.000000
     C  110   0.000000   0.000000   0.000000   0.000000   0.000000   0.000000
     C  111   0.000000   0.000000   0.000000   0.000000   0.000000   0.000000
     C  112   0.000000   0.000000   0.000000   0.000000   0.000000   0.000000
     N  113   0.000000   0.000000   0.000000   0.000000   0.000000   0.000000
     C  114   0.000000   0.000000   0.000000   0.000000   0.000000   0.000000
     C  115   0.000000   0.000000   0.000000   0.000000   0.000000   0.000000
     H  116   0.000000   0.000000   0.000000   0.000000   0.000000   0.000000
     H  117   0.000000   0.000000   0.000000   0.000000   0.000000   0.000000
     H  118   0.000000   0.000000   0.000000   0.000000   0.000000   0.000000
     H  119   0.000000   0.000000   0.000000   0.000000   0.000000   0.000000
     H  120   0.000000   0.000000   0.000000   0.000000   0.000000   0.000000
     H  121   0.000000   0.000000   0.000000   0.000000   0.000000   0.000000
     H  122   0.000000   0.000000   0.000000   0.000000   0.000000   0.000000
     C  123   0.000236   0.000054   0.000000   0.000007   0.000000   0.000000
     C  124   0.000012   0.000003   0.000000   0.000000   0.000000   0.000000
     C  125   0.000011   0.000002   0.000000   0.000000   0.000000   0.000000
     C  126   0.000013   0.000003   0.000000   0.000000   0.000000   0.000000
     C  127   0.000000   0.000000   0.000000   0.000000   0.000000   0.000000
     N  128   0.000016   0.000004   0.000000   0.000000   0.000000   0.000000
     C  129   0.000001   0.000000   0.000000   0.000000   0.000000   0.000000
     C  130   0.000000   0.000000   0.000000   0.000000   0.000000   0.000000
     H  131   0.000001   0.000000   0.000000   0.000000   0.000000   0.000000
     H  132   0.000004   0.000001   0.000000   0.000000   0.000000   0.000000
     H  133   0.000002   0.000001   0.000000   0.000000   0.000000   0.000000
     H  134   0.000000   0.000000   0.000000   0.000000   0.000000   0.000000
     H  135   0.000000   0.000000   0.000000   0.000000   0.000000   0.000000


                  C 43       C 44       H 45       H 46       H 47       C 48
 ------------------------------------------------------------------------------
     H  136   0.000000   0.000000   0.000000   0.000000   0.000000   0.000000
     C  137   0.000000   0.000000   0.000000   0.000000   0.000000   0.000000
     H  138   0.000000   0.000000   0.000000   0.000000   0.000000   0.000000
     H  139   0.000000   0.000000   0.000000   0.000000   0.000000   0.000000
     H  140   0.000002   0.000003   0.000000   0.000000   0.000000   0.000000
     H  141   0.000044   0.000002   0.000000   0.000000   0.000000   0.000000
     C  142   0.000000   0.000000   0.000000   0.000000   0.000000   0.000000
     C  143   0.000000   0.000000   0.000000   0.000000   0.000000   0.000000
     C  144   0.000000   0.000000   0.000000   0.000000   0.000000   0.000000
     C  145   0.000000   0.000000   0.000000   0.000000   0.000000   0.000000
     C  146   0.000000   0.000000   0.000000   0.000000   0.000000   0.000000
     N  147   0.000000   0.000000   0.000000   0.000000   0.000000   0.000000
     C  148   0.000000   0.000000   0.000000   0.000000   0.000000   0.000000
     C  149   0.000000   0.000000   0.000000   0.000000   0.000000   0.000000
     H  150   0.000000   0.000000   0.000000   0.000000   0.000000   0.000000
     H  151   0.000000   0.000000   0.000000   0.000000   0.000000   0.000000
     H  152   0.000000   0.000000   0.000000   0.000000   0.000000   0.000000
     H  153   0.000000   0.000000   0.000000   0.000000   0.000000   0.000000
     H  154   0.000000   0.000000   0.000000   0.000000   0.000000   0.000000
     C  155   0.000000   0.000000   0.000000   0.000000   0.000000   0.000000
     C  156   0.000000   0.000000   0.000000   0.000000   0.000000   0.000000
     C  157   0.000000   0.000000   0.000000   0.000000   0.000000   0.000000
     C  158   0.000000   0.000000   0.000000   0.000000   0.000000   0.000000
     C  159   0.000000   0.000000   0.000000   0.000000   0.000000   0.000000
     N  160   0.000000   0.000000   0.000000   0.000000   0.000000   0.000000
     C  161   0.000000   0.000000   0.000000   0.000000   0.000000   0.000000
     C  162   0.000000   0.000000   0.000000   0.000000   0.000000   0.000000
     H  163   0.000000   0.000000   0.000000   0.000000   0.000000   0.000000
     H  164   0.000000   0.000000   0.000000   0.000000   0.000000   0.000000
     H  165   0.000000   0.000000   0.000000   0.000000   0.000000   0.000000
     H  166   0.000000   0.000000   0.000000   0.000000   0.000000   0.000000
     H  167   0.000000   0.000000   0.000000   0.000000   0.000000   0.000000
     H  168   0.000000   0.000000   0.000000   0.000000   0.000000   0.000000
     H  169   0.000000   0.000000   0.000000   0.000000   0.000000   0.000000
     C  170   0.000000   0.000000   0.000000   0.000000   0.000000   0.000000
     C  171   0.000000   0.000000   0.000000   0.000000   0.000000   0.000000
     C  172   0.000000   0.000000   0.000000   0.000000   0.000000   0.000000
     C  173   0.000000   0.000000   0.000000   0.000000   0.000000   0.000000
     C  174   0.000000   0.000000   0.000000   0.000000   0.000000   0.000000
     C  175   0.000000   0.000000   0.000000   0.000000   0.000000   0.000000
     C  176   0.000000   0.000000   0.000000   0.000000   0.000000   0.000000
     C  177   0.000000   0.000000   0.000000   0.000000   0.000000   0.000000
     H  178   0.000000   0.000000   0.000000   0.000000   0.000000   0.000000
     H  179   0.000000   0.000000   0.000000   0.000000   0.000000   0.000000
     H  180   0.000000   0.000000   0.000000   0.000000   0.000000   0.000000
     H  181   0.000000   0.000000   0.000000   0.000000   0.000000   0.000000
     H  182   0.000000   0.000000   0.000000   0.000000   0.000000   0.000000


                  C 43       C 44       H 45       H 46       H 47       C 48
 ------------------------------------------------------------------------------
     H  183   0.000000   0.000000   0.000000   0.000000   0.000000   0.000000
     H  184   0.000000   0.000000   0.000000   0.000000   0.000000   0.000000
     C  185   0.000002   0.000002   0.000000   0.000000   0.000000   0.000000
     C  186   0.000001   0.000005   0.000000   0.000003   0.000000   0.000000
     H  187   0.000000   0.000000   0.000000   0.000000   0.000000   0.000000
     H  188   0.000001   0.000003   0.000000   0.000001   0.000000   0.000000
     H  189   0.000000   0.000000   0.000000   0.000000   0.000000   0.000000
     C  190   0.000000   0.000000   0.000000   0.000000   0.000000   0.000000
     C  191   0.000000   0.000000   0.000000   0.000000   0.000000   0.000000
     C  192   0.000000   0.000000   0.000000   0.000000   0.000000   0.000000
     C  193   0.000000   0.000000   0.000000   0.000000   0.000000   0.000000
     C  194   0.000000   0.000000   0.000000   0.000000   0.000000   0.000000
     N  195   0.000000   0.000000   0.000000   0.000000   0.000000   0.000000
     C  196   0.000000   0.000000   0.000000   0.000000   0.000000   0.000000
     C  197   0.000000   0.000000   0.000000   0.000000   0.000000   0.000000
     H  198   0.000000   0.000000   0.000000   0.000000   0.000000   0.000000
     H  199   0.000000   0.000000   0.000000   0.000000   0.000000   0.000000
     H  200   0.000000   0.000000   0.000000   0.000000   0.000000   0.000000
     H  201   0.000000   0.000000   0.000000   0.000000   0.000000   0.000000
     H  202   0.000000   0.000000   0.000000   0.000000   0.000000   0.000000
     H  203   0.000000   0.000000   0.000000   0.000000   0.000000   0.000000
     H  204   0.000000   0.000000   0.000000   0.000000   0.000000   0.000000
     C  205   0.000001   0.000003   0.000000   0.000000   0.000000   0.000000
     C  206   0.000000   0.000000   0.000000   0.000000   0.000000   0.000000
     C  207   0.000000   0.000000   0.000000   0.000000   0.000000   0.000000
     C  208   0.000003   0.000001   0.000000   0.000000   0.000000   0.000000
     C  209   0.000000   0.000000   0.000000   0.000000   0.000000   0.000000
     N  210   0.000000   0.000000   0.000000   0.000000   0.000000   0.000000
     C  211   0.000000   0.000000   0.000000   0.000000   0.000000   0.000000
     C  212   0.000000   0.000000   0.000000   0.000000   0.000000   0.000000
     H  213   0.000000   0.000000   0.000000   0.000000   0.000000   0.000000
     H  214   0.000000   0.000001   0.000000   0.000000   0.000000   0.000000
     H  215   0.000000   0.000000   0.000000   0.000000   0.000000   0.000000
     H  216   0.000000   0.000000   0.000000   0.000000   0.000000   0.000000
     H  217   0.000000   0.000000   0.000000   0.000000   0.000000   0.000000
     H  218   0.000000   0.000000   0.000000   0.000000   0.000000   0.000000
     C  219   0.000000   0.000000   0.000000   0.000000   0.000000   0.000108
     C  220   0.000000   0.000000   0.000000   0.000000   0.000000   0.000002
     C  221   0.000000   0.000000   0.000000   0.000000   0.000000   0.000001
     C  222   0.000000   0.000000   0.000000   0.000000   0.000000   0.000002
     C  223   0.000000   0.000000   0.000000   0.000000   0.000000   0.000000
     N  224   0.000000   0.000000   0.000000   0.000000   0.000000   0.000001
     C  225   0.000000   0.000000   0.000000   0.000000   0.000000   0.000000
     C  226   0.000000   0.000000   0.000000   0.000000   0.000000   0.000000
     H  227   0.000000   0.000000   0.000000   0.000000   0.000000   0.000000
     H  228   0.000000   0.000000   0.000000   0.000000   0.000000   0.000000
     H  229   0.000000   0.000000   0.000000   0.000000   0.000000   0.000002


                  C 43       C 44       H 45       H 46       H 47       C 48
 ------------------------------------------------------------------------------
     H  230   0.000000   0.000000   0.000000   0.000000   0.000000   0.000000
     H  231   0.000000   0.000000   0.000000   0.000000   0.000000   0.000000
     H  232   0.000000   0.000000   0.000000   0.000000   0.000000   0.000000
     H  233   0.000000   0.000000   0.000000   0.000000   0.000000   0.000000
     C  234   0.000000   0.000000   0.000000   0.000000   0.000000   0.000000
     C  235   0.000000   0.000000   0.000000   0.000000   0.000000   0.000000
     C  236   0.000000   0.000000   0.000000   0.000000   0.000000   0.000000
     C  237   0.000000   0.000000   0.000000   0.000000   0.000000   0.000000
     C  238   0.000000   0.000000   0.000000   0.000000   0.000000   0.000000
     N  239   0.000000   0.000000   0.000000   0.000000   0.000000   0.000000
     C  240   0.000000   0.000000   0.000000   0.000000   0.000000   0.000000
     C  241   0.000000   0.000000   0.000000   0.000000   0.000000   0.000000
     H  242   0.000000   0.000000   0.000000   0.000000   0.000000   0.000000
     H  243   0.000000   0.000000   0.000000   0.000000   0.000000   0.000000
     H  244   0.000000   0.000000   0.000000   0.000000   0.000000   0.000000
     H  245   0.000000   0.000000   0.000000   0.000000   0.000000   0.000000
     H  246   0.000000   0.000000   0.000000   0.000000   0.000000   0.000000
     H  247   0.000000   0.000000   0.000000   0.000000   0.000000   0.000000
     H  248   0.000000   0.000000   0.000000   0.000000   0.000000   0.000000
     C  249   0.000000   0.000000   0.000000   0.000000   0.000000   0.000000
     C  250   0.000000   0.000000   0.000000   0.000000   0.000000   0.000000
     C  251   0.000000   0.000000   0.000000   0.000000   0.000000   0.000000
     C  252   0.000000   0.000000   0.000000   0.000000   0.000000   0.000000
     C  253   0.000000   0.000000   0.000000   0.000000   0.000000   0.000000
     N  254   0.000000   0.000000   0.000000   0.000000   0.000000   0.000000
     C  255   0.000000   0.000000   0.000000   0.000000   0.000000   0.000000
     C  256   0.000000   0.000000   0.000000   0.000000   0.000000   0.000000
     H  257   0.000000   0.000000   0.000000   0.000000   0.000000   0.000000
     H  258   0.000000   0.000000   0.000000   0.000000   0.000000   0.000000
     H  259   0.000000   0.000000   0.000000   0.000000   0.000000   0.000000
     H  260   0.000000   0.000000   0.000000   0.000000   0.000000   0.000000
     H  261   0.000000   0.000000   0.000000   0.000000   0.000000   0.000000
     H  262   0.000000   0.000000   0.000000   0.000000   0.000000   0.000000
     H  263   0.000000   0.000000   0.000000   0.000000   0.000000   0.000000
     C  264   0.000000   0.000000   0.000000   0.000000   0.000000   0.000000
     C  265   0.000000   0.000000   0.000000   0.000000   0.000000   0.000000
     C  266   0.000000   0.000000   0.000000   0.000000   0.000000   0.000000
     C  267   0.000000   0.000000   0.000000   0.000000   0.000000   0.000000
     C  268   0.000000   0.000000   0.000000   0.000000   0.000000   0.000000
     N  269   0.000000   0.000000   0.000000   0.000000   0.000000   0.000000
     C  270   0.000000   0.000000   0.000000   0.000000   0.000000   0.000000
     C  271   0.000000   0.000000   0.000000   0.000000   0.000000   0.000000
     H  272   0.000000   0.000000   0.000000   0.000000   0.000000   0.000000
     H  273   0.000000   0.000000   0.000000   0.000000   0.000000   0.000000
     H  274   0.000000   0.000000   0.000000   0.000000   0.000000   0.000000
     H  275   0.000000   0.000000   0.000000   0.000000   0.000000   0.000000
     H  276   0.000000   0.000000   0.000000   0.000000   0.000000   0.000000


                  C 43       C 44       H 45       H 46       H 47       C 48
 ------------------------------------------------------------------------------
     H  277   0.000000   0.000000   0.000000   0.000000   0.000000   0.000000
     C  278   0.000000   0.000000   0.000000   0.000000   0.000000   0.000000
     H  279   0.000000   0.000000   0.000000   0.000000   0.000000   0.000000
     H  280   0.000000   0.000000   0.000000   0.000000   0.000000   0.000000
     H  281   0.000000   0.000000   0.000000   0.000000   0.000000   0.000000
     C  282   0.000009   0.000017   0.000000   0.000000   0.000004   0.000000
     C  283   0.000003   0.000010   0.000000   0.000000   0.000001   0.000000
     C  284   0.000001   0.000001   0.000000   0.000000   0.000001   0.000000
     C  285   0.000051   0.000167   0.000001   0.000001   0.000019   0.000000
     C  286   0.000004   0.000010   0.000000   0.000000   0.000001   0.000000
     N  287   0.000012   0.000038   0.000000   0.000001   0.000004   0.000000
     C  288   0.000000   0.000000   0.000000   0.000000   0.000000   0.000001
     C  289   0.000001   0.000003   0.000000   0.000000   0.000000   0.000007
     H  290   0.000000   0.000001   0.000000   0.000000   0.000000   0.000000
     H  291   0.000000   0.000001   0.000000   0.000000   0.000000   0.000000
     H  292   0.000001   0.000030   0.000000   0.000001   0.000003   0.000000
     H  293   0.000000   0.000000   0.000000   0.000000   0.000000   0.000000
     H  294   0.000000   0.000001   0.000000   0.000001   0.000000   0.000000
     H  295   0.000000   0.000000   0.000000   0.000000   0.000000   0.000000
     C  296   0.000004   0.000033   0.000000   0.000001   0.000003   0.000000
     C  297   0.000042   0.000308   0.000001   0.000006   0.000088   0.000000
     C  298   0.000495   0.001146   0.000010   0.000003   0.000095   0.000000
     C  299   0.000012   0.000035   0.000000   0.000000   0.000001   0.000000
     C  300   0.000039   0.000110   0.000001   0.000000   0.000004   0.000000
     N  301   0.000018   0.000055   0.000001   0.000000   0.000002   0.000000
     C  302   0.000400   0.002650   0.000051   0.000030   0.000023   0.000000
     C  303   0.000137   0.000069   0.000001   0.000005   0.000016   0.000000
     H  304   0.000003   0.000013   0.000000   0.000145   0.000067   0.000000
     H  305   0.000001   0.000002   0.000000   0.000000   0.000001   0.000000
     H  306   0.000000   0.000001   0.000000   0.000000   0.000000   0.000000
     H  307   0.000100   0.000226   0.000004   0.000001   0.000001   0.000000
     H  308   0.000002   0.000014   0.000000   0.000000   0.000000   0.000000
     H  309   0.000014   0.000003   0.000000   0.000001   0.000001   0.000000
     H  310   0.000001   0.000001   0.000000   0.000000   0.000000   0.000000
     C  311   0.000048   0.006108   0.000057   0.000267   0.000493   0.000000
     C  312   0.000164   0.004279   0.000034   0.004357   0.001020   0.000000
     C  313   0.000019   0.004781   0.000062   0.000414   0.000015   0.000000
     C  314   0.000003   0.000169   0.000001   0.000023   0.000028   0.000000
     C  315   0.000008   0.000221   0.000015   0.000051   0.000007   0.000000
     N  316   0.000012   0.001406   0.000020   0.000110   0.000004   0.000000
     C  317   0.004183   0.917319   0.005593   0.003121   0.003055   0.000000
     C  318   0.016162   0.025983   0.000372   0.000693   0.000807   0.000002
     H  319   0.000001   0.000130   0.000001   0.000017   0.002472   0.000000
     H  320   0.000000   0.000002   0.000000   0.000003   0.000003   0.000000
     H  321   0.002398   0.000248   0.000044   0.000003   0.003550   0.000000
     H  322   0.000004   0.000373   0.000003   0.001931   0.000029   0.000000
     H  323   0.000000   0.000028   0.000000   0.000007   0.000001   0.000000


                  C 43       C 44       H 45       H 46       H 47       C 48
 ------------------------------------------------------------------------------
     H  324   0.000004   0.000005   0.000001   0.000017   0.000005   0.000000
     C  325   0.000000   0.000000   0.000000   0.000000   0.000000   0.000000
     C  326   0.000000   0.000000   0.000000   0.000000   0.000000   0.000000
     C  327   0.000000   0.000000   0.000000   0.000000   0.000000   0.000000
     C  328   0.000000   0.000000   0.000000   0.000000   0.000000   0.000000
     C  329   0.000000   0.000000   0.000000   0.000000   0.000000   0.000000
     N  330   0.000000   0.000000   0.000000   0.000000   0.000000   0.000000
     C  331   0.000000   0.000000   0.000000   0.000000   0.000000   0.000000
     C  332   0.000000   0.000000   0.000000   0.000000   0.000000   0.000000
     H  333   0.000000   0.000000   0.000000   0.000000   0.000000   0.000000
     H  334   0.000000   0.000000   0.000000   0.000000   0.000000   0.000000
     H  335   0.000000   0.000000   0.000000   0.000000   0.000000   0.000000
     H  336   0.000000   0.000000   0.000000   0.000000   0.000000   0.000000
     H  337   0.000000   0.000000   0.000000   0.000000   0.000000   0.000000
     H  338   0.000000   0.000000   0.000000   0.000000   0.000000   0.000000
     H  339   0.000000   0.000000   0.000000   0.000000   0.000000   0.000000
     H  340   0.000000   0.000000   0.000000   0.000000   0.000000   0.000000


                  C 49       C 50       C 51       C 52       N 53       C 54
 ------------------------------------------------------------------------------
     C   49   3.953530
     C   50   1.407385   3.951399
     C   51   0.005511   0.117434   3.942841
     C   52   0.004767   1.405255   0.003838   3.944985
     N   53   0.107932   0.015062   1.426057   1.435832   3.033938
     C   54   0.977028   0.008210   0.004622   0.004656   0.000491   3.954605
     C   55   0.003908   0.008631   0.000367   0.000355   0.000330   0.981152
     H   56   0.004928   0.004424   0.004858   0.000140   0.005820   0.001720
     H   57   0.004579   0.000030   0.954414   0.008419   0.007404   0.000433
     H   58   0.003524   0.005383   0.000067   0.000190   0.001130   0.962708
     H   59   0.000771   0.000311   0.000003   0.000013   0.000007   0.002697
     H   60   0.000134   0.000374   0.000012   0.000004   0.000004   0.002181
     H   61   0.004576   0.009062   0.008544   0.950955   0.007792   0.000456
     H   62   0.004846   0.937470   0.000130   0.005012   0.005822   0.001977
     C   63   0.000018   0.000055   0.000009   0.000027   0.000004   0.000023
     C   64   0.001343   0.002481   0.000277   0.001040   0.000118   0.003139
     C   65   0.000723   0.000077   0.000009   0.000022   0.000027   0.004695
     C   66   0.000015   0.000041   0.000005   0.000014   0.000013   0.000749
     C   67   0.000040   0.000117   0.000002   0.000015   0.000045   0.004536
     N   68   0.000009   0.000017   0.000001   0.000001   0.000005   0.000479
     C   69   0.005604   0.006559   0.000119   0.000109   0.002451   0.958761
     C   70   0.000852   0.000080   0.000280   0.000041   0.000109   0.005695
     H   71   0.001965   0.003609   0.000015   0.000096   0.000003   0.000357
     H   72   0.000006   0.000007   0.000002   0.000007   0.000001   0.000009
     H   73   0.000001   0.000003   0.000000   0.000002   0.000001   0.000005
     H   74   0.004886   0.000289   0.000033   0.000053   0.000073   0.002016
     H   75   0.000065   0.000020   0.000012   0.000004   0.000018   0.001796
     H   76   0.000032   0.000042   0.000013   0.000004   0.000020   0.004041
     H   77   0.000004   0.000001   0.000001   0.000001   0.000000   0.000005
     C   78   0.000037   0.000047   0.000115   0.001626   0.000998   0.000002
     C   79   0.000001   0.000001   0.000003   0.000018   0.000010   0.000001
     C   80   0.000001   0.000001   0.000003   0.000016   0.000007   0.000001
     C   81   0.000007   0.000021   0.000017   0.000933   0.000024   0.000003
     C   82   0.000005   0.000002   0.000005   0.000018   0.000001   0.000005
     N   83   0.000001   0.000001   0.000005   0.000023   0.000014   0.000004
     C   84   0.000057   0.000017   0.000072   0.000013   0.000009   0.000047
     C   85   0.000592   0.000233   0.000484   0.000089   0.000013   0.000306
     H   86   0.000000   0.000000   0.000000   0.000001   0.000001   0.000000
     H   87   0.000000   0.000000   0.000001   0.000007   0.000005   0.000000
     H   88   0.000002   0.000002   0.000007   0.000337   0.001695   0.000000
     H   89   0.000000   0.000002   0.000001   0.000009   0.000001   0.000000
     H   90   0.000003   0.000000   0.000012   0.000000   0.000001   0.000003
     H   91   0.000005   0.000003   0.000010   0.000002   0.000001   0.000015
     H   92   0.000701   0.000004   0.000036   0.000003   0.000000   0.000079
     C   93   0.000002   0.000000   0.000014   0.000003   0.000010   0.000000
     C   94   0.000000   0.000000   0.000000   0.000000   0.000000   0.000000


                  C 49       C 50       C 51       C 52       N 53       C 54
 ------------------------------------------------------------------------------
     C   95   0.000000   0.000000   0.000000   0.000000   0.000000   0.000000
     C   96   0.000001   0.000002   0.000000   0.000002   0.000001   0.000000
     C   97   0.000000   0.000000   0.000000   0.000000   0.000000   0.000000
     N   98   0.000000   0.000000   0.000000   0.000000   0.000000   0.000000
     C   99   0.000000   0.000000   0.000001   0.000000   0.000000   0.000000
     C  100   0.000019   0.000009   0.000123   0.000003   0.000031   0.000003
     H  101   0.000000   0.000000   0.000012   0.000003   0.000006   0.000000
     H  102   0.000000   0.000000   0.000000   0.000001   0.000000   0.000000
     H  103   0.000000   0.000000   0.000001   0.000000   0.000000   0.000000
     H  104   0.000000   0.000000   0.000001   0.000000   0.000000   0.000001
     H  105   0.000000   0.000000   0.000098   0.000000   0.000002   0.000000
     H  106   0.000000   0.000000   0.000000   0.000000   0.000000   0.000000
     H  107   0.000000   0.000000   0.000000   0.000000   0.000000   0.000000
     C  108   0.000000   0.000000   0.000000   0.000000   0.000000   0.000000
     C  109   0.000000   0.000000   0.000000   0.000000   0.000000   0.000000
     C  110   0.000000   0.000000   0.000000   0.000000   0.000000   0.000000
     C  111   0.000000   0.000000   0.000000   0.000000   0.000000   0.000000
     C  112   0.000000   0.000000   0.000000   0.000000   0.000000   0.000000
     N  113   0.000000   0.000000   0.000000   0.000000   0.000000   0.000000
     C  114   0.000000   0.000000   0.000000   0.000000   0.000000   0.000000
     C  115   0.000000   0.000000   0.000000   0.000000   0.000000   0.000000
     H  116   0.000000   0.000000   0.000000   0.000000   0.000000   0.000000
     H  117   0.000000   0.000000   0.000000   0.000000   0.000000   0.000000
     H  118   0.000000   0.000000   0.000000   0.000000   0.000000   0.000000
     H  119   0.000000   0.000000   0.000000   0.000000   0.000000   0.000000
     H  120   0.000000   0.000000   0.000000   0.000000   0.000000   0.000000
     H  121   0.000000   0.000000   0.000000   0.000000   0.000000   0.000000
     H  122   0.000000   0.000000   0.000000   0.000000   0.000000   0.000000
     C  123   0.000000   0.000000   0.000000   0.000000   0.000000   0.000000
     C  124   0.000000   0.000000   0.000000   0.000000   0.000000   0.000000
     C  125   0.000000   0.000000   0.000000   0.000000   0.000000   0.000000
     C  126   0.000000   0.000000   0.000000   0.000000   0.000000   0.000000
     C  127   0.000000   0.000000   0.000000   0.000000   0.000000   0.000000
     N  128   0.000000   0.000000   0.000000   0.000000   0.000000   0.000000
     C  129   0.000000   0.000000   0.000000   0.000000   0.000000   0.000000
     C  130   0.000000   0.000000   0.000000   0.000000   0.000000   0.000000
     H  131   0.000000   0.000000   0.000000   0.000000   0.000000   0.000000
     H  132   0.000000   0.000000   0.000000   0.000000   0.000000   0.000000
     H  133   0.000000   0.000000   0.000000   0.000000   0.000000   0.000000
     H  134   0.000000   0.000000   0.000000   0.000000   0.000000   0.000000
     H  135   0.000000   0.000000   0.000000   0.000000   0.000000   0.000000
     H  136   0.000000   0.000000   0.000000   0.000000   0.000000   0.000000
     C  137   0.000000   0.000000   0.000000   0.000000   0.000000   0.000000
     H  138   0.000000   0.000000   0.000000   0.000000   0.000000   0.000000
     H  139   0.000000   0.000000   0.000000   0.000000   0.000000   0.000000
     H  140   0.000000   0.000000   0.000000   0.000000   0.000000   0.000000
     H  141   0.000000   0.000000   0.000000   0.000000   0.000000   0.000000


                  C 49       C 50       C 51       C 52       N 53       C 54
 ------------------------------------------------------------------------------
     C  142   0.000000   0.000000   0.000000   0.000000   0.000000   0.000000
     C  143   0.000000   0.000000   0.000000   0.000000   0.000000   0.000000
     C  144   0.000000   0.000000   0.000000   0.000000   0.000000   0.000000
     C  145   0.000000   0.000000   0.000000   0.000000   0.000000   0.000000
     C  146   0.000000   0.000000   0.000000   0.000000   0.000000   0.000000
     N  147   0.000000   0.000000   0.000000   0.000000   0.000000   0.000000
     C  148   0.000000   0.000000   0.000000   0.000000   0.000000   0.000000
     C  149   0.000000   0.000000   0.000000   0.000000   0.000000   0.000000
     H  150   0.000000   0.000000   0.000000   0.000000   0.000000   0.000000
     H  151   0.000000   0.000000   0.000000   0.000000   0.000000   0.000000
     H  152   0.000000   0.000000   0.000000   0.000000   0.000000   0.000000
     H  153   0.000000   0.000000   0.000000   0.000000   0.000000   0.000000
     H  154   0.000000   0.000000   0.000000   0.000000   0.000000   0.000000
     C  155   0.000000   0.000000   0.000000   0.000000   0.000000   0.000000
     C  156   0.000000   0.000000   0.000000   0.000000   0.000000   0.000000
     C  157   0.000000   0.000000   0.000000   0.000000   0.000000   0.000000
     C  158   0.000000   0.000000   0.000000   0.000000   0.000000   0.000000
     C  159   0.000000   0.000000   0.000000   0.000000   0.000000   0.000000
     N  160   0.000000   0.000000   0.000000   0.000000   0.000000   0.000000
     C  161   0.000000   0.000000   0.000000   0.000000   0.000000   0.000000
     C  162   0.000000   0.000000   0.000000   0.000000   0.000000   0.000000
     H  163   0.000000   0.000000   0.000000   0.000000   0.000000   0.000000
     H  164   0.000000   0.000000   0.000000   0.000000   0.000000   0.000000
     H  165   0.000000   0.000000   0.000000   0.000000   0.000000   0.000000
     H  166   0.000000   0.000000   0.000000   0.000000   0.000000   0.000000
     H  167   0.000000   0.000000   0.000000   0.000000   0.000000   0.000000
     H  168   0.000000   0.000000   0.000000   0.000000   0.000000   0.000000
     H  169   0.000000   0.000000   0.000000   0.000000   0.000000   0.000000
     C  170   0.000000   0.000000   0.000000   0.000000   0.000000   0.000000
     C  171   0.000000   0.000000   0.000000   0.000000   0.000000   0.000000
     C  172   0.000000   0.000000   0.000000   0.000000   0.000000   0.000000
     C  173   0.000000   0.000000   0.000000   0.000000   0.000000   0.000000
     C  174   0.000000   0.000000   0.000000   0.000000   0.000000   0.000000
     C  175   0.000000   0.000000   0.000000   0.000000   0.000000   0.000000
     C  176   0.000000   0.000000   0.000000   0.000000   0.000000   0.000001
     C  177   0.000001   0.000000   0.000000   0.000000   0.000000   0.000004
     H  178   0.000000   0.000000   0.000000   0.000000   0.000000   0.000000
     H  179   0.000000   0.000000   0.000000   0.000000   0.000000   0.000000
     H  180   0.000000   0.000000   0.000000   0.000000   0.000000   0.000000
     H  181   0.000000   0.000000   0.000000   0.000000   0.000000   0.000000
     H  182   0.000000   0.000000   0.000000   0.000000   0.000000   0.000000
     H  183   0.000000   0.000000   0.000000   0.000000   0.000000   0.000000
     H  184   0.000000   0.000000   0.000000   0.000000   0.000000   0.000000
     C  185   0.000000   0.000000   0.000000   0.000000   0.000000   0.000000
     C  186   0.000000   0.000000   0.000000   0.000000   0.000000   0.000000
     H  187   0.000000   0.000000   0.000000   0.000000   0.000000   0.000000
     H  188   0.000000   0.000000   0.000000   0.000000   0.000000   0.000000


                  C 49       C 50       C 51       C 52       N 53       C 54
 ------------------------------------------------------------------------------
     H  189   0.000000   0.000000   0.000000   0.000000   0.000000   0.000000
     C  190   0.000000   0.000000   0.000000   0.000000   0.000000   0.000000
     C  191   0.000000   0.000000   0.000000   0.000000   0.000000   0.000000
     C  192   0.000000   0.000000   0.000000   0.000000   0.000000   0.000000
     C  193   0.000000   0.000000   0.000000   0.000000   0.000000   0.000000
     C  194   0.000000   0.000000   0.000000   0.000000   0.000000   0.000000
     N  195   0.000000   0.000000   0.000000   0.000000   0.000000   0.000000
     C  196   0.000000   0.000000   0.000000   0.000000   0.000000   0.000000
     C  197   0.000000   0.000000   0.000000   0.000000   0.000000   0.000000
     H  198   0.000000   0.000000   0.000000   0.000000   0.000000   0.000000
     H  199   0.000000   0.000000   0.000000   0.000000   0.000000   0.000000
     H  200   0.000000   0.000000   0.000000   0.000000   0.000000   0.000000
     H  201   0.000000   0.000000   0.000000   0.000000   0.000000   0.000000
     H  202   0.000000   0.000000   0.000000   0.000000   0.000000   0.000000
     H  203   0.000000   0.000000   0.000000   0.000000   0.000000   0.000000
     H  204   0.000000   0.000000   0.000000   0.000000   0.000000   0.000000
     C  205   0.000000   0.000000   0.000000   0.000000   0.000000   0.000000
     C  206   0.000000   0.000000   0.000000   0.000000   0.000000   0.000000
     C  207   0.000000   0.000000   0.000000   0.000000   0.000000   0.000000
     C  208   0.000000   0.000000   0.000000   0.000000   0.000000   0.000000
     C  209   0.000000   0.000000   0.000000   0.000000   0.000000   0.000000
     N  210   0.000000   0.000000   0.000000   0.000000   0.000000   0.000000
     C  211   0.000000   0.000000   0.000000   0.000000   0.000000   0.000000
     C  212   0.000000   0.000000   0.000000   0.000000   0.000000   0.000000
     H  213   0.000000   0.000000   0.000000   0.000000   0.000000   0.000000
     H  214   0.000000   0.000000   0.000000   0.000000   0.000000   0.000000
     H  215   0.000000   0.000000   0.000000   0.000000   0.000000   0.000000
     H  216   0.000000   0.000000   0.000000   0.000000   0.000000   0.000000
     H  217   0.000000   0.000000   0.000000   0.000000   0.000000   0.000000
     H  218   0.000000   0.000000   0.000000   0.000000   0.000000   0.000000
     C  219   0.000225   0.011380   0.000009   0.000354   0.000048   0.000054
     C  220   0.000011   0.000150   0.000024   0.001528   0.000037   0.000003
     C  221   0.000005   0.000086   0.000001   0.000030   0.000002   0.000000
     C  222   0.000005   0.000137   0.000000   0.000003   0.000001   0.000002
     C  223   0.000000   0.000005   0.000000   0.000016   0.000001   0.000000
     N  224   0.000003   0.000107   0.000000   0.000005   0.000001   0.000001
     C  225   0.000000   0.000003   0.000000   0.000001   0.000000   0.000000
     C  226   0.000000   0.000000   0.000000   0.000000   0.000000   0.000000
     H  227   0.000000   0.000009   0.000000   0.000004   0.000000   0.000000
     H  228   0.000002   0.000031   0.000000   0.000011   0.000007   0.000000
     H  229   0.000041   0.000448   0.000000   0.000022   0.000002   0.000008
     H  230   0.000001   0.000013   0.000000   0.000002   0.000000   0.000001
     H  231   0.000000   0.000000   0.000000   0.000000   0.000000   0.000000
     H  232   0.000000   0.000000   0.000000   0.000000   0.000000   0.000000
     H  233   0.000000   0.000000   0.000000   0.000000   0.000000   0.000000
     C  234   0.000000   0.000000   0.000000   0.000000   0.000000   0.000000
     C  235   0.000000   0.000000   0.000000   0.000000   0.000000   0.000000


                  C 49       C 50       C 51       C 52       N 53       C 54
 ------------------------------------------------------------------------------
     C  236   0.000000   0.000000   0.000000   0.000000   0.000000   0.000000
     C  237   0.000000   0.000000   0.000000   0.000000   0.000000   0.000000
     C  238   0.000000   0.000000   0.000000   0.000000   0.000000   0.000000
     N  239   0.000000   0.000000   0.000000   0.000000   0.000000   0.000000
     C  240   0.000000   0.000000   0.000000   0.000000   0.000000   0.000000
     C  241   0.000000   0.000000   0.000000   0.000000   0.000000   0.000000
     H  242   0.000000   0.000000   0.000000   0.000000   0.000000   0.000000
     H  243   0.000000   0.000000   0.000000   0.000000   0.000000   0.000000
     H  244   0.000000   0.000000   0.000000   0.000000   0.000000   0.000000
     H  245   0.000000   0.000000   0.000000   0.000000   0.000000   0.000000
     H  246   0.000000   0.000000   0.000000   0.000000   0.000000   0.000000
     H  247   0.000000   0.000000   0.000000   0.000000   0.000000   0.000000
     H  248   0.000000   0.000000   0.000000   0.000000   0.000000   0.000000
     C  249   0.000000   0.000000   0.000000   0.000000   0.000000   0.000000
     C  250   0.000000   0.000000   0.000000   0.000000   0.000000   0.000000
     C  251   0.000000   0.000000   0.000000   0.000000   0.000000   0.000000
     C  252   0.000000   0.000000   0.000000   0.000000   0.000000   0.000000
     C  253   0.000000   0.000000   0.000000   0.000000   0.000000   0.000000
     N  254   0.000000   0.000000   0.000000   0.000000   0.000000   0.000000
     C  255   0.000000   0.000000   0.000000   0.000000   0.000000   0.000000
     C  256   0.000000   0.000000   0.000000   0.000000   0.000000   0.000000
     H  257   0.000000   0.000000   0.000000   0.000000   0.000000   0.000000
     H  258   0.000000   0.000000   0.000000   0.000000   0.000000   0.000000
     H  259   0.000000   0.000000   0.000000   0.000000   0.000000   0.000000
     H  260   0.000000   0.000000   0.000000   0.000000   0.000000   0.000000
     H  261   0.000000   0.000000   0.000000   0.000000   0.000000   0.000000
     H  262   0.000000   0.000000   0.000000   0.000000   0.000000   0.000000
     H  263   0.000000   0.000000   0.000000   0.000000   0.000000   0.000000
     C  264   0.000000   0.000000   0.000000   0.000000   0.000000   0.000000
     C  265   0.000000   0.000000   0.000000   0.000000   0.000000   0.000000
     C  266   0.000000   0.000000   0.000000   0.000000   0.000000   0.000000
     C  267   0.000000   0.000000   0.000000   0.000000   0.000000   0.000000
     C  268   0.000000   0.000000   0.000000   0.000000   0.000000   0.000000
     N  269   0.000000   0.000000   0.000000   0.000000   0.000000   0.000000
     C  270   0.000000   0.000000   0.000000   0.000000   0.000000   0.000000
     C  271   0.000000   0.000000   0.000000   0.000000   0.000000   0.000000
     H  272   0.000000   0.000000   0.000000   0.000000   0.000000   0.000000
     H  273   0.000000   0.000000   0.000000   0.000000   0.000000   0.000000
     H  274   0.000000   0.000000   0.000000   0.000000   0.000000   0.000000
     H  275   0.000000   0.000000   0.000000   0.000000   0.000000   0.000000
     H  276   0.000000   0.000000   0.000000   0.000000   0.000000   0.000000
     H  277   0.000000   0.000000   0.000000   0.000000   0.000000   0.000000
     C  278   0.000000   0.000000   0.000000   0.000000   0.000000   0.000000
     H  279   0.000000   0.000000   0.000000   0.000000   0.000000   0.000000
     H  280   0.000000   0.000000   0.000000   0.000000   0.000000   0.000000
     H  281   0.000000   0.000000   0.000000   0.000000   0.000000   0.000000
     C  282   0.000000   0.000000   0.000000   0.000000   0.000000   0.000000


                  C 49       C 50       C 51       C 52       N 53       C 54
 ------------------------------------------------------------------------------
     C  283   0.000000   0.000000   0.000000   0.000000   0.000000   0.000000
     C  284   0.000000   0.000000   0.000000   0.000000   0.000000   0.000000
     C  285   0.000000   0.000000   0.000000   0.000000   0.000000   0.000000
     C  286   0.000000   0.000000   0.000000   0.000000   0.000000   0.000000
     N  287   0.000000   0.000000   0.000000   0.000000   0.000000   0.000000
     C  288   0.000006   0.000000   0.000000   0.000000   0.000000   0.000017
     C  289   0.000046   0.000002   0.000001   0.000000   0.000001   0.000171
     H  290   0.000000   0.000000   0.000000   0.000000   0.000000   0.000000
     H  291   0.000000   0.000000   0.000000   0.000000   0.000000   0.000000
     H  292   0.000000   0.000000   0.000000   0.000000   0.000000   0.000000
     H  293   0.000000   0.000000   0.000000   0.000000   0.000000   0.000000
     H  294   0.000001   0.000000   0.000000   0.000000   0.000000   0.000007
     H  295   0.000000   0.000000   0.000000   0.000000   0.000000   0.000006
     C  296   0.000000   0.000000   0.000000   0.000000   0.000000   0.000000
     C  297   0.000000   0.000000   0.000000   0.000000   0.000000   0.000000
     C  298   0.000001   0.000000   0.000000   0.000000   0.000000   0.000002
     C  299   0.000000   0.000000   0.000000   0.000000   0.000000   0.000000
     C  300   0.000000   0.000000   0.000000   0.000000   0.000000   0.000000
     N  301   0.000000   0.000000   0.000000   0.000000   0.000000   0.000000
     C  302   0.000000   0.000000   0.000000   0.000000   0.000000   0.000000
     C  303   0.000000   0.000000   0.000000   0.000000   0.000000   0.000001
     H  304   0.000000   0.000000   0.000000   0.000000   0.000000   0.000000
     H  305   0.000000   0.000000   0.000000   0.000000   0.000000   0.000000
     H  306   0.000000   0.000000   0.000000   0.000000   0.000000   0.000000
     H  307   0.000000   0.000000   0.000000   0.000000   0.000000   0.000000
     H  308   0.000000   0.000000   0.000000   0.000000   0.000000   0.000000
     H  309   0.000000   0.000000   0.000000   0.000000   0.000000   0.000000
     H  310   0.000000   0.000000   0.000000   0.000000   0.000000   0.000000
     C  311   0.000000   0.000000   0.000000   0.000000   0.000000   0.000000
     C  312   0.000000   0.000000   0.000000   0.000000   0.000000   0.000000
     C  313   0.000000   0.000000   0.000000   0.000000   0.000000   0.000000
     C  314   0.000000   0.000000   0.000000   0.000000   0.000000   0.000000
     C  315   0.000000   0.000000   0.000000   0.000000   0.000000   0.000000
     N  316   0.000000   0.000000   0.000000   0.000000   0.000000   0.000000
     C  317   0.000000   0.000000   0.000000   0.000000   0.000000   0.000000
     C  318   0.000015   0.000001   0.000000   0.000000   0.000000   0.000050
     H  319   0.000000   0.000000   0.000000   0.000000   0.000000   0.000000
     H  320   0.000000   0.000000   0.000000   0.000000   0.000000   0.000000
     H  321   0.000001   0.000000   0.000000   0.000000   0.000000   0.000004
     H  322   0.000000   0.000000   0.000000   0.000000   0.000000   0.000000
     H  323   0.000000   0.000000   0.000000   0.000000   0.000000   0.000000
     H  324   0.000000   0.000000   0.000000   0.000000   0.000000   0.000000
     C  325   0.000000   0.000000   0.000000   0.000000   0.000000   0.000000
     C  326   0.000000   0.000000   0.000000   0.000000   0.000000   0.000000
     C  327   0.000000   0.000000   0.000000   0.000000   0.000000   0.000000
     C  328   0.000000   0.000000   0.000000   0.000000   0.000000   0.000000
     C  329   0.000000   0.000000   0.000000   0.000000   0.000000   0.000000


                  C 49       C 50       C 51       C 52       N 53       C 54
 ------------------------------------------------------------------------------
     N  330   0.000000   0.000000   0.000000   0.000000   0.000000   0.000000
     C  331   0.000000   0.000000   0.000000   0.000000   0.000000   0.000000
     C  332   0.000000   0.000000   0.000000   0.000000   0.000000   0.000000
     H  333   0.000000   0.000000   0.000000   0.000000   0.000000   0.000000
     H  334   0.000000   0.000000   0.000000   0.000000   0.000000   0.000000
     H  335   0.000000   0.000000   0.000000   0.000000   0.000000   0.000000
     H  336   0.000000   0.000000   0.000000   0.000000   0.000000   0.000000
     H  337   0.000000   0.000000   0.000000   0.000000   0.000000   0.000000
     H  338   0.000000   0.000000   0.000000   0.000000   0.000000   0.000000
     H  339   0.000000   0.000000   0.000000   0.000000   0.000000   0.000000
     H  340   0.000000   0.000000   0.000000   0.000000   0.000000   0.000000


                  C 55       H 56       H 57       H 58       H 59       H 60
 ------------------------------------------------------------------------------
     C   55   3.962544
     H   56   0.000010   0.983405
     H   57   0.000068   0.000441   0.985303
     H   58   0.001398   0.001285   0.000009   0.993827
     H   59   0.967051   0.000003   0.000000   0.005178   0.996828
     H   60   0.974721   0.000004   0.000000   0.000232   0.000823   0.994655
     H   61   0.000019   0.000121   0.000347   0.000053   0.000003   0.000001
     H   62   0.000667   0.000409   0.000123   0.000011   0.006758   0.000389
     C   63   0.000180   0.000000   0.000000   0.000019   0.000001   0.000005
     C   64   0.000455   0.000001   0.000001   0.000096   0.000463   0.000019
     C   65   0.000940   0.000002   0.000000   0.004606   0.000339   0.000019
     C   66   0.000020   0.000000   0.000000   0.000044   0.000000   0.000004
     C   67   0.000125   0.000000   0.000000   0.000270   0.000014   0.000028
     N   68   0.000067   0.000000   0.000000   0.000064   0.000001   0.000007
     C   69   0.004266   0.000033   0.000002   0.002206   0.000538   0.005221
     C   70   0.004571   0.000290   0.000009   0.000218   0.000020   0.000327
     H   71   0.000063   0.000001   0.000000   0.000012   0.000281   0.000001
     H   72   0.000001   0.000000   0.000000   0.000002   0.000001   0.000000
     H   73   0.000000   0.000000   0.000000   0.000001   0.000000   0.000000
     H   74   0.000307   0.000016   0.000003   0.000096   0.000012   0.000006
     H   75   0.000031   0.008194   0.000000   0.001515   0.000001   0.000021
     H   76   0.000269   0.000004   0.000000   0.000021   0.000001   0.000062
     H   77   0.000003   0.000000   0.000000   0.000009   0.000000   0.000000
     C   78   0.000000   0.000002   0.000000   0.000001   0.000000   0.000000
     C   79   0.000000   0.000000   0.000000   0.000000   0.000000   0.000000
     C   80   0.000000   0.000000   0.000000   0.000000   0.000000   0.000000
     C   81   0.000000   0.000000   0.000001   0.000000   0.000000   0.000000
     C   82   0.000000   0.000011   0.000001   0.000000   0.000000   0.000000
     N   83   0.000000   0.000000   0.000000   0.000000   0.000000   0.000000
     C   84   0.000043   0.000015   0.000002   0.000008   0.000000   0.000003
     C   85   0.000090   0.000032   0.000001   0.000001   0.000001   0.000002
     H   86   0.000000   0.000000   0.000000   0.000000   0.000000   0.000000
     H   87   0.000000   0.000000   0.000000   0.000000   0.000000   0.000000
     H   88   0.000000   0.000001   0.000002   0.000000   0.000000   0.000000
     H   89   0.000000   0.000000   0.000000   0.000000   0.000000   0.000000
     H   90   0.000000   0.001336   0.000039   0.000000   0.000000   0.000000
     H   91   0.000001   0.000005   0.000000   0.000001   0.000000   0.000000
     H   92   0.000019   0.000118   0.000007   0.000004   0.000000   0.000002
     C   93   0.000000   0.000000   0.000002   0.000000   0.000000   0.000000
     C   94   0.000000   0.000000   0.000000   0.000000   0.000000   0.000000
     C   95   0.000000   0.000000   0.000000   0.000000   0.000000   0.000000
     C   96   0.000000   0.000000   0.000000   0.000000   0.000000   0.000000
     C   97   0.000000   0.000000   0.000000   0.000000   0.000000   0.000000
     N   98   0.000000   0.000000   0.000000   0.000000   0.000000   0.000000
     C   99   0.000000   0.000000   0.000000   0.000000   0.000000   0.000000
     C  100   0.000005   0.000002   0.000004   0.000000   0.000000   0.000000


                  C 55       H 56       H 57       H 58       H 59       H 60
 ------------------------------------------------------------------------------
     H  101   0.000000   0.000000   0.000005   0.000000   0.000000   0.000000
     H  102   0.000000   0.000000   0.000000   0.000000   0.000000   0.000000
     H  103   0.000000   0.000000   0.000000   0.000000   0.000000   0.000000
     H  104   0.000001   0.000001   0.000007   0.000000   0.000000   0.000000
     H  105   0.000000   0.000017   0.000087   0.000000   0.000000   0.000000
     H  106   0.000000   0.000000   0.000000   0.000000   0.000000   0.000000
     H  107   0.000000   0.000000   0.000000   0.000000   0.000000   0.000000
     C  108   0.000000   0.000000   0.000000   0.000000   0.000000   0.000000
     C  109   0.000000   0.000000   0.000000   0.000000   0.000000   0.000000
     C  110   0.000000   0.000000   0.000000   0.000000   0.000000   0.000000
     C  111   0.000000   0.000000   0.000000   0.000000   0.000000   0.000000
     C  112   0.000000   0.000000   0.000000   0.000000   0.000000   0.000000
     N  113   0.000000   0.000000   0.000000   0.000000   0.000000   0.000000
     C  114   0.000000   0.000000   0.000000   0.000000   0.000000   0.000000
     C  115   0.000000   0.000000   0.000000   0.000000   0.000000   0.000000
     H  116   0.000000   0.000000   0.000000   0.000000   0.000000   0.000000
     H  117   0.000000   0.000000   0.000000   0.000000   0.000000   0.000000
     H  118   0.000000   0.000000   0.000000   0.000000   0.000000   0.000000
     H  119   0.000000   0.000000   0.000000   0.000000   0.000000   0.000000
     H  120   0.000000   0.000000   0.000000   0.000000   0.000000   0.000000
     H  121   0.000000   0.000000   0.000000   0.000000   0.000000   0.000000
     H  122   0.000000   0.000000   0.000000   0.000000   0.000000   0.000000
     C  123   0.000000   0.000000   0.000000   0.000000   0.000000   0.000000
     C  124   0.000000   0.000000   0.000000   0.000000   0.000000   0.000000
     C  125   0.000000   0.000000   0.000000   0.000000   0.000000   0.000000
     C  126   0.000000   0.000000   0.000000   0.000000   0.000000   0.000000
     C  127   0.000000   0.000000   0.000000   0.000000   0.000000   0.000000
     N  128   0.000000   0.000000   0.000000   0.000000   0.000000   0.000000
     C  129   0.000000   0.000000   0.000000   0.000000   0.000000   0.000000
     C  130   0.000000   0.000000   0.000000   0.000000   0.000000   0.000000
     H  131   0.000000   0.000000   0.000000   0.000000   0.000000   0.000000
     H  132   0.000000   0.000000   0.000000   0.000000   0.000000   0.000000
     H  133   0.000000   0.000000   0.000000   0.000000   0.000000   0.000000
     H  134   0.000000   0.000000   0.000000   0.000000   0.000000   0.000000
     H  135   0.000000   0.000000   0.000000   0.000000   0.000000   0.000000
     H  136   0.000000   0.000000   0.000000   0.000000   0.000000   0.000000
     C  137   0.000000   0.000000   0.000000   0.000000   0.000000   0.000000
     H  138   0.000000   0.000000   0.000000   0.000000   0.000000   0.000000
     H  139   0.000000   0.000000   0.000000   0.000000   0.000000   0.000000
     H  140   0.000000   0.000000   0.000000   0.000000   0.000000   0.000000
     H  141   0.000000   0.000000   0.000000   0.000000   0.000000   0.000000
     C  142   0.000000   0.000000   0.000000   0.000000   0.000000   0.000000
     C  143   0.000000   0.000000   0.000000   0.000000   0.000000   0.000000
     C  144   0.000000   0.000000   0.000000   0.000000   0.000000   0.000000
     C  145   0.000000   0.000000   0.000000   0.000000   0.000000   0.000000
     C  146   0.000000   0.000000   0.000000   0.000000   0.000000   0.000000
     N  147   0.000000   0.000000   0.000000   0.000000   0.000000   0.000000


                  C 55       H 56       H 57       H 58       H 59       H 60
 ------------------------------------------------------------------------------
     C  148   0.000000   0.000000   0.000000   0.000000   0.000000   0.000000
     C  149   0.000000   0.000000   0.000000   0.000000   0.000000   0.000000
     H  150   0.000000   0.000000   0.000000   0.000000   0.000000   0.000000
     H  151   0.000000   0.000000   0.000000   0.000000   0.000000   0.000000
     H  152   0.000000   0.000000   0.000000   0.000000   0.000000   0.000000
     H  153   0.000000   0.000000   0.000000   0.000000   0.000000   0.000000
     H  154   0.000000   0.000000   0.000000   0.000000   0.000000   0.000000
     C  155   0.000000   0.000000   0.000000   0.000000   0.000000   0.000000
     C  156   0.000000   0.000000   0.000000   0.000000   0.000000   0.000000
     C  157   0.000000   0.000000   0.000000   0.000000   0.000000   0.000000
     C  158   0.000000   0.000000   0.000000   0.000000   0.000000   0.000000
     C  159   0.000000   0.000000   0.000000   0.000000   0.000000   0.000000
     N  160   0.000000   0.000000   0.000000   0.000000   0.000000   0.000000
     C  161   0.000000   0.000000   0.000000   0.000000   0.000000   0.000000
     C  162   0.000000   0.000000   0.000000   0.000000   0.000000   0.000000
     H  163   0.000000   0.000000   0.000000   0.000000   0.000000   0.000000
     H  164   0.000000   0.000000   0.000000   0.000000   0.000000   0.000000
     H  165   0.000000   0.000000   0.000000   0.000000   0.000000   0.000000
     H  166   0.000000   0.000000   0.000000   0.000000   0.000000   0.000000
     H  167   0.000000   0.000000   0.000000   0.000000   0.000000   0.000000
     H  168   0.000000   0.000000   0.000000   0.000000   0.000000   0.000000
     H  169   0.000000   0.000000   0.000000   0.000000   0.000000   0.000000
     C  170   0.000000   0.000000   0.000000   0.000000   0.000000   0.000000
     C  171   0.000001   0.000000   0.000000   0.000000   0.000000   0.000000
     C  172   0.000000   0.000000   0.000000   0.000000   0.000000   0.000000
     C  173   0.000000   0.000000   0.000000   0.000000   0.000000   0.000000
     C  174   0.000000   0.000000   0.000000   0.000000   0.000000   0.000000
     C  175   0.000000   0.000000   0.000000   0.000000   0.000000   0.000000
     C  176   0.000014   0.000000   0.000000   0.000000   0.000001   0.000001
     C  177   0.000067   0.000000   0.000000   0.000000   0.000003   0.000005
     H  178   0.000000   0.000000   0.000000   0.000000   0.000000   0.000000
     H  179   0.000000   0.000000   0.000000   0.000000   0.000000   0.000000
     H  180   0.000000   0.000000   0.000000   0.000000   0.000000   0.000000
     H  181   0.000000   0.000000   0.000000   0.000000   0.000000   0.000000
     H  182   0.000001   0.000000   0.000000   0.000000   0.000000   0.000000
     H  183   0.000000   0.000000   0.000000   0.000000   0.000000   0.000000
     H  184   0.000000   0.000000   0.000000   0.000000   0.000000   0.000000
     C  185   0.000000   0.000000   0.000000   0.000000   0.000000   0.000000
     C  186   0.000000   0.000000   0.000000   0.000000   0.000000   0.000000
     H  187   0.000000   0.000000   0.000000   0.000000   0.000000   0.000000
     H  188   0.000000   0.000000   0.000000   0.000000   0.000000   0.000000
     H  189   0.000000   0.000000   0.000000   0.000000   0.000000   0.000000
     C  190   0.000000   0.000000   0.000000   0.000000   0.000000   0.000000
     C  191   0.000000   0.000000   0.000000   0.000000   0.000000   0.000000
     C  192   0.000000   0.000000   0.000000   0.000000   0.000000   0.000000
     C  193   0.000000   0.000000   0.000000   0.000000   0.000000   0.000000
     C  194   0.000000   0.000000   0.000000   0.000000   0.000000   0.000000


                  C 55       H 56       H 57       H 58       H 59       H 60
 ------------------------------------------------------------------------------
     N  195   0.000000   0.000000   0.000000   0.000000   0.000000   0.000000
     C  196   0.000000   0.000000   0.000000   0.000000   0.000000   0.000000
     C  197   0.000001   0.000000   0.000000   0.000000   0.000000   0.000000
     H  198   0.000000   0.000000   0.000000   0.000000   0.000000   0.000000
     H  199   0.000000   0.000000   0.000000   0.000000   0.000000   0.000000
     H  200   0.000000   0.000000   0.000000   0.000000   0.000000   0.000000
     H  201   0.000000   0.000000   0.000000   0.000000   0.000000   0.000000
     H  202   0.000000   0.000000   0.000000   0.000000   0.000000   0.000000
     H  203   0.000000   0.000000   0.000000   0.000000   0.000000   0.000000
     H  204   0.000000   0.000000   0.000000   0.000000   0.000000   0.000000
     C  205   0.000000   0.000000   0.000000   0.000000   0.000000   0.000000
     C  206   0.000000   0.000000   0.000000   0.000000   0.000000   0.000000
     C  207   0.000000   0.000000   0.000000   0.000000   0.000000   0.000000
     C  208   0.000000   0.000000   0.000000   0.000000   0.000000   0.000000
     C  209   0.000000   0.000000   0.000000   0.000000   0.000000   0.000000
     N  210   0.000000   0.000000   0.000000   0.000000   0.000000   0.000000
     C  211   0.000000   0.000000   0.000000   0.000000   0.000000   0.000000
     C  212   0.000000   0.000000   0.000000   0.000000   0.000000   0.000000
     H  213   0.000000   0.000000   0.000000   0.000000   0.000000   0.000000
     H  214   0.000000   0.000000   0.000000   0.000000   0.000000   0.000000
     H  215   0.000000   0.000000   0.000000   0.000000   0.000000   0.000000
     H  216   0.000000   0.000000   0.000000   0.000000   0.000000   0.000000
     H  217   0.000000   0.000000   0.000000   0.000000   0.000000   0.000000
     H  218   0.000000   0.000000   0.000000   0.000000   0.000000   0.000000
     C  219   0.000610   0.000010   0.000001   0.000006   0.000016   0.000000
     C  220   0.000009   0.000000   0.000001   0.000000   0.000002   0.000000
     C  221   0.000006   0.000000   0.000000   0.000000   0.000000   0.000000
     C  222   0.000053   0.000000   0.000000   0.000001   0.000001   0.000000
     C  223   0.000001   0.000000   0.000000   0.000000   0.000000   0.000000
     N  224   0.000003   0.000000   0.000000   0.000000   0.000001   0.000000
     C  225   0.000000   0.000000   0.000000   0.000000   0.000000   0.000000
     C  226   0.000000   0.000000   0.000000   0.000000   0.000000   0.000000
     H  227   0.000000   0.000000   0.000000   0.000000   0.000000   0.000000
     H  228   0.000002   0.000000   0.000000   0.000000   0.000000   0.000000
     H  229   0.000009   0.000000   0.000000   0.000000   0.000607   0.000019
     H  230   0.000001   0.000000   0.000000   0.000000   0.000059   0.000000
     H  231   0.000000   0.000000   0.000000   0.000000   0.000000   0.000000
     H  232   0.000000   0.000000   0.000000   0.000000   0.000000   0.000000
     H  233   0.000000   0.000000   0.000000   0.000000   0.000000   0.000000
     C  234   0.000000   0.000000   0.000000   0.000000   0.000000   0.000000
     C  235   0.000000   0.000000   0.000000   0.000000   0.000000   0.000000
     C  236   0.000000   0.000000   0.000000   0.000000   0.000000   0.000000
     C  237   0.000000   0.000000   0.000000   0.000000   0.000000   0.000000
     C  238   0.000000   0.000000   0.000000   0.000000   0.000000   0.000000
     N  239   0.000000   0.000000   0.000000   0.000000   0.000000   0.000000
     C  240   0.000000   0.000000   0.000000   0.000000   0.000000   0.000000
     C  241   0.000000   0.000000   0.000000   0.000000   0.000000   0.000000


                  C 55       H 56       H 57       H 58       H 59       H 60
 ------------------------------------------------------------------------------
     H  242   0.000000   0.000000   0.000000   0.000000   0.000000   0.000000
     H  243   0.000000   0.000000   0.000000   0.000000   0.000000   0.000000
     H  244   0.000000   0.000000   0.000000   0.000000   0.000000   0.000000
     H  245   0.000000   0.000000   0.000000   0.000000   0.000000   0.000000
     H  246   0.000000   0.000000   0.000000   0.000000   0.000000   0.000000
     H  247   0.000000   0.000000   0.000000   0.000000   0.000000   0.000000
     H  248   0.000000   0.000000   0.000000   0.000000   0.000000   0.000000
     C  249   0.000000   0.000000   0.000000   0.000000   0.000000   0.000000
     C  250   0.000000   0.000000   0.000000   0.000000   0.000000   0.000000
     C  251   0.000000   0.000000   0.000000   0.000000   0.000000   0.000000
     C  252   0.000000   0.000000   0.000000   0.000000   0.000000   0.000000
     C  253   0.000000   0.000000   0.000000   0.000000   0.000000   0.000000
     N  254   0.000000   0.000000   0.000000   0.000000   0.000000   0.000000
     C  255   0.000000   0.000000   0.000000   0.000000   0.000000   0.000000
     C  256   0.000000   0.000000   0.000000   0.000000   0.000000   0.000000
     H  257   0.000000   0.000000   0.000000   0.000000   0.000000   0.000000
     H  258   0.000000   0.000000   0.000000   0.000000   0.000000   0.000000
     H  259   0.000000   0.000000   0.000000   0.000000   0.000000   0.000000
     H  260   0.000000   0.000000   0.000000   0.000000   0.000000   0.000000
     H  261   0.000000   0.000000   0.000000   0.000000   0.000000   0.000000
     H  262   0.000000   0.000000   0.000000   0.000000   0.000000   0.000000
     H  263   0.000000   0.000000   0.000000   0.000000   0.000000   0.000000
     C  264   0.000000   0.000000   0.000000   0.000000   0.000000   0.000000
     C  265   0.000000   0.000000   0.000000   0.000000   0.000000   0.000000
     C  266   0.000000   0.000000   0.000000   0.000000   0.000000   0.000000
     C  267   0.000000   0.000000   0.000000   0.000000   0.000000   0.000000
     C  268   0.000000   0.000000   0.000000   0.000000   0.000000   0.000000
     N  269   0.000000   0.000000   0.000000   0.000000   0.000000   0.000000
     C  270   0.000000   0.000000   0.000000   0.000000   0.000000   0.000000
     C  271   0.000000   0.000000   0.000000   0.000000   0.000000   0.000000
     H  272   0.000000   0.000000   0.000000   0.000000   0.000000   0.000000
     H  273   0.000000   0.000000   0.000000   0.000000   0.000000   0.000000
     H  274   0.000000   0.000000   0.000000   0.000000   0.000000   0.000000
     H  275   0.000000   0.000000   0.000000   0.000000   0.000000   0.000000
     H  276   0.000000   0.000000   0.000000   0.000000   0.000000   0.000000
     H  277   0.000000   0.000000   0.000000   0.000000   0.000000   0.000000
     C  278   0.000000   0.000000   0.000000   0.000000   0.000000   0.000000
     H  279   0.000000   0.000000   0.000000   0.000000   0.000000   0.000000
     H  280   0.000000   0.000000   0.000000   0.000000   0.000000   0.000000
     H  281   0.000000   0.000000   0.000000   0.000000   0.000000   0.000000
     C  282   0.000002   0.000000   0.000000   0.000000   0.000000   0.000000
     C  283   0.000002   0.000000   0.000000   0.000000   0.000000   0.000000
     C  284   0.000009   0.000000   0.000000   0.000000   0.000002   0.000001
     C  285   0.000003   0.000000   0.000000   0.000000   0.000000   0.000000
     C  286   0.000001   0.000000   0.000000   0.000000   0.000001   0.000000
     N  287   0.000005   0.000000   0.000000   0.000000   0.000000   0.000000
     C  288   0.000419   0.000000   0.000000   0.000000   0.000030   0.000045


                  C 55       H 56       H 57       H 58       H 59       H 60
 ------------------------------------------------------------------------------
     C  289   0.005025   0.000000   0.000000   0.000000   0.000034   0.000221
     H  290   0.000000   0.000000   0.000000   0.000000   0.000003   0.000000
     H  291   0.000000   0.000000   0.000000   0.000000   0.000000   0.000000
     H  292   0.000000   0.000000   0.000000   0.000000   0.000000   0.000000
     H  293   0.000004   0.000000   0.000000   0.000000   0.000000   0.000000
     H  294   0.000053   0.000000   0.000000   0.000000   0.000005   0.000001
     H  295   0.000021   0.000000   0.000000   0.000000   0.000000   0.000001
     C  296   0.000000   0.000000   0.000000   0.000000   0.000000   0.000000
     C  297   0.000001   0.000000   0.000000   0.000000   0.000000   0.000000
     C  298   0.000022   0.000000   0.000000   0.000000   0.000002   0.000001
     C  299   0.000000   0.000000   0.000000   0.000000   0.000000   0.000000
     C  300   0.000002   0.000000   0.000000   0.000000   0.000000   0.000000
     N  301   0.000001   0.000000   0.000000   0.000000   0.000000   0.000000
     C  302   0.000001   0.000000   0.000000   0.000000   0.000000   0.000000
     C  303   0.000007   0.000000   0.000000   0.000000   0.000001   0.000000
     H  304   0.000000   0.000000   0.000000   0.000000   0.000000   0.000000
     H  305   0.000000   0.000000   0.000000   0.000000   0.000000   0.000000
     H  306   0.000000   0.000000   0.000000   0.000000   0.000000   0.000000
     H  307   0.000004   0.000000   0.000000   0.000000   0.000000   0.000000
     H  308   0.000000   0.000000   0.000000   0.000000   0.000000   0.000000
     H  309   0.000001   0.000000   0.000000   0.000000   0.000000   0.000000
     H  310   0.000000   0.000000   0.000000   0.000000   0.000000   0.000000
     C  311   0.000000   0.000000   0.000000   0.000000   0.000000   0.000000
     C  312   0.000000   0.000000   0.000000   0.000000   0.000000   0.000000
     C  313   0.000000   0.000000   0.000000   0.000000   0.000000   0.000000
     C  314   0.000000   0.000000   0.000000   0.000000   0.000000   0.000000
     C  315   0.000000   0.000000   0.000000   0.000000   0.000000   0.000000
     N  316   0.000000   0.000000   0.000000   0.000000   0.000000   0.000000
     C  317   0.000002   0.000000   0.000000   0.000000   0.000000   0.000000
     C  318   0.000564   0.000000   0.000000   0.000001   0.000047   0.000025
     H  319   0.000000   0.000000   0.000000   0.000000   0.000000   0.000000
     H  320   0.000000   0.000000   0.000000   0.000000   0.000000   0.000000
     H  321   0.000047   0.000000   0.000000   0.000000   0.000003   0.000001
     H  322   0.000000   0.000000   0.000000   0.000000   0.000000   0.000000
     H  323   0.000000   0.000000   0.000000   0.000000   0.000000   0.000000
     H  324   0.000000   0.000000   0.000000   0.000000   0.000000   0.000000
     C  325   0.000000   0.000000   0.000000   0.000000   0.000000   0.000000
     C  326   0.000000   0.000000   0.000000   0.000000   0.000000   0.000000
     C  327   0.000000   0.000000   0.000000   0.000000   0.000000   0.000000
     C  328   0.000000   0.000000   0.000000   0.000000   0.000000   0.000000
     C  329   0.000000   0.000000   0.000000   0.000000   0.000000   0.000000
     N  330   0.000000   0.000000   0.000000   0.000000   0.000000   0.000000
     C  331   0.000000   0.000000   0.000000   0.000000   0.000000   0.000000
     C  332   0.000000   0.000000   0.000000   0.000000   0.000000   0.000000
     H  333   0.000000   0.000000   0.000000   0.000000   0.000000   0.000000
     H  334   0.000000   0.000000   0.000000   0.000000   0.000000   0.000000
     H  335   0.000000   0.000000   0.000000   0.000000   0.000000   0.000000


                  C 55       H 56       H 57       H 58       H 59       H 60
 ------------------------------------------------------------------------------
     H  336   0.000000   0.000000   0.000000   0.000000   0.000000   0.000000
     H  337   0.000000   0.000000   0.000000   0.000000   0.000000   0.000000
     H  338   0.000000   0.000000   0.000000   0.000000   0.000000   0.000000
     H  339   0.000000   0.000000   0.000000   0.000000   0.000000   0.000000
     H  340   0.000000   0.000000   0.000000   0.000000   0.000000   0.000000


                  H 61       H 62       C 63       C 64       C 65       C 66
 ------------------------------------------------------------------------------
     H   61   0.987025
     H   62   0.000503   0.982704
     C   63   0.000000   0.000006   3.951738
     C   64   0.000001   0.000219   1.417800   3.951932
     C   65   0.000000   0.000009   0.004598   1.415256   3.958261
     C   66   0.000000   0.000004   1.419767   0.006122   0.119395   3.944550
     C   67   0.000000   0.000003   0.118457   0.007915   1.376117   0.006466
     N   68   0.000000   0.000000   0.013226   0.106067   0.014589   1.413166
     C   69   0.000012   0.000026   0.004735   0.007339   0.979680   0.000351
     C   70   0.000003   0.000005   0.000055   0.006798   0.004597   0.002856
     H   71   0.000009   0.001237   0.004864   0.952257   0.005008   0.004957
     H   72   0.000000   0.000008   0.957671   0.004644   0.004784   0.004655
     H   73   0.000000   0.000000   0.008286   0.004575   0.000041   0.955786
     H   74   0.000007   0.000026   0.000261   0.004729   0.002321   0.000585
     H   75   0.000000   0.000000   0.000030   0.000358   0.003614   0.000148
     H   76   0.000000   0.000000   0.000002   0.000028   0.000107   0.000014
     H   77   0.000000   0.000000   0.000076   0.004037   0.009202   0.008662
     C   78   0.000027   0.000005   0.000000   0.000000   0.000000   0.000000
     C   79   0.000003   0.000000   0.000000   0.000000   0.000000   0.000000
     C   80   0.000000   0.000000   0.000000   0.000001   0.000001   0.000000
     C   81   0.000052   0.000001   0.000000   0.000000   0.000000   0.000000
     C   82   0.000000   0.000000   0.000002   0.000012   0.000003   0.000001
     N   83   0.000008   0.000000   0.000000   0.000001   0.000002   0.000000
     C   84   0.000000   0.000001   0.000015   0.000045   0.000067   0.000004
     C   85   0.000001   0.000001   0.000282   0.001540   0.002591   0.000083
     H   86   0.000000   0.000000   0.000000   0.000000   0.000000   0.000000
     H   87   0.000000   0.000000   0.000000   0.000000   0.000000   0.000000
     H   88   0.001399   0.000000   0.000000   0.000000   0.000000   0.000000
     H   89   0.000994   0.000001   0.000000   0.000000   0.000000   0.000000
     H   90   0.000000   0.000000   0.000001   0.000010   0.000004   0.000003
     H   91   0.000000   0.000000   0.000008   0.000140   0.001161   0.000013
     H   92   0.000000   0.000000   0.000002   0.000738   0.000197   0.000010
     C   93   0.000000   0.000000   0.000031   0.000040   0.000004   0.000002
     C   94   0.000000   0.000000   0.000014   0.000009   0.000002   0.000001
     C   95   0.000000   0.000000   0.000010   0.000004   0.000001   0.000001
     C   96   0.000000   0.000000   0.000236   0.000061   0.000003   0.000008
     C   97   0.000000   0.000000   0.000052   0.000004   0.000001   0.000013
     N   98   0.000000   0.000000   0.000165   0.000026   0.000002   0.000009
     C   99   0.000000   0.000000   0.000000   0.000000   0.000000   0.000000
     C  100   0.000000   0.000000   0.000002   0.000009   0.000009   0.000002
     H  101   0.000001   0.000000   0.000001   0.000001   0.000000   0.000000
     H  102   0.000002   0.000000   0.000009   0.000002   0.000000   0.000000
     H  103   0.000000   0.000000   0.000000   0.000000   0.000000   0.000000
     H  104   0.000000   0.000000   0.000000   0.000000   0.000002   0.000000
     H  105   0.000000   0.000000   0.000000   0.000001   0.000001   0.000000
     H  106   0.000000   0.000000   0.000001   0.000000   0.000000   0.000003


                  H 61       H 62       C 63       C 64       C 65       C 66
 ------------------------------------------------------------------------------
     H  107   0.000000   0.000000   0.000000   0.000000   0.000000   0.000000
     C  108   0.000000   0.000000   0.000000   0.000000   0.000000   0.000000
     C  109   0.000000   0.000000   0.000000   0.000000   0.000000   0.000000
     C  110   0.000000   0.000000   0.000000   0.000000   0.000000   0.000000
     C  111   0.000000   0.000000   0.000000   0.000000   0.000000   0.000000
     C  112   0.000000   0.000000   0.000000   0.000000   0.000000   0.000000
     N  113   0.000000   0.000000   0.000000   0.000000   0.000000   0.000000
     C  114   0.000000   0.000000   0.000000   0.000000   0.000000   0.000000
     C  115   0.000000   0.000000   0.000000   0.000000   0.000000   0.000000
     H  116   0.000000   0.000000   0.000000   0.000000   0.000000   0.000000
     H  117   0.000000   0.000000   0.000000   0.000000   0.000000   0.000000
[truncated: 534,805 more chars]
