# Supplementary material for: Characterization by SEM, TEM and Quantum-Chemical Simulations of the Spherical Carbon with Nitrogen (SCN) Active Carbon Produced by Thermal Decomposition of Poly(vinylpyridine-divinylbenzene) Copolymer
Source: Materials (Basel). 2009 Sep 7;2(3):1239–51. doi: 10.3390/ma2031239 (PMC5445732; doi:10.3390/ma2031239)
Supplement: Supplementary file 1 [file materials-02-01239-s001.zip › Supplementary Data/m02.mop]

PM3 bonds SINGLET XYZ DDMIN=0.00 DUMP=00.1 GNORM=01.115 CHARGE=+0 &
DENOUT OLDENS SCFCRT=1.D-07 EF  CYCLES=5002 PL SHIFT=010.0 restart
 SKN_2 model by PM3. Point=02. Mult=01.
  C        -3.50700602 +1    1.5457426 +1    1.7792652 +1                        -0.1511
  C        -2.32675879 +1    1.1520252 +1    1.1576059 +1                        -0.0637
  C        -1.29503994 +1    2.0738725 +1    1.0107991 +1                        -0.1362
  C        -3.62239367 +1    2.8568626 +1    2.2427503 +1                        -0.0760
  C        -1.46354995 +1    3.3757301 +1    1.4995349 +1                        -0.0090
  N        -2.62155497 +1    3.7537888 +1    2.1071627 +1                        -0.0717
  C        -0.37987695 +1    4.3719968 +1    1.3684172 +1                        -0.0613
  C         0.10200022 +1    4.6874713 +1    0.1644438 +1                        -0.1619
  H        -0.35454409 +1    1.7894129 +1    0.5261448 +1                         0.1226
  H        -2.20427954 +1    0.1234813 +1    0.7959178 +1                         0.1246
  H        -4.33306410 +1    0.8399760 +1    1.9115662 +1                         0.1154
  H        -4.52607117 +1    3.2306081 +1    2.7428629 +1                         0.1178
  C         2.95955451 +1    2.4381229 +1    3.2243131 +1                        -0.1420
  C         2.12775552 +1    3.3512407 +1    2.5847102 +1                        -0.0658
  C         1.08755512 +1    3.9522847 +1    3.2964175 +1                        -0.1176
  C         2.73578446 +1    2.1441493 +1    4.5687327 +1                        -0.0757
  C         0.91911674 +1    3.6154721 +1    4.6468732 +1                        -0.0577
  N         1.73177866 +1    2.7280303 +1    5.2626456 +1                        -0.0800
  C         0.16256606 +1    4.9526978 +1    2.6517618 +1                         0.0131
  C         0.87244113 +1    6.2918969 +1    2.4076320 +1                        -0.1133
  H         2.27652994 +1    3.6017092 +1    1.5265511 +1                         0.1164
  H         3.77805868 +1    1.9561491 +1    2.6808061 +1                         0.1160
  H         3.35233139 +1    1.4289966 +1    5.1349088 +1                         0.1154
  H        -0.69861706 +1    5.1457600 +1    3.3422031 +1                         0.0972
  H         0.15773965 +1    7.0066866 +1    1.9495185 +1                         0.0644
  H         1.66427440 +1    6.1374402 +1    1.6386186 +1                         0.0720
  H         0.13100611 +1    4.0589196 +1    5.2705297 +1                         0.1283
  C        -1.52764308 +1    9.1112038 +1    4.2546975 +1                        -0.0880
  C        -2.24975219 +1    8.4084849 +1    5.3603166 +1                        -0.0395
  C        -1.34421733 +1    7.5010336 +1    6.1284888 +1                        -0.0202
  C        -0.24449879 +1    8.8744932 +1    3.8992831 +1                        -0.1151
  C        -0.21410265 +1    7.2284938 +1    5.5021070 +1                        -0.2258
  C         0.42912643 +1    7.6871543 +1    4.4215117 +1                         0.0264
  C        -3.10889069 +1    9.2602832 +1    6.2919212 +1                        -0.1290
  C        -3.05120697 +1   10.7617972 +1    6.2633543 +1                        -0.0770
  H        -2.09978980 +1    9.8863550 +1    3.7243213 +1                         0.1045
  H         0.25009296 +1    9.4663200 +1    3.1078789 +1                         0.1216
  H        -3.19007281 +1    8.8979318 +1    7.3473891 +1                         0.1054
  H        -3.12469877 +1   11.1700083 +1    5.2351200 +1                         0.0696
  H        -3.91388404 +1   11.1848704 +1    6.8149884 +1                         0.0588
  H        -1.50150936 +1    7.3632478 +1    7.2029315 +1                         0.1163
  C         1.46384402 +1    6.9008884 +1    3.6896144 +1                         0.0018
  C         2.81621443 +1    7.5267304 +1    3.3888486 +1                        -0.0994
  H         1.72132859 +1    6.0579899 +1    4.3854388 +1                         0.0875
  H         3.58216857 +1    6.7716665 +1    3.6971971 +1                         0.0937
  C        -5.69582214 +1    5.1580410 +1    4.8951408 +1                        -0.1496
  C        -5.40613338 +1    6.5210028 +1    4.7519324 +1                        -0.0105
  C        -5.87349181 +1    7.1681023 +1    3.6085976 +1                        -0.1763
  C        -6.42394572 +1    4.4974918 +1    3.9085609 +1                        -0.0575
  C        -6.59625277 +1    6.4565329 +1    2.6523019 +1                        -0.0605
  N        -6.86734530 +1    5.1413727 +1    2.8027483 +1                        -0.0886
  C        -4.59103720 +1    7.2110081 +1    5.8122782 +1                        -0.0112
  C        -3.77340271 +1    8.3785565 +1    5.2795007 +1                        -0.1130
  H        -5.37314806 +1    4.6261113 +1    5.8031123 +1                         0.1276
  H        -6.67824079 +1    3.4325351 +1    3.9744628 +1                         0.1221
  H        -3.85627684 +1    6.4416562 +1    6.1743363 +1                         0.0861
  H        -4.22876844 +1    8.8470824 +1    4.3777588 +1                         0.1059
  H        -6.97747414 +1    6.9229491 +1    1.7332862 +1                         0.1150
  H        -5.67584211 +1    8.2502467 +1    3.4755919 +1                         0.1290
  C        -7.36429014 +1   10.7107399 +1    5.8838623 +1                        -0.1407
  C        -6.70991852 +1    9.4825651 +1    5.8380453 +1                        -0.0899
  C        -6.13077202 +1    8.9595056 +1    6.9937009 +1                        -0.1010
  C        -7.42870155 +1   11.4080436 +1    7.0880919 +1                        -0.0604
  C        -6.23809132 +1    9.7153202 +1    8.1752523 +1                        -0.0683
  N        -6.86846015 +1   10.9085394 +1    8.2163920 +1                        -0.1034
  C        -5.39307268 +1    7.6486570 +1    7.0703346 +1                        -0.0196
  C        -6.27460661 +1    6.5326465 +1    7.6521043 +1                        -0.1043
  H        -6.64125373 +1    8.9375832 +1    4.8840818 +1                         0.1209
  H        -7.82685351 +1   11.1305429 +1    4.9828491 +1                         0.1265
  H        -7.92511766 +1   12.3814630 +1    7.1822821 +1                         0.1305
  H        -4.57254980 +1    7.8332028 +1    7.8246001 +1                         0.0686
  H        -5.91953853 +1    5.5433211 +1    7.2795397 +1                         0.0604
  H        -6.11935176 +1    6.5073950 +1    8.7492863 +1                         0.0645
  H        -5.82409819 +1    9.3688457 +1    9.1309725 +1                         0.1179
  C        -8.67321327 +1    5.8057734 +1   12.3292597 +1                        -0.1483
  C        -9.00452658 +1    4.6153002 +1   11.6890317 +1                        -0.0528
  C        -8.97747365 +1    4.5576369 +1   10.3007492 +1                        -0.1540
  C        -8.32216266 +1    6.9098569 +1   11.5545203 +1                        -0.0779
  C        -8.62621658 +1    5.6994653 +1    9.5647143 +1                        -0.0402
  N        -8.30926054 +1    6.8576131 +1   10.2035852 +1                        -0.0751
  C        -8.61104858 +1    5.6264345 +1    8.0542800 +1                        -0.0210
  C        -7.75894577 +1    6.6888753 +1    7.3637399 +1                        -0.1197
  H        -9.22890187 +1    3.6267045 +1    9.7795732 +1                         0.1170
  H        -9.27818917 +1    3.7307494 +1   12.2742304 +1                         0.1138
  H        -8.67510969 +1    5.8696443 +1   13.4235385 +1                         0.1294
  H        -8.02740402 +1    7.8780845 +1   11.9943550 +1                         0.1144
  H        -8.17066064 +1    4.6275120 +1    7.7964587 +1                         0.0662
  H        -8.10415006 +1    7.7002946 +1    7.6652270 +1                         0.0843
  H        -7.93023664 +1    6.6331082 +1    6.2672857 +1                         0.0589
  C       -10.62531778 +1    7.4525760 +1    5.2705895 +1                        -0.1621
  C       -10.90305928 +1    7.8585323 +1    6.5771061 +1                        -0.0224
  C       -11.24325348 +1    9.2009526 +1    6.7889150 +1                        -0.1579
  C       -10.68857558 +1    8.3786589 +1    4.2297282 +1                        -0.0571
  C       -11.28574702 +1   10.0808480 +1    5.7097199 +1                        -0.0567
  N       -11.00934284 +1    9.6731615 +1    4.4480710 +1                        -0.0956
  C       -10.83314924 +1    6.9320972 +1    7.7614548 +1                        -0.0440
  C       -10.05004269 +1    5.6322426 +1    7.5141562 +1                        -0.1165
  H       -10.35556251 +1    6.4070166 +1    5.0611265 +1                         0.1259
  H       -10.48616403 +1    8.1047554 +1    3.1881473 +1                         0.1132
  H       -10.28873575 +1    7.5077292 +1    8.5570844 +1                         0.0968
  H       -10.59877986 +1    4.7871656 +1    7.9873093 +1                         0.0620
  H       -10.02563952 +1    5.3890792 +1    6.4288968 +1                         0.0696
  H       -11.53947971 +1   11.1420992 +1    5.8211487 +1                         0.1237
  H       -11.48594306 +1    9.5545605 +1    7.8000784 +1                         0.1274
  C       -14.44196813 +1    4.1772146 +1    6.4407363 +1                        -0.1517
  C       -13.54230641 +1    4.6878581 +1    7.3695107 +1                        -0.0701
  C       -13.19456721 +1    6.0421991 +1    7.3295184 +1                        -0.1251
  C       -14.98244872 +1    5.0298297 +1    5.4780675 +1                        -0.0604
  C       -13.77729778 +1    6.8422027 +1    6.3383372 +1                        -0.0616
  N       -14.64735141 +1    6.3390711 +1    5.4344855 +1                        -0.0686
  C       -12.22802848 +1    6.5788985 +1    8.3460314 +1                         0.0183
  C       -12.75234958 +1    7.6825343 +1    9.2110382 +1                        -0.1606
  H       -13.10751070 +1    4.0302246 +1    8.1322960 +1                         0.1078
  H       -14.72447543 +1    3.1200725 +1    6.4641282 +1                         0.1157
  H       -15.69741726 +1    4.6929953 +1    4.7184571 +1                         0.1250
  H       -12.03600275 +1    5.7442485 +1    9.0786839 +1                         0.0740
  H       -12.02637221 +1    8.0545133 +1    9.9502294 +1                         0.1041
  H       -13.54734826 +1    7.9126204 +1    6.2425695 +1                         0.1318
  C       -18.15768160 +1    7.7574323 +1   11.9123805 +1                        -0.2020
  C       -16.99238924 +1    7.6411880 +1   12.6795303 +1                        -0.0159
  C       -15.78660468 +1    8.0524816 +1   12.1234399 +1                        -0.1476
  C       -18.06206947 +1    8.1770409 +1   10.5758560 +1                        -0.0642
  C       -15.76256389 +1    8.5644628 +1   10.8209563 +1                        -0.0291
  N       -16.88682034 +1    8.5678612 +1   10.0514890 +1                        -0.0631
  C       -14.48890908 +1    9.1270341 +1   10.2394494 +1                        -0.0017
  C       -13.99681930 +1    8.1600122 +1    9.2020930 +1                        -0.1370
  H       -14.86553385 +1    8.0013061 +1   12.7156409 +1                         0.1226
  H       -17.06163349 +1    7.2566428 +1   13.7121105 +1                         0.1690
  H       -18.93897876 +1    8.2455532 +1    9.9113731 +1                         0.1298
  H       -13.73469530 +1    9.2057595 +1   11.0724444 +1                         0.0788
  H       -14.73408449 +1    7.8363342 +1    8.4540252 +1                         0.1296
  C       -14.65800748 +1   10.5261024 +1    9.6359983 +1                        -0.0995
  H       -13.77972940 +1   10.7155616 +1    8.9813819 +1                         0.0585
  H       -15.54105379 +1   10.5501415 +1    8.9646501 +1                         0.0778
  H        -0.28160906 +1    4.2641332 +1   -0.7588667 +1                         0.0930
  H         0.92076903 +1    5.3989284 +1    0.0455304 +1                         0.0956
  C         5.47178295 +1   20.9523567 +1    8.1619643 +1                        -0.1277
  C         5.94629002 +1   20.0840260 +1    9.0869419 +1                        -0.0292
  C         5.72611863 +1   18.7628334 +1    9.2593971 +1                        -0.1331
  C         4.60483359 +1   20.3255575 +1    7.2370698 +1                        -0.0498
  C         4.84539837 +1   18.2143179 +1    8.2899695 +1                         0.0196
  N         4.31784561 +1   19.0099248 +1    7.3136063 +1                        -0.0628
  C         4.48167837 +1   16.7979814 +1    8.3134443 +1                        -0.1213
  C         4.95350563 +1   15.9619585 +1    9.2375302 +1                        -0.1287
  H         6.15155359 +1   18.1230302 +1   10.0474889 +1                         0.1548
  H         5.71103522 +1   22.0184518 +1    8.1151833 +1                         0.1482
  H         4.12091516 +1   20.8846013 +1    6.4182382 +1                         0.1376
  H         3.79206132 +1   16.4423832 +1    7.5298044 +1                         0.1381
  H         5.63719782 +1   16.2879126 +1   10.0236253 +1                         0.0799
  C        10.36304111 +1   13.6238589 +1    7.5418131 +1                        -0.1669
  C         9.10420324 +1   13.1930210 +1    7.1327613 +1                        -0.0695
  C         8.57492184 +1   13.6686262 +1    5.9301059 +1                        -0.0706
  C        11.06646548 +1   14.5332376 +1    6.7550716 +1                        -0.0799
  C         9.35717151 +1   14.5530819 +1    5.1637664 +1                        -0.0614
  N        10.56944227 +1   14.9760906 +1    5.5754306 +1                        -0.0823
  C         7.23915539 +1   13.3431825 +1    5.4499627 +1                        -0.1128
  C         6.38578560 +1   12.5082444 +1    6.0530489 +1                        -0.1111
  H         8.53672945 +1   12.4976989 +1    7.7761723 +1                         0.1201
  H        10.79704735 +1   13.2573678 +1    8.4873675 +1                         0.1255
  H        12.03485661 +1   14.9593625 +1    7.0634254 +1                         0.1285
  H         6.93310018 +1   13.8703627 +1    4.5337498 +1                         0.1080
  H         6.66263024 +1   11.9527270 +1    6.9599719 +1                         0.1097
  H         9.01626389 +1   14.9537558 +1    4.2007477 +1                         0.1188
  C         2.75401744 +1   13.2999653 +1    8.4560920 +1                        -0.1147
  C         1.82075143 +1   14.1000970 +1    7.7872927 +1                        -0.0837
  C         2.15313413 +1   14.6361713 +1    6.5412461 +1                        -0.0851
  C         3.86843676 +1   12.8252937 +1    7.7783924 +1                        -0.0964
  C         3.26378543 +1   14.1511801 +1    5.8596306 +1                        -0.0946
  C         4.05154856 +1   13.1488212 +1    6.4303662 +1                        -0.0776
  C         0.37827686 +1   14.1137598 +1    8.2293744 +1                        -0.0230
  C        -0.11768410 +1   12.7112259 +1    7.8284104 +1                        -0.1380
  H         2.55292479 +1   12.9813713 +1    9.4872245 +1                         0.1121
  H         4.56370057 +1   12.1393028 +1    8.2767371 +1                         0.1130
  H        -0.18673291 +1   14.8893979 +1    7.6545574 +1                         0.0883
  H         0.62448348 +1   12.2301726 +1    7.1512159 +1                         0.0962
  H        -0.14043282 +1   12.0611285 +1    8.7395644 +1                         0.0502
  H         3.47098119 +1   14.5031752 +1    4.8417246 +1                         0.1149
  H         1.48710136 +1   15.3595779 +1    6.0557887 +1                         0.1191
  C         4.98229342 +1   12.3488177 +1    5.5550719 +1                        -0.0076
  C         4.54866679 +1   10.8735368 +1    5.5217292 +1                        -0.0964
  H         4.90923211 +1   12.7357814 +1    4.5042257 +1                         0.0814
  H         4.72316013 +1   10.4209810 +1    6.5186724 +1                         0.0540
  H         5.19373803 +1   10.3028970 +1    4.8154966 +1                         0.0619
  C        -2.08477149 +1   16.7224997 +1   11.0645673 +1                        -0.1680
  C        -1.29798120 +1   15.5837162 +1   11.2787767 +1                        -0.0658
  C        -0.52701321 +1   15.5176545 +1   12.4396691 +1                        -0.1474
  C        -2.06771768 +1   17.7525393 +1   12.0025263 +1                        -0.0624
  C        -0.55223720 +1   16.5837010 +1   13.3425015 +1                        -0.0425
  N        -1.30708847 +1   17.6825513 +1   13.1192055 +1                        -0.0741
  C        -1.22835327 +1   14.5353168 +1   10.2034637 +1                        -0.0145
  C         0.23102630 +1   14.4033584 +1    9.7255332 +1                        -0.1178
  H        -2.68262221 +1   16.8282027 +1   10.1507761 +1                         0.1197
  H        -2.65444804 +1   18.6717103 +1   11.8842160 +1                         0.1165
  H        -1.83742839 +1   14.9155906 +1    9.3382823 +1                         0.0792
  H         0.75913568 +1   13.6268922 +1   10.3224930 +1                         0.0735
  H         0.76796447 +1   15.3503988 +1    9.9394623 +1                         0.0771
  H         0.03797083 +1   16.5847864 +1   14.2689001 +1                         0.1375
  H         0.10975030 +1   14.6448753 +1   12.6373406 +1                         0.1399
  C        -0.85812463 +1   11.6556551 +1   13.9013417 +1                        -0.1457
  C        -1.42629882 +1   12.5209804 +1   12.9730964 +1                        -0.0691
  C        -1.16699057 +1   12.3341301 +1   11.6139994 +1                        -0.1361
  C        -0.02688661 +1   10.6273208 +1   13.4579588 +1                        -0.0630
  C        -0.30023519 +1   11.2966334 +1   11.2355303 +1                        -0.0608
  N         0.25320155 +1   10.4659765 +1   12.1443615 +1                        -0.0647
  C        -1.83417609 +1   13.1503906 +1   10.5321046 +1                        -0.0869
  C        -3.28536510 +1   13.0828645 +1   10.7949607 +1                         0.1394
  H        -2.08560377 +1   13.3383881 +1   13.3161693 +1                         0.1322
  H        -1.05810184 +1   11.7846020 +1   14.9751023 +1                         0.1408
  H         0.43699065 +1    9.9083316 +1   14.1573218 +1                         0.1308
  H        -1.68744997 +1   12.5746695 +1    9.5626552 +1                         0.1314
  H        -3.81531054 +1   12.2097430 +1   10.3815502 +1                         0.1114
  H        -0.02791477 +1   11.1128266 +1   10.1808494 +1                         0.1385
  C        -5.84002904 +1   10.0167547 +1   14.0909856 +1                        -0.1639
  C        -6.56142602 +1   10.1241562 +1   12.9082569 +1                        -0.0652
  C        -6.45675117 +1   11.2870561 +1   12.1472624 +1                        -0.1358
  C        -5.00781152 +1   11.0688037 +1   14.4799332 +1                        -0.0583
  C        -5.62114843 +1   12.3185861 +1   12.5903948 +1                        -0.0738
  N        -4.90194889 +1   12.1911461 +1   13.7400994 +1                        -0.0692
  C        -5.50306304 +1   13.6118838 +1   11.8183687 +1                        -0.0125
  C        -4.03306252 +1   14.0024869 +1   11.6126743 +1                        -0.1668
  H        -7.01905741 +1   11.3893470 +1   11.2092254 +1                         0.1400
  H        -7.20639739 +1    9.2953332 +1   12.5709823 +1                         0.1178
  H        -5.90956201 +1    9.1174529 +1   14.7219571 +1                         0.1239
  H        -4.40030165 +1   11.0391467 +1   15.3954949 +1                         0.1242
  H        -5.98116685 +1   13.4636484 +1   10.8158360 +1                         0.0853
  H        -3.49612518 +1   14.0907112 +1   12.6064844 +1                         0.1542
  H        -3.93567247 +1   15.0409018 +1   11.1987446 +1                         0.1344
  C        -7.29494957 +1   15.0224522 +1   15.2438470 +1                        -0.1487
  C        -8.01228406 +1   14.3439553 +1   14.2560841 +1                        -0.0450
  C        -9.01099515 +1   13.4530969 +1   14.6658442 +1                        -0.1639
  C        -7.59317595 +1   14.8085431 +1   16.5891958 +1                        -0.0472
  C        -9.26221948 +1   13.2757604 +1   16.0254761 +1                        -0.0674
  N        -8.56460539 +1   13.9483077 +1   16.9704845 +1                        -0.0934
  C        -7.71101201 +1   14.5084981 +1   12.7874814 +1                        -0.0380
  C        -6.21676819 +1   14.7637225 +1   12.5323802 +1                        -0.1301
  H        -6.47132208 +1   15.6941088 +1   14.9586681 +1                         0.1332
  H        -7.05135206 +1   15.3149534 +1   17.3972172 +1                         0.1268
  H        -8.01196969 +1   13.5387192 +1   12.2939309 +1                         0.0853
  H        -6.08978298 +1   15.6817381 +1   11.9168842 +1                         0.0649
  H        -5.69535123 +1   14.9958271 +1   13.4904760 +1                         0.0925
  H       -10.02737365 +1   12.5826776 +1   16.3990443 +1                         0.1310
  H        -9.59561898 +1   12.8882363 +1   13.9282198 +1                         0.1231
  C        -7.27117217 +1   19.1426156 +1   12.0495059 +1                        -0.1527
  C        -7.55040030 +1   17.8381994 +1   11.6567043 +1                        -0.0712
  C        -8.26438883 +1   16.9929743 +1   12.5121684 +1                        -0.1244
  C        -7.71776018 +1   19.5879390 +1   13.2933077 +1                        -0.0657
  C        -8.68771797 +1   17.5066946 +1   13.7447745 +1                        -0.0579
  N        -8.41748757 +1   18.7771663 +1   14.1192497 +1                        -0.0737
  C        -8.57188610 +1   15.5861062 +1   12.0802582 +1                        -0.0167
  C       -10.07019289 +1   15.3000785 +1   12.2037304 +1                        -0.1271
  H        -7.21648366 +1   17.4791091 +1   10.6751529 +1                         0.1118
  H        -6.70975699 +1   19.8137577 +1   11.3917825 +1                         0.1155
  H        -7.52907902 +1   20.6020450 +1   13.6638649 +1                         0.1192
  H        -8.31345126 +1   15.5110846 +1   10.9894793 +1                         0.0720
  H       -10.64310972 +1   16.1811704 +1   11.8509507 +1                         0.0668
  H       -10.34527756 +1   15.1758926 +1   13.2729728 +1                         0.0680
  H        -9.24791681 +1   16.9032108 +1   14.4714048 +1                         0.1301
  C       -14.47039123 +1   16.8646973 +1   10.3341653 +1                        -0.1500
  C       -14.39846951 +1   16.5984551 +1   11.6974846 +1                        -0.0630
  C       -13.59198636 +1   15.5584177 +1   12.1507951 +1                        -0.1452
  C       -13.73045318 +1   16.0734846 +1    9.4551756 +1                        -0.0777
  C       -12.85765475 +1   14.8047466 +1   11.2269660 +1                        -0.0435
  N       -12.93836396 +1   15.0729867 +1    9.8951462 +1                        -0.0783
  C       -11.94429061 +1   13.6903185 +1   11.6786354 +1                        -0.0260
  C       -10.48157888 +1   14.0665016 +1   11.4100595 +1                        -0.1056
  H       -13.53002699 +1   15.3321885 +1   13.2217086 +1                         0.1230
  H       -14.97347804 +1   17.1989588 +1   12.4103604 +1                         0.1117
  H       -15.09971206 +1   17.6741053 +1    9.9519535 +1                         0.1165
  H       -13.76155207 +1   16.1850413 +1    8.3583714 +1                         0.1300
  H       -12.06626611 +1   13.5679024 +1   12.7870684 +1                         0.0699
  H       -10.31971772 +1   14.2314063 +1   10.3261144 +1                         0.0737
  C       -12.29757997 +1   12.3558425 +1   11.0094228 +1                        -0.0964
  H       -11.44547454 +1   11.6589437 +1   11.1480389 +1                         0.0508
  H       -12.38766110 +1   12.4853834 +1    9.9115607 +1                         0.0768
  H         4.68358910 +1   14.9065450 +1    9.2592388 +1                         0.1064
  C        -1.70282752 +1   14.7115411 +1    3.4278996 +1                        -0.1362
  C        -2.66741813 +1   14.9129845 +1    4.3850675 +1                        -0.2816
  C        -2.62664240 +1   14.2940198 +1    5.6109386 +1                        -0.1237
  C        -0.65060412 +1   13.8452345 +1    3.7408412 +1                        -0.1261
  C        -1.57001507 +1   13.4046714 +1    5.8623195 +1                        -0.0860
  N        -0.60174849 +1   13.1950430 +1    4.9259977 +1                        -0.1226
  C        -1.48706038 +1   12.6279430 +1    7.1465422 +1                        -0.0151
  C        -1.73022310 +1   11.1363854 +1    6.9141238 +1                        -0.1173
  H        -3.39924753 +1   14.4836241 +1    6.3631055 +1                         0.0966
  H        -1.75204067 +1   15.2109283 +1    2.4535099 +1                         0.1008
  H         0.19930281 +1   13.6348709 +1    3.0704481 +1                         0.1138
  H        -2.26458236 +1   13.0192552 +1    7.8575021 +1                         0.0459
  H        -0.90873307 +1   10.7219813 +1    6.2882548 +1                         0.0831
  H        -1.65064355 +1   10.6152350 +1    7.8944288 +1                         0.0413
  C         5.05208185 +1   12.1451113 +1    1.1675919 +1                        -0.1984
  C         4.63790950 +1   11.1953597 +1    2.0944618 +1                        -0.0714
  C         3.38339722 +1   11.3088164 +1    2.7055499 +1                        -0.1146
  C         4.21056533 +1   13.2157209 +1    0.8758081 +1                        -0.0653
  C         2.59766336 +1   12.4235630 +1    2.3788047 +1                        -0.0959
  N         3.00753946 +1   13.3499189 +1    1.4826129 +1                        -0.0992
  C         2.83615376 +1   10.2810042 +1    3.6697182 +1                        -0.0007
  C         3.08338106 +1   10.6820282 +1    5.1297385 +1                        -0.1160
  H         5.29303873 +1   10.3462663 +1    2.3298599 +1                         0.1176
  H         6.07370458 +1   12.0487697 +1    0.6218294 +1                         0.1995
  H         4.47128500 +1   13.9936439 +1    0.1496869 +1                         0.1164
  H         1.72458148 +1   10.2445935 +1    3.5129118 +1                         0.0785
  H         2.63901697 +1    9.8950438 +1    5.7720610 +1                         0.0601
  H         2.50069468 +1   11.6036707 +1    5.3453377 +1                         0.0837
  H         1.60607337 +1   12.6162522 +1    2.8276603 +1                         0.1334
  C         5.36324477 +1    7.1358327 +1    1.7777940 +1                        -0.1109
  C         4.27294390 +1    7.8016578 +1    1.2508243 +1                        -0.0295
  C         4.29880202 +1    8.1857915 +1   -0.1133914 +1                        -0.0957
  C         6.56719149 +1    7.0389777 +1    1.0606935 +1                        -0.4599
  C         5.45963128 +1    8.0472054 +1   -0.8308180 +1                        -0.2769
  N         6.59736562 +1    7.5455585 +1   -0.1868915 +1                         0.5568
  C         3.12820828 +1    8.2138191 +1    2.0829010 +1                        -0.1280
  C         3.42025208 +1    8.9169444 +1    3.3885705 +1                        -0.1175
  H         5.32964722 +1    6.7288803 +1    2.7988358 +1                         0.1237
  H         2.26728904 +1    8.5847519 +1    1.4876187 +1                         0.1147
  H         4.48441474 +1    8.9305460 +1    3.7407117 +1                         0.1082
  H         5.53536133 +1    8.3475598 +1   -1.8899754 +1                         0.1457
  H         3.40571028 +1    8.6147969 +1   -0.5835607 +1                         0.1318
  C       -17.42548352 +1   11.6992750 +1   13.3763234 +1                        -0.0883
  C       -16.19296742 +1   11.6064800 +1   12.7463956 +1                        -0.0929
  C       -16.08407976 +1   11.7494050 +1   11.3474834 +1                        -0.1222
  C       -18.51691959 +1   11.9433335 +1   12.5455630 +1                        -0.2109
  C       -17.24499446 +1   12.0029522 +1   10.6121399 +1                        -0.1056
  N       -18.45418837 +1   12.0912744 +1   11.2566737 +1                         0.0338
  C       -14.75282855 +1   11.6933121 +1   10.6362234 +1                        -0.0304
  C       -13.55417919 +1   11.7156757 +1   11.5945588 +1                        -0.1248
  H       -15.28051529 +1   11.4417336 +1   13.3390348 +1                         0.1215
  H       -17.54258759 +1   11.5899395 +1   14.4581571 +1                         0.1264
  H       -14.71975215 +1   12.6332113 +1   10.0126913 +1                         0.0775
  H       -13.84421528 +1   12.2267537 +1   12.5405757 +1                         0.0697
  H       -13.31959311 +1   10.6711036 +1   11.9033813 +1                         0.0611
  H       -17.25553245 +1   12.1441930 +1    9.5153489 +1                         0.1305
  H        -9.80732781 +1   13.2222641 +1   11.6871779 +1                         0.0559
 Tv        26.04776844 +1    0.0000000 +0    0.0000000 +0 
 Tv         0.00000000 +0   20.2687646 +1    0.0000000 +0 
 Tv         0.00000000 +0    0.0000000 +0   12.7322566 +1 
 
