# Supplementary material for: Characterization by SEM, TEM and Quantum-Chemical Simulations of the Spherical Carbon with Nitrogen (SCN) Active Carbon Produced by Thermal Decomposition of Poly(vinylpyridine-divinylbenzene) Copolymer
Source: Materials (Basel). 2009 Sep 7;2(3):1239–51. doi: 10.3390/ma2031239 (PMC5445732; doi:10.3390/ma2031239)
Supplement: Supplementary file 1 [file materials-02-01239-s001.zip › Supplementary Data/m02.out]

 *******************************************************************************
 ** Site#:  128            For non-commercial use only         Version 7.334W **
 *******************************************************************************
 ** Cite this work as: MOPAC2007, James J. P. Stewart, Stewart Computational  **
 ** Chemistry, Version 7.334W web: HTTP://OpenMOPAC.net   Days remaining:  51 **
 *******************************************************************************
 **                                                                           **
 **                                MOPAC2007                                  **
 **                                                                           **
 *******************************************************************************

                            PM3 CALCULATION RESULTS


 *******************************************************************************
 *  CALCULATION DONE:                                Fri Jan 25 18:30:40 2008  *
 *  PM3      - The PM3 Hamiltonian to be used
 *  SINGLET  - SPIN STATE DEFINED AS A SINGLET
 *
 *
 *
 *                 CHARGE ON SYSTEM =     0
 *
 *
 *
 *  XYZ      - CARTESIAN COORDINATE SYSTEM TO BE USED
 *  RESTART  - CALCULATION RESTARTED
 *  EF       - USE EF ROUTINE FOR MINIMUM SEARCH
 *  T=       - A TIME OF 172800.0 SECONDS REQUESTED
 *  DUMP=N   - RESTART FILE WRITTEN EVERY     0.100 SECONDS
 *  CYCLES=  - DO A MAXIMUM OF  5002 STEPS
 *  DDMIN=   - MINIMUM TRUST RADIUS  0.000 ANG/RAD
 *  GNORM=   - EXIT WHEN GRADIENT NORM DROPS BELOW 1.11    
 *  SCFCRT   - DEFAULT SCF CRITERION REPLACED BY   0.100E-06
 *  SHIFT    - A DAMPING FACTOR OF   10.00 DEFINED
 *  DENOUT   - DENSITY MATRIX OUTPUT ON CHANNEL 10
 *  OLDENS   - INITIAL DENSITY MATRIX READ OF DISK
 *  BONDS    - FINAL BOND-ORDER MATRIX TO BE PRINTED
 *   PL      - MONITOR CONVERGENCE IN DENSITY MATRIX
 *******************************************************************************
PM3 bonds SINGLET XYZ DDMIN=0.00 DUMP=00.1 GNORM=01.115 CHARGE=+0 &
DENOUT OLDENS SCFCRT=1.D-07 EF  CYCLES=5002 PL SHIFT=010.0 restart
 SKN_2 model by PM3. Point=02. Mult=01.
   ATOM   CHEMICAL     X               Y              Z
  NUMBER   SYMBOL (ANGSTROMS)     (ANGSTROMS)    (ANGSTROMS)
 
     1       C         -2.2239750  *    1.337872  *    0.806947  *
     2       C         -0.9066491  *    0.947916  *    0.588290  *
     3       C          0.1005395  *    1.906342  *    0.622872  *
     4       C         -2.4982948  *    2.682878  *    1.060153  *
     5       C         -0.2313312  *    3.241497  *    0.885795  *
     6       N         -1.5225552  *    3.615852  *    1.102434  *
     7       C          0.8160632  *    4.282098  *    0.914312  *
     8       C          1.5631137  *    4.502989  *   -0.169486  *
     9       H          1.1441688  *    1.628895  *    0.448987  *
    10       H         -0.6675169  *   -0.102950  *    0.393100  *
    11       H         -3.0340673  *    0.601377  *    0.786101  *
    12       H         -3.5142204  *    3.053946  *    1.239910  *
    13       C          4.0251080  *    3.198510  *    3.675822  *
    14       C          3.2556724  *    3.982797  *    2.823029  *
    15       C          1.9027277  *    4.185422  *    3.104814  *
    16       C          3.4250590  *    2.623480  *    4.795036  *
    17       C          1.3636025  *    3.581271  *    4.249588  *
    18       N          2.1151610  *    2.817376  *    5.071791  *
    19       C          1.0150726  *    5.020771  *    2.217471  *
    20       C          1.5690083  *    6.430137  *    1.974392  *
    21       H          3.7043188  *    4.440294  *    1.931940  *
    22       H          5.0874330  *    3.033435  *    3.471092  *
    23       H          3.9730511  *    1.988541  *    5.508363  *
    24       H          0.0195621  *    5.133079  *    2.717513  *
    25       H          0.7993018  *    7.030136  *    1.448747  *
    26       H          2.4202955  *    6.359021  *    1.257295  *
    27       H          0.3111645  *    3.699427  *    4.537532  *
    28       C         -1.2844958  *    8.925707  *    3.881174  *
    29       C         -1.6156086  *    8.403735  *    5.161521  *
    30       C         -0.5967794  *    7.719658  *    5.891195  *
    31       C         -0.0439441  *    8.741225  *    3.301624  *
    32       C          0.5263432  *    7.506679  *    5.184474  *
    33       C          0.8869081  *    7.859109  *    3.924205  *
    34       C         -2.8442464  *    8.833533  *    5.925569  *
    35       C         -2.9557619  *   10.348296  *    6.092357  *
    36       H         -2.0377789  *    9.519448  *    3.346995  *
    37       H          0.1891687  *    9.194840  *    2.323694  *
    38       H         -2.8339755  *    8.376492  *    6.956535  *
    39       H         -2.7960833  *   10.869597  *    5.127802  *
    40       H         -3.9851657  *   10.609371  *    6.410735  *
    41       H         -0.6734456  *    7.562586  *    6.972116  *
    42       C          2.0247091  *    7.160673  *    3.249585  *
    43       C          3.2962127  *    7.925148  *    2.931995  *
    44       H          2.3600779  *    6.388749  *    3.992386  *
    45       H          4.1447823  *    7.236876  *    3.179297  *
    46       C         -6.1659092  *    5.232735  *    4.902114  *
    47       C         -5.7055283  *    6.543474  *    4.730708  *
    48       C         -6.1686197  *    7.257743  *    3.624575  *
    49       C         -7.0505839  *    4.684254  *    3.975354  *
    50       C         -7.0452833  *    6.653092  *    2.724468  *
    51       N         -7.4777124  *    5.384795  *    2.898250  *
    52       C         -4.6944494  *    7.105001  *    5.694790  *
    53       C         -3.8549078  *    8.180624  *    5.108206  *
    54       H         -5.8441568  *    4.652338  *    5.782631  *
    55       H         -7.4396864  *    3.663476  *    4.065334  *
    56       H         -3.9992395  *    6.249849  *    5.926939  *
    57       H         -4.0914768  *    8.556551  *    4.103127  *
    58       H         -7.4200150  *    7.171580  *    1.832491  *
    59       H         -5.8317697  *    8.304380  *    3.474029  *
    60       C         -7.0033466  *   10.858839  *    6.180653  *
    61       C         -6.4632144  *    9.583807  *    6.025154  *
    62       C         -5.9027276  *    8.928820  *    7.120972  *
    63       C         -6.9703647  *   11.465313  *    7.433865  *
    64       C         -5.9132070  *    9.597634  *    8.358795  *
    65       N         -6.4300609  *   10.835923  *    8.506143  *
    66       C         -5.2603910  *    7.568595  *    7.073307  *
    67       C         -6.1223142  *    6.507704  *    7.773885  *
    68       H         -6.4599647  *    9.109220  *    5.030361  *
    69       H         -7.4525349  *   11.381307  *    5.327546  *
    70       H         -7.3761049  *   12.466313  *    7.617930  *
    71       H         -4.3214876  *    7.681019  *    7.691446  *
    72       H         -5.8835602  *    5.502384  *    7.356595  *
    73       H         -5.8241364  *    6.466044  *    8.840814  *
    74       H         -5.5053303  *    9.141965  *    9.270219  *
    75       C         -8.1642418  *    5.469732  *   12.636649  *
    76       C         -8.5597844  *    4.339477  *   11.927911  *
    77       C         -8.6349297  *    4.395040  *   10.541236  *
    78       C         -7.8521843  *    6.628029  *   11.926923  *
    79       C         -8.3213362  *    5.588768  *    9.873923  *
    80       N         -7.9313369  *    6.685464  *   10.578406  *
    81       C         -8.4308761  *    5.641743  *    8.366520  *
    82       C         -7.6223355  *    6.751555  *    7.694464  *
    83       H         -8.9435725  *    3.514706  *    9.966644  *
    84       H         -8.8080409  *    3.413987  *   12.457158  *
    85       H         -8.0959423  *    5.453012  *   13.731009  *
    86       H         -7.5255099  *    7.555867  *   12.425537  *
    87       H         -8.0167558  *    4.666992  *    7.993342  *
    88       H         -7.8812631  *    7.734159  *    8.141140  *
    89       H         -7.9239682  *    6.824487  *    6.626861  *
    90       C        -10.5491343  *    8.055181  *    6.297512  *
    91       C        -10.7546588  *    8.068536  *    7.678691  *
    92       C        -10.9781475  *    9.303179  *    8.297929  *
    93       C        -10.6023132  *    9.250117  *    5.580146  *
    94       C        -11.0325837  *   10.462489  *    7.526791  *
    95       N        -10.8520019  *   10.432243  *    6.186988  *
    96       C        -10.7556588  *    6.815324  *    8.513412  *
    97       C         -9.9066831  *    5.676608  *    7.932914  *
    98       H        -10.3453561  *    7.101112  *    5.786904  *
    99       H        -10.4549612  *    9.293222  *    4.495081  *
   100       H        -10.3159556  *    7.099109  *    9.504221  *
   101       H        -10.3640321  *    4.703853  *    8.218621  *
   102       H         -9.9541347  *    5.706044  *    6.819736  *
   103       H        -11.2344521  *   11.447770  *    7.966590  *
   104       H        -11.1300256  *    9.366205  *    9.383657  *
   105       C        -13.7735839  *    3.764928  *    6.496247  *
   106       C        -13.1557939  *    4.336159  *    7.603042  *
   107       C        -12.8871124  *    5.709891  *    7.619993  *
   108       C        -14.1178028  *    4.577851  *    5.415625  *
   109       C        -13.2713156  *    6.467899  *    6.507121  *
   110       N        -13.8674070  *    5.906614  *    5.430553  *
   111       C        -12.1964078  *    6.303277  *    8.814910  *
   112       C        -12.9733953  *    7.348483  *    9.548421  *
   113       H        -12.8765455  *    3.711331  *    8.460401  *
   114       H        -13.9882512  *    2.691873  *    6.471776  *
   115       H        -14.6021902  *    4.191072  *    4.511299  *
   116       H        -12.0758665  *    5.472016  *    9.562700  *
   117       H        -12.4572852  *    7.727751  *   10.445129  *
   118       H        -13.0930286  *    7.550488  *    6.444618  *
   119       C        -18.4469338  *    7.907286  *   12.004700  *
   120       C        -17.2363446  *    7.627591  *   12.652622  *
   121       C        -16.0498987  *    7.883661  *   11.980373  *
   122       C        -18.4252362  *    8.281458  *   10.652136  *
   123       C        -16.0854089  *    8.409744  *   10.680108  *
   124       N        -17.2631958  *    8.521450  *   10.011413  *
   125       C        -14.8116815  *    8.915463  *   10.052601  *
   126       C        -14.1776378  *    7.829711  *    9.232238  *
   127       H        -15.0896380  *    7.705244  *   12.477021  *
   128       H        -17.2559576  *    7.250016  *   13.691364  *
   129       H        -19.3489540  *    8.444836  *   10.070155  *
   130       H        -14.1236736  *    9.184647  *   10.903299  *
   131       H        -14.7378597  *    7.482430  *    8.355652  *
   132       C        -14.9715435  *   10.169051  *    9.183137  *
   133       H        -14.0616163  *   10.249792  *    8.547791  *
   134       H        -15.8200461  *   10.045216  *    8.481721  *
   135       H          1.4350275  *    3.962741  *   -1.101746  *
   136       H          2.3528497  *    5.256391  *   -0.174697  *
   137       C          5.8523536  *   20.991238  *    8.503864  *
   138       C          6.2524254  *   20.029821  *    9.375204  *
   139       C          5.9030034  *   18.723415  *    9.441419  *
   140       C          4.9411578  *   20.514430  *    7.537456  *
   141       C          4.9850139  *   18.324148  *    8.437940  *
   142       N          4.5334465  *   19.228260  *    7.519409  *
   143       C          4.4971505  *   16.946720  *    8.354352  *
   144       C          4.8806077  *   16.006630  *    9.215830  *
   145       H          6.2672391  *   17.995871  *   10.182403  *
   146       H          6.1894198  *   22.031121  *    8.530842  *
   147       H          4.5155369  *   21.168014  *    6.758968  *
   148       H          3.7953270  *   16.714920  *    7.538993  *
   149       H          5.5782548  *   16.214240  *   10.029146  *
   150       C          9.9795502  *   14.750866  *    7.256264  *
   151       C          8.7816908  *   14.228755  *    6.779998  *
   152       C          8.0200693  *   14.968905  *    5.871641  *
   153       C         10.3957693  *   16.009170  *    6.825409  *
   154       C          8.5127361  *   16.218403  *    5.453921  *
   155       N          9.6715958  *   16.721074  *    5.929127  *
   156       C          6.7318427  *   14.507993  *    5.368475  *
   157       C          6.0965853  *   13.427225  *    5.837932  *
   158       H          8.4234459  *   13.246803  *    7.137035  *
   159       H         10.5864918  *   14.186059  *    7.973230  *
   160       H         11.3160425  *   16.481922  *    7.204739  *
   161       H          6.2774098  *   15.128199  *    4.582729  *
   162       H          6.5499397  *   12.808542  *    6.628311  *
   163       H          7.9775281  *   16.851919  *    4.735035  *
   164       C          2.4671328  *   13.282143  *    8.388408  *
   165       C          1.4145783  *   14.034765  *    7.856788  *
   166       C          1.6147050  *   14.727891  *    6.661487  *
   167       C          3.6038341  *   13.041568  *    7.628369  *
   168       C          2.7487900  *   14.478408  *    5.896667  *
   169       C          3.6956636  *   13.547941  *    6.328684  *
   170       C          0.0088734  *   13.884283  *    8.381955  *
   171       C         -0.3806933  *   12.434185  *    8.039997  *
   172       H          2.3646879  *   12.819755  *    9.377425  *
   173       H          4.4038292  *   12.402753  *    8.022346  *
   174       H         -0.6616117  *   14.583470  *    7.818641  *
   175       H          0.4349630  *   11.947017  *    7.460006  *
   176       H         -0.4512727  *   11.826214  *    8.978630  *
   177       H          2.8626348  *   14.970376  *    4.923186  *
   178       H          0.8403229  *   15.404584  *    6.279367  *
   179       C          4.7309217  *   13.040108  *    5.358988  *
   180       C          4.6245222  *   11.516944  *    5.164661  *
   181       H          4.5418128  *   13.512354  *    4.359047  *
   182       H          4.9420793  *   11.005250  *    6.095082  *
   183       H          5.3596637  *   11.210067  *    4.384761  *
   184       C         -2.5875750  *   16.420685  *   11.138284  *
   185       C         -1.7226319  *   15.348489  *   11.395573  *
   186       C         -0.9724056  *   15.371559  *   12.571669  *
   187       C         -2.6840390  *   17.460608  *   12.061569  *
   188       C         -1.1243975  *   16.434770  *   13.465507  *
   189       N         -1.9650271  *   17.461813  *   13.208515  *
   190       C         -1.5798337  *   14.264963  *   10.362627  *
   191       C         -0.1181141  *   14.207237  *    9.872788  *
   192       H         -3.1661555  *   16.463055  *   10.205946  *
   193       H         -3.3380803  *   18.327028  *   11.905873  *
   194       H         -2.2216141  *   14.560423  *    9.488362  *
   195       H          0.4568154  *   13.482395  *   10.486952  *
   196       H          0.3629081  *   15.190249  *   10.051735  *
   197       H         -0.5794878  *   16.485944  *   14.416876  *
   198       H         -0.2583077  *   14.566710  *   12.792901  *
   199       C         -0.9405800  *   11.709589  *   14.217245  *
   200       C         -1.6197795  *   12.430177  *   13.241526  *
   201       C         -1.3602043  *   12.170857  *   11.894787  *
   202       C         -0.0195330  *   10.736758  *   13.827173  *
   203       C         -0.4014608  *   11.199668  *   11.567090  *
   204       N          0.2463345  *   10.498829  *   12.521606  *
   205       C         -2.0915949  *   12.861900  *   10.769728  *
   206       C         -3.5322536  *   12.711829  *   11.046058  *
   207       H         -2.3619303  *   13.192955  *   13.532047  *
   208       H         -1.1222116  *   11.915825  *   15.283086  *
   209       H          0.5307666  *   10.120478  *   14.560192  *
   210       H         -1.9056788  *   12.230604  *    9.848510  *
   211       H         -4.0015706  *   11.772037  *   10.714596  *
   212       H         -0.1334962  *   10.978821  *   10.516243  *
   213       C         -5.7738752  *    9.949260  *   14.854277  *
   214       C         -6.4537596  *    9.787440  *   13.653766  *
   215       C         -6.4624666  *   10.825553  *   12.724146  *
   216       C         -5.0955199  *   11.146046  *   15.094996  *
   217       C         -5.7800055  *   12.010048  *   13.020482  *
   218       N         -5.1011731  *   12.148631  *   14.193600  *
   219       C         -5.7714040  *   13.172373  *   12.054918  *
   220       C         -4.3347907  *   13.645677  *   11.794464  *
   221       H         -6.9984058  *   10.716882  *   11.772438  *
   222       H         -6.9781840  *    8.844312  *   13.428646  *
   223       H         -5.7602451  *    9.150135  *   15.610547  *
   224       H         -4.5307301  *   11.338370  *   16.015593  *
   225       H         -6.2167875  *   12.824858  *   11.086335  *
   226       H         -3.7965214  *   13.863532  *   12.765585  *
   227       H         -4.3190831  *   14.643548  *   11.281716  *
   228       C         -7.8867167  *   14.262573  *   15.213642  *
   229       C         -8.4974008  *   13.693540  *   14.094238  *
   230       C         -9.4897291  *   12.728852  *   14.304010  *
   231       C         -8.2729239  *   13.862330  *   16.492129  *
   232       C         -9.8334893  *   12.367632  *   15.605974  *
   233       N         -9.2308759  *   12.927033  *   16.679863  *
   234       C         -8.0981264  *   14.060464  *   12.687816  *
   235       C         -6.5948805  *   14.355457  *   12.573203  *
   236       H         -7.0832705  *   15.002502  *   15.079628  *
   237       H         -7.8201900  *   14.276506  *   17.401201  *
   238       H         -8.3361135  *   13.167898  *   12.045744  *
   239       H         -6.4367297  *   15.211947  *   11.882176  *
   240       H         -6.1939978  *   14.702071  *   13.553998  *
   241       H        -10.6029950  *   11.618380  *   15.829083  *
   242       H         -9.9955664  *   12.255341  *   13.453388  *
   243       C         -7.5805455  *   18.744038  *   12.531658  *
   244       C         -7.8464659  *   17.496330  *   11.978470  *
   245       C         -8.6052534  *   16.567223  *   12.696467  *
   246       C         -8.0834703  *   19.049466  *   13.795667  *
   247       C         -9.0770149  *   16.937316  *   13.962856  *
   248       N         -8.8200334  *   18.154027  *   14.492161  *
   249       C         -8.9208543  *   15.229474  *   12.086471  *
   250       C        -10.4279819  *   14.973769  *   12.136209  *
   251       H         -7.4695684  *   17.247604  *   10.978993  *
   252       H         -6.9861278  *   19.480281  *   11.981366  *
   253       H         -7.9101072  *   20.012771  *   14.288252  *
   254       H         -8.6310039  *   15.280347  *   11.003549  *
   255       H        -10.9672728  *   15.928268  *   11.970424  *
   256       H        -10.7209841  *   14.645390  *   13.156721  *
   257       H         -9.6723167  *   16.259557  *   14.589803  *
   258       C        -14.9363722  *   16.922084  *   10.936144  *
   259       C        -14.7178313  *   16.397907  *   12.205460  *
   260       C        -13.8809295  *   15.295881  *   12.354775  *
   261       C        -14.3059992  *   16.324830  *    9.843363  *
   262       C        -13.2636588  *   14.741584  *   11.226131  *
   263       N        -13.4832138  *   15.263819  *    9.987788  *
   264       C        -12.3437646  *   13.549186  *   11.361017  *
   265       C        -10.8883220  *   13.950724  *   11.105863  *
   266       H        -13.7012849  *   14.866286  *   13.348297  *
   267       H        -15.2021241  *   16.843097  *   13.081516  *
   268       H        -15.5969467  *   17.782738  *   10.790749  *
   269       H        -14.4596944  *   16.664508  *    8.804834  *
   270       H        -12.4047224  *   13.182806  *   12.420031  *
   271       H        -10.7671467  *   14.349024  *   10.078805  *
   272       C        -12.7883892  *   12.401001  *   10.447449  *
   273       H        -11.9741329  *   11.650784  *   10.362323  *
   274       H        -12.9482576  *   12.765393  *    9.410253  *
   275       H          4.5255858  *   14.978040  *    9.155185  *
   276       C         -1.5110775  *   14.143248  *    3.390558  *
   277       C         -2.5173966  *   14.462162  *    4.272961  *
   278       C         -2.6000323  *   13.903419  *    5.524808  *
   279       C         -0.5568770  *   13.212625  *    3.815282  *
   280       C         -1.6261807  *   12.962240  *    5.897869  *
   281       N         -0.6228082  *   12.632612  *    5.035239  *
   282       C         -1.6805908  *   12.282696  *    7.240452  *
   283       C         -1.9317534  *   10.776443  *    7.127194  *
   284       H         -3.4065270  *   14.186876  *    6.207283  *
   285       H         -1.4485853  *   14.606038  *    2.400722  *
   286       H          0.3074597  *   12.904538  *    3.205301  *
   287       H         -2.5258468  *   12.750258  *    7.809154  *
   288       H         -0.9718517  *   10.262759  *    6.889027  *
   289       H         -2.2356335  *   10.393182  *    8.125538  *
   290       C          5.0861307  *   12.970207  *    1.148668  *
   291       C          4.7558131  *   11.979409  *    2.065161  *
   292       C          3.4144093  *   11.728080  *    2.369152  *
   293       C          4.0640105  *   13.716810  *    0.559584  *
   294       C          2.4439604  *   12.526840  *    1.754250  *
   295       N          2.7675088  *   13.499824  *    0.870539  *
   296       C          3.0052364  *   10.628594  *    3.319711  *
   297       C          3.2225319  *   11.038273  *    4.782585  *
   298       H          5.5402954  *   11.397148  *    2.575854  *
   299       H          6.1325935  *   13.156195  *    0.883394  *
   300       H          4.2561088  *   14.507222  *   -0.173317  *
   301       H          1.9062938  *   10.439152  *    3.191813  *
   302       H          2.9563713  *   10.165023  *    5.413294  *
   303       H          2.4763204  *   11.822953  *    5.034914  *
   304       H          1.3659791  *   12.412120  *    1.960458  *
   305       C          5.7185074  *    7.636875  *    1.204765  *
   306       C          4.6190606  *    8.338514  *    0.750165  *
   307       C          4.5827571  *    8.742807  *   -0.608518  *
   308       C          6.8469304  *    7.434426  *    0.393247  *
   309       C          5.6691058  *    8.510116  *   -1.415852  *
   310       N          6.8025530  *    7.895562  *   -0.871926  *
   311       C          3.4929011  *    8.682870  *    1.639125  *
   312       C          3.7557034  *    9.364660  *    2.964003  *
   313       H          5.7405726  *    7.246950  *    2.234193  *
   314       H          2.5824767  *    8.993479  *    1.083655  *
   315       H          4.8227704  *    9.473236  *    3.271245  *
   316       H          5.6854110  *    8.808304  *   -2.477694  *
   317       H          3.6958367  *    9.245488  *   -1.010271  *
   318       C        -18.1024774  *   11.773773  *   12.315433  *
   319       C        -16.8260275  *   11.523647  *   11.832433  *
   320       C        -16.5210923  *   11.710285  *   10.462943  *
   321       C        -18.9994961  *   12.185438  *   11.339713  *
   322       C        -17.5226460  *   12.132459  *    9.589299  *
   323       N        -18.7869174  *   12.358807  *   10.090215  *
   324       C        -15.1276957  *   11.507386  *    9.922706  *
   325       C        -14.0514927  *   11.734967  *   10.991358  *
   326       H        -16.0383531  *   11.185550  *   12.517175  *
   327       H        -18.3876249  *   11.660363  *   13.364556  *
   328       H        -14.9836256  *   12.306934  *    9.143892  *
   329       H        -14.4796877  *   12.357719  *   11.806341  *
   330       H        -13.7851292  *   10.772285  *   11.481311  *
   331       H        -17.3786153  *   12.312350  *    8.509059  *
   332       H        -10.2414550  *   13.047921  *   11.158757  *
   333      Tv         26.4838862  *    0.000000       0.000000   
   334      Tv          0.0000000      20.199525  *    0.000000   
   335      Tv          0.0000000       0.000000      13.647488  *
 

              THE SYSTEM IS A  SOLID         


                UNIT CELL TRANSLATION VECTORS

              X              Y              Z
    T1 =  26.4838862      0.0000000      0.0000000
    T2 =   0.0000000     20.1995247      0.0000000
    T3 =   0.0000000      0.0000000     13.6474883


          CARTESIAN COORDINATES 

    NO.       ATOM         X         Y         Z

     1         C       -2.2240    1.3379    0.8069
     2         C       -0.9066    0.9479    0.5883
     3         C        0.1005    1.9063    0.6229
     4         C       -2.4983    2.6829    1.0602
     5         C       -0.2313    3.2415    0.8858
     6         N       -1.5226    3.6159    1.1024
     7         C        0.8161    4.2821    0.9143
     8         C        1.5631    4.5030   -0.1695
     9         H        1.1442    1.6289    0.4490
    10         H       -0.6675   -0.1030    0.3931
    11         H       -3.0341    0.6014    0.7861
    12         H       -3.5142    3.0539    1.2399
    13         C        4.0251    3.1985    3.6758
    14         C        3.2557    3.9828    2.8230
    15         C        1.9027    4.1854    3.1048
    16         C        3.4251    2.6235    4.7950
    17         C        1.3636    3.5813    4.2496
    18         N        2.1152    2.8174    5.0718
    19         C        1.0151    5.0208    2.2175
    20         C        1.5690    6.4301    1.9744
    21         H        3.7043    4.4403    1.9319
    22         H        5.0874    3.0334    3.4711
    23         H        3.9731    1.9885    5.5084
    24         H        0.0196    5.1331    2.7175
    25         H        0.7993    7.0301    1.4487
    26         H        2.4203    6.3590    1.2573
    27         H        0.3112    3.6994    4.5375
    28         C       -1.2845    8.9257    3.8812
    29         C       -1.6156    8.4037    5.1615
    30         C       -0.5968    7.7197    5.8912
    31         C       -0.0439    8.7412    3.3016
    32         C        0.5263    7.5067    5.1845
    33         C        0.8869    7.8591    3.9242
    34         C       -2.8442    8.8335    5.9256
    35         C       -2.9558   10.3483    6.0924
    36         H       -2.0378    9.5194    3.3470
    37         H        0.1892    9.1948    2.3237
    38         H       -2.8340    8.3765    6.9565
    39         H       -2.7961   10.8696    5.1278
    40         H       -3.9852   10.6094    6.4107
    41         H       -0.6734    7.5626    6.9721
    42         C        2.0247    7.1607    3.2496
    43         C        3.2962    7.9251    2.9320
    44         H        2.3601    6.3887    3.9924
    45         H        4.1448    7.2369    3.1793
    46         C       -6.1659    5.2327    4.9021
    47         C       -5.7055    6.5435    4.7307
    48         C       -6.1686    7.2577    3.6246
    49         C       -7.0506    4.6843    3.9754
    50         C       -7.0453    6.6531    2.7245
    51         N       -7.4777    5.3848    2.8982
    52         C       -4.6944    7.1050    5.6948
    53         C       -3.8549    8.1806    5.1082
    54         H       -5.8442    4.6523    5.7826
    55         H       -7.4397    3.6635    4.0653
    56         H       -3.9992    6.2498    5.9269
    57         H       -4.0915    8.5566    4.1031
    58         H       -7.4200    7.1716    1.8325
    59         H       -5.8318    8.3044    3.4740
    60         C       -7.0033   10.8588    6.1807
    61         C       -6.4632    9.5838    6.0252
    62         C       -5.9027    8.9288    7.1210
    63         C       -6.9704   11.4653    7.4339
    64         C       -5.9132    9.5976    8.3588
    65         N       -6.4301   10.8359    8.5061
    66         C       -5.2604    7.5686    7.0733
    67         C       -6.1223    6.5077    7.7739
    68         H       -6.4600    9.1092    5.0304
    69         H       -7.4525   11.3813    5.3275
    70         H       -7.3761   12.4663    7.6179
    71         H       -4.3215    7.6810    7.6914
    72         H       -5.8836    5.5024    7.3566
    73         H       -5.8241    6.4660    8.8408
    74         H       -5.5053    9.1420    9.2702
    75         C       -8.1642    5.4697   12.6366
    76         C       -8.5598    4.3395   11.9279
    77         C       -8.6349    4.3950   10.5412
    78         C       -7.8522    6.6280   11.9269
    79         C       -8.3213    5.5888    9.8739
    80         N       -7.9313    6.6855   10.5784
    81         C       -8.4309    5.6417    8.3665
    82         C       -7.6223    6.7516    7.6945
    83         H       -8.9436    3.5147    9.9666
    84         H       -8.8080    3.4140   12.4572
    85         H       -8.0959    5.4530   13.7310
    86         H       -7.5255    7.5559   12.4255
    87         H       -8.0168    4.6670    7.9933
    88         H       -7.8813    7.7342    8.1411
    89         H       -7.9240    6.8245    6.6269
    90         C      -10.5491    8.0552    6.2975
    91         C      -10.7547    8.0685    7.6787
    92         C      -10.9781    9.3032    8.2979
    93         C      -10.6023    9.2501    5.5801
    94         C      -11.0326   10.4625    7.5268
    95         N      -10.8520   10.4322    6.1870
    96         C      -10.7557    6.8153    8.5134
    97         C       -9.9067    5.6766    7.9329
    98         H      -10.3454    7.1011    5.7869
    99         H      -10.4550    9.2932    4.4951
   100         H      -10.3160    7.0991    9.5042
   101         H      -10.3640    4.7039    8.2186
   102         H       -9.9541    5.7060    6.8197
   103         H      -11.2345   11.4478    7.9666
   104         H      -11.1300    9.3662    9.3837
   105         C      -13.7736    3.7649    6.4962
   106         C      -13.1558    4.3362    7.6030
   107         C      -12.8871    5.7099    7.6200
   108         C      -14.1178    4.5779    5.4156
   109         C      -13.2713    6.4679    6.5071
   110         N      -13.8674    5.9066    5.4306
   111         C      -12.1964    6.3033    8.8149
   112         C      -12.9734    7.3485    9.5484
   113         H      -12.8765    3.7113    8.4604
   114         H      -13.9883    2.6919    6.4718
   115         H      -14.6022    4.1911    4.5113
   116         H      -12.0759    5.4720    9.5627
   117         H      -12.4573    7.7278   10.4451
   118         H      -13.0930    7.5505    6.4446
   119         C      -18.4469    7.9073   12.0047
   120         C      -17.2363    7.6276   12.6526
   121         C      -16.0499    7.8837   11.9804
   122         C      -18.4252    8.2815   10.6521
   123         C      -16.0854    8.4097   10.6801
   124         N      -17.2632    8.5214   10.0114
   125         C      -14.8117    8.9155   10.0526
   126         C      -14.1776    7.8297    9.2322
   127         H      -15.0896    7.7052   12.4770
   128         H      -17.2560    7.2500   13.6914
   129         H      -19.3490    8.4448   10.0702
   130         H      -14.1237    9.1846   10.9033
   131         H      -14.7379    7.4824    8.3557
   132         C      -14.9715   10.1691    9.1831
   133         H      -14.0616   10.2498    8.5478
   134         H      -15.8200   10.0452    8.4817
   135         H        1.4350    3.9627   -1.1017
   136         H        2.3528    5.2564   -0.1747
   137         C        5.8524   20.9912    8.5039
   138         C        6.2524   20.0298    9.3752
   139         C        5.9030   18.7234    9.4414
   140         C        4.9412   20.5144    7.5375
   141         C        4.9850   18.3241    8.4379
   142         N        4.5334   19.2283    7.5194
   143         C        4.4972   16.9467    8.3544
   144         C        4.8806   16.0066    9.2158
   145         H        6.2672   17.9959   10.1824
   146         H        6.1894   22.0311    8.5308
   147         H        4.5155   21.1680    6.7590
   148         H        3.7953   16.7149    7.5390
   149         H        5.5783   16.2142   10.0291
   150         C        9.9796   14.7509    7.2563
   151         C        8.7817   14.2288    6.7800
   152         C        8.0201   14.9689    5.8716
   153         C       10.3958   16.0092    6.8254
   154         C        8.5127   16.2184    5.4539
   155         N        9.6716   16.7211    5.9291
   156         C        6.7318   14.5080    5.3685
   157         C        6.0966   13.4272    5.8379
   158         H        8.4234   13.2468    7.1370
   159         H       10.5865   14.1861    7.9732
   160         H       11.3160   16.4819    7.2047
   161         H        6.2774   15.1282    4.5827
   162         H        6.5499   12.8085    6.6283
   163         H        7.9775   16.8519    4.7350
   164         C        2.4671   13.2821    8.3884
   165         C        1.4146   14.0348    7.8568
   166         C        1.6147   14.7279    6.6615
   167         C        3.6038   13.0416    7.6284
   168         C        2.7488   14.4784    5.8967
   169         C        3.6957   13.5479    6.3287
   170         C        0.0089   13.8843    8.3820
   171         C       -0.3807   12.4342    8.0400
   172         H        2.3647   12.8198    9.3774
   173         H        4.4038   12.4028    8.0223
   174         H       -0.6616   14.5835    7.8186
   175         H        0.4350   11.9470    7.4600
   176         H       -0.4513   11.8262    8.9786
   177         H        2.8626   14.9704    4.9232
   178         H        0.8403   15.4046    6.2794
   179         C        4.7309   13.0401    5.3590
   180         C        4.6245   11.5169    5.1647
   181         H        4.5418   13.5124    4.3590
   182         H        4.9421   11.0053    6.0951
   183         H        5.3597   11.2101    4.3848
   184         C       -2.5876   16.4207   11.1383
   185         C       -1.7226   15.3485   11.3956
   186         C       -0.9724   15.3716   12.5717
   187         C       -2.6840   17.4606   12.0616
   188         C       -1.1244   16.4348   13.4655
   189         N       -1.9650   17.4618   13.2085
   190         C       -1.5798   14.2650   10.3626
   191         C       -0.1181   14.2072    9.8728
   192         H       -3.1662   16.4631   10.2059
   193         H       -3.3381   18.3270   11.9059
   194         H       -2.2216   14.5604    9.4884
   195         H        0.4568   13.4824   10.4870
   196         H        0.3629   15.1902   10.0517
   197         H       -0.5795   16.4859   14.4169
   198         H       -0.2583   14.5667   12.7929
   199         C       -0.9406   11.7096   14.2172
   200         C       -1.6198   12.4302   13.2415
   201         C       -1.3602   12.1709   11.8948
   202         C       -0.0195   10.7368   13.8272
   203         C       -0.4015   11.1997   11.5671
   204         N        0.2463   10.4988   12.5216
   205         C       -2.0916   12.8619   10.7697
   206         C       -3.5323   12.7118   11.0461
   207         H       -2.3619   13.1930   13.5320
   208         H       -1.1222   11.9158   15.2831
   209         H        0.5308   10.1205   14.5602
   210         H       -1.9057   12.2306    9.8485
   211         H       -4.0016   11.7720   10.7146
   212         H       -0.1335   10.9788   10.5162
   213         C       -5.7739    9.9493   14.8543
   214         C       -6.4538    9.7874   13.6538
   215         C       -6.4625   10.8256   12.7241
   216         C       -5.0955   11.1460   15.0950
   217         C       -5.7800   12.0100   13.0205
   218         N       -5.1012   12.1486   14.1936
   219         C       -5.7714   13.1724   12.0549
   220         C       -4.3348   13.6457   11.7945
   221         H       -6.9984   10.7169   11.7724
   222         H       -6.9782    8.8443   13.4286
   223         H       -5.7602    9.1501   15.6105
   224         H       -4.5307   11.3384   16.0156
   225         H       -6.2168   12.8249   11.0863
   226         H       -3.7965   13.8635   12.7656
   227         H       -4.3191   14.6435   11.2817
   228         C       -7.8867   14.2626   15.2136
   229         C       -8.4974   13.6935   14.0942
   230         C       -9.4897   12.7289   14.3040
   231         C       -8.2729   13.8623   16.4921
   232         C       -9.8335   12.3676   15.6060
   233         N       -9.2309   12.9270   16.6799
   234         C       -8.0981   14.0605   12.6878
   235         C       -6.5949   14.3555   12.5732
   236         H       -7.0833   15.0025   15.0796
   237         H       -7.8202   14.2765   17.4012
   238         H       -8.3361   13.1679   12.0457
   239         H       -6.4367   15.2119   11.8822
   240         H       -6.1940   14.7021   13.5540
   241         H      -10.6030   11.6184   15.8291
   242         H       -9.9956   12.2553   13.4534
   243         C       -7.5805   18.7440   12.5317
   244         C       -7.8465   17.4963   11.9785
   245         C       -8.6053   16.5672   12.6965
   246         C       -8.0835   19.0495   13.7957
   247         C       -9.0770   16.9373   13.9629
   248         N       -8.8200   18.1540   14.4922
   249         C       -8.9209   15.2295   12.0865
   250         C      -10.4280   14.9738   12.1362
   251         H       -7.4696   17.2476   10.9790
   252         H       -6.9861   19.4803   11.9814
   253         H       -7.9101   20.0128   14.2883
   254         H       -8.6310   15.2803   11.0035
   255         H      -10.9673   15.9283   11.9704
   256         H      -10.7210   14.6454   13.1567
   257         H       -9.6723   16.2596   14.5898
   258         C      -14.9364   16.9221   10.9361
   259         C      -14.7178   16.3979   12.2055
   260         C      -13.8809   15.2959   12.3548
   261         C      -14.3060   16.3248    9.8434
   262         C      -13.2637   14.7416   11.2261
   263         N      -13.4832   15.2638    9.9878
   264         C      -12.3438   13.5492   11.3610
   265         C      -10.8883   13.9507   11.1059
   266         H      -13.7013   14.8663   13.3483
   267         H      -15.2021   16.8431   13.0815
   268         H      -15.5969   17.7827   10.7907
   269         H      -14.4597   16.6645    8.8048
   270         H      -12.4047   13.1828   12.4200
   271         H      -10.7671   14.3490   10.0788
   272         C      -12.7884   12.4010   10.4474
   273         H      -11.9741   11.6508   10.3623
   274         H      -12.9483   12.7654    9.4103
   275         H        4.5256   14.9780    9.1552
   276         C       -1.5111   14.1432    3.3906
   277         C       -2.5174   14.4622    4.2730
   278         C       -2.6000   13.9034    5.5248
   279         C       -0.5569   13.2126    3.8153
   280         C       -1.6262   12.9622    5.8979
   281         N       -0.6228   12.6326    5.0352
   282         C       -1.6806   12.2827    7.2405
   283         C       -1.9318   10.7764    7.1272
   284         H       -3.4065   14.1869    6.2073
   285         H       -1.4486   14.6060    2.4007
   286         H        0.3075   12.9045    3.2053
   287         H       -2.5258   12.7503    7.8092
   288         H       -0.9719   10.2628    6.8890
   289         H       -2.2356   10.3932    8.1255
   290         C        5.0861   12.9702    1.1487
   291         C        4.7558   11.9794    2.0652
   292         C        3.4144   11.7281    2.3692
   293         C        4.0640   13.7168    0.5596
   294         C        2.4440   12.5268    1.7543
   295         N        2.7675   13.4998    0.8705
   296         C        3.0052   10.6286    3.3197
   297         C        3.2225   11.0383    4.7826
   298         H        5.5403   11.3971    2.5759
   299         H        6.1326   13.1562    0.8834
   300         H        4.2561   14.5072   -0.1733
   301         H        1.9063   10.4392    3.1918
   302         H        2.9564   10.1650    5.4133
   303         H        2.4763   11.8230    5.0349
   304         H        1.3660   12.4121    1.9605
   305         C        5.7185    7.6369    1.2048
   306         C        4.6191    8.3385    0.7502
   307         C        4.5828    8.7428   -0.6085
   308         C        6.8469    7.4344    0.3932
   309         C        5.6691    8.5101   -1.4159
   310         N        6.8026    7.8956   -0.8719
   311         C        3.4929    8.6829    1.6391
   312         C        3.7557    9.3647    2.9640
   313         H        5.7406    7.2470    2.2342
   314         H        2.5825    8.9935    1.0837
   315         H        4.8228    9.4732    3.2712
   316         H        5.6854    8.8083   -2.4777
   317         H        3.6958    9.2455   -1.0103
   318         C      -18.1025   11.7738   12.3154
   319         C      -16.8260   11.5236   11.8324
   320         C      -16.5211   11.7103   10.4629
   321         C      -18.9995   12.1854   11.3397
   322         C      -17.5226   12.1325    9.5893
   323         N      -18.7869   12.3588   10.0902
   324         C      -15.1277   11.5074    9.9227
   325         C      -14.0515   11.7350   10.9914
   326         H      -16.0384   11.1856   12.5172
   327         H      -18.3876   11.6604   13.3646
   328         H      -14.9836   12.3069    9.1439
   329         H      -14.4797   12.3577   11.8063
   330         H      -13.7851   10.7723   11.4813
   331         H      -17.3786   12.3123    8.5091
   332         H      -10.2415   13.0479   11.1588

  H: (PM3): J. J. P. STEWART, J. COMP. CHEM. 10, 209 (1989).
  C: (PM3): J. J. P. STEWART, J. COMP. CHEM. 10, 209 (1989).
  N: (PM3): J. J. P. STEWART, J. COMP. CHEM. 10, 209 (1989).

           Empirical Formula: C162 H150 N20


      RHF CALCULATION, NO. OF DOUBLY OCCUPIED LEVELS =  449


          TOTAL TIME USED SO FAR:    172597.19 SECONDS
                        FUNCTION:      1255.779607


          RESTARTING OPTIMIZATION AT STEP   0
  SCF CRITERION =    0.1660E-05
 ITERATION   1 PLS= 0.100E+01 0.000E+00 ENERGY     1255.779605 DELTAE 1155.7796049
 ITERATION   2 PLS= 0.375E-04 0.000E+00 ENERGY     1255.776243 DELTAE   -0.0033617
 ITERATION   3 PLS= 0.347E-04 0.000E+00 ENERGY     1255.773675 DELTAE   -0.0025679
 ITERATION   4 PLS= 0.200E-04 0.000E+00 ENERGY     1255.773074 DELTAE   -0.0006012

 ITERATION 156 PLS= 0.677E-06 0.000E+00 ENERGY     1255.761229 DELTAE   -0.0000022
 CYCLE:   1 TIME: 628.328 TIME LEFT:  1.99D  GRAD.:    13.284 HEAT: 1255.761

 RESTART FILE WRITTEN,    TIME LEFT:  1.71D  GRAD.:     1.391 HEAT: 1212.786
 ITERATION   1 PLS= 0.104E-04 0.000E+00 ENERGY     1212.782494 DELTAE 1112.7824939
 ITERATION   2 PLS= 0.207E-04 0.000E+00 ENERGY     1212.780520 DELTAE   -0.0019735
 ITERATION   3 PLS= 0.185E-04 0.000E+00 ENERGY     1212.779046 DELTAE   -0.0014745
 ITERATION   4 PLS= 0.217E-04 0.000E+00 ENERGY     1212.777721 DELTAE   -0.0013249
 ITERATION   5 PLS= 0.181E-04 0.000E+00 ENERGY     1212.777939 DELTAE    0.0002177
 ITERATION   6 PLS= 0.150E-04 0.000E+00 ENERGY     1212.777492 DELTAE   -0.0004469
 ITERATION   7 PLS= 0.134E-04 0.000E+00 ENERGY     1212.774871 DELTAE   -0.0026214
 ITERATION   8 PLS= 0.153E-04 0.000E+00 ENERGY     1212.776523 DELTAE    0.0016523
 ITERATION   9 PLS= 0.110E-04 0.000E+00 ENERGY     1212.776157 DELTAE   -0.0003658
 ITERATION  10 PLS= 0.108E-04 0.000E+00 ENERGY     1212.775105 DELTAE   -0.0010518
 ITERATION  11 PLS= 0.128E-04 0.000E+00 ENERGY     1212.775723 DELTAE    0.0006173
 ITERATION  12 PLS= 0.850E-05 0.000E+00 ENERGY     1212.775428 DELTAE   -0.0002948
 ITERATION  13 PLS= 0.856E-05 0.000E+00 ENERGY     1212.774801 DELTAE   -0.0006264
 ITERATION  14 PLS= 0.124E-04 0.000E+00 ENERGY     1212.775166 DELTAE    0.0003649
 ITERATION  15 PLS= 0.866E-05 0.000E+00 ENERGY     1212.774920 DELTAE   -0.0002462
 ITERATION  16 PLS= 0.775E-05 0.000E+00 ENERGY     1212.774416 DELTAE   -0.0005044
 RESTART FILE WRITTEN,    TIME LEFT:  1.71D  GRAD.:     1.060 HEAT: 1212.775

     RMS GRADIENT =  1.06040  IS LESS THAN CUTOFF =  1.11500


 ITERATION   1 PLS= 0.104E-04 0.000E+00 ENERGY     1212.774720 DELTAE 1112.7747200
 ITERATION   2 PLS= 0.668E-05 0.000E+00 ENERGY     1212.774452 DELTAE   -0.0002680
 ITERATION   3 PLS= 0.653E-05 0.000E+00 ENERGY     1212.774258 DELTAE   -0.0001942
 ITERATION   4 PLS= 0.723E-05 0.000E+00 ENERGY     1212.774180 DELTAE   -0.0000782
 ITERATION   5 PLS= 0.717E-05 0.000E+00 ENERGY     1212.774204 DELTAE    0.0000244
 ITERATION   6 PLS= 0.627E-05 0.000E+00 ENERGY     1212.774132 DELTAE   -0.0000720
 ITERATION   7 PLS= 0.596E-05 0.000E+00 ENERGY     1212.773914 DELTAE   -0.0002180
 ITERATION   8 PLS= 0.777E-05 0.000E+00 ENERGY     1212.774065 DELTAE    0.0001507
 ITERATION   9 PLS= 0.503E-05 0.000E+00 ENERGY     1212.773976 DELTAE   -0.0000890
 ITERATION  10 PLS= 0.491E-05 0.000E+00 ENERGY     1212.773741 DELTAE   -0.0002344
 ITERATION  11 PLS= 0.490E-05 0.000E+00 ENERGY     1212.773886 DELTAE    0.0001447
 ITERATION  12 PLS= 0.444E-05 0.000E+00 ENERGY     1212.773829 DELTAE   -0.0000574
 ITERATION  13 PLS= 0.366E-05 0.000E+00 ENERGY     1212.773798 DELTAE   -0.0000302
 ITERATION  14 PLS= 0.414E-05 0.000E+00 ENERGY     1212.773777 DELTAE   -0.0000218
 ITERATION  15 PLS= 0.363E-05 0.000E+00 ENERGY     1212.773760 DELTAE   -0.0000168

 -------------------------------------------------------------------------------
PM3 bonds SINGLET XYZ DDMIN=0.00 DUMP=00.1 GNORM=01.115 CHARGE=+0 &
DENOUT OLDENS SCFCRT=1.D-07 EF  CYCLES=5002 PL SHIFT=010.0 restart
 SKN_2 model by PM3. Point=02. Mult=01.


     GEOMETRY OPTIMISED USING EIGENVECTOR FOLLOWING (EF).     
     SCF FIELD WAS ACHIEVED                                   


                                PM3    CALCULATION
                                                       MOPAC2007 (Version: 7.334W)
                                                       Sat Jan 26 02:42:42 2008
                                                       No. of days left =  51


          FINAL HEAT OF FORMATION =       1212.77374 KCAL =    5074.24534 KJ
          H.o.F. per unit cell    =        606.38687 KCAL, for   2 unit cells


          TOTAL ENERGY            =     -24717.33669 EV
          ELECTRONIC ENERGY       =  -48296370.53761 EV
          CORE-CORE REPULSION     =   48271653.20092 EV

          IONIZATION POTENTIAL    =          6.31309
          NO. OF FILLED LEVELS    =        449
          MOLECULAR WEIGHT        =       2377.101

          MOLECULAR DIMENSIONS (Angstroms)

            Atom       Atom       Distance
            H   160    H   129    31.82082
            H   253    H    10    24.68305
            H   300    H   209    13.20073

          VOLUME OF UNIT CELL         6722.072 CUBIC ANGSTROMS
          DENSITY                        0.587 GRAMS/CC


          SCF CALCULATIONS        =       1261
          COMPUTATION TIME =  2 DAYS   6 HOURS 55 MINUTES AND   3.943 SECONDS


   ATOM   CHEMICAL     X               Y              Z
  NUMBER   SYMBOL (ANGSTROMS)     (ANGSTROMS)    (ANGSTROMS)
 
     1       C         -3.5070060  *    1.545743  *    1.779265  *
     2       C         -2.3267588  *    1.152025  *    1.157606  *
     3       C         -1.2950399  *    2.073872  *    1.010799  *
     4       C         -3.6223937  *    2.856863  *    2.242750  *
     5       C         -1.4635499  *    3.375730  *    1.499535  *
     6       N         -2.6215550  *    3.753789  *    2.107163  *
     7       C         -0.3798770  *    4.371997  *    1.368417  *
     8       C          0.1020002  *    4.687471  *    0.164444  *
     9       H         -0.3545441  *    1.789413  *    0.526145  *
    10       H         -2.2042795  *    0.123481  *    0.795918  *
    11       H         -4.3330641  *    0.839976  *    1.911566  *
    12       H         -4.5260712  *    3.230608  *    2.742863  *
    13       C          2.9595545  *    2.438123  *    3.224313  *
    14       C          2.1277555  *    3.351241  *    2.584710  *
    15       C          1.0875551  *    3.952285  *    3.296417  *
    16       C          2.7357845  *    2.144149  *    4.568733  *
    17       C          0.9191167  *    3.615472  *    4.646873  *
    18       N          1.7317787  *    2.728030  *    5.262646  *
    19       C          0.1625661  *    4.952698  *    2.651762  *
    20       C          0.8724411  *    6.291897  *    2.407632  *
    21       H          2.2765299  *    3.601709  *    1.526551  *
    22       H          3.7780587  *    1.956149  *    2.680806  *
    23       H          3.3523314  *    1.428997  *    5.134909  *
    24       H         -0.6986171  *    5.145760  *    3.342203  *
    25       H          0.1577396  *    7.006687  *    1.949519  *
    26       H          1.6642744  *    6.137440  *    1.638619  *
    27       H          0.1310061  *    4.058920  *    5.270530  *
    28       C         -1.5276431  *    9.111204  *    4.254698  *
    29       C         -2.2497522  *    8.408485  *    5.360317  *
    30       C         -1.3442173  *    7.501034  *    6.128489  *
    31       C         -0.2444988  *    8.874493  *    3.899283  *
    32       C         -0.2141027  *    7.228494  *    5.502107  *
    33       C          0.4291264  *    7.687154  *    4.421512  *
    34       C         -3.1088907  *    9.260283  *    6.291921  *
    35       C         -3.0512070  *   10.761797  *    6.263354  *
    36       H         -2.0997898  *    9.886355  *    3.724321  *
    37       H          0.2500930  *    9.466320  *    3.107879  *
    38       H         -3.1900728  *    8.897932  *    7.347389  *
    39       H         -3.1246988  *   11.170008  *    5.235120  *
    40       H         -3.9138840  *   11.184870  *    6.814988  *
    41       H         -1.5015094  *    7.363248  *    7.202931  *
    42       C          1.4638440  *    6.900888  *    3.689614  *
    43       C          2.8162144  *    7.526730  *    3.388849  *
    44       H          1.7213286  *    6.057990  *    4.385439  *
    45       H          3.5821686  *    6.771667  *    3.697197  *
    46       C         -5.6958221  *    5.158041  *    4.895141  *
    47       C         -5.4061334  *    6.521003  *    4.751932  *
    48       C         -5.8734918  *    7.168102  *    3.608598  *
    49       C         -6.4239457  *    4.497492  *    3.908561  *
    50       C         -6.5962528  *    6.456533  *    2.652302  *
    51       N         -6.8673453  *    5.141373  *    2.802748  *
    52       C         -4.5910372  *    7.211008  *    5.812278  *
    53       C         -3.7734027  *    8.378557  *    5.279501  *
    54       H         -5.3731481  *    4.626111  *    5.803112  *
    55       H         -6.6782408  *    3.432535  *    3.974463  *
    56       H         -3.8562768  *    6.441656  *    6.174336  *
    57       H         -4.2287684  *    8.847082  *    4.377759  *
    58       H         -6.9774741  *    6.922949  *    1.733286  *
    59       H         -5.6758421  *    8.250247  *    3.475592  *
    60       C         -7.3642901  *   10.710740  *    5.883862  *
    61       C         -6.7099185  *    9.482565  *    5.838045  *
    62       C         -6.1307720  *    8.959506  *    6.993701  *
    63       C         -7.4287015  *   11.408044  *    7.088092  *
    64       C         -6.2380913  *    9.715320  *    8.175252  *
    65       N         -6.8684601  *   10.908539  *    8.216392  *
    66       C         -5.3930727  *    7.648657  *    7.070335  *
    67       C         -6.2746066  *    6.532647  *    7.652104  *
    68       H         -6.6412537  *    8.937583  *    4.884082  *
    69       H         -7.8268535  *   11.130543  *    4.982849  *
    70       H         -7.9251177  *   12.381463  *    7.182282  *
    71       H         -4.5725498  *    7.833203  *    7.824600  *
    72       H         -5.9195385  *    5.543321  *    7.279540  *
    73       H         -6.1193518  *    6.507395  *    8.749286  *
    74       H         -5.8240982  *    9.368846  *    9.130973  *
    75       C         -8.6732133  *    5.805773  *   12.329260  *
    76       C         -9.0045266  *    4.615300  *   11.689032  *
    77       C         -8.9774737  *    4.557637  *   10.300749  *
    78       C         -8.3221627  *    6.909857  *   11.554520  *
    79       C         -8.6262166  *    5.699465  *    9.564714  *
    80       N         -8.3092605  *    6.857613  *   10.203585  *
    81       C         -8.6110486  *    5.626435  *    8.054280  *
    82       C         -7.7589458  *    6.688875  *    7.363740  *
    83       H         -9.2289019  *    3.626705  *    9.779573  *
    84       H         -9.2781892  *    3.730749  *   12.274230  *
    85       H         -8.6751097  *    5.869644  *   13.423538  *
    86       H         -8.0274040  *    7.878085  *   11.994355  *
    87       H         -8.1706606  *    4.627512  *    7.796459  *
    88       H         -8.1041501  *    7.700295  *    7.665227  *
    89       H         -7.9302366  *    6.633108  *    6.267286  *
    90       C        -10.6253178  *    7.452576  *    5.270589  *
    91       C        -10.9030593  *    7.858532  *    6.577106  *
    92       C        -11.2432535  *    9.200953  *    6.788915  *
    93       C        -10.6885756  *    8.378659  *    4.229728  *
    94       C        -11.2857470  *   10.080848  *    5.709720  *
    95       N        -11.0093428  *    9.673162  *    4.448071  *
    96       C        -10.8331492  *    6.932097  *    7.761455  *
    97       C        -10.0500427  *    5.632243  *    7.514156  *
    98       H        -10.3555625  *    6.407017  *    5.061127  *
    99       H        -10.4861640  *    8.104755  *    3.188147  *
   100       H        -10.2887358  *    7.507729  *    8.557084  *
   101       H        -10.5987799  *    4.787166  *    7.987309  *
   102       H        -10.0256395  *    5.389079  *    6.428897  *
   103       H        -11.5394797  *   11.142099  *    5.821149  *
   104       H        -11.4859431  *    9.554561  *    7.800078  *
   105       C        -14.4419681  *    4.177215  *    6.440736  *
   106       C        -13.5423064  *    4.687858  *    7.369511  *
   107       C        -13.1945672  *    6.042199  *    7.329518  *
   108       C        -14.9824487  *    5.029830  *    5.478068  *
   109       C        -13.7772978  *    6.842203  *    6.338337  *
   110       N        -14.6473514  *    6.339071  *    5.434485  *
   111       C        -12.2280285  *    6.578898  *    8.346031  *
   112       C        -12.7523496  *    7.682534  *    9.211038  *
   113       H        -13.1075107  *    4.030225  *    8.132296  *
   114       H        -14.7244754  *    3.120072  *    6.464128  *
   115       H        -15.6974173  *    4.692995  *    4.718457  *
   116       H        -12.0360027  *    5.744248  *    9.078684  *
   117       H        -12.0263722  *    8.054513  *    9.950229  *
   118       H        -13.5473483  *    7.912620  *    6.242570  *
   119       C        -18.1576816  *    7.757432  *   11.912380  *
   120       C        -16.9923892  *    7.641188  *   12.679530  *
   121       C        -15.7866047  *    8.052482  *   12.123440  *
   122       C        -18.0620695  *    8.177041  *   10.575856  *
   123       C        -15.7625639  *    8.564463  *   10.820956  *
   124       N        -16.8868203  *    8.567861  *   10.051489  *
   125       C        -14.4889091  *    9.127034  *   10.239449  *
   126       C        -13.9968193  *    8.160012  *    9.202093  *
   127       H        -14.8655338  *    8.001306  *   12.715641  *
   128       H        -17.0616335  *    7.256643  *   13.712110  *
   129       H        -18.9389788  *    8.245553  *    9.911373  *
   130       H        -13.7346953  *    9.205759  *   11.072444  *
   131       H        -14.7340845  *    7.836334  *    8.454025  *
   132       C        -14.6580075  *   10.526102  *    9.635998  *
   133       H        -13.7797294  *   10.715562  *    8.981382  *
   134       H        -15.5410538  *   10.550141  *    8.964650  *
   135       H         -0.2816091  *    4.264133  *   -0.758867  *
   136       H          0.9207690  *    5.398928  *    0.045530  *
   137       C          5.4717830  *   20.952357  *    8.161964  *
   138       C          5.9462900  *   20.084026  *    9.086942  *
   139       C          5.7261186  *   18.762833  *    9.259397  *
   140       C          4.6048336  *   20.325557  *    7.237070  *
   141       C          4.8453984  *   18.214318  *    8.289970  *
   142       N          4.3178456  *   19.009925  *    7.313606  *
   143       C          4.4816784  *   16.797981  *    8.313444  *
   144       C          4.9535056  *   15.961959  *    9.237530  *
   145       H          6.1515536  *   18.123030  *   10.047489  *
   146       H          5.7110352  *   22.018452  *    8.115183  *
   147       H          4.1209152  *   20.884601  *    6.418238  *
   148       H          3.7920613  *   16.442383  *    7.529804  *
   149       H          5.6371978  *   16.287913  *   10.023625  *
   150       C         10.3630411  *   13.623859  *    7.541813  *
   151       C          9.1042032  *   13.193021  *    7.132761  *
   152       C          8.5749218  *   13.668626  *    5.930106  *
   153       C         11.0664655  *   14.533238  *    6.755072  *
   154       C          9.3571715  *   14.553082  *    5.163766  *
   155       N         10.5694423  *   14.976091  *    5.575431  *
   156       C          7.2391554  *   13.343182  *    5.449963  *
   157       C          6.3857856  *   12.508244  *    6.053049  *
   158       H          8.5367294  *   12.497699  *    7.776172  *
   159       H         10.7970474  *   13.257368  *    8.487367  *
   160       H         12.0348566  *   14.959363  *    7.063425  *
   161       H          6.9331002  *   13.870363  *    4.533750  *
   162       H          6.6626302  *   11.952727  *    6.959972  *
   163       H          9.0162639  *   14.953756  *    4.200748  *
   164       C          2.7540174  *   13.299965  *    8.456092  *
   165       C          1.8207514  *   14.100097  *    7.787293  *
   166       C          2.1531341  *   14.636171  *    6.541246  *
   167       C          3.8684368  *   12.825294  *    7.778392  *
   168       C          3.2637854  *   14.151180  *    5.859631  *
   169       C          4.0515486  *   13.148821  *    6.430366  *
   170       C          0.3782769  *   14.113760  *    8.229374  *
   171       C         -0.1176841  *   12.711226  *    7.828410  *
   172       H          2.5529248  *   12.981371  *    9.487224  *
   173       H          4.5637006  *   12.139303  *    8.276737  *
   174       H         -0.1867329  *   14.889398  *    7.654557  *
   175       H          0.6244835  *   12.230173  *    7.151216  *
   176       H         -0.1404328  *   12.061129  *    8.739564  *
   177       H          3.4709812  *   14.503175  *    4.841725  *
   178       H          1.4871014  *   15.359578  *    6.055789  *
   179       C          4.9822934  *   12.348818  *    5.555072  *
   180       C          4.5486668  *   10.873537  *    5.521729  *
   181       H          4.9092321  *   12.735781  *    4.504226  *
   182       H          4.7231601  *   10.420981  *    6.518672  *
   183       H          5.1937380  *   10.302897  *    4.815497  *
   184       C         -2.0847715  *   16.722500  *   11.064567  *
   185       C         -1.2979812  *   15.583716  *   11.278777  *
   186       C         -0.5270132  *   15.517655  *   12.439669  *
   187       C         -2.0677177  *   17.752539  *   12.002526  *
   188       C         -0.5522372  *   16.583701  *   13.342501  *
   189       N         -1.3070885  *   17.682551  *   13.119205  *
   190       C         -1.2283533  *   14.535317  *   10.203464  *
   191       C          0.2310263  *   14.403358  *    9.725533  *
   192       H         -2.6826222  *   16.828203  *   10.150776  *
   193       H         -2.6544480  *   18.671710  *   11.884216  *
   194       H         -1.8374284  *   14.915591  *    9.338282  *
   195       H          0.7591357  *   13.626892  *   10.322493  *
   196       H          0.7679645  *   15.350399  *    9.939462  *
   197       H          0.0379708  *   16.584786  *   14.268900  *
   198       H          0.1097503  *   14.644875  *   12.637341  *
   199       C         -0.8581246  *   11.655655  *   13.901342  *
   200       C         -1.4262988  *   12.520980  *   12.973096  *
   201       C         -1.1669906  *   12.334130  *   11.613999  *
   202       C         -0.0268866  *   10.627321  *   13.457959  *
   203       C         -0.3002352  *   11.296633  *   11.235530  *
   204       N          0.2532016  *   10.465977  *   12.144361  *
   205       C         -1.8341761  *   13.150391  *   10.532105  *
   206       C         -3.2853651  *   13.082864  *   10.794961  *
   207       H         -2.0856038  *   13.338388  *   13.316169  *
   208       H         -1.0581018  *   11.784602  *   14.975102  *
   209       H          0.4369907  *    9.908332  *   14.157322  *
   210       H         -1.6874500  *   12.574669  *    9.562655  *
   211       H         -3.8153105  *   12.209743  *   10.381550  *
   212       H         -0.0279148  *   11.112827  *   10.180849  *
   213       C         -5.8400290  *   10.016755  *   14.090986  *
   214       C         -6.5614260  *   10.124156  *   12.908257  *
   215       C         -6.4567512  *   11.287056  *   12.147262  *
   216       C         -5.0078115  *   11.068804  *   14.479933  *
   217       C         -5.6211484  *   12.318586  *   12.590395  *
   218       N         -4.9019489  *   12.191146  *   13.740099  *
   219       C         -5.5030630  *   13.611884  *   11.818369  *
   220       C         -4.0330625  *   14.002487  *   11.612674  *
   221       H         -7.0190574  *   11.389347  *   11.209225  *
   222       H         -7.2063974  *    9.295333  *   12.570982  *
   223       H         -5.9095620  *    9.117453  *   14.721957  *
   224       H         -4.4003017  *   11.039147  *   15.395495  *
   225       H         -5.9811668  *   13.463648  *   10.815836  *
   226       H         -3.4961252  *   14.090711  *   12.606484  *
   227       H         -3.9356725  *   15.040902  *   11.198745  *
   228       C         -7.2949496  *   15.022452  *   15.243847  *
   229       C         -8.0122841  *   14.343955  *   14.256084  *
   230       C         -9.0109951  *   13.453097  *   14.665844  *
   231       C         -7.5931760  *   14.808543  *   16.589196  *
   232       C         -9.2622195  *   13.275760  *   16.025476  *
   233       N         -8.5646054  *   13.948308  *   16.970484  *
   234       C         -7.7110120  *   14.508498  *   12.787481  *
   235       C         -6.2167682  *   14.763722  *   12.532380  *
   236       H         -6.4713221  *   15.694109  *   14.958668  *
   237       H         -7.0513521  *   15.314953  *   17.397217  *
   238       H         -8.0119697  *   13.538719  *   12.293931  *
   239       H         -6.0897830  *   15.681738  *   11.916884  *
   240       H         -5.6953512  *   14.995827  *   13.490476  *
   241       H        -10.0273737  *   12.582678  *   16.399044  *
   242       H         -9.5956190  *   12.888236  *   13.928220  *
   243       C         -7.2711722  *   19.142616  *   12.049506  *
   244       C         -7.5504003  *   17.838199  *   11.656704  *
   245       C         -8.2643888  *   16.992974  *   12.512168  *
   246       C         -7.7177602  *   19.587939  *   13.293308  *
   247       C         -8.6877180  *   17.506695  *   13.744775  *
   248       N         -8.4174876  *   18.777166  *   14.119250  *
   249       C         -8.5718861  *   15.586106  *   12.080258  *
   250       C        -10.0701929  *   15.300078  *   12.203730  *
   251       H         -7.2164837  *   17.479109  *   10.675153  *
   252       H         -6.7097570  *   19.813758  *   11.391783  *
   253       H         -7.5290790  *   20.602045  *   13.663865  *
   254       H         -8.3134513  *   15.511085  *   10.989479  *
   255       H        -10.6431097  *   16.181170  *   11.850951  *
   256       H        -10.3452776  *   15.175893  *   13.272973  *
   257       H         -9.2479168  *   16.903211  *   14.471405  *
   258       C        -14.4703912  *   16.864697  *   10.334165  *
   259       C        -14.3984695  *   16.598455  *   11.697485  *
   260       C        -13.5919864  *   15.558418  *   12.150795  *
   261       C        -13.7304532  *   16.073485  *    9.455176  *
   262       C        -12.8576547  *   14.804747  *   11.226966  *
   263       N        -12.9383640  *   15.072987  *    9.895146  *
   264       C        -11.9442906  *   13.690319  *   11.678635  *
   265       C        -10.4815789  *   14.066502  *   11.410059  *
   266       H        -13.5300270  *   15.332189  *   13.221709  *
   267       H        -14.9734780  *   17.198959  *   12.410360  *
   268       H        -15.0997121  *   17.674105  *    9.951953  *
   269       H        -13.7615521  *   16.185041  *    8.358371  *
   270       H        -12.0662661  *   13.567902  *   12.787068  *
   271       H        -10.3197177  *   14.231406  *   10.326114  *
   272       C        -12.2975800  *   12.355842  *   11.009423  *
   273       H        -11.4454745  *   11.658944  *   11.148039  *
   274       H        -12.3876611  *   12.485383  *    9.911561  *
   275       H          4.6835891  *   14.906545  *    9.259239  *
   276       C         -1.7028275  *   14.711541  *    3.427900  *
   277       C         -2.6674181  *   14.912984  *    4.385068  *
   278       C         -2.6266424  *   14.294020  *    5.610939  *
   279       C         -0.6506041  *   13.845235  *    3.740841  *
   280       C         -1.5700151  *   13.404671  *    5.862319  *
   281       N         -0.6017485  *   13.195043  *    4.925998  *
   282       C         -1.4870604  *   12.627943  *    7.146542  *
   283       C         -1.7302231  *   11.136385  *    6.914124  *
   284       H         -3.3992475  *   14.483624  *    6.363105  *
   285       H         -1.7520407  *   15.210928  *    2.453510  *
   286       H          0.1993028  *   13.634871  *    3.070448  *
   287       H         -2.2645824  *   13.019255  *    7.857502  *
   288       H         -0.9087331  *   10.721981  *    6.288255  *
   289       H         -1.6506435  *   10.615235  *    7.894429  *
   290       C          5.0520819  *   12.145111  *    1.167592  *
   291       C          4.6379095  *   11.195360  *    2.094462  *
   292       C          3.3833972  *   11.308816  *    2.705550  *
   293       C          4.2105653  *   13.215721  *    0.875808  *
   294       C          2.5976634  *   12.423563  *    2.378805  *
   295       N          3.0075395  *   13.349919  *    1.482613  *
   296       C          2.8361538  *   10.281004  *    3.669718  *
   297       C          3.0833811  *   10.682028  *    5.129739  *
   298       H          5.2930387  *   10.346266  *    2.329860  *
   299       H          6.0737046  *   12.048770  *    0.621829  *
   300       H          4.4712850  *   13.993644  *    0.149687  *
   301       H          1.7245815  *   10.244594  *    3.512912  *
   302       H          2.6390170  *    9.895044  *    5.772061  *
   303       H          2.5006947  *   11.603671  *    5.345338  *
   304       H          1.6060734  *   12.616252  *    2.827660  *
   305       C          5.3632448  *    7.135833  *    1.777794  *
   306       C          4.2729439  *    7.801658  *    1.250824  *
   307       C          4.2988020  *    8.185791  *   -0.113391  *
   308       C          6.5671915  *    7.038978  *    1.060693  *
   309       C          5.4596313  *    8.047205  *   -0.830818  *
   310       N          6.5973656  *    7.545559  *   -0.186891  *
   311       C          3.1282083  *    8.213819  *    2.082901  *
   312       C          3.4202521  *    8.916944  *    3.388571  *
   313       H          5.3296472  *    6.728880  *    2.798836  *
   314       H          2.2672890  *    8.584752  *    1.487619  *
   315       H          4.4844147  *    8.930546  *    3.740712  *
   316       H          5.5353613  *    8.347560  *   -1.889975  *
   317       H          3.4057103  *    8.614797  *   -0.583561  *
   318       C        -17.4254835  *   11.699275  *   13.376323  *
   319       C        -16.1929674  *   11.606480  *   12.746396  *
   320       C        -16.0840798  *   11.749405  *   11.347483  *
   321       C        -18.5169196  *   11.943334  *   12.545563  *
   322       C        -17.2449945  *   12.002952  *   10.612140  *
   323       N        -18.4541884  *   12.091274  *   11.256674  *
   324       C        -14.7528285  *   11.693312  *   10.636223  *
   325       C        -13.5541792  *   11.715676  *   11.594559  *
   326       H        -15.2805153  *   11.441734  *   13.339035  *
   327       H        -17.5425876  *   11.589940  *   14.458157  *
   328       H        -14.7197522  *   12.633211  *   10.012691  *
   329       H        -13.8442153  *   12.226754  *   12.540576  *
   330       H        -13.3195931  *   10.671104  *   11.903381  *
   331       H        -17.2555324  *   12.144193  *    9.515349  *
   332       H         -9.8073278  *   13.222264  *   11.687178  *
   333      Tv         26.0477684  *    0.000000       0.000000   
   334      Tv          0.0000000      20.268765  *    0.000000   
   335      Tv          0.0000000       0.000000      12.732257  *

           Empirical Formula: C162 H150 N20


                  EIGENVALUES

 -45.21411 -44.51558 -43.99297 -43.73594 -43.30039 -42.51347 -42.06425 -41.39502
 -41.01875 -40.65274 -40.35318 -39.97632 -39.79939 -39.71081 -39.57507 -39.29628
 -39.24075 -39.08052 -38.98855 -38.85366 -38.81768 -38.57641 -37.98668 -37.73219
 -37.55730 -37.33996 -37.19665 -37.01736 -36.40273 -35.97008 -35.95088 -35.78668
 -35.12670 -34.80200 -34.21805 -34.13564 -33.76411 -33.47584 -32.89797 -31.91380
 -31.74699 -31.52219 -31.13464 -31.07314 -30.87525 -30.68055 -30.59443 -30.53107
 -30.34098 -30.24335 -30.16122 -30.11889 -30.07462 -30.04923 -29.91905 -29.87337
 -29.82203 -29.78342 -29.74554 -29.60487 -29.55602 -29.44805 -29.42189 -29.39841
 -29.31041 -29.24747 -29.21433 -29.18263 -29.14327 -29.00330 -28.94894 -28.89839
 -28.73967 -28.54561 -28.46018 -28.37865 -28.25245 -28.23202 -28.12557 -28.01947
 -27.83187 -27.39393 -27.23835 -27.06394 -26.79164 -26.61351 -26.59006 -26.21682
 -26.18706 -25.23143 -24.96851 -24.70860 -24.59387 -24.24330 -23.86065 -23.81179
 -23.72552 -23.56779 -23.55251 -23.40705 -23.33065 -23.28904 -23.18208 -23.06825
 -23.03175 -22.93319 -22.88536 -22.85279 -22.73192 -22.69803 -22.61764 -22.57693
 -22.51300 -22.43047 -22.34820 -22.32490 -22.26172 -22.19731 -22.14945 -22.12154
 -22.05223 -22.00561 -21.93738 -21.91292 -21.88004 -21.84509 -21.79837 -21.70553
 -21.69270 -21.65488 -21.57236 -21.55571 -21.48788 -21.41082 -21.37459 -21.26809
 -21.17343 -21.11878 -20.80430 -20.75823 -20.67001 -20.52260 -20.41865 -20.21321
 -20.18723 -20.14062 -20.02214 -19.97717 -19.87989 -19.84194 -19.71572 -19.68711
 -19.59662 -19.55885 -19.30109 -19.21903 -19.15818 -19.09077 -18.96557 -18.92321
 -18.88011 -18.69998 -18.63263 -18.58641 -18.57974 -18.45754 -18.41514 -18.37563
 -18.35142 -18.29845 -18.23829 -18.17583 -18.10986 -18.04626 -18.04091 -17.96000
 -17.93816 -17.91717 -17.89956 -17.85040 -17.78125 -17.76528 -17.74111 -17.73570
 -17.70487 -17.68829 -17.66246 -17.63605 -17.53224 -17.53098 -17.51002 -17.47987
 -17.46331 -17.44437 -17.36844 -17.27417 -17.25643 -17.21147 -17.18467 -17.12620
 -17.09042 -17.01591 -16.94730 -16.84961 -16.81575 -16.77140 -16.70525 -16.60075
 -16.57448 -16.52949 -16.49192 -16.46844 -16.39871 -16.35565 -16.27732 -16.23689
 -16.22334 -16.19999 -16.16604 -16.13241 -16.11623 -16.09969 -16.04886 -16.02270
 -15.99606 -15.97096 -15.93269 -15.88161 -15.82638 -15.78049 -15.76346 -15.72612
 -15.69052 -15.65879 -15.62354 -15.60355 -15.59083 -15.54428 -15.52208 -15.51352
 -15.47896 -15.46575 -15.42610 -15.39097 -15.37835 -15.36300 -15.34010 -15.29959
 -15.28602 -15.25390 -15.20571 -15.19743 -15.14914 -15.13453 -15.09236 -15.05865
 -15.04014 -15.00914 -14.99226 -14.96474 -14.93430 -14.92491 -14.84918 -14.83244
 -14.78964 -14.73799 -14.69301 -14.68690 -14.64460 -14.62540 -14.61670 -14.57917
 -14.56118 -14.52431 -14.47457 -14.46283 -14.43962 -14.42647 -14.41927 -14.40540
 -14.39764 -14.35485 -14.35100 -14.33149 -14.27085 -14.25728 -14.25084 -14.20540
 -14.17644 -14.15482 -14.11818 -14.10655 -14.09826 -14.07190 -14.06039 -14.04015
 -14.01798 -14.00913 -13.98643 -13.96583 -13.94501 -13.93657 -13.92308 -13.90731
 -13.88052 -13.87562 -13.82401 -13.81559 -13.79103 -13.78422 -13.76612 -13.76006
 -13.71717 -13.70566 -13.68611 -13.67141 -13.64244 -13.60738 -13.58411 -13.55376
 -13.51925 -13.48386 -13.47252 -13.45675 -13.43502 -13.40611 -13.39206 -13.32610
 -13.31715 -13.27288 -13.26847 -13.24557 -13.24048 -13.19857 -13.14187 -13.11009
 -13.08623 -13.05913 -13.00856 -12.94406 -12.92237 -12.91814 -12.85824 -12.82598
 -12.78237 -12.75706 -12.71413 -12.69248 -12.67786 -12.62675 -12.59672 -12.53801
 -12.52434 -12.51470 -12.48279 -12.41386 -12.38754 -12.35942 -12.35110 -12.30184
 -12.26198 -12.25132 -12.16061 -12.15188 -12.09534 -12.08218 -12.01352 -11.95303
 -11.84304 -11.83187 -11.82112 -11.80273 -11.75484 -11.74177 -11.71057 -11.66644
 -11.60039 -11.53127 -11.42905 -11.29449 -11.23123 -11.15828 -11.09613 -11.00080
 -10.97780 -10.96074 -10.92467 -10.90241 -10.87404 -10.86830 -10.84149 -10.82273
 -10.80935 -10.79735 -10.79093 -10.79010 -10.76813 -10.74532 -10.70982 -10.70439
 -10.67431 -10.65459 -10.63137 -10.60006 -10.57024 -10.56525 -10.55705 -10.55337
 -10.55210 -10.54918 -10.54187 -10.52275 -10.50723 -10.49548 -10.48642 -10.48105
 -10.47198 -10.42970 -10.40928 -10.37582 -10.33413 -10.31623 -10.28078 -10.27557
 -10.25193 -10.23743 -10.23341 -10.22696 -10.20648 -10.15340 -10.07028 -10.04996
 -10.03022  -9.98150  -9.90135  -9.81402  -9.80777  -9.77061  -9.71624  -9.67604
  -9.54655  -9.40066  -9.35560  -9.22335  -9.12650  -8.65393  -8.57564  -6.43939
  -6.31309  -4.83265  -4.00421  -1.29450  -1.04493  -0.96966  -0.84741  -0.82561
  -0.67196  -0.60347  -0.58764  -0.55785  -0.54813  -0.53317  -0.53106  -0.48253
  -0.45036  -0.42652  -0.38809  -0.36218  -0.35791  -0.35290  -0.31324  -0.30433
  -0.27620  -0.26184  -0.25412  -0.24880  -0.22599  -0.22416  -0.17461  -0.16821
  -0.14725  -0.11045  -0.10228  -0.07524  -0.03457   0.01000   0.10045   0.14478
   0.14971   0.21836   0.25196   0.40200   0.48714   0.57636   0.73444   0.85031
   1.04572   1.06007   1.17080   1.20087   1.31451   1.36964   1.61882   1.70391
   1.72313   1.84088   1.90158   1.90847   1.97092   1.98025   1.98200   1.98972
   1.99608   2.05219   2.08891   2.10408   2.11558   2.14465   2.15084   2.15804
   2.17162   2.17404   2.18235   2.21319   2.21724   2.22807   2.24244   2.26245
   2.26685   2.27302   2.27979   2.30454   2.31623   2.32638   2.32669   2.33724
   2.34084   2.35807   2.36050   2.38044   2.38799   2.39840   2.40342   2.42782
   2.45536   2.45704   2.45917   2.47688   2.48275   2.49393   2.49791   2.51174
   2.52080   2.53005   2.54011   2.54412   2.56313   2.57376   2.57763   2.59709
   2.59885   2.62157   2.62423   2.64577   2.65002   2.68633   2.69317   2.70516
   2.71113   2.71590   2.73619   2.74510   2.74819   2.75162   2.75483   2.75642
   2.76417   2.77217   2.79228   2.80460   2.81490   2.82121   2.83643   2.83721
   2.84634   2.85356   2.86304   2.86606   2.87706   2.88960   2.89680   2.91177
   2.92754   2.94690   2.95230   2.96142   2.96881   2.98869   3.00438   3.01761
   3.02515   3.02808   3.03903   3.04678   3.05062   3.05819   3.06337   3.07500
   3.08025   3.08840   3.09723   3.10726   3.11376   3.12091   3.12638   3.14009
   3.16350   3.17320   3.18412   3.18435   3.20253   3.21274   3.21638   3.22590
   3.23606   3.24638   3.25473   3.26615   3.27260   3.28263   3.29823   3.31417
   3.33338   3.33382   3.34132   3.35279   3.36368   3.37622   3.38242   3.38393
   3.40133   3.41020   3.41566   3.42666   3.42966   3.44483   3.44919   3.45714
   3.46207   3.47408   3.47956   3.48574   3.50159   3.51519   3.52546   3.53472
   3.54155   3.55346   3.56065   3.56876   3.57893   3.58276   3.59517   3.60472
   3.61215   3.61617   3.61919   3.62713   3.63637   3.64488   3.65467   3.66889
   3.67174   3.67408   3.68600   3.69701   3.70458   3.71397   3.72407   3.72912
   3.74375   3.75912   3.78394   3.79008   3.80088   3.81154   3.82144   3.82901
   3.84942   3.85125   3.86049   3.86931   3.87757   3.88279   3.89936   3.90654
   3.93219   3.93785   3.94648   3.95734   3.95984   3.97482   3.98496   4.00157
   4.01339   4.02467   4.03700   4.06494   4.07558   4.07720   4.08568   4.09808
   4.10049   4.11098   4.11580   4.12920   4.13641   4.13850   4.15015   4.15628
   4.16541   4.17759   4.18247   4.19672   4.20932   4.22183   4.23577   4.24212
   4.25060   4.25972   4.26802   4.27192   4.27630   4.28011   4.29068   4.29533
   4.30533   4.31019   4.31837   4.32582   4.33996   4.35136   4.36075   4.36656
   4.37465   4.38024   4.38999   4.40238   4.41080   4.41934   4.43926   4.44588
   4.45105   4.45839   4.47037   4.48133   4.49924   4.50414   4.50983   4.52083
   4.52793   4.53654   4.54104   4.55012   4.55858   4.56478   4.57864   4.58854
   4.59058   4.59671   4.60674   4.61092   4.62349   4.63615   4.63709   4.65395
   4.65948   4.67057   4.67389   4.67670   4.68390   4.69263   4.69835   4.70966
   4.71177   4.72595   4.72706   4.73149   4.73378   4.74465   4.75245   4.76411
   4.76682   4.77658   4.77931   4.78425   4.78890   4.79685   4.80813   4.81608
   4.82484   4.83131   4.85538   4.87320   4.87660   4.87816   4.89993   4.91900
   4.92667   4.94030   4.96072   4.97659   4.98671   5.01881   5.02905   5.04394
   5.05222   5.06226   5.13013   5.13598   5.14939   5.17819   5.18871   5.20928
   5.21657   5.22331   5.25076   5.28345   5.28459   5.29784   5.30246   5.30798
   5.33458   5.34814   5.35824   5.37531   5.37686   5.40750   5.41939   5.45608
   5.49017   5.49489   5.50042   5.54847   5.55208   5.57322   5.59744   5.64334
   5.70245   5.73772   5.78824   5.83363   5.93902   6.08075   6.11838   6.15293
   6.17314   6.27402   6.33090   6.34775   6.37313   6.43156   6.43541   6.46194
   6.48467   6.48774   6.52648   6.54874   6.55046   6.65044   6.67090   6.67398
   6.74104   6.74695   6.80701   6.96469   7.02026   7.70563


              NET ATOMIC CHARGES AND DIPOLE CONTRIBUTIONS

  ATOM NO.   TYPE          CHARGE      No. of ELECS.   s-Pop       p-Pop       
    1          C          -0.151102        4.1511     1.18656     2.96454
    2          C          -0.063653        4.0637     1.18240     2.88126
    3          C          -0.136200        4.1362     1.18574     2.95046
    4          C          -0.076042        4.0760     1.20753     2.86851
    5          C          -0.008995        4.0090     1.19370     2.81530
    6          N          -0.071705        5.0717     1.60713     3.46457
    7          C          -0.061271        4.0613     1.18433     2.87694
    8          C          -0.161873        4.1619     1.18501     2.97686
    9          H           0.122597        0.8774     0.87740
   10          H           0.124595        0.8754     0.87540
   11          H           0.115355        0.8846     0.88465
   12          H           0.117808        0.8822     0.88219
   13          C          -0.141995        4.1420     1.18514     2.95686
   14          C          -0.065846        4.0658     1.17932     2.88652
   15          C          -0.117571        4.1176     1.19215     2.92542
   16          C          -0.075719        4.0757     1.20670     2.86902
   17          C          -0.057653        4.0577     1.20808     2.84957
   18          N          -0.079968        5.0800     1.61470     3.46527
   19          C           0.013075        3.9869     1.15442     2.83251
   20          C          -0.113330        4.1133     1.17269     2.94064
   21          H           0.116418        0.8836     0.88358
   22          H           0.116038        0.8840     0.88396
   23          H           0.115387        0.8846     0.88461
   24          H           0.097239        0.9028     0.90276
   25          H           0.064398        0.9356     0.93560
   26          H           0.072005        0.9280     0.92799
   27          H           0.128285        0.8717     0.87172
   28          C          -0.087961        4.0880     1.19499     2.89297
   29          C          -0.039520        4.0395     1.17309     2.86643
   30          C          -0.020183        4.0202     1.17017     2.85001
   31          C          -0.115103        4.1151     1.19087     2.92424
   32          C          -0.225829        4.2258     1.28248     2.94335
   33          C           0.026356        3.9736     1.16472     2.80892
   34          C          -0.128979        4.1290     1.19121     2.93777
   35          C          -0.076955        4.0770     1.15273     2.92423
   36          H           0.104473        0.8955     0.89553
   37          H           0.121562        0.8784     0.87844
   38          H           0.105424        0.8946     0.89458
   39          H           0.069561        0.9304     0.93044
   40          H           0.058837        0.9412     0.94116
   41          H           0.116274        0.8837     0.88373
   42          C           0.001842        3.9982     1.15525     2.84291
   43          C          -0.099365        4.0994     1.18659     2.91277
   44          H           0.087508        0.9125     0.91249
   45          H           0.093731        0.9063     0.90627
   46          C          -0.149631        4.1496     1.19045     2.95918
   47          C          -0.010480        4.0105     1.18247     2.82801
   48          C          -0.176340        4.1763     1.18939     2.98695
   49          C          -0.057496        4.0575     1.20455     2.85295
   50          C          -0.060503        4.0605     1.20370     2.85681
   51          N          -0.088627        5.0886     1.61671     3.47191
   52          C          -0.011237        4.0112     1.16479     2.84645
   53          C          -0.113027        4.1130     1.18550     2.92753
   54          H           0.127564        0.8724     0.87244
   55          H           0.122121        0.8779     0.87788
   56          H           0.086066        0.9139     0.91393
   57          H           0.105913        0.8941     0.89409
   58          H           0.115045        0.8850     0.88495
   59          H           0.129002        0.8710     0.87100
   60          C          -0.140697        4.1407     1.18877     2.95193
   61          C          -0.089864        4.0899     1.18402     2.90585
   62          C          -0.100952        4.1010     1.18849     2.91247
   63          C          -0.060409        4.0604     1.20750     2.85291
   64          C          -0.068272        4.0683     1.20717     2.86110
   65          N          -0.103361        5.1034     1.61796     3.48540
   66          C          -0.019556        4.0196     1.17275     2.84681
   67          C          -0.104262        4.1043     1.16627     2.93799
   68          H           0.120857        0.8791     0.87914
   69          H           0.126514        0.8735     0.87349
   70          H           0.130459        0.8695     0.86954
   71          H           0.068565        0.9314     0.93144
   72          H           0.060437        0.9396     0.93956
   73          H           0.064511        0.9355     0.93549
   74          H           0.117915        0.8821     0.88209
   75          C          -0.148261        4.1483     1.18915     2.95911
   76          C          -0.052822        4.0528     1.17902     2.87380
   77          C          -0.153973        4.1540     1.18713     2.96684
   78          C          -0.077934        4.0779     1.20702     2.87091
   79          C          -0.040243        4.0402     1.21430     2.82594
   80          N          -0.075127        5.0751     1.60419     3.47094
   81          C          -0.020982        4.0210     1.16768     2.85330
   82          C          -0.119662        4.1197     1.16515     2.95451
   83          H           0.117028        0.8830     0.88297
   84          H           0.113783        0.8862     0.88622
   85          H           0.129408        0.8706     0.87059
   86          H           0.114428        0.8856     0.88557
   87          H           0.066189        0.9338     0.93381
   88          H           0.084293        0.9157     0.91571
   89          H           0.058883        0.9411     0.94112
   90          C          -0.162102        4.1621     1.18756     2.97455
   91          C          -0.022401        4.0224     1.18339     2.83901
   92          C          -0.157926        4.1579     1.19012     2.96780
   93          C          -0.057054        4.0571     1.20324     2.85381
   94          C          -0.056703        4.0567     1.20584     2.85086
   95          N          -0.095575        5.0956     1.61833     3.47724
   96          C          -0.043974        4.0440     1.17283     2.87115
   97          C          -0.116525        4.1165     1.17384     2.94269
   98          H           0.125910        0.8741     0.87409
   99          H           0.113221        0.8868     0.88678
  100          H           0.096766        0.9032     0.90323
  101          H           0.061955        0.9380     0.93804
  102          H           0.069639        0.9304     0.93036
  103          H           0.123686        0.8763     0.87631
  104          H           0.127374        0.8726     0.87263
  105          C          -0.151681        4.1517     1.18645     2.96523
  106          C          -0.070117        4.0701     1.18093     2.88918
  107          C          -0.125131        4.1251     1.18942     2.93571
  108          C          -0.060410        4.0604     1.20651     2.85390
  109          C          -0.061646        4.0616     1.20737     2.85428
  110          N          -0.068601        5.0686     1.61320     3.45540
  111          C           0.018296        3.9817     1.15729     2.82442
  112          C          -0.160587        4.1606     1.19912     2.96147
  113          H           0.107842        0.8922     0.89216
  114          H           0.115661        0.8843     0.88434
  115          H           0.125027        0.8750     0.87497
  116          H           0.074000        0.9260     0.92600
  117          H           0.104145        0.8959     0.89585
  118          H           0.131760        0.8682     0.86824
  119          C          -0.202035        4.2020     1.20900     2.99303
  120          C          -0.015949        4.0159     1.18742     2.82853
  121          C          -0.147642        4.1476     1.18684     2.96080
  122          C          -0.064166        4.0642     1.20194     2.86223
  123          C          -0.029072        4.0291     1.21309     2.81599
  124          N          -0.063076        5.0631     1.60149     3.46159
  125          C          -0.001714        4.0017     1.15751     2.84421
  126          C          -0.137040        4.1370     1.20063     2.93641
  127          H           0.122578        0.8774     0.87742
  128          H           0.169043        0.8310     0.83096
  129          H           0.129836        0.8702     0.87016
  130          H           0.078850        0.9212     0.92115
  131          H           0.129614        0.8704     0.87039
  132          C          -0.099481        4.0995     1.16882     2.93066
  133          H           0.058460        0.9415     0.94154
  134          H           0.077772        0.9222     0.92223
  135          H           0.093015        0.9070     0.90698
  136          H           0.095612        0.9044     0.90439
  137          C          -0.127714        4.1277     1.18014     2.94758
  138          C          -0.029243        4.0292     1.31510     2.71414
  139          C          -0.133148        4.1331     1.17930     2.95385
  140          C          -0.049842        4.0498     1.22070     2.82914
  141          C           0.019634        3.9804     1.20750     2.77286
  142          N          -0.062829        5.0628     1.59599     3.46684
  143          C          -0.121259        4.1213     1.18477     2.93649
  144          C          -0.128731        4.1287     1.19069     2.93804
  145          H           0.154816        0.8452     0.84518
  146          H           0.148183        0.8518     0.85182
  147          H           0.137599        0.8624     0.86240
  148          H           0.138123        0.8619     0.86188
  149          H           0.079941        0.9201     0.92006
  150          C          -0.166937        4.1669     1.19230     2.97464
  151          C          -0.069454        4.0695     1.18031     2.88914
  152          C          -0.070589        4.0706     1.17197     2.89862
  153          C          -0.079925        4.0799     1.20963     2.87030
  154          C          -0.061373        4.0614     1.20815     2.85322
  155          N          -0.082272        5.0823     1.61521     3.46706
  156          C          -0.112765        4.1128     1.17851     2.93425
  157          C          -0.111119        4.1111     1.19839     2.91273
  158          H           0.120064        0.8799     0.87994
  159          H           0.125486        0.8745     0.87451
  160          H           0.128485        0.8715     0.87151
  161          H           0.107963        0.8920     0.89204
  162          H           0.109672        0.8903     0.89033
  163          H           0.118782        0.8812     0.88122
  164          C          -0.114690        4.1147     1.17948     2.93521
  165          C          -0.083712        4.0837     1.18856     2.89515
  166          C          -0.085076        4.0851     1.18113     2.90394
  167          C          -0.096441        4.0964     1.17745     2.91899
  168          C          -0.094600        4.0946     1.18209     2.91251
  169          C          -0.077598        4.0776     1.18514     2.89246
  170          C          -0.022970        4.0230     1.16878     2.85419
  171          C          -0.137968        4.1380     1.18242     2.95554
  172          H           0.112098        0.8879     0.88790
  173          H           0.112989        0.8870     0.88701
  174          H           0.088258        0.9117     0.91174
  175          H           0.096231        0.9038     0.90377
  176          H           0.050156        0.9498     0.94984
  177          H           0.114879        0.8851     0.88512
  178          H           0.119058        0.8809     0.88094
  179          C          -0.007644        4.0076     1.15897     2.84867
  180          C          -0.096431        4.0964     1.16675     2.92968
  181          H           0.081375        0.9186     0.91863
  182          H           0.054010        0.9460     0.94599
  183          H           0.061908        0.9381     0.93809
  184          C          -0.167962        4.1680     1.18898     2.97898
  185          C          -0.065800        4.0658     1.18529     2.88051
  186          C          -0.147420        4.1474     1.19085     2.95657
  187          C          -0.062428        4.0624     1.20515     2.85728
  188          C          -0.042529        4.0425     1.20933     2.83320
  189          N          -0.074125        5.0741     1.61497     3.45915
  190          C          -0.014524        4.0145     1.17015     2.84437
  191          C          -0.117819        4.1178     1.17199     2.94583
  192          H           0.119712        0.8803     0.88029
  193          H           0.116524        0.8835     0.88348
  194          H           0.079162        0.9208     0.92084
  195          H           0.073540        0.9265     0.92646
  196          H           0.077061        0.9229     0.92294
  197          H           0.137533        0.8625     0.86247
  198          H           0.139876        0.8601     0.86012
  199          C          -0.145710        4.1457     1.19320     2.95251
  200          C          -0.069120        4.0691     1.18400     2.88512
  201          C          -0.136130        4.1361     1.18609     2.95004
  202          C          -0.062981        4.0630     1.21202     2.85097
  203          C          -0.060848        4.0608     1.21185     2.84900
  204          N          -0.064712        5.0647     1.61195     3.45276
  205          C          -0.086895        4.0869     1.17380     2.91310
  206          C           0.139447        3.8606     1.24695     2.61360
  207          H           0.132247        0.8678     0.86775
  208          H           0.140777        0.8592     0.85922
  209          H           0.130812        0.8692     0.86919
  210          H           0.131449        0.8686     0.86855
  211          H           0.111403        0.8886     0.88860
  212          H           0.138473        0.8615     0.86153
  213          C          -0.163900        4.1639     1.19231     2.97159
  214          C          -0.065245        4.0652     1.18286     2.88238
  215          C          -0.135786        4.1358     1.18965     2.94614
  216          C          -0.058318        4.0583     1.20630     2.85202
  217          C          -0.073779        4.0738     1.21354     2.86024
  218          N          -0.069198        5.0692     1.60356     3.46564
  219          C          -0.012504        4.0125     1.16729     2.84522
  220          C          -0.166834        4.1668     1.16909     2.99775
  221          H           0.140011        0.8600     0.85999
  222          H           0.117817        0.8822     0.88218
  223          H           0.123929        0.8761     0.87607
  224          H           0.124231        0.8758     0.87577
  225          H           0.085322        0.9147     0.91468
  226          H           0.154200        0.8458     0.84580
  227          H           0.134413        0.8656     0.86559
  228          C          -0.148650        4.1487     1.18889     2.95976
  229          C          -0.045001        4.0450     1.18491     2.86009
  230          C          -0.163901        4.1639     1.18951     2.97439
  231          C          -0.047217        4.0472     1.20616     2.84106
  232          C          -0.067353        4.0674     1.20838     2.85897
  233          N          -0.093412        5.0934     1.61814     3.47527
  234          C          -0.038017        4.0380     1.17310     2.86491
  235          C          -0.130051        4.1301     1.17438     2.95567
  236          H           0.133153        0.8668     0.86685
  237          H           0.126828        0.8732     0.87317
  238          H           0.085272        0.9147     0.91473
  239          H           0.064946        0.9351     0.93505
  240          H           0.092450        0.9075     0.90755
  241          H           0.130973        0.8690     0.86903
  242          H           0.123079        0.8769     0.87692
  243          C          -0.152725        4.1527     1.18648     2.96625
  244          C          -0.071198        4.0712     1.18085     2.89034
  245          C          -0.124367        4.1244     1.19214     2.93223
  246          C          -0.065716        4.0657     1.20576     2.85995
  247          C          -0.057874        4.0579     1.20666     2.85121
  248          N          -0.073744        5.0737     1.61403     3.45971
  249          C          -0.016678        4.0167     1.16969     2.84699
  250          C          -0.127086        4.1271     1.16884     2.95824
  251          H           0.111791        0.8882     0.88821
  252          H           0.115469        0.8845     0.88453
  253          H           0.119213        0.8808     0.88079
  254          H           0.072021        0.9280     0.92798
  255          H           0.066813        0.9332     0.93319
  256          H           0.068014        0.9320     0.93199
  257          H           0.130059        0.8699     0.86994
  258          C          -0.150041        4.1500     1.18622     2.96382
  259          C          -0.063043        4.0630     1.17971     2.88333
  260          C          -0.145233        4.1452     1.18732     2.95792
  261          C          -0.077739        4.0777     1.21048     2.86726
  262          C          -0.043501        4.0435     1.21377     2.82973
  263          N          -0.078316        5.0783     1.60608     3.47224
  264          C          -0.025985        4.0260     1.16994     2.85604
  265          C          -0.105585        4.1056     1.16791     2.93768
  266          H           0.123009        0.8770     0.87699
  267          H           0.111713        0.8883     0.88829
  268          H           0.116511        0.8835     0.88349
  269          H           0.130019        0.8700     0.86998
  270          H           0.069932        0.9301     0.93007
  271          H           0.073659        0.9263     0.92634
  272          C          -0.096423        4.0964     1.16537     2.93106
  273          H           0.050777        0.9492     0.94922
  274          H           0.076804        0.9232     0.92320
  275          H           0.106369        0.8936     0.89363
  276          C          -0.136240        4.1362     1.18346     2.95278
  277          C          -0.281576        4.2816     1.44112     2.84046
  278          C          -0.123713        4.1237     1.18188     2.94183
  279          C          -0.126095        4.1261     1.21601     2.91008
  280          C          -0.085997        4.0860     1.21480     2.87120
  281          N          -0.122635        5.1226     1.60965     3.51298
  282          C          -0.015085        4.0151     1.16484     2.85025
  283          C          -0.117275        4.1173     1.17048     2.94679
  284          H           0.096646        0.9034     0.90335
  285          H           0.100773        0.8992     0.89923
  286          H           0.113821        0.8862     0.88618
  287          H           0.045941        0.9541     0.95406
  288          H           0.083126        0.9169     0.91687
  289          H           0.041329        0.9587     0.95867
  290          C          -0.198352        4.1984     1.23651     2.96185
  291          C          -0.071369        4.0714     1.18114     2.89023
  292          C          -0.114585        4.1146     1.19317     2.92141
  293          C          -0.065272        4.0653     1.20547     2.85980
  294          C          -0.095850        4.0959     1.21296     2.88289
  295          N          -0.099203        5.0992     1.61784     3.48137
  296          C          -0.000693        4.0007     1.15942     2.84127
  297          C          -0.115979        4.1160     1.16821     2.94777
  298          H           0.117586        0.8824     0.88241
  299          H           0.199472        0.8005     0.80053
  300          H           0.116424        0.8836     0.88358
  301          H           0.078474        0.9215     0.92153
  302          H           0.060088        0.9399     0.93991
  303          H           0.083651        0.9163     0.91635
  304          H           0.133412        0.8666     0.86659
  305          C          -0.110868        4.1109     1.19532     2.91555
  306          C          -0.029513        4.0295     1.17967     2.84984
  307          C          -0.095749        4.0957     1.18053     2.91521
  308          C          -0.459884        4.4599     1.62395     2.83593
  309          C          -0.276895        4.2769     1.22962     3.04728
  310          N           0.556785        4.4432     1.23272     3.21049
  311          C          -0.128033        4.1280     1.16974     2.95829
  312          C          -0.117456        4.1175     1.18642     2.93104
  313          H           0.123677        0.8763     0.87632
  314          H           0.114735        0.8853     0.88526
  315          H           0.108159        0.8918     0.89184
  316          H           0.145656        0.8543     0.85434
  317          H           0.131754        0.8682     0.86825
  318          C          -0.088274        4.0883     1.18260     2.90567
  319          C          -0.092944        4.0929     1.18633     2.90661
  320          C          -0.122168        4.1222     1.19438     2.92779
  321          C          -0.210920        4.2109     1.37844     2.83248
  322          C          -0.105632        4.1056     1.21708     2.88856
  323          N           0.033797        4.9662     1.54311     3.42309
  324          C          -0.030392        4.0304     1.17087     2.85952
  325          C          -0.124777        4.1248     1.17126     2.95352
  326          H           0.121544        0.8785     0.87846
  327          H           0.126401        0.8736     0.87360
  328          H           0.077467        0.9225     0.92253
  329          H           0.069698        0.9303     0.93030
  330          H           0.061122        0.9389     0.93888
  331          H           0.130541        0.8695     0.86946
  332          H           0.055900        0.9441     0.94410


          CARTESIAN COORDINATES 

    NO.       ATOM               X         Y         Z

     1         C                 -3.5070    1.5457    1.7793
     2         C                 -2.3268    1.1520    1.1576
     3         C                 -1.2950    2.0739    1.0108
     4         C                 -3.6224    2.8569    2.2428
     5         C                 -1.4635    3.3757    1.4995
     6         N                 -2.6216    3.7538    2.1072
     7         C                 -0.3799    4.3720    1.3684
     8         C                  0.1020    4.6875    0.1644
     9         H                 -0.3545    1.7894    0.5261
    10         H                 -2.2043    0.1235    0.7959
    11         H                 -4.3331    0.8400    1.9116
    12         H                 -4.5261    3.2306    2.7429
    13         C                  2.9596    2.4381    3.2243
    14         C                  2.1278    3.3512    2.5847
    15         C                  1.0876    3.9523    3.2964
    16         C                  2.7358    2.1441    4.5687
    17         C                  0.9191    3.6155    4.6469
    18         N                  1.7318    2.7280    5.2626
    19         C                  0.1626    4.9527    2.6518
    20         C                  0.8724    6.2919    2.4076
    21         H                  2.2765    3.6017    1.5266
    22         H                  3.7781    1.9561    2.6808
    23         H                  3.3523    1.4290    5.1349
    24         H                 -0.6986    5.1458    3.3422
    25         H                  0.1577    7.0067    1.9495
    26         H                  1.6643    6.1374    1.6386
    27         H                  0.1310    4.0589    5.2705
    28         C                 -1.5276    9.1112    4.2547
    29         C                 -2.2498    8.4085    5.3603
    30         C                 -1.3442    7.5010    6.1285
    31         C                 -0.2445    8.8745    3.8993
    32         C                 -0.2141    7.2285    5.5021
    33         C                  0.4291    7.6872    4.4215
    34         C                 -3.1089    9.2603    6.2919
    35         C                 -3.0512   10.7618    6.2634
    36         H                 -2.0998    9.8864    3.7243
    37         H                  0.2501    9.4663    3.1079
    38         H                 -3.1901    8.8979    7.3474
    39         H                 -3.1247   11.1700    5.2351
    40         H                 -3.9139   11.1849    6.8150
    41         H                 -1.5015    7.3632    7.2029
    42         C                  1.4638    6.9009    3.6896
    43         C                  2.8162    7.5267    3.3888
    44         H                  1.7213    6.0580    4.3854
    45         H                  3.5822    6.7717    3.6972
    46         C                 -5.6958    5.1580    4.8951
    47         C                 -5.4061    6.5210    4.7519
    48         C                 -5.8735    7.1681    3.6086
    49         C                 -6.4239    4.4975    3.9086
    50         C                 -6.5963    6.4565    2.6523
    51         N                 -6.8673    5.1414    2.8027
    52         C                 -4.5910    7.2110    5.8123
    53         C                 -3.7734    8.3786    5.2795
    54         H                 -5.3731    4.6261    5.8031
    55         H                 -6.6782    3.4325    3.9745
    56         H                 -3.8563    6.4417    6.1743
    57         H                 -4.2288    8.8471    4.3778
    58         H                 -6.9775    6.9229    1.7333
    59         H                 -5.6758    8.2502    3.4756
    60         C                 -7.3643   10.7107    5.8839
    61         C                 -6.7099    9.4826    5.8380
    62         C                 -6.1308    8.9595    6.9937
    63         C                 -7.4287   11.4080    7.0881
    64         C                 -6.2381    9.7153    8.1753
    65         N                 -6.8685   10.9085    8.2164
    66         C                 -5.3931    7.6487    7.0703
    67         C                 -6.2746    6.5326    7.6521
    68         H                 -6.6413    8.9376    4.8841
    69         H                 -7.8269   11.1305    4.9828
    70         H                 -7.9251   12.3815    7.1823
    71         H                 -4.5725    7.8332    7.8246
    72         H                 -5.9195    5.5433    7.2795
    73         H                 -6.1194    6.5074    8.7493
    74         H                 -5.8241    9.3688    9.1310
    75         C                 -8.6732    5.8058   12.3293
    76         C                 -9.0045    4.6153   11.6890
    77         C                 -8.9775    4.5576   10.3007
    78         C                 -8.3222    6.9099   11.5545
    79         C                 -8.6262    5.6995    9.5647
    80         N                 -8.3093    6.8576   10.2036
    81         C                 -8.6110    5.6264    8.0543
    82         C                 -7.7589    6.6889    7.3637
    83         H                 -9.2289    3.6267    9.7796
    84         H                 -9.2782    3.7307   12.2742
    85         H                 -8.6751    5.8696   13.4235
    86         H                 -8.0274    7.8781   11.9944
    87         H                 -8.1707    4.6275    7.7965
    88         H                 -8.1042    7.7003    7.6652
    89         H                 -7.9302    6.6331    6.2673
    90         C                -10.6253    7.4526    5.2706
    91         C                -10.9031    7.8585    6.5771
    92         C                -11.2433    9.2010    6.7889
    93         C                -10.6886    8.3787    4.2297
    94         C                -11.2857   10.0808    5.7097
    95         N                -11.0093    9.6732    4.4481
    96         C                -10.8331    6.9321    7.7615
    97         C                -10.0500    5.6322    7.5142
    98         H                -10.3556    6.4070    5.0611
    99         H                -10.4862    8.1048    3.1881
   100         H                -10.2887    7.5077    8.5571
   101         H                -10.5988    4.7872    7.9873
   102         H                -10.0256    5.3891    6.4289
   103         H                -11.5395   11.1421    5.8211
   104         H                -11.4859    9.5546    7.8001
   105         C                -14.4420    4.1772    6.4407
   106         C                -13.5423    4.6879    7.3695
   107         C                -13.1946    6.0422    7.3295
   108         C                -14.9824    5.0298    5.4781
   109         C                -13.7773    6.8422    6.3383
   110         N                -14.6474    6.3391    5.4345
   111         C                -12.2280    6.5789    8.3460
   112         C                -12.7523    7.6825    9.2110
   113         H                -13.1075    4.0302    8.1323
   114         H                -14.7245    3.1201    6.4641
   115         H                -15.6974    4.6930    4.7185
   116         H                -12.0360    5.7442    9.0787
   117         H                -12.0264    8.0545    9.9502
   118         H                -13.5473    7.9126    6.2426
   119         C                -18.1577    7.7574   11.9124
   120         C                -16.9924    7.6412   12.6795
   121         C                -15.7866    8.0525   12.1234
   122         C                -18.0621    8.1770   10.5759
   123         C                -15.7626    8.5645   10.8210
   124         N                -16.8868    8.5679   10.0515
   125         C                -14.4889    9.1270   10.2394
   126         C                -13.9968    8.1600    9.2021
   127         H                -14.8655    8.0013   12.7156
   128         H                -17.0616    7.2566   13.7121
   129         H                -18.9390    8.2456    9.9114
   130         H                -13.7347    9.2058   11.0724
   131         H                -14.7341    7.8363    8.4540
   132         C                -14.6580   10.5261    9.6360
   133         H                -13.7797   10.7156    8.9814
   134         H                -15.5411   10.5501    8.9647
   135         H                 -0.2816    4.2641   -0.7589
   136         H                  0.9208    5.3989    0.0455
   137         C                  5.4718   20.9524    8.1620
   138         C                  5.9463   20.0840    9.0869
   139         C                  5.7261   18.7628    9.2594
   140         C                  4.6048   20.3256    7.2371
   141         C                  4.8454   18.2143    8.2900
   142         N                  4.3178   19.0099    7.3136
   143         C                  4.4817   16.7980    8.3134
   144         C                  4.9535   15.9620    9.2375
   145         H                  6.1516   18.1230   10.0475
   146         H                  5.7110   22.0185    8.1152
   147         H                  4.1209   20.8846    6.4182
   148         H                  3.7921   16.4424    7.5298
   149         H                  5.6372   16.2879   10.0236
   150         C                 10.3630   13.6239    7.5418
   151         C                  9.1042   13.1930    7.1328
   152         C                  8.5749   13.6686    5.9301
   153         C                 11.0665   14.5332    6.7551
   154         C                  9.3572   14.5531    5.1638
   155         N                 10.5694   14.9761    5.5754
   156         C                  7.2392   13.3432    5.4500
   157         C                  6.3858   12.5082    6.0530
   158         H                  8.5367   12.4977    7.7762
   159         H                 10.7970   13.2574    8.4874
   160         H                 12.0349   14.9594    7.0634
   161         H                  6.9331   13.8704    4.5337
   162         H                  6.6626   11.9527    6.9600
   163         H                  9.0163   14.9538    4.2007
   164         C                  2.7540   13.3000    8.4561
   165         C                  1.8208   14.1001    7.7873
   166         C                  2.1531   14.6362    6.5412
   167         C                  3.8684   12.8253    7.7784
   168         C                  3.2638   14.1512    5.8596
   169         C                  4.0515   13.1488    6.4304
   170         C                  0.3783   14.1138    8.2294
   171         C                 -0.1177   12.7112    7.8284
   172         H                  2.5529   12.9814    9.4872
   173         H                  4.5637   12.1393    8.2767
   174         H                 -0.1867   14.8894    7.6546
   175         H                  0.6245   12.2302    7.1512
   176         H                 -0.1404   12.0611    8.7396
   177         H                  3.4710   14.5032    4.8417
   178         H                  1.4871   15.3596    6.0558
   179         C                  4.9823   12.3488    5.5551
   180         C                  4.5487   10.8735    5.5217
   181         H                  4.9092   12.7358    4.5042
   182         H                  4.7232   10.4210    6.5187
   183         H                  5.1937   10.3029    4.8155
   184         C                 -2.0848   16.7225   11.0646
   185         C                 -1.2980   15.5837   11.2788
   186         C                 -0.5270   15.5177   12.4397
   187         C                 -2.0677   17.7525   12.0025
   188         C                 -0.5522   16.5837   13.3425
   189         N                 -1.3071   17.6826   13.1192
   190         C                 -1.2284   14.5353   10.2035
   191         C                  0.2310   14.4034    9.7255
   192         H                 -2.6826   16.8282   10.1508
   193         H                 -2.6544   18.6717   11.8842
   194         H                 -1.8374   14.9156    9.3383
   195         H                  0.7591   13.6269   10.3225
   196         H                  0.7680   15.3504    9.9395
   197         H                  0.0380   16.5848   14.2689
   198         H                  0.1098   14.6449   12.6373
   199         C                 -0.8581   11.6557   13.9013
   200         C                 -1.4263   12.5210   12.9731
   201         C                 -1.1670   12.3341   11.6140
   202         C                 -0.0269   10.6273   13.4580
   203         C                 -0.3002   11.2966   11.2355
   204         N                  0.2532   10.4660   12.1444
   205         C                 -1.8342   13.1504   10.5321
   206         C                 -3.2854   13.0829   10.7950
   207         H                 -2.0856   13.3384   13.3162
   208         H                 -1.0581   11.7846   14.9751
   209         H                  0.4370    9.9083   14.1573
   210         H                 -1.6874   12.5747    9.5627
   211         H                 -3.8153   12.2097   10.3816
   212         H                 -0.0279   11.1128   10.1808
   213         C                 -5.8400   10.0168   14.0910
   214         C                 -6.5614   10.1242   12.9083
   215         C                 -6.4568   11.2871   12.1473
   216         C                 -5.0078   11.0688   14.4799
   217         C                 -5.6211   12.3186   12.5904
   218         N                 -4.9019   12.1911   13.7401
   219         C                 -5.5031   13.6119   11.8184
   220         C                 -4.0331   14.0025   11.6127
   221         H                 -7.0191   11.3893   11.2092
   222         H                 -7.2064    9.2953   12.5710
   223         H                 -5.9096    9.1175   14.7220
   224         H                 -4.4003   11.0391   15.3955
   225         H                 -5.9812   13.4636   10.8158
   226         H                 -3.4961   14.0907   12.6065
   227         H                 -3.9357   15.0409   11.1987
   228         C                 -7.2949   15.0225   15.2438
   229         C                 -8.0123   14.3440   14.2561
   230         C                 -9.0110   13.4531   14.6658
   231         C                 -7.5932   14.8085   16.5892
   232         C                 -9.2622   13.2758   16.0255
   233         N                 -8.5646   13.9483   16.9705
   234         C                 -7.7110   14.5085   12.7875
   235         C                 -6.2168   14.7637   12.5324
   236         H                 -6.4713   15.6941   14.9587
   237         H                 -7.0514   15.3150   17.3972
   238         H                 -8.0120   13.5387   12.2939
   239         H                 -6.0898   15.6817   11.9169
   240         H                 -5.6954   14.9958   13.4905
   241         H                -10.0274   12.5827   16.3990
   242         H                 -9.5956   12.8882   13.9282
   243         C                 -7.2712   19.1426   12.0495
   244         C                 -7.5504   17.8382   11.6567
   245         C                 -8.2644   16.9930   12.5122
   246         C                 -7.7178   19.5879   13.2933
   247         C                 -8.6877   17.5067   13.7448
   248         N                 -8.4175   18.7772   14.1192
   249         C                 -8.5719   15.5861   12.0803
   250         C                -10.0702   15.3001   12.2037
   251         H                 -7.2165   17.4791   10.6752
   252         H                 -6.7098   19.8138   11.3918
   253         H                 -7.5291   20.6020   13.6639
   254         H                 -8.3135   15.5111   10.9895
   255         H                -10.6431   16.1812   11.8510
   256         H                -10.3453   15.1759   13.2730
   257         H                 -9.2479   16.9032   14.4714
   258         C                -14.4704   16.8647   10.3342
   259         C                -14.3985   16.5985   11.6975
   260         C                -13.5920   15.5584   12.1508
   261         C                -13.7305   16.0735    9.4552
   262         C                -12.8577   14.8047   11.2270
   263         N                -12.9384   15.0730    9.8951
   264         C                -11.9443   13.6903   11.6786
   265         C                -10.4816   14.0665   11.4101
   266         H                -13.5300   15.3322   13.2217
   267         H                -14.9735   17.1990   12.4104
   268         H                -15.0997   17.6741    9.9520
   269         H                -13.7616   16.1850    8.3584
   270         H                -12.0663   13.5679   12.7871
   271         H                -10.3197   14.2314   10.3261
   272         C                -12.2976   12.3558   11.0094
   273         H                -11.4455   11.6589   11.1480
   274         H                -12.3877   12.4854    9.9116
   275         H                  4.6836   14.9065    9.2592
   276         C                 -1.7028   14.7115    3.4279
   277         C                 -2.6674   14.9130    4.3851
   278         C                 -2.6266   14.2940    5.6109
   279         C                 -0.6506   13.8452    3.7408
   280         C                 -1.5700   13.4047    5.8623
   281         N                 -0.6017   13.1950    4.9260
   282         C                 -1.4871   12.6279    7.1465
   283         C                 -1.7302   11.1364    6.9141
   284         H                 -3.3992   14.4836    6.3631
   285         H                 -1.7520   15.2109    2.4535
   286         H                  0.1993   13.6349    3.0704
   287         H                 -2.2646   13.0193    7.8575
   288         H                 -0.9087   10.7220    6.2883
   289         H                 -1.6506   10.6152    7.8944
   290         C                  5.0521   12.1451    1.1676
   291         C                  4.6379   11.1954    2.0945
   292         C                  3.3834   11.3088    2.7055
   293         C                  4.2106   13.2157    0.8758
   294         C                  2.5977   12.4236    2.3788
   295         N                  3.0075   13.3499    1.4826
   296         C                  2.8362   10.2810    3.6697
   297         C                  3.0834   10.6820    5.1297
   298         H                  5.2930   10.3463    2.3299
   299         H                  6.0737   12.0488    0.6218
   300         H                  4.4713   13.9936    0.1497
   301         H                  1.7246   10.2446    3.5129
   302         H                  2.6390    9.8950    5.7721
   303         H                  2.5007   11.6037    5.3453
   304         H                  1.6061   12.6163    2.8277
   305         C                  5.3632    7.1358    1.7778
   306         C                  4.2729    7.8017    1.2508
   307         C                  4.2988    8.1858   -0.1134
   308         C                  6.5672    7.0390    1.0607
   309         C                  5.4596    8.0472   -0.8308
   310         N                  6.5974    7.5456   -0.1869
   311         C                  3.1282    8.2138    2.0829
   312         C                  3.4203    8.9169    3.3886
   313         H                  5.3296    6.7289    2.7988
   314         H                  2.2673    8.5848    1.4876
   315         H                  4.4844    8.9305    3.7407
   316         H                  5.5354    8.3476   -1.8900
   317         H                  3.4057    8.6148   -0.5836
   318         C                -17.4255   11.6993   13.3763
   319         C                -16.1930   11.6065   12.7464
   320         C                -16.0841   11.7494   11.3475
   321         C                -18.5169   11.9433   12.5456
   322         C                -17.2450   12.0030   10.6121
   323         N                -18.4542   12.0913   11.2567
   324         C                -14.7528   11.6933   10.6362
   325         C                -13.5542   11.7157   11.5946
   326         H                -15.2805   11.4417   13.3390
   327         H                -17.5426   11.5899   14.4582
   328         H                -14.7198   12.6332   10.0127
   329         H                -13.8442   12.2268   12.5406
   330         H                -13.3196   10.6711   11.9034
   331         H                -17.2555   12.1442    9.5153
   332         H                 -9.8073   13.2223   11.6872


          ATOMIC ORBITAL ELECTRON POPULATIONS

   1.18656   0.98728   0.97030   1.00696   1.18240   0.93495   0.98774   0.95857
   1.18574   0.99558   0.94266   1.01222   1.20753   0.97729   0.92386   0.96736
   1.19370   0.93591   0.92896   0.95043   1.60713   0.98196   1.37053   1.11208
   1.18433   0.95227   0.96886   0.95582   1.18501   1.00272   1.01363   0.96051
   0.87740   0.87540   0.88465   0.88219   1.18514   1.00061   0.99487   0.96138
   1.17932   0.94195   0.95390   0.99066   1.19215   0.97634   0.99119   0.95788
   1.20670   0.96351   0.97456   0.93095   1.20808   0.97498   0.95014   0.92445
   1.61470   1.01765   1.05258   1.39504   1.15442   0.96739   0.91851   0.94661
   1.17269   1.01124   0.95912   0.97028   0.88358   0.88396   0.88461   0.90276
   0.93560   0.92799   0.87172   1.19499   0.95023   0.97421   0.96852   1.17309
   0.90576   0.98202   0.97865   1.17017   0.97931   0.91139   0.95931   1.19087
   0.94442   0.97645   1.00337   1.28248   0.97602   0.99032   0.97700   1.16472
   0.99083   0.96836   0.84974   1.19121   1.01563   0.95538   0.96677   1.15273
   0.97898   0.91891   1.02634   0.89553   0.87844   0.89458   0.93044   0.94116
   0.88373   1.15525   0.90469   0.97337   0.96485   1.18659   0.97515   0.94961
   0.98802   0.91249   0.90627   1.19045   1.01008   0.95293   0.99617   1.18247
   0.94369   0.94196   0.94237   1.18939   1.01704   1.00247   0.96744   1.20455
   0.94345   0.98598   0.92352   1.20370   0.95214   0.93892   0.96575   1.61671
   1.17944   1.07964   1.21284   1.16479   0.95364   0.96242   0.93039   1.18550
   0.92473   0.99125   1.01155   0.87244   0.87788   0.91393   0.89409   0.88495
   0.87100   1.18877   0.99949   0.96012   0.99232   1.18402   0.96209   0.96261
   0.98115   1.18849   0.99548   0.96440   0.95259   1.20750   0.95762   0.98290
   0.91239   1.20717   0.96869   0.93480   0.95761   1.61796   1.06385   1.11246
   1.30908   1.17275   0.96261   0.92244   0.96176   1.16627   0.94932   0.97364
   1.01503   0.87914   0.87349   0.86954   0.93144   0.93956   0.93549   0.88209
   1.18915   1.00863   0.94770   1.00278   1.17902   0.95666   0.97236   0.94477
   1.18713   1.02479   0.98462   0.95743   1.20702   0.96955   0.96983   0.93152
   1.21430   0.94960   0.92063   0.95570   1.60419   1.10995   1.27123   1.08977
   1.16768   0.95364   0.99626   0.90340   1.16515   0.94289   1.00957   1.00206
   0.88297   0.88622   0.87059   0.88557   0.93381   0.91571   0.94112   1.18756
   1.03139   1.00212   0.94103   1.18339   0.94972   0.94556   0.94372   1.19012
   1.02298   0.94493   0.99989   1.20324   0.95749   0.92515   0.97118   1.20584
   0.95295   0.98301   0.91490   1.61833   1.08502   1.16147   1.23076   1.17283
   0.95182   0.95295   0.96637   1.17384   0.94907   0.97038   1.02323   0.87409
   0.88678   0.90323   0.93804   0.93036   0.87631   0.87263   1.18645   0.99237
   0.99738   0.97548   1.18093   0.96654   0.94598   0.97666   1.18942   0.99655
   0.95413   0.98504   1.20651   0.96681   0.92820   0.95889   1.20737   0.93975
   0.99266   0.92186   1.61320   1.09843   1.13310   1.22388   1.15729   0.92111
   0.96867   0.93463   1.19912   0.97598   0.98452   1.00097   0.89216   0.88434
   0.87497   0.92600   0.89585   0.86824   1.20900   0.94648   1.07766   0.96889
   1.18742   0.90434   0.92024   1.00395   1.18684   0.98918   1.01431   0.95732
   1.20194   0.97849   0.96161   0.92212   1.21309   0.94806   0.94293   0.92499
   1.60149   0.96100   1.12144   1.37916   1.15751   0.93969   0.93675   0.96777
   1.20063   0.96985   0.97803   0.98853   0.87742   0.83096   0.87016   0.92115
   0.87039   1.16882   1.03713   0.92010   0.97344   0.94154   0.92223   0.90698
   0.90439   1.18014   0.99289   1.00490   0.94979   1.31510   0.90171   0.91958
   0.89285   1.17930   1.00470   0.94338   1.00576   1.22070   0.93622   0.93490
   0.95803   1.20750   0.91705   0.94980   0.90602   1.59599   1.21753   1.03710
   1.21222   1.18477   1.01352   0.91430   1.00867   1.19069   0.97212   1.00192
   0.96400   0.84518   0.85182   0.86240   0.86188   0.92006   1.19230   0.96661
   1.00053   1.00750   1.18031   0.95489   0.97888   0.95537   1.17197   0.95544
   0.98422   0.95896   1.20963   0.98669   0.94984   0.93377   1.20815   0.93317
   0.94262   0.97743   1.61521   1.11180   1.22175   1.13350   1.17851   0.93229
   0.99856   1.00340   1.19839   0.94838   0.97613   0.98821   0.87994   0.87451
   0.87151   0.89204   0.89033   0.88122   1.17948   0.96311   0.98060   0.99150
   1.18856   0.94331   0.98372   0.96811   1.18113   0.97172   0.99297   0.93925
   1.17745   0.97637   0.99597   0.94665   1.18209   0.95606   0.96977   0.98668
   1.18514   0.97745   0.96723   0.94777   1.16878   0.93627   0.97737   0.94054
   1.18242   0.98491   0.96308   1.00755   0.88790   0.88701   0.91174   0.90377
   0.94984   0.88512   0.88094   1.15897   0.91178   0.95262   0.98427   1.16675
   0.96551   0.94751   1.01666   0.91863   0.94599   0.93809   1.18898   1.01877
   0.95684   1.00338   1.18529   0.96662   0.95690   0.95698   1.19085   0.99634
   1.00529   0.95495   1.20515   0.96524   0.96270   0.92935   1.20933   0.95086
   0.90992   0.97242   1.61497   1.02797   1.24896   1.18223   1.17015   0.98754
   0.89711   0.95972   1.17199   0.93299   1.04481   0.96803   0.88029   0.88348
   0.92084   0.92646   0.92294   0.86247   0.86012   1.19320   0.98142   0.96222
   1.00887   1.18400   0.97921   0.97946   0.92646   1.18609   1.01277   0.99642
   0.94085   1.21202   0.94180   0.95581   0.95336   1.21185   0.93472   0.91773
   0.99654   1.61195   1.19610   1.24954   1.00713   1.17380   0.90999   0.99913
   1.00398   1.24695   0.94780   0.90802   0.75778   0.86775   0.85922   0.86919
   0.86855   0.88860   0.86153   1.19231   0.98961   0.99854   0.98345   1.18286
   0.96833   0.96971   0.94434   1.18965   0.99106   0.94666   1.00842   1.20630
   0.95684   0.91770   0.97748   1.21354   0.96005   0.94938   0.95081   1.60356
   1.20542   1.23678   1.02344   1.16729   0.92412   0.93188   0.98921   1.16909
   0.98091   1.00243   1.01441   0.85999   0.88218   0.87607   0.87577   0.91468
   0.84580   0.86559   1.18889   1.00541   1.00952   0.94484   1.18491   0.95739
   0.95495   0.94775   1.18951   0.99545   1.00299   0.97596   1.20616   0.94748
   0.94924   0.94434   1.20838   0.97513   0.96954   0.91430   1.61814   1.04115
   1.04478   1.38934   1.17310   0.93949   0.99850   0.92693   1.17438   0.95526
   0.96525   1.03517   0.86685   0.87317   0.91473   0.93505   0.90755   0.86903
   0.87692   1.18648   1.01812   0.96815   0.97998   1.18085   0.96762   0.94388
   0.97884   1.19214   1.00032   0.96576   0.96615   1.20576   0.94948   0.98539
   0.92508   1.20666   0.96289   0.94718   0.94115   1.61403   1.09098   1.02651
   1.34222   1.16969   0.95325   0.90158   0.99216   1.16884   0.94617   0.99359
   1.01848   0.88821   0.88453   0.88079   0.92798   0.93319   0.93199   0.86994
   1.18622   1.00754   1.00543   0.95085   1.17971   0.96488   0.96109   0.95737
   1.18732   0.98946   0.97466   0.99379   1.21048   0.94043   0.93625   0.99058
   1.21377   0.95039   0.95370   0.92564   1.60608   1.16204   1.15388   1.15631
   1.16994   0.93286   0.92878   0.99440   1.16791   0.94783   0.97544   1.01441
   0.87699   0.88829   0.88349   0.86998   0.93007   0.92634   1.16537   0.96894
   0.94818   1.01394   0.94922   0.92320   0.89363   1.18346   0.95706   0.98605
   1.00966   1.44112   1.01843   0.92878   0.89325   1.18188   0.95990   0.98188
   1.00004   1.21601   0.97621   0.97109   0.96278   1.21480   0.95259   0.97116
   0.94745   1.60965   1.26317   1.24539   1.00442   1.16484   0.96010   0.94429
   0.94585   1.17048   0.98470   0.95545   1.00663   0.90335   0.89923   0.88618
   0.95406   0.91687   0.95867   1.23651   1.02731   0.95231   0.98222   1.18114
   0.94934   0.98491   0.95598   1.19317   0.95972   0.97136   0.99034   1.20547
   0.92554   0.96298   0.97128   1.21296   0.99026   0.92893   0.96369   1.61784
   1.15089   1.27233   1.05814   1.15942   0.99787   0.90182   0.94158   1.16821
   0.96670   1.03793   0.94313   0.88241   0.80053   0.88358   0.92153   0.93991
   0.91635   0.86659   1.19532   0.92323   0.97271   1.01961   1.17967   0.95261
   0.95916   0.93807   1.18053   0.97573   0.99658   0.94290   1.62395   1.19353
   0.77573   0.86667   1.22962   0.97216   1.04908   1.02604   1.23272   0.91690
   1.23341   1.06019   1.16974   0.99024   1.05662   0.91144   1.18642   1.02149
   0.92389   0.98565   0.87632   0.88526   0.89184   0.85434   0.86825   1.18260
   0.90511   1.00153   0.99903   1.18633   0.97961   0.98283   0.94417   1.19438
   0.95742   1.01971   0.95066   1.37844   0.98395   0.90046   0.94807   1.21708
   0.90565   0.98926   0.99365   1.54311   1.18864   1.11937   1.11508   1.17087
   0.91093   0.98842   0.96017   1.17126   0.94735   1.01728   0.98889   0.87846
   0.87360   0.92253   0.93030   0.93888   0.86946   0.94410

          BONDING CONTRIBUTION OF EACH M.O.

  1.7503  1.7438  1.7471  1.7456  1.7348  1.7364  1.7352  1.7224  1.7245  1.7174
  1.6981  1.7082  1.7052  1.6887  1.6979  1.7092  1.7092  1.7121  1.7157  1.7083
  1.7096  1.7100  1.7099  1.7396  1.7322  1.7254  1.7431  1.7391  1.7490  1.7375
  1.7368  1.7479  1.7461  1.7644  1.7592  1.7585  1.7561  1.7689  1.7488  1.7678
  1.7580  1.7520  1.7507  1.7612  1.7468  1.7545  1.7444  1.7427  1.7215  1.7415
  1.7161  1.7074  1.7365  1.7127  1.7361  1.7274  1.7102  1.7242  1.7018  1.6900
  1.7376  1.7168  1.7048  1.6872  1.6771  1.7032  1.6900  1.6960  1.6927  1.6830
  1.7111  1.6904  1.7134  1.7077  1.7383  1.7157  1.6883  1.7295  1.7071  1.7197
  1.7241  1.7545  1.7456  1.7593  1.6163  1.7912  1.7936  1.8161  1.8239  1.8107
  1.8317  1.8360  1.8412  1.8668  1.8618  1.8464  1.8525  1.8889  1.8780  1.8598
  1.8860  1.8745  1.8765  1.8724  1.8840  1.8780  1.8764  1.8668  1.8870  1.8800
  1.8886  1.8815  1.8855  1.9034  1.8889  1.8995  1.8934  1.8548  1.8814  1.8752
  1.8887  1.8725  1.8807  1.8783  1.8662  1.8719  1.8733  1.8675  1.8859  1.8830
  1.8864  1.8728  1.8827  1.8654  1.8861  1.8810  1.8966  1.8853  1.8844  1.9040
  1.8842  1.9073  1.9000  1.8871  1.8770  1.9127  1.9222  1.9688  1.9325  1.9501
  1.9320  1.9201  1.9250  1.9378  1.9720  1.9895  1.9309  1.9186  1.9745  1.9619
  1.9317  1.9806  1.9878  1.9833  1.9862  1.9953  2.0351  2.0319  1.9878  2.0204
  2.0218  2.0561  2.0702  2.0752  2.0177  2.0692  2.0744  2.0353  2.0584  2.0004
  2.0500  2.0743  2.0314  2.0341  2.0542  2.0734  2.0582  2.0857  2.0562  2.0849
  2.0725  2.0624  2.0692  2.0754  2.0362  2.0585  2.0432  2.0426  2.0396  2.0512
  2.0467  2.0534  2.0780  2.0628  2.0510  2.0565  2.0440  2.0272  2.0054  2.0443
  2.0384  2.0413  2.0446  2.0377  2.0492  2.0549  2.0240  2.0399  2.0127  1.9982
  2.0323  2.0302  2.0474  2.0097  2.0427  2.0347  2.0276  2.0476  2.0529  2.0248
  2.0069  2.0382  2.0172  2.0272  2.0356  2.0408  2.0319  2.0430  2.0280  2.0393
  2.0477  2.0507  2.0469  2.0632  2.0706  2.0607  2.0589  2.0544  2.0567  2.0213
  2.0706  2.0633  2.0398  2.0549  2.0361  2.0569  2.0107  2.0486  2.0441  2.0579
  2.0568  2.0576  2.0289  2.0170  2.0477  2.0287  2.0391  2.0295  1.9886  2.0290
  2.0261  2.0271  2.0194  2.0617  2.0363  2.0083  1.9984  1.9520  2.0256  2.0096
  1.9898  2.0262  2.0080  1.9975  1.9773  2.0243  2.0585  1.9815  1.9852  1.9730
  1.9957  2.0089  2.0005  1.9954  2.0089  2.0138  1.9932  1.9790  1.9991  2.0026
  2.0182  2.0074  1.9597  2.0131  2.0157  2.0274  2.0388  2.0177  2.0271  2.0044
  2.0009  1.9952  2.0231  2.0228  2.0153  2.0090  2.0254  2.0383  2.0309  2.0571
  2.0403  2.0494  2.0398  2.0207  2.0387  2.0609  2.0492  2.0449  2.0501  2.0576
  2.0647  2.0526  2.0388  2.0446  2.0534  2.0506  2.0461  2.0553  2.0638  2.0594
  2.0641  2.0576  2.0409  2.0470  2.0414  2.0235  2.0550  2.0593  2.0515  2.0520
  2.0405  2.0287  2.0621  2.0406  2.0322  2.0464  2.0465  2.0454  2.0525  2.0392
  2.0500  2.0467  2.0698  2.0440  2.0573  2.0595  2.0383  2.0313  2.0435  2.0386
  2.0198  2.0427  2.0203  2.0351  2.0086  2.0507  2.0028  2.0348  1.9958  2.0175
  1.9663  1.9690  1.9674  1.9839  1.9275  0.9316  1.9561  1.9294  1.8223  1.8796
  1.8412  0.7290  1.8633  1.2801  0.9322  1.2171  1.1671  1.8967  1.6368  2.0031
  1.4249  1.1821  1.9011  1.6736  1.3941  1.2897  1.7537  1.8102  0.8539  1.3823
  1.5038  1.1106  1.4943  2.0065  1.6650  1.9330  1.9624  0.7877  1.3574  2.0091
  1.6056  0.8114  1.8204  1.2151  1.9438  1.9049  1.7518  0.8019  2.0096  2.0330
  1.9518  1.3858  1.5418  1.9897  2.0199  0.7299  1.9894  1.9832  1.9720  2.0253
  1.9256  2.0124  2.0114  2.0016  1.9761  1.8830  0.7169  1.6653  1.5246 -2.2556
 -1.7348 -2.0553 -2.0027 -1.9853 -2.0019 -1.9929 -1.9917 -1.9875 -2.0009 -2.0204
 -1.9783 -1.9805 -1.9862 -1.9896 -2.0141 -1.9691 -1.9985 -2.0048 -1.9850 -1.9874
 -2.0115 -2.0036 -2.0082 -1.9943 -2.0126 -1.9863 -1.9946 -1.9952 -2.0204 -2.0000
 -1.9728 -2.0687 -1.9886 -2.0088 -2.0041 -2.0017 -1.9779 -1.9945 -2.0054 -1.8786
 -2.0009 -2.0037 -1.9998 -2.0175 -2.0359 -2.0041 -2.1368 -1.9769 -1.9824 -2.0128
 -2.1676 -1.9970 -2.0479 -2.0418 -2.0654 -2.0570 -2.0114 -2.0173 -2.0644 -1.9871
 -2.0693 -2.0296 -2.0508 -2.1057 -2.0038 -2.0517 -2.1002 -2.1158 -2.0260 -2.0775
 -2.0067 -2.0900 -2.0313 -2.0605 -2.1016 -2.0779 -2.0645 -2.0869 -2.0024 -2.0616
 -2.0484 -2.0542 -2.0730 -2.0984 -2.1187 -2.1258 -2.0961 -2.1101 -2.0770 -2.1254
 -2.0591 -2.0790 -2.0634 -2.0387 -2.0728 -2.0592 -2.1448 -2.1399 -2.0369 -2.0776
 -2.0780 -2.0488 -2.0454 -2.0813 -2.0935 -2.0956 -2.1226 -2.0831 -2.0866 -2.0580
 -2.0469 -2.0808 -2.0811 -2.0779 -2.1151 -2.0168 -2.0193 -2.0568 -2.0867 -2.0747
 -2.0675 -2.0591 -2.1027 -2.1252 -2.1024 -2.0728 -2.0671 -2.0476 -2.0777 -2.0518
 -2.0687 -2.0558 -2.0812 -2.0618 -2.0696 -2.0733 -2.0525 -2.0304 -2.0804 -2.0597
 -2.0423 -2.0299 -2.0572 -2.0124 -2.0207 -2.0434 -2.0224 -2.0033 -2.0339 -2.0450
 -2.0220 -2.0212 -2.0330 -2.0128 -2.0370 -2.0142 -1.9972 -2.0587 -1.9920 -2.0501
 -2.0148 -1.9867 -1.9841 -1.9811 -1.9871 -2.0026 -2.0149 -2.0255 -2.0427 -2.0388
 -2.0115 -1.9944 -1.9901 -1.9688 -1.9753 -1.9795 -2.0275 -1.9970 -2.0760 -2.0093
 -1.9923 -1.9875 -1.9868 -1.9715 -1.9748 -1.9890 -1.9919 -1.9798 -1.9818 -1.9820
 -1.9638 -1.9878 -1.9673 -1.9657 -1.9699 -1.9829 -1.9502 -1.9857 -1.9770 -1.9716
 -1.9670 -1.9717 -1.9612 -1.9557 -1.9590 -1.9667 -1.9555 -2.0191 -1.9980 -1.9837
 -1.9735 -1.9921 -1.9957 -1.9710 -1.9016 -1.9727 -1.9751 -1.9644 -1.9689 -1.9694
 -1.9719 -1.9627 -1.9564 -1.9453 -1.9589 -1.9581 -1.9606 -1.9522 -1.9769 -1.9666
 -1.9647 -1.9793 -1.9768 -1.9751 -1.9493 -1.9570 -1.9606 -1.9417 -1.9411 -1.9441
 -1.9411 -1.9345 -1.9695 -1.9652 -1.9556 -1.9485 -1.9705 -1.9502 -1.9538 -1.9474
 -1.9429 -1.9384 -1.9309 -1.9374 -1.9493 -1.9344 -1.9454 -1.9170 -1.9297 -1.9337
 -1.9340 -1.9171 -1.9366 -1.9292 -1.9306 -1.9278 -1.9275 -1.9293 -1.9348 -1.9384
 -1.9437 -1.9342 -1.9308 -1.9388 -1.9288 -1.9410 -1.9475 -1.9525 -1.9568 -1.9468
 -1.9226 -1.9379 -1.9319 -1.9252 -1.9281 -1.9277 -1.9373 -1.9247 -1.9333 -1.9278
 -1.9304 -1.9310 -1.9174 -1.9280 -1.9400 -1.9193 -1.9272 -1.9270 -1.9305 -1.9399
 -1.9166 -1.9352 -1.9326 -1.9329 -1.9307 -1.9347 -1.9267 -1.9251 -1.9312 -1.9366
 -1.9324 -1.9282 -1.9103 -1.9288 -1.9313 -1.9261 -1.9324 -1.9273 -1.9303 -1.9299
 -1.9342 -1.9297 -1.9245 -1.9241 -1.9238 -1.9085 -1.9280 -1.9179 -1.9097 -1.9269
 -1.9245 -1.9293 -1.9243 -1.9184 -1.9282 -1.9185 -1.9225 -1.9150 -1.9192 -1.9295
 -1.9230 -1.9305 -1.9352 -1.9195 -1.9124 -1.9110 -1.9202 -1.9119 -1.9331 -1.9286
 -1.9238 -1.9146 -1.9171 -1.9290 -1.9280 -1.9280 -1.9071 -1.9376 -1.9153 -1.9244
 -1.9338 -1.9182 -1.9239 -1.9225 -1.9084 -1.9297 -1.9176 -1.9219 -1.9081 -1.9134
 -1.9138 -1.9365 -1.9074 -1.9132 -1.9247 -1.9252 -1.9232 -1.9199 -1.9063 -1.9174
 -1.9134 -1.9180 -1.9220 -1.9015 -1.9240 -1.9224 -1.9248 -1.9203 -1.8820 -1.9044
 -1.9248 -1.8984 -1.9148 -1.9018 -1.8927 -1.9003 -1.9100 -1.9182 -1.8912 -1.9063
 -1.9169 -1.8939 -1.9163 -1.8856 -1.9000 -1.8436 -1.8864 -1.8883 -1.8750 -1.8842
 -1.8574 -1.8868 -1.8777 -1.9378 -1.8866 -1.8867 -1.8857 -1.8877 -1.9223 -1.8870
 -1.8863 -1.8545 -1.8865 -1.8837 -1.8864 -1.8647 -1.8848 -1.8677


                    BOND ORDERS AND VALENCIES


                  C  1       C  2       C  3       C  4       C  5       N  6
 ------------------------------------------------------------------------------
     C    1   3.956651
     C    2   1.428285   3.952386
     C    3   0.004180   1.427297   3.954379
     C    4   1.398695   0.004766   0.117462   3.943857
     C    5   0.120396   0.005316   1.386787   0.003724   3.950323
     N    6   0.014762   0.106003   0.014667   1.446186   1.402687   3.039489
     C    7   0.000126   0.004169   0.010071   0.007911   0.982672   0.012584
     C    8   0.004885   0.000585   0.016475   0.000731   0.006304   0.016200
     H    9   0.004955   0.004731   0.961082   0.000133   0.005048   0.005350
     H   10   0.005101   0.958811   0.005040   0.004826   0.004886   0.000126
     H   11   0.964234   0.004804   0.004964   0.004923   0.000107   0.005724
     H   12   0.008897   0.004471   0.000069   0.949784   0.008585   0.007627
     C   13   0.000001   0.000001   0.000023   0.000001   0.000001   0.000002
     C   14   0.000011   0.000002   0.000160   0.000004   0.000067   0.000029
     C   15   0.000010   0.000001   0.000065   0.000014   0.000194   0.000030
     C   16   0.000004   0.000001   0.000019   0.000001   0.000023   0.000006
     C   17   0.000014   0.000004   0.000054   0.000004   0.000060   0.000041
     N   18   0.000001   0.000000   0.000008   0.000000   0.000009   0.000003
     C   19   0.001507   0.000258   0.004690   0.000299   0.007993   0.004615
     C   20   0.000092   0.000050   0.000371   0.000029   0.003703   0.000206
     H   21   0.000000   0.000000   0.000003   0.000000   0.000001   0.000002
     H   22   0.000000   0.000000   0.000000   0.000000   0.000000   0.000000
     H   23   0.000000   0.000000   0.000000   0.000000   0.000000   0.000000
     H   24   0.000010   0.000012   0.000081   0.000013   0.000898   0.001781
     H   25   0.000000   0.000000   0.000003   0.000001   0.000004   0.000009
     H   26   0.000001   0.000002   0.000002   0.000003   0.000005   0.000011
     H   27   0.000000   0.000000   0.000000   0.000000   0.000006   0.000003
     C   28   0.000000   0.000000   0.000000   0.000000   0.000000   0.000000
     C   29   0.000000   0.000000   0.000000   0.000000   0.000001   0.000000
     C   30   0.000000   0.000000   0.000000   0.000000   0.000003   0.000000
     C   31   0.000000   0.000000   0.000000   0.000000   0.000001   0.000000
     C   32   0.000002   0.000000   0.000004   0.000000   0.000012   0.000003
     C   33   0.000001   0.000000   0.000002   0.000000   0.000007   0.000002
     C   34   0.000000   0.000000   0.000000   0.000000   0.000000   0.000000
     C   35   0.000000   0.000000   0.000000   0.000000   0.000000   0.000000
     H   36   0.000000   0.000000   0.000000   0.000000   0.000000   0.000000
     H   37   0.000000   0.000000   0.000000   0.000000   0.000000   0.000000
     H   38   0.000000   0.000000   0.000000   0.000000   0.000000   0.000000
     H   39   0.000000   0.000000   0.000000   0.000000   0.000000   0.000000
     H   40   0.000000   0.000000   0.000000   0.000000   0.000000   0.000000
     H   41   0.000000   0.000000   0.000000   0.000000   0.000000   0.000000
     C   42   0.000026   0.000007   0.000080   0.000004   0.000298   0.000054


                  C  1       C  2       C  3       C  4       C  5       N  6
 ------------------------------------------------------------------------------
     C   43   0.000003   0.000001   0.000009   0.000001   0.000056   0.000005
     H   44   0.000001   0.000000   0.000003   0.000000   0.000022   0.000002
     H   45   0.000000   0.000000   0.000000   0.000000   0.000001   0.000000
     C   46   0.000027   0.000010   0.000000   0.000936   0.000018   0.000023
     C   47   0.000002   0.000001   0.000000   0.000048   0.000001   0.000002
     C   48   0.000012   0.000004   0.000000   0.000250   0.000007   0.000013
     C   49   0.000039   0.000007   0.000001   0.001679   0.000020   0.000031
     C   50   0.000001   0.000000   0.000000   0.000014   0.000000   0.000001
     N   51   0.000028   0.000010   0.000000   0.000968   0.000018   0.000022
     C   52   0.000000   0.000000   0.000000   0.000000   0.000000   0.000000
     C   53   0.000000   0.000000   0.000000   0.000000   0.000000   0.000000
     H   54   0.000000   0.000000   0.000000   0.000001   0.000000   0.000000
     H   55   0.000007   0.000003   0.000000   0.000204   0.000004   0.000002
     H   56   0.000000   0.000000   0.000000   0.000001   0.000000   0.000000
     H   57   0.000000   0.000000   0.000000   0.000000   0.000000   0.000000
     H   58   0.000000   0.000000   0.000000   0.000001   0.000000   0.000000
     H   59   0.000000   0.000000   0.000000   0.000000   0.000000   0.000000
     C   60   0.000000   0.000000   0.000000   0.000000   0.000000   0.000000
     C   61   0.000000   0.000000   0.000000   0.000001   0.000000   0.000000
     C   62   0.000000   0.000000   0.000000   0.000000   0.000000   0.000000
     C   63   0.000000   0.000000   0.000000   0.000000   0.000000   0.000000
     C   64   0.000000   0.000000   0.000000   0.000000   0.000000   0.000000
     N   65   0.000000   0.000000   0.000000   0.000000   0.000000   0.000000
     C   66   0.000000   0.000000   0.000000   0.000001   0.000000   0.000000
     C   67   0.000000   0.000000   0.000000   0.000001   0.000000   0.000000
     H   68   0.000000   0.000000   0.000000   0.000000   0.000000   0.000000
     H   69   0.000000   0.000000   0.000000   0.000000   0.000000   0.000000
     H   70   0.000000   0.000000   0.000000   0.000000   0.000000   0.000000
     H   71   0.000000   0.000000   0.000000   0.000000   0.000000   0.000000
     H   72   0.000000   0.000000   0.000000   0.000000   0.000000   0.000000
     H   73   0.000000   0.000000   0.000000   0.000000   0.000000   0.000000
     H   74   0.000000   0.000000   0.000000   0.000000   0.000000   0.000000
     C   75   0.000000   0.000000   0.000000   0.000000   0.000000   0.000000
     C   76   0.000000   0.000000   0.000000   0.000000   0.000000   0.000000
     C   77   0.000000   0.000000   0.000000   0.000000   0.000000   0.000000
     C   78   0.000000   0.000000   0.000000   0.000000   0.000000   0.000000
     C   79   0.000000   0.000000   0.000000   0.000000   0.000000   0.000000
     N   80   0.000000   0.000000   0.000000   0.000000   0.000000   0.000000
     C   81   0.000000   0.000000   0.000000   0.000000   0.000000   0.000000
     C   82   0.000000   0.000000   0.000000   0.000000   0.000000   0.000000
     H   83   0.000000   0.000000   0.000000   0.000000   0.000000   0.000000
     H   84   0.000000   0.000000   0.000000   0.000000   0.000000   0.000000
     H   85   0.000000   0.000000   0.000000   0.000000   0.000000   0.000000
     H   86   0.000000   0.000000   0.000000   0.000000   0.000000   0.000000
     H   87   0.000000   0.000000   0.000000   0.000000   0.000000   0.000000
     H   88   0.000000   0.000000   0.000000   0.000000   0.000000   0.000000
     H   89   0.000000   0.000000   0.000000   0.000000   0.000000   0.000000


                  C  1       C  2       C  3       C  4       C  5       N  6
 ------------------------------------------------------------------------------
     C   90   0.000000   0.000000   0.000000   0.000000   0.000000   0.000000
     C   91   0.000000   0.000000   0.000000   0.000000   0.000000   0.000000
     C   92   0.000000   0.000000   0.000000   0.000000   0.000000   0.000000
     C   93   0.000000   0.000000   0.000000   0.000000   0.000000   0.000000
     C   94   0.000000   0.000000   0.000000   0.000000   0.000000   0.000000
     N   95   0.000000   0.000000   0.000000   0.000000   0.000000   0.000000
     C   96   0.000000   0.000000   0.000000   0.000000   0.000000   0.000000
     C   97   0.000000   0.000000   0.000000   0.000000   0.000000   0.000000
     H   98   0.000000   0.000000   0.000000   0.000000   0.000000   0.000000
     H   99   0.000000   0.000000   0.000000   0.000000   0.000000   0.000000
     H  100   0.000000   0.000000   0.000000   0.000000   0.000000   0.000000
     H  101   0.000000   0.000000   0.000000   0.000000   0.000000   0.000000
     H  102   0.000000   0.000000   0.000000   0.000000   0.000000   0.000000
     H  103   0.000000   0.000000   0.000000   0.000000   0.000000   0.000000
     H  104   0.000000   0.000000   0.000000   0.000000   0.000000   0.000000
     C  105   0.000000   0.000000   0.000000   0.000000   0.000000   0.000000
     C  106   0.000000   0.000000   0.000000   0.000000   0.000000   0.000000
     C  107   0.000000   0.000000   0.000000   0.000000   0.000000   0.000000
     C  108   0.000000   0.000000   0.000000   0.000000   0.000000   0.000000
     C  109   0.000000   0.000000   0.000000   0.000000   0.000000   0.000000
     N  110   0.000000   0.000000   0.000000   0.000000   0.000000   0.000000
     C  111   0.000000   0.000000   0.000000   0.000000   0.000000   0.000000
     C  112   0.000000   0.000000   0.000000   0.000000   0.000000   0.000000
     H  113   0.000000   0.000000   0.000000   0.000000   0.000000   0.000000
     H  114   0.000000   0.000000   0.000000   0.000000   0.000000   0.000000
     H  115   0.000000   0.000000   0.000000   0.000000   0.000000   0.000000
     H  116   0.000000   0.000000   0.000000   0.000000   0.000000   0.000000
     H  117   0.000000   0.000000   0.000000   0.000000   0.000000   0.000000
     H  118   0.000000   0.000000   0.000000   0.000000   0.000000   0.000000
     C  119   0.000000   0.000000   0.000000   0.000000   0.000000   0.000000
     C  120   0.000000   0.000000   0.000000   0.000000   0.000000   0.000000
     C  121   0.000000   0.000000   0.000000   0.000000   0.000000   0.000000
     C  122   0.000000   0.000000   0.000000   0.000000   0.000000   0.000000
     C  123   0.000000   0.000000   0.000000   0.000000   0.000000   0.000000
     N  124   0.000000   0.000000   0.000000   0.000000   0.000000   0.000000
     C  125   0.000000   0.000000   0.000000   0.000000   0.000000   0.000000
     C  126   0.000000   0.000000   0.000000   0.000000   0.000000   0.000000
     H  127   0.000000   0.000000   0.000000   0.000000   0.000000   0.000000
     H  128   0.000000   0.000000   0.000000   0.000000   0.000000   0.000000
     H  129   0.000000   0.000000   0.000000   0.000000   0.000000   0.000000
     H  130   0.000000   0.000000   0.000000   0.000000   0.000000   0.000000
     H  131   0.000000   0.000000   0.000000   0.000000   0.000000   0.000000
     C  132   0.000000   0.000000   0.000000   0.000000   0.000000   0.000000
     H  133   0.000000   0.000000   0.000000   0.000000   0.000000   0.000000
     H  134   0.000000   0.000000   0.000000   0.000000   0.000000   0.000000
     H  135   0.000003   0.000030   0.000408   0.000061   0.002996   0.000124
     H  136   0.000104   0.000042   0.000249   0.000149   0.007343   0.000542


                  C  1       C  2       C  3       C  4       C  5       N  6
 ------------------------------------------------------------------------------
     C  137   0.000000   0.000000   0.000000   0.000000   0.000000   0.000000
     C  138   0.000000   0.000000   0.000000   0.000000   0.000000   0.000000
     C  139   0.000000   0.000000   0.000000   0.000000   0.000000   0.000000
     C  140   0.000000   0.000000   0.000000   0.000000   0.000000   0.000000
     C  141   0.000000   0.000000   0.000000   0.000000   0.000000   0.000000
     N  142   0.000000   0.000000   0.000000   0.000000   0.000000   0.000000
     C  143   0.000000   0.000000   0.000000   0.000000   0.000000   0.000000
     C  144   0.000000   0.000000   0.000000   0.000000   0.000000   0.000000
     H  145   0.000000   0.000000   0.000000   0.000000   0.000000   0.000000
     H  146   0.000000   0.000000   0.000000   0.000000   0.000000   0.000000
     H  147   0.000000   0.000000   0.000000   0.000000   0.000000   0.000000
     H  148   0.000000   0.000000   0.000000   0.000000   0.000000   0.000000
     H  149   0.000000   0.000000   0.000000   0.000000   0.000000   0.000000
     C  150   0.000000   0.000000   0.000000   0.000000   0.000000   0.000000
     C  151   0.000000   0.000000   0.000000   0.000000   0.000000   0.000000
     C  152   0.000000   0.000000   0.000000   0.000000   0.000000   0.000000
     C  153   0.000000   0.000000   0.000000   0.000000   0.000000   0.000000
     C  154   0.000000   0.000000   0.000000   0.000000   0.000000   0.000000
     N  155   0.000000   0.000000   0.000000   0.000000   0.000000   0.000000
     C  156   0.000000   0.000000   0.000000   0.000000   0.000000   0.000000
     C  157   0.000000   0.000000   0.000000   0.000000   0.000000   0.000000
     H  158   0.000000   0.000000   0.000000   0.000000   0.000000   0.000000
     H  159   0.000000   0.000000   0.000000   0.000000   0.000000   0.000000
     H  160   0.000000   0.000000   0.000000   0.000000   0.000000   0.000000
     H  161   0.000000   0.000000   0.000000   0.000000   0.000000   0.000000
     H  162   0.000000   0.000000   0.000000   0.000000   0.000000   0.000000
     H  163   0.000000   0.000000   0.000000   0.000000   0.000000   0.000000
     C  164   0.000000   0.000000   0.000000   0.000000   0.000000   0.000000
     C  165   0.000000   0.000000   0.000000   0.000000   0.000000   0.000000
     C  166   0.000000   0.000000   0.000000   0.000000   0.000000   0.000000
     C  167   0.000000   0.000000   0.000000   0.000000   0.000000   0.000000
     C  168   0.000000   0.000000   0.000000   0.000000   0.000000   0.000000
     C  169   0.000000   0.000000   0.000000   0.000000   0.000000   0.000000
     C  170   0.000000   0.000000   0.000000   0.000000   0.000000   0.000000
     C  171   0.000000   0.000000   0.000000   0.000000   0.000000   0.000000
     H  172   0.000000   0.000000   0.000000   0.000000   0.000000   0.000000
     H  173   0.000000   0.000000   0.000000   0.000000   0.000000   0.000000
     H  174   0.000000   0.000000   0.000000   0.000000   0.000000   0.000000
     H  175   0.000000   0.000000   0.000000   0.000000   0.000000   0.000000
     H  176   0.000000   0.000000   0.000000   0.000000   0.000000   0.000000
     H  177   0.000000   0.000000   0.000000   0.000000   0.000000   0.000000
     H  178   0.000000   0.000000   0.000000   0.000000   0.000000   0.000000
     C  179   0.000000   0.000000   0.000000   0.000000   0.000000   0.000000
     C  180   0.000000   0.000000   0.000000   0.000000   0.000000   0.000000
     H  181   0.000000   0.000000   0.000000   0.000000   0.000000   0.000000
     H  182   0.000000   0.000000   0.000000   0.000000   0.000000   0.000000
     H  183   0.000000   0.000000   0.000000   0.000000   0.000000   0.000000


                  C  1       C  2       C  3       C  4       C  5       N  6
 ------------------------------------------------------------------------------
     C  184   0.000001   0.000047   0.000001   0.000000   0.000001   0.000000
     C  185   0.000000   0.000022   0.000001   0.000000   0.000000   0.000000
     C  186   0.000000   0.000007   0.000000   0.000000   0.000000   0.000000
     C  187   0.000034   0.002042   0.000029   0.000013   0.000016   0.000002
     C  188   0.000001   0.000028   0.000001   0.000000   0.000000   0.000000
     N  189   0.000006   0.000521   0.000008   0.000004   0.000004   0.000000
     C  190   0.000000   0.000002   0.000000   0.000000   0.000000   0.000000
     C  191   0.000000   0.000000   0.000000   0.000000   0.000000   0.000000
     H  192   0.000000   0.000006   0.000000   0.000000   0.000000   0.000000
     H  193   0.000002   0.000021   0.000003   0.000000   0.000000   0.000000
     H  194   0.000000   0.000000   0.000000   0.000000   0.000000   0.000000
     H  195   0.000000   0.000000   0.000000   0.000000   0.000000   0.000000
     H  196   0.000000   0.000000   0.000000   0.000000   0.000000   0.000000
     H  197   0.000000   0.000000   0.000000   0.000000   0.000000   0.000000
     H  198   0.000000   0.000001   0.000000   0.000000   0.000000   0.000000
     C  199   0.000000   0.000000   0.000000   0.000000   0.000000   0.000000
     C  200   0.000000   0.000000   0.000000   0.000000   0.000000   0.000000
     C  201   0.000000   0.000000   0.000000   0.000000   0.000000   0.000000
     C  202   0.000000   0.000000   0.000000   0.000000   0.000000   0.000000
     C  203   0.000000   0.000000   0.000000   0.000000   0.000000   0.000000
     N  204   0.000000   0.000000   0.000000   0.000000   0.000000   0.000000
     C  205   0.000000   0.000000   0.000000   0.000000   0.000000   0.000000
     C  206   0.000000   0.000000   0.000000   0.000000   0.000000   0.000000
     H  207   0.000000   0.000000   0.000000   0.000000   0.000000   0.000000
     H  208   0.000000   0.000000   0.000000   0.000000   0.000000   0.000000
     H  209   0.000000   0.000000   0.000000   0.000000   0.000000   0.000000
     H  210   0.000000   0.000000   0.000000   0.000000   0.000000   0.000000
     H  211   0.000000   0.000000   0.000000   0.000000   0.000000   0.000000
     H  212   0.000000   0.000000   0.000000   0.000000   0.000000   0.000000
     C  213   0.000000   0.000000   0.000000   0.000000   0.000000   0.000000
     C  214   0.000000   0.000000   0.000000   0.000000   0.000000   0.000000
     C  215   0.000000   0.000000   0.000000   0.000000   0.000000   0.000000
     C  216   0.000000   0.000000   0.000000   0.000000   0.000000   0.000000
     C  217   0.000000   0.000000   0.000000   0.000000   0.000000   0.000000
     N  218   0.000000   0.000000   0.000000   0.000000   0.000000   0.000000
     C  219   0.000000   0.000000   0.000000   0.000000   0.000000   0.000000
     C  220   0.000000   0.000000   0.000000   0.000000   0.000000   0.000000
     H  221   0.000000   0.000000   0.000000   0.000000   0.000000   0.000000
     H  222   0.000000   0.000000   0.000000   0.000000   0.000000   0.000000
     H  223   0.000000   0.000000   0.000000   0.000000   0.000000   0.000000
     H  224   0.000000   0.000000   0.000000   0.000000   0.000000   0.000000
     H  225   0.000000   0.000000   0.000000   0.000000   0.000000   0.000000
     H  226   0.000000   0.000000   0.000000   0.000000   0.000000   0.000000
     H  227   0.000000   0.000000   0.000000   0.000000   0.000000   0.000000
     C  228   0.000000   0.000000   0.000000   0.000000   0.000000   0.000000
     C  229   0.000000   0.000000   0.000000   0.000000   0.000000   0.000000
     C  230   0.000000   0.000000   0.000000   0.000000   0.000000   0.000000


                  C  1       C  2       C  3       C  4       C  5       N  6
 ------------------------------------------------------------------------------
     C  231   0.000000   0.000000   0.000000   0.000000   0.000000   0.000000
     C  232   0.000000   0.000000   0.000000   0.000000   0.000000   0.000000
     N  233   0.000000   0.000000   0.000000   0.000000   0.000000   0.000000
     C  234   0.000000   0.000000   0.000000   0.000000   0.000000   0.000000
     C  235   0.000000   0.000000   0.000000   0.000000   0.000000   0.000000
     H  236   0.000000   0.000000   0.000000   0.000000   0.000000   0.000000
     H  237   0.000000   0.000000   0.000000   0.000000   0.000000   0.000000
     H  238   0.000000   0.000000   0.000000   0.000000   0.000000   0.000000
     H  239   0.000000   0.000000   0.000000   0.000000   0.000000   0.000000
     H  240   0.000000   0.000000   0.000000   0.000000   0.000000   0.000000
     H  241   0.000000   0.000000   0.000000   0.000000   0.000000   0.000000
     H  242   0.000000   0.000000   0.000000   0.000000   0.000000   0.000000
     C  243   0.000016   0.000001   0.000000   0.000000   0.000000   0.000000
     C  244   0.000001   0.000000   0.000000   0.000000   0.000000   0.000000
     C  245   0.000002   0.000000   0.000000   0.000000   0.000000   0.000000
     C  246   0.000152   0.000002   0.000001   0.000005   0.000000   0.000001
     C  247   0.000002   0.000000   0.000000   0.000000   0.000000   0.000000
     N  248   0.000006   0.000000   0.000000   0.000000   0.000000   0.000000
     C  249   0.000000   0.000000   0.000000   0.000000   0.000000   0.000000
     C  250   0.000000   0.000000   0.000000   0.000000   0.000000   0.000000
     H  251   0.000000   0.000000   0.000000   0.000000   0.000000   0.000000
     H  252   0.000001   0.000000   0.000000   0.000000   0.000000   0.000000
     H  253   0.000002   0.000000   0.000000   0.000000   0.000000   0.000000
     H  254   0.000000   0.000000   0.000000   0.000000   0.000000   0.000000
     H  255   0.000000   0.000000   0.000000   0.000000   0.000000   0.000000
     H  256   0.000000   0.000000   0.000000   0.000000   0.000000   0.000000
     H  257   0.000000   0.000000   0.000000   0.000000   0.000000   0.000000
     C  258   0.000000   0.000000   0.000000   0.000000   0.000000   0.000000
     C  259   0.000000   0.000000   0.000000   0.000000   0.000000   0.000000
     C  260   0.000000   0.000000   0.000000   0.000000   0.000000   0.000000
     C  261   0.000000   0.000000   0.000000   0.000000   0.000000   0.000000
     C  262   0.000000   0.000000   0.000000   0.000000   0.000000   0.000000
     N  263   0.000000   0.000000   0.000000   0.000000   0.000000   0.000000
     C  264   0.000000   0.000000   0.000000   0.000000   0.000000   0.000000
     C  265   0.000000   0.000000   0.000000   0.000000   0.000000   0.000000
     H  266   0.000000   0.000000   0.000000   0.000000   0.000000   0.000000
     H  267   0.000000   0.000000   0.000000   0.000000   0.000000   0.000000
     H  268   0.000000   0.000000   0.000000   0.000000   0.000000   0.000000
     H  269   0.000000   0.000000   0.000000   0.000000   0.000000   0.000000
     H  270   0.000000   0.000000   0.000000   0.000000   0.000000   0.000000
     H  271   0.000000   0.000000   0.000000   0.000000   0.000000   0.000000
     C  272   0.000000   0.000000   0.000000   0.000000   0.000000   0.000000
     H  273   0.000000   0.000000   0.000000   0.000000   0.000000   0.000000
     H  274   0.000000   0.000000   0.000000   0.000000   0.000000   0.000000
     H  275   0.000000   0.000000   0.000000   0.000000   0.000000   0.000000
     C  276   0.000000   0.000000   0.000000   0.000000   0.000000   0.000000
     C  277   0.000000   0.000000   0.000000   0.000000   0.000000   0.000000


                  C  1       C  2       C  3       C  4       C  5       N  6
 ------------------------------------------------------------------------------
     C  278   0.000000   0.000000   0.000000   0.000000   0.000000   0.000000
     C  279   0.000000   0.000000   0.000000   0.000000   0.000000   0.000000
     C  280   0.000000   0.000000   0.000000   0.000000   0.000000   0.000000
     N  281   0.000000   0.000000   0.000000   0.000000   0.000000   0.000000
     C  282   0.000000   0.000000   0.000000   0.000000   0.000000   0.000000
     C  283   0.000000   0.000000   0.000000   0.000000   0.000000   0.000000
     H  284   0.000000   0.000000   0.000000   0.000000   0.000000   0.000000
     H  285   0.000000   0.000000   0.000000   0.000000   0.000000   0.000000
     H  286   0.000000   0.000000   0.000000   0.000000   0.000000   0.000000
     H  287   0.000000   0.000000   0.000000   0.000000   0.000000   0.000000
     H  288   0.000000   0.000000   0.000000   0.000000   0.000000   0.000000
     H  289   0.000000   0.000000   0.000000   0.000000   0.000000   0.000000
     C  290   0.000000   0.000000   0.000000   0.000000   0.000000   0.000000
     C  291   0.000000   0.000000   0.000000   0.000000   0.000000   0.000000
     C  292   0.000000   0.000000   0.000000   0.000000   0.000000   0.000000
     C  293   0.000000   0.000000   0.000000   0.000000   0.000000   0.000000
     C  294   0.000000   0.000000   0.000000   0.000000   0.000000   0.000000
     N  295   0.000000   0.000000   0.000000   0.000000   0.000000   0.000000
     C  296   0.000000   0.000000   0.000000   0.000000   0.000000   0.000000
     C  297   0.000000   0.000000   0.000000   0.000000   0.000000   0.000000
     H  298   0.000000   0.000000   0.000000   0.000000   0.000000   0.000000
     H  299   0.000000   0.000000   0.000000   0.000000   0.000000   0.000000
     H  300   0.000000   0.000000   0.000000   0.000000   0.000000   0.000000
     H  301   0.000000   0.000000   0.000000   0.000000   0.000000   0.000000
     H  302   0.000000   0.000000   0.000000   0.000000   0.000000   0.000000
     H  303   0.000000   0.000000   0.000000   0.000000   0.000000   0.000000
     H  304   0.000000   0.000000   0.000000   0.000000   0.000000   0.000000
     C  305   0.000000   0.000000   0.000000   0.000000   0.000000   0.000000
     C  306   0.000000   0.000000   0.000000   0.000000   0.000000   0.000000
     C  307   0.000000   0.000000   0.000000   0.000000   0.000000   0.000000
     C  308   0.000000   0.000000   0.000000   0.000000   0.000000   0.000000
     C  309   0.000000   0.000000   0.000000   0.000000   0.000000   0.000000
     N  310   0.000000   0.000000   0.000000   0.000000   0.000000   0.000000
     C  311   0.000000   0.000000   0.000001   0.000000   0.000003   0.000000
     C  312   0.000001   0.000000   0.000002   0.000000   0.000011   0.000001
     H  313   0.000000   0.000000   0.000000   0.000000   0.000000   0.000000
     H  314   0.000000   0.000000   0.000000   0.000000   0.000001   0.000000
     H  315   0.000000   0.000000   0.000000   0.000000   0.000001   0.000000
     H  316   0.000000   0.000000   0.000000   0.000000   0.000000   0.000000
     H  317   0.000000   0.000000   0.000000   0.000000   0.000000   0.000000
     C  318   0.000000   0.000000   0.000000   0.000000   0.000000   0.000000
     C  319   0.000000   0.000000   0.000000   0.000000   0.000000   0.000000
     C  320   0.000000   0.000000   0.000000   0.000000   0.000000   0.000000
     C  321   0.000000   0.000000   0.000000   0.000000   0.000000   0.000000
     C  322   0.000000   0.000000   0.000000   0.000000   0.000000   0.000000
     N  323   0.000000   0.000000   0.000000   0.000000   0.000000   0.000000
     C  324   0.000000   0.000000   0.000000   0.000000   0.000000   0.000000


                  C  1       C  2       C  3       C  4       C  5       N  6
 ------------------------------------------------------------------------------
     C  325   0.000000   0.000000   0.000000   0.000000   0.000000   0.000000
     H  326   0.000000   0.000000   0.000000   0.000000   0.000000   0.000000
     H  327   0.000000   0.000000   0.000000   0.000000   0.000000   0.000000
     H  328   0.000000   0.000000   0.000000   0.000000   0.000000   0.000000
     H  329   0.000000   0.000000   0.000000   0.000000   0.000000   0.000000
     H  330   0.000000   0.000000   0.000000   0.000000   0.000000   0.000000
     H  331   0.000000   0.000000   0.000000   0.000000   0.000000   0.000000
     H  332   0.000000   0.000000   0.000000   0.000000   0.000000   0.000000


                  C  7       C  8       H  9       H 10       H 11       H 12
 ------------------------------------------------------------------------------
     C    7   3.956564
     C    8   1.932961   3.955644
     H    9   0.001116   0.000467   0.984970
     H   10   0.000420   0.000118   0.000774   0.984476
     H   11   0.000135   0.000003   0.000376   0.000765   0.986693
     H   12   0.000314   0.000215   0.000120   0.000472   0.000401   0.986121
     C   13   0.000066   0.000118   0.000003   0.000000   0.000000   0.000000
     C   14   0.004115   0.001558   0.000068   0.000001   0.000000   0.000000
     C   15   0.004477   0.014323   0.000018   0.000001   0.000000   0.000000
     C   16   0.001314   0.000252   0.000000   0.000000   0.000000   0.000000
     C   17   0.004642   0.000871   0.000000   0.000001   0.000000   0.000000
     N   18   0.000316   0.000220   0.000000   0.000000   0.000000   0.000000
     C   19   0.967722   0.007624   0.000014   0.000038   0.000005   0.000003
     C   20   0.003409   0.008567   0.000011   0.000006   0.000001   0.000001
     H   21   0.000818   0.001345   0.000115   0.000000   0.000000   0.000000
     H   22   0.000007   0.000015   0.000002   0.000000   0.000000   0.000000
     H   23   0.000006   0.000004   0.000000   0.000000   0.000000   0.000000
     H   24   0.002535   0.007450   0.000006   0.000003   0.000001   0.000002
     H   25   0.000189   0.000354   0.000000   0.000000   0.000000   0.000000
     H   26   0.000642   0.000330   0.000000   0.000000   0.000000   0.000000
     H   27   0.000004   0.000027   0.000000   0.000000   0.000000   0.000000
     C   28   0.000000   0.000001   0.000000   0.000000   0.000000   0.000000
     C   29   0.000006   0.000001   0.000000   0.000000   0.000000   0.000000
     C   30   0.000005   0.000010   0.000000   0.000000   0.000000   0.000000
     C   31   0.000008   0.000004   0.000000   0.000000   0.000000   0.000000
     C   32   0.000128   0.000028   0.000000   0.000000   0.000000   0.000000
     C   33   0.000068   0.000042   0.000000   0.000000   0.000000   0.000000
     C   34   0.000000   0.000000   0.000000   0.000000   0.000000   0.000000
     C   35   0.000000   0.000000   0.000000   0.000000   0.000000   0.000000
     H   36   0.000000   0.000000   0.000000   0.000000   0.000000   0.000000
     H   37   0.000000   0.000000   0.000000   0.000000   0.000000   0.000000
     H   38   0.000000   0.000000   0.000000   0.000000   0.000000   0.000000
     H   39   0.000000   0.000000   0.000000   0.000000   0.000000   0.000000
     H   40   0.000000   0.000000   0.000000   0.000000   0.000000   0.000000
     H   41   0.000002   0.000000   0.000000   0.000000   0.000000   0.000000
     C   42   0.004853   0.000490   0.000000   0.000001   0.000000   0.000000
     C   43   0.000277   0.000047   0.000000   0.000000   0.000000   0.000000
     H   44   0.000051   0.000011   0.000000   0.000000   0.000000   0.000000
     H   45   0.000006   0.000001   0.000000   0.000000   0.000000   0.000000
     C   46   0.000001   0.000001   0.000000   0.000001   0.000003   0.000314
     C   47   0.000000   0.000000   0.000000   0.000000   0.000000   0.000001
     C   48   0.000000   0.000000   0.000000   0.000001   0.000001   0.000006
     C   49   0.000001   0.000001   0.000000   0.000002   0.000003   0.003144
     C   50   0.000000   0.000000   0.000000   0.000000   0.000000   0.000009
     N   51   0.000001   0.000001   0.000000   0.000001   0.000003   0.000267
     C   52   0.000000   0.000000   0.000000   0.000000   0.000000   0.000000


                  C  7       C  8       H  9       H 10       H 11       H 12
 ------------------------------------------------------------------------------
     C   53   0.000000   0.000000   0.000000   0.000000   0.000000   0.000000
     H   54   0.000000   0.000000   0.000000   0.000000   0.000000   0.000043
     H   55   0.000000   0.000000   0.000000   0.000000   0.000021   0.001353
     H   56   0.000000   0.000000   0.000000   0.000000   0.000000   0.000001
     H   57   0.000000   0.000000   0.000000   0.000000   0.000000   0.000000
     H   58   0.000000   0.000000   0.000000   0.000000   0.000000   0.000001
     H   59   0.000000   0.000000   0.000000   0.000000   0.000000   0.000000
     C   60   0.000000   0.000000   0.000000   0.000000   0.000000   0.000000
     C   61   0.000000   0.000000   0.000000   0.000000   0.000000   0.000000
     C   62   0.000000   0.000000   0.000000   0.000000   0.000000   0.000000
     C   63   0.000000   0.000000   0.000000   0.000000   0.000000   0.000000
     C   64   0.000000   0.000000   0.000000   0.000000   0.000000   0.000000
     N   65   0.000000   0.000000   0.000000   0.000000   0.000000   0.000000
     C   66   0.000000   0.000000   0.000000   0.000000   0.000000   0.000000
     C   67   0.000000   0.000000   0.000000   0.000000   0.000000   0.000000
     H   68   0.000000   0.000000   0.000000   0.000000   0.000000   0.000000
     H   69   0.000000   0.000000   0.000000   0.000000   0.000000   0.000000
     H   70   0.000000   0.000000   0.000000   0.000000   0.000000   0.000000
     H   71   0.000000   0.000000   0.000000   0.000000   0.000000   0.000000
     H   72   0.000000   0.000000   0.000000   0.000000   0.000000   0.000000
     H   73   0.000000   0.000000   0.000000   0.000000   0.000000   0.000000
     H   74   0.000000   0.000000   0.000000   0.000000   0.000000   0.000000
     C   75   0.000000   0.000000   0.000000   0.000000   0.000000   0.000000
     C   76   0.000000   0.000000   0.000000   0.000000   0.000000   0.000000
     C   77   0.000000   0.000000   0.000000   0.000000   0.000000   0.000000
     C   78   0.000000   0.000000   0.000000   0.000000   0.000000   0.000000
     C   79   0.000000   0.000000   0.000000   0.000000   0.000000   0.000000
     N   80   0.000000   0.000000   0.000000   0.000000   0.000000   0.000000
     C   81   0.000000   0.000000   0.000000   0.000000   0.000000   0.000000
     C   82   0.000000   0.000000   0.000000   0.000000   0.000000   0.000000
     H   83   0.000000   0.000000   0.000000   0.000000   0.000000   0.000000
     H   84   0.000000   0.000000   0.000000   0.000000   0.000000   0.000000
     H   85   0.000000   0.000000   0.000000   0.000000   0.000000   0.000000
     H   86   0.000000   0.000000   0.000000   0.000000   0.000000   0.000000
     H   87   0.000000   0.000000   0.000000   0.000000   0.000000   0.000000
     H   88   0.000000   0.000000   0.000000   0.000000   0.000000   0.000000
     H   89   0.000000   0.000000   0.000000   0.000000   0.000000   0.000000
     C   90   0.000000   0.000000   0.000000   0.000000   0.000000   0.000000
     C   91   0.000000   0.000000   0.000000   0.000000   0.000000   0.000000
     C   92   0.000000   0.000000   0.000000   0.000000   0.000000   0.000000
     C   93   0.000000   0.000000   0.000000   0.000000   0.000000   0.000000
     C   94   0.000000   0.000000   0.000000   0.000000   0.000000   0.000000
     N   95   0.000000   0.000000   0.000000   0.000000   0.000000   0.000000
     C   96   0.000000   0.000000   0.000000   0.000000   0.000000   0.000000
     C   97   0.000000   0.000000   0.000000   0.000000   0.000000   0.000000
     H   98   0.000000   0.000000   0.000000   0.000000   0.000000   0.000000
     H   99   0.000000   0.000000   0.000000   0.000000   0.000000   0.000000


                  C  7       C  8       H  9       H 10       H 11       H 12
 ------------------------------------------------------------------------------
     H  100   0.000000   0.000000   0.000000   0.000000   0.000000   0.000000
     H  101   0.000000   0.000000   0.000000   0.000000   0.000000   0.000000
     H  102   0.000000   0.000000   0.000000   0.000000   0.000000   0.000000
     H  103   0.000000   0.000000   0.000000   0.000000   0.000000   0.000000
     H  104   0.000000   0.000000   0.000000   0.000000   0.000000   0.000000
     C  105   0.000000   0.000000   0.000000   0.000000   0.000000   0.000000
     C  106   0.000000   0.000000   0.000000   0.000000   0.000000   0.000000
     C  107   0.000000   0.000000   0.000000   0.000000   0.000000   0.000000
     C  108   0.000000   0.000000   0.000000   0.000000   0.000000   0.000000
     C  109   0.000000   0.000000   0.000000   0.000000   0.000000   0.000000
     N  110   0.000000   0.000000   0.000000   0.000000   0.000000   0.000000
     C  111   0.000000   0.000000   0.000000   0.000000   0.000000   0.000000
     C  112   0.000000   0.000000   0.000000   0.000000   0.000000   0.000000
     H  113   0.000000   0.000000   0.000000   0.000000   0.000000   0.000000
     H  114   0.000000   0.000000   0.000000   0.000000   0.000000   0.000000
     H  115   0.000000   0.000000   0.000000   0.000000   0.000000   0.000000
     H  116   0.000000   0.000000   0.000000   0.000000   0.000000   0.000000
     H  117   0.000000   0.000000   0.000000   0.000000   0.000000   0.000000
     H  118   0.000000   0.000000   0.000000   0.000000   0.000000   0.000000
     C  119   0.000000   0.000000   0.000000   0.000000   0.000000   0.000000
     C  120   0.000000   0.000000   0.000000   0.000000   0.000000   0.000000
     C  121   0.000000   0.000000   0.000000   0.000000   0.000000   0.000000
     C  122   0.000000   0.000000   0.000000   0.000000   0.000000   0.000000
     C  123   0.000000   0.000000   0.000000   0.000000   0.000000   0.000000
     N  124   0.000000   0.000000   0.000000   0.000000   0.000000   0.000000
     C  125   0.000000   0.000000   0.000000   0.000000   0.000000   0.000000
     C  126   0.000000   0.000000   0.000000   0.000000   0.000000   0.000000
     H  127   0.000000   0.000000   0.000000   0.000000   0.000000   0.000000
     H  128   0.000000   0.000000   0.000000   0.000000   0.000000   0.000000
     H  129   0.000000   0.000000   0.000000   0.000000   0.000000   0.000000
     H  130   0.000000   0.000000   0.000000   0.000000   0.000000   0.000000
     H  131   0.000000   0.000000   0.000000   0.000000   0.000000   0.000000
     C  132   0.000000   0.000000   0.000000   0.000000   0.000000   0.000000
     H  133   0.000000   0.000000   0.000000   0.000000   0.000000   0.000000
     H  134   0.000000   0.000000   0.000000   0.000000   0.000000   0.000000
     H  135   0.004251   0.970294   0.000552   0.000008   0.000001   0.000003
     H  136   0.004040   0.962641   0.000009   0.000004   0.000002   0.000010
     C  137   0.000000   0.000000   0.000000   0.000000   0.000000   0.000000
     C  138   0.000000   0.000000   0.000000   0.000000   0.000000   0.000000
     C  139   0.000000   0.000000   0.000000   0.000000   0.000000   0.000000
     C  140   0.000000   0.000000   0.000000   0.000000   0.000000   0.000000
     C  141   0.000000   0.000000   0.000000   0.000000   0.000000   0.000000
     N  142   0.000000   0.000000   0.000000   0.000000   0.000000   0.000000
     C  143   0.000000   0.000000   0.000000   0.000000   0.000000   0.000000
     C  144   0.000000   0.000000   0.000000   0.000000   0.000000   0.000000
     H  145   0.000000   0.000000   0.000000   0.000000   0.000000   0.000000
     H  146   0.000000   0.000000   0.000000   0.000000   0.000000   0.000000


                  C  7       C  8       H  9       H 10       H 11       H 12
 ------------------------------------------------------------------------------
     H  147   0.000000   0.000000   0.000000   0.000000   0.000000   0.000000
     H  148   0.000000   0.000000   0.000000   0.000000   0.000000   0.000000
     H  149   0.000000   0.000000   0.000000   0.000000   0.000000   0.000000
     C  150   0.000000   0.000000   0.000000   0.000000   0.000000   0.000000
     C  151   0.000000   0.000000   0.000000   0.000000   0.000000   0.000000
     C  152   0.000000   0.000000   0.000000   0.000000   0.000000   0.000000
     C  153   0.000000   0.000000   0.000000   0.000000   0.000000   0.000000
     C  154   0.000000   0.000000   0.000000   0.000000   0.000000   0.000000
     N  155   0.000000   0.000000   0.000000   0.000000   0.000000   0.000000
     C  156   0.000000   0.000000   0.000000   0.000000   0.000000   0.000000
     C  157   0.000000   0.000000   0.000000   0.000000   0.000000   0.000000
     H  158   0.000000   0.000000   0.000000   0.000000   0.000000   0.000000
     H  159   0.000000   0.000000   0.000000   0.000000   0.000000   0.000000
     H  160   0.000000   0.000000   0.000000   0.000000   0.000000   0.000000
     H  161   0.000000   0.000000   0.000000   0.000000   0.000000   0.000000
     H  162   0.000000   0.000000   0.000000   0.000000   0.000000   0.000000
     H  163   0.000000   0.000000   0.000000   0.000000   0.000000   0.000000
     C  164   0.000000   0.000000   0.000000   0.000000   0.000000   0.000000
     C  165   0.000000   0.000000   0.000000   0.000000   0.000000   0.000000
     C  166   0.000000   0.000000   0.000000   0.000000   0.000000   0.000000
     C  167   0.000000   0.000000   0.000000   0.000000   0.000000   0.000000
     C  168   0.000000   0.000000   0.000000   0.000000   0.000000   0.000000
     C  169   0.000000   0.000000   0.000000   0.000000   0.000000   0.000000
     C  170   0.000000   0.000000   0.000000   0.000000   0.000000   0.000000
     C  171   0.000000   0.000000   0.000000   0.000000   0.000000   0.000000
     H  172   0.000000   0.000000   0.000000   0.000000   0.000000   0.000000
     H  173   0.000000   0.000000   0.000000   0.000000   0.000000   0.000000
     H  174   0.000000   0.000000   0.000000   0.000000   0.000000   0.000000
     H  175   0.000000   0.000000   0.000000   0.000000   0.000000   0.000000
     H  176   0.000000   0.000000   0.000000   0.000000   0.000000   0.000000
     H  177   0.000000   0.000000   0.000000   0.000000   0.000000   0.000000
     H  178   0.000000   0.000000   0.000000   0.000000   0.000000   0.000000
     C  179   0.000000   0.000000   0.000000   0.000000   0.000000   0.000000
     C  180   0.000000   0.000000   0.000000   0.000000   0.000000   0.000000
     H  181   0.000000   0.000000   0.000000   0.000000   0.000000   0.000000
     H  182   0.000000   0.000000   0.000000   0.000000   0.000000   0.000000
     H  183   0.000000   0.000000   0.000000   0.000000   0.000000   0.000000
     C  184   0.000000   0.000000   0.000000   0.000004   0.000000   0.000000
     C  185   0.000000   0.000000   0.000000   0.000000   0.000000   0.000000
     C  186   0.000000   0.000000   0.000000   0.000002   0.000000   0.000000
     C  187   0.000002   0.000000   0.000008   0.000190   0.000007   0.000002
     C  188   0.000000   0.000000   0.000000   0.000001   0.000000   0.000000
     N  189   0.000001   0.000000   0.000007   0.000889   0.000003   0.000000
     C  190   0.000000   0.000000   0.000000   0.000000   0.000000   0.000000
     C  191   0.000000   0.000000   0.000000   0.000000   0.000000   0.000000
     H  192   0.000000   0.000000   0.000000   0.000000   0.000000   0.000000
     H  193   0.000000   0.000000   0.000003   0.001976   0.000012   0.000000


                  C  7       C  8       H  9       H 10       H 11       H 12
 ------------------------------------------------------------------------------
     H  194   0.000000   0.000000   0.000000   0.000000   0.000000   0.000000
     H  195   0.000000   0.000000   0.000000   0.000000   0.000000   0.000000
     H  196   0.000000   0.000000   0.000000   0.000000   0.000000   0.000000
     H  197   0.000000   0.000000   0.000000   0.000001   0.000000   0.000000
     H  198   0.000000   0.000000   0.000000   0.000000   0.000000   0.000000
     C  199   0.000000   0.000000   0.000000   0.000000   0.000000   0.000000
     C  200   0.000000   0.000000   0.000000   0.000000   0.000000   0.000000
     C  201   0.000000   0.000000   0.000000   0.000000   0.000000   0.000000
     C  202   0.000000   0.000001   0.000000   0.000000   0.000000   0.000000
     C  203   0.000000   0.000000   0.000000   0.000000   0.000000   0.000000
     N  204   0.000000   0.000000   0.000000   0.000000   0.000000   0.000000
     C  205   0.000000   0.000000   0.000000   0.000000   0.000000   0.000000
     C  206   0.000000   0.000000   0.000000   0.000000   0.000000   0.000000
     H  207   0.000000   0.000000   0.000000   0.000000   0.000000   0.000000
     H  208   0.000000   0.000000   0.000000   0.000000   0.000000   0.000000
     H  209   0.000000   0.000000   0.000000   0.000000   0.000000   0.000000
     H  210   0.000000   0.000000   0.000000   0.000000   0.000000   0.000000
     H  211   0.000000   0.000000   0.000000   0.000000   0.000000   0.000000
     H  212   0.000000   0.000000   0.000000   0.000000   0.000000   0.000000
     C  213   0.000000   0.000000   0.000000   0.000000   0.000000   0.000000
     C  214   0.000000   0.000000   0.000000   0.000000   0.000000   0.000000
     C  215   0.000000   0.000000   0.000000   0.000000   0.000000   0.000000
     C  216   0.000000   0.000000   0.000000   0.000000   0.000000   0.000000
     C  217   0.000000   0.000000   0.000000   0.000000   0.000000   0.000000
     N  218   0.000000   0.000000   0.000000   0.000000   0.000000   0.000000
     C  219   0.000000   0.000000   0.000000   0.000000   0.000000   0.000000
     C  220   0.000000   0.000000   0.000000   0.000000   0.000000   0.000000
     H  221   0.000000   0.000000   0.000000   0.000000   0.000000   0.000000
     H  222   0.000000   0.000000   0.000000   0.000000   0.000000   0.000000
     H  223   0.000000   0.000000   0.000000   0.000000   0.000000   0.000000
     H  224   0.000000   0.000000   0.000000   0.000000   0.000000   0.000000
     H  225   0.000000   0.000000   0.000000   0.000000   0.000000   0.000000
     H  226   0.000000   0.000000   0.000000   0.000000   0.000000   0.000000
     H  227   0.000000   0.000000   0.000000   0.000000   0.000000   0.000000
     C  228   0.000000   0.000000   0.000000   0.000000   0.000000   0.000000
     C  229   0.000000   0.000000   0.000000   0.000000   0.000000   0.000000
     C  230   0.000000   0.000000   0.000000   0.000000   0.000000   0.000000
     C  231   0.000000   0.000000   0.000000   0.000000   0.000000   0.000000
     C  232   0.000000   0.000000   0.000000   0.000000   0.000000   0.000000
     N  233   0.000000   0.000000   0.000000   0.000000   0.000000   0.000000
     C  234   0.000000   0.000000   0.000000   0.000000   0.000000   0.000000
     C  235   0.000000   0.000000   0.000000   0.000000   0.000000   0.000000
     H  236   0.000000   0.000000   0.000000   0.000000   0.000000   0.000000
     H  237   0.000000   0.000000   0.000000   0.000000   0.000000   0.000000
     H  238   0.000000   0.000000   0.000000   0.000000   0.000000   0.000000
     H  239   0.000000   0.000000   0.000000   0.000000   0.000000   0.000000
     H  240   0.000000   0.000000   0.000000   0.000000   0.000000   0.000000


                  C  7       C  8       H  9       H 10       H 11       H 12
 ------------------------------------------------------------------------------
     H  241   0.000000   0.000000   0.000000   0.000000   0.000000   0.000000
     H  242   0.000000   0.000000   0.000000   0.000000   0.000000   0.000000
     C  243   0.000000   0.000000   0.000000   0.000000   0.000004   0.000000
     C  244   0.000000   0.000000   0.000000   0.000000   0.000000   0.000000
     C  245   0.000000   0.000000   0.000000   0.000000   0.000000   0.000000
     C  246   0.000000   0.000000   0.000000   0.000001   0.000022   0.000000
     C  247   0.000000   0.000000   0.000000   0.000000   0.000000   0.000000
     N  248   0.000000   0.000000   0.000000   0.000000   0.000001   0.000000
     C  249   0.000000   0.000000   0.000000   0.000000   0.000000   0.000000
     C  250   0.000000   0.000000   0.000000   0.000000   0.000000   0.000000
     H  251   0.000000   0.000000   0.000000   0.000000   0.000000   0.000000
     H  252   0.000000   0.000000   0.000000   0.000001   0.000010   0.000000
     H  253   0.000000   0.000000   0.000000   0.000000   0.000160   0.000004
     H  254   0.000000   0.000000   0.000000   0.000000   0.000000   0.000000
     H  255   0.000000   0.000000   0.000000   0.000000   0.000000   0.000000
     H  256   0.000000   0.000000   0.000000   0.000000   0.000000   0.000000
     H  257   0.000000   0.000000   0.000000   0.000000   0.000000   0.000000
     C  258   0.000000   0.000000   0.000000   0.000000   0.000000   0.000000
     C  259   0.000000   0.000000   0.000000   0.000000   0.000000   0.000000
     C  260   0.000000   0.000000   0.000000   0.000000   0.000000   0.000000
     C  261   0.000000   0.000000   0.000000   0.000000   0.000000   0.000000
     C  262   0.000000   0.000000   0.000000   0.000000   0.000000   0.000000
     N  263   0.000000   0.000000   0.000000   0.000000   0.000000   0.000000
     C  264   0.000000   0.000000   0.000000   0.000000   0.000000   0.000000
     C  265   0.000000   0.000000   0.000000   0.000000   0.000000   0.000000
     H  266   0.000000   0.000000   0.000000   0.000000   0.000000   0.000000
     H  267   0.000000   0.000000   0.000000   0.000000   0.000000   0.000000
     H  268   0.000000   0.000000   0.000000   0.000000   0.000000   0.000000
     H  269   0.000000   0.000000   0.000000   0.000000   0.000000   0.000000
     H  270   0.000000   0.000000   0.000000   0.000000   0.000000   0.000000
     H  271   0.000000   0.000000   0.000000   0.000000   0.000000   0.000000
     C  272   0.000000   0.000000   0.000000   0.000000   0.000000   0.000000
     H  273   0.000000   0.000000   0.000000   0.000000   0.000000   0.000000
     H  274   0.000000   0.000000   0.000000   0.000000   0.000000   0.000000
     H  275   0.000000   0.000000   0.000000   0.000000   0.000000   0.000000
     C  276   0.000000   0.000000   0.000000   0.000000   0.000000   0.000000
     C  277   0.000000   0.000000   0.000000   0.000000   0.000000   0.000000
     C  278   0.000000   0.000000   0.000000   0.000000   0.000000   0.000000
     C  279   0.000000   0.000000   0.000000   0.000000   0.000000   0.000000
     C  280   0.000000   0.000000   0.000000   0.000000   0.000000   0.000000
     N  281   0.000000   0.000000   0.000000   0.000000   0.000000   0.000000
     C  282   0.000000   0.000000   0.000000   0.000000   0.000000   0.000000
     C  283   0.000000   0.000000   0.000000   0.000000   0.000000   0.000000
     H  284   0.000000   0.000000   0.000000   0.000000   0.000000   0.000000
     H  285   0.000000   0.000000   0.000000   0.000000   0.000000   0.000000
     H  286   0.000000   0.000000   0.000000   0.000000   0.000000   0.000000
     H  287   0.000000   0.000000   0.000000   0.000000   0.000000   0.000000


                  C  7       C  8       H  9       H 10       H 11       H 12
 ------------------------------------------------------------------------------
     H  288   0.000000   0.000000   0.000000   0.000000   0.000000   0.000000
     H  289   0.000000   0.000000   0.000000   0.000000   0.000000   0.000000
     C  290   0.000000   0.000000   0.000000   0.000000   0.000000   0.000000
     C  291   0.000000   0.000000   0.000000   0.000000   0.000000   0.000000
     C  292   0.000001   0.000000   0.000000   0.000000   0.000000   0.000000
     C  293   0.000000   0.000000   0.000000   0.000000   0.000000   0.000000
     C  294   0.000000   0.000000   0.000000   0.000000   0.000000   0.000000
     N  295   0.000000   0.000000   0.000000   0.000000   0.000000   0.000000
     C  296   0.000000   0.000000   0.000000   0.000000   0.000000   0.000000
     C  297   0.000000   0.000000   0.000000   0.000000   0.000000   0.000000
     H  298   0.000000   0.000000   0.000000   0.000000   0.000000   0.000000
     H  299   0.000000   0.000000   0.000000   0.000000   0.000000   0.000000
     H  300   0.000000   0.000000   0.000000   0.000000   0.000000   0.000000
     H  301   0.000000   0.000000   0.000000   0.000000   0.000000   0.000000
     H  302   0.000000   0.000000   0.000000   0.000000   0.000000   0.000000
     H  303   0.000000   0.000000   0.000000   0.000000   0.000000   0.000000
     H  304   0.000000   0.000000   0.000000   0.000000   0.000000   0.000000
     C  305   0.000001   0.000001   0.000000   0.000000   0.000000   0.000000
     C  306   0.000001   0.000004   0.000000   0.000000   0.000000   0.000000
     C  307   0.000001   0.000016   0.000000   0.000000   0.000000   0.000000
     C  308   0.000000   0.000000   0.000000   0.000000   0.000000   0.000000
     C  309   0.000000   0.000001   0.000000   0.000000   0.000000   0.000000
     N  310   0.000000   0.000000   0.000000   0.000000   0.000000   0.000000
     C  311   0.000033   0.000033   0.000000   0.000000   0.000000   0.000000
     C  312   0.000078   0.000006   0.000000   0.000000   0.000000   0.000000
     H  313   0.000000   0.000000   0.000000   0.000000   0.000000   0.000000
     H  314   0.000004   0.000003   0.000000   0.000000   0.000000   0.000000
     H  315   0.000004   0.000001   0.000000   0.000000   0.000000   0.000000
     H  316   0.000000   0.000000   0.000000   0.000000   0.000000   0.000000
     H  317   0.000000   0.000000   0.000000   0.000000   0.000000   0.000000
     C  318   0.000000   0.000000   0.000000   0.000000   0.000000   0.000000
     C  319   0.000000   0.000000   0.000000   0.000000   0.000000   0.000000
     C  320   0.000000   0.000000   0.000000   0.000000   0.000000   0.000000
     C  321   0.000000   0.000000   0.000000   0.000000   0.000000   0.000000
     C  322   0.000000   0.000000   0.000000   0.000000   0.000000   0.000000
     N  323   0.000000   0.000000   0.000000   0.000000   0.000000   0.000000
     C  324   0.000000   0.000000   0.000000   0.000000   0.000000   0.000000
     C  325   0.000000   0.000000   0.000000   0.000000   0.000000   0.000000
     H  326   0.000000   0.000000   0.000000   0.000000   0.000000   0.000000
     H  327   0.000000   0.000000   0.000000   0.000000   0.000000   0.000000
     H  328   0.000000   0.000000   0.000000   0.000000   0.000000   0.000000
     H  329   0.000000   0.000000   0.000000   0.000000   0.000000   0.000000
     H  330   0.000000   0.000000   0.000000   0.000000   0.000000   0.000000
     H  331   0.000000   0.000000   0.000000   0.000000   0.000000   0.000000
     H  332   0.000000   0.000000   0.000000   0.000000   0.000000   0.000000


                  C 13       C 14       C 15       C 16       C 17       N 18
 ------------------------------------------------------------------------------
     C   13   3.956643
     C   14   1.428681   3.954659
     C   15   0.004330   1.410881   3.957692
     C   16   1.406152   0.004606   0.121622   3.945090
     C   17   0.118673   0.006678   1.381498   0.004161   3.939959
     N   18   0.014392   0.106249   0.014857   1.430056   1.440509   3.034236
     C   19   0.004785   0.006985   0.969369   0.000198   0.008166   0.005462
     C   20   0.000089   0.006391   0.003958   0.002470   0.006092   0.000188
     H   21   0.005192   0.958994   0.005069   0.004932   0.004504   0.000173
     H   22   0.964137   0.004751   0.004959   0.004966   0.000083   0.005770
     H   23   0.009013   0.004538   0.000060   0.941140   0.008506   0.007674
     H   24   0.000273   0.003790   0.002085   0.000119   0.001309   0.000098
     H   25   0.000040   0.000218   0.004934   0.000104   0.000358   0.000065
     H   26   0.000017   0.000328   0.000568   0.000008   0.000013   0.000005
     H   27   0.000072   0.004040   0.009235   0.008477   0.948694   0.007410
     C   28   0.000001   0.000004   0.000010   0.000002   0.000013   0.000001
     C   29   0.000000   0.000000   0.000001   0.000000   0.000003   0.000000
     C   30   0.000003   0.000019   0.000014   0.000012   0.000412   0.000019
     C   31   0.000002   0.000013   0.000015   0.000004   0.000013   0.000006
     C   32   0.000001   0.000008   0.000023   0.000003   0.000079   0.000005
     C   33   0.000005   0.000017   0.000029   0.000006   0.000099   0.000011
     C   34   0.000000   0.000001   0.000001   0.000001   0.000014   0.000001
     C   35   0.000000   0.000000   0.000000   0.000000   0.000001   0.000000
     H   36   0.000000   0.000000   0.000000   0.000000   0.000000   0.000000
     H   37   0.000000   0.000000   0.000001   0.000000   0.000000   0.000000
     H   38   0.000000   0.000000   0.000000   0.000000   0.000000   0.000000
     H   39   0.000000   0.000000   0.000000   0.000000   0.000000   0.000000
     H   40   0.000000   0.000000   0.000000   0.000000   0.000000   0.000000
     H   41   0.000000   0.000000   0.000000   0.000000   0.000000   0.000000
     C   42   0.000137   0.000944   0.001692   0.000247   0.001640   0.000525
     C   43   0.000011   0.000031   0.000062   0.000007   0.000063   0.000007
     H   44   0.000003   0.000081   0.003103   0.000023   0.002335   0.000006
     H   45   0.000001   0.000069   0.000032   0.000003   0.000015   0.000005
     C   46   0.000000   0.000000   0.000000   0.000000   0.000000   0.000000
     C   47   0.000000   0.000000   0.000000   0.000000   0.000000   0.000000
     C   48   0.000000   0.000000   0.000000   0.000000   0.000000   0.000000
     C   49   0.000000   0.000000   0.000000   0.000000   0.000000   0.000000
     C   50   0.000000   0.000000   0.000000   0.000000   0.000000   0.000000
     N   51   0.000000   0.000000   0.000000   0.000000   0.000000   0.000000
     C   52   0.000000   0.000000   0.000000   0.000000   0.000001   0.000000
     C   53   0.000000   0.000001   0.000001   0.000001   0.000012   0.000001
     H   54   0.000000   0.000000   0.000000   0.000000   0.000000   0.000000
     H   55   0.000000   0.000000   0.000000   0.000000   0.000000   0.000000
     H   56   0.000000   0.000000   0.000000   0.000000   0.000000   0.000000
     H   57   0.000000   0.000000   0.000000   0.000000   0.000000   0.000000
     H   58   0.000000   0.000000   0.000000   0.000000   0.000000   0.000000


                  C 13       C 14       C 15       C 16       C 17       N 18
 ------------------------------------------------------------------------------
     H   59   0.000000   0.000000   0.000000   0.000000   0.000000   0.000000
     C   60   0.000000   0.000000   0.000000   0.000000   0.000000   0.000000
     C   61   0.000000   0.000000   0.000000   0.000000   0.000000   0.000000
     C   62   0.000000   0.000000   0.000000   0.000000   0.000000   0.000000
     C   63   0.000000   0.000000   0.000000   0.000000   0.000000   0.000000
     C   64   0.000000   0.000000   0.000000   0.000000   0.000000   0.000000
     N   65   0.000000   0.000000   0.000000   0.000000   0.000000   0.000000
     C   66   0.000000   0.000000   0.000000   0.000000   0.000000   0.000000
     C   67   0.000000   0.000000   0.000000   0.000000   0.000000   0.000000
     H   68   0.000000   0.000000   0.000000   0.000000   0.000000   0.000000
     H   69   0.000000   0.000000   0.000000   0.000000   0.000000   0.000000
     H   70   0.000000   0.000000   0.000000   0.000000   0.000000   0.000000
     H   71   0.000000   0.000000   0.000000   0.000000   0.000000   0.000000
     H   72   0.000000   0.000000   0.000000   0.000000   0.000000   0.000000
     H   73   0.000000   0.000000   0.000000   0.000000   0.000000   0.000000
     H   74   0.000000   0.000000   0.000000   0.000000   0.000000   0.000000
     C   75   0.000000   0.000000   0.000000   0.000000   0.000000   0.000000
     C   76   0.000000   0.000000   0.000000   0.000000   0.000000   0.000000
     C   77   0.000000   0.000000   0.000000   0.000000   0.000000   0.000000
     C   78   0.000000   0.000000   0.000000   0.000000   0.000000   0.000000
     C   79   0.000000   0.000000   0.000000   0.000000   0.000000   0.000000
     N   80   0.000000   0.000000   0.000000   0.000000   0.000000   0.000000
     C   81   0.000000   0.000000   0.000000   0.000000   0.000000   0.000000
     C   82   0.000000   0.000000   0.000000   0.000000   0.000000   0.000000
     H   83   0.000000   0.000000   0.000000   0.000000   0.000000   0.000000
     H   84   0.000000   0.000000   0.000000   0.000000   0.000000   0.000000
     H   85   0.000000   0.000000   0.000000   0.000000   0.000000   0.000000
     H   86   0.000000   0.000000   0.000000   0.000000   0.000000   0.000000
     H   87   0.000000   0.000000   0.000000   0.000000   0.000000   0.000000
     H   88   0.000000   0.000000   0.000000   0.000000   0.000000   0.000000
     H   89   0.000000   0.000000   0.000000   0.000000   0.000000   0.000000
     C   90   0.000000   0.000000   0.000000   0.000000   0.000000   0.000000
     C   91   0.000000   0.000000   0.000000   0.000000   0.000000   0.000000
     C   92   0.000000   0.000000   0.000000   0.000000   0.000000   0.000000
     C   93   0.000000   0.000000   0.000000   0.000000   0.000000   0.000000
     C   94   0.000000   0.000000   0.000000   0.000000   0.000000   0.000000
     N   95   0.000000   0.000000   0.000000   0.000000   0.000000   0.000000
     C   96   0.000000   0.000000   0.000000   0.000000   0.000000   0.000000
     C   97   0.000000   0.000000   0.000000   0.000000   0.000000   0.000000
     H   98   0.000000   0.000000   0.000000   0.000000   0.000000   0.000000
     H   99   0.000000   0.000000   0.000000   0.000000   0.000000   0.000000
     H  100   0.000000   0.000000   0.000000   0.000000   0.000000   0.000000
     H  101   0.000000   0.000000   0.000000   0.000000   0.000000   0.000000
     H  102   0.000000   0.000000   0.000000   0.000000   0.000000   0.000000
     H  103   0.000000   0.000000   0.000000   0.000000   0.000000   0.000000
     H  104   0.000000   0.000000   0.000000   0.000000   0.000000   0.000000
     C  105   0.000000   0.000000   0.000000   0.000000   0.000000   0.000000


                  C 13       C 14       C 15       C 16       C 17       N 18
 ------------------------------------------------------------------------------
     C  106   0.000000   0.000000   0.000000   0.000000   0.000000   0.000000
     C  107   0.000000   0.000000   0.000000   0.000000   0.000000   0.000000
     C  108   0.000000   0.000000   0.000000   0.000000   0.000000   0.000000
     C  109   0.000000   0.000000   0.000000   0.000000   0.000000   0.000000
     N  110   0.000000   0.000000   0.000000   0.000000   0.000000   0.000000
     C  111   0.000000   0.000000   0.000000   0.000000   0.000000   0.000000
     C  112   0.000000   0.000000   0.000000   0.000000   0.000000   0.000000
     H  113   0.000000   0.000000   0.000000   0.000000   0.000000   0.000000
     H  114   0.000000   0.000000   0.000000   0.000000   0.000000   0.000000
     H  115   0.000000   0.000000   0.000000   0.000000   0.000000   0.000000
     H  116   0.000000   0.000000   0.000000   0.000000   0.000000   0.000000
     H  117   0.000000   0.000000   0.000000   0.000000   0.000000   0.000000
     H  118   0.000000   0.000000   0.000000   0.000000   0.000000   0.000000
     C  119   0.000000   0.000000   0.000000   0.000000   0.000000   0.000000
     C  120   0.000000   0.000000   0.000000   0.000000   0.000000   0.000000
     C  121   0.000000   0.000000   0.000000   0.000000   0.000000   0.000000
     C  122   0.000000   0.000000   0.000000   0.000000   0.000000   0.000000
     C  123   0.000000   0.000000   0.000000   0.000000   0.000000   0.000000
     N  124   0.000000   0.000000   0.000000   0.000000   0.000000   0.000000
     C  125   0.000000   0.000000   0.000000   0.000000   0.000000   0.000000
     C  126   0.000000   0.000000   0.000000   0.000000   0.000000   0.000000
     H  127   0.000000   0.000000   0.000000   0.000000   0.000000   0.000000
     H  128   0.000000   0.000000   0.000000   0.000000   0.000000   0.000000
     H  129   0.000000   0.000000   0.000000   0.000000   0.000000   0.000000
     H  130   0.000000   0.000000   0.000000   0.000000   0.000000   0.000000
     H  131   0.000000   0.000000   0.000000   0.000000   0.000000   0.000000
     C  132   0.000000   0.000000   0.000000   0.000000   0.000000   0.000000
     H  133   0.000000   0.000000   0.000000   0.000000   0.000000   0.000000
     H  134   0.000000   0.000000   0.000000   0.000000   0.000000   0.000000
     H  135   0.000000   0.000056   0.000070   0.000026   0.000083   0.000007
     H  136   0.000001   0.000108   0.000033   0.000016   0.000055   0.000003
     C  137   0.000009   0.000003   0.000000   0.000215   0.000003   0.000005
     C  138   0.000011   0.000003   0.000000   0.000150   0.000005   0.000014
     C  139   0.000000   0.000000   0.000000   0.000004   0.000000   0.000001
     C  140   0.000312   0.000105   0.000003   0.012454   0.000135   0.000110
     C  141   0.000006   0.000002   0.000000   0.000160   0.000002   0.000002
     N  142   0.000007   0.000002   0.000000   0.000167   0.000002   0.000004
     C  143   0.000001   0.000000   0.000000   0.000013   0.000000   0.000000
     C  144   0.000000   0.000000   0.000000   0.000002   0.000000   0.000000
     H  145   0.000000   0.000000   0.000000   0.000000   0.000000   0.000000
     H  146   0.000002   0.000000   0.000000   0.000036   0.000001   0.000001
     H  147   0.000036   0.000003   0.000000   0.000508   0.000006   0.000008
     H  148   0.000000   0.000000   0.000000   0.000000   0.000000   0.000000
     H  149   0.000000   0.000000   0.000000   0.000000   0.000000   0.000000
     C  150   0.000000   0.000000   0.000000   0.000000   0.000000   0.000000
     C  151   0.000000   0.000000   0.000000   0.000000   0.000000   0.000000
     C  152   0.000000   0.000000   0.000000   0.000000   0.000000   0.000000


                  C 13       C 14       C 15       C 16       C 17       N 18
 ------------------------------------------------------------------------------
     C  153   0.000000   0.000000   0.000000   0.000000   0.000000   0.000000
     C  154   0.000000   0.000000   0.000000   0.000000   0.000000   0.000000
     N  155   0.000000   0.000000   0.000000   0.000000   0.000000   0.000000
     C  156   0.000000   0.000000   0.000000   0.000000   0.000000   0.000000
     C  157   0.000000   0.000000   0.000000   0.000000   0.000000   0.000000
     H  158   0.000000   0.000000   0.000000   0.000000   0.000000   0.000000
     H  159   0.000000   0.000000   0.000000   0.000000   0.000000   0.000000
     H  160   0.000000   0.000000   0.000000   0.000000   0.000000   0.000000
     H  161   0.000000   0.000000   0.000000   0.000000   0.000000   0.000000
     H  162   0.000000   0.000000   0.000000   0.000000   0.000000   0.000000
     H  163   0.000000   0.000000   0.000000   0.000000   0.000000   0.000000
     C  164   0.000000   0.000000   0.000000   0.000000   0.000000   0.000000
     C  165   0.000000   0.000000   0.000000   0.000000   0.000000   0.000000
     C  166   0.000000   0.000000   0.000000   0.000000   0.000000   0.000000
     C  167   0.000000   0.000000   0.000000   0.000000   0.000000   0.000000
     C  168   0.000000   0.000000   0.000000   0.000000   0.000000   0.000000
     C  169   0.000000   0.000000   0.000000   0.000000   0.000000   0.000000
     C  170   0.000000   0.000000   0.000000   0.000000   0.000000   0.000000
     C  171   0.000000   0.000000   0.000000   0.000000   0.000000   0.000000
     H  172   0.000000   0.000000   0.000000   0.000000   0.000000   0.000000
     H  173   0.000000   0.000000   0.000000   0.000000   0.000000   0.000000
     H  174   0.000000   0.000000   0.000000   0.000000   0.000000   0.000000
     H  175   0.000000   0.000000   0.000000   0.000000   0.000000   0.000000
     H  176   0.000000   0.000000   0.000000   0.000000   0.000000   0.000000
     H  177   0.000000   0.000000   0.000000   0.000000   0.000000   0.000000
     H  178   0.000000   0.000000   0.000000   0.000000   0.000000   0.000000
     C  179   0.000000   0.000000   0.000000   0.000000   0.000000   0.000000
     C  180   0.000000   0.000000   0.000000   0.000000   0.000000   0.000000
     H  181   0.000000   0.000000   0.000000   0.000000   0.000000   0.000000
     H  182   0.000000   0.000000   0.000000   0.000000   0.000000   0.000000
     H  183   0.000000   0.000000   0.000000   0.000000   0.000000   0.000000
     C  184   0.000000   0.000000   0.000000   0.000000   0.000000   0.000000
     C  185   0.000000   0.000000   0.000000   0.000000   0.000000   0.000000
     C  186   0.000000   0.000000   0.000000   0.000000   0.000000   0.000000
     C  187   0.000000   0.000000   0.000000   0.000000   0.000000   0.000000
     C  188   0.000000   0.000000   0.000000   0.000000   0.000000   0.000000
     N  189   0.000000   0.000000   0.000000   0.000000   0.000000   0.000000
     C  190   0.000000   0.000000   0.000000   0.000000   0.000000   0.000000
     C  191   0.000000   0.000000   0.000000   0.000000   0.000000   0.000000
     H  192   0.000000   0.000000   0.000000   0.000000   0.000000   0.000000
     H  193   0.000000   0.000000   0.000000   0.000000   0.000000   0.000000
     H  194   0.000000   0.000000   0.000000   0.000000   0.000000   0.000000
     H  195   0.000000   0.000000   0.000000   0.000000   0.000000   0.000000
     H  196   0.000000   0.000000   0.000000   0.000000   0.000000   0.000000
     H  197   0.000000   0.000000   0.000000   0.000000   0.000000   0.000000
     H  198   0.000000   0.000000   0.000000   0.000000   0.000000   0.000000
     C  199   0.000000   0.000000   0.000000   0.000000   0.000000   0.000000


                  C 13       C 14       C 15       C 16       C 17       N 18
 ------------------------------------------------------------------------------
     C  200   0.000000   0.000000   0.000000   0.000000   0.000000   0.000000
     C  201   0.000000   0.000000   0.000000   0.000000   0.000000   0.000000
     C  202   0.000000   0.000000   0.000003   0.000000   0.000000   0.000000
     C  203   0.000000   0.000000   0.000000   0.000000   0.000000   0.000000
     N  204   0.000000   0.000000   0.000000   0.000000   0.000000   0.000000
     C  205   0.000000   0.000000   0.000000   0.000000   0.000000   0.000000
     C  206   0.000000   0.000000   0.000000   0.000000   0.000000   0.000000
     H  207   0.000000   0.000000   0.000000   0.000000   0.000000   0.000000
     H  208   0.000000   0.000000   0.000000   0.000000   0.000000   0.000000
     H  209   0.000000   0.000000   0.000000   0.000000   0.000000   0.000000
     H  210   0.000000   0.000000   0.000000   0.000000   0.000000   0.000000
     H  211   0.000000   0.000000   0.000000   0.000000   0.000000   0.000000
     H  212   0.000000   0.000000   0.000000   0.000000   0.000000   0.000000
     C  213   0.000000   0.000000   0.000000   0.000000   0.000000   0.000000
     C  214   0.000000   0.000000   0.000000   0.000000   0.000000   0.000000
     C  215   0.000000   0.000000   0.000000   0.000000   0.000000   0.000000
     C  216   0.000000   0.000000   0.000000   0.000000   0.000000   0.000000
     C  217   0.000000   0.000000   0.000000   0.000000   0.000000   0.000000
     N  218   0.000000   0.000000   0.000000   0.000000   0.000000   0.000000
     C  219   0.000000   0.000000   0.000000   0.000000   0.000000   0.000000
     C  220   0.000000   0.000000   0.000000   0.000000   0.000000   0.000000
     H  221   0.000000   0.000000   0.000000   0.000000   0.000000   0.000000
     H  222   0.000000   0.000000   0.000000   0.000000   0.000000   0.000000
     H  223   0.000000   0.000000   0.000000   0.000000   0.000000   0.000000
     H  224   0.000000   0.000000   0.000000   0.000000   0.000000   0.000000
     H  225   0.000000   0.000000   0.000000   0.000000   0.000000   0.000000
     H  226   0.000000   0.000000   0.000000   0.000000   0.000000   0.000000
     H  227   0.000000   0.000000   0.000000   0.000000   0.000000   0.000000
     C  228   0.000000   0.000000   0.000000   0.000000   0.000000   0.000000
     C  229   0.000000   0.000000   0.000000   0.000000   0.000000   0.000000
     C  230   0.000000   0.000000   0.000000   0.000000   0.000000   0.000000
     C  231   0.000000   0.000000   0.000000   0.000000   0.000000   0.000000
     C  232   0.000000   0.000000   0.000000   0.000000   0.000000   0.000000
     N  233   0.000000   0.000000   0.000000   0.000000   0.000000   0.000000
     C  234   0.000000   0.000000   0.000000   0.000000   0.000000   0.000000
     C  235   0.000000   0.000000   0.000000   0.000000   0.000000   0.000000
     H  236   0.000000   0.000000   0.000000   0.000000   0.000000   0.000000
     H  237   0.000000   0.000000   0.000000   0.000000   0.000000   0.000000
     H  238   0.000000   0.000000   0.000000   0.000000   0.000000   0.000000
     H  239   0.000000   0.000000   0.000000   0.000000   0.000000   0.000000
     H  240   0.000000   0.000000   0.000000   0.000000   0.000000   0.000000
     H  241   0.000000   0.000000   0.000000   0.000000   0.000000   0.000000
     H  242   0.000000   0.000000   0.000000   0.000000   0.000000   0.000000
     C  243   0.000000   0.000000   0.000000   0.000000   0.000000   0.000000
     C  244   0.000000   0.000000   0.000000   0.000000   0.000000   0.000000
     C  245   0.000000   0.000000   0.000000   0.000000   0.000000   0.000000
     C  246   0.000000   0.000000   0.000000   0.000000   0.000000   0.000000


                  C 13       C 14       C 15       C 16       C 17       N 18
 ------------------------------------------------------------------------------
     C  247   0.000000   0.000000   0.000000   0.000000   0.000000   0.000000
     N  248   0.000000   0.000000   0.000000   0.000000   0.000000   0.000000
     C  249   0.000000   0.000000   0.000000   0.000000   0.000000   0.000000
     C  250   0.000000   0.000000   0.000000   0.000000   0.000000   0.000000
     H  251   0.000000   0.000000   0.000000   0.000000   0.000000   0.000000
     H  252   0.000000   0.000000   0.000000   0.000000   0.000000   0.000000
     H  253   0.000000   0.000000   0.000000   0.000000   0.000000   0.000000
     H  254   0.000000   0.000000   0.000000   0.000000   0.000000   0.000000
     H  255   0.000000   0.000000   0.000000   0.000000   0.000000   0.000000
     H  256   0.000000   0.000000   0.000000   0.000000   0.000000   0.000000
     H  257   0.000000   0.000000   0.000000   0.000000   0.000000   0.000000
     C  258   0.000000   0.000000   0.000000   0.000000   0.000000   0.000000
     C  259   0.000000   0.000000   0.000000   0.000000   0.000000   0.000000
     C  260   0.000000   0.000000   0.000000   0.000000   0.000000   0.000000
     C  261   0.000000   0.000000   0.000000   0.000000   0.000000   0.000000
     C  262   0.000000   0.000000   0.000000   0.000000   0.000000   0.000000
     N  263   0.000000   0.000000   0.000000   0.000000   0.000000   0.000000
     C  264   0.000000   0.000000   0.000000   0.000000   0.000000   0.000000
     C  265   0.000000   0.000000   0.000000   0.000000   0.000000   0.000000
     H  266   0.000000   0.000000   0.000000   0.000000   0.000000   0.000000
     H  267   0.000000   0.000000   0.000000   0.000000   0.000000   0.000000
     H  268   0.000000   0.000000   0.000000   0.000000   0.000000   0.000000
     H  269   0.000000   0.000000   0.000000   0.000000   0.000000   0.000000
     H  270   0.000000   0.000000   0.000000   0.000000   0.000000   0.000000
     H  271   0.000000   0.000000   0.000000   0.000000   0.000000   0.000000
     C  272   0.000000   0.000000   0.000000   0.000000   0.000000   0.000000
     H  273   0.000000   0.000000   0.000000   0.000000   0.000000   0.000000
     H  274   0.000000   0.000000   0.000000   0.000000   0.000000   0.000000
     H  275   0.000000   0.000000   0.000000   0.000001   0.000000   0.000000
     C  276   0.000000   0.000000   0.000000   0.000000   0.000000   0.000000
     C  277   0.000000   0.000000   0.000000   0.000000   0.000000   0.000000
     C  278   0.000000   0.000000   0.000000   0.000000   0.000000   0.000000
     C  279   0.000000   0.000000   0.000000   0.000000   0.000000   0.000000
     C  280   0.000000   0.000000   0.000000   0.000000   0.000000   0.000000
     N  281   0.000000   0.000000   0.000000   0.000000   0.000000   0.000000
     C  282   0.000000   0.000000   0.000000   0.000000   0.000000   0.000000
     C  283   0.000000   0.000000   0.000000   0.000000   0.000000   0.000000
     H  284   0.000000   0.000000   0.000000   0.000000   0.000000   0.000000
     H  285   0.000000   0.000000   0.000000   0.000000   0.000000   0.000000
     H  286   0.000000   0.000000   0.000000   0.000000   0.000000   0.000000
     H  287   0.000000   0.000000   0.000000   0.000000   0.000000   0.000000
     H  288   0.000000   0.000000   0.000000   0.000000   0.000000   0.000000
     H  289   0.000000   0.000000   0.000000   0.000000   0.000000   0.000000
     C  290   0.000003   0.000001   0.000000   0.000043   0.000001   0.000002
     C  291   0.000000   0.000000   0.000000   0.000002   0.000000   0.000000
     C  292   0.000000   0.000000   0.000000   0.000001   0.000000   0.000000
     C  293   0.000000   0.000000   0.000000   0.000002   0.000000   0.000000


                  C 13       C 14       C 15       C 16       C 17       N 18
 ------------------------------------------------------------------------------
     C  294   0.000000   0.000000   0.000000   0.000000   0.000000   0.000000
     N  295   0.000000   0.000000   0.000000   0.000002   0.000000   0.000000
     C  296   0.000000   0.000000   0.000001   0.000000   0.000000   0.000000
     C  297   0.000000   0.000000   0.000000   0.000000   0.000000   0.000000
     H  298   0.000000   0.000000   0.000000   0.000001   0.000000   0.000000
     H  299   0.000000   0.000000   0.000000   0.000000   0.000000   0.000000
     H  300   0.000000   0.000000   0.000000   0.000000   0.000000   0.000000
     H  301   0.000000   0.000000   0.000000   0.000000   0.000000   0.000000
     H  302   0.000000   0.000000   0.000000   0.000000   0.000000   0.000000
     H  303   0.000000   0.000000   0.000000   0.000000   0.000000   0.000000
     H  304   0.000000   0.000000   0.000000   0.000000   0.000000   0.000000
     C  305   0.000002   0.000006   0.000001   0.000000   0.000001   0.000000
     C  306   0.000000   0.000002   0.000001   0.000000   0.000001   0.000000
     C  307   0.000000   0.000001   0.000000   0.000000   0.000000   0.000000
     C  308   0.000000   0.000000   0.000000   0.000000   0.000000   0.000000
     C  309   0.000000   0.000000   0.000000   0.000000   0.000000   0.000000
     N  310   0.000000   0.000000   0.000000   0.000000   0.000000   0.000000
     C  311   0.000002   0.000019   0.000016   0.000005   0.000013   0.000006
     C  312   0.000001   0.000000   0.000016   0.000000   0.000002   0.000002
     H  313   0.000001   0.000001   0.000000   0.000000   0.000000   0.000000
     H  314   0.000000   0.000000   0.000000   0.000000   0.000000   0.000000
     H  315   0.000000   0.000000   0.000001   0.000000   0.000000   0.000000
     H  316   0.000000   0.000000   0.000000   0.000000   0.000000   0.000000
     H  317   0.000000   0.000000   0.000000   0.000000   0.000000   0.000000
     C  318   0.000002   0.000001   0.000000   0.000026   0.000001   0.000001
     C  319   0.000001   0.000000   0.000000   0.000008   0.000000   0.000000
     C  320   0.000000   0.000000   0.000000   0.000002   0.000000   0.000000
     C  321   0.000014   0.000005   0.000000   0.000213   0.000006   0.000011
     C  322   0.000002   0.000001   0.000000   0.000024   0.000001   0.000001
     N  323   0.000004   0.000001   0.000000   0.000063   0.000002   0.000003
     C  324   0.000000   0.000000   0.000000   0.000001   0.000000   0.000000
     C  325   0.000000   0.000000   0.000000   0.000000   0.000000   0.000000
     H  326   0.000000   0.000000   0.000000   0.000002   0.000000   0.000000
     H  327   0.000000   0.000000   0.000000   0.000001   0.000000   0.000000
     H  328   0.000000   0.000000   0.000000   0.000000   0.000000   0.000000
     H  329   0.000000   0.000000   0.000000   0.000000   0.000000   0.000000
     H  330   0.000000   0.000000   0.000000   0.000000   0.000000   0.000000
     H  331   0.000000   0.000000   0.000000   0.000000   0.000000   0.000000
     H  332   0.000000   0.000000   0.000000   0.000000   0.000000   0.000000


                  C 19       C 20       H 21       H 22       H 23       H 24
 ------------------------------------------------------------------------------
     C   19   3.953320
     C   20   0.974198   3.962529
     H   21   0.001902   0.000103   0.986447
     H   22   0.000376   0.000001   0.000831   0.986535
     H   23   0.000133   0.000003   0.000468   0.000406   0.986686
     H   24   0.959006   0.001828   0.000007   0.000070   0.000000   0.990544
     H   25   0.002027   0.974936   0.000031   0.000004   0.000001   0.000176
     H   26   0.002196   0.966534   0.000851   0.000002   0.000000   0.004876
     H   27   0.001090   0.000003   0.000466   0.000121   0.000316   0.002280
     C   28   0.000018   0.000688   0.000000   0.000000   0.000000   0.000007
     C   29   0.000008   0.000640   0.000000   0.000000   0.000000   0.000002
     C   30   0.000361   0.000529   0.000000   0.000001   0.000000   0.000021
     C   31   0.000078   0.001638   0.000000   0.000000   0.000000   0.000013
     C   32   0.000277   0.013548   0.000000   0.000000   0.000000   0.000641
     C   33   0.000399   0.004536   0.000000   0.000000   0.000000   0.000360
     C   34   0.000007   0.000078   0.000000   0.000000   0.000000   0.000000
     C   35   0.000000   0.000006   0.000000   0.000000   0.000000   0.000000
     H   36   0.000001   0.000009   0.000000   0.000000   0.000000   0.000000
     H   37   0.000004   0.000064   0.000000   0.000000   0.000000   0.000001
     H   38   0.000000   0.000003   0.000000   0.000000   0.000000   0.000000
     H   39   0.000000   0.000000   0.000000   0.000000   0.000000   0.000000
     H   40   0.000000   0.000003   0.000000   0.000000   0.000000   0.000000
     H   41   0.000002   0.000166   0.000000   0.000000   0.000000   0.000003
     C   42   0.003839   0.968155   0.000004   0.000001   0.000000   0.000300
     C   43   0.003818   0.004111   0.000001   0.000000   0.000000   0.000006
     H   44   0.001911   0.001450   0.000003   0.000000   0.000000   0.000191
     H   45   0.000039   0.000529   0.000009   0.000001   0.000000   0.000001
     C   46   0.000000   0.000000   0.000000   0.000000   0.000000   0.000000
     C   47   0.000000   0.000000   0.000000   0.000000   0.000000   0.000000
     C   48   0.000000   0.000000   0.000000   0.000000   0.000000   0.000000
     C   49   0.000000   0.000000   0.000000   0.000000   0.000000   0.000000
     C   50   0.000000   0.000000   0.000000   0.000000   0.000000   0.000000
     N   51   0.000000   0.000000   0.000000   0.000000   0.000000   0.000000
     C   52   0.000004   0.000008   0.000000   0.000000   0.000000   0.000000
     C   53   0.000002   0.000028   0.000000   0.000000   0.000000   0.000000
     H   54   0.000000   0.000000   0.000000   0.000000   0.000000   0.000000
     H   55   0.000000   0.000000   0.000000   0.000000   0.000000   0.000000
     H   56   0.000000   0.000001   0.000000   0.000000   0.000000   0.000006
     H   57   0.000000   0.000002   0.000000   0.000000   0.000000   0.000000
     H   58   0.000000   0.000000   0.000000   0.000000   0.000000   0.000000
     H   59   0.000000   0.000000   0.000000   0.000000   0.000000   0.000000
     C   60   0.000000   0.000000   0.000000   0.000000   0.000000   0.000000
     C   61   0.000000   0.000000   0.000000   0.000000   0.000000   0.000000
     C   62   0.000000   0.000000   0.000000   0.000000   0.000000   0.000000
     C   63   0.000000   0.000000   0.000000   0.000000   0.000000   0.000000
     C   64   0.000000   0.000000   0.000000   0.000000   0.000000   0.000000


                  C 19       C 20       H 21       H 22       H 23       H 24
 ------------------------------------------------------------------------------
     N   65   0.000000   0.000000   0.000000   0.000000   0.000000   0.000000
     C   66   0.000000   0.000000   0.000000   0.000000   0.000000   0.000000
     C   67   0.000000   0.000000   0.000000   0.000000   0.000000   0.000000
     H   68   0.000000   0.000000   0.000000   0.000000   0.000000   0.000000
     H   69   0.000000   0.000000   0.000000   0.000000   0.000000   0.000000
     H   70   0.000000   0.000000   0.000000   0.000000   0.000000   0.000000
     H   71   0.000000   0.000000   0.000000   0.000000   0.000000   0.000000
     H   72   0.000000   0.000000   0.000000   0.000000   0.000000   0.000000
     H   73   0.000000   0.000000   0.000000   0.000000   0.000000   0.000000
     H   74   0.000000   0.000000   0.000000   0.000000   0.000000   0.000000
     C   75   0.000000   0.000000   0.000000   0.000000   0.000000   0.000000
     C   76   0.000000   0.000000   0.000000   0.000000   0.000000   0.000000
     C   77   0.000000   0.000000   0.000000   0.000000   0.000000   0.000000
     C   78   0.000000   0.000000   0.000000   0.000000   0.000000   0.000000
     C   79   0.000000   0.000000   0.000000   0.000000   0.000000   0.000000
     N   80   0.000000   0.000000   0.000000   0.000000   0.000000   0.000000
     C   81   0.000000   0.000000   0.000000   0.000000   0.000000   0.000000
     C   82   0.000000   0.000000   0.000000   0.000000   0.000000   0.000000
     H   83   0.000000   0.000000   0.000000   0.000000   0.000000   0.000000
     H   84   0.000000   0.000000   0.000000   0.000000   0.000000   0.000000
     H   85   0.000000   0.000000   0.000000   0.000000   0.000000   0.000000
     H   86   0.000000   0.000000   0.000000   0.000000   0.000000   0.000000
     H   87   0.000000   0.000000   0.000000   0.000000   0.000000   0.000000
     H   88   0.000000   0.000000   0.000000   0.000000   0.000000   0.000000
     H   89   0.000000   0.000000   0.000000   0.000000   0.000000   0.000000
     C   90   0.000000   0.000000   0.000000   0.000000   0.000000   0.000000
     C   91   0.000000   0.000000   0.000000   0.000000   0.000000   0.000000
     C   92   0.000000   0.000000   0.000000   0.000000   0.000000   0.000000
     C   93   0.000000   0.000000   0.000000   0.000000   0.000000   0.000000
     C   94   0.000000   0.000000   0.000000   0.000000   0.000000   0.000000
     N   95   0.000000   0.000000   0.000000   0.000000   0.000000   0.000000
     C   96   0.000000   0.000000   0.000000   0.000000   0.000000   0.000000
     C   97   0.000000   0.000000   0.000000   0.000000   0.000000   0.000000
     H   98   0.000000   0.000000   0.000000   0.000000   0.000000   0.000000
     H   99   0.000000   0.000000   0.000000   0.000000   0.000000   0.000000
     H  100   0.000000   0.000000   0.000000   0.000000   0.000000   0.000000
     H  101   0.000000   0.000000   0.000000   0.000000   0.000000   0.000000
     H  102   0.000000   0.000000   0.000000   0.000000   0.000000   0.000000
     H  103   0.000000   0.000000   0.000000   0.000000   0.000000   0.000000
     H  104   0.000000   0.000000   0.000000   0.000000   0.000000   0.000000
     C  105   0.000000   0.000000   0.000000   0.000000   0.000000   0.000000
     C  106   0.000000   0.000000   0.000000   0.000000   0.000000   0.000000
     C  107   0.000000   0.000000   0.000000   0.000000   0.000000   0.000000
     C  108   0.000000   0.000000   0.000000   0.000000   0.000000   0.000000
     C  109   0.000000   0.000000   0.000000   0.000000   0.000000   0.000000
     N  110   0.000000   0.000000   0.000000   0.000000   0.000000   0.000000
     C  111   0.000000   0.000000   0.000000   0.000000   0.000000   0.000000


                  C 19       C 20       H 21       H 22       H 23       H 24
 ------------------------------------------------------------------------------
     C  112   0.000000   0.000000   0.000000   0.000000   0.000000   0.000000
     H  113   0.000000   0.000000   0.000000   0.000000   0.000000   0.000000
     H  114   0.000000   0.000000   0.000000   0.000000   0.000000   0.000000
     H  115   0.000000   0.000000   0.000000   0.000000   0.000000   0.000000
     H  116   0.000000   0.000000   0.000000   0.000000   0.000000   0.000000
     H  117   0.000000   0.000000   0.000000   0.000000   0.000000   0.000000
     H  118   0.000000   0.000000   0.000000   0.000000   0.000000   0.000000
     C  119   0.000000   0.000000   0.000000   0.000000   0.000000   0.000000
     C  120   0.000000   0.000002   0.000000   0.000000   0.000000   0.000000
     C  121   0.000000   0.000000   0.000000   0.000000   0.000000   0.000000
     C  122   0.000000   0.000002   0.000000   0.000000   0.000000   0.000000
     C  123   0.000000   0.000001   0.000000   0.000000   0.000000   0.000000
     N  124   0.000000   0.000000   0.000000   0.000000   0.000000   0.000000
     C  125   0.000000   0.000000   0.000000   0.000000   0.000000   0.000000
     C  126   0.000000   0.000000   0.000000   0.000000   0.000000   0.000000
     H  127   0.000000   0.000000   0.000000   0.000000   0.000000   0.000000
     H  128   0.000000   0.000000   0.000000   0.000000   0.000000   0.000000
     H  129   0.000000   0.000000   0.000000   0.000000   0.000000   0.000000
     H  130   0.000000   0.000000   0.000000   0.000000   0.000000   0.000000
     H  131   0.000000   0.000000   0.000000   0.000000   0.000000   0.000000
     C  132   0.000000   0.000000   0.000000   0.000000   0.000000   0.000000
     H  133   0.000000   0.000000   0.000000   0.000000   0.000000   0.000000
     H  134   0.000000   0.000000   0.000000   0.000000   0.000000   0.000000
     H  135   0.007562   0.000252   0.000025   0.000000   0.000000   0.000240
     H  136   0.003636   0.000499   0.000570   0.000001   0.000000   0.000029
     C  137   0.000000   0.000000   0.000000   0.000001   0.000016   0.000000
     C  138   0.000000   0.000000   0.000001   0.000001   0.000048   0.000000
     C  139   0.000000   0.000000   0.000000   0.000000   0.000002   0.000000
     C  140   0.000003   0.000000   0.000015   0.000023   0.000135   0.000000
     C  141   0.000000   0.000000   0.000000   0.000000   0.000004   0.000000
     N  142   0.000000   0.000000   0.000000   0.000001   0.000021   0.000000
     C  143   0.000000   0.000000   0.000000   0.000000   0.000000   0.000000
     C  144   0.000000   0.000000   0.000000   0.000000   0.000000   0.000000
     H  145   0.000000   0.000000   0.000000   0.000000   0.000001   0.000000
     H  146   0.000000   0.000000   0.000000   0.000000   0.000019   0.000000
     H  147   0.000000   0.000000   0.000001   0.000002   0.014163   0.000000
     H  148   0.000000   0.000000   0.000000   0.000000   0.000000   0.000000
     H  149   0.000000   0.000000   0.000000   0.000000   0.000000   0.000000
     C  150   0.000000   0.000000   0.000000   0.000000   0.000000   0.000000
     C  151   0.000000   0.000000   0.000000   0.000000   0.000000   0.000000
     C  152   0.000000   0.000000   0.000000   0.000000   0.000000   0.000000
     C  153   0.000000   0.000000   0.000000   0.000000   0.000000   0.000000
     C  154   0.000000   0.000000   0.000000   0.000000   0.000000   0.000000
     N  155   0.000000   0.000000   0.000000   0.000000   0.000000   0.000000
     C  156   0.000000   0.000000   0.000000   0.000000   0.000000   0.000000
     C  157   0.000000   0.000000   0.000000   0.000000   0.000000   0.000000
     H  158   0.000000   0.000000   0.000000   0.000000   0.000000   0.000000


                  C 19       C 20       H 21       H 22       H 23       H 24
 ------------------------------------------------------------------------------
     H  159   0.000000   0.000000   0.000000   0.000000   0.000000   0.000000
     H  160   0.000000   0.000000   0.000000   0.000000   0.000000   0.000000
     H  161   0.000000   0.000000   0.000000   0.000000   0.000000   0.000000
     H  162   0.000000   0.000000   0.000000   0.000000   0.000000   0.000000
     H  163   0.000000   0.000000   0.000000   0.000000   0.000000   0.000000
     C  164   0.000000   0.000000   0.000000   0.000000   0.000000   0.000000
     C  165   0.000000   0.000000   0.000000   0.000000   0.000000   0.000000
     C  166   0.000000   0.000000   0.000000   0.000000   0.000000   0.000000
     C  167   0.000000   0.000000   0.000000   0.000000   0.000000   0.000000
     C  168   0.000000   0.000000   0.000000   0.000000   0.000000   0.000000
     C  169   0.000000   0.000000   0.000000   0.000000   0.000000   0.000000
     C  170   0.000000   0.000000   0.000000   0.000000   0.000000   0.000000
     C  171   0.000000   0.000000   0.000000   0.000000   0.000000   0.000000
     H  172   0.000000   0.000000   0.000000   0.000000   0.000000   0.000000
     H  173   0.000000   0.000000   0.000000   0.000000   0.000000   0.000000
     H  174   0.000000   0.000000   0.000000   0.000000   0.000000   0.000000
     H  175   0.000000   0.000000   0.000000   0.000000   0.000000   0.000000
     H  176   0.000000   0.000000   0.000000   0.000000   0.000000   0.000000
     H  177   0.000000   0.000000   0.000000   0.000000   0.000000   0.000000
     H  178   0.000000   0.000000   0.000000   0.000000   0.000000   0.000000
     C  179   0.000000   0.000000   0.000000   0.000000   0.000000   0.000000
     C  180   0.000001   0.000003   0.000000   0.000000   0.000000   0.000000
     H  181   0.000000   0.000000   0.000000   0.000000   0.000000   0.000000
     H  182   0.000000   0.000000   0.000000   0.000000   0.000000   0.000000
     H  183   0.000000   0.000000   0.000000   0.000000   0.000000   0.000000
     C  184   0.000000   0.000000   0.000000   0.000000   0.000000   0.000000
     C  185   0.000000   0.000000   0.000000   0.000000   0.000000   0.000000
     C  186   0.000000   0.000000   0.000000   0.000000   0.000000   0.000000
     C  187   0.000000   0.000000   0.000000   0.000000   0.000000   0.000000
     C  188   0.000000   0.000000   0.000000   0.000000   0.000000   0.000000
     N  189   0.000000   0.000000   0.000000   0.000000   0.000000   0.000000
     C  190   0.000000   0.000000   0.000000   0.000000   0.000000   0.000000
     C  191   0.000000   0.000000   0.000000   0.000000   0.000000   0.000000
     H  192   0.000000   0.000000   0.000000   0.000000   0.000000   0.000000
     H  193   0.000000   0.000000   0.000000   0.000000   0.000000   0.000000
     H  194   0.000000   0.000000   0.000000   0.000000   0.000000   0.000000
     H  195   0.000000   0.000000   0.000000   0.000000   0.000000   0.000000
     H  196   0.000000   0.000000   0.000000   0.000000   0.000000   0.000000
     H  197   0.000000   0.000000   0.000000   0.000000   0.000000   0.000000
     H  198   0.000000   0.000000   0.000000   0.000000   0.000000   0.000000
     C  199   0.000000   0.000009   0.000000   0.000000   0.000000   0.000000
     C  200   0.000000   0.000003   0.000000   0.000000   0.000000   0.000000
     C  201   0.000000   0.000001   0.000000   0.000000   0.000000   0.000000
     C  202   0.000008   0.000329   0.000000   0.000000   0.000000   0.000000
     C  203   0.000000   0.000003   0.000000   0.000000   0.000000   0.000000
     N  204   0.000000   0.000004   0.000000   0.000000   0.000000   0.000000
     C  205   0.000000   0.000000   0.000000   0.000000   0.000000   0.000000


                  C 19       C 20       H 21       H 22       H 23       H 24
 ------------------------------------------------------------------------------
     C  206   0.000000   0.000000   0.000000   0.000000   0.000000   0.000000
     H  207   0.000000   0.000000   0.000000   0.000000   0.000000   0.000000
     H  208   0.000000   0.000000   0.000000   0.000000   0.000000   0.000000
     H  209   0.000002   0.000006   0.000000   0.000000   0.000000   0.000000
     H  210   0.000000   0.000000   0.000000   0.000000   0.000000   0.000000
     H  211   0.000000   0.000000   0.000000   0.000000   0.000000   0.000000
     H  212   0.000000   0.000000   0.000000   0.000000   0.000000   0.000000
     C  213   0.000000   0.000000   0.000000   0.000000   0.000000   0.000000
     C  214   0.000000   0.000000   0.000000   0.000000   0.000000   0.000000
     C  215   0.000000   0.000000   0.000000   0.000000   0.000000   0.000000
     C  216   0.000000   0.000000   0.000000   0.000000   0.000000   0.000000
     C  217   0.000000   0.000000   0.000000   0.000000   0.000000   0.000000
     N  218   0.000000   0.000000   0.000000   0.000000   0.000000   0.000000
     C  219   0.000000   0.000000   0.000000   0.000000   0.000000   0.000000
     C  220   0.000000   0.000000   0.000000   0.000000   0.000000   0.000000
     H  221   0.000000   0.000000   0.000000   0.000000   0.000000   0.000000
     H  222   0.000000   0.000000   0.000000   0.000000   0.000000   0.000000
     H  223   0.000000   0.000000   0.000000   0.000000   0.000000   0.000000
     H  224   0.000000   0.000000   0.000000   0.000000   0.000000   0.000000
     H  225   0.000000   0.000000   0.000000   0.000000   0.000000   0.000000
     H  226   0.000000   0.000000   0.000000   0.000000   0.000000   0.000000
     H  227   0.000000   0.000000   0.000000   0.000000   0.000000   0.000000
     C  228   0.000000   0.000000   0.000000   0.000000   0.000000   0.000000
     C  229   0.000000   0.000000   0.000000   0.000000   0.000000   0.000000
     C  230   0.000000   0.000000   0.000000   0.000000   0.000000   0.000000
     C  231   0.000000   0.000000   0.000000   0.000000   0.000000   0.000000
     C  232   0.000000   0.000000   0.000000   0.000000   0.000000   0.000000
     N  233   0.000000   0.000000   0.000000   0.000000   0.000000   0.000000
     C  234   0.000000   0.000000   0.000000   0.000000   0.000000   0.000000
     C  235   0.000000   0.000000   0.000000   0.000000   0.000000   0.000000
     H  236   0.000000   0.000000   0.000000   0.000000   0.000000   0.000000
     H  237   0.000000   0.000000   0.000000   0.000000   0.000000   0.000000
     H  238   0.000000   0.000000   0.000000   0.000000   0.000000   0.000000
     H  239   0.000000   0.000000   0.000000   0.000000   0.000000   0.000000
     H  240   0.000000   0.000000   0.000000   0.000000   0.000000   0.000000
     H  241   0.000000   0.000000   0.000000   0.000000   0.000000   0.000000
     H  242   0.000000   0.000000   0.000000   0.000000   0.000000   0.000000
     C  243   0.000000   0.000000   0.000000   0.000000   0.000000   0.000000
     C  244   0.000000   0.000000   0.000000   0.000000   0.000000   0.000000
     C  245   0.000000   0.000000   0.000000   0.000000   0.000000   0.000000
     C  246   0.000000   0.000000   0.000000   0.000000   0.000000   0.000000
     C  247   0.000000   0.000000   0.000000   0.000000   0.000000   0.000000
     N  248   0.000000   0.000000   0.000000   0.000000   0.000000   0.000000
     C  249   0.000000   0.000000   0.000000   0.000000   0.000000   0.000000
     C  250   0.000000   0.000000   0.000000   0.000000   0.000000   0.000000
     H  251   0.000000   0.000000   0.000000   0.000000   0.000000   0.000000
     H  252   0.000000   0.000000   0.000000   0.000000   0.000000   0.000000


                  C 19       C 20       H 21       H 22       H 23       H 24
 ------------------------------------------------------------------------------
     H  253   0.000000   0.000000   0.000000   0.000000   0.000000   0.000000
     H  254   0.000000   0.000000   0.000000   0.000000   0.000000   0.000000
     H  255   0.000000   0.000000   0.000000   0.000000   0.000000   0.000000
     H  256   0.000000   0.000000   0.000000   0.000000   0.000000   0.000000
     H  257   0.000000   0.000000   0.000000   0.000000   0.000000   0.000000
     C  258   0.000000   0.000000   0.000000   0.000000   0.000000   0.000000
     C  259   0.000000   0.000000   0.000000   0.000000   0.000000   0.000000
     C  260   0.000000   0.000000   0.000000   0.000000   0.000000   0.000000
     C  261   0.000000   0.000000   0.000000   0.000000   0.000000   0.000000
     C  262   0.000000   0.000000   0.000000   0.000000   0.000000   0.000000
     N  263   0.000000   0.000000   0.000000   0.000000   0.000000   0.000000
     C  264   0.000000   0.000000   0.000000   0.000000   0.000000   0.000000
     C  265   0.000000   0.000000   0.000000   0.000000   0.000000   0.000000
     H  266   0.000000   0.000000   0.000000   0.000000   0.000000   0.000000
     H  267   0.000000   0.000000   0.000000   0.000000   0.000000   0.000000
     H  268   0.000000   0.000000   0.000000   0.000000   0.000000   0.000000
     H  269   0.000000   0.000000   0.000000   0.000000   0.000000   0.000000
     H  270   0.000000   0.000000   0.000000   0.000000   0.000000   0.000000
     H  271   0.000000   0.000000   0.000000   0.000000   0.000000   0.000000
     C  272   0.000000   0.000000   0.000000   0.000000   0.000000   0.000000
     H  273   0.000000   0.000000   0.000000   0.000000   0.000000   0.000000
     H  274   0.000000   0.000000   0.000000   0.000000   0.000000   0.000000
     H  275   0.000000   0.000000   0.000000   0.000000   0.000000   0.000000
     C  276   0.000000   0.000000   0.000000   0.000000   0.000000   0.000000
     C  277   0.000000   0.000000   0.000000   0.000000   0.000000   0.000000
     C  278   0.000000   0.000000   0.000000   0.000000   0.000000   0.000000
     C  279   0.000000   0.000000   0.000000   0.000000   0.000000   0.000000
     C  280   0.000000   0.000000   0.000000   0.000000   0.000000   0.000000
     N  281   0.000000   0.000000   0.000000   0.000000   0.000000   0.000000
     C  282   0.000000   0.000000   0.000000   0.000000   0.000000   0.000000
     C  283   0.000000   0.000002   0.000000   0.000000   0.000000   0.000000
     H  284   0.000000   0.000000   0.000000   0.000000   0.000000   0.000000
     H  285   0.000000   0.000000   0.000000   0.000000   0.000000   0.000000
     H  286   0.000000   0.000000   0.000000   0.000000   0.000000   0.000000
     H  287   0.000000   0.000000   0.000000   0.000000   0.000000   0.000000
     H  288   0.000000   0.000000   0.000000   0.000000   0.000000   0.000000
     H  289   0.000000   0.000000   0.000000   0.000000   0.000000   0.000000
     C  290   0.000000   0.000000   0.000000   0.000000   0.000001   0.000000
     C  291   0.000001   0.000004   0.000000   0.000000   0.000000   0.000000
     C  292   0.000003   0.000053   0.000000   0.000000   0.000000   0.000000
     C  293   0.000000   0.000000   0.000000   0.000000   0.000000   0.000000
     C  294   0.000000   0.000003   0.000000   0.000000   0.000000   0.000000
     N  295   0.000000   0.000001   0.000000   0.000000   0.000000   0.000000
     C  296   0.000007   0.000037   0.000000   0.000000   0.000000   0.000000
     C  297   0.000000   0.000005   0.000000   0.000000   0.000000   0.000000
     H  298   0.000000   0.000000   0.000000   0.000000   0.000000   0.000000
     H  299   0.000000   0.000000   0.000000   0.000000   0.000000   0.000000


                  C 19       C 20       H 21       H 22       H 23       H 24
 ------------------------------------------------------------------------------
     H  300   0.000000   0.000000   0.000000   0.000000   0.000000   0.000000
     H  301   0.000004   0.000017   0.000000   0.000000   0.000000   0.000000
     H  302   0.000000   0.000000   0.000000   0.000000   0.000000   0.000000
     H  303   0.000000   0.000001   0.000000   0.000000   0.000000   0.000000
     H  304   0.000000   0.000000   0.000000   0.000000   0.000000   0.000000
     C  305   0.000001   0.000151   0.000001   0.000000   0.000000   0.000001
     C  306   0.000001   0.000226   0.000001   0.000000   0.000000   0.000001
     C  307   0.000001   0.000118   0.000000   0.000000   0.000000   0.000000
     C  308   0.000000   0.000010   0.000000   0.000000   0.000000   0.000000
     C  309   0.000000   0.000007   0.000000   0.000000   0.000000   0.000000
     N  310   0.000000   0.000033   0.000000   0.000000   0.000000   0.000000
     C  311   0.000180   0.006583   0.000000   0.000000   0.000000   0.000005
     C  312   0.000395   0.004126   0.000000   0.000000   0.000000   0.000004
     H  313   0.000000   0.000002   0.000003   0.000001   0.000000   0.000000
     H  314   0.000022   0.000425   0.000000   0.000000   0.000000   0.000002
     H  315   0.000057   0.000177   0.000000   0.000000   0.000000   0.000000
     H  316   0.000000   0.000001   0.000000   0.000000   0.000000   0.000000
     H  317   0.000000   0.000001   0.000000   0.000000   0.000000   0.000000
     C  318   0.000000   0.000000   0.000000   0.000000   0.000000   0.000000
     C  319   0.000000   0.000000   0.000000   0.000000   0.000000   0.000000
     C  320   0.000000   0.000000   0.000000   0.000000   0.000000   0.000000
     C  321   0.000000   0.000000   0.000001   0.000001   0.000003   0.000000
     C  322   0.000000   0.000000   0.000000   0.000000   0.000000   0.000000
     N  323   0.000000   0.000000   0.000000   0.000000   0.000001   0.000000
     C  324   0.000000   0.000000   0.000000   0.000000   0.000000   0.000000
     C  325   0.000000   0.000000   0.000000   0.000000   0.000000   0.000000
     H  326   0.000000   0.000000   0.000000   0.000000   0.000000   0.000000
     H  327   0.000000   0.000000   0.000000   0.000000   0.000000   0.000000
     H  328   0.000000   0.000000   0.000000   0.000000   0.000000   0.000000
     H  329   0.000000   0.000000   0.000000   0.000000   0.000000   0.000000
     H  330   0.000000   0.000000   0.000000   0.000000   0.000000   0.000000
     H  331   0.000000   0.000000   0.000000   0.000000   0.000000   0.000000
     H  332   0.000000   0.000000   0.000000   0.000000   0.000000   0.000000


                  H 25       H 26       H 27       C 28       C 29       C 30
 ------------------------------------------------------------------------------
     H   25   0.995853
     H   26   0.000902   0.994815
     H   27   0.000018   0.000002   0.983543
     C   28   0.000062   0.000017   0.000000   3.951552
     C   29   0.000001   0.000038   0.000001   1.008761   3.946886
     C   30   0.000049   0.000122   0.000022   0.008221   0.974067   3.928125
     C   31   0.001158   0.000090   0.000000   1.837232   0.006582   0.029951
     C   32   0.000041   0.000912   0.000613   0.085719   0.007575   1.888599
     C   33   0.001844   0.003539   0.000005   0.006468   0.034748   0.029316
     C   34   0.000002   0.000000   0.000000   0.007059   0.920790   0.008857
     C   35   0.000000   0.000000   0.000000   0.004726   0.005599   0.001324
     H   36   0.000014   0.000004   0.000000   0.956019   0.006930   0.004200
     H   37   0.000518   0.000000   0.000000   0.005830   0.006571   0.002078
     H   38   0.000000   0.000000   0.000000   0.001731   0.003874   0.001723
     H   39   0.000000   0.000000   0.000000   0.000269   0.000567   0.000031
     H   40   0.000000   0.000000   0.000000   0.000136   0.007296   0.000216
     H   41   0.000000   0.000009   0.000006   0.003817   0.008305   0.947320
     C   42   0.002234   0.002327   0.000120   0.006675   0.000150   0.011684
     C   43   0.000079   0.001739   0.000001   0.000080   0.000486   0.000588
     H   44   0.003871   0.000102   0.000498   0.000399   0.000033   0.000293
     H   45   0.000003   0.000210   0.000001   0.000060   0.000023   0.000088
     C   46   0.000000   0.000000   0.000000   0.000017   0.000100   0.000037
     C   47   0.000000   0.000000   0.000000   0.000032   0.000497   0.000047
     C   48   0.000000   0.000000   0.000000   0.000040   0.000145   0.000047
     C   49   0.000000   0.000000   0.000000   0.000002   0.000010   0.000003
     C   50   0.000000   0.000000   0.000000   0.000002   0.000005   0.000002
     N   51   0.000000   0.000000   0.000000   0.000004   0.000031   0.000007
     C   52   0.000000   0.000000   0.000000   0.001957   0.006447   0.002962
     C   53   0.000005   0.000009   0.000000   0.007330   0.931291   0.010288
     H   54   0.000000   0.000000   0.000000   0.000000   0.000000   0.000001
     H   55   0.000000   0.000000   0.000000   0.000000   0.000001   0.000001
     H   56   0.000000   0.000000   0.000003   0.000039   0.002483   0.001895
     H   57   0.000001   0.000001   0.000000   0.001442   0.003959   0.001724
     H   58   0.000000   0.000000   0.000000   0.000000   0.000000   0.000000
     H   59   0.000000   0.000000   0.000000   0.000002   0.000014   0.000002
     C   60   0.000000   0.000000   0.000000   0.000000   0.000022   0.000003
     C   61   0.000000   0.000000   0.000000   0.000001   0.000090   0.000007
     C   62   0.000000   0.000000   0.000000   0.000003   0.000035   0.000003
     C   63   0.000000   0.000000   0.000000   0.000000   0.000014   0.000001
     C   64   0.000000   0.000000   0.000000   0.000002   0.000035   0.000004
     N   65   0.000000   0.000000   0.000000   0.000000   0.000015   0.000002
     C   66   0.000000   0.000000   0.000000   0.000248   0.004682   0.000204
     C   67   0.000000   0.000000   0.000000   0.000061   0.000322   0.000014
     H   68   0.000000   0.000000   0.000000   0.000000   0.000006   0.000001
     H   69   0.000000   0.000000   0.000000   0.000000   0.000001   0.000000
     H   70   0.000000   0.000000   0.000000   0.000000   0.000000   0.000000


                  H 25       H 26       H 27       C 28       C 29       C 30
 ------------------------------------------------------------------------------
     H   71   0.000000   0.000000   0.000000   0.000003   0.000003   0.000015
     H   72   0.000000   0.000000   0.000000   0.000000   0.000025   0.000001
     H   73   0.000000   0.000000   0.000000   0.000003   0.000070   0.000001
     H   74   0.000000   0.000000   0.000000   0.000000   0.000001   0.000000
     C   75   0.000000   0.000000   0.000000   0.000000   0.000000   0.000000
     C   76   0.000000   0.000000   0.000000   0.000000   0.000000   0.000000
     C   77   0.000000   0.000000   0.000000   0.000000   0.000000   0.000000
     C   78   0.000000   0.000000   0.000000   0.000000   0.000000   0.000000
     C   79   0.000000   0.000000   0.000000   0.000000   0.000000   0.000000
     N   80   0.000000   0.000000   0.000000   0.000000   0.000000   0.000000
     C   81   0.000000   0.000000   0.000000   0.000001   0.000004   0.000000
     C   82   0.000000   0.000000   0.000000   0.000002   0.000004   0.000001
     H   83   0.000000   0.000000   0.000000   0.000000   0.000000   0.000000
     H   84   0.000000   0.000000   0.000000   0.000000   0.000000   0.000000
     H   85   0.000000   0.000000   0.000000   0.000000   0.000000   0.000000
     H   86   0.000000   0.000000   0.000000   0.000000   0.000000   0.000000
     H   87   0.000000   0.000000   0.000000   0.000000   0.000000   0.000000
     H   88   0.000000   0.000000   0.000000   0.000000   0.000000   0.000000
     H   89   0.000000   0.000000   0.000000   0.000000   0.000001   0.000000
     C   90   0.000000   0.000000   0.000000   0.000000   0.000000   0.000000
     C   91   0.000000   0.000000   0.000000   0.000000   0.000000   0.000000
     C   92   0.000000   0.000000   0.000000   0.000000   0.000000   0.000000
     C   93   0.000000   0.000000   0.000000   0.000000   0.000000   0.000000
     C   94   0.000000   0.000000   0.000000   0.000000   0.000000   0.000000
     N   95   0.000000   0.000000   0.000000   0.000000   0.000000   0.000000
     C   96   0.000000   0.000000   0.000000   0.000000   0.000000   0.000000
     C   97   0.000000   0.000000   0.000000   0.000000   0.000000   0.000000
     H   98   0.000000   0.000000   0.000000   0.000000   0.000000   0.000000
     H   99   0.000000   0.000000   0.000000   0.000000   0.000000   0.000000
     H  100   0.000000   0.000000   0.000000   0.000000   0.000000   0.000000
     H  101   0.000000   0.000000   0.000000   0.000000   0.000000   0.000000
     H  102   0.000000   0.000000   0.000000   0.000000   0.000000   0.000000
     H  103   0.000000   0.000000   0.000000   0.000000   0.000000   0.000000
     H  104   0.000000   0.000000   0.000000   0.000000   0.000000   0.000000
     C  105   0.000000   0.000000   0.000000   0.000000   0.000000   0.000000
     C  106   0.000000   0.000000   0.000000   0.000000   0.000000   0.000000
     C  107   0.000000   0.000000   0.000000   0.000000   0.000000   0.000000
     C  108   0.000000   0.000000   0.000000   0.000000   0.000000   0.000000
     C  109   0.000000   0.000000   0.000000   0.000000   0.000000   0.000000
     N  110   0.000000   0.000000   0.000000   0.000000   0.000000   0.000000
     C  111   0.000000   0.000000   0.000000   0.000000   0.000000   0.000000
     C  112   0.000000   0.000000   0.000000   0.000000   0.000000   0.000000
     H  113   0.000000   0.000000   0.000000   0.000000   0.000000   0.000000
     H  114   0.000000   0.000000   0.000000   0.000000   0.000000   0.000000
     H  115   0.000000   0.000000   0.000000   0.000000   0.000000   0.000000
     H  116   0.000000   0.000000   0.000000   0.000000   0.000000   0.000000
     H  117   0.000000   0.000000   0.000000   0.000000   0.000000   0.000000


                  H 25       H 26       H 27       C 28       C 29       C 30
 ------------------------------------------------------------------------------
     H  118   0.000000   0.000000   0.000000   0.000000   0.000000   0.000000
     C  119   0.000000   0.000000   0.000000   0.000000   0.000000   0.000000
     C  120   0.000000   0.000000   0.000000   0.000000   0.000000   0.000000
     C  121   0.000000   0.000000   0.000000   0.000000   0.000000   0.000000
     C  122   0.000000   0.000000   0.000000   0.000000   0.000000   0.000000
     C  123   0.000000   0.000000   0.000000   0.000000   0.000000   0.000000
     N  124   0.000000   0.000000   0.000000   0.000000   0.000000   0.000000
     C  125   0.000000   0.000000   0.000000   0.000000   0.000000   0.000000
     C  126   0.000000   0.000000   0.000000   0.000000   0.000000   0.000000
     H  127   0.000000   0.000000   0.000000   0.000000   0.000000   0.000000
     H  128   0.000000   0.000000   0.000000   0.000000   0.000000   0.000000
     H  129   0.000000   0.000000   0.000000   0.000000   0.000000   0.000000
     H  130   0.000000   0.000000   0.000000   0.000000   0.000000   0.000000
     H  131   0.000000   0.000000   0.000000   0.000000   0.000000   0.000000
     C  132   0.000000   0.000000   0.000000   0.000000   0.000000   0.000000
     H  133   0.000000   0.000000   0.000000   0.000000   0.000000   0.000000
     H  134   0.000000   0.000000   0.000000   0.000000   0.000000   0.000000
     H  135   0.000000   0.000004   0.000000   0.000000   0.000000   0.000000
     H  136   0.000400   0.006002   0.000000   0.000000   0.000000   0.000000
     C  137   0.000000   0.000000   0.000000   0.000000   0.000000   0.000000
     C  138   0.000000   0.000000   0.000000   0.000001   0.000000   0.000000
     C  139   0.000000   0.000000   0.000000   0.000000   0.000000   0.000000
     C  140   0.000000   0.000000   0.000006   0.000000   0.000000   0.000000
     C  141   0.000000   0.000000   0.000000   0.000000   0.000000   0.000000
     N  142   0.000000   0.000000   0.000000   0.000000   0.000000   0.000000
     C  143   0.000000   0.000000   0.000000   0.000000   0.000000   0.000000
     C  144   0.000000   0.000000   0.000000   0.000000   0.000000   0.000000
     H  145   0.000000   0.000000   0.000000   0.000000   0.000000   0.000000
     H  146   0.000000   0.000000   0.000000   0.000000   0.000000   0.000000
     H  147   0.000000   0.000000   0.000000   0.000000   0.000000   0.000000
     H  148   0.000000   0.000000   0.000000   0.000000   0.000000   0.000000
     H  149   0.000000   0.000000   0.000000   0.000000   0.000000   0.000000
     C  150   0.000000   0.000000   0.000000   0.000000   0.000000   0.000000
     C  151   0.000000   0.000000   0.000000   0.000000   0.000000   0.000000
     C  152   0.000000   0.000000   0.000000   0.000000   0.000000   0.000000
     C  153   0.000000   0.000000   0.000000   0.000000   0.000000   0.000000
     C  154   0.000000   0.000000   0.000000   0.000000   0.000000   0.000000
     N  155   0.000000   0.000000   0.000000   0.000000   0.000000   0.000000
     C  156   0.000000   0.000000   0.000000   0.000000   0.000000   0.000000
     C  157   0.000000   0.000000   0.000000   0.000000   0.000000   0.000000
     H  158   0.000000   0.000000   0.000000   0.000000   0.000000   0.000000
     H  159   0.000000   0.000000   0.000000   0.000000   0.000000   0.000000
     H  160   0.000000   0.000000   0.000000   0.000000   0.000000   0.000000
     H  161   0.000000   0.000000   0.000000   0.000000   0.000000   0.000000
     H  162   0.000000   0.000000   0.000000   0.000000   0.000000   0.000000
     H  163   0.000000   0.000000   0.000000   0.000000   0.000000   0.000000
     C  164   0.000000   0.000000   0.000000   0.000000   0.000000   0.000000


                  H 25       H 26       H 27       C 28       C 29       C 30
 ------------------------------------------------------------------------------
     C  165   0.000000   0.000000   0.000000   0.000000   0.000000   0.000000
     C  166   0.000000   0.000000   0.000000   0.000000   0.000000   0.000000
     C  167   0.000000   0.000000   0.000000   0.000000   0.000000   0.000000
     C  168   0.000000   0.000000   0.000000   0.000000   0.000000   0.000000
     C  169   0.000000   0.000000   0.000000   0.000000   0.000000   0.000000
     C  170   0.000000   0.000000   0.000000   0.000001   0.000004   0.000000
     C  171   0.000000   0.000000   0.000000   0.000009   0.000010   0.000001
     H  172   0.000000   0.000000   0.000000   0.000000   0.000000   0.000000
     H  173   0.000000   0.000000   0.000000   0.000000   0.000000   0.000000
     H  174   0.000000   0.000000   0.000000   0.000000   0.000000   0.000000
     H  175   0.000000   0.000000   0.000000   0.000000   0.000001   0.000000
     H  176   0.000000   0.000000   0.000000   0.000000   0.000000   0.000000
     H  177   0.000000   0.000000   0.000000   0.000000   0.000000   0.000000
     H  178   0.000000   0.000000   0.000000   0.000000   0.000000   0.000000
     C  179   0.000000   0.000000   0.000000   0.000000   0.000000   0.000000
     C  180   0.000000   0.000000   0.000000   0.000010   0.000002   0.000000
     H  181   0.000000   0.000000   0.000000   0.000000   0.000000   0.000000
     H  182   0.000000   0.000000   0.000000   0.000002   0.000000   0.000000
     H  183   0.000000   0.000000   0.000000   0.000000   0.000000   0.000000
     C  184   0.000000   0.000000   0.000000   0.000000   0.000000   0.000000
     C  185   0.000000   0.000000   0.000000   0.000000   0.000000   0.000000
     C  186   0.000000   0.000000   0.000000   0.000000   0.000000   0.000000
     C  187   0.000000   0.000000   0.000000   0.000000   0.000000   0.000000
     C  188   0.000000   0.000000   0.000000   0.000000   0.000000   0.000000
     N  189   0.000000   0.000000   0.000000   0.000000   0.000000   0.000000
     C  190   0.000000   0.000000   0.000000   0.000000   0.000000   0.000000
     C  191   0.000000   0.000000   0.000000   0.000000   0.000000   0.000000
     H  192   0.000000   0.000000   0.000000   0.000000   0.000000   0.000000
     H  193   0.000000   0.000000   0.000000   0.000000   0.000000   0.000000
     H  194   0.000000   0.000000   0.000000   0.000000   0.000000   0.000000
     H  195   0.000000   0.000000   0.000000   0.000000   0.000000   0.000000
     H  196   0.000000   0.000000   0.000000   0.000000   0.000000   0.000000
     H  197   0.000000   0.000000   0.000000   0.000000   0.000000   0.000000
     H  198   0.000000   0.000000   0.000000   0.000000   0.000000   0.000000
     C  199   0.000001   0.000000   0.000000   0.001081   0.000016   0.000010
     C  200   0.000000   0.000000   0.000000   0.000034   0.000002   0.000001
     C  201   0.000000   0.000000   0.000000   0.000010   0.000000   0.000000
     C  202   0.000011   0.000000   0.000000   0.000226   0.000092   0.000060
     C  203   0.000000   0.000000   0.000000   0.000012   0.000002   0.000003
     N  204   0.000001   0.000000   0.000000   0.000016   0.000006   0.000003
     C  205   0.000000   0.000000   0.000000   0.000001   0.000000   0.000000
     C  206   0.000000   0.000000   0.000000   0.000000   0.000000   0.000000
     H  207   0.000000   0.000000   0.000000   0.000003   0.000000   0.000000
     H  208   0.000000   0.000000   0.000000   0.000029   0.000003   0.000000
     H  209   0.000375   0.000002   0.000000   0.000019   0.000000   0.000000
     H  210   0.000000   0.000000   0.000000   0.000000   0.000000   0.000000
     H  211   0.000000   0.000000   0.000000   0.000000   0.000000   0.000000


                  H 25       H 26       H 27       C 28       C 29       C 30
 ------------------------------------------------------------------------------
     H  212   0.000000   0.000000   0.000000   0.000000   0.000000   0.000000
     C  213   0.000000   0.000000   0.000000   0.000018   0.000002   0.000001
     C  214   0.000000   0.000000   0.000000   0.000004   0.000000   0.000000
     C  215   0.000000   0.000000   0.000000   0.000002   0.000000   0.000000
     C  216   0.000000   0.000000   0.000000   0.000709   0.000010   0.000014
     C  217   0.000000   0.000000   0.000000   0.000011   0.000000   0.000000
     N  218   0.000000   0.000000   0.000000   0.000016   0.000000   0.000000
     C  219   0.000000   0.000000   0.000000   0.000000   0.000000   0.000000
     C  220   0.000000   0.000000   0.000000   0.000000   0.000000   0.000000
     H  221   0.000000   0.000000   0.000000   0.000000   0.000000   0.000000
     H  222   0.000000   0.000000   0.000000   0.000001   0.000000   0.000000
     H  223   0.000000   0.000000   0.000000   0.000001   0.000000   0.000000
     H  224   0.000000   0.000000   0.000000   0.000007   0.000004   0.000000
     H  225   0.000000   0.000000   0.000000   0.000000   0.000000   0.000000
     H  226   0.000000   0.000000   0.000000   0.000000   0.000000   0.000000
     H  227   0.000000   0.000000   0.000000   0.000000   0.000000   0.000000
     C  228   0.000000   0.000000   0.000000   0.000000   0.000000   0.000000
     C  229   0.000000   0.000000   0.000000   0.000000   0.000000   0.000000
     C  230   0.000000   0.000000   0.000000   0.000000   0.000000   0.000000
     C  231   0.000000   0.000000   0.000000   0.000000   0.000000   0.000000
     C  232   0.000000   0.000000   0.000000   0.000000   0.000000   0.000000
     N  233   0.000000   0.000000   0.000000   0.000000   0.000000   0.000000
     C  234   0.000000   0.000000   0.000000   0.000000   0.000000   0.000000
     C  235   0.000000   0.000000   0.000000   0.000000   0.000000   0.000000
     H  236   0.000000   0.000000   0.000000   0.000000   0.000000   0.000000
     H  237   0.000000   0.000000   0.000000   0.000000   0.000000   0.000000
     H  238   0.000000   0.000000   0.000000   0.000000   0.000000   0.000000
     H  239   0.000000   0.000000   0.000000   0.000000   0.000000   0.000000
     H  240   0.000000   0.000000   0.000000   0.000000   0.000000   0.000000
     H  241   0.000000   0.000000   0.000000   0.000000   0.000000   0.000000
     H  242   0.000000   0.000000   0.000000   0.000000   0.000000   0.000000
     C  243   0.000000   0.000000   0.000000   0.000000   0.000000   0.000000
     C  244   0.000000   0.000000   0.000000   0.000000   0.000000   0.000000
     C  245   0.000000   0.000000   0.000000   0.000000   0.000000   0.000000
     C  246   0.000000   0.000000   0.000000   0.000000   0.000000   0.000000
     C  247   0.000000   0.000000   0.000000   0.000000   0.000000   0.000000
     N  248   0.000000   0.000000   0.000000   0.000000   0.000000   0.000000
     C  249   0.000000   0.000000   0.000000   0.000000   0.000000   0.000000
     C  250   0.000000   0.000000   0.000000   0.000000   0.000000   0.000000
     H  251   0.000000   0.000000   0.000000   0.000000   0.000000   0.000000
     H  252   0.000000   0.000000   0.000000   0.000000   0.000000   0.000000
     H  253   0.000000   0.000000   0.000000   0.000000   0.000000   0.000000
     H  254   0.000000   0.000000   0.000000   0.000000   0.000000   0.000000
     H  255   0.000000   0.000000   0.000000   0.000000   0.000000   0.000000
     H  256   0.000000   0.000000   0.000000   0.000000   0.000000   0.000000
     H  257   0.000000   0.000000   0.000000   0.000000   0.000000   0.000000
     C  258   0.000000   0.000000   0.000000   0.000000   0.000000   0.000000


                  H 25       H 26       H 27       C 28       C 29       C 30
 ------------------------------------------------------------------------------
     C  259   0.000000   0.000000   0.000000   0.000000   0.000000   0.000000
     C  260   0.000000   0.000000   0.000000   0.000000   0.000000   0.000000
     C  261   0.000000   0.000000   0.000000   0.000000   0.000000   0.000000
     C  262   0.000000   0.000000   0.000000   0.000000   0.000000   0.000000
     N  263   0.000000   0.000000   0.000000   0.000000   0.000000   0.000000
     C  264   0.000000   0.000000   0.000000   0.000000   0.000000   0.000000
     C  265   0.000000   0.000000   0.000000   0.000000   0.000000   0.000000
     H  266   0.000000   0.000000   0.000000   0.000000   0.000000   0.000000
     H  267   0.000000   0.000000   0.000000   0.000000   0.000000   0.000000
     H  268   0.000000   0.000000   0.000000   0.000000   0.000000   0.000000
     H  269   0.000000   0.000000   0.000000   0.000000   0.000000   0.000000
     H  270   0.000000   0.000000   0.000000   0.000000   0.000000   0.000000
     H  271   0.000000   0.000000   0.000000   0.000000   0.000000   0.000000
     C  272   0.000000   0.000000   0.000000   0.000000   0.000000   0.000000
     H  273   0.000000   0.000000   0.000000   0.000000   0.000000   0.000000
     H  274   0.000000   0.000000   0.000000   0.000000   0.000000   0.000000
     H  275   0.000000   0.000000   0.000000   0.000000   0.000000   0.000000
     C  276   0.000000   0.000000   0.000000   0.000001   0.000000   0.000000
     C  277   0.000000   0.000000   0.000000   0.000001   0.000000   0.000000
     C  278   0.000000   0.000000   0.000000   0.000001   0.000002   0.000000
     C  279   0.000000   0.000000   0.000000   0.000017   0.000000   0.000000
     C  280   0.000000   0.000000   0.000000   0.000012   0.000002   0.000001
     N  281   0.000000   0.000000   0.000000   0.000025   0.000001   0.000000
     C  282   0.000000   0.000000   0.000000   0.000034   0.000099   0.000008
     C  283   0.000000   0.000000   0.000000   0.000534   0.002626   0.000225
     H  284   0.000000   0.000000   0.000000   0.000000   0.000000   0.000000
     H  285   0.000000   0.000000   0.000000   0.000000   0.000000   0.000000
     H  286   0.000000   0.000000   0.000000   0.000001   0.000000   0.000000
     H  287   0.000000   0.000000   0.000000   0.000003   0.000004   0.000001
     H  288   0.000000   0.000000   0.000000   0.002050   0.000420   0.000144
     H  289   0.000000   0.000000   0.000000   0.000015   0.000013   0.000022
     C  290   0.000000   0.000000   0.000000   0.000001   0.000000   0.000000
     C  291   0.000000   0.000000   0.000000   0.000018   0.000002   0.000000
     C  292   0.000002   0.000000   0.000000   0.000014   0.000001   0.000002
     C  293   0.000000   0.000000   0.000000   0.000004   0.000000   0.000000
     C  294   0.000000   0.000000   0.000000   0.000013   0.000001   0.000001
     N  295   0.000000   0.000000   0.000000   0.000000   0.000000   0.000000
     C  296   0.000004   0.000012   0.000000   0.001176   0.000139   0.000024
     C  297   0.000000   0.000001   0.000000   0.000032   0.000005   0.000003
     H  298   0.000000   0.000000   0.000000   0.000000   0.000000   0.000000
     H  299   0.000000   0.000000   0.000000   0.000000   0.000000   0.000000
     H  300   0.000000   0.000000   0.000000   0.000000   0.000000   0.000000
     H  301   0.000002   0.000001   0.000000   0.000022   0.000002   0.000003
     H  302   0.000000   0.000000   0.000000   0.000001   0.000000   0.000000
     H  303   0.000000   0.000000   0.000000   0.000006   0.000000   0.000001
     H  304   0.000000   0.000000   0.000000   0.000001   0.000000   0.000000
     C  305   0.000001   0.000002   0.000000   0.000001   0.000001   0.000005


                  H 25       H 26       H 27       C 28       C 29       C 30
 ------------------------------------------------------------------------------
     C  306   0.000001   0.000211   0.000000   0.000004   0.000003   0.000008
     C  307   0.000002   0.000010   0.000000   0.000000   0.000000   0.000003
     C  308   0.000000   0.000000   0.000000   0.000000   0.000000   0.000000
     C  309   0.000000   0.000000   0.000000   0.000000   0.000000   0.000000
     N  310   0.000000   0.000000   0.000000   0.000000   0.000000   0.000001
     C  311   0.000212   0.001336   0.000001   0.000023   0.000018   0.000071
     C  312   0.000079   0.000059   0.000000   0.000080   0.000006   0.000074
     H  313   0.000000   0.000009   0.000000   0.000000   0.000000   0.000000
     H  314   0.000502   0.000717   0.000000   0.000001   0.000004   0.000001
     H  315   0.000001   0.000011   0.000000   0.000014   0.000003   0.000002
     H  316   0.000000   0.000000   0.000000   0.000000   0.000000   0.000000
     H  317   0.000001   0.000020   0.000000   0.000000   0.000000   0.000000
     C  318   0.000000   0.000000   0.000000   0.000000   0.000000   0.000000
     C  319   0.000000   0.000000   0.000000   0.000000   0.000000   0.000000
     C  320   0.000000   0.000000   0.000000   0.000000   0.000000   0.000000
     C  321   0.000000   0.000000   0.000000   0.000000   0.000000   0.000000
     C  322   0.000000   0.000000   0.000000   0.000000   0.000000   0.000000
     N  323   0.000000   0.000000   0.000000   0.000000   0.000000   0.000000
     C  324   0.000000   0.000000   0.000000   0.000000   0.000000   0.000000
     C  325   0.000000   0.000000   0.000000   0.000000   0.000000   0.000000
     H  326   0.000000   0.000000   0.000000   0.000000   0.000000   0.000000
     H  327   0.000000   0.000000   0.000000   0.000000   0.000000   0.000000
     H  328   0.000000   0.000000   0.000000   0.000000   0.000000   0.000000
     H  329   0.000000   0.000000   0.000000   0.000000   0.000000   0.000000
     H  330   0.000000   0.000000   0.000000   0.000000   0.000000   0.000000
     H  331   0.000000   0.000000   0.000000   0.000000   0.000000   0.000000
     H  332   0.000000   0.000000   0.000000   0.000000   0.000000   0.000000


                  C 31       C 32       C 33       C 34       C 35       H 36
 ------------------------------------------------------------------------------
     C   31   3.950135
     C   32   0.007979   3.871665
     C   33   1.050170   1.779646   3.932453
     C   34   0.017467   0.025196   0.003719   3.942766
     C   35   0.000377   0.000894   0.000327   0.986196   3.965959
     H   36   0.005069   0.001304   0.006782   0.000124   0.000166   0.989085
     H   37   0.933664   0.003512   0.006706   0.000447   0.000028   0.001107
     H   38   0.000622   0.000294   0.000120   0.949367   0.003369   0.000001
     H   39   0.000020   0.000009   0.000002   0.002497   0.971428   0.002460
     H   40   0.000239   0.000579   0.000138   0.002347   0.973458   0.000003
     H   41   0.000057   0.005631   0.013674   0.002417   0.000025   0.000281
     C   42   0.010037   0.008443   0.972078   0.000574   0.000011   0.000309
     C   43   0.002012   0.009642   0.005141   0.000095   0.000007   0.000030
     H   44   0.004525   0.001092   0.002546   0.000042   0.000001   0.000059
     H   45   0.000016   0.000392   0.002897   0.000014   0.000000   0.000000
     C   46   0.000009   0.000020   0.000007   0.000338   0.000033   0.000000
     C   47   0.000023   0.000027   0.000010   0.003706   0.000124   0.000000
     C   48   0.000014   0.000026   0.000005   0.000189   0.000041   0.000007
     C   49   0.000001   0.000002   0.000001   0.000074   0.000004   0.000000
     C   50   0.000000   0.000002   0.000000   0.000012   0.000004   0.000000
     N   51   0.000003   0.000001   0.000001   0.000028   0.000004   0.000000
     C   52   0.000710   0.001368   0.000340   0.004607   0.001864   0.000001
     C   53   0.013199   0.024861   0.000937   0.978253   0.006725   0.000412
     H   54   0.000000   0.000000   0.000000   0.000017   0.000000   0.000000
     H   55   0.000000   0.000001   0.000000   0.000009   0.000001   0.000000
     H   56   0.000075   0.000300   0.000020   0.000381   0.000047   0.000005
     H   57   0.000235   0.000612   0.000107   0.003687   0.002203   0.001423
     H   58   0.000000   0.000000   0.000000   0.000001   0.000000   0.000000
     H   59   0.000000   0.000001   0.000000   0.000036   0.000002   0.000005
     C   60   0.000001   0.000002   0.000000   0.000022   0.000025   0.000000
     C   61   0.000004   0.000009   0.000001   0.000085   0.000137   0.000001
     C   62   0.000001   0.000009   0.000001   0.000233   0.000246   0.000000
     C   63   0.000001   0.000001   0.000001   0.000005   0.000034   0.000000
     C   64   0.000001   0.000001   0.000001   0.000161   0.000242   0.000000
     N   65   0.000000   0.000001   0.000000   0.000038   0.000261   0.000000
     C   66   0.000223   0.000256   0.000016   0.011461   0.000180   0.000004
     C   67   0.000016   0.000029   0.000004   0.000343   0.000001   0.000000
     H   68   0.000000   0.000000   0.000000   0.000002   0.000002   0.000000
     H   69   0.000000   0.000000   0.000000   0.000001   0.000000   0.000000
     H   70   0.000000   0.000000   0.000000   0.000000   0.000003   0.000000
     H   71   0.000000   0.000005   0.000000   0.000355   0.000015   0.000000
     H   72   0.000002   0.000002   0.000000   0.000021   0.000000   0.000000
     H   73   0.000005   0.000008   0.000000   0.000051   0.000000   0.000000
     H   74   0.000000   0.000000   0.000000   0.000022   0.000015   0.000000
     C   75   0.000000   0.000000   0.000000   0.000000   0.000000   0.000000
     C   76   0.000000   0.000000   0.000000   0.000000   0.000000   0.000000


                  C 31       C 32       C 33       C 34       C 35       H 36
 ------------------------------------------------------------------------------
     C   77   0.000000   0.000000   0.000000   0.000000   0.000000   0.000000
     C   78   0.000000   0.000000   0.000000   0.000000   0.000000   0.000000
     C   79   0.000000   0.000000   0.000000   0.000000   0.000000   0.000000
     N   80   0.000000   0.000000   0.000000   0.000000   0.000000   0.000000
     C   81   0.000000   0.000000   0.000000   0.000011   0.000000   0.000000
     C   82   0.000000   0.000000   0.000000   0.000065   0.000001   0.000000
     H   83   0.000000   0.000000   0.000000   0.000000   0.000000   0.000000
     H   84   0.000000   0.000000   0.000000   0.000000   0.000000   0.000000
     H   85   0.000000   0.000000   0.000000   0.000000   0.000000   0.000000
     H   86   0.000000   0.000000   0.000000   0.000000   0.000000   0.000000
     H   87   0.000000   0.000000   0.000000   0.000000   0.000000   0.000000
     H   88   0.000000   0.000000   0.000000   0.000000   0.000000   0.000000
     H   89   0.000000   0.000000   0.000000   0.000000   0.000000   0.000000
     C   90   0.000000   0.000000   0.000000   0.000000   0.000000   0.000000
     C   91   0.000000   0.000000   0.000000   0.000000   0.000000   0.000000
     C   92   0.000000   0.000000   0.000000   0.000000   0.000000   0.000000
     C   93   0.000000   0.000000   0.000000   0.000000   0.000000   0.000000
     C   94   0.000000   0.000000   0.000000   0.000000   0.000000   0.000000
     N   95   0.000000   0.000000   0.000000   0.000000   0.000000   0.000000
     C   96   0.000000   0.000000   0.000000   0.000000   0.000000   0.000000
     C   97   0.000000   0.000000   0.000000   0.000002   0.000000   0.000000
     H   98   0.000000   0.000000   0.000000   0.000000   0.000000   0.000000
     H   99   0.000000   0.000000   0.000000   0.000000   0.000000   0.000000
     H  100   0.000000   0.000000   0.000000   0.000000   0.000000   0.000000
     H  101   0.000000   0.000000   0.000000   0.000000   0.000000   0.000000
     H  102   0.000000   0.000000   0.000000   0.000000   0.000000   0.000000
     H  103   0.000000   0.000000   0.000000   0.000000   0.000000   0.000000
     H  104   0.000000   0.000000   0.000000   0.000000   0.000000   0.000000
     C  105   0.000000   0.000000   0.000000   0.000000   0.000000   0.000000
     C  106   0.000000   0.000000   0.000000   0.000000   0.000000   0.000000
     C  107   0.000000   0.000000   0.000000   0.000000   0.000000   0.000000
     C  108   0.000000   0.000000   0.000000   0.000000   0.000000   0.000000
     C  109   0.000000   0.000000   0.000000   0.000000   0.000000   0.000000
     N  110   0.000000   0.000000   0.000000   0.000000   0.000000   0.000000
     C  111   0.000000   0.000000   0.000000   0.000000   0.000000   0.000000
     C  112   0.000000   0.000000   0.000000   0.000000   0.000000   0.000000
     H  113   0.000000   0.000000   0.000000   0.000000   0.000000   0.000000
     H  114   0.000000   0.000000   0.000000   0.000000   0.000000   0.000000
     H  115   0.000000   0.000000   0.000000   0.000000   0.000000   0.000000
     H  116   0.000000   0.000000   0.000000   0.000000   0.000000   0.000000
     H  117   0.000000   0.000000   0.000000   0.000000   0.000000   0.000000
     H  118   0.000000   0.000000   0.000000   0.000000   0.000000   0.000000
     C  119   0.000000   0.000000   0.000000   0.000000   0.000000   0.000000
     C  120   0.000000   0.000000   0.000000   0.000000   0.000000   0.000000
     C  121   0.000000   0.000000   0.000000   0.000000   0.000000   0.000000
     C  122   0.000000   0.000000   0.000000   0.000000   0.000000   0.000000
     C  123   0.000000   0.000000   0.000000   0.000000   0.000000   0.000000


                  C 31       C 32       C 33       C 34       C 35       H 36
 ------------------------------------------------------------------------------
     N  124   0.000000   0.000000   0.000000   0.000000   0.000000   0.000000
     C  125   0.000000   0.000000   0.000000   0.000000   0.000000   0.000000
     C  126   0.000000   0.000000   0.000000   0.000000   0.000000   0.000000
     H  127   0.000000   0.000000   0.000000   0.000000   0.000000   0.000000
     H  128   0.000000   0.000000   0.000000   0.000000   0.000000   0.000000
     H  129   0.000000   0.000000   0.000000   0.000000   0.000000   0.000000
     H  130   0.000000   0.000000   0.000000   0.000000   0.000000   0.000000
     H  131   0.000000   0.000000   0.000000   0.000000   0.000000   0.000000
     C  132   0.000000   0.000000   0.000000   0.000000   0.000000   0.000000
     H  133   0.000000   0.000000   0.000000   0.000000   0.000000   0.000000
     H  134   0.000000   0.000000   0.000000   0.000000   0.000000   0.000000
     H  135   0.000000   0.000000   0.000001   0.000000   0.000000   0.000000
     H  136   0.000000   0.000001   0.000001   0.000000   0.000000   0.000000
     C  137   0.000000   0.000000   0.000000   0.000000   0.000000   0.000000
     C  138   0.000003   0.000000   0.000000   0.000000   0.000000   0.000000
     C  139   0.000000   0.000000   0.000000   0.000000   0.000000   0.000000
     C  140   0.000000   0.000000   0.000000   0.000000   0.000000   0.000000
     C  141   0.000000   0.000000   0.000000   0.000000   0.000000   0.000000
     N  142   0.000000   0.000000   0.000000   0.000000   0.000000   0.000000
     C  143   0.000000   0.000000   0.000000   0.000000   0.000000   0.000000
     C  144   0.000000   0.000000   0.000000   0.000000   0.000000   0.000000
     H  145   0.000000   0.000000   0.000000   0.000000   0.000000   0.000000
     H  146   0.000000   0.000000   0.000000   0.000000   0.000000   0.000000
     H  147   0.000000   0.000000   0.000000   0.000000   0.000000   0.000000
     H  148   0.000000   0.000000   0.000000   0.000000   0.000000   0.000000
     H  149   0.000000   0.000000   0.000000   0.000000   0.000000   0.000000
     C  150   0.000000   0.000000   0.000000   0.000000   0.000000   0.000000
     C  151   0.000000   0.000000   0.000000   0.000000   0.000000   0.000000
     C  152   0.000000   0.000000   0.000000   0.000000   0.000000   0.000000
     C  153   0.000000   0.000000   0.000000   0.000000   0.000000   0.000000
     C  154   0.000000   0.000000   0.000000   0.000000   0.000000   0.000000
     N  155   0.000000   0.000000   0.000000   0.000000   0.000000   0.000000
     C  156   0.000000   0.000000   0.000000   0.000000   0.000000   0.000000
     C  157   0.000001   0.000000   0.000000   0.000000   0.000000   0.000000
     H  158   0.000000   0.000000   0.000000   0.000000   0.000000   0.000000
     H  159   0.000000   0.000000   0.000000   0.000000   0.000000   0.000000
     H  160   0.000000   0.000000   0.000000   0.000000   0.000000   0.000000
     H  161   0.000000   0.000000   0.000000   0.000000   0.000000   0.000000
     H  162   0.000000   0.000000   0.000000   0.000000   0.000000   0.000000
     H  163   0.000000   0.000000   0.000000   0.000000   0.000000   0.000000
     C  164   0.000000   0.000000   0.000000   0.000002   0.000018   0.000000
     C  165   0.000000   0.000000   0.000000   0.000006   0.000044   0.000000
     C  166   0.000000   0.000000   0.000000   0.000002   0.000021   0.000000
     C  167   0.000000   0.000000   0.000000   0.000000   0.000000   0.000000
     C  168   0.000000   0.000000   0.000000   0.000000   0.000001   0.000000
     C  169   0.000000   0.000000   0.000000   0.000001   0.000011   0.000000
     C  170   0.000000   0.000000   0.000000   0.000071   0.000710   0.000000


                  C 31       C 32       C 33       C 34       C 35       H 36
 ------------------------------------------------------------------------------
     C  171   0.000005   0.000003   0.000001   0.000290   0.005050   0.000000
     H  172   0.000000   0.000000   0.000000   0.000000   0.000000   0.000000
     H  173   0.000000   0.000000   0.000000   0.000000   0.000000   0.000000
     H  174   0.000000   0.000000   0.000000   0.000001   0.000008   0.000000
     H  175   0.000000   0.000000   0.000000   0.000005   0.000006   0.000000
     H  176   0.000000   0.000000   0.000000   0.000005   0.000006   0.000000
     H  177   0.000000   0.000000   0.000000   0.000000   0.000000   0.000000
     H  178   0.000000   0.000000   0.000000   0.000000   0.000000   0.000000
     C  179   0.000001   0.000001   0.000000   0.000000   0.000000   0.000000
     C  180   0.000080   0.000001   0.000002   0.000001   0.000000   0.000000
     H  181   0.000000   0.000000   0.000000   0.000000   0.000000   0.000000
     H  182   0.000006   0.000001   0.000000   0.000000   0.000000   0.000000
     H  183   0.000001   0.000000   0.000000   0.000000   0.000000   0.000000
     C  184   0.000000   0.000000   0.000000   0.000000   0.000000   0.000000
     C  185   0.000000   0.000000   0.000000   0.000000   0.000000   0.000000
     C  186   0.000000   0.000000   0.000000   0.000000   0.000000   0.000000
     C  187   0.000000   0.000000   0.000000   0.000000   0.000000   0.000000
     C  188   0.000000   0.000000   0.000000   0.000000   0.000000   0.000000
     N  189   0.000000   0.000000   0.000000   0.000000   0.000000   0.000000
     C  190   0.000000   0.000000   0.000000   0.000000   0.000002   0.000000
     C  191   0.000000   0.000000   0.000000   0.000003   0.000020   0.000000
     H  192   0.000000   0.000000   0.000000   0.000000   0.000000   0.000000
     H  193   0.000000   0.000000   0.000000   0.000000   0.000000   0.000000
     H  194   0.000000   0.000000   0.000000   0.000000   0.000001   0.000000
     H  195   0.000000   0.000000   0.000000   0.000000   0.000001   0.000000
     H  196   0.000000   0.000000   0.000000   0.000001   0.000008   0.000000
     H  197   0.000000   0.000000   0.000000   0.000000   0.000000   0.000000
     H  198   0.000000   0.000000   0.000000   0.000000   0.000000   0.000000
     C  199   0.000505   0.000009   0.000003   0.000002   0.000041   0.000086
     C  200   0.000016   0.000000   0.000001   0.000000   0.000001   0.000003
     C  201   0.000009   0.000000   0.000000   0.000000   0.000001   0.000000
     C  202   0.009909   0.000057   0.000167   0.000004   0.000002   0.000057
     C  203   0.000166   0.000001   0.000004   0.000003   0.000007   0.000001
     N  204   0.000286   0.000003   0.000009   0.000000   0.000001   0.000002
     C  205   0.000001   0.000000   0.000000   0.000003   0.000016   0.000000
     C  206   0.000001   0.000000   0.000000   0.000007   0.000066   0.000000
     H  207   0.000009   0.000000   0.000000   0.000000   0.000000   0.000000
     H  208   0.000032   0.000000   0.000003   0.000001   0.000000   0.001128
     H  209   0.000237   0.000003   0.000015   0.000000   0.000000   0.000029
     H  210   0.000000   0.000000   0.000000   0.000001   0.000001   0.000000
     H  211   0.000000   0.000000   0.000000   0.000000   0.000002   0.000000
     H  212   0.000009   0.000000   0.000000   0.000000   0.000002   0.000000
     C  213   0.000001   0.000000   0.000000   0.000004   0.000014   0.000002
     C  214   0.000000   0.000000   0.000000   0.000000   0.000005   0.000000
     C  215   0.000000   0.000000   0.000000   0.000000   0.000000   0.000000
     C  216   0.000012   0.000000   0.000011   0.000003   0.000585   0.000014
     C  217   0.000000   0.000000   0.000000   0.000000   0.000009   0.000000


                  C 31       C 32       C 33       C 34       C 35       H 36
 ------------------------------------------------------------------------------
     N  218   0.000000   0.000000   0.000000   0.000000   0.000010   0.000003
     C  219   0.000000   0.000000   0.000000   0.000000   0.000001   0.000000
     C  220   0.000000   0.000000   0.000000   0.000000   0.000001   0.000000
     H  221   0.000000   0.000000   0.000000   0.000000   0.000000   0.000000
     H  222   0.000000   0.000000   0.000000   0.000000   0.000001   0.000000
     H  223   0.000000   0.000000   0.000000   0.000000   0.000001   0.000003
     H  224   0.000004   0.000000   0.000000   0.000002   0.000020   0.000787
     H  225   0.000000   0.000000   0.000000   0.000000   0.000000   0.000000
     H  226   0.000000   0.000000   0.000000   0.000000   0.000001   0.000000
     H  227   0.000000   0.000000   0.000000   0.000000   0.000001   0.000000
     C  228   0.000000   0.000000   0.000000   0.000000   0.000000   0.000000
     C  229   0.000000   0.000000   0.000000   0.000000   0.000000   0.000000
     C  230   0.000000   0.000000   0.000000   0.000000   0.000000   0.000000
     C  231   0.000000   0.000000   0.000000   0.000000   0.000000   0.000000
     C  232   0.000000   0.000000   0.000000   0.000000   0.000000   0.000000
     N  233   0.000000   0.000000   0.000000   0.000000   0.000000   0.000000
     C  234   0.000000   0.000000   0.000000   0.000000   0.000000   0.000000
     C  235   0.000000   0.000000   0.000000   0.000000   0.000000   0.000000
     H  236   0.000000   0.000000   0.000000   0.000000   0.000000   0.000000
     H  237   0.000000   0.000000   0.000000   0.000000   0.000000   0.000000
     H  238   0.000000   0.000000   0.000000   0.000000   0.000000   0.000000
     H  239   0.000000   0.000000   0.000000   0.000000   0.000000   0.000000
     H  240   0.000000   0.000000   0.000000   0.000000   0.000000   0.000000
     H  241   0.000000   0.000000   0.000000   0.000000   0.000000   0.000000
     H  242   0.000000   0.000000   0.000000   0.000000   0.000000   0.000000
     C  243   0.000000   0.000000   0.000000   0.000000   0.000000   0.000000
     C  244   0.000000   0.000000   0.000000   0.000000   0.000000   0.000000
     C  245   0.000000   0.000000   0.000000   0.000000   0.000000   0.000000
     C  246   0.000000   0.000000   0.000000   0.000000   0.000000   0.000000
     C  247   0.000000   0.000000   0.000000   0.000000   0.000000   0.000000
     N  248   0.000000   0.000000   0.000000   0.000000   0.000000   0.000000
     C  249   0.000000   0.000000   0.000000   0.000000   0.000000   0.000000
     C  250   0.000000   0.000000   0.000000   0.000000   0.000000   0.000000
     H  251   0.000000   0.000000   0.000000   0.000000   0.000000   0.000000
     H  252   0.000000   0.000000   0.000000   0.000000   0.000000   0.000000
     H  253   0.000000   0.000000   0.000000   0.000000   0.000000   0.000000
     H  254   0.000000   0.000000   0.000000   0.000000   0.000000   0.000000
     H  255   0.000000   0.000000   0.000000   0.000000   0.000000   0.000000
     H  256   0.000000   0.000000   0.000000   0.000000   0.000000   0.000000
     H  257   0.000000   0.000000   0.000000   0.000000   0.000000   0.000000
     C  258   0.000000   0.000000   0.000000   0.000000   0.000000   0.000000
     C  259   0.000000   0.000000   0.000000   0.000000   0.000000   0.000000
     C  260   0.000000   0.000000   0.000000   0.000000   0.000000   0.000000
     C  261   0.000000   0.000000   0.000000   0.000000   0.000000   0.000000
     C  262   0.000000   0.000000   0.000000   0.000000   0.000000   0.000000
     N  263   0.000000   0.000000   0.000000   0.000000   0.000000   0.000000
     C  264   0.000000   0.000000   0.000000   0.000000   0.000000   0.000000


                  C 31       C 32       C 33       C 34       C 35       H 36
 ------------------------------------------------------------------------------
     C  265   0.000000   0.000000   0.000000   0.000000   0.000000   0.000000
     H  266   0.000000   0.000000   0.000000   0.000000   0.000000   0.000000
     H  267   0.000000   0.000000   0.000000   0.000000   0.000000   0.000000
     H  268   0.000000   0.000000   0.000000   0.000000   0.000000   0.000000
     H  269   0.000000   0.000000   0.000000   0.000000   0.000000   0.000000
     H  270   0.000000   0.000000   0.000000   0.000000   0.000000   0.000000
     H  271   0.000000   0.000000   0.000000   0.000000   0.000000   0.000000
     C  272   0.000000   0.000000   0.000000   0.000000   0.000000   0.000000
     H  273   0.000000   0.000000   0.000000   0.000000   0.000000   0.000000
     H  274   0.000000   0.000000   0.000000   0.000000   0.000000   0.000000
     H  275   0.000000   0.000000   0.000000   0.000000   0.000000   0.000000
     C  276   0.000000   0.000000   0.000000   0.000008   0.000040   0.000000
     C  277   0.000001   0.000000   0.000000   0.000001   0.000078   0.000000
     C  278   0.000001   0.000000   0.000000   0.000034   0.000543   0.000000
     C  279   0.000008   0.000000   0.000000   0.000000   0.000020   0.000005
     C  280   0.000002   0.000000   0.000000   0.000027   0.000770   0.000004
     N  281   0.000007   0.000000   0.000000   0.000011   0.000416   0.000020
     C  282   0.000009   0.000003   0.000002   0.005321   0.004221   0.000001
     C  283   0.001282   0.000370   0.000114   0.004253   0.988684   0.000045
     H  284   0.000000   0.000000   0.000000   0.000000   0.000015   0.000000
     H  285   0.000000   0.000000   0.000000   0.000000   0.000000   0.000000
     H  286   0.000002   0.000000   0.000000   0.000000   0.000003   0.000001
     H  287   0.000016   0.000003   0.000001   0.000006   0.000392   0.000001
     H  288   0.000266   0.000022   0.000004   0.000293   0.001478   0.000127
     H  289   0.000009   0.000002   0.000000   0.000763   0.002436   0.000000
     C  290   0.000005   0.000000   0.000000   0.000000   0.000000   0.000000
     C  291   0.000093   0.000003   0.000003   0.000001   0.000000   0.000000
     C  292   0.000091   0.000002   0.000055   0.000000   0.000000   0.000000
     C  293   0.000018   0.000000   0.000001   0.000000   0.000000   0.000000
     C  294   0.000079   0.000002   0.000009   0.000001   0.000000   0.000000
     N  295   0.000002   0.000000   0.000002   0.000000   0.000000   0.000000
     C  296   0.010574   0.000149   0.000260   0.000075   0.000000   0.000020
     C  297   0.000139   0.000111   0.000044   0.000003   0.000001   0.000001
     H  298   0.000000   0.000000   0.000000   0.000000   0.000000   0.000000
     H  299   0.000001   0.000000   0.000000   0.000000   0.000000   0.000000
     H  300   0.000000   0.000000   0.000000   0.000000   0.000000   0.000000
     H  301   0.001698   0.000016   0.000204   0.000000   0.000000   0.000002
     H  302   0.000061   0.000020   0.000189   0.000000   0.000000   0.000000
     H  303   0.000018   0.000006   0.000001   0.000001   0.000000   0.000000
     H  304   0.000015   0.000000   0.000000   0.000000   0.000000   0.000001
     C  305   0.000007   0.000018   0.000063   0.000001   0.000000   0.000000
     C  306   0.000023   0.000050   0.000124   0.000001   0.000000   0.000000
     C  307   0.000002   0.000008   0.000019   0.000000   0.000000   0.000000
     C  308   0.000001   0.000002   0.000003   0.000000   0.000000   0.000000
     C  309   0.000000   0.000001   0.000003   0.000000   0.000000   0.000000
     N  310   0.000001   0.000004   0.000007   0.000000   0.000000   0.000000
     C  311   0.000527   0.000238   0.000685   0.000005   0.000000   0.000002


                  C 31       C 32       C 33       C 34       C 35       H 36
 ------------------------------------------------------------------------------
     C  312   0.000178   0.000069   0.003519   0.000007   0.000000   0.000006
     H  313   0.000000   0.000000   0.000000   0.000000   0.000000   0.000000
     H  314   0.000033   0.000058   0.000015   0.000000   0.000000   0.000000
     H  315   0.000076   0.000042   0.000004   0.000002   0.000000   0.000000
     H  316   0.000000   0.000000   0.000000   0.000000   0.000000   0.000000
     H  317   0.000001   0.000000   0.000000   0.000000   0.000000   0.000000
     C  318   0.000000   0.000000   0.000000   0.000000   0.000000   0.000000
     C  319   0.000000   0.000000   0.000000   0.000000   0.000000   0.000000
     C  320   0.000000   0.000000   0.000000   0.000000   0.000000   0.000000
     C  321   0.000000   0.000000   0.000000   0.000000   0.000000   0.000000
     C  322   0.000000   0.000000   0.000000   0.000000   0.000000   0.000000
     N  323   0.000000   0.000000   0.000000   0.000000   0.000000   0.000000
     C  324   0.000000   0.000000   0.000000   0.000000   0.000000   0.000000
     C  325   0.000000   0.000000   0.000000   0.000000   0.000000   0.000000
     H  326   0.000000   0.000000   0.000000   0.000000   0.000000   0.000000
     H  327   0.000000   0.000000   0.000000   0.000000   0.000000   0.000000
     H  328   0.000000   0.000000   0.000000   0.000000   0.000000   0.000000
     H  329   0.000000   0.000000   0.000000   0.000000   0.000000   0.000000
     H  330   0.000000   0.000000   0.000000   0.000000   0.000000   0.000000
     H  331   0.000000   0.000000   0.000000   0.000000   0.000000   0.000000
     H  332   0.000000   0.000000   0.000000   0.000000   0.000000   0.000000


                  H 37       H 38       H 39       H 40       H 41       C 42
 ------------------------------------------------------------------------------
     H   37   0.985223
     H   38   0.000047   0.988886
     H   39   0.000004   0.004975   0.995161
     H   40   0.000007   0.000218   0.000809   0.996538
     H   41   0.000088   0.002769   0.000004   0.000050   0.986480
     C   42   0.000749   0.000014   0.000001   0.000015   0.000051   3.955697
     C   43   0.000328   0.000001   0.000000   0.000003   0.000267   0.964704
     H   44   0.000011   0.000001   0.000000   0.000001   0.000006   0.962923
     H   45   0.000012   0.000000   0.000000   0.000000   0.000012   0.003343
     C   46   0.000000   0.000022   0.000000   0.000000   0.000001   0.000000
     C   47   0.000000   0.000025   0.000006   0.000004   0.000002   0.000001
     C   48   0.000001   0.000048   0.000006   0.000002   0.000004   0.000001
     C   49   0.000000   0.000003   0.000000   0.000000   0.000000   0.000000
     C   50   0.000000   0.000002   0.000000   0.000000   0.000000   0.000000
     N   51   0.000000   0.000004   0.000000   0.000000   0.000000   0.000000
     C   52   0.000018   0.002385   0.000003   0.000005   0.000092   0.000036
     C   53   0.000029   0.003799   0.000948   0.000252   0.000561   0.000870
     H   54   0.000000   0.000000   0.000000   0.000000   0.000000   0.000000
     H   55   0.000000   0.000000   0.000000   0.000000   0.000000   0.000000
     H   56   0.000000   0.000158   0.000001   0.000000   0.000393   0.000010
     H   57   0.000049   0.002470   0.000791   0.000155   0.000110   0.000021
     H   58   0.000000   0.000000   0.000000   0.000000   0.000000   0.000000
     H   59   0.000000   0.000001   0.000001   0.000000   0.000000   0.000000
     C   60   0.000000   0.000000   0.000004   0.000036   0.000000   0.000000
     C   61   0.000000   0.000010   0.000013   0.000065   0.000000   0.000000
     C   62   0.000000   0.000115   0.000001   0.000244   0.000005   0.000000
     C   63   0.000000   0.000001   0.000000   0.000070   0.000000   0.000000
     C   64   0.000000   0.000063   0.000001   0.000479   0.000000   0.000000
     N   65   0.000000   0.000001   0.000001   0.000097   0.000000   0.000000
     C   66   0.000003   0.000486   0.000080   0.000012   0.000023   0.000010
     C   67   0.000001   0.000056   0.000001   0.000001   0.000000   0.000001
     H   68   0.000000   0.000000   0.000003   0.000003   0.000000   0.000000
     H   69   0.000000   0.000000   0.000001   0.000002   0.000000   0.000000
     H   70   0.000000   0.000000   0.000000   0.000005   0.000000   0.000000
     H   71   0.000000   0.008192   0.000000   0.000009   0.000146   0.000000
     H   72   0.000000   0.000001   0.000000   0.000000   0.000000   0.000000
     H   73   0.000000   0.000006   0.000001   0.000000   0.000001   0.000000
     H   74   0.000000   0.000106   0.000000   0.000039   0.000000   0.000000
     C   75   0.000000   0.000000   0.000000   0.000000   0.000000   0.000000
     C   76   0.000000   0.000000   0.000000   0.000000   0.000000   0.000000
     C   77   0.000000   0.000000   0.000000   0.000000   0.000000   0.000000
     C   78   0.000000   0.000000   0.000000   0.000000   0.000000   0.000000
     C   79   0.000000   0.000000   0.000000   0.000000   0.000000   0.000000
     N   80   0.000000   0.000000   0.000000   0.000000   0.000000   0.000000
     C   81   0.000000   0.000001   0.000000   0.000000   0.000000   0.000000
     C   82   0.000000   0.000001   0.000001   0.000000   0.000000   0.000000


                  H 37       H 38       H 39       H 40       H 41       C 42
 ------------------------------------------------------------------------------
     H   83   0.000000   0.000000   0.000000   0.000000   0.000000   0.000000
     H   84   0.000000   0.000000   0.000000   0.000000   0.000000   0.000000
     H   85   0.000000   0.000000   0.000000   0.000000   0.000000   0.000000
     H   86   0.000000   0.000000   0.000000   0.000000   0.000000   0.000000
     H   87   0.000000   0.000000   0.000000   0.000000   0.000000   0.000000
     H   88   0.000000   0.000000   0.000000   0.000000   0.000000   0.000000
     H   89   0.000000   0.000000   0.000000   0.000000   0.000000   0.000000
     C   90   0.000000   0.000000   0.000000   0.000000   0.000000   0.000000
     C   91   0.000000   0.000000   0.000000   0.000000   0.000000   0.000000
     C   92   0.000000   0.000000   0.000000   0.000000   0.000000   0.000000
     C   93   0.000000   0.000000   0.000000   0.000000   0.000000   0.000000
     C   94   0.000000   0.000000   0.000000   0.000000   0.000000   0.000000
     N   95   0.000000   0.000000   0.000000   0.000000   0.000000   0.000000
     C   96   0.000000   0.000000   0.000000   0.000000   0.000000   0.000000
     C   97   0.000000   0.000000   0.000000   0.000000   0.000000   0.000000
     H   98   0.000000   0.000000   0.000000   0.000000   0.000000   0.000000
     H   99   0.000000   0.000000   0.000000   0.000000   0.000000   0.000000
     H  100   0.000000   0.000000   0.000000   0.000000   0.000000   0.000000
     H  101   0.000000   0.000000   0.000000   0.000000   0.000000   0.000000
     H  102   0.000000   0.000000   0.000000   0.000000   0.000000   0.000000
     H  103   0.000000   0.000000   0.000000   0.000000   0.000000   0.000000
     H  104   0.000000   0.000000   0.000000   0.000000   0.000000   0.000000
     C  105   0.000000   0.000000   0.000000   0.000000   0.000000   0.000000
     C  106   0.000000   0.000000   0.000000   0.000000   0.000000   0.000000
     C  107   0.000000   0.000000   0.000000   0.000000   0.000000   0.000000
     C  108   0.000000   0.000000   0.000000   0.000000   0.000000   0.000000
     C  109   0.000000   0.000000   0.000000   0.000000   0.000000   0.000000
     N  110   0.000000   0.000000   0.000000   0.000000   0.000000   0.000000
     C  111   0.000000   0.000000   0.000000   0.000000   0.000000   0.000000
     C  112   0.000000   0.000000   0.000000   0.000000   0.000000   0.000000
     H  113   0.000000   0.000000   0.000000   0.000000   0.000000   0.000000
     H  114   0.000000   0.000000   0.000000   0.000000   0.000000   0.000000
     H  115   0.000000   0.000000   0.000000   0.000000   0.000000   0.000000
     H  116   0.000000   0.000000   0.000000   0.000000   0.000000   0.000000
     H  117   0.000000   0.000000   0.000000   0.000000   0.000000   0.000000
     H  118   0.000000   0.000000   0.000000   0.000000   0.000000   0.000000
     C  119   0.000000   0.000000   0.000000   0.000000   0.000000   0.000000
     C  120   0.000000   0.000000   0.000000   0.000000   0.000000   0.000007
     C  121   0.000000   0.000000   0.000000   0.000000   0.000000   0.000000
     C  122   0.000000   0.000000   0.000000   0.000000   0.000000   0.000006
     C  123   0.000000   0.000000   0.000000   0.000000   0.000000   0.000004
     N  124   0.000000   0.000000   0.000000   0.000000   0.000000   0.000000
     C  125   0.000000   0.000000   0.000000   0.000000   0.000000   0.000000
     C  126   0.000000   0.000000   0.000000   0.000000   0.000000   0.000000
     H  127   0.000000   0.000000   0.000000   0.000000   0.000000   0.000000
     H  128   0.000000   0.000000   0.000000   0.000000   0.000000   0.000000
     H  129   0.000000   0.000000   0.000000   0.000000   0.000000   0.000000


                  H 37       H 38       H 39       H 40       H 41       C 42
 ------------------------------------------------------------------------------
     H  130   0.000000   0.000000   0.000000   0.000000   0.000000   0.000000
     H  131   0.000000   0.000000   0.000000   0.000000   0.000000   0.000000
     C  132   0.000000   0.000000   0.000000   0.000000   0.000000   0.000000
     H  133   0.000000   0.000000   0.000000   0.000000   0.000000   0.000000
     H  134   0.000000   0.000000   0.000000   0.000000   0.000000   0.000000
     H  135   0.000000   0.000000   0.000000   0.000000   0.000000   0.000001
     H  136   0.000000   0.000000   0.000000   0.000000   0.000000   0.000043
     C  137   0.000000   0.000000   0.000000   0.000000   0.000000   0.000000
     C  138   0.000000   0.000000   0.000000   0.000000   0.000000   0.000001
     C  139   0.000000   0.000000   0.000000   0.000000   0.000000   0.000000
     C  140   0.000000   0.000000   0.000000   0.000000   0.000000   0.000000
     C  141   0.000000   0.000000   0.000000   0.000000   0.000000   0.000000
     N  142   0.000000   0.000000   0.000000   0.000000   0.000000   0.000000
     C  143   0.000000   0.000000   0.000000   0.000000   0.000000   0.000000
     C  144   0.000000   0.000000   0.000000   0.000000   0.000000   0.000000
     H  145   0.000000   0.000000   0.000000   0.000000   0.000000   0.000000
     H  146   0.000000   0.000000   0.000000   0.000000   0.000000   0.000000
     H  147   0.000000   0.000000   0.000000   0.000000   0.000000   0.000000
     H  148   0.000000   0.000000   0.000000   0.000000   0.000000   0.000000
     H  149   0.000000   0.000000   0.000000   0.000000   0.000000   0.000000
     C  150   0.000000   0.000000   0.000000   0.000000   0.000000   0.000000
     C  151   0.000000   0.000000   0.000000   0.000000   0.000000   0.000000
     C  152   0.000000   0.000000   0.000000   0.000000   0.000000   0.000000
     C  153   0.000000   0.000000   0.000000   0.000000   0.000000   0.000000
     C  154   0.000000   0.000000   0.000000   0.000000   0.000000   0.000000
     N  155   0.000000   0.000000   0.000000   0.000000   0.000000   0.000000
     C  156   0.000000   0.000000   0.000000   0.000000   0.000000   0.000000
     C  157   0.000000   0.000000   0.000000   0.000000   0.000000   0.000000
     H  158   0.000000   0.000000   0.000000   0.000000   0.000000   0.000000
     H  159   0.000000   0.000000   0.000000   0.000000   0.000000   0.000000
     H  160   0.000000   0.000000   0.000000   0.000000   0.000000   0.000000
     H  161   0.000000   0.000000   0.000000   0.000000   0.000000   0.000000
     H  162   0.000000   0.000000   0.000000   0.000000   0.000000   0.000000
     H  163   0.000000   0.000000   0.000000   0.000000   0.000000   0.000000
     C  164   0.000000   0.000000   0.000000   0.000000   0.000000   0.000000
     C  165   0.000000   0.000000   0.000000   0.000000   0.000000   0.000000
     C  166   0.000000   0.000000   0.000000   0.000000   0.000000   0.000000
     C  167   0.000000   0.000000   0.000000   0.000000   0.000000   0.000000
     C  168   0.000000   0.000000   0.000000   0.000000   0.000000   0.000000
     C  169   0.000000   0.000000   0.000000   0.000000   0.000000   0.000000
     C  170   0.000000   0.000000   0.000000   0.000001   0.000000   0.000000
     C  171   0.000000   0.000003   0.000020   0.000016   0.000000   0.000000
     H  172   0.000000   0.000000   0.000000   0.000000   0.000000   0.000000
     H  173   0.000000   0.000000   0.000000   0.000000   0.000000   0.000000
     H  174   0.000000   0.000000   0.000000   0.000000   0.000000   0.000000
     H  175   0.000001   0.000000   0.000002   0.000000   0.000000   0.000000
     H  176   0.000000   0.000000   0.000001   0.000002   0.000000   0.000000


                  H 37       H 38       H 39       H 40       H 41       C 42
 ------------------------------------------------------------------------------
     H  177   0.000000   0.000000   0.000000   0.000000   0.000000   0.000000
     H  178   0.000000   0.000000   0.000000   0.000000   0.000000   0.000000
     C  179   0.000000   0.000000   0.000000   0.000000   0.000000   0.000002
     C  180   0.000000   0.000000   0.000000   0.000000   0.000000   0.000028
     H  181   0.000000   0.000000   0.000000   0.000000   0.000000   0.000000
     H  182   0.000000   0.000000   0.000000   0.000000   0.000000   0.000001
     H  183   0.000000   0.000000   0.000000   0.000000   0.000000   0.000004
     C  184   0.000000   0.000000   0.000000   0.000000   0.000000   0.000000
     C  185   0.000000   0.000000   0.000000   0.000000   0.000000   0.000000
     C  186   0.000000   0.000000   0.000000   0.000000   0.000000   0.000000
     C  187   0.000000   0.000000   0.000000   0.000000   0.000000   0.000000
     C  188   0.000000   0.000000   0.000000   0.000000   0.000000   0.000000
     N  189   0.000000   0.000000   0.000000   0.000000   0.000000   0.000000
     C  190   0.000000   0.000000   0.000000   0.000001   0.000000   0.000000
     C  191   0.000000   0.000000   0.000000   0.000000   0.000000   0.000000
     H  192   0.000000   0.000000   0.000000   0.000000   0.000000   0.000000
     H  193   0.000000   0.000000   0.000000   0.000000   0.000000   0.000000
     H  194   0.000000   0.000000   0.000000   0.000000   0.000000   0.000000
     H  195   0.000000   0.000000   0.000000   0.000000   0.000000   0.000000
     H  196   0.000000   0.000000   0.000000   0.000000   0.000000   0.000000
     H  197   0.000000   0.000000   0.000000   0.000000   0.000000   0.000000
     H  198   0.000000   0.000000   0.000000   0.000000   0.000000   0.000000
     C  199   0.000040   0.000001   0.000001   0.000000   0.000000   0.000002
     C  200   0.000002   0.000000   0.000000   0.000000   0.000000   0.000000
     C  201   0.000000   0.000000   0.000000   0.000000   0.000000   0.000000
     C  202   0.000264   0.000001   0.000000   0.000000   0.000001   0.000013
     C  203   0.000001   0.000000   0.000005   0.000000   0.000000   0.000000
     N  204   0.000032   0.000000   0.000000   0.000000   0.000000   0.000001
     C  205   0.000000   0.000000   0.000006   0.000001   0.000000   0.000000
     C  206   0.000000   0.000000   0.000001   0.000003   0.000000   0.000000
     H  207   0.000000   0.000000   0.000000   0.000000   0.000000   0.000000
     H  208   0.000426   0.000000   0.000044   0.000000   0.000000   0.000000
     H  209   0.010786   0.000000   0.000000   0.000000   0.000000   0.000001
     H  210   0.000000   0.000001   0.000000   0.000009   0.000000   0.000000
     H  211   0.000000   0.000003   0.000000   0.000054   0.000000   0.000000
     H  212   0.000000   0.000001   0.000000   0.000000   0.000001   0.000000
     C  213   0.000000   0.000001   0.000002   0.000000   0.000000   0.000000
     C  214   0.000000   0.000000   0.000000   0.000000   0.000000   0.000000
     C  215   0.000000   0.000000   0.000000   0.000000   0.000000   0.000000
     C  216   0.000004   0.000014   0.000004   0.000001   0.000001   0.000001
     C  217   0.000000   0.000000   0.000000   0.000000   0.000000   0.000000
     N  218   0.000000   0.000000   0.000001   0.000000   0.000000   0.000000
     C  219   0.000000   0.000000   0.000000   0.000000   0.000000   0.000000
     C  220   0.000000   0.000000   0.000000   0.000000   0.000000   0.000000
     H  221   0.000000   0.000000   0.000000   0.000000   0.000000   0.000000
     H  222   0.000000   0.000000   0.000000   0.000000   0.000000   0.000000
     H  223   0.000000   0.000000   0.000000   0.000000   0.000000   0.000000


                  H 37       H 38       H 39       H 40       H 41       C 42
 ------------------------------------------------------------------------------
     H  224   0.000000   0.000000   0.000645   0.000001   0.000000   0.000000
     H  225   0.000000   0.000000   0.000000   0.000001   0.000000   0.000000
     H  226   0.000000   0.000000   0.000000   0.000000   0.000000   0.000000
     H  227   0.000000   0.000000   0.000000   0.000000   0.000000   0.000000
     C  228   0.000000   0.000000   0.000000   0.000000   0.000000   0.000000
     C  229   0.000000   0.000000   0.000000   0.000000   0.000000   0.000000
     C  230   0.000000   0.000000   0.000000   0.000000   0.000000   0.000000
     C  231   0.000000   0.000000   0.000000   0.000000   0.000000   0.000000
     C  232   0.000000   0.000000   0.000000   0.000000   0.000000   0.000000
     N  233   0.000000   0.000000   0.000000   0.000000   0.000000   0.000000
     C  234   0.000000   0.000000   0.000000   0.000000   0.000000   0.000000
     C  235   0.000000   0.000000   0.000000   0.000000   0.000000   0.000000
     H  236   0.000000   0.000000   0.000000   0.000000   0.000000   0.000000
     H  237   0.000000   0.000000   0.000000   0.000000   0.000000   0.000000
     H  238   0.000000   0.000000   0.000000   0.000000   0.000000   0.000000
     H  239   0.000000   0.000000   0.000000   0.000000   0.000000   0.000000
     H  240   0.000000   0.000000   0.000000   0.000000   0.000000   0.000000
     H  241   0.000000   0.000000   0.000000   0.000000   0.000000   0.000000
     H  242   0.000000   0.000000   0.000000   0.000000   0.000000   0.000000
     C  243   0.000000   0.000000   0.000000   0.000000   0.000000   0.000000
     C  244   0.000000   0.000000   0.000000   0.000000   0.000000   0.000000
     C  245   0.000000   0.000000   0.000000   0.000000   0.000000   0.000000
     C  246   0.000000   0.000000   0.000000   0.000000   0.000000   0.000000
     C  247   0.000000   0.000000   0.000000   0.000000   0.000000   0.000000
     N  248   0.000000   0.000000   0.000000   0.000000   0.000000   0.000000
     C  249   0.000000   0.000000   0.000000   0.000000   0.000000   0.000000
     C  250   0.000000   0.000000   0.000000   0.000000   0.000000   0.000000
     H  251   0.000000   0.000000   0.000000   0.000000   0.000000   0.000000
     H  252   0.000000   0.000000   0.000000   0.000000   0.000000   0.000000
     H  253   0.000000   0.000000   0.000000   0.000000   0.000000   0.000000
     H  254   0.000000   0.000000   0.000000   0.000000   0.000000   0.000000
     H  255   0.000000   0.000000   0.000000   0.000000   0.000000   0.000000
     H  256   0.000000   0.000000   0.000000   0.000000   0.000000   0.000000
     H  257   0.000000   0.000000   0.000000   0.000000   0.000000   0.000000
     C  258   0.000000   0.000000   0.000000   0.000000   0.000000   0.000000
     C  259   0.000000   0.000000   0.000000   0.000000   0.000000   0.000000
     C  260   0.000000   0.000000   0.000000   0.000000   0.000000   0.000000
     C  261   0.000000   0.000000   0.000000   0.000000   0.000000   0.000000
     C  262   0.000000   0.000000   0.000000   0.000000   0.000000   0.000000
     N  263   0.000000   0.000000   0.000000   0.000000   0.000000   0.000000
     C  264   0.000000   0.000000   0.000000   0.000000   0.000000   0.000000
     C  265   0.000000   0.000000   0.000000   0.000000   0.000000   0.000000
     H  266   0.000000   0.000000   0.000000   0.000000   0.000000   0.000000
     H  267   0.000000   0.000000   0.000000   0.000000   0.000000   0.000000
     H  268   0.000000   0.000000   0.000000   0.000000   0.000000   0.000000
     H  269   0.000000   0.000000   0.000000   0.000000   0.000000   0.000000
     H  270   0.000000   0.000000   0.000000   0.000000   0.000000   0.000000


                  H 37       H 38       H 39       H 40       H 41       C 42
 ------------------------------------------------------------------------------
     H  271   0.000000   0.000000   0.000000   0.000000   0.000000   0.000000
     C  272   0.000000   0.000000   0.000000   0.000000   0.000000   0.000000
     H  273   0.000000   0.000000   0.000000   0.000000   0.000000   0.000000
     H  274   0.000000   0.000000   0.000000   0.000000   0.000000   0.000000
     H  275   0.000000   0.000000   0.000000   0.000000   0.000000   0.000000
     C  276   0.000000   0.000001   0.000002   0.000006   0.000000   0.000000
     C  277   0.000000   0.000001   0.000011   0.000003   0.000000   0.000000
     C  278   0.000000   0.000006   0.000216   0.000078   0.000000   0.000000
     C  279   0.000001   0.000000   0.000006   0.000002   0.000000   0.000000
     C  280   0.000000   0.000001   0.001073   0.000013   0.000000   0.000000
     N  281   0.000005   0.000005   0.000090   0.000014   0.000000   0.000000
     C  282   0.000001   0.000000   0.000247   0.000595   0.000001   0.000000
     C  283   0.000012   0.000215   0.001567   0.002070   0.000027   0.000012
     H  284   0.000000   0.000000   0.000026   0.000094   0.000000   0.000000
     H  285   0.000000   0.000000   0.000000   0.000000   0.000000   0.000000
     H  286   0.000003   0.000000   0.000000   0.000000   0.000000   0.000000
     H  287   0.000000   0.000002   0.000011   0.000837   0.000000   0.000000
     H  288   0.000023   0.000014   0.000507   0.005487   0.000022   0.000000
     H  289   0.000000   0.001521   0.005730   0.000243   0.000105   0.000000
     C  290   0.000000   0.000000   0.000000   0.000000   0.000000   0.000001
     C  291   0.000001   0.000000   0.000000   0.000000   0.000000   0.000056
     C  292   0.000009   0.000000   0.000000   0.000000   0.000000   0.000049
     C  293   0.000001   0.000000   0.000000   0.000000   0.000000   0.000003
     C  294   0.000006   0.000000   0.000000   0.000000   0.000000   0.000007
     N  295   0.000000   0.000000   0.000000   0.000000   0.000000   0.000000
     C  296   0.000050   0.000004   0.000000   0.000001   0.000002   0.002467
     C  297   0.000018   0.000000   0.000000   0.000001   0.000001   0.000088
     H  298   0.000000   0.000000   0.000000   0.000000   0.000000   0.000000
     H  299   0.000000   0.000000   0.000000   0.000000   0.000000   0.000001
     H  300   0.000000   0.000000   0.000000   0.000000   0.000000   0.000000
     H  301   0.011079   0.000000   0.000000   0.000000   0.000000   0.000216
     H  302   0.000012   0.000000   0.000000   0.000000   0.000000   0.000018
     H  303   0.000005   0.000000   0.000000   0.000000   0.000000   0.000035
     H  304   0.000042   0.000000   0.000000   0.000000   0.000000   0.000000
     C  305   0.000001   0.000000   0.000000   0.000000   0.000001   0.000438
     C  306   0.000001   0.000000   0.000000   0.000000   0.000002   0.001296
     C  307   0.000001   0.000000   0.000000   0.000000   0.000000   0.000222
     C  308   0.000000   0.000000   0.000000   0.000000   0.000000   0.000053
     C  309   0.000000   0.000000   0.000000   0.000000   0.000000   0.000017
     N  310   0.000000   0.000000   0.000000   0.000000   0.000000   0.000112
     C  311   0.000019   0.000000   0.000000   0.000000   0.000008   0.005936
     C  312   0.000020   0.000000   0.000000   0.000000   0.000001   0.009648
     H  313   0.000000   0.000000   0.000000   0.000000   0.000000   0.000029
     H  314   0.000474   0.000000   0.000000   0.000000   0.000002   0.001925
     H  315   0.000000   0.000000   0.000000   0.000000   0.000001   0.002252
     H  316   0.000000   0.000000   0.000000   0.000000   0.000000   0.000002
     H  317   0.000000   0.000000   0.000000   0.000000   0.000000   0.000002


                  H 37       H 38       H 39       H 40       H 41       C 42
 ------------------------------------------------------------------------------
     C  318   0.000000   0.000000   0.000000   0.000000   0.000000   0.000000
     C  319   0.000000   0.000000   0.000000   0.000000   0.000000   0.000000
     C  320   0.000000   0.000000   0.000000   0.000000   0.000000   0.000000
     C  321   0.000000   0.000000   0.000000   0.000000   0.000000   0.000000
     C  322   0.000000   0.000000   0.000000   0.000000   0.000000   0.000000
     N  323   0.000000   0.000000   0.000000   0.000000   0.000000   0.000000
     C  324   0.000000   0.000000   0.000000   0.000000   0.000000   0.000000
     C  325   0.000000   0.000000   0.000000   0.000000   0.000000   0.000000
     H  326   0.000000   0.000000   0.000000   0.000000   0.000000   0.000000
     H  327   0.000000   0.000000   0.000000   0.000000   0.000000   0.000000
     H  328   0.000000   0.000000   0.000000   0.000000   0.000000   0.000000
     H  329   0.000000   0.000000   0.000000   0.000000   0.000000   0.000000
     H  330   0.000000   0.000000   0.000000   0.000000   0.000000   0.000000
     H  331   0.000000   0.000000   0.000000   0.000000   0.000000   0.000000
     H  332   0.000000   0.000000   0.000000   0.000000   0.000000   0.000000


                  C 43       H 44       H 45       C 46       C 47       C 48
 ------------------------------------------------------------------------------
     C   43   3.943780
     H   44   0.001874   0.992342
     H   45   0.960684   0.000220   0.991214
     C   46   0.000000   0.000000   0.000000   3.952866
     C   47   0.000000   0.000000   0.000000   1.397151   3.954821
     C   48   0.000000   0.000000   0.000000   0.005467   1.412848   3.953333
     C   49   0.000000   0.000000   0.000000   1.417650   0.005663   0.117390
     C   50   0.000000   0.000000   0.000000   0.119052   0.004549   1.400848
     N   51   0.000000   0.000000   0.000000   0.014257   0.107653   0.014909
     C   52   0.000011   0.000001   0.000001   0.008618   0.979728   0.008007
     C   53   0.000011   0.000022   0.000006   0.004009   0.003652   0.009769
     H   54   0.000000   0.000000   0.000000   0.950764   0.005154   0.004370
     H   55   0.000000   0.000000   0.000000   0.008925   0.004584   0.000032
     H   56   0.000000   0.000000   0.000000   0.002033   0.002985   0.004982
     H   57   0.000000   0.000001   0.000000   0.000024   0.001688   0.000855
     H   58   0.000000   0.000000   0.000000   0.000036   0.004555   0.009227
     H   59   0.000000   0.000000   0.000000   0.004615   0.004862   0.932001
     C   60   0.000000   0.000000   0.000000   0.000006   0.000017   0.000105
     C   61   0.000000   0.000000   0.000000   0.000172   0.001105   0.007437
     C   62   0.000000   0.000000   0.000000   0.000128   0.000448   0.000109
     C   63   0.000000   0.000000   0.000000   0.000014   0.000014   0.000066
     C   64   0.000000   0.000000   0.000000   0.000088   0.000041   0.000147
     N   65   0.000000   0.000000   0.000000   0.000012   0.000009   0.000018
     C   66   0.000000   0.000000   0.000000   0.006647   0.005221   0.006910
     C   67   0.000000   0.000000   0.000000   0.007801   0.001362   0.000106
     H   68   0.000000   0.000000   0.000000   0.000013   0.000718   0.003890
     H   69   0.000000   0.000000   0.000000   0.000002   0.000005   0.000016
     H   70   0.000000   0.000000   0.000000   0.000001   0.000001   0.000007
     H   71   0.000000   0.000000   0.000000   0.000242   0.004551   0.000308
     H   72   0.000000   0.000000   0.000000   0.001918   0.000203   0.000009
     H   73   0.000000   0.000000   0.000000   0.000131   0.000045   0.000021
     H   74   0.000000   0.000000   0.000000   0.000001   0.000003   0.000006
     C   75   0.000000   0.000000   0.000000   0.000011   0.000032   0.000081
     C   76   0.000000   0.000000   0.000000   0.000000   0.000002   0.000004
     C   77   0.000000   0.000000   0.000000   0.000001   0.000001   0.000002
     C   78   0.000000   0.000000   0.000000   0.000001   0.000004   0.000012
     C   79   0.000000   0.000000   0.000000   0.000005   0.000003   0.000004
     N   80   0.000000   0.000000   0.000000   0.000001   0.000001   0.000001
     C   81   0.000000   0.000000   0.000000   0.000086   0.000023   0.000009
     C   82   0.000000   0.000000   0.000000   0.000383   0.000299   0.000235
     H   83   0.000000   0.000000   0.000000   0.000000   0.000000   0.000000
     H   84   0.000000   0.000000   0.000000   0.000000   0.000000   0.000000
     H   85   0.000000   0.000000   0.000000   0.000003   0.000001   0.000004
     H   86   0.000000   0.000000   0.000000   0.000000   0.000000   0.000001
     H   87   0.000000   0.000000   0.000000   0.000017   0.000000   0.000000
     H   88   0.000000   0.000000   0.000000   0.000061   0.000003   0.000001


                  C 43       H 44       H 45       C 46       C 47       C 48
 ------------------------------------------------------------------------------
     H   89   0.000000   0.000000   0.000000   0.000464   0.000661   0.000060
     C   90   0.000000   0.000000   0.000000   0.000001   0.000001   0.000001
     C   91   0.000000   0.000000   0.000000   0.000000   0.000000   0.000000
     C   92   0.000000   0.000000   0.000000   0.000000   0.000000   0.000000
     C   93   0.000000   0.000000   0.000000   0.000001   0.000000   0.000004
     C   94   0.000000   0.000000   0.000000   0.000000   0.000000   0.000000
     N   95   0.000000   0.000000   0.000000   0.000000   0.000000   0.000000
     C   96   0.000000   0.000000   0.000000   0.000001   0.000000   0.000000
     C   97   0.000000   0.000000   0.000000   0.000004   0.000003   0.000000
     H   98   0.000000   0.000000   0.000000   0.000000   0.000000   0.000001
     H   99   0.000000   0.000000   0.000000   0.000000   0.000000   0.000001
     H  100   0.000000   0.000000   0.000000   0.000000   0.000000   0.000000
     H  101   0.000000   0.000000   0.000000   0.000000   0.000000   0.000000
     H  102   0.000000   0.000000   0.000000   0.000001   0.000000   0.000000
     H  103   0.000000   0.000000   0.000000   0.000000   0.000000   0.000000
     H  104   0.000000   0.000000   0.000000   0.000000   0.000000   0.000000
     C  105   0.000000   0.000000   0.000000   0.000000   0.000000   0.000000
     C  106   0.000000   0.000000   0.000000   0.000000   0.000000   0.000000
     C  107   0.000000   0.000000   0.000000   0.000000   0.000000   0.000000
     C  108   0.000000   0.000000   0.000000   0.000000   0.000000   0.000000
     C  109   0.000000   0.000000   0.000000   0.000000   0.000000   0.000000
     N  110   0.000000   0.000000   0.000000   0.000000   0.000000   0.000000
     C  111   0.000000   0.000000   0.000000   0.000000   0.000000   0.000000
     C  112   0.000000   0.000000   0.000000   0.000000   0.000000   0.000000
     H  113   0.000000   0.000000   0.000000   0.000000   0.000000   0.000000
     H  114   0.000000   0.000000   0.000000   0.000000   0.000000   0.000000
     H  115   0.000000   0.000000   0.000000   0.000000   0.000000   0.000000
     H  116   0.000000   0.000000   0.000000   0.000000   0.000000   0.000000
     H  117   0.000000   0.000000   0.000000   0.000000   0.000000   0.000000
     H  118   0.000000   0.000000   0.000000   0.000000   0.000000   0.000000
     C  119   0.000015   0.000000   0.000000   0.000000   0.000000   0.000000
     C  120   0.000105   0.000002   0.000002   0.000000   0.000000   0.000000
     C  121   0.000001   0.000000   0.000000   0.000000   0.000000   0.000000
     C  122   0.000103   0.000002   0.000002   0.000000   0.000000   0.000000
     C  123   0.000067   0.000001   0.000001   0.000000   0.000000   0.000000
     N  124   0.000002   0.000000   0.000000   0.000000   0.000000   0.000000
     C  125   0.000000   0.000000   0.000000   0.000000   0.000000   0.000000
     C  126   0.000002   0.000000   0.000000   0.000000   0.000000   0.000000
     H  127   0.000000   0.000000   0.000000   0.000000   0.000000   0.000000
     H  128   0.000000   0.000000   0.000000   0.000000   0.000000   0.000000
     H  129   0.000000   0.000000   0.000000   0.000000   0.000000   0.000000
     H  130   0.000000   0.000000   0.000000   0.000000   0.000000   0.000000
     H  131   0.000000   0.000000   0.000000   0.000000   0.000000   0.000000
     C  132   0.000001   0.000000   0.000000   0.000000   0.000000   0.000000
     H  133   0.000000   0.000000   0.000000   0.000000   0.000000   0.000000
     H  134   0.000000   0.000000   0.000000   0.000000   0.000000   0.000000
     H  135   0.000004   0.000001   0.000000   0.000000   0.000000   0.000000


                  C 43       H 44       H 45       C 46       C 47       C 48
 ------------------------------------------------------------------------------
     H  136   0.000003   0.000001   0.000000   0.000000   0.000000   0.000000
     C  137   0.000000   0.000000   0.000000   0.000000   0.000000   0.000000
     C  138   0.000005   0.000000   0.000000   0.000000   0.000000   0.000000
     C  139   0.000000   0.000000   0.000000   0.000000   0.000000   0.000000
     C  140   0.000000   0.000000   0.000000   0.000000   0.000000   0.000000
     C  141   0.000000   0.000000   0.000000   0.000000   0.000000   0.000000
     N  142   0.000000   0.000000   0.000000   0.000000   0.000000   0.000000
     C  143   0.000000   0.000000   0.000000   0.000000   0.000000   0.000000
     C  144   0.000000   0.000000   0.000000   0.000000   0.000000   0.000000
     H  145   0.000000   0.000000   0.000000   0.000000   0.000000   0.000000
     H  146   0.000000   0.000000   0.000000   0.000000   0.000000   0.000000
     H  147   0.000000   0.000000   0.000000   0.000000   0.000000   0.000000
     H  148   0.000000   0.000000   0.000000   0.000000   0.000000   0.000000
     H  149   0.000000   0.000000   0.000000   0.000000   0.000000   0.000000
     C  150   0.000000   0.000000   0.000000   0.000000   0.000000   0.000000
     C  151   0.000000   0.000000   0.000000   0.000000   0.000000   0.000000
     C  152   0.000000   0.000000   0.000000   0.000000   0.000000   0.000000
     C  153   0.000000   0.000000   0.000000   0.000000   0.000000   0.000000
     C  154   0.000000   0.000000   0.000000   0.000000   0.000000   0.000000
     N  155   0.000000   0.000000   0.000000   0.000000   0.000000   0.000000
     C  156   0.000000   0.000000   0.000000   0.000000   0.000000   0.000000
     C  157   0.000000   0.000000   0.000000   0.000000   0.000000   0.000000
     H  158   0.000000   0.000000   0.000000   0.000000   0.000000   0.000000
     H  159   0.000000   0.000000   0.000000   0.000000   0.000000   0.000000
     H  160   0.000000   0.000000   0.000000   0.000000   0.000000   0.000000
     H  161   0.000000   0.000000   0.000000   0.000000   0.000000   0.000000
     H  162   0.000000   0.000000   0.000000   0.000000   0.000000   0.000000
     H  163   0.000000   0.000000   0.000000   0.000000   0.000000   0.000000
     C  164   0.000000   0.000000   0.000000   0.000000   0.000000   0.000000
     C  165   0.000000   0.000000   0.000000   0.000000   0.000000   0.000000
     C  166   0.000000   0.000000   0.000000   0.000000   0.000000   0.000000
     C  167   0.000000   0.000000   0.000000   0.000000   0.000000   0.000000
     C  168   0.000000   0.000000   0.000000   0.000000   0.000000   0.000000
     C  169   0.000001   0.000000   0.000000   0.000000   0.000000   0.000000
     C  170   0.000000   0.000000   0.000000   0.000000   0.000000   0.000000
     C  171   0.000000   0.000000   0.000000   0.000000   0.000001   0.000000
     H  172   0.000000   0.000000   0.000000   0.000000   0.000000   0.000000
     H  173   0.000000   0.000000   0.000000   0.000000   0.000000   0.000000
     H  174   0.000000   0.000000   0.000000   0.000000   0.000000   0.000000
     H  175   0.000000   0.000000   0.000000   0.000000   0.000000   0.000000
     H  176   0.000000   0.000000   0.000000   0.000000   0.000000   0.000000
     H  177   0.000000   0.000000   0.000000   0.000000   0.000000   0.000000
     H  178   0.000000   0.000000   0.000000   0.000000   0.000000   0.000000
     C  179   0.000008   0.000000   0.000002   0.000000   0.000000   0.000000
     C  180   0.000085   0.000000   0.000024   0.000000   0.000000   0.000000
     H  181   0.000001   0.000000   0.000000   0.000000   0.000000   0.000000
     H  182   0.000001   0.000000   0.000001   0.000000   0.000000   0.000000


                  C 43       H 44       H 45       C 46       C 47       C 48
 ------------------------------------------------------------------------------
     H  183   0.000011   0.000000   0.000004   0.000000   0.000000   0.000000
     C  184   0.000000   0.000000   0.000000   0.000000   0.000000   0.000000
     C  185   0.000000   0.000000   0.000000   0.000000   0.000000   0.000000
     C  186   0.000000   0.000000   0.000000   0.000000   0.000000   0.000000
     C  187   0.000000   0.000000   0.000000   0.000000   0.000000   0.000000
     C  188   0.000000   0.000000   0.000000   0.000000   0.000000   0.000000
     N  189   0.000000   0.000000   0.000000   0.000000   0.000000   0.000000
     C  190   0.000000   0.000000   0.000000   0.000000   0.000000   0.000000
     C  191   0.000000   0.000000   0.000000   0.000000   0.000000   0.000000
     H  192   0.000000   0.000000   0.000000   0.000000   0.000000   0.000000
     H  193   0.000000   0.000000   0.000000   0.000000   0.000000   0.000000
     H  194   0.000000   0.000000   0.000000   0.000000   0.000000   0.000000
     H  195   0.000000   0.000000   0.000000   0.000000   0.000000   0.000000
     H  196   0.000000   0.000000   0.000000   0.000000   0.000000   0.000000
     H  197   0.000000   0.000000   0.000000   0.000000   0.000000   0.000000
     H  198   0.000000   0.000000   0.000000   0.000000   0.000000   0.000000
     C  199   0.000001   0.000000   0.000000   0.000000   0.000000   0.000000
     C  200   0.000000   0.000000   0.000000   0.000000   0.000000   0.000000
     C  201   0.000000   0.000000   0.000000   0.000000   0.000000   0.000000
     C  202   0.000032   0.000000   0.000007   0.000000   0.000000   0.000000
     C  203   0.000000   0.000000   0.000000   0.000000   0.000000   0.000000
     N  204   0.000001   0.000000   0.000000   0.000000   0.000000   0.000000
     C  205   0.000000   0.000000   0.000000   0.000000   0.000000   0.000000
     C  206   0.000000   0.000000   0.000000   0.000000   0.000000   0.000000
     H  207   0.000000   0.000000   0.000000   0.000000   0.000000   0.000000
     H  208   0.000000   0.000000   0.000000   0.000000   0.000000   0.000000
     H  209   0.000002   0.000000   0.000000   0.000000   0.000000   0.000000
     H  210   0.000000   0.000000   0.000000   0.000000   0.000000   0.000000
     H  211   0.000000   0.000000   0.000000   0.000000   0.000000   0.000000
     H  212   0.000000   0.000000   0.000000   0.000000   0.000000   0.000000
     C  213   0.000000   0.000000   0.000000   0.000105   0.000267   0.010757
     C  214   0.000000   0.000000   0.000000   0.000003   0.000009   0.000175
     C  215   0.000000   0.000000   0.000000   0.000001   0.000005   0.000098
     C  216   0.000000   0.000000   0.000000   0.000002   0.000008   0.000189
     C  217   0.000000   0.000000   0.000000   0.000000   0.000000   0.000007
     N  218   0.000000   0.000000   0.000000   0.000001   0.000003   0.000056
     C  219   0.000000   0.000000   0.000000   0.000000   0.000000   0.000002
     C  220   0.000000   0.000000   0.000000   0.000000   0.000000   0.000000
     H  221   0.000000   0.000000   0.000000   0.000000   0.000000   0.000009
     H  222   0.000000   0.000000   0.000000   0.000000   0.000002   0.000027
     H  223   0.000000   0.000000   0.000000   0.000002   0.000045   0.000851
     H  224   0.000000   0.000000   0.000000   0.000000   0.000002   0.000002
     H  225   0.000000   0.000000   0.000000   0.000000   0.000000   0.000000
     H  226   0.000000   0.000000   0.000000   0.000000   0.000000   0.000000
     H  227   0.000000   0.000000   0.000000   0.000000   0.000000   0.000000
     C  228   0.000000   0.000000   0.000000   0.000000   0.000000   0.000000
     C  229   0.000000   0.000000   0.000000   0.000000   0.000000   0.000000


                  C 43       H 44       H 45       C 46       C 47       C 48
 ------------------------------------------------------------------------------
     C  230   0.000000   0.000000   0.000000   0.000000   0.000000   0.000000
     C  231   0.000000   0.000000   0.000000   0.000000   0.000000   0.000000
     C  232   0.000000   0.000000   0.000000   0.000000   0.000000   0.000000
     N  233   0.000000   0.000000   0.000000   0.000000   0.000000   0.000000
     C  234   0.000000   0.000000   0.000000   0.000000   0.000000   0.000000
     C  235   0.000000   0.000000   0.000000   0.000000   0.000000   0.000000
     H  236   0.000000   0.000000   0.000000   0.000000   0.000000   0.000000
     H  237   0.000000   0.000000   0.000000   0.000000   0.000000   0.000000
     H  238   0.000000   0.000000   0.000000   0.000000   0.000000   0.000000
     H  239   0.000000   0.000000   0.000000   0.000000   0.000000   0.000000
     H  240   0.000000   0.000000   0.000000   0.000000   0.000000   0.000000
     H  241   0.000000   0.000000   0.000000   0.000000   0.000000   0.000000
     H  242   0.000000   0.000000   0.000000   0.000000   0.000000   0.000000
     C  243   0.000000   0.000000   0.000000   0.000000   0.000000   0.000000
     C  244   0.000000   0.000000   0.000000   0.000000   0.000000   0.000000
     C  245   0.000000   0.000000   0.000000   0.000000   0.000000   0.000000
     C  246   0.000000   0.000000   0.000000   0.000000   0.000000   0.000000
     C  247   0.000000   0.000000   0.000000   0.000000   0.000000   0.000000
     N  248   0.000000   0.000000   0.000000   0.000000   0.000000   0.000000
     C  249   0.000000   0.000000   0.000000   0.000000   0.000000   0.000000
     C  250   0.000000   0.000000   0.000000   0.000000   0.000000   0.000000
     H  251   0.000000   0.000000   0.000000   0.000000   0.000000   0.000000
     H  252   0.000000   0.000000   0.000000   0.000000   0.000000   0.000000
     H  253   0.000000   0.000000   0.000000   0.000000   0.000000   0.000000
     H  254   0.000000   0.000000   0.000000   0.000000   0.000000   0.000000
     H  255   0.000000   0.000000   0.000000   0.000000   0.000000   0.000000
     H  256   0.000000   0.000000   0.000000   0.000000   0.000000   0.000000
     H  257   0.000000   0.000000   0.000000   0.000000   0.000000   0.000000
     C  258   0.000000   0.000000   0.000000   0.000000   0.000000   0.000000
     C  259   0.000000   0.000000   0.000000   0.000000   0.000000   0.000000
     C  260   0.000000   0.000000   0.000000   0.000000   0.000000   0.000000
     C  261   0.000000   0.000000   0.000000   0.000000   0.000000   0.000000
     C  262   0.000000   0.000000   0.000000   0.000000   0.000000   0.000000
     N  263   0.000000   0.000000   0.000000   0.000000   0.000000   0.000000
     C  264   0.000000   0.000000   0.000000   0.000000   0.000000   0.000000
     C  265   0.000000   0.000000   0.000000   0.000000   0.000000   0.000000
     H  266   0.000000   0.000000   0.000000   0.000000   0.000000   0.000000
     H  267   0.000000   0.000000   0.000000   0.000000   0.000000   0.000000
     H  268   0.000000   0.000000   0.000000   0.000000   0.000000   0.000000
     H  269   0.000000   0.000000   0.000000   0.000000   0.000000   0.000000
     H  270   0.000000   0.000000   0.000000   0.000000   0.000000   0.000000
     H  271   0.000000   0.000000   0.000000   0.000000   0.000000   0.000000
     C  272   0.000000   0.000000   0.000000   0.000000   0.000000   0.000000
     H  273   0.000000   0.000000   0.000000   0.000000   0.000000   0.000000
     H  274   0.000000   0.000000   0.000000   0.000000   0.000000   0.000000
     H  275   0.000000   0.000000   0.000000   0.000000   0.000000   0.000000
     C  276   0.000000   0.000000   0.000000   0.000000   0.000000   0.000000


                  C 43       H 44       H 45       C 46       C 47       C 48
 ------------------------------------------------------------------------------
     C  277   0.000000   0.000000   0.000000   0.000000   0.000000   0.000000
     C  278   0.000000   0.000000   0.000000   0.000000   0.000000   0.000000
     C  279   0.000000   0.000000   0.000000   0.000000   0.000000   0.000000
     C  280   0.000000   0.000000   0.000000   0.000000   0.000000   0.000000
     N  281   0.000000   0.000000   0.000000   0.000000   0.000000   0.000000
     C  282   0.000000   0.000000   0.000000   0.000002   0.000010   0.000000
     C  283   0.000002   0.000001   0.000000   0.000008   0.000058   0.000003
     H  284   0.000000   0.000000   0.000000   0.000000   0.000000   0.000000
     H  285   0.000000   0.000000   0.000000   0.000000   0.000000   0.000000
     H  286   0.000000   0.000000   0.000000   0.000000   0.000000   0.000000
     H  287   0.000000   0.000000   0.000000   0.000000   0.000000   0.000000
     H  288   0.000000   0.000000   0.000000   0.000000   0.000000   0.000000
     H  289   0.000000   0.000000   0.000000   0.000000   0.000000   0.000000
     C  290   0.000013   0.000000   0.000002   0.000000   0.000000   0.000000
     C  291   0.000382   0.000001   0.000026   0.000000   0.000000   0.000000
     C  292   0.006668   0.000009   0.000185   0.000000   0.000000   0.000000
     C  293   0.000068   0.000000   0.000011   0.000000   0.000000   0.000000
     C  294   0.000553   0.000000   0.000050   0.000000   0.000000   0.000000
     N  295   0.000138   0.000000   0.000007   0.000000   0.000000   0.000000
     C  296   0.008337   0.000006   0.002407   0.000000   0.000000   0.000000
     C  297   0.000390   0.000002   0.000002   0.000000   0.000000   0.000000
     H  298   0.000043   0.000000   0.000002   0.000000   0.000000   0.000000
     H  299   0.000003   0.000000   0.000000   0.000000   0.000000   0.000000
     H  300   0.000001   0.000000   0.000000   0.000000   0.000000   0.000000
     H  301   0.001308   0.000005   0.000001   0.000000   0.000000   0.000000
     H  302   0.000116   0.000003   0.000000   0.000000   0.000000   0.000000
     H  303   0.000009   0.000000   0.000012   0.000000   0.000000   0.000000
     H  304   0.000009   0.000000   0.000000   0.000000   0.000000   0.000000
     C  305   0.013778   0.000106   0.000824   0.000000   0.000000   0.000000
     C  306   0.006403   0.000076   0.002299   0.000000   0.000000   0.000000
     C  307   0.006219   0.000053   0.000069   0.000000   0.000000   0.000000
     C  308   0.000797   0.000012   0.000078   0.000000   0.000000   0.000000
     C  309   0.000434   0.000005   0.000021   0.000000   0.000000   0.000000
     N  310   0.002004   0.000031   0.000043   0.000000   0.000000   0.000000
     C  311   0.961533   0.003218   0.003538   0.000000   0.000000   0.000000
     C  312   0.970181   0.001069   0.003144   0.000000   0.000000   0.000000
     H  313   0.000295   0.000005   0.006305   0.000000   0.000000   0.000000
     H  314   0.003887   0.000002   0.002623   0.000000   0.000000   0.000000
     H  315   0.003378   0.000009   0.000810   0.000000   0.000000   0.000000
     H  316   0.000055   0.000000   0.000002   0.000000   0.000000   0.000000
     H  317   0.000015   0.000000   0.000012   0.000000   0.000000   0.000000
     C  318   0.000000   0.000000   0.000000   0.000000   0.000000   0.000000
     C  319   0.000000   0.000000   0.000000   0.000000   0.000000   0.000000
     C  320   0.000000   0.000000   0.000000   0.000000   0.000000   0.000000
     C  321   0.000001   0.000000   0.000000   0.000000   0.000000   0.000000
     C  322   0.000000   0.000000   0.000000   0.000000   0.000000   0.000000
     N  323   0.000001   0.000000   0.000000   0.000000   0.000000   0.000000


                  C 43       H 44       H 45       C 46       C 47       C 48
 ------------------------------------------------------------------------------
     C  324   0.000000   0.000000   0.000000   0.000000   0.000000   0.000000
     C  325   0.000000   0.000000   0.000000   0.000000   0.000000   0.000000
     H  326   0.000000   0.000000   0.000000   0.000000   0.000000   0.000000
     H  327   0.000000   0.000000   0.000000   0.000000   0.000000   0.000000
     H  328   0.000000   0.000000   0.000000   0.000000   0.000000   0.000000
     H  329   0.000000   0.000000   0.000000   0.000000   0.000000   0.000000
     H  330   0.000000   0.000000   0.000000   0.000000   0.000000   0.000000
     H  331   0.000000   0.000000   0.000000   0.000000   0.000000   0.000000
     H  332   0.000000   0.000000   0.000000   0.000000   0.000000   0.000000


                  C 49       C 50       N 51       C 52       C 53       H 54
 ------------------------------------------------------------------------------
     C   49   3.943398
     C   50   0.003844   3.944625
     N   51   1.421115   1.440173   3.032647
     C   52   0.004555   0.004701   0.000429   3.955862
     C   53   0.000362   0.000383   0.000475   0.975171   3.944856
     H   54   0.004875   0.000144   0.005815   0.001724   0.000008   0.983727
     H   55   0.952646   0.008371   0.007452   0.000435   0.000064   0.000438
     H   56   0.000046   0.000219   0.000832   0.961151   0.001895   0.001662
     H   57   0.000010   0.000042   0.000003   0.004296   0.949301   0.000008
     H   58   0.008559   0.949592   0.007729   0.000455   0.000017   0.000119
     H   59   0.000129   0.005123   0.005938   0.002100   0.000280   0.000424
     C   60   0.000012   0.000030   0.000002   0.000022   0.000125   0.000000
     C   61   0.000344   0.001028   0.000111   0.002535   0.000735   0.000001
     C   62   0.000006   0.000023   0.000028   0.004589   0.001197   0.000000
     C   63   0.000006   0.000014   0.000007   0.000441   0.000024   0.000000
     C   64   0.000002   0.000016   0.000041   0.004222   0.000081   0.000000
     N   65   0.000000   0.000002   0.000006   0.000534   0.000047   0.000000
     C   66   0.000130   0.000080   0.002661   0.954425   0.003432   0.000019
     C   67   0.000620   0.000194   0.000108   0.005440   0.004162   0.000073
     H   68   0.000011   0.000047   0.000005   0.000463   0.000129   0.000000
     H   69   0.000002   0.000006   0.000001   0.000013   0.000003   0.000000
     H   70   0.000001   0.000002   0.000000   0.000006   0.000001   0.000000
     H   71   0.000032   0.000048   0.000093   0.002267   0.000091   0.000013
     H   72   0.000008   0.000005   0.000027   0.002022   0.000032   0.007908
     H   73   0.000015   0.000015   0.000012   0.003873   0.000215   0.000001
     H   74   0.000001   0.000001   0.000000   0.000004   0.000004   0.000000
     C   75   0.000028   0.002928   0.000436   0.000004   0.000000   0.000000
     C   76   0.000002   0.000092   0.000009   0.000001   0.000000   0.000000
     C   77   0.000001   0.000032   0.000003   0.000002   0.000000   0.000000
     C   78   0.000010   0.000585   0.000012   0.000004   0.000000   0.000000
     C   79   0.000002   0.000032   0.000001   0.000006   0.000000   0.000001
     N   80   0.000002   0.000021   0.000007   0.000007   0.000000   0.000000
     C   81   0.000017   0.000002   0.000003   0.000074   0.000049   0.000002
     C   82   0.000150   0.000006   0.000010   0.000309   0.000095   0.000021
     H   83   0.000000   0.000002   0.000000   0.000000   0.000000   0.000000
     H   84   0.000000   0.000009   0.000012   0.000000   0.000000   0.000000
     H   85   0.000002   0.000208   0.000797   0.000000   0.000000   0.000000
     H   86   0.000000   0.000004   0.000001   0.000000   0.000000   0.000000
     H   87   0.000006   0.000001   0.000000   0.000001   0.000000   0.000074
     H   88   0.000005   0.000002   0.000001   0.000012   0.000001   0.000000
     H   89   0.000049   0.000008   0.000002   0.000039   0.000006   0.000032
     C   90   0.000003   0.000004   0.000005   0.000000   0.000000   0.000000
     C   91   0.000000   0.000000   0.000000   0.000000   0.000000   0.000000
     C   92   0.000000   0.000000   0.000000   0.000000   0.000000   0.000000
     C   93   0.000000   0.000025   0.000003   0.000000   0.000000   0.000000
     C   94   0.000000   0.000000   0.000000   0.000000   0.000000   0.000000


                  C 49       C 50       N 51       C 52       C 53       H 54
 ------------------------------------------------------------------------------
     N   95   0.000000   0.000001   0.000000   0.000000   0.000000   0.000000
     C   96   0.000000   0.000000   0.000000   0.000000   0.000000   0.000000
     C   97   0.000005   0.000001   0.000002   0.000009   0.000005   0.000000
     H   98   0.000003   0.000004   0.000004   0.000000   0.000000   0.000000
     H   99   0.000000   0.000008   0.000001   0.000000   0.000000   0.000000
     H  100   0.000000   0.000000   0.000000   0.000000   0.000000   0.000000
     H  101   0.000000   0.000000   0.000000   0.000002   0.000001   0.000000
     H  102   0.000003   0.000000   0.000000   0.000000   0.000000   0.000000
     H  103   0.000000   0.000000   0.000000   0.000000   0.000000   0.000000
     H  104   0.000000   0.000000   0.000000   0.000000   0.000000   0.000000
     C  105   0.000000   0.000000   0.000000   0.000000   0.000000   0.000000
     C  106   0.000000   0.000000   0.000000   0.000000   0.000000   0.000000
     C  107   0.000000   0.000000   0.000000   0.000000   0.000000   0.000000
     C  108   0.000000   0.000000   0.000000   0.000000   0.000000   0.000000
     C  109   0.000000   0.000000   0.000000   0.000000   0.000000   0.000000
     N  110   0.000000   0.000000   0.000000   0.000000   0.000000   0.000000
     C  111   0.000000   0.000000   0.000000   0.000000   0.000000   0.000000
     C  112   0.000000   0.000000   0.000000   0.000000   0.000000   0.000000
     H  113   0.000000   0.000000   0.000000   0.000000   0.000000   0.000000
     H  114   0.000000   0.000000   0.000000   0.000000   0.000000   0.000000
     H  115   0.000000   0.000000   0.000000   0.000000   0.000000   0.000000
     H  116   0.000000   0.000000   0.000000   0.000000   0.000000   0.000000
     H  117   0.000000   0.000000   0.000000   0.000000   0.000000   0.000000
     H  118   0.000000   0.000000   0.000000   0.000000   0.000000   0.000000
     C  119   0.000000   0.000000   0.000000   0.000000   0.000000   0.000000
     C  120   0.000000   0.000000   0.000000   0.000000   0.000000   0.000000
     C  121   0.000000   0.000000   0.000000   0.000000   0.000000   0.000000
     C  122   0.000000   0.000000   0.000000   0.000000   0.000000   0.000000
     C  123   0.000000   0.000000   0.000000   0.000000   0.000000   0.000000
     N  124   0.000000   0.000000   0.000000   0.000000   0.000000   0.000000
     C  125   0.000000   0.000000   0.000000   0.000000   0.000000   0.000000
     C  126   0.000000   0.000000   0.000000   0.000000   0.000000   0.000000
     H  127   0.000000   0.000000   0.000000   0.000000   0.000000   0.000000
     H  128   0.000000   0.000000   0.000000   0.000000   0.000000   0.000000
     H  129   0.000000   0.000000   0.000000   0.000000   0.000000   0.000000
     H  130   0.000000   0.000000   0.000000   0.000000   0.000000   0.000000
     H  131   0.000000   0.000000   0.000000   0.000000   0.000000   0.000000
     C  132   0.000000   0.000000   0.000000   0.000000   0.000000   0.000000
     H  133   0.000000   0.000000   0.000000   0.000000   0.000000   0.000000
     H  134   0.000000   0.000000   0.000000   0.000000   0.000000   0.000000
     H  135   0.000000   0.000000   0.000000   0.000000   0.000000   0.000000
     H  136   0.000000   0.000000   0.000000   0.000000   0.000000   0.000000
     C  137   0.000000   0.000000   0.000000   0.000000   0.000000   0.000000
     C  138   0.000000   0.000000   0.000000   0.000000   0.000000   0.000000
     C  139   0.000000   0.000000   0.000000   0.000000   0.000000   0.000000
     C  140   0.000000   0.000000   0.000000   0.000000   0.000000   0.000000
     C  141   0.000000   0.000000   0.000000   0.000000   0.000000   0.000000


                  C 49       C 50       N 51       C 52       C 53       H 54
 ------------------------------------------------------------------------------
     N  142   0.000000   0.000000   0.000000   0.000000   0.000000   0.000000
     C  143   0.000000   0.000000   0.000000   0.000000   0.000000   0.000000
     C  144   0.000000   0.000000   0.000000   0.000000   0.000000   0.000000
     H  145   0.000000   0.000000   0.000000   0.000000   0.000000   0.000000
     H  146   0.000000   0.000000   0.000000   0.000000   0.000000   0.000000
     H  147   0.000000   0.000000   0.000000   0.000000   0.000000   0.000000
     H  148   0.000000   0.000000   0.000000   0.000000   0.000000   0.000000
     H  149   0.000000   0.000000   0.000000   0.000000   0.000000   0.000000
     C  150   0.000000   0.000000   0.000000   0.000000   0.000000   0.000000
     C  151   0.000000   0.000000   0.000000   0.000000   0.000000   0.000000
     C  152   0.000000   0.000000   0.000000   0.000000   0.000000   0.000000
     C  153   0.000000   0.000000   0.000000   0.000000   0.000000   0.000000
     C  154   0.000000   0.000000   0.000000   0.000000   0.000000   0.000000
     N  155   0.000000   0.000000   0.000000   0.000000   0.000000   0.000000
     C  156   0.000000   0.000000   0.000000   0.000000   0.000000   0.000000
     C  157   0.000000   0.000000   0.000000   0.000000   0.000000   0.000000
     H  158   0.000000   0.000000   0.000000   0.000000   0.000000   0.000000
     H  159   0.000000   0.000000   0.000000   0.000000   0.000000   0.000000
     H  160   0.000000   0.000000   0.000000   0.000000   0.000000   0.000000
     H  161   0.000000   0.000000   0.000000   0.000000   0.000000   0.000000
     H  162   0.000000   0.000000   0.000000   0.000000   0.000000   0.000000
     H  163   0.000000   0.000000   0.000000   0.000000   0.000000   0.000000
     C  164   0.000000   0.000000   0.000000   0.000000   0.000001   0.000000
     C  165   0.000000   0.000000   0.000000   0.000000   0.000002   0.000000
     C  166   0.000000   0.000000   0.000000   0.000000   0.000001   0.000000
     C  167   0.000000   0.000000   0.000000   0.000000   0.000000   0.000000
     C  168   0.000000   0.000000   0.000000   0.000000   0.000000   0.000000
     C  169   0.000000   0.000000   0.000000   0.000000   0.000001   0.000000
     C  170   0.000000   0.000000   0.000000   0.000001   0.000027   0.000000
     C  171   0.000000   0.000000   0.000000   0.000005   0.000105   0.000000
     H  172   0.000000   0.000000   0.000000   0.000000   0.000000   0.000000
     H  173   0.000000   0.000000   0.000000   0.000000   0.000000   0.000000
     H  174   0.000000   0.000000   0.000000   0.000000   0.000000   0.000000
     H  175   0.000000   0.000000   0.000000   0.000000   0.000001   0.000000
     H  176   0.000000   0.000000   0.000000   0.000000   0.000001   0.000000
     H  177   0.000000   0.000000   0.000000   0.000000   0.000000   0.000000
     H  178   0.000000   0.000000   0.000000   0.000000   0.000000   0.000000
     C  179   0.000000   0.000000   0.000000   0.000000   0.000000   0.000000
     C  180   0.000000   0.000000   0.000000   0.000000   0.000000   0.000000
     H  181   0.000000   0.000000   0.000000   0.000000   0.000000   0.000000
     H  182   0.000000   0.000000   0.000000   0.000000   0.000000   0.000000
     H  183   0.000000   0.000000   0.000000   0.000000   0.000000   0.000000
     C  184   0.000000   0.000000   0.000000   0.000000   0.000000   0.000000
     C  185   0.000000   0.000000   0.000000   0.000000   0.000000   0.000000
     C  186   0.000000   0.000000   0.000000   0.000000   0.000000   0.000000
     C  187   0.000000   0.000000   0.000000   0.000000   0.000000   0.000000
     C  188   0.000000   0.000000   0.000000   0.000000   0.000000   0.000000


                  C 49       C 50       N 51       C 52       C 53       H 54
 ------------------------------------------------------------------------------
     N  189   0.000000   0.000000   0.000000   0.000000   0.000000   0.000000
     C  190   0.000000   0.000000   0.000000   0.000000   0.000000   0.000000
     C  191   0.000000   0.000000   0.000000   0.000000   0.000001   0.000000
     H  192   0.000000   0.000000   0.000000   0.000000   0.000000   0.000000
     H  193   0.000000   0.000000   0.000000   0.000000   0.000000   0.000000
     H  194   0.000000   0.000000   0.000000   0.000000   0.000000   0.000000
     H  195   0.000000   0.000000   0.000000   0.000000   0.000000   0.000000
     H  196   0.000000   0.000000   0.000000   0.000000   0.000000   0.000000
     H  197   0.000000   0.000000   0.000000   0.000000   0.000000   0.000000
     H  198   0.000000   0.000000   0.000000   0.000000   0.000000   0.000000
     C  199   0.000000   0.000000   0.000000   0.000000   0.000001   0.000000
     C  200   0.000000   0.000000   0.000000   0.000000   0.000000   0.000000
     C  201   0.000000   0.000000   0.000000   0.000000   0.000000   0.000000
     C  202   0.000000   0.000000   0.000000   0.000001   0.000004   0.000000
     C  203   0.000000   0.000000   0.000000   0.000000   0.000000   0.000000
     N  204   0.000000   0.000000   0.000000   0.000000   0.000000   0.000000
     C  205   0.000000   0.000000   0.000000   0.000000   0.000000   0.000000
     C  206   0.000000   0.000000   0.000000   0.000000   0.000000   0.000000
     H  207   0.000000   0.000000   0.000000   0.000000   0.000000   0.000000
     H  208   0.000000   0.000000   0.000000   0.000000   0.000001   0.000000
     H  209   0.000000   0.000000   0.000000   0.000000   0.000000   0.000000
     H  210   0.000000   0.000000   0.000000   0.000000   0.000000   0.000000
     H  211   0.000000   0.000000   0.000000   0.000000   0.000000   0.000000
     H  212   0.000000   0.000000   0.000000   0.000000   0.000000   0.000000
     C  213   0.000034   0.001457   0.000028   0.000041   0.000192   0.000009
     C  214   0.000004   0.000282   0.000007   0.000001   0.000001   0.000000
     C  215   0.000000   0.000001   0.000000   0.000000   0.000002   0.000000
     C  216   0.000001   0.000020   0.000003   0.000011   0.000655   0.000000
     C  217   0.000000   0.000004   0.000000   0.000000   0.000012   0.000000
     N  218   0.000000   0.000016   0.000001   0.000001   0.000019   0.000000
     C  219   0.000000   0.000000   0.000000   0.000000   0.000000   0.000000
     C  220   0.000000   0.000000   0.000000   0.000000   0.000000   0.000000
     H  221   0.000000   0.000002   0.000000   0.000000   0.000000   0.000000
     H  222   0.000000   0.000002   0.000002   0.000000   0.000001   0.000000
     H  223   0.000001   0.000258   0.000007   0.000003   0.000023   0.000000
     H  224   0.000000   0.000002   0.000000   0.000004   0.000005   0.000000
     H  225   0.000000   0.000000   0.000000   0.000000   0.000000   0.000000
     H  226   0.000000   0.000000   0.000000   0.000000   0.000000   0.000000
     H  227   0.000000   0.000000   0.000000   0.000000   0.000000   0.000000
     C  228   0.000000   0.000000   0.000000   0.000000   0.000000   0.000000
     C  229   0.000000   0.000000   0.000000   0.000000   0.000000   0.000000
     C  230   0.000000   0.000000   0.000000   0.000000   0.000000   0.000000
     C  231   0.000000   0.000000   0.000000   0.000000   0.000000   0.000000
     C  232   0.000000   0.000000   0.000000   0.000000   0.000000   0.000000
     N  233   0.000000   0.000000   0.000000   0.000000   0.000000   0.000000
     C  234   0.000000   0.000000   0.000000   0.000000   0.000000   0.000000
     C  235   0.000000   0.000000   0.000000   0.000000   0.000000   0.000000


                  C 49       C 50       N 51       C 52       C 53       H 54
 ------------------------------------------------------------------------------
     H  236   0.000000   0.000000   0.000000   0.000000   0.000000   0.000000
     H  237   0.000000   0.000000   0.000000   0.000000   0.000000   0.000000
     H  238   0.000000   0.000000   0.000000   0.000000   0.000000   0.000000
     H  239   0.000000   0.000000   0.000000   0.000000   0.000000   0.000000
     H  240   0.000000   0.000000   0.000000   0.000000   0.000000   0.000000
     H  241   0.000000   0.000000   0.000000   0.000000   0.000000   0.000000
     H  242   0.000000   0.000000   0.000000   0.000000   0.000000   0.000000
     C  243   0.000000   0.000000   0.000000   0.000000   0.000000   0.000000
     C  244   0.000000   0.000000   0.000000   0.000000   0.000000   0.000000
     C  245   0.000000   0.000000   0.000000   0.000000   0.000000   0.000000
     C  246   0.000008   0.000000   0.000000   0.000000   0.000000   0.000000
     C  247   0.000000   0.000000   0.000000   0.000000   0.000000   0.000000
     N  248   0.000000   0.000000   0.000000   0.000000   0.000000   0.000000
     C  249   0.000000   0.000000   0.000000   0.000000   0.000000   0.000000
     C  250   0.000000   0.000000   0.000000   0.000000   0.000000   0.000000
     H  251   0.000000   0.000000   0.000000   0.000000   0.000000   0.000000
     H  252   0.000000   0.000000   0.000000   0.000000   0.000000   0.000000
     H  253   0.000000   0.000000   0.000000   0.000000   0.000000   0.000000
     H  254   0.000000   0.000000   0.000000   0.000000   0.000000   0.000000
     H  255   0.000000   0.000000   0.000000   0.000000   0.000000   0.000000
     H  256   0.000000   0.000000   0.000000   0.000000   0.000000   0.000000
     H  257   0.000000   0.000000   0.000000   0.000000   0.000000   0.000000
     C  258   0.000000   0.000000   0.000000   0.000000   0.000000   0.000000
     C  259   0.000000   0.000000   0.000000   0.000000   0.000000   0.000000
     C  260   0.000000   0.000000   0.000000   0.000000   0.000000   0.000000
     C  261   0.000000   0.000000   0.000000   0.000000   0.000000   0.000000
     C  262   0.000000   0.000000   0.000000   0.000000   0.000000   0.000000
     N  263   0.000000   0.000000   0.000000   0.000000   0.000000   0.000000
     C  264   0.000000   0.000000   0.000000   0.000000   0.000000   0.000000
     C  265   0.000000   0.000000   0.000000   0.000000   0.000000   0.000000
     H  266   0.000000   0.000000   0.000000   0.000000   0.000000   0.000000
     H  267   0.000000   0.000000   0.000000   0.000000   0.000000   0.000000
     H  268   0.000000   0.000000   0.000000   0.000000   0.000000   0.000000
     H  269   0.000000   0.000000   0.000000   0.000000   0.000000   0.000000
     H  270   0.000000   0.000000   0.000000   0.000000   0.000000   0.000000
     H  271   0.000000   0.000000   0.000000   0.000000   0.000000   0.000000
     C  272   0.000000   0.000000   0.000000   0.000000   0.000000   0.000000
     H  273   0.000000   0.000000   0.000000   0.000000   0.000000   0.000000
     H  274   0.000000   0.000000   0.000000   0.000000   0.000000   0.000000
     H  275   0.000000   0.000000   0.000000   0.000000   0.000000   0.000000
     C  276   0.000000   0.000000   0.000000   0.000000   0.000006   0.000000
     C  277   0.000000   0.000000   0.000000   0.000000   0.000001   0.000000
     C  278   0.000000   0.000000   0.000000   0.000000   0.000015   0.000000
     C  279   0.000000   0.000000   0.000000   0.000000   0.000000   0.000000
     C  280   0.000000   0.000000   0.000000   0.000000   0.000000   0.000000
     N  281   0.000000   0.000000   0.000000   0.000000   0.000013   0.000000
     C  282   0.000000   0.000000   0.000000   0.000053   0.000873   0.000000


                  C 49       C 50       N 51       C 52       C 53       H 54
 ------------------------------------------------------------------------------
     C  283   0.000002   0.000000   0.000001   0.000210   0.007164   0.000000
     H  284   0.000000   0.000000   0.000000   0.000000   0.000000   0.000000
     H  285   0.000000   0.000000   0.000000   0.000000   0.000000   0.000000
     H  286   0.000000   0.000000   0.000000   0.000000   0.000000   0.000000
     H  287   0.000000   0.000000   0.000000   0.000000   0.000002   0.000000
     H  288   0.000000   0.000000   0.000000   0.000005   0.000005   0.000000
     H  289   0.000000   0.000000   0.000000   0.000001   0.000020   0.000000
     C  290   0.000000   0.000000   0.000000   0.000000   0.000000   0.000000
     C  291   0.000000   0.000000   0.000000   0.000000   0.000000   0.000000
     C  292   0.000000   0.000000   0.000000   0.000000   0.000000   0.000000
     C  293   0.000000   0.000000   0.000000   0.000000   0.000000   0.000000
     C  294   0.000000   0.000000   0.000000   0.000000   0.000000   0.000000
     N  295   0.000000   0.000000   0.000000   0.000000   0.000000   0.000000
     C  296   0.000000   0.000000   0.000000   0.000000   0.000007   0.000000
     C  297   0.000000   0.000000   0.000000   0.000000   0.000000   0.000000
     H  298   0.000000   0.000000   0.000000   0.000000   0.000000   0.000000
     H  299   0.000000   0.000000   0.000000   0.000000   0.000000   0.000000
     H  300   0.000000   0.000000   0.000000   0.000000   0.000000   0.000000
     H  301   0.000000   0.000000   0.000000   0.000000   0.000000   0.000000
     H  302   0.000000   0.000000   0.000000   0.000000   0.000000   0.000000
     H  303   0.000000   0.000000   0.000000   0.000000   0.000000   0.000000
     H  304   0.000000   0.000000   0.000000   0.000000   0.000000   0.000000
     C  305   0.000000   0.000000   0.000000   0.000000   0.000000   0.000000
     C  306   0.000000   0.000000   0.000000   0.000000   0.000001   0.000000
     C  307   0.000000   0.000000   0.000000   0.000000   0.000000   0.000000
     C  308   0.000000   0.000000   0.000000   0.000000   0.000000   0.000000
     C  309   0.000000   0.000000   0.000000   0.000000   0.000000   0.000000
     N  310   0.000000   0.000000   0.000000   0.000000   0.000000   0.000000
     C  311   0.000000   0.000000   0.000000   0.000001   0.000004   0.000000
     C  312   0.000000   0.000000   0.000000   0.000000   0.000009   0.000000
     H  313   0.000000   0.000000   0.000000   0.000000   0.000000   0.000000
     H  314   0.000000   0.000000   0.000000   0.000000   0.000000   0.000000
     H  315   0.000000   0.000000   0.000000   0.000000   0.000000   0.000000
     H  316   0.000000   0.000000   0.000000   0.000000   0.000000   0.000000
     H  317   0.000000   0.000000   0.000000   0.000000   0.000000   0.000000
     C  318   0.000000   0.000000   0.000000   0.000000   0.000000   0.000000
     C  319   0.000000   0.000000   0.000000   0.000000   0.000000   0.000000
     C  320   0.000000   0.000000   0.000000   0.000000   0.000000   0.000000
     C  321   0.000000   0.000000   0.000000   0.000000   0.000000   0.000000
     C  322   0.000000   0.000000   0.000000   0.000000   0.000000   0.000000
     N  323   0.000000   0.000000   0.000000   0.000000   0.000000   0.000000
     C  324   0.000000   0.000000   0.000000   0.000000   0.000000   0.000000
     C  325   0.000000   0.000000   0.000000   0.000000   0.000000   0.000000
     H  326   0.000000   0.000000   0.000000   0.000000   0.000000   0.000000
     H  327   0.000000   0.000000   0.000000   0.000000   0.000000   0.000000
     H  328   0.000000   0.000000   0.000000   0.000000   0.000000   0.000000
     H  329   0.000000   0.000000   0.000000   0.000000   0.000000   0.000000


                  C 49       C 50       N 51       C 52       C 53       H 54
 ------------------------------------------------------------------------------
     H  330   0.000000   0.000000   0.000000   0.000000   0.000000   0.000000
     H  331   0.000000   0.000000   0.000000   0.000000   0.000000   0.000000
     H  332   0.000000   0.000000   0.000000   0.000000   0.000000   0.000000


                  H 55       H 56       H 57       H 58       H 59       C 60
 ------------------------------------------------------------------------------
     H   55   0.985086
     H   56   0.000012   0.992593
     H   57   0.000001   0.003136   0.988783
     H   58   0.000345   0.000057   0.000003   0.986765
     H   59   0.000124   0.000005   0.008114   0.000593   0.983359
     C   60   0.000000   0.000015   0.000004   0.000000   0.000010   3.954490
     C   61   0.000001   0.000080   0.000179   0.000003   0.000286   1.418977
     C   62   0.000000   0.004235   0.000047   0.000000   0.000006   0.004314
     C   63   0.000000   0.000035   0.000001   0.000000   0.000005   1.416965
     C   64   0.000000   0.000259   0.000011   0.000000   0.000003   0.120058
     N   65   0.000000   0.000061   0.000000   0.000000   0.000001   0.013556
     C   66   0.000004   0.001975   0.000212   0.000008   0.000034   0.004778
     C   67   0.000007   0.000078   0.000088   0.000003   0.000006   0.000056
     H   68   0.000000   0.000011   0.000726   0.000006   0.007201   0.004844
     H   69   0.000000   0.000002   0.000001   0.000000   0.000016   0.960355
     H   70   0.000000   0.000001   0.000000   0.000000   0.000000   0.008208
     H   71   0.000003   0.000164   0.000002   0.000006   0.000026   0.000226
     H   72   0.000001   0.000796   0.000002   0.000000   0.000000   0.000029
     H   73   0.000000   0.000013   0.000006   0.000000   0.000000   0.000003
     H   74   0.000000   0.000006   0.000000   0.000000   0.000000   0.000095
     C   75   0.000001   0.000000   0.000000   0.000248   0.000007   0.000000
     C   76   0.000000   0.000000   0.000000   0.000007   0.000000   0.000000
     C   77   0.000000   0.000000   0.000000   0.000001   0.000000   0.000000
     C   78   0.000000   0.000000   0.000000   0.000128   0.000001   0.000000
     C   79   0.000000   0.000000   0.000000   0.000001   0.000000   0.000001
     N   80   0.000000   0.000000   0.000000   0.000005   0.000000   0.000000
     C   81   0.000000   0.000001   0.000001   0.000000   0.000000   0.000005
     C   82   0.000001   0.000001   0.000004   0.000001   0.000003   0.000123
     H   83   0.000000   0.000000   0.000000   0.000000   0.000000   0.000000
     H   84   0.000001   0.000000   0.000000   0.000000   0.000000   0.000000
     H   85   0.000001   0.000000   0.000000   0.002787   0.000000   0.000000
     H   86   0.000000   0.000000   0.000000   0.000524   0.000000   0.000000
     H   87   0.000009   0.000000   0.000000   0.000000   0.000000   0.000000
     H   88   0.000000   0.000002   0.000000   0.000000   0.000000   0.000015
     H   89   0.000004   0.000003   0.000000   0.000001   0.000003   0.000001
     C   90   0.000000   0.000000   0.000000   0.000000   0.000000   0.000001
     C   91   0.000000   0.000000   0.000000   0.000000   0.000000   0.000002
     C   92   0.000000   0.000000   0.000000   0.000000   0.000000   0.000010
     C   93   0.000000   0.000000   0.000000   0.000001   0.000000   0.000021
     C   94   0.000000   0.000000   0.000000   0.000000   0.000000   0.000048
     N   95   0.000000   0.000000   0.000000   0.000000   0.000000   0.000060
     C   96   0.000000   0.000000   0.000000   0.000000   0.000000   0.000000
     C   97   0.000000   0.000000   0.000000   0.000000   0.000000   0.000001
     H   98   0.000001   0.000000   0.000000   0.000001   0.000000   0.000000
     H   99   0.000000   0.000000   0.000000   0.000025   0.000001   0.000001
     H  100   0.000000   0.000000   0.000000   0.000000   0.000000   0.000000


                  H 55       H 56       H 57       H 58       H 59       C 60
 ------------------------------------------------------------------------------
     H  101   0.000000   0.000000   0.000000   0.000000   0.000000   0.000000
     H  102   0.000003   0.000000   0.000000   0.000000   0.000000   0.000000
     H  103   0.000000   0.000000   0.000000   0.000000   0.000000   0.000005
     H  104   0.000000   0.000000   0.000000   0.000000   0.000000   0.000001
     C  105   0.000000   0.000000   0.000000   0.000000   0.000000   0.000000
     C  106   0.000000   0.000000   0.000000   0.000000   0.000000   0.000000
     C  107   0.000000   0.000000   0.000000   0.000000   0.000000   0.000000
     C  108   0.000000   0.000000   0.000000   0.000000   0.000000   0.000000
     C  109   0.000000   0.000000   0.000000   0.000000   0.000000   0.000000
     N  110   0.000000   0.000000   0.000000   0.000000   0.000000   0.000000
     C  111   0.000000   0.000000   0.000000   0.000000   0.000000   0.000000
     C  112   0.000000   0.000000   0.000000   0.000000   0.000000   0.000000
     H  113   0.000000   0.000000   0.000000   0.000000   0.000000   0.000000
     H  114   0.000000   0.000000   0.000000   0.000000   0.000000   0.000000
     H  115   0.000000   0.000000   0.000000   0.000000   0.000000   0.000000
     H  116   0.000000   0.000000   0.000000   0.000000   0.000000   0.000000
     H  117   0.000000   0.000000   0.000000   0.000000   0.000000   0.000000
     H  118   0.000000   0.000000   0.000000   0.000000   0.000000   0.000000
     C  119   0.000000   0.000000   0.000000   0.000000   0.000000   0.000000
     C  120   0.000000   0.000000   0.000000   0.000000   0.000000   0.000000
     C  121   0.000000   0.000000   0.000000   0.000000   0.000000   0.000000
     C  122   0.000000   0.000000   0.000000   0.000000   0.000000   0.000000
     C  123   0.000000   0.000000   0.000000   0.000000   0.000000   0.000000
     N  124   0.000000   0.000000   0.000000   0.000000   0.000000   0.000000
     C  125   0.000000   0.000000   0.000000   0.000000   0.000000   0.000000
     C  126   0.000000   0.000000   0.000000   0.000000   0.000000   0.000000
     H  127   0.000000   0.000000   0.000000   0.000000   0.000000   0.000000
     H  128   0.000000   0.000000   0.000000   0.000000   0.000000   0.000000
     H  129   0.000000   0.000000   0.000000   0.000000   0.000000   0.000000
     H  130   0.000000   0.000000   0.000000   0.000000   0.000000   0.000000
     H  131   0.000000   0.000000   0.000000   0.000000   0.000000   0.000000
     C  132   0.000000   0.000000   0.000000   0.000000   0.000000   0.000000
     H  133   0.000000   0.000000   0.000000   0.000000   0.000000   0.000000
     H  134   0.000000   0.000000   0.000000   0.000000   0.000000   0.000000
     H  135   0.000000   0.000000   0.000000   0.000000   0.000000   0.000000
     H  136   0.000000   0.000000   0.000000   0.000000   0.000000   0.000000
     C  137   0.000000   0.000000   0.000000   0.000000   0.000000   0.000000
     C  138   0.000000   0.000000   0.000000   0.000000   0.000000   0.000000
     C  139   0.000000   0.000000   0.000000   0.000000   0.000000   0.000000
     C  140   0.000000   0.000000   0.000000   0.000000   0.000000   0.000000
     C  141   0.000000   0.000000   0.000000   0.000000   0.000000   0.000000
     N  142   0.000000   0.000000   0.000000   0.000000   0.000000   0.000000
     C  143   0.000000   0.000000   0.000000   0.000000   0.000000   0.000000
     C  144   0.000000   0.000000   0.000000   0.000000   0.000000   0.000000
     H  145   0.000000   0.000000   0.000000   0.000000   0.000000   0.000000
     H  146   0.000000   0.000000   0.000000   0.000000   0.000000   0.000000
     H  147   0.000000   0.000000   0.000000   0.000000   0.000000   0.000000


                  H 55       H 56       H 57       H 58       H 59       C 60
 ------------------------------------------------------------------------------
     H  148   0.000000   0.000000   0.000000   0.000000   0.000000   0.000000
     H  149   0.000000   0.000000   0.000000   0.000000   0.000000   0.000000
     C  150   0.000000   0.000000   0.000000   0.000000   0.000000   0.000000
     C  151   0.000000   0.000000   0.000000   0.000000   0.000000   0.000000
     C  152   0.000000   0.000000   0.000000   0.000000   0.000000   0.000000
     C  153   0.000000   0.000000   0.000000   0.000000   0.000000   0.000000
     C  154   0.000000   0.000000   0.000000   0.000000   0.000000   0.000000
     N  155   0.000000   0.000000   0.000000   0.000000   0.000000   0.000000
     C  156   0.000000   0.000000   0.000000   0.000000   0.000000   0.000000
     C  157   0.000000   0.000000   0.000000   0.000000   0.000000   0.000000
     H  158   0.000000   0.000000   0.000000   0.000000   0.000000   0.000000
     H  159   0.000000   0.000000   0.000000   0.000000   0.000000   0.000000
     H  160   0.000000   0.000000   0.000000   0.000000   0.000000   0.000000
     H  161   0.000000   0.000000   0.000000   0.000000   0.000000   0.000000
     H  162   0.000000   0.000000   0.000000   0.000000   0.000000   0.000000
     H  163   0.000000   0.000000   0.000000   0.000000   0.000000   0.000000
     C  164   0.000000   0.000000   0.000000   0.000000   0.000000   0.000000
     C  165   0.000000   0.000000   0.000000   0.000000   0.000000   0.000000
     C  166   0.000000   0.000000   0.000000   0.000000   0.000000   0.000000
     C  167   0.000000   0.000000   0.000000   0.000000   0.000000   0.000000
     C  168   0.000000   0.000000   0.000000   0.000000   0.000000   0.000000
     C  169   0.000000   0.000000   0.000000   0.000000   0.000000   0.000000
     C  170   0.000000   0.000000   0.000000   0.000000   0.000000   0.000000
     C  171   0.000000   0.000000   0.000000   0.000000   0.000000   0.000000
     H  172   0.000000   0.000000   0.000000   0.000000   0.000000   0.000000
     H  173   0.000000   0.000000   0.000000   0.000000   0.000000   0.000000
     H  174   0.000000   0.000000   0.000000   0.000000   0.000000   0.000000
     H  175   0.000000   0.000000   0.000000   0.000000   0.000000   0.000000
     H  176   0.000000   0.000000   0.000000   0.000000   0.000000   0.000000
     H  177   0.000000   0.000000   0.000000   0.000000   0.000000   0.000000
     H  178   0.000000   0.000000   0.000000   0.000000   0.000000   0.000000
     C  179   0.000000   0.000000   0.000000   0.000000   0.000000   0.000000
     C  180   0.000000   0.000000   0.000000   0.000000   0.000000   0.000000
     H  181   0.000000   0.000000   0.000000   0.000000   0.000000   0.000000
     H  182   0.000000   0.000000   0.000000   0.000000   0.000000   0.000000
     H  183   0.000000   0.000000   0.000000   0.000000   0.000000   0.000000
     C  184   0.000000   0.000000   0.000000   0.000000   0.000000   0.000000
     C  185   0.000000   0.000000   0.000000   0.000000   0.000000   0.000000
     C  186   0.000000   0.000000   0.000000   0.000000   0.000000   0.000000
     C  187   0.000000   0.000000   0.000000   0.000000   0.000000   0.000000
     C  188   0.000000   0.000000   0.000000   0.000000   0.000000   0.000000
     N  189   0.000000   0.000000   0.000000   0.000000   0.000000   0.000000
     C  190   0.000000   0.000000   0.000000   0.000000   0.000000   0.000000
     C  191   0.000000   0.000000   0.000000   0.000000   0.000000   0.000000
     H  192   0.000000   0.000000   0.000000   0.000000   0.000000   0.000000
     H  193   0.000000   0.000000   0.000000   0.000000   0.000000   0.000000
     H  194   0.000000   0.000000   0.000000   0.000000   0.000000   0.000000


                  H 55       H 56       H 57       H 58       H 59       C 60
 ------------------------------------------------------------------------------
     H  195   0.000000   0.000000   0.000000   0.000000   0.000000   0.000000
     H  196   0.000000   0.000000   0.000000   0.000000   0.000000   0.000000
     H  197   0.000000   0.000000   0.000000   0.000000   0.000000   0.000000
     H  198   0.000000   0.000000   0.000000   0.000000   0.000000   0.000000
     C  199   0.000000   0.000000   0.000001   0.000000   0.000000   0.000000
     C  200   0.000000   0.000000   0.000000   0.000000   0.000000   0.000000
     C  201   0.000000   0.000000   0.000000   0.000000   0.000000   0.000000
     C  202   0.000000   0.000000   0.000001   0.000000   0.000000   0.000000
     C  203   0.000000   0.000000   0.000000   0.000000   0.000000   0.000000
     N  204   0.000000   0.000000   0.000000   0.000000   0.000000   0.000000
     C  205   0.000000   0.000000   0.000000   0.000000   0.000000   0.000000
     C  206   0.000000   0.000000   0.000000   0.000000   0.000000   0.000001
     H  207   0.000000   0.000000   0.000000   0.000000   0.000000   0.000000
     H  208   0.000000   0.000000   0.000000   0.000000   0.000000   0.000000
     H  209   0.000000   0.000000   0.000000   0.000000   0.000000   0.000000
     H  210   0.000000   0.000000   0.000000   0.000000   0.000000   0.000000
     H  211   0.000000   0.000000   0.000000   0.000000   0.000000   0.000000
     H  212   0.000000   0.000000   0.000000   0.000000   0.000000   0.000000
     C  213   0.000000   0.000001   0.000007   0.000020   0.000060   0.000015
     C  214   0.000000   0.000000   0.000001   0.000010   0.000011   0.000002
     C  215   0.000000   0.000000   0.000000   0.000002   0.000001   0.000005
     C  216   0.000000   0.000005   0.000014   0.000002   0.000009   0.000017
     C  217   0.000000   0.000000   0.000000   0.000000   0.000000   0.000001
     N  218   0.000000   0.000000   0.000004   0.000000   0.000002   0.000002
     C  219   0.000000   0.000000   0.000000   0.000000   0.000000   0.000000
     C  220   0.000000   0.000000   0.000000   0.000000   0.000000   0.000000
     H  221   0.000000   0.000000   0.000000   0.000000   0.000000   0.000002
     H  222   0.000000   0.000000   0.000000   0.000303   0.000002   0.000000
     H  223   0.000000   0.000000   0.000234   0.001376   0.011154   0.000001
     H  224   0.000000   0.000000   0.000723   0.000000   0.000135   0.000003
     H  225   0.000000   0.000000   0.000000   0.000000   0.000000   0.000000
     H  226   0.000000   0.000000   0.000000   0.000000   0.000000   0.000000
     H  227   0.000000   0.000000   0.000000   0.000000   0.000000   0.000000
     C  228   0.000000   0.000000   0.000000   0.000000   0.000000   0.000026
     C  229   0.000000   0.000000   0.000000   0.000000   0.000000   0.000022
     C  230   0.000000   0.000000   0.000000   0.000000   0.000000   0.000085
     C  231   0.000000   0.000000   0.000000   0.000000   0.000000   0.000089
     C  232   0.000000   0.000000   0.000000   0.000000   0.000000   0.000584
     N  233   0.000000   0.000000   0.000000   0.000000   0.000000   0.000379
     C  234   0.000000   0.000000   0.000000   0.000000   0.000000   0.000000
     C  235   0.000000   0.000000   0.000000   0.000000   0.000000   0.000000
     H  236   0.000000   0.000000   0.000000   0.000000   0.000000   0.000000
     H  237   0.000000   0.000000   0.000000   0.000000   0.000000   0.000001
     H  238   0.000000   0.000000   0.000000   0.000000   0.000000   0.000000
     H  239   0.000000   0.000000   0.000000   0.000000   0.000000   0.000000
     H  240   0.000000   0.000000   0.000000   0.000000   0.000000   0.000000
     H  241   0.000000   0.000000   0.000000   0.000000   0.000000   0.000029


                  H 55       H 56       H 57       H 58       H 59       C 60
 ------------------------------------------------------------------------------
     H  242   0.000000   0.000000   0.000000   0.000000   0.000000   0.000001
     C  243   0.000000   0.000000   0.000000   0.000000   0.000000   0.000000
     C  244   0.000000   0.000000   0.000000   0.000000   0.000000   0.000000
     C  245   0.000000   0.000000   0.000000   0.000000   0.000000   0.000000
     C  246   0.000000   0.000000   0.000000   0.000000   0.000000   0.000000
     C  247   0.000000   0.000000   0.000000   0.000000   0.000000   0.000000
     N  248   0.000000   0.000000   0.000000   0.000000   0.000000   0.000000
     C  249   0.000000   0.000000   0.000000   0.000000   0.000000   0.000000
     C  250   0.000000   0.000000   0.000000   0.000000   0.000000   0.000000
     H  251   0.000000   0.000000   0.000000   0.000000   0.000000   0.000000
     H  252   0.000000   0.000000   0.000000   0.000000   0.000000   0.000000
     H  253   0.000008   0.000000   0.000000   0.000000   0.000000   0.000000
     H  254   0.000000   0.000000   0.000000   0.000000   0.000000   0.000000
     H  255   0.000000   0.000000   0.000000   0.000000   0.000000   0.000000
     H  256   0.000000   0.000000   0.000000   0.000000   0.000000   0.000000
     H  257   0.000000   0.000000   0.000000   0.000000   0.000000   0.000000
     C  258   0.000000   0.000000   0.000000   0.000000   0.000000   0.000000
     C  259   0.000000   0.000000   0.000000   0.000000   0.000000   0.000000
     C  260   0.000000   0.000000   0.000000   0.000000   0.000000   0.000000
     C  261   0.000000   0.000000   0.000000   0.000000   0.000000   0.000000
     C  262   0.000000   0.000000   0.000000   0.000000   0.000000   0.000000
     N  263   0.000000   0.000000   0.000000   0.000000   0.000000   0.000000
     C  264   0.000000   0.000000   0.000000   0.000000   0.000000   0.000000
     C  265   0.000000   0.000000   0.000000   0.000000   0.000000   0.000000
     H  266   0.000000   0.000000   0.000000   0.000000   0.000000   0.000000
     H  267   0.000000   0.000000   0.000000   0.000000   0.000000   0.000000
     H  268   0.000000   0.000000   0.000000   0.000000   0.000000   0.000000
     H  269   0.000000   0.000000   0.000000   0.000000   0.000000   0.000000
     H  270   0.000000   0.000000   0.000000   0.000000   0.000000   0.000000
     H  271   0.000000   0.000000   0.000000   0.000000   0.000000   0.000000
     C  272   0.000000   0.000000   0.000000   0.000000   0.000000   0.000000
     H  273   0.000000   0.000000   0.000000   0.000000   0.000000   0.000000
     H  274   0.000000   0.000000   0.000000   0.000000   0.000000   0.000000
     H  275   0.000000   0.000000   0.000000   0.000000   0.000000   0.000000
     C  276   0.000000   0.000000   0.000000   0.000000   0.000000   0.000000
     C  277   0.000000   0.000000   0.000000   0.000000   0.000000   0.000000
     C  278   0.000000   0.000000   0.000000   0.000000   0.000000   0.000000
     C  279   0.000000   0.000000   0.000000   0.000000   0.000000   0.000000
     C  280   0.000000   0.000000   0.000001   0.000000   0.000000   0.000000
     N  281   0.000000   0.000000   0.000000   0.000000   0.000000   0.000000
     C  282   0.000000   0.000001   0.000006   0.000000   0.000000   0.000000
     C  283   0.000000   0.000012   0.000020   0.000000   0.000001   0.000000
     H  284   0.000000   0.000000   0.000000   0.000000   0.000000   0.000000
     H  285   0.000000   0.000000   0.000000   0.000000   0.000000   0.000000
     H  286   0.000000   0.000000   0.000000   0.000000   0.000000   0.000000
     H  287   0.000000   0.000000   0.000000   0.000000   0.000000   0.000000
     H  288   0.000000   0.000000   0.000003   0.000000   0.000000   0.000000


                  H 55       H 56       H 57       H 58       H 59       C 60
 ------------------------------------------------------------------------------
     H  289   0.000000   0.000000   0.000002   0.000000   0.000000   0.000000
     C  290   0.000000   0.000000   0.000000   0.000000   0.000000   0.000000
     C  291   0.000000   0.000000   0.000000   0.000000   0.000000   0.000000
     C  292   0.000000   0.000000   0.000000   0.000000   0.000000   0.000000
     C  293   0.000000   0.000000   0.000000   0.000000   0.000000   0.000000
     C  294   0.000000   0.000000   0.000000   0.000000   0.000000   0.000000
     N  295   0.000000   0.000000   0.000000   0.000000   0.000000   0.000000
     C  296   0.000000   0.000000   0.000002   0.000000   0.000000   0.000000
     C  297   0.000000   0.000000   0.000000   0.000000   0.000000   0.000000
     H  298   0.000000   0.000000   0.000000   0.000000   0.000000   0.000000
     H  299   0.000000   0.000000   0.000000   0.000000   0.000000   0.000000
     H  300   0.000000   0.000000   0.000000   0.000000   0.000000   0.000000
     H  301   0.000000   0.000000   0.000000   0.000000   0.000000   0.000000
     H  302   0.000000   0.000000   0.000000   0.000000   0.000000   0.000000
     H  303   0.000000   0.000000   0.000000   0.000000   0.000000   0.000000
     H  304   0.000000   0.000000   0.000000   0.000000   0.000000   0.000000
     C  305   0.000000   0.000000   0.000000   0.000000   0.000000   0.000000
     C  306   0.000000   0.000000   0.000000   0.000000   0.000000   0.000000
     C  307   0.000000   0.000000   0.000000   0.000000   0.000000   0.000000
     C  308   0.000000   0.000000   0.000000   0.000000   0.000000   0.000000
     C  309   0.000000   0.000000   0.000000   0.000000   0.000000   0.000000
     N  310   0.000000   0.000000   0.000000   0.000000   0.000000   0.000000
     C  311   0.000000   0.000000   0.000000   0.000000   0.000000   0.000000
     C  312   0.000000   0.000000   0.000000   0.000000   0.000000   0.000000
     H  313   0.000000   0.000000   0.000000   0.000000   0.000000   0.000000
     H  314   0.000000   0.000000   0.000000   0.000000   0.000000   0.000000
     H  315   0.000000   0.000000   0.000000   0.000000   0.000000   0.000000
     H  316   0.000000   0.000000   0.000000   0.000000   0.000000   0.000000
     H  317   0.000000   0.000000   0.000000   0.000000   0.000000   0.000000
     C  318   0.000000   0.000000   0.000000   0.000000   0.000000   0.000000
     C  319   0.000000   0.000000   0.000000   0.000000   0.000000   0.000000
     C  320   0.000000   0.000000   0.000000   0.000000   0.000000   0.000000
     C  321   0.000000   0.000000   0.000000   0.000000   0.000000   0.000000
     C  322   0.000000   0.000000   0.000000   0.000000   0.000000   0.000000
     N  323   0.000000   0.000000   0.000000   0.000000   0.000000   0.000000
     C  324   0.000000   0.000000   0.000000   0.000000   0.000000   0.000000
     C  325   0.000000   0.000000   0.000000   0.000000   0.000000   0.000000
     H  326   0.000000   0.000000   0.000000   0.000000   0.000000   0.000000
     H  327   0.000000   0.000000   0.000000   0.000000   0.000000   0.000000
     H  328   0.000000   0.000000   0.000000   0.000000   0.000000   0.000000
     H  329   0.000000   0.000000   0.000000   0.000000   0.000000   0.000000
     H  330   0.000000   0.000000   0.000000   0.000000   0.000000   0.000000
     H  331   0.000000   0.000000   0.000000   0.000000   0.000000   0.000000
     H  332   0.000000   0.000000   0.000000   0.000000   0.000000   0.000000


                  C 61       C 62       C 63       C 64       N 65       C 66
 ------------------------------------------------------------------------------
     C   61   3.953236
     C   62   1.419119   3.958286
     C   63   0.005407   0.121271   3.940846
     C   64   0.006403   1.371906   0.004663   3.942826
     N   65   0.105330   0.015166   1.416257   1.450674   3.030266
     C   66   0.007573   0.978783   0.000318   0.008224   0.005332   3.954611
     C   67   0.006609   0.004063   0.002734   0.005987   0.000066   0.970916
     H   68   0.948311   0.005218   0.004931   0.004574   0.000170   0.001768
     H   69   0.004898   0.004850   0.004512   0.000085   0.005700   0.000383
     H   70   0.004478   0.000046   0.952775   0.008297   0.007551   0.000125
     H   71   0.005042   0.002335   0.000907   0.002047   0.000087   0.959784
     H   72   0.000310   0.003166   0.000115   0.000222   0.000018   0.002735
     H   73   0.000029   0.000213   0.000016   0.000126   0.000003   0.001991
     H   74   0.003992   0.009587   0.008629   0.951079   0.007584   0.001074
     C   75   0.000000   0.000000   0.000000   0.000000   0.000000   0.000002
     C   76   0.000000   0.000000   0.000000   0.000001   0.000000   0.000004
     C   77   0.000001   0.000000   0.000000   0.000001   0.000000   0.000028
     C   78   0.000000   0.000001   0.000000   0.000032   0.000001   0.000004
     C   79   0.000005   0.000001   0.000001   0.000005   0.000002   0.000021
     N   80   0.000002   0.000007   0.000001   0.000038   0.000001   0.000019
     C   81   0.000025   0.000048   0.000002   0.000008   0.000001   0.005837
     C   82   0.001538   0.003059   0.000231   0.001309   0.000189   0.003673
     H   83   0.000000   0.000000   0.000000   0.000000   0.000000   0.000000
     H   84   0.000000   0.000000   0.000000   0.000000   0.000000   0.000001
     H   85   0.000000   0.000000   0.000000   0.000000   0.000000   0.000000
     H   86   0.000000   0.000000   0.000000   0.000001   0.000000   0.000000
     H   87   0.000021   0.000005   0.000006   0.000016   0.000002   0.000002
     H   88   0.000225   0.003232   0.000015   0.000642   0.000005   0.000706
     H   89   0.000255   0.000122   0.000005   0.000001   0.000004   0.000286
     C   90   0.000009   0.000001   0.000001   0.000000   0.000000   0.000001
     C   91   0.000003   0.000001   0.000001   0.000000   0.000000   0.000001
     C   92   0.000002   0.000000   0.000005   0.000001   0.000002   0.000000
     C   93   0.000011   0.000001   0.000001   0.000000   0.000000   0.000000
     C   94   0.000002   0.000001   0.000019   0.000001   0.000002   0.000000
     N   95   0.000008   0.000000   0.000004   0.000001   0.000001   0.000000
     C   96   0.000001   0.000005   0.000001   0.000002   0.000001   0.000002
     C   97   0.000008   0.000016   0.000003   0.000006   0.000000   0.000409
     H   98   0.000000   0.000000   0.000000   0.000000   0.000000   0.000000
     H   99   0.000001   0.000000   0.000000   0.000000   0.000000   0.000000
     H  100   0.000000   0.000000   0.000001   0.000000   0.000000   0.000003
     H  101   0.000000   0.000002   0.000000   0.000000   0.000000   0.000079
     H  102   0.000000   0.000001   0.000000   0.000000   0.000000   0.000005
     H  103   0.000000   0.000000   0.000002   0.000000   0.000000   0.000000
     H  104   0.000000   0.000000   0.000003   0.000000   0.000000   0.000000
     C  105   0.000000   0.000000   0.000000   0.000000   0.000000   0.000000
     C  106   0.000000   0.000000   0.000000   0.000000   0.000000   0.000000


                  C 61       C 62       C 63       C 64       N 65       C 66
 ------------------------------------------------------------------------------
     C  107   0.000000   0.000000   0.000000   0.000000   0.000000   0.000000
     C  108   0.000000   0.000000   0.000000   0.000000   0.000000   0.000000
     C  109   0.000000   0.000000   0.000000   0.000000   0.000000   0.000000
     N  110   0.000000   0.000000   0.000000   0.000000   0.000000   0.000000
     C  111   0.000000   0.000000   0.000000   0.000000   0.000000   0.000003
     C  112   0.000000   0.000000   0.000000   0.000000   0.000000   0.000000
     H  113   0.000000   0.000000   0.000000   0.000000   0.000000   0.000000
     H  114   0.000000   0.000000   0.000000   0.000000   0.000000   0.000000
     H  115   0.000000   0.000000   0.000000   0.000000   0.000000   0.000000
     H  116   0.000000   0.000000   0.000000   0.000000   0.000000   0.000000
     H  117   0.000000   0.000000   0.000000   0.000000   0.000000   0.000000
     H  118   0.000000   0.000000   0.000000   0.000000   0.000000   0.000000
     C  119   0.000000   0.000000   0.000000   0.000000   0.000000   0.000000
     C  120   0.000000   0.000000   0.000000   0.000000   0.000000   0.000000
     C  121   0.000000   0.000000   0.000000   0.000000   0.000000   0.000000
     C  122   0.000000   0.000000   0.000000   0.000000   0.000000   0.000000
     C  123   0.000000   0.000000   0.000000   0.000000   0.000000   0.000000
     N  124   0.000000   0.000000   0.000000   0.000000   0.000000   0.000000
     C  125   0.000000   0.000000   0.000000   0.000000   0.000000   0.000000
     C  126   0.000000   0.000000   0.000000   0.000000   0.000000   0.000000
     H  127   0.000000   0.000000   0.000000   0.000000   0.000000   0.000000
     H  128   0.000000   0.000000   0.000000   0.000000   0.000000   0.000000
     H  129   0.000000   0.000000   0.000000   0.000000   0.000000   0.000000
     H  130   0.000000   0.000000   0.000000   0.000000   0.000000   0.000000
     H  131   0.000000   0.000000   0.000000   0.000000   0.000000   0.000000
     C  132   0.000000   0.000000   0.000000   0.000000   0.000000   0.000000
     H  133   0.000000   0.000000   0.000000   0.000000   0.000000   0.000000
     H  134   0.000000   0.000000   0.000000   0.000000   0.000000   0.000000
     H  135   0.000000   0.000000   0.000000   0.000000   0.000000   0.000000
     H  136   0.000000   0.000000   0.000000   0.000000   0.000000   0.000000
     C  137   0.000000   0.000000   0.000000   0.000000   0.000000   0.000000
     C  138   0.000000   0.000000   0.000000   0.000000   0.000000   0.000000
     C  139   0.000000   0.000000   0.000000   0.000000   0.000000   0.000000
     C  140   0.000000   0.000000   0.000000   0.000000   0.000000   0.000000
     C  141   0.000000   0.000000   0.000000   0.000000   0.000000   0.000000
     N  142   0.000000   0.000000   0.000000   0.000000   0.000000   0.000000
     C  143   0.000000   0.000000   0.000000   0.000000   0.000000   0.000000
     C  144   0.000000   0.000000   0.000000   0.000000   0.000000   0.000000
     H  145   0.000000   0.000000   0.000000   0.000000   0.000000   0.000000
     H  146   0.000000   0.000000   0.000000   0.000000   0.000000   0.000000
     H  147   0.000000   0.000000   0.000000   0.000000   0.000000   0.000000
     H  148   0.000000   0.000000   0.000000   0.000000   0.000000   0.000000
     H  149   0.000000   0.000000   0.000000   0.000000   0.000000   0.000000
     C  150   0.000000   0.000000   0.000000   0.000000   0.000000   0.000000
     C  151   0.000000   0.000000   0.000000   0.000000   0.000000   0.000000
     C  152   0.000000   0.000000   0.000000   0.000000   0.000000   0.000000
     C  153   0.000000   0.000000   0.000000   0.000000   0.000000   0.000000


                  C 61       C 62       C 63       C 64       N 65       C 66
 ------------------------------------------------------------------------------
     C  154   0.000000   0.000000   0.000000   0.000000   0.000000   0.000000
     N  155   0.000000   0.000000   0.000000   0.000000   0.000000   0.000000
     C  156   0.000000   0.000000   0.000000   0.000000   0.000000   0.000000
     C  157   0.000000   0.000000   0.000000   0.000000   0.000000   0.000000
     H  158   0.000000   0.000000   0.000000   0.000000   0.000000   0.000000
     H  159   0.000000   0.000000   0.000000   0.000000   0.000000   0.000000
     H  160   0.000000   0.000000   0.000000   0.000000   0.000000   0.000000
     H  161   0.000000   0.000000   0.000000   0.000000   0.000000   0.000000
     H  162   0.000000   0.000000   0.000000   0.000000   0.000000   0.000000
     H  163   0.000000   0.000000   0.000000   0.000000   0.000000   0.000000
     C  164   0.000000   0.000000   0.000000   0.000000   0.000000   0.000000
     C  165   0.000000   0.000000   0.000000   0.000000   0.000000   0.000000
     C  166   0.000000   0.000000   0.000000   0.000000   0.000000   0.000000
     C  167   0.000000   0.000000   0.000000   0.000000   0.000000   0.000000
     C  168   0.000000   0.000000   0.000000   0.000000   0.000000   0.000000
     C  169   0.000000   0.000000   0.000000   0.000000   0.000000   0.000000
     C  170   0.000000   0.000000   0.000000   0.000000   0.000000   0.000000
     C  171   0.000000   0.000000   0.000000   0.000000   0.000000   0.000001
     H  172   0.000000   0.000000   0.000000   0.000000   0.000000   0.000000
     H  173   0.000000   0.000000   0.000000   0.000000   0.000000   0.000000
     H  174   0.000000   0.000000   0.000000   0.000000   0.000000   0.000000
     H  175   0.000000   0.000000   0.000000   0.000000   0.000000   0.000000
     H  176   0.000000   0.000000   0.000000   0.000000   0.000000   0.000000
     H  177   0.000000   0.000000   0.000000   0.000000   0.000000   0.000000
     H  178   0.000000   0.000000   0.000000   0.000000   0.000000   0.000000
     C  179   0.000000   0.000000   0.000000   0.000000   0.000000   0.000000
     C  180   0.000000   0.000000   0.000000   0.000000   0.000000   0.000000
     H  181   0.000000   0.000000   0.000000   0.000000   0.000000   0.000000
     H  182   0.000000   0.000000   0.000000   0.000000   0.000000   0.000000
     H  183   0.000000   0.000000   0.000000   0.000000   0.000000   0.000000
     C  184   0.000000   0.000000   0.000000   0.000000   0.000000   0.000000
     C  185   0.000000   0.000000   0.000000   0.000000   0.000000   0.000000
     C  186   0.000000   0.000000   0.000000   0.000000   0.000000   0.000000
     C  187   0.000000   0.000000   0.000000   0.000000   0.000000   0.000000
     C  188   0.000000   0.000000   0.000000   0.000000   0.000000   0.000000
     N  189   0.000000   0.000000   0.000000   0.000000   0.000000   0.000000
     C  190   0.000000   0.000000   0.000000   0.000000   0.000000   0.000000
     C  191   0.000000   0.000000   0.000000   0.000000   0.000000   0.000000
     H  192   0.000000   0.000000   0.000000   0.000000   0.000000   0.000000
     H  193   0.000000   0.000000   0.000000   0.000000   0.000000   0.000000
     H  194   0.000000   0.000000   0.000000   0.000000   0.000000   0.000000
     H  195   0.000000   0.000000   0.000000   0.000000   0.000000   0.000000
     H  196   0.000000   0.000000   0.000000   0.000000   0.000000   0.000000
     H  197   0.000000   0.000000   0.000000   0.000000   0.000000   0.000000
     H  198   0.000000   0.000000   0.000000   0.000000   0.000000   0.000000
     C  199   0.000000   0.000000   0.000000   0.000000   0.000000   0.000000
     C  200   0.000000   0.000000   0.000000   0.000000   0.000000   0.000000


                  C 61       C 62       C 63       C 64       N 65       C 66
 ------------------------------------------------------------------------------
     C  201   0.000000   0.000000   0.000000   0.000000   0.000000   0.000000
     C  202   0.000000   0.000000   0.000000   0.000000   0.000000   0.000000
     C  203   0.000000   0.000000   0.000000   0.000000   0.000000   0.000000
     N  204   0.000000   0.000000   0.000000   0.000000   0.000000   0.000000
     C  205   0.000000   0.000000   0.000000   0.000001   0.000000   0.000000
     C  206   0.000001   0.000002   0.000002   0.000063   0.000014   0.000000
     H  207   0.000000   0.000000   0.000000   0.000000   0.000000   0.000000
     H  208   0.000000   0.000000   0.000000   0.000000   0.000000   0.000000
     H  209   0.000000   0.000000   0.000000   0.000000   0.000000   0.000000
     H  210   0.000000   0.000000   0.000000   0.000000   0.000000   0.000000
     H  211   0.000000   0.000000   0.000000   0.000017   0.000019   0.000000
     H  212   0.000000   0.000000   0.000000   0.000000   0.000000   0.000000
     C  213   0.000114   0.000002   0.000001   0.000005   0.000005   0.000003
     C  214   0.000005   0.000001   0.000002   0.000062   0.000006   0.000000
     C  215   0.000006   0.000001   0.000039   0.000295   0.000500   0.000002
     C  216   0.000027   0.000002   0.000001   0.000006   0.000001   0.000001
     C  217   0.000002   0.000001   0.000001   0.000016   0.000005   0.000000
     N  218   0.000001   0.000000   0.000001   0.000004   0.000007   0.000000
     C  219   0.000001   0.000000   0.000015   0.000007   0.000045   0.000000
     C  220   0.000000   0.000000   0.000000   0.000001   0.000000   0.000000
     H  221   0.000000   0.000001   0.000003   0.000020   0.000783   0.000000
     H  222   0.000000   0.000000   0.000000   0.000001   0.000003   0.000000
     H  223   0.000017   0.000001   0.000000   0.000000   0.000000   0.000000
     H  224   0.000005   0.000000   0.000000   0.000000   0.000000   0.000000
     H  225   0.000000   0.000000   0.000002   0.000000   0.000047   0.000000
     H  226   0.000000   0.000000   0.000000   0.000000   0.000000   0.000000
     H  227   0.000000   0.000000   0.000000   0.000000   0.000000   0.000000
     C  228   0.000001   0.000000   0.000001   0.000000   0.000000   0.000000
     C  229   0.000000   0.000000   0.000003   0.000000   0.000000   0.000000
     C  230   0.000002   0.000001   0.000002   0.000000   0.000001   0.000000
     C  231   0.000001   0.000001   0.000038   0.000001   0.000002   0.000000
     C  232   0.000006   0.000005   0.000031   0.000001   0.000003   0.000000
     N  233   0.000003   0.000003   0.000125   0.000002   0.000003   0.000000
     C  234   0.000000   0.000000   0.000001   0.000000   0.000000   0.000000
     C  235   0.000000   0.000000   0.000000   0.000000   0.000000   0.000000
[truncated: 495,159 more chars]
