# Supplementary material for: Characterization by SEM, TEM and Quantum-Chemical Simulations of the Spherical Carbon with Nitrogen (SCN) Active Carbon Produced by Thermal Decomposition of Poly(vinylpyridine-divinylbenzene) Copolymer
Source: Materials (Basel). 2009 Sep 7;2(3):1239–51. doi: 10.3390/ma2031239 (PMC5445732; doi:10.3390/ma2031239)
Supplement: Supplementary file 1 [file materials-02-01239-s001.zip › Supplementary Data/m03.mop]

PM3 bonds T=20000000.0 SINGLET XYZ DDMIN=0.0 DUMP=0.1 GNORM=01.115 CHARGE=+0 &
DENOUT OLDENS SCFCRT=1.D-07 EF  CYCLES=5002 PL SHIFT=050.0
 SKN_2 model by PM3. Point=03. Mult=01.
  C        -4.54901720 +1    4.9774708 +1   -1.4492800 +1                         0.0873
  C        -3.34974652 +1    4.5793504 +1   -1.8682101 +1                        -0.1881
  C        -2.03574891 +1    4.8948880 +1   -1.6155492 +1                        -0.0889
  C        -4.14663548 +1    6.0090048 +1   -0.5418495 +1                        -0.1604
  C        -1.84979401 +1    5.9109799 +1   -0.6657058 +1                        -0.0372
  N        -3.01868118 +1    6.4707298 +1   -0.1494437 +1                        -0.0016
  C        -0.53758606 +1    6.3666682 +1   -0.1936001 +1                        -0.0707
  C         0.36938431 +1    6.8504669 +1   -1.0448835 +1                        -0.1445
  H        -1.19553430 +1    4.3808184 +1   -2.0890392 +1                         0.1450
  H        -5.58920770 +1    4.6675590 +1   -1.6411489 +1                         0.2064
  H        -5.91401625 +1    6.4531252 +1    1.1662795 +1                         0.1421
  C         1.99661189 +1    3.1809988 +1    1.3820189 +1                        -0.1459
  C         1.46582276 +1    4.4086453 +1    0.9989595 +1                        -0.0653
  C         0.28179728 +1    4.8608360 +1    1.5838850 +1                        -0.1149
  C         1.32967477 +1    2.4260398 +1    2.3451724 +1                        -0.0824
  C        -0.36561205 +1    4.0286435 +1    2.5096923 +1                        -0.0458
  N         0.15709871 +1    2.8386181 +1    2.8800151 +1                        -0.0801
  C        -0.28128432 +1    6.2276934 +1    1.2882107 +1                         0.0166
  C         0.65254797 +1    7.3396160 +1    1.7903018 +1                        -0.1272
  H         1.98077981 +1    5.0288049 +1    0.2527416 +1                         0.1174
  H         2.93485931 +1    2.8218111 +1    0.9474266 +1                         0.1163
  H         1.72951369 +1    1.4799831 +1    2.7416214 +1                         0.1137
  H        -1.25499760 +1    6.3354214 +1    1.8315608 +1                         0.0944
  H         0.17449557 +1    8.3217444 +1    1.5944298 +1                         0.0666
  H         1.57108806 +1    7.3378789 +1    1.1517757 +1                         0.0757
  H        -1.31655085 +1    4.3010972 +1    2.9865785 +1                         0.1300
  C        -1.75628841 +1    9.5219967 +1    4.2478517 +1                        -0.1110
  C        -2.46213271 +1    8.7411777 +1    5.3155480 +1                        -0.0461
  C        -1.52044893 +1    7.8272506 +1    6.0242026 +1                        -0.0188
  C        -0.51445322 +1    9.2485981 +1    3.8005639 +1                        -0.1118
  C        -0.47280923 +1    7.5010306 +1    5.2861884 +1                        -0.2029
  C         0.09606437 +1    7.9633514 +1    4.1710960 +1                         0.0067
  C        -3.41419542 +1    9.5355533 +1    6.2015435 +1                        -0.1435
  C        -3.52229666 +1   11.0280861 +1    6.0474897 +1                        -0.0900
  H        -2.32181597 +1   10.3814663 +1    3.8523403 +1                         0.1093
  H        -0.01399030 +1    9.8906123 +1    3.0616325 +1                         0.1154
  H        -3.53115268 +1    9.2119749 +1    7.2615534 +1                         0.1163
  H        -3.49191925 +1   11.3073326 +1    4.9690962 +1                         0.0745
  H        -4.50185631 +1   11.3750108 +1    6.4360303 +1                         0.0833
  H        -1.59681104 +1    7.6926683 +1    7.1065428 +1                         0.1214
  C         1.00914684 +1    7.1924779 +1    3.2732834 +1                         0.0030
  C         2.47710822 +1    7.4426620 +1    3.6055803 +1                        -0.1030
  H         0.85972731 +1    6.1128370 +1    3.5469168 +1                         0.0910
  H         2.76898978 +1    6.7511794 +1    4.4243063 +1                         0.1033
  C        -5.47052973 +1    5.1540310 +1    4.7645424 +1                        -0.1621
  C        -5.20795926 +1    6.5080299 +1    4.5267561 +1                        -0.0395
  C        -5.37151913 +1    6.9846699 +1    3.2244971 +1                        -0.1777
  C        -5.90356131 +1    4.3384068 +1    3.7208172 +1                        -0.0553
  C        -5.79700285 +1    6.1194244 +1    2.2160693 +1                        -0.0685
  N        -6.06198035 +1    4.8192899 +1    2.4673342 +1                        -0.0430
  C        -4.72526108 +1    7.3752189 +1    5.6590802 +1                        -0.0058
  C        -3.96698115 +1    8.5972199 +1    5.1676523 +1                        -0.0973
  H        -5.35821679 +1    4.7411931 +1    5.7779748 +1                         0.1265
  H        -6.13719979 +1    3.2754573 +1    3.8582970 +1                         0.1249
  H        -4.01004714 +1    6.7432509 +1    6.2498973 +1                         0.0805
  H        -4.41412136 +1    9.0286788 +1    4.2429131 +1                         0.1170
  H        -5.15569548 +1    8.0374470 +1    2.9846259 +1                         0.1171
  C        -8.29370878 +1    9.7587319 +1    4.4618102 +1                        -0.1423
  C        -7.49082831 +1    8.7211044 +1    4.9280145 +1                        -0.0748
  C        -6.75195626 +1    8.8890559 +1    6.1002153 +1                        -0.1034
  C        -8.35439437 +1   10.9525213 +1    5.1784717 +1                        -0.0720
  C        -6.88316762 +1   10.1078750 +1    6.7863806 +1                        -0.0779
  N        -7.66164543 +1   11.1126512 +1    6.3303447 +1                        -0.0881
  C        -5.81746412 +1    7.8535289 +1    6.6610830 +1                        -0.0206
  C        -6.51273607 +1    6.6946312 +1    7.3907139 +1                        -0.1129
  H        -7.43161019 +1    7.7763700 +1    4.3706119 +1                         0.1320
  H        -8.87814979 +1    9.6370200 +1    3.5437439 +1                         0.1225
  H        -8.95429627 +1   11.8140232 +1    4.8581713 +1                         0.1239
  H        -5.21535043 +1    8.3873687 +1    7.4544178 +1                         0.0584
  H        -6.17940960 +1    5.7203659 +1    6.9662082 +1                         0.0656
  H        -6.15088540 +1    6.6850940 +1    8.4393655 +1                         0.0659
  H        -6.36569625 +1   10.3065332 +1    7.7340263 +1                         0.1154
  C        -7.92950955 +1    5.5045645 +1   12.3590342 +1                        -0.1448
  C        -7.80928623 +1    4.3074440 +1   11.6590464 +1                        -0.2890
  C        -8.01884118 +1    4.3395839 +1   10.2839219 +1                        -0.1388
  C        -8.24039590 +1    6.6779886 +1   11.6758232 +1                        -0.1195
  C        -8.34194508 +1    5.5361866 +1    9.6348101 +1                        -0.0910
  N        -8.44403159 +1    6.6993132 +1   10.3380087 +1                        -0.1283
  C        -8.60771160 +1    5.5329068 +1    8.1483949 +1                        -0.0152
  C        -8.03143874 +1    6.7375599 +1    7.4050461 +1                        -0.1082
  H        -7.93656284 +1    3.4064667 +1    9.7151194 +1                         0.1032
  H        -7.59744893 +1    3.1498695 +1   12.2469618 +1                         0.3216
  H        -7.77882826 +1    5.5153888 +1   13.4440863 +1                         0.1103
  H        -8.33139974 +1    7.6552219 +1   12.1723453 +1                         0.0911
  H        -8.09849366 +1    4.6202523 +1    7.7371768 +1                         0.0633
  H        -8.38475899 +1    7.6860180 +1    7.8576944 +1                         0.0769
  H        -8.41795825 +1    6.7407984 +1    6.3637445 +1                         0.0548
  C       -11.51949101 +1    6.9319721 +1    5.8382988 +1                        -0.1603
  C       -11.41983221 +1    7.3911537 +1    7.1541830 +1                        -0.0228
  C       -11.67312994 +1    8.7461392 +1    7.3978787 +1                        -0.1675
  C       -11.86778541 +1    7.8169834 +1    4.8193750 +1                        -0.0588
  C       -12.01728215 +1    9.5830453 +1    6.3377487 +1                        -0.0719
  N       -12.11337053 +1    9.1235958 +1    5.0683887 +1                        -0.0930
  C       -11.02128406 +1    6.4954112 +1    8.2942986 +1                        -0.0534
  C       -10.10190973 +1    5.3376174 +1    7.8668886 +1                        -0.1094
  H       -11.30403665 +1    5.8772345 +1    5.6101476 +1                         0.1322
  H       -11.95983101 +1    7.5032949 +1    3.7729436 +1                         0.1212
  H       -10.45214799 +1    7.1379913 +1    9.0178326 +1                         0.1197
  H       -10.42992966 +1    4.4196920 +1    8.4079527 +1                         0.0650
  H       -10.24082742 +1    5.1098279 +1    6.7863479 +1                         0.0611
  H       -12.22200906 +1   10.6533313 +1    6.4747730 +1                         0.1194
  H       -11.59248620 +1    9.1533958 +1    8.4145655 +1                         0.1277
  C       -14.65977829 +1    3.7479751 +1    7.3454029 +1                        -0.1953
  C       -13.55205505 +1    4.0252670 +1    8.1173494 +1                         0.0861
  C       -13.37343475 +1    5.4255406 +1    8.2510030 +1                        -0.1350
  C       -15.38538959 +1    4.6389576 +1    6.8386698 +1                        -0.0614
  C       -14.26179883 +1    6.3444522 +1    7.6263008 +1                        -0.0800
  N       -15.34402713 +1    5.9719049 +1    6.8678739 +1                         0.0356
  C       -12.21435990 +1    5.8963957 +1    9.0888743 +1                         0.0041
  C       -12.62012788 +1    6.7688819 +1   10.2404648 +1                        -0.1185
  H       -12.88570104 +1    3.2861140 +1    8.5724738 +1                         0.1261
  H       -16.39380208 +1    6.3959644 +1    4.2203057 +1                         0.1374
  H       -11.78076024 +1    4.9686948 +1    9.5641596 +1                         0.0904
  H       -12.24568198 +1    6.4267399 +1   11.2167044 +1                         0.1158
  H       -14.11284733 +1    7.4322331 +1    7.7256609 +1                         0.1400
  C       -17.76804013 +1    7.4726715 +1   11.7818604 +1                        -0.2978
  C       -16.89282187 +1    6.5154960 +1   12.1053880 +1                        -0.0004
  C       -15.54809155 +1    6.8784660 +1   11.7123024 +1                        -0.1497
  C       -17.59141371 +1    8.7558140 +1   11.4761018 +1                        -0.0485
  C       -15.23689127 +1    8.2118414 +1   11.6754199 +1                        -0.1156
  N       -16.26334646 +1    9.2283026 +1   11.8169546 +1                         0.2201
  C       -13.81646375 +1    8.6358977 +1   11.3838459 +1                         0.0108
  C       -13.36546150 +1    7.8717466 +1   10.1701210 +1                        -0.1701
  H       -14.78830610 +1    6.1115620 +1   11.5219974 +1                         0.1310
  H       -17.09896543 +1    5.6410377 +1   12.7277812 +1                         0.1209
  H       -18.26735328 +1    9.4268662 +1   10.9390820 +1                         0.1285
  H       -13.18238417 +1    8.3829904 +1   12.2805992 +1                         0.0966
  H       -13.73301671 +1    8.2574213 +1    9.2054021 +1                         0.1162
  C       -13.64718944 +1   10.1272781 +1   11.1035736 +1                        -0.1128
  H       -12.64719108 +1   10.2890723 +1   10.6302229 +1                         0.0815
  H       -14.39042007 +1   10.4814660 +1   10.3614406 +1                         0.0602
  H         0.19655859 +1    6.9414208 +1   -2.1129047 +1                         0.0954
  H         1.34726446 +1    7.1929323 +1   -0.6995452 +1                         0.0934
  C         4.03162598 +1   19.8676210 +1    5.6599910 +1                        -0.1649
  C         4.91706533 +1   19.8188258 +1    6.5432082 +1                        -0.0696
  C         5.54276791 +1   18.6973837 +1    7.0316314 +1                        -0.0103
  C         3.48803724 +1   18.7938940 +1    4.9813241 +1                         0.0550
  C         5.01540323 +1   17.5535901 +1    6.3749467 +1                        -0.0386
  N         4.03371695 +1   17.6230893 +1    5.4002354 +1                        -0.1024
  C         5.50744666 +1   16.2143700 +1    6.7049715 +1                        -0.1060
  C         6.49537135 +1   16.0097922 +1    7.5750705 +1                        -0.1478
  H         6.33142199 +1   18.6289264 +1    7.7892310 +1                         0.1386
  H         2.72312649 +1   18.7939986 +1    4.1894629 +1                         0.1396
  H         5.02740202 +1   15.3655200 +1    6.1927888 +1                         0.1174
  H         6.99472639 +1   16.8275083 +1    8.0966403 +1                         0.0904
  C         9.36967497 +1   12.6865233 +1    7.7835955 +1                        -0.1479
  C         8.07419284 +1   12.6432182 +1    7.2825400 +1                        -0.0691
  C         7.86038535 +1   12.7983593 +1    5.9089906 +1                        -0.1054
  C        10.43011437 +1   12.9070955 +1    6.9028883 +1                        -0.0610
  C         8.97043870 +1   13.0163470 +1    5.0773739 +1                        -0.0434
  N        10.22281056 +1   13.0768499 +1    5.5758752 +1                        -0.0607
  C         6.52644414 +1   12.7226128 +1    5.3271736 +1                        -0.0715
  C         5.41313303 +1   12.6475508 +1    6.0668503 +1                        -0.1618
  H         7.20652927 +1   12.4847901 +1    7.9408447 +1                         0.1111
  H        11.47621181 +1   12.9569044 +1    7.2350173 +1                         0.1315
  H         6.48117459 +1   12.7197457 +1    4.2276590 +1                         0.1069
  H         5.47765620 +1   12.6525371 +1    7.1675869 +1                         0.1152
  H         8.87657180 +1   13.1440177 +1    3.9905858 +1                         0.1172
  C         1.53833181 +1   13.7896756 +1    7.9576320 +1                        -0.0955
  C         0.72388080 +1   14.5748104 +1    7.1262217 +1                        -0.1629
  C         1.17090751 +1   14.9103034 +1    5.8456700 +1                        -0.0176
  C         2.68188831 +1   13.1974577 +1    7.4522198 +1                        -0.0927
  C         2.31820654 +1   14.3085048 +1    5.3408224 +1                        -0.0905
  C         3.02744546 +1   13.3778102 +1    6.1066341 +1                        -0.0010
  C        -0.64159156 +1   15.0423134 +1    7.6183019 +1                        -0.0720
  C        -1.28950852 +1   13.7266861 +1    7.5412088 +1                         0.3860
  H         1.25407741 +1   13.6493557 +1    9.0144876 +1                         0.1246
  H         3.29424526 +1   12.5537742 +1    8.0976149 +1                         0.1291
  H        -1.08300545 +1   15.8054427 +1    6.9309704 +1                         0.1289
  H        -1.05058279 +1   13.0398290 +1    8.3982264 +1                         0.1275
  H         2.64828124 +1   14.5435975 +1    4.3196259 +1                         0.1327
  H         0.60652770 +1   15.6185035 +1    5.2262457 +1                         0.1204
  C         4.06114816 +1   12.5041945 +1    5.4473936 +1                        -0.0184
  C         3.61215917 +1   11.0346644 +1    5.5303827 +1                        -0.1065
  H         4.12327758 +1   12.7827767 +1    4.3616619 +1                         0.0872
  H         3.42756093 +1   10.7628881 +1    6.5892946 +1                         0.0619
  H         4.44228351 +1   10.3690312 +1    5.1989758 +1                         0.0769
  C        -3.07190020 +1   17.4542236 +1   11.0041433 +1                        -0.1454
  C        -1.90274709 +1   16.7105199 +1   10.8351215 +1                        -0.0637
  C        -0.78376201 +1   17.0484911 +1   11.6014857 +1                        -0.1718
  C        -3.10178209 +1   18.4932708 +1   11.9374712 +1                        -0.0518
  C        -0.87302066 +1   18.0965921 +1   12.5162335 +1                        -0.0659
  N        -2.01613405 +1   18.7998916 +1   12.6819922 +1                        -0.0618
  C        -1.88527078 +1   15.5900929 +1    9.8316484 +1                        -0.0283
  C        -0.56163666 +1   15.5903873 +1    9.0527162 +1                        -0.1331
  H        -3.97986163 +1   17.2349016 +1   10.4252804 +1                         0.1319
  H        -4.02253760 +1   19.0914984 +1   12.1002455 +1                         0.1699
  H        -2.71175453 +1   15.7980712 +1    9.1016313 +1                         0.0731
  H         0.20893170 +1   15.0181108 +1    9.6241718 +1                         0.0874
  H        -0.16990657 +1   16.6263618 +1    8.9839902 +1                         0.1032
  H        -0.02796627 +1   18.4029529 +1   13.1442989 +1                         0.1199
  H         0.15912428 +1   16.5004238 +1   11.4943852 +1                         0.1156
  C         0.29070974 +1   13.4477095 +1   13.2509473 +1                        -0.1438
  C        -0.72649147 +1   14.0816468 +1   12.5441538 +1                        -0.0577
  C        -1.07636491 +1   13.6155873 +1   11.2748992 +1                        -0.1346
  C         0.94033379 +1   12.3496830 +1   12.6854645 +1                        -0.0495
  C        -0.38053169 +1   12.5084033 +1   10.7672139 +1                        -0.0957
  N         0.60201320 +1   11.8934881 +1   11.4583631 +1                        -0.0601
  C        -2.19822545 +1   14.2065509 +1   10.4656331 +1                         0.0339
  C        -3.51585588 +1   14.1830476 +1   11.1773790 +1                        -0.2021
  H        -1.25766415 +1   14.9418069 +1   12.9751593 +1                         0.1320
  H         0.58756092 +1   13.8040326 +1   14.2457571 +1                         0.1250
  H         1.74621449 +1   11.8079378 +1   13.1975949 +1                         0.1330
  H        -2.35428797 +1   13.5076420 +1    9.5905483 +1                         0.0257
  H        -4.26122509 +1   14.9206493 +1   10.8423565 +1                         0.1304
  H        -0.61246461 +1   12.0670493 +1    9.7837440 +1                         0.1043
  C        -5.73604649 +1    9.1152973 +1   13.9832777 +1                        -0.1508
  C        -6.60019362 +1    9.6537301 +1   13.0368134 +1                        -0.0659
  C        -6.43963149 +1   10.9786927 +1   12.6404273 +1                        -0.1471
  C        -4.74056056 +1    9.9299294 +1   14.5251154 +1                        -0.0702
  C        -5.40336675 +1   11.7416057 +1   13.1911347 +1                        -0.0530
  N        -4.57415740 +1   11.2128251 +1   14.1346746 +1                        -0.0998
  C        -5.17403827 +1   13.1650422 +1   12.7351979 +1                        -0.0113
  C        -3.81214661 +1   13.2911088 +1   12.1256624 +1                        -0.1001
  H        -7.12209341 +1   11.4231056 +1   11.9033873 +1                         0.1287
  H        -7.39680342 +1    9.0287517 +1   12.5973492 +1                         0.1376
  H        -5.81760420 +1    8.0564655 +1   14.2911648 +1                         0.1438
  H        -4.03743471 +1    9.5716378 +1   15.2881261 +1                         0.1143
  H        -5.94908961 +1   13.4160089 +1   11.9531965 +1                         0.0939
  H        -3.88151225 +1   14.4066624 +1   16.1833795 +1                         0.1487
  H        -3.04897799 +1   12.5873355 +1   12.4876649 +1                         0.1164
  C        -6.34592304 +1   16.1338518 +1   15.9366063 +1                        -0.1512
  C        -6.93630140 +1   14.8988119 +1   15.6560519 +1                        -0.0259
  C        -7.60658987 +1   14.2332696 +1   16.6868496 +1                        -0.1618
  C        -6.41851845 +1   16.6501932 +1   17.2296471 +1                        -0.0648
  C        -7.63892807 +1   14.7980740 +1   17.9612452 +1                        -0.0724
  N        -7.04174330 +1   15.9824051 +1   18.2285892 +1                        -0.0960
  C        -6.83551081 +1   14.2590572 +1   14.3010476 +1                        -0.0511
  C        -5.36390369 +1   14.1758536 +1   13.8714448 +1                        -0.1122
  H        -5.86897909 +1   16.7103973 +1   15.1321455 +1                         0.1420
  H        -5.98897946 +1   17.6231010 +1   17.4973422 +1                         0.1210
  H        -7.21705351 +1   13.2021060 +1   14.3927246 +1                         0.0772
  H        -5.01507582 +1   15.1746075 +1   13.5302958 +1                         0.0749
  H        -4.72427199 +1   13.9172233 +1   14.7453624 +1                         0.0586
  H        -8.14653744 +1   14.3131928 +1   18.8049776 +1                         0.1265
  H        -8.10645502 +1   13.2744979 +1   16.5025598 +1                         0.1189
  C        -6.49865075 +1   18.3326729 +1   12.1242362 +1                        -0.1962
  C        -6.55221653 +1   16.9599141 +1   12.3007481 +1                        -0.1200
  C        -7.56892213 +1   16.4089474 +1   13.0918331 +1                        -0.2038
  C        -7.47241967 +1   19.1790438 +1   12.6742248 +1                        -0.3122
  C        -8.46464384 +1   17.3014248 +1   13.6919460 +1                        -0.0845
  N        -8.42075652 +1   18.6355675 +1   13.4680247 +1                        -0.0822
  C        -7.70913580 +1   14.9191348 +1   13.2067198 +1                         0.0000
  C        -9.17442916 +1   14.5036253 +1   13.3801433 +1                        -0.1290
  H        -5.81725888 +1   16.3056713 +1   11.8136820 +1                         0.0728
  H        -5.68413929 +1   18.7848489 +1   11.5408185 +1                         0.0872
  H        -7.34528146 +1   14.4846994 +1   12.2304346 +1                         0.0618
  H        -9.82236464 +1   15.2159757 +1   12.8280545 +1                         0.0792
  H        -9.46745843 +1   14.5946739 +1   14.4472403 +1                         0.0614
  H        -9.26012570 +1   16.9639536 +1   14.3669736 +1                         0.0991
  C       -13.18635881 +1   15.4776241 +1   10.6261094 +1                        -0.1544
  C       -13.31138830 +1   15.5224189 +1   12.0102387 +1                        -0.0594
  C       -12.59853860 +1   14.6161045 +1   12.7885019 +1                        -0.1517
  C       -12.34709523 +1   14.5191543 +1   10.0570476 +1                        -0.0695
  C       -11.75851699 +1   13.6808113 +1   12.1683127 +1                        -0.0384
  N       -11.64806774 +1   13.6436201 +1   10.8112147 +1                        -0.0698
  C       -10.93180902 +1   12.7293339 +1   13.0037690 +1                        -0.0262
  C        -9.44473164 +1   13.0884262 +1   12.8864677 +1                        -0.1068
  H       -12.68029830 +1   14.6420527 +1   13.8818786 +1                         0.1210
  H       -13.95539445 +1   16.2696037 +1   12.4856670 +1                         0.1098
  H       -13.72687693 +1   16.1855072 +1    9.9904053 +1                         0.1146
  H       -12.20518935 +1   14.4264173 +1    8.9723996 +1                         0.1204
  H       -11.22968638 +1   12.8737792 +1   14.0758941 +1                         0.0682
  H        -9.10669589 +1   12.9710142 +1   11.8364102 +1                         0.0679
  C       -11.17313922 +1   11.2584836 +1   12.6423202 +1                        -0.1052
  H       -10.31837429 +1   10.6573060 +1   13.0139741 +1                         0.0596
  H       -11.18857904 +1   11.1075106 +1   11.5387562 +1                         0.0797
  H         6.87072774 +1   15.0148906 +1    7.8066754 +1                         0.0890
  C        -1.80889120 +1   13.7773577 +1    2.4007335 +1                        -0.1161
  C        -3.03056025 +1   14.0964672 +1    2.9828084 +1                        -0.0525
  C        -3.18352581 +1   13.9841874 +1    4.3654385 +1                        -0.1025
  C        -0.75432267 +1   13.3536997 +1    3.2144412 +1                        -0.0689
  C        -2.10263253 +1   13.5277582 +1    5.1250240 +1                        -0.0856
  N        -0.90728295 +1   13.2281456 +1    4.5490883 +1                        -0.0861
  C        -2.25589780 +1   13.1936626 +1    6.5856303 +1                        -0.0921
  C        -2.36345692 +1   11.6693915 +1    6.7903751 +1                        -0.1107
  H        -4.14525650 +1   14.2284038 +1    4.8352790 +1                         0.1377
  H        -1.67231037 +1   13.8445231 +1    1.3121225 +1                         0.1308
  H         0.24561729 +1   13.0864004 +1    2.8235149 +1                         0.1302
  H        -3.21089024 +1   13.6789690 +1    6.9616478 +1                         0.1581
  H        -1.41708692 +1   11.1897175 +1    6.4594076 +1                         0.0904
  H        -2.45731328 +1   11.4489455 +1    7.8763172 +1                         0.0632
  C         5.40643382 +1   11.6566914 +1    1.2114332 +1                        -0.0667
  C         4.74760120 +1   10.7293592 +1    2.0205818 +1                        -0.0400
  C         3.45334735 +1   11.0102769 +1    2.4618512 +1                        -0.1064
  C         4.76820899 +1   12.8558431 +1    0.8738311 +1                        -0.0562
  C         2.85820845 +1   12.2162350 +1    2.0588933 +1                        -0.0998
  N         3.51005077 +1   13.1181213 +1    1.2928364 +1                        -0.0922
  C         2.65469871 +1   10.0890304 +1    3.3385531 +1                        -0.0052
  C         2.36556590 +1   10.7517079 +1    4.6978563 +1                        -0.1208
  H         5.23077063 +1    9.7795101 +1    2.2933554 +1                         0.1393
  H         5.24019396 +1   13.6272154 +1    0.2535894 +1                         0.1268
  H         1.67603781 +1    9.9348289 +1    2.8061367 +1                         0.0830
  H         1.68584309 +1   10.0773131 +1    5.2597613 +1                         0.0725
  H         1.78764689 +1   11.6866097 +1    4.5378842 +1                         0.0610
  H         1.82848669 +1   12.4987382 +1    2.3449260 +1                         0.1143
  C         5.75155817 +1    7.0934533 +1    3.5074701 +1                        -0.1639
  C         4.76539620 +1    6.9075240 +1    2.5374833 +1                        -0.0224
  C         4.96215334 +1    5.9368729 +1    1.5521625 +1                        -0.1470
  C         6.89946111 +1    6.3019062 +1    3.4767106 +1                        -0.0456
  C         6.13244665 +1    5.1798483 +1    1.5733904 +1                        -0.0618
  N         7.07971755 +1    5.3600537 +1    2.5225872 +1                        -0.0741
  C         3.51668370 +1    7.7017079 +1    2.5358845 +1                        -0.1041
  C         3.26629518 +1    8.7346895 +1    3.6000766 +1                        -0.1503
  H         5.60645002 +1    7.8570613 +1    4.2871941 +1                         0.1202
  H         3.16274060 +1    7.9144582 +1    1.5029967 +1                         0.1202
  H         4.06739334 +1    8.8180188 +1    4.3833602 +1                         0.1145
  H         6.34587235 +1    4.4065066 +1    0.8256785 +1                         0.1167
  H         4.20910813 +1    5.7747139 +1    0.7718157 +1                         0.1167
  C       -16.20219961 +1   12.0380632 +1   14.9416031 +1                        -0.1455
  C       -15.01509587 +1   11.8258864 +1   14.2570335 +1                        -0.0619
  C       -14.95526873 +1   10.9724312 +1   13.1442854 +1                        -0.0954
  C       -17.35352657 +1   11.3836603 +1   14.4889244 +1                         0.0013
  C       -16.11812420 +1   10.2483567 +1   12.8265999 +1                        -0.0411
  N       -17.29289846 +1   10.4843921 +1   13.4818628 +1                        -0.0869
  C       -13.68075401 +1   10.9960733 +1   12.3543672 +1                        -0.0395
  C       -12.46054659 +1   10.6998468 +1   13.2392552 +1                        -0.1139
  H       -14.08612095 +1   12.3269037 +1   14.5772399 +1                         0.1291
  H       -16.24603223 +1   12.7070253 +1   15.8095465 +1                         0.1209
  H       -13.60313015 +1   12.0608219 +1   12.0047780 +1                         0.0815
  H       -12.62753843 +1   11.1148483 +1   14.2577495 +1                         0.0671
  H       -12.37685562 +1    9.5957131 +1   13.3606088 +1                         0.0691
  H       -14.53451139 +1   12.5452695 +1    8.8540810 +1                         0.1217
  H        -8.82949398 +1   12.3738656 +1   13.4784527 +1                         0.0526
 Tv        24.09545717 +1    0.0000000 +0    0.0000000 +0 
 Tv         0.00000000 +0   17.4307734 +1    0.0000000 +0 
 Tv         0.00000000 +0    0.0000000 +0   13.8361793 +1 
 
