# Supplementary material for: Characterization by SEM, TEM and Quantum-Chemical Simulations of the Spherical Carbon with Nitrogen (SCN) Active Carbon Produced by Thermal Decomposition of Poly(vinylpyridine-divinylbenzene) Copolymer
Source: Materials (Basel). 2009 Sep 7;2(3):1239–51. doi: 10.3390/ma2031239 (PMC5445732; doi:10.3390/ma2031239)
Supplement: Supplementary file 1 [file materials-02-01239-s001.zip › Supplementary Data/m03.out]

 *******************************************************************************
 ** Site#:  128            For non-commercial use only         Version 7.334W **
 *******************************************************************************
 ** Cite this work as: MOPAC2007, James J. P. Stewart, Stewart Computational  **
 ** Chemistry, Version 7.334W web: HTTP://OpenMOPAC.net   Days remaining:  47 **
 *******************************************************************************
 **                                                                           **
 **                                MOPAC2007                                  **
 **                                                                           **
 *******************************************************************************

                            PM3 CALCULATION RESULTS


 *******************************************************************************
 *  CALCULATION DONE:                                Tue Jan 29 16:11:40 2008  *
 *  PM3      - The PM3 Hamiltonian to be used
 *  SINGLET  - SPIN STATE DEFINED AS A SINGLET
 *
 *
 *
 *                 CHARGE ON SYSTEM =     0
 *
 *
 *
 *  XYZ      - CARTESIAN COORDINATE SYSTEM TO BE USED
 *  EF       - USE EF ROUTINE FOR MINIMUM SEARCH
 *  T=       - A TIME OF  0.2E+08 SECONDS REQUESTED
 *  DUMP=N   - RESTART FILE WRITTEN EVERY     0.100 SECONDS
 *  CYCLES=  - DO A MAXIMUM OF  5002 STEPS
 *  DDMIN=   - MINIMUM TRUST RADIUS  0.000 ANG/RAD
 *  GNORM=   - EXIT WHEN GRADIENT NORM DROPS BELOW 1.11    
 *  SCFCRT   - DEFAULT SCF CRITERION REPLACED BY   0.100E-06
 *  SHIFT    - A DAMPING FACTOR OF   50.00 DEFINED
 *  DENOUT   - DENSITY MATRIX OUTPUT ON CHANNEL 10
 *  OLDENS   - INITIAL DENSITY MATRIX READ OF DISK
 *  BONDS    - FINAL BOND-ORDER MATRIX TO BE PRINTED
 *   PL      - MONITOR CONVERGENCE IN DENSITY MATRIX
 *******************************************************************************
PM3 bonds T=20000000.0 SINGLET XYZ DDMIN=0.0 DUMP=0.1 GNORM=01.115 CHARGE=+0 &
DENOUT OLDENS SCFCRT=1.D-07 EF  CYCLES=5002 PL SHIFT=050.0
 SKN_2 model by PM3. Point=03. Mult=01.
   ATOM   CHEMICAL     X               Y              Z
  NUMBER   SYMBOL (ANGSTROMS)     (ANGSTROMS)    (ANGSTROMS)
 
     1       C         -4.5155831  *    5.419322  *   -1.105532  *
     2       C         -3.3530636  *    4.856556  *   -1.420339  *
     3       C         -2.0240007  *    5.042510  *   -1.123618  *
     4       C         -4.0419358  *    6.480002  *   -0.265887  *
     5       C         -1.7679600  *    6.115943  *   -0.257204  *
     6       N         -2.8858533  *    6.847667  *    0.145556  *
     7       C         -0.4329979  *    6.479826  *    0.232636  *
     8       C          0.4901561  *    6.962557  *   -0.601516  *
     9       H         -1.2293181  *    4.398126  *   -1.508026  *
    10       H         -5.5734158  *    5.203658  *   -1.315652  *
    11       H         -5.9698115  *    6.975707  *    1.229970  *
    12       C          2.0711400  *    3.214332  *    1.677352  *
    13       C          1.5410531  *    4.454544  *    1.335699  *
    14       C          0.3837663  *    4.909498  *    1.969461  *
    15       C          1.4316278  *    2.449300  *    2.651107  *
    16       C         -0.2317536  *    4.072738  *    2.913065  *
    17       N          0.2895047  *    2.870266  *    3.242171  *
    18       C         -0.1846382  *    6.280486  *    1.710115  *
    19       C          0.7390729  *    7.388360  *    2.240582  *
    20       H          2.0395440  *    5.082533  *    0.585090  *
    21       H          2.9883991  *    2.853152  *    1.201276  *
    22       H          1.8287714  *    1.487466  *    3.011527  *
    23       H         -1.1627679  *    6.363394  *    2.249476  *
    24       H          0.2308826  *    8.363019  *    2.089206  *
    25       H          1.6357697  *    7.430129  *    1.574704  *
    26       H         -1.1549413  *    4.351168  *    3.438530  *
    27       C         -1.5770885  *    9.530655  *    4.681393  *
    28       C         -2.3462226  *    8.704888  *    5.669285  *
    29       C         -1.4334754  *    7.788602  *    6.414819  *
    30       C         -0.3085623  *    9.279353  *    4.302541  *
    31       C         -0.3539837  *    7.478105  *    5.716282  *
    32       C          0.2628701  *    7.964777  *    4.639128  *
    33       C         -3.3909708  *    9.455491  *    6.484103  *
    34       C         -3.6373164  *   10.928205  *    6.274090  *
    35       H         -2.1178581  *   10.408475  *    4.292385  *
    36       H          0.2472405  *    9.964314  *    3.646154  *
    37       H         -3.5353659  *    9.141143  *    7.542980  *
    38       H         -3.5250922  *   11.171447  *    5.192302  *
    39       H         -4.6900669  *   11.157064  *    6.537884  *
    40       H         -1.5661076  *    7.629537  *    7.488110  *
    41       C          1.1483993  *    7.202098  *    3.706235  *
    42       C          2.6322842  *    7.417345  *    3.991571  *
    43       H          0.9939395  *    6.118079  *    3.959979  *
    44       H          2.9159027  *    6.769853  *    4.849755  *
    45       C         -5.8092888  *    5.311530  *    4.687174  *
    46       C         -5.2737484  *    6.600724  *    4.575192  *
    47       C         -5.3374063  *    7.209404  *    3.318325  *
    48       C         -6.4174984  *    4.703592  *    3.589702  *
    49       C         -5.9334530  *    6.544719  *    2.247958  *
    50       N         -6.4758584  *    5.317353  *    2.387982  *
    51       C         -4.6094525  *    7.244047  *    5.770745  *
    52       C         -3.8301435  *    8.502115  *    5.408158  *
    53       H         -5.7635547  *    4.765528  *    5.639752  *
    54       H         -6.8725339  *    3.706159  *    3.636387  *
    55       H         -3.8775315  *    6.482073  *    6.146665  *
    56       H         -4.2028896  *    8.976454  *    4.471867  *
    57       H         -4.9139542  *    8.208477  *    3.137587  *
    58       C         -7.9603075  *   10.138560  *    5.452880  *
    59       C         -7.1723477  *    8.996411  *    5.570676  *
    60       C         -6.4420566  *    8.778649  *    6.739042  *
    61       C         -8.0119375  *   11.047884  *    6.507456  *
    62       C         -6.5529035  *    9.728776  *    7.769363  *
    63       N         -7.3163127  *   10.836095  *    7.650010  *
    64       C         -5.5452136  *    7.591750  *    6.965173  *
    65       C         -6.2860061  *    6.400194  *    7.585759  *
    66       H         -7.1264518  *    8.267699  *    4.749666  *
    67       H         -8.5461163  *   10.315380  *    4.544254  *
    68       H         -8.6118567  *   11.965743  *    6.474283  *
    69       H         -4.8173194  *    7.915712  *    7.766153  *
    70       H         -5.8892738  *    5.444415  *    7.179589  *
    71       H         -6.0314511  *    6.370756  *    8.665637  *
    72       H         -6.0354862  *    9.612773  *    8.730924  *
    73       C         -7.9412076  *    5.487997  *   12.436457  *
    74       C         -7.9046260  *    4.239839  *   11.821980  *
    75       C         -8.0683357  *    4.192204  *   10.440687  *
    76       C         -8.1195356  *    6.634493  *   11.663217  *
    77       C         -8.2603567  *    5.363258  *    9.702329  *
    78       N         -8.2807938  *    6.578019  *   10.321033  *
    79       C         -8.4473849  *    5.277898  *    8.206731  *
    80       C         -7.7991275  *    6.430981  *    7.445137  *
    81       H         -8.0452092  *    3.216939  *    9.940091  *
    82       H         -7.7472185  *    3.118702  *   12.442470  *
    83       H         -7.8290394  *    5.559572  *   13.523952  *
    84       H         -8.1232255  *    7.655189  *   12.077939  *
    85       H         -7.9375241  *    4.334706  *    7.873955  *
    86       H         -8.1962059  *    7.399546  *    7.814654  *
    87       H         -8.0853154  *    6.379658  *    6.373298  *
    88       C        -10.8810296  *    6.751108  *    5.626686  *
    89       C        -11.0294468  *    7.208022  *    6.938571  *
    90       C        -11.3465742  *    8.559052  *    7.129835  *
    91       C        -11.0487797  *    7.633895  *    4.560519  *
    92       C        -11.5057049  *    9.392618  *    6.024623  *
    93       N        -11.3587390  *    8.935313  *    4.758444  *
    94       C        -10.8279898  *    6.320327  *    8.136113  *
    95       C         -9.9296325  *    5.103617  *    7.858692  *
    96       H        -10.6203352  *    5.698799  *    5.436395  *
    97       H        -10.9386290  *    7.320360  *    3.515649  *
    98       H        -10.3158807  *    6.951737  *    8.910516  *
    99       H        -10.3202325  *    4.247574  *    8.456434  *
   100       H        -10.0169272  *    4.788128  *    6.795465  *
   101       H        -11.7505183  *   10.456969  *    6.120302  *
   102       H        -11.4707214  *    8.961220  *    8.144424  *
   103       C        -14.5715021  *    3.798413  *    6.880934  *
   104       C        -13.5575442  *    4.013939  *    7.788648  *
   105       C        -13.2240881  *    5.390067  *    7.834725  *
   106       C        -15.1102063  *    4.704063  *    6.198911  *
   107       C        -13.9018749  *    6.340989  *    7.020848  *
   108       N        -14.9001558  *    6.023950  *    6.138217  *
   109       C        -12.1432481  *    5.811828  *    8.791437  *
   110       C        -12.6159798  *    6.747709  *    9.864602  *
   111       H        -13.0633998  *    3.250551  *    8.396735  *
   112       H        -17.0002355  *    5.095806  *    4.793989  *
   113       H        -11.8290391  *    4.874918  *    9.337786  *
   114       H        -12.2343949  *    6.503649  *   10.867065  *
   115       H        -13.6500179  *    7.413791  *    7.080509  *
   116       C        -17.7201786  *    7.254848  *   11.776174  *
   117       C        -16.7685856  *    6.912394  *   12.685194  *
   118       C        -15.4778987  *    7.362229  *   12.376597  *
   119       C        -17.5782195  *    7.968363  *   10.623867  *
   120       C        -15.2889823  *    8.127858  *   11.212760  *
   121       N        -16.3158948  *    8.410972  *   10.365506  *
   122       C        -13.9040685  *    8.627835  *   10.855223  *
   123       C        -13.4183988  *    7.799314  *    9.701571  *
   124       H        -14.6334033  *    7.127807  *   13.034796  *
   125       H        -16.9957781  *    6.337424  *   13.592681  *
   126       H        -18.3681672  *    8.207542  *    9.905540  *
   127       H        -13.2282890  *    8.481624  *   11.744941  *
   128       H        -13.7966544  *    8.091149  *    8.708105  *
   129       C        -13.8614883  *   10.113626  *   10.485106  *
   130       H        -12.9739516  *   10.286379  *    9.837685  *
   131       H        -14.7432624  *   10.384310  *    9.866295  *
   132       H          0.3175803  *    7.114539  *   -1.662478  *
   133       H          1.4828188  *    7.249883  *   -0.246867  *
   134       C          4.0311532  *   20.025637  *    5.982441  *
   135       C          4.8858139  *   19.956061  *    6.894091  *
   136       C          5.4697376  *   18.818212  *    7.396373  *
   137       C          3.4861290  *   18.967839  *    5.280517  *
   138       C          4.9410759  *   17.688906  *    6.715919  *
   139       N          3.9937165  *   17.783766  *    5.709784  *
   140       C          5.3979793  *   16.339392  *    7.055000  *
   141       C          6.3516715  *   16.114898  *    7.957951  *
   142       H          6.2298456  *   18.727274  *    8.180369  *
   143       H          2.7461096  *   18.992886  *    4.466087  *
   144       H          4.9221114  *   15.501440  *    6.520900  *
   145       H          6.8436653  *   16.923374  *    8.500842  *
   146       C          9.4575101  *   12.911056  *    8.333352  *
   147       C          8.2134018  *   12.844432  *    7.718549  *
   148       C          8.1067175  *   13.116281  *    6.350113  *
   149       C         10.5737833  *   13.262984  *    7.572256  *
   150       C          9.2659503  *   13.472989  *    5.643876  *
   151       N         10.4686667  *   13.543711  *    6.252193  *
   152       C          6.8370437  *   13.012414  *    5.642305  *
   153       C          5.6789360  *   12.768054  *    6.265531  *
   154       H          7.3075424  *   12.572299  *    8.282177  *
   155       H         11.5826069  *   13.334178  *    8.000797  *
   156       H          6.8808866  *   13.134105  *    4.551120  *
   157       H          5.6581625  *   12.653729  *    7.363130  *
   158       H          9.2536567  *   13.709452  *    4.572889  *
   159       C          1.7312101  *   13.853694  *    7.904187  *
   160       C          0.9084323  *   14.569350  *    7.022637  *
   161       C          1.3721188  *   14.869295  *    5.742293  *
   162       C          2.9134557  *   13.293047  *    7.454897  *
   163       C          2.5619180  *   14.301527  *    5.292924  *
   164       C          3.2915492  *   13.437947  *    6.113981  *
   165       C         -0.5187436  *   14.903498  *    7.429868  *
   166       C         -1.1217381  *   13.569713  *    7.336536  *
   167       H          1.4166694  *   13.724951  *    8.952723  *
   168       H          3.5316587  *   12.698452  *    8.140438  *
   169       H         -0.9840527  *   15.647077  *    6.735501  *
   170       H         -0.6204454  *   12.766609  *    7.939081  *
   171       H          2.9077026  *   14.509893  *    4.271852  *
   172       H          0.7887903  *   15.514998  *    5.074707  *
   173       C          4.3905750  *   12.588717  *    5.528656  *
   174       C          3.9877168  *   11.104037  *    5.591120  *
   175       H          4.5289015  *   12.869568  *    4.452772  *
   176       H          3.8768703  *   10.806712  *    6.654113  *
   177       H          4.8137855  *   10.469681  *    5.197006  *
   178       C         -3.2777937  *   17.113172  *   10.823779  *
   179       C         -2.0549129  *   16.473624  *   10.606531  *
   180       C         -0.9581333  *   16.864474  *   11.379990  *
   181       C         -3.3813341  *   18.099048  *   11.808582  *
   182       C         -1.1195583  *   17.859524  *   12.343320  *
   183       N         -2.3129089  *   18.458382  *   12.555269  *
   184       C         -1.9607048  *   15.404229  *    9.548708  *
   185       C         -0.5806020  *   15.437839  *    8.878027  *
   186       H         -4.1702050  *   16.843660  *   10.242811  *
   187       H         -4.3397547  *   18.616371  *   12.016079  *
   188       H         -2.7281190  *   15.657936  *    8.769649  *
   189       H          0.1597139  *   14.882510  *    9.502976  *
   190       H         -0.2131851  *   16.484478  *    8.834959  *
   191       H         -0.2915146  *   18.203917  *   12.974054  *
   192       H          0.0275442  *   16.404833  *   11.244142  *
   193       C          0.2014467  *   13.066689  *   12.789543  *
   194       C         -0.8040414  *   13.766712  *   12.127844  *
   195       C         -1.2531722  *   13.318347  *   10.884008  *
   196       C          0.7410560  *   11.919889  *   12.206555  *
   197       C         -0.6628246  *   12.158292  *   10.357774  *
   198       N          0.3058032  *   11.478754  *   11.004755  *
   199       C         -2.3377453  *   13.995143  *   10.092761  *
   200       C         -3.6875006  *   14.000244  *   10.738315  *
   201       H         -1.2357951  *   14.673768  *   12.574043  *
   202       H          0.5829734  *   13.415216  *   13.758005  *
   203       H          1.5356413  *   11.327579  *   12.677301  *
   204       H         -2.5192203  *   13.335050  *    9.186745  *
   205       H         -4.4885037  *   14.399463  *   10.095964  *
   206       H         -0.9556533  *   11.735905  *    9.382010  *
   207       C         -6.2911570  *    9.448262  *   13.597562  *
   208       C         -6.8957811  *    9.967670  *   12.458903  *
   209       C         -6.6084948  *   11.273930  *   12.071020  *
   210       C         -5.4069722  *   10.248438  *   14.320696  *
   211       C         -5.7100555  *   12.033394  *   12.831137  *
   212       N         -5.1138863  *   11.510819  *   13.939907  *
   213       C         -5.3949963  *   13.463884  *   12.452213  *
   214       C         -3.9835480  *   13.539031  *   11.953972  *
   215       H         -7.0881741  *   11.706819  *   11.183480  *
   216       H         -7.5918335  *    9.333393  *   11.882388  *
   217       H         -6.4896444  *    8.412213  *   13.919030  *
   218       H         -4.9045003  *    9.893184  *   15.230349  *
   219       H         -6.1158430  *   13.783483  *   11.643530  *
   220       H         -3.8888976  *   13.514918  *   15.637585  *
   221       H         -3.2089670  *   13.168325  *   12.640700  *
   222       C         -6.5528253  *   16.103791  *   15.905689  *
   223       C         -7.2545640  *   14.997517  *   15.421336  *
   224       C         -8.1275566  *   14.333221  *   16.290018  *
   225       C         -6.7272153  *   16.498113  *   17.232243  *
   226       C         -8.2543214  *   14.772070  *   17.606534  *
   227       N         -7.5547792  *   15.833321  *   18.070823  *
   228       C         -7.0870912  *   14.484674  *   14.020553  *
   229       C         -5.6072398  *   14.434550  *   13.620012  *
   230       H         -5.8992375  *   16.680315  *   15.239751  *
   231       H         -6.2167776  *   17.370078  *   17.656996  *
   232       H         -7.4780395  *   13.425738  *   14.006114  *
   233       H         -5.2621916  *   15.447638  *   13.322409  *
   234       H         -4.9800277  *   14.141226  *   14.491121  *
   235       H         -8.9219220  *   14.285886  *   18.328456  *
   236       H         -8.7126942  *   13.474430  *   15.939660  *
   237       C         -6.8247116  *   18.700402  *   11.947772  *
   238       C         -6.8900900  *   17.319266  *   12.015430  *
   239       C         -7.7519610  *   16.721708  *   12.944285  *
   240       C         -7.6205232  *   19.508703  *   12.774734  *
   241       C         -8.4802540  *   17.567482  *   13.786165  *
   242       N         -8.4106737  *   18.917910  *   13.693509  *
   243       C         -7.9179017  *   15.233320  *   12.952117  *
   244       C         -9.3952058  *   14.837528  *   13.052690  *
   245       H         -6.2918359  *   16.694219  *   11.340510  *
   246       H         -6.1590417  *   19.188447  *   11.226946  *
   247       H         -7.5298115  *   14.852334  *   11.961835  *
   248       H        -10.0151381  *   15.606485  *   12.549218  *
   249       H         -9.7189793  *   14.842143  *   14.115073  *
   250       H         -9.1552780  *   17.171919  *   14.554291  *
   251       C        -13.7918516  *   16.007730  *   11.275928  *
   252       C        -13.7535961  *   15.701055  *   12.631644  *
   253       C        -12.8888167  *   14.709126  *   13.083026  *
   254       C        -12.9611461  *   15.303385  *   10.404245  *
   255       C        -12.0715991  *   14.033355  *   12.166589  *
   256       N        -12.1244835  *   14.336691  *   10.840274  *
   257       C        -11.0889901  *   12.989346  *   12.643602  *
   258       C         -9.6486546  *   13.471437  *   12.430789  *
   259       H        -12.8337319  *   14.469409  *   14.151260  *
   260       H        -14.3892169  *   16.242463  *   13.340067  *
   261       H        -14.4532773  *   16.791977  *   10.895733  *
   262       H        -12.9375520  *   15.490258  *    9.323145  *
   263       H        -11.2434755  *   12.859380  *   13.746621  *
   264       H         -9.4130300  *   13.495386  *   11.347192  *
   265       C        -11.2918357  *   11.627760  *   11.965461  *
   266       H        -10.3842584  *   11.013513  *   12.143315  *
   267       H        -11.3502814  *   11.747872  *   10.864301  *
   268       H          6.7068369  *   15.114037  *    8.196017  *
   269       C         -1.7558876  *   13.171580  *    2.365001  *
   270       C         -3.0359029  *   13.389321  *    2.862629  *
   271       C         -3.2372868  *   13.432504  *    4.242775  *
   272       C         -0.6927776  *   13.016657  *    3.258392  *
   273       C         -2.1410631  *   13.234755  *    5.087961  *
   274       N         -0.8872851  *   13.049407  *    4.594085  *
   275       C         -2.3170377  *   13.153069  *    6.586774  *
   276       C         -2.6697701  *   11.740493  *    7.108241  *
   277       H         -4.2427955  *   13.603323  *    4.649110  *
   278       H         -1.5788784  *   13.121943  *    1.280531  *
   279       H          0.3502892  *   12.850699  *    2.933387  *
   280       H         -3.1476126  *   13.872464  *    6.844565  *
   281       H         -1.7284774  *   11.153497  *    7.210123  *
   282       H         -3.0597657  *   11.871293  *    8.146151  *
   283       C          5.3740853  *   11.482425  *    1.015960  *
   284       C          4.8560955  *   10.607213  *    1.978897  *
   285       C          3.5832328  *   10.844613  *    2.498679  *
   286       C          4.6187722  *   12.596433  *    0.623212  *
   287       C          2.8677423  *   11.957569  *    2.025335  *
   288       N          3.3840950  *   12.818250  *    1.124328  *
   289       C          2.8921530  *    9.998338  *    3.528572  *
   290       C          2.7003311  *   10.788697  *    4.837082  *
   291       H          5.4345252  *    9.735564  *    2.313910  *
   292       H          4.9755683  *   13.334006  *   -0.106135  *
   293       H          1.8682618  *    9.799708  *    3.101582  *
   294       H          2.0309603  *   10.190374  *    5.490387  *
   295       H          2.1393703  *   11.722600  *    4.618776  *
   296       H          1.8446923  *   12.196369  *    2.365902  *
   297       C          5.5894897  *    6.355410  *    3.987262  *
   298       C          4.7829534  *    6.583788  *    2.872041  *
   299       C          4.9899016  *    5.808014  *    1.725125  *
   300       C          6.5421483  *    5.335501  *    3.942120  *
   301       C          5.9619392  *    4.810363  *    1.741360  *
   302       N          6.7141926  *    4.571837  *    2.840761  *
   303       C          3.6521060  *    7.537159  *    2.877941  *
   304       C          3.4976334  *    8.657545  *    3.870479  *
   305       H          5.4706687  *    6.954967  *    4.897841  *
   306       H          3.2851329  *    7.736777  *    1.845954  *
   307       H          4.3122699  *    8.785544  *    4.623810  *
   308       H          6.1590895  *    4.165289  *    0.876591  *
   309       H          4.3844469  *    5.968437  *    0.824493  *
   310       C        -16.3305854  *   11.062778  *   14.557051  *
   311       C        -15.0951980  *   10.966970  *   13.879638  *
   312       C        -15.0230940  *   11.078243  *   12.494107  *
   313       C        -17.5129263  *   11.275865  *   13.860177  *
   314       C        -16.2875886  *   11.246180  *   11.916652  *
   315       N        -17.4268189  *   11.339299  *   12.467554  *
   316       C        -13.7734151  *   11.086220  *   11.670853  *
   317       C        -12.4991573  *   10.860917  *   12.493207  *
   318       H        -14.1669809  *   10.823746  *   14.457361  *
   319       H        -16.3510456  *   10.979352  *   15.650247  *
   320       H        -13.7370734  *   12.120191  *   11.228919  *
   321       H        -12.6747446  *   11.128067  *   13.560047  *
   322       H        -12.2774065  *    9.768614  *   12.503332  *
   323       H        -14.6259234  *   12.679852  *    9.402907  *
   324       H         -8.9349878  *   12.739474  *   12.876852  *
   325      Tv         24.1960879  *    0.000000       0.000000   
   326      Tv          0.0000000      17.844268  *    0.000000   
   327      Tv          0.0000000       0.000000      13.468588  *
 

              THE SYSTEM IS A  SOLID         


                UNIT CELL TRANSLATION VECTORS

              X              Y              Z
    T1 =  24.1960879      0.0000000      0.0000000
    T2 =   0.0000000     17.8442680      0.0000000
    T3 =   0.0000000      0.0000000     13.4685883


          CARTESIAN COORDINATES 

    NO.       ATOM         X         Y         Z

     1         C       -4.5156    5.4193   -1.1055
     2         C       -3.3531    4.8566   -1.4203
     3         C       -2.0240    5.0425   -1.1236
     4         C       -4.0419    6.4800   -0.2659
     5         C       -1.7680    6.1159   -0.2572
     6         N       -2.8859    6.8477    0.1456
     7         C       -0.4330    6.4798    0.2326
     8         C        0.4902    6.9626   -0.6015
     9         H       -1.2293    4.3981   -1.5080
    10         H       -5.5734    5.2037   -1.3157
    11         H       -5.9698    6.9757    1.2300
    12         C        2.0711    3.2143    1.6774
    13         C        1.5411    4.4545    1.3357
    14         C        0.3838    4.9095    1.9695
    15         C        1.4316    2.4493    2.6511
    16         C       -0.2318    4.0727    2.9131
    17         N        0.2895    2.8703    3.2422
    18         C       -0.1846    6.2805    1.7101
    19         C        0.7391    7.3884    2.2406
    20         H        2.0395    5.0825    0.5851
    21         H        2.9884    2.8532    1.2013
    22         H        1.8288    1.4875    3.0115
    23         H       -1.1628    6.3634    2.2495
    24         H        0.2309    8.3630    2.0892
    25         H        1.6358    7.4301    1.5747
    26         H       -1.1549    4.3512    3.4385
    27         C       -1.5771    9.5307    4.6814
    28         C       -2.3462    8.7049    5.6693
    29         C       -1.4335    7.7886    6.4148
    30         C       -0.3086    9.2794    4.3025
    31         C       -0.3540    7.4781    5.7163
    32         C        0.2629    7.9648    4.6391
    33         C       -3.3910    9.4555    6.4841
    34         C       -3.6373   10.9282    6.2741
    35         H       -2.1179   10.4085    4.2924
    36         H        0.2472    9.9643    3.6462
    37         H       -3.5354    9.1411    7.5430
    38         H       -3.5251   11.1714    5.1923
    39         H       -4.6901   11.1571    6.5379
    40         H       -1.5661    7.6295    7.4881
    41         C        1.1484    7.2021    3.7062
    42         C        2.6323    7.4173    3.9916
    43         H        0.9939    6.1181    3.9600
    44         H        2.9159    6.7699    4.8498
    45         C       -5.8093    5.3115    4.6872
    46         C       -5.2737    6.6007    4.5752
    47         C       -5.3374    7.2094    3.3183
    48         C       -6.4175    4.7036    3.5897
    49         C       -5.9335    6.5447    2.2480
    50         N       -6.4759    5.3174    2.3880
    51         C       -4.6095    7.2440    5.7707
    52         C       -3.8301    8.5021    5.4082
    53         H       -5.7636    4.7655    5.6398
    54         H       -6.8725    3.7062    3.6364
    55         H       -3.8775    6.4821    6.1467
    56         H       -4.2029    8.9765    4.4719
    57         H       -4.9140    8.2085    3.1376
    58         C       -7.9603   10.1386    5.4529
    59         C       -7.1723    8.9964    5.5707
    60         C       -6.4421    8.7786    6.7390
    61         C       -8.0119   11.0479    6.5075
    62         C       -6.5529    9.7288    7.7694
    63         N       -7.3163   10.8361    7.6500
    64         C       -5.5452    7.5918    6.9652
    65         C       -6.2860    6.4002    7.5858
    66         H       -7.1265    8.2677    4.7497
    67         H       -8.5461   10.3154    4.5443
    68         H       -8.6119   11.9657    6.4743
    69         H       -4.8173    7.9157    7.7662
    70         H       -5.8893    5.4444    7.1796
    71         H       -6.0315    6.3708    8.6656
    72         H       -6.0355    9.6128    8.7309
    73         C       -7.9412    5.4880   12.4365
    74         C       -7.9046    4.2398   11.8220
    75         C       -8.0683    4.1922   10.4407
    76         C       -8.1195    6.6345   11.6632
    77         C       -8.2604    5.3633    9.7023
    78         N       -8.2808    6.5780   10.3210
    79         C       -8.4474    5.2779    8.2067
    80         C       -7.7991    6.4310    7.4451
    81         H       -8.0452    3.2169    9.9401
    82         H       -7.7472    3.1187   12.4425
    83         H       -7.8290    5.5596   13.5240
    84         H       -8.1232    7.6552   12.0779
    85         H       -7.9375    4.3347    7.8740
    86         H       -8.1962    7.3995    7.8147
    87         H       -8.0853    6.3797    6.3733
    88         C      -10.8810    6.7511    5.6267
    89         C      -11.0294    7.2080    6.9386
    90         C      -11.3466    8.5591    7.1298
    91         C      -11.0488    7.6339    4.5605
    92         C      -11.5057    9.3926    6.0246
    93         N      -11.3587    8.9353    4.7584
    94         C      -10.8280    6.3203    8.1361
    95         C       -9.9296    5.1036    7.8587
    96         H      -10.6203    5.6988    5.4364
    97         H      -10.9386    7.3204    3.5156
    98         H      -10.3159    6.9517    8.9105
    99         H      -10.3202    4.2476    8.4564
   100         H      -10.0169    4.7881    6.7955
   101         H      -11.7505   10.4570    6.1203
   102         H      -11.4707    8.9612    8.1444
   103         C      -14.5715    3.7984    6.8809
   104         C      -13.5575    4.0139    7.7886
   105         C      -13.2241    5.3901    7.8347
   106         C      -15.1102    4.7041    6.1989
   107         C      -13.9019    6.3410    7.0208
   108         N      -14.9002    6.0240    6.1382
   109         C      -12.1432    5.8118    8.7914
   110         C      -12.6160    6.7477    9.8646
   111         H      -13.0634    3.2506    8.3967
   112         H      -17.0002    5.0958    4.7940
   113         H      -11.8290    4.8749    9.3378
   114         H      -12.2344    6.5036   10.8671
   115         H      -13.6500    7.4138    7.0805
   116         C      -17.7202    7.2548   11.7762
   117         C      -16.7686    6.9124   12.6852
   118         C      -15.4779    7.3622   12.3766
   119         C      -17.5782    7.9684   10.6239
   120         C      -15.2890    8.1279   11.2128
   121         N      -16.3159    8.4110   10.3655
   122         C      -13.9041    8.6278   10.8552
   123         C      -13.4184    7.7993    9.7016
   124         H      -14.6334    7.1278   13.0348
   125         H      -16.9958    6.3374   13.5927
   126         H      -18.3682    8.2075    9.9055
   127         H      -13.2283    8.4816   11.7449
   128         H      -13.7967    8.0911    8.7081
   129         C      -13.8615   10.1136   10.4851
   130         H      -12.9740   10.2864    9.8377
   131         H      -14.7433   10.3843    9.8663
   132         H        0.3176    7.1145   -1.6625
   133         H        1.4828    7.2499   -0.2469
   134         C        4.0312   20.0256    5.9824
   135         C        4.8858   19.9561    6.8941
   136         C        5.4697   18.8182    7.3964
   137         C        3.4861   18.9678    5.2805
   138         C        4.9411   17.6889    6.7159
   139         N        3.9937   17.7838    5.7098
   140         C        5.3980   16.3394    7.0550
   141         C        6.3517   16.1149    7.9580
   142         H        6.2298   18.7273    8.1804
   143         H        2.7461   18.9929    4.4661
   144         H        4.9221   15.5014    6.5209
   145         H        6.8437   16.9234    8.5008
   146         C        9.4575   12.9111    8.3334
   147         C        8.2134   12.8444    7.7185
   148         C        8.1067   13.1163    6.3501
   149         C       10.5738   13.2630    7.5723
   150         C        9.2660   13.4730    5.6439
   151         N       10.4687   13.5437    6.2522
   152         C        6.8370   13.0124    5.6423
   153         C        5.6789   12.7681    6.2655
   154         H        7.3075   12.5723    8.2822
   155         H       11.5826   13.3342    8.0008
   156         H        6.8809   13.1341    4.5511
   157         H        5.6582   12.6537    7.3631
   158         H        9.2537   13.7095    4.5729
   159         C        1.7312   13.8537    7.9042
   160         C        0.9084   14.5693    7.0226
   161         C        1.3721   14.8693    5.7423
   162         C        2.9135   13.2930    7.4549
   163         C        2.5619   14.3015    5.2929
   164         C        3.2915   13.4379    6.1140
   165         C       -0.5187   14.9035    7.4299
   166         C       -1.1217   13.5697    7.3365
   167         H        1.4167   13.7250    8.9527
   168         H        3.5317   12.6985    8.1404
   169         H       -0.9841   15.6471    6.7355
   170         H       -0.6204   12.7666    7.9391
   171         H        2.9077   14.5099    4.2719
   172         H        0.7888   15.5150    5.0747
   173         C        4.3906   12.5887    5.5287
   174         C        3.9877   11.1040    5.5911
   175         H        4.5289   12.8696    4.4528
   176         H        3.8769   10.8067    6.6541
   177         H        4.8138   10.4697    5.1970
   178         C       -3.2778   17.1132   10.8238
   179         C       -2.0549   16.4736   10.6065
   180         C       -0.9581   16.8645   11.3800
   181         C       -3.3813   18.0990   11.8086
   182         C       -1.1196   17.8595   12.3433
   183         N       -2.3129   18.4584   12.5553
   184         C       -1.9607   15.4042    9.5487
   185         C       -0.5806   15.4378    8.8780
   186         H       -4.1702   16.8437   10.2428
   187         H       -4.3398   18.6164   12.0161
   188         H       -2.7281   15.6579    8.7696
   189         H        0.1597   14.8825    9.5030
   190         H       -0.2132   16.4845    8.8350
   191         H       -0.2915   18.2039   12.9741
   192         H        0.0275   16.4048   11.2441
   193         C        0.2014   13.0667   12.7895
   194         C       -0.8040   13.7667   12.1278
   195         C       -1.2532   13.3183   10.8840
   196         C        0.7411   11.9199   12.2066
   197         C       -0.6628   12.1583   10.3578
   198         N        0.3058   11.4788   11.0048
   199         C       -2.3377   13.9951   10.0928
   200         C       -3.6875   14.0002   10.7383
   201         H       -1.2358   14.6738   12.5740
   202         H        0.5830   13.4152   13.7580
   203         H        1.5356   11.3276   12.6773
   204         H       -2.5192   13.3351    9.1867
   205         H       -4.4885   14.3995   10.0960
   206         H       -0.9557   11.7359    9.3820
   207         C       -6.2912    9.4483   13.5976
   208         C       -6.8958    9.9677   12.4589
   209         C       -6.6085   11.2739   12.0710
   210         C       -5.4070   10.2484   14.3207
   211         C       -5.7101   12.0334   12.8311
   212         N       -5.1139   11.5108   13.9399
   213         C       -5.3950   13.4639   12.4522
   214         C       -3.9835   13.5390   11.9540
   215         H       -7.0882   11.7068   11.1835
   216         H       -7.5918    9.3334   11.8824
   217         H       -6.4896    8.4122   13.9190
   218         H       -4.9045    9.8932   15.2303
   219         H       -6.1158   13.7835   11.6435
   220         H       -3.8889   13.5149   15.6376
   221         H       -3.2090   13.1683   12.6407
   222         C       -6.5528   16.1038   15.9057
   223         C       -7.2546   14.9975   15.4213
   224         C       -8.1276   14.3332   16.2900
   225         C       -6.7272   16.4981   17.2322
   226         C       -8.2543   14.7721   17.6065
   227         N       -7.5548   15.8333   18.0708
   228         C       -7.0871   14.4847   14.0206
   229         C       -5.6072   14.4346   13.6200
   230         H       -5.8992   16.6803   15.2398
   231         H       -6.2168   17.3701   17.6570
   232         H       -7.4780   13.4257   14.0061
   233         H       -5.2622   15.4476   13.3224
   234         H       -4.9800   14.1412   14.4911
   235         H       -8.9219   14.2859   18.3285
   236         H       -8.7127   13.4744   15.9397
   237         C       -6.8247   18.7004   11.9478
   238         C       -6.8901   17.3193   12.0154
   239         C       -7.7520   16.7217   12.9443
   240         C       -7.6205   19.5087   12.7747
   241         C       -8.4803   17.5675   13.7862
   242         N       -8.4107   18.9179   13.6935
   243         C       -7.9179   15.2333   12.9521
   244         C       -9.3952   14.8375   13.0527
   245         H       -6.2918   16.6942   11.3405
   246         H       -6.1590   19.1884   11.2269
   247         H       -7.5298   14.8523   11.9618
   248         H      -10.0151   15.6065   12.5492
   249         H       -9.7190   14.8421   14.1151
   250         H       -9.1553   17.1719   14.5543
   251         C      -13.7919   16.0077   11.2759
   252         C      -13.7536   15.7011   12.6316
   253         C      -12.8888   14.7091   13.0830
   254         C      -12.9611   15.3034   10.4042
   255         C      -12.0716   14.0334   12.1666
   256         N      -12.1245   14.3367   10.8403
   257         C      -11.0890   12.9893   12.6436
   258         C       -9.6487   13.4714   12.4308
   259         H      -12.8337   14.4694   14.1513
   260         H      -14.3892   16.2425   13.3401
   261         H      -14.4533   16.7920   10.8957
   262         H      -12.9376   15.4903    9.3231
   263         H      -11.2435   12.8594   13.7466
   264         H       -9.4130   13.4954   11.3472
   265         C      -11.2918   11.6278   11.9655
   266         H      -10.3843   11.0135   12.1433
   267         H      -11.3503   11.7479   10.8643
   268         H        6.7068   15.1140    8.1960
   269         C       -1.7559   13.1716    2.3650
   270         C       -3.0359   13.3893    2.8626
   271         C       -3.2373   13.4325    4.2428
   272         C       -0.6928   13.0167    3.2584
   273         C       -2.1411   13.2348    5.0880
   274         N       -0.8873   13.0494    4.5941
   275         C       -2.3170   13.1531    6.5868
   276         C       -2.6698   11.7405    7.1082
   277         H       -4.2428   13.6033    4.6491
   278         H       -1.5789   13.1219    1.2805
   279         H        0.3503   12.8507    2.9334
   280         H       -3.1476   13.8725    6.8446
   281         H       -1.7285   11.1535    7.2101
   282         H       -3.0598   11.8713    8.1462
   283         C        5.3741   11.4824    1.0160
   284         C        4.8561   10.6072    1.9789
   285         C        3.5832   10.8446    2.4987
   286         C        4.6188   12.5964    0.6232
   287         C        2.8677   11.9576    2.0253
   288         N        3.3841   12.8183    1.1243
   289         C        2.8922    9.9983    3.5286
   290         C        2.7003   10.7887    4.8371
   291         H        5.4345    9.7356    2.3139
   292         H        4.9756   13.3340   -0.1061
   293         H        1.8683    9.7997    3.1016
   294         H        2.0310   10.1904    5.4904
   295         H        2.1394   11.7226    4.6188
   296         H        1.8447   12.1964    2.3659
   297         C        5.5895    6.3554    3.9873
   298         C        4.7830    6.5838    2.8720
   299         C        4.9899    5.8080    1.7251
   300         C        6.5421    5.3355    3.9421
   301         C        5.9619    4.8104    1.7414
   302         N        6.7142    4.5718    2.8408
   303         C        3.6521    7.5372    2.8779
   304         C        3.4976    8.6575    3.8705
   305         H        5.4707    6.9550    4.8978
   306         H        3.2851    7.7368    1.8460
   307         H        4.3123    8.7855    4.6238
   308         H        6.1591    4.1653    0.8766
   309         H        4.3844    5.9684    0.8245
   310         C      -16.3306   11.0628   14.5571
   311         C      -15.0952   10.9670   13.8796
   312         C      -15.0231   11.0782   12.4941
   313         C      -17.5129   11.2759   13.8602
   314         C      -16.2876   11.2462   11.9167
   315         N      -17.4268   11.3393   12.4676
   316         C      -13.7734   11.0862   11.6709
   317         C      -12.4992   10.8609   12.4932
   318         H      -14.1670   10.8237   14.4574
   319         H      -16.3510   10.9794   15.6502
   320         H      -13.7371   12.1202   11.2289
   321         H      -12.6747   11.1281   13.5600
   322         H      -12.2774    9.7686   12.5033
   323         H      -14.6259   12.6799    9.4029
   324         H       -8.9350   12.7395   12.8769

  H: (PM3): J. J. P. STEWART, J. COMP. CHEM. 10, 209 (1989).
  C: (PM3): J. J. P. STEWART, J. COMP. CHEM. 10, 209 (1989).
  N: (PM3): J. J. P. STEWART, J. COMP. CHEM. 10, 209 (1989).

           Empirical Formula: C162 H142 N20


      RHF CALCULATION, NO. OF DOUBLY OCCUPIED LEVELS =  445

  SCF CRITERION =    0.1620E-05
 ITERATION   1 PLS= 0.100E+01 0.000E+00 ENERGY     1517.507683 DELTAE 1417.5076826
 ITERATION   2 PLS= 0.420E-05 0.000E+00 ENERGY     1517.507680 DELTAE   -0.0000026
 ITERATION   3 PLS= 0.383E-05 0.000E+00 ENERGY     1517.507679 DELTAE   -0.0000010
 ITERATION   4 PLS= 0.599E-05 0.000E+00 ENERGY     1517.507677 DELTAE   -0.0000024
 ITERATION   5 PLS= 0.584E-05 0.000E+00 ENERGY     1517.507675 DELTAE   -0.0000019

          DIAGONAL MATRIX USED AS START HESSIAN

 ITERATION   1 PLS= 0.555E-05 0.000E+00 ENERGY     1517.875443 DELTAE 1417.8754434
 ITERATION   2 PLS= 0.186E-03 0.000E+00 ENERGY     1517.824219 DELTAE   -0.0512244
 ITERATION   3 PLS= 0.156E-03 0.000E+00 ENERGY     1517.787054 DELTAE   -0.0371653

 ITERATION  13 PLS= 0.383E-04 0.000E+00 ENERGY     1517.686024 DELTAE   -0.0057522
 CYCLE:   1 TIME: 128.422 TIME LEFT: 16.53W  GRAD.:    11.756 HEAT: 1517.508

 RESTART FILE WRITTEN,    TIME LEFT: 16.42W  GRAD.:     1.327 HEAT: 1405.048
 ITERATION   1 PLS= 0.861E-05 0.000E+00 ENERGY     1405.046612 DELTAE 1305.0466121
 ITERATION   2 PLS= 0.206E-04 0.000E+00 ENERGY     1405.043951 DELTAE   -0.0026609
 ITERATION   3 PLS= 0.184E-04 0.000E+00 ENERGY     1405.041938 DELTAE   -0.0020133
 ITERATION   4 PLS= 0.160E-04 0.000E+00 ENERGY     1405.040618 DELTAE   -0.0013200
 ITERATION   5 PLS= 0.151E-04 0.000E+00 ENERGY     1405.040822 DELTAE    0.0002039
 ITERATION   6 PLS= 0.129E-04 0.000E+00 ENERGY     1405.040560 DELTAE   -0.0002622
 ITERATION   7 PLS= 0.132E-04 0.000E+00 ENERGY     1405.040045 DELTAE   -0.0005144
 ITERATION   8 PLS= 0.995E-05 0.000E+00 ENERGY     1405.040303 DELTAE    0.0002582
 ITERATION   9 PLS= 0.102E-04 0.000E+00 ENERGY     1405.040200 DELTAE   -0.0001034
 ITERATION  10 PLS= 0.815E-05 0.000E+00 ENERGY     1405.040045 DELTAE   -0.0001548
 RESTART FILE WRITTEN,    TIME LEFT: 16.42W  GRAD.:     0.999 HEAT: 1405.040

     RMS GRADIENT =  0.99852  IS LESS THAN CUTOFF =  1.11500


 ITERATION   1 PLS= 0.673E-05 0.000E+00 ENERGY     1405.040114 DELTAE 1305.0401144
 ITERATION   2 PLS= 0.187E-04 0.000E+00 ENERGY     1405.038841 DELTAE   -0.0012731
 ITERATION   3 PLS= 0.168E-04 0.000E+00 ENERGY     1405.037872 DELTAE   -0.0009695
 ITERATION   4 PLS= 0.484E-05 0.000E+00 ENERGY     1405.037849 DELTAE   -0.0000223
 ITERATION   5 PLS= 0.524E-05 0.000E+00 ENERGY     1405.037839 DELTAE   -0.0000105
 ITERATION   6 PLS= 0.462E-05 0.000E+00 ENERGY     1405.037824 DELTAE   -0.0000148
 ITERATION   7 PLS= 0.409E-05 0.000E+00 ENERGY     1405.037812 DELTAE   -0.0000122
 ITERATION   8 PLS= 0.370E-05 0.000E+00 ENERGY     1405.037804 DELTAE   -0.0000079

 -------------------------------------------------------------------------------
PM3 bonds T=20000000.0 SINGLET XYZ DDMIN=0.0 DUMP=0.1 GNORM=01.115 CHARGE=+0 &
DENOUT OLDENS SCFCRT=1.D-07 EF  CYCLES=5002 PL SHIFT=050.0
 SKN_2 model by PM3. Point=03. Mult=01.


     GEOMETRY OPTIMISED USING EIGENVECTOR FOLLOWING (EF).     
     SCF FIELD WAS ACHIEVED                                   


                                PM3    CALCULATION
                                                       MOPAC2007 (Version: 7.334W)
                                                       Wed Jan 30 12:06:09 2008
                                                       No. of days left =  47


          FINAL HEAT OF FORMATION =       1405.03779 KCAL =    5878.67812 KJ
          H.o.F. per unit cell    =        702.51890 KCAL, for   2 unit cells


          TOTAL ENERGY            =     -24586.33789 EV
          ELECTRONIC ENERGY       =  -66140749.65145 EV
          CORE-CORE REPULSION     =   66116163.31356 EV

          IONIZATION POTENTIAL    =          6.38459
          NO. OF FILLED LEVELS    =        445
          MOLECULAR WEIGHT        =       2369.038

          MOLECULAR DIMENSIONS (Angstroms)

            Atom       Atom       Distance
            H   155    H   125    30.00388
            H   231    H     9    23.61643
            H   143    H    82    13.33061

          VOLUME OF UNIT CELL         5811.229 CUBIC ANGSTROMS
          DENSITY                        0.677 GRAMS/CC


          SCF CALCULATIONS        =        716
          COMPUTATION TIME = 19 HOURS 21 MINUTES AND  40.234 SECONDS


   ATOM   CHEMICAL     X               Y              Z
  NUMBER   SYMBOL (ANGSTROMS)     (ANGSTROMS)    (ANGSTROMS)
 
     1       C         -4.5490172  *    4.977471  *   -1.449280  *
     2       C         -3.3497465  *    4.579350  *   -1.868210  *
     3       C         -2.0357489  *    4.894888  *   -1.615549  *
     4       C         -4.1466355  *    6.009005  *   -0.541850  *
     5       C         -1.8497940  *    5.910980  *   -0.665706  *
     6       N         -3.0186812  *    6.470730  *   -0.149444  *
     7       C         -0.5375861  *    6.366668  *   -0.193600  *
     8       C          0.3693843  *    6.850467  *   -1.044883  *
     9       H         -1.1955343  *    4.380818  *   -2.089039  *
    10       H         -5.5892077  *    4.667559  *   -1.641149  *
    11       H         -5.9140163  *    6.453125  *    1.166279  *
    12       C          1.9966119  *    3.180999  *    1.382019  *
    13       C          1.4658228  *    4.408645  *    0.998960  *
    14       C          0.2817973  *    4.860836  *    1.583885  *
    15       C          1.3296748  *    2.426040  *    2.345172  *
    16       C         -0.3656121  *    4.028644  *    2.509692  *
    17       N          0.1570987  *    2.838618  *    2.880015  *
    18       C         -0.2812843  *    6.227693  *    1.288211  *
    19       C          0.6525480  *    7.339616  *    1.790302  *
    20       H          1.9807798  *    5.028805  *    0.252742  *
    21       H          2.9348593  *    2.821811  *    0.947427  *
    22       H          1.7295137  *    1.479983  *    2.741621  *
    23       H         -1.2549976  *    6.335421  *    1.831561  *
    24       H          0.1744956  *    8.321744  *    1.594430  *
    25       H          1.5710881  *    7.337879  *    1.151776  *
    26       H         -1.3165509  *    4.301097  *    2.986578  *
    27       C         -1.7562884  *    9.521997  *    4.247852  *
    28       C         -2.4621327  *    8.741178  *    5.315548  *
    29       C         -1.5204489  *    7.827251  *    6.024203  *
    30       C         -0.5144532  *    9.248598  *    3.800564  *
    31       C         -0.4728092  *    7.501031  *    5.286188  *
    32       C          0.0960644  *    7.963351  *    4.171096  *
    33       C         -3.4141954  *    9.535553  *    6.201543  *
    34       C         -3.5222967  *   11.028086  *    6.047490  *
    35       H         -2.3218160  *   10.381466  *    3.852340  *
    36       H         -0.0139903  *    9.890612  *    3.061632  *
    37       H         -3.5311527  *    9.211975  *    7.261553  *
    38       H         -3.4919193  *   11.307333  *    4.969096  *
    39       H         -4.5018563  *   11.375011  *    6.436030  *
    40       H         -1.5968110  *    7.692668  *    7.106543  *
    41       C          1.0091468  *    7.192478  *    3.273283  *
    42       C          2.4771082  *    7.442662  *    3.605580  *
    43       H          0.8597273  *    6.112837  *    3.546917  *
    44       H          2.7689898  *    6.751179  *    4.424306  *
    45       C         -5.4705297  *    5.154031  *    4.764542  *
    46       C         -5.2079593  *    6.508030  *    4.526756  *
    47       C         -5.3715191  *    6.984670  *    3.224497  *
    48       C         -5.9035613  *    4.338407  *    3.720817  *
    49       C         -5.7970029  *    6.119424  *    2.216069  *
    50       N         -6.0619804  *    4.819290  *    2.467334  *
    51       C         -4.7252611  *    7.375219  *    5.659080  *
    52       C         -3.9669812  *    8.597220  *    5.167652  *
    53       H         -5.3582168  *    4.741193  *    5.777975  *
    54       H         -6.1371998  *    3.275457  *    3.858297  *
    55       H         -4.0100471  *    6.743251  *    6.249897  *
    56       H         -4.4141214  *    9.028679  *    4.242913  *
    57       H         -5.1556955  *    8.037447  *    2.984626  *
    58       C         -8.2937088  *    9.758732  *    4.461810  *
    59       C         -7.4908283  *    8.721104  *    4.928014  *
    60       C         -6.7519563  *    8.889056  *    6.100215  *
    61       C         -8.3543944  *   10.952521  *    5.178472  *
    62       C         -6.8831676  *   10.107875  *    6.786381  *
    63       N         -7.6616454  *   11.112651  *    6.330345  *
    64       C         -5.8174641  *    7.853529  *    6.661083  *
    65       C         -6.5127361  *    6.694631  *    7.390714  *
    66       H         -7.4316102  *    7.776370  *    4.370612  *
    67       H         -8.8781498  *    9.637020  *    3.543744  *
    68       H         -8.9542963  *   11.814023  *    4.858171  *
    69       H         -5.2153504  *    8.387369  *    7.454418  *
    70       H         -6.1794096  *    5.720366  *    6.966208  *
    71       H         -6.1508854  *    6.685094  *    8.439366  *
    72       H         -6.3656963  *   10.306533  *    7.734026  *
    73       C         -7.9295095  *    5.504565  *   12.359034  *
    74       C         -7.8092862  *    4.307444  *   11.659046  *
    75       C         -8.0188412  *    4.339584  *   10.283922  *
    76       C         -8.2403959  *    6.677989  *   11.675823  *
    77       C         -8.3419451  *    5.536187  *    9.634810  *
    78       N         -8.4440316  *    6.699313  *   10.338009  *
    79       C         -8.6077116  *    5.532907  *    8.148395  *
    80       C         -8.0314387  *    6.737560  *    7.405046  *
    81       H         -7.9365628  *    3.406467  *    9.715119  *
    82       H         -7.5974489  *    3.149870  *   12.246962  *
    83       H         -7.7788283  *    5.515389  *   13.444086  *
    84       H         -8.3313997  *    7.655222  *   12.172345  *
    85       H         -8.0984937  *    4.620252  *    7.737177  *
    86       H         -8.3847590  *    7.686018  *    7.857694  *
    87       H         -8.4179582  *    6.740798  *    6.363745  *
    88       C        -11.5194910  *    6.931972  *    5.838299  *
    89       C        -11.4198322  *    7.391154  *    7.154183  *
    90       C        -11.6731299  *    8.746139  *    7.397879  *
    91       C        -11.8677854  *    7.816983  *    4.819375  *
    92       C        -12.0172821  *    9.583045  *    6.337749  *
    93       N        -12.1133705  *    9.123596  *    5.068389  *
    94       C        -11.0212841  *    6.495411  *    8.294299  *
    95       C        -10.1019097  *    5.337617  *    7.866889  *
    96       H        -11.3040367  *    5.877235  *    5.610148  *
    97       H        -11.9598310  *    7.503295  *    3.772944  *
    98       H        -10.4521480  *    7.137991  *    9.017833  *
    99       H        -10.4299297  *    4.419692  *    8.407953  *
   100       H        -10.2408274  *    5.109828  *    6.786348  *
   101       H        -12.2220091  *   10.653331  *    6.474773  *
   102       H        -11.5924862  *    9.153396  *    8.414565  *
   103       C        -14.6597783  *    3.747975  *    7.345403  *
   104       C        -13.5520550  *    4.025267  *    8.117349  *
   105       C        -13.3734348  *    5.425541  *    8.251003  *
   106       C        -15.3853896  *    4.638958  *    6.838670  *
   107       C        -14.2617988  *    6.344452  *    7.626301  *
   108       N        -15.3440271  *    5.971905  *    6.867874  *
   109       C        -12.2143599  *    5.896396  *    9.088874  *
   110       C        -12.6201279  *    6.768882  *   10.240465  *
   111       H        -12.8857010  *    3.286114  *    8.572474  *
   112       H        -16.3938021  *    6.395964  *    4.220306  *
   113       H        -11.7807602  *    4.968695  *    9.564160  *
   114       H        -12.2456820  *    6.426740  *   11.216704  *
   115       H        -14.1128473  *    7.432233  *    7.725661  *
   116       C        -17.7680401  *    7.472672  *   11.781860  *
   117       C        -16.8928219  *    6.515496  *   12.105388  *
   118       C        -15.5480915  *    6.878466  *   11.712302  *
   119       C        -17.5914137  *    8.755814  *   11.476102  *
   120       C        -15.2368913  *    8.211841  *   11.675420  *
   121       N        -16.2633465  *    9.228303  *   11.816955  *
   122       C        -13.8164637  *    8.635898  *   11.383846  *
   123       C        -13.3654615  *    7.871747  *   10.170121  *
   124       H        -14.7883061  *    6.111562  *   11.521997  *
   125       H        -17.0989654  *    5.641038  *   12.727781  *
   126       H        -18.2673533  *    9.426866  *   10.939082  *
   127       H        -13.1823842  *    8.382990  *   12.280599  *
   128       H        -13.7330167  *    8.257421  *    9.205402  *
   129       C        -13.6471894  *   10.127278  *   11.103574  *
   130       H        -12.6471911  *   10.289072  *   10.630223  *
   131       H        -14.3904201  *   10.481466  *   10.361441  *
   132       H          0.1965586  *    6.941421  *   -2.112905  *
   133       H          1.3472645  *    7.192932  *   -0.699545  *
   134       C          4.0316260  *   19.867621  *    5.659991  *
   135       C          4.9170653  *   19.818826  *    6.543208  *
   136       C          5.5427679  *   18.697384  *    7.031631  *
   137       C          3.4880372  *   18.793894  *    4.981324  *
   138       C          5.0154032  *   17.553590  *    6.374947  *
   139       N          4.0337170  *   17.623089  *    5.400235  *
   140       C          5.5074467  *   16.214370  *    6.704971  *
   141       C          6.4953713  *   16.009792  *    7.575070  *
   142       H          6.3314220  *   18.628926  *    7.789231  *
   143       H          2.7231265  *   18.793999  *    4.189463  *
   144       H          5.0274020  *   15.365520  *    6.192789  *
   145       H          6.9947264  *   16.827508  *    8.096640  *
   146       C          9.3696750  *   12.686523  *    7.783595  *
   147       C          8.0741928  *   12.643218  *    7.282540  *
   148       C          7.8603854  *   12.798359  *    5.908991  *
   149       C         10.4301144  *   12.907096  *    6.902888  *
   150       C          8.9704387  *   13.016347  *    5.077374  *
   151       N         10.2228106  *   13.076850  *    5.575875  *
   152       C          6.5264441  *   12.722613  *    5.327174  *
   153       C          5.4131330  *   12.647551  *    6.066850  *
   154       H          7.2065293  *   12.484790  *    7.940845  *
   155       H         11.4762118  *   12.956904  *    7.235017  *
   156       H          6.4811746  *   12.719746  *    4.227659  *
   157       H          5.4776562  *   12.652537  *    7.167587  *
   158       H          8.8765718  *   13.144018  *    3.990586  *
   159       C          1.5383318  *   13.789676  *    7.957632  *
   160       C          0.7238808  *   14.574810  *    7.126222  *
   161       C          1.1709075  *   14.910303  *    5.845670  *
   162       C          2.6818883  *   13.197458  *    7.452220  *
   163       C          2.3182065  *   14.308505  *    5.340822  *
   164       C          3.0274455  *   13.377810  *    6.106634  *
   165       C         -0.6415916  *   15.042313  *    7.618302  *
   166       C         -1.2895085  *   13.726686  *    7.541209  *
   167       H          1.2540774  *   13.649356  *    9.014488  *
   168       H          3.2942453  *   12.553774  *    8.097615  *
   169       H         -1.0830054  *   15.805443  *    6.930970  *
   170       H         -1.0505828  *   13.039829  *    8.398226  *
   171       H          2.6482812  *   14.543598  *    4.319626  *
   172       H          0.6065277  *   15.618503  *    5.226246  *
   173       C          4.0611482  *   12.504194  *    5.447394  *
   174       C          3.6121592  *   11.034664  *    5.530383  *
   175       H          4.1232776  *   12.782777  *    4.361662  *
   176       H          3.4275609  *   10.762888  *    6.589295  *
   177       H          4.4422835  *   10.369031  *    5.198976  *
   178       C         -3.0719002  *   17.454224  *   11.004143  *
   179       C         -1.9027471  *   16.710520  *   10.835121  *
   180       C         -0.7837620  *   17.048491  *   11.601486  *
   181       C         -3.1017821  *   18.493271  *   11.937471  *
   182       C         -0.8730207  *   18.096592  *   12.516233  *
   183       N         -2.0161340  *   18.799892  *   12.681992  *
   184       C         -1.8852708  *   15.590093  *    9.831648  *
   185       C         -0.5616367  *   15.590387  *    9.052716  *
   186       H         -3.9798616  *   17.234902  *   10.425280  *
   187       H         -4.0225376  *   19.091498  *   12.100246  *
   188       H         -2.7117545  *   15.798071  *    9.101631  *
   189       H          0.2089317  *   15.018111  *    9.624172  *
   190       H         -0.1699066  *   16.626362  *    8.983990  *
   191       H         -0.0279663  *   18.402953  *   13.144299  *
   192       H          0.1591243  *   16.500424  *   11.494385  *
   193       C          0.2907097  *   13.447709  *   13.250947  *
   194       C         -0.7264915  *   14.081647  *   12.544154  *
   195       C         -1.0763649  *   13.615587  *   11.274899  *
   196       C          0.9403338  *   12.349683  *   12.685464  *
   197       C         -0.3805317  *   12.508403  *   10.767214  *
   198       N          0.6020132  *   11.893488  *   11.458363  *
   199       C         -2.1982255  *   14.206551  *   10.465633  *
   200       C         -3.5158559  *   14.183048  *   11.177379  *
   201       H         -1.2576642  *   14.941807  *   12.975159  *
   202       H          0.5875609  *   13.804033  *   14.245757  *
   203       H          1.7462145  *   11.807938  *   13.197595  *
   204       H         -2.3542880  *   13.507642  *    9.590548  *
   205       H         -4.2612251  *   14.920649  *   10.842356  *
   206       H         -0.6124646  *   12.067049  *    9.783744  *
   207       C         -5.7360465  *    9.115297  *   13.983278  *
   208       C         -6.6001936  *    9.653730  *   13.036813  *
   209       C         -6.4396315  *   10.978693  *   12.640427  *
   210       C         -4.7405606  *    9.929929  *   14.525115  *
   211       C         -5.4033668  *   11.741606  *   13.191135  *
   212       N         -4.5741574  *   11.212825  *   14.134675  *
   213       C         -5.1740383  *   13.165042  *   12.735198  *
   214       C         -3.8121466  *   13.291109  *   12.125662  *
   215       H         -7.1220934  *   11.423106  *   11.903387  *
   216       H         -7.3968034  *    9.028752  *   12.597349  *
   217       H         -5.8176042  *    8.056466  *   14.291165  *
   218       H         -4.0374347  *    9.571638  *   15.288126  *
   219       H         -5.9490896  *   13.416009  *   11.953197  *
   220       H         -3.8815122  *   14.406662  *   16.183379  *
   221       H         -3.0489780  *   12.587335  *   12.487665  *
   222       C         -6.3459230  *   16.133852  *   15.936606  *
   223       C         -6.9363014  *   14.898812  *   15.656052  *
   224       C         -7.6065899  *   14.233270  *   16.686850  *
   225       C         -6.4185184  *   16.650193  *   17.229647  *
   226       C         -7.6389281  *   14.798074  *   17.961245  *
   227       N         -7.0417433  *   15.982405  *   18.228589  *
   228       C         -6.8355108  *   14.259057  *   14.301048  *
   229       C         -5.3639037  *   14.175854  *   13.871445  *
   230       H         -5.8689791  *   16.710397  *   15.132146  *
   231       H         -5.9889795  *   17.623101  *   17.497342  *
   232       H         -7.2170535  *   13.202106  *   14.392725  *
   233       H         -5.0150758  *   15.174608  *   13.530296  *
   234       H         -4.7242720  *   13.917223  *   14.745362  *
   235       H         -8.1465374  *   14.313193  *   18.804978  *
   236       H         -8.1064550  *   13.274498  *   16.502560  *
   237       C         -6.4986508  *   18.332673  *   12.124236  *
   238       C         -6.5522165  *   16.959914  *   12.300748  *
   239       C         -7.5689221  *   16.408947  *   13.091833  *
   240       C         -7.4724197  *   19.179044  *   12.674225  *
   241       C         -8.4646438  *   17.301425  *   13.691946  *
   242       N         -8.4207565  *   18.635568  *   13.468025  *
   243       C         -7.7091358  *   14.919135  *   13.206720  *
   244       C         -9.1744292  *   14.503625  *   13.380143  *
   245       H         -5.8172589  *   16.305671  *   11.813682  *
   246       H         -5.6841393  *   18.784849  *   11.540819  *
   247       H         -7.3452815  *   14.484699  *   12.230435  *
   248       H         -9.8223646  *   15.215976  *   12.828054  *
   249       H         -9.4674584  *   14.594674  *   14.447240  *
   250       H         -9.2601257  *   16.963954  *   14.366974  *
   251       C        -13.1863588  *   15.477624  *   10.626109  *
   252       C        -13.3113883  *   15.522419  *   12.010239  *
   253       C        -12.5985386  *   14.616104  *   12.788502  *
   254       C        -12.3470952  *   14.519154  *   10.057048  *
   255       C        -11.7585170  *   13.680811  *   12.168313  *
   256       N        -11.6480677  *   13.643620  *   10.811215  *
   257       C        -10.9318090  *   12.729334  *   13.003769  *
   258       C         -9.4447316  *   13.088426  *   12.886468  *
   259       H        -12.6802983  *   14.642053  *   13.881879  *
   260       H        -13.9553945  *   16.269604  *   12.485667  *
   261       H        -13.7268769  *   16.185507  *    9.990405  *
   262       H        -12.2051894  *   14.426417  *    8.972400  *
   263       H        -11.2296864  *   12.873779  *   14.075894  *
   264       H         -9.1066959  *   12.971014  *   11.836410  *
   265       C        -11.1731392  *   11.258484  *   12.642320  *
   266       H        -10.3183743  *   10.657306  *   13.013974  *
   267       H        -11.1885790  *   11.107511  *   11.538756  *
   268       H          6.8707277  *   15.014891  *    7.806675  *
   269       C         -1.8088912  *   13.777358  *    2.400733  *
   270       C         -3.0305603  *   14.096467  *    2.982808  *
   271       C         -3.1835258  *   13.984187  *    4.365438  *
   272       C         -0.7543227  *   13.353700  *    3.214441  *
   273       C         -2.1026325  *   13.527758  *    5.125024  *
   274       N         -0.9072830  *   13.228146  *    4.549088  *
   275       C         -2.2558978  *   13.193663  *    6.585630  *
   276       C         -2.3634569  *   11.669392  *    6.790375  *
   277       H         -4.1452565  *   14.228404  *    4.835279  *
   278       H         -1.6723104  *   13.844523  *    1.312122  *
   279       H          0.2456173  *   13.086400  *    2.823515  *
   280       H         -3.2108902  *   13.678969  *    6.961648  *
   281       H         -1.4170869  *   11.189718  *    6.459408  *
   282       H         -2.4573133  *   11.448945  *    7.876317  *
   283       C          5.4064338  *   11.656691  *    1.211433  *
   284       C          4.7476012  *   10.729359  *    2.020582  *
   285       C          3.4533474  *   11.010277  *    2.461851  *
   286       C          4.7682090  *   12.855843  *    0.873831  *
   287       C          2.8582084  *   12.216235  *    2.058893  *
   288       N          3.5100508  *   13.118121  *    1.292836  *
   289       C          2.6546987  *   10.089030  *    3.338553  *
   290       C          2.3655659  *   10.751708  *    4.697856  *
   291       H          5.2307706  *    9.779510  *    2.293355  *
   292       H          5.2401940  *   13.627215  *    0.253589  *
   293       H          1.6760378  *    9.934829  *    2.806137  *
   294       H          1.6858431  *   10.077313  *    5.259761  *
   295       H          1.7876469  *   11.686610  *    4.537884  *
   296       H          1.8284867  *   12.498738  *    2.344926  *
   297       C          5.7515582  *    7.093453  *    3.507470  *
   298       C          4.7653962  *    6.907524  *    2.537483  *
   299       C          4.9621533  *    5.936873  *    1.552163  *
   300       C          6.8994611  *    6.301906  *    3.476711  *
   301       C          6.1324467  *    5.179848  *    1.573390  *
   302       N          7.0797175  *    5.360054  *    2.522587  *
   303       C          3.5166837  *    7.701708  *    2.535885  *
   304       C          3.2662952  *    8.734689  *    3.600077  *
   305       H          5.6064500  *    7.857061  *    4.287194  *
   306       H          3.1627406  *    7.914458  *    1.502997  *
   307       H          4.0673933  *    8.818019  *    4.383360  *
   308       H          6.3458724  *    4.406507  *    0.825678  *
   309       H          4.2091081  *    5.774714  *    0.771816  *
   310       C        -16.2021996  *   12.038063  *   14.941603  *
   311       C        -15.0150959  *   11.825886  *   14.257034  *
   312       C        -14.9552687  *   10.972431  *   13.144285  *
   313       C        -17.3535266  *   11.383660  *   14.488924  *
   314       C        -16.1181242  *   10.248357  *   12.826600  *
   315       N        -17.2928985  *   10.484392  *   13.481863  *
   316       C        -13.6807540  *   10.996073  *   12.354367  *
   317       C        -12.4605466  *   10.699847  *   13.239255  *
   318       H        -14.0861210  *   12.326904  *   14.577240  *
   319       H        -16.2460322  *   12.707025  *   15.809546  *
   320       H        -13.6031302  *   12.060822  *   12.004778  *
   321       H        -12.6275384  *   11.114848  *   14.257750  *
   322       H        -12.3768556  *    9.595713  *   13.360609  *
   323       H        -14.5345114  *   12.545270  *    8.854081  *
   324       H         -8.8294940  *   12.373866  *   13.478453  *
   325      Tv         24.0954572  *    0.000000       0.000000   
   326      Tv          0.0000000      17.430773  *    0.000000   
   327      Tv          0.0000000       0.000000      13.836179  *

           Empirical Formula: C162 H142 N20


                  EIGENVALUES

 -45.96575 -44.86627 -44.42419 -43.73462 -43.17514 -42.67240 -42.45127 -41.95356
 -41.48591 -40.70022 -40.57394 -40.31170 -40.04530 -39.85665 -39.76972 -39.48578
 -39.36176 -39.08009 -38.98533 -38.61086 -38.48448 -38.39201 -38.26120 -38.00185
 -37.75503 -37.34411 -37.12920 -36.44676 -36.37480 -36.25963 -35.94310 -35.79131
 -35.31035 -34.84825 -34.67770 -34.29630 -33.92033 -33.48159 -32.67252 -32.33567
 -32.19256 -31.81978 -31.70905 -31.50434 -31.18388 -30.98985 -30.85200 -30.74055
 -30.61861 -30.56604 -30.41038 -30.22835 -30.14226 -30.06153 -29.97664 -29.95871
 -29.81488 -29.80199 -29.76185 -29.69367 -29.64877 -29.59773 -29.55554 -29.50757
 -29.38453 -29.32737 -29.22091 -29.05574 -28.79665 -28.68165 -28.57495 -28.48447
 -28.37150 -28.24093 -28.16647 -28.13553 -28.02155 -27.81875 -27.71444 -27.63232
 -27.53515 -27.49807 -27.23991 -27.16689 -26.87052 -26.82909 -26.50602 -26.16459
 -25.83420 -25.53602 -25.10859 -24.85127 -24.62246 -24.57341 -24.44393 -24.17621
 -24.06440 -23.88072 -23.80405 -23.73487 -23.60778 -23.55822 -23.41608 -23.27810
 -23.15301 -23.09405 -23.05264 -22.95141 -22.86972 -22.74942 -22.70186 -22.66240
 -22.58462 -22.51708 -22.44802 -22.35517 -22.32338 -22.31073 -22.29217 -22.21762
 -22.17714 -22.14056 -22.11503 -22.01517 -21.95815 -21.87674 -21.79225 -21.72864
 -21.60884 -21.53786 -21.44930 -21.39110 -21.27795 -21.22522 -21.10499 -21.08374
 -20.95272 -20.82256 -20.78103 -20.60040 -20.56635 -20.33126 -20.30311 -20.16312
 -20.14855 -20.12985 -20.06198 -19.96733 -19.89590 -19.85881 -19.71744 -19.65042
 -19.55571 -19.52552 -19.47194 -19.42300 -19.36701 -19.33526 -19.30788 -19.22907
 -19.15894 -18.94878 -18.93933 -18.81075 -18.78849 -18.70806 -18.56416 -18.55287
 -18.49463 -18.48745 -18.39055 -18.35814 -18.32444 -18.30166 -18.26691 -18.19850
 -18.18876 -18.13201 -17.98645 -17.89918 -17.88174 -17.85989 -17.79238 -17.78723
 -17.73409 -17.70750 -17.67601 -17.63134 -17.60325 -17.56183 -17.54817 -17.50244
 -17.44292 -17.39936 -17.38311 -17.33819 -17.31898 -17.23667 -17.16235 -17.11081
 -17.10300 -17.07335 -17.02045 -16.96356 -16.93015 -16.85410 -16.82773 -16.80832
 -16.75803 -16.71400 -16.67808 -16.58996 -16.54682 -16.52698 -16.46949 -16.43469
 -16.39714 -16.38184 -16.31848 -16.30871 -16.24440 -16.21616 -16.16426 -16.12071
 -16.08322 -16.04744 -15.97754 -15.96946 -15.92105 -15.88535 -15.84683 -15.83045
 -15.81978 -15.75624 -15.74731 -15.73782 -15.71366 -15.67379 -15.62042 -15.60522
 -15.55895 -15.54250 -15.52391 -15.49121 -15.47491 -15.44035 -15.40147 -15.36269
 -15.33645 -15.32303 -15.31390 -15.29877 -15.23424 -15.21345 -15.16132 -15.15624
 -15.14778 -15.09123 -15.07598 -15.04939 -15.02902 -15.00420 -14.98087 -14.95610
 -14.90906 -14.90295 -14.89162 -14.86776 -14.85443 -14.82118 -14.80102 -14.77733
 -14.75597 -14.73301 -14.69478 -14.67342 -14.63857 -14.61692 -14.59987 -14.54814
 -14.53735 -14.51792 -14.47174 -14.46211 -14.43647 -14.42008 -14.36782 -14.35981
 -14.33907 -14.32849 -14.29440 -14.28663 -14.24608 -14.20468 -14.17480 -14.14947
 -14.12805 -14.12428 -14.10240 -14.04685 -14.02979 -13.99213 -13.97750 -13.96836
 -13.93249 -13.92399 -13.87381 -13.85956 -13.85231 -13.81493 -13.77989 -13.77555
 -13.75208 -13.67777 -13.65545 -13.61518 -13.59532 -13.56718 -13.55183 -13.50884
 -13.49839 -13.44263 -13.43269 -13.41347 -13.38102 -13.29285 -13.27518 -13.23428
 -13.22330 -13.17992 -13.14584 -13.12176 -13.09220 -13.03476 -13.01422 -12.98588
 -12.97976 -12.90128 -12.85457 -12.81761 -12.75792 -12.70159 -12.67478 -12.62744
 -12.57561 -12.53656 -12.51998 -12.44041 -12.42745 -12.36069 -12.33156 -12.30830
 -12.27175 -12.22580 -12.21891 -12.15943 -12.10205 -12.10058 -12.04766 -12.03357
 -11.99901 -11.98455 -11.95816 -11.94737 -11.93222 -11.86407 -11.82744 -11.79411
 -11.72124 -11.69866 -11.68503 -11.60781 -11.58580 -11.57460 -11.50072 -11.39694
 -11.38400 -11.37497 -11.32966 -11.32099 -11.27854 -11.27205 -11.20965 -11.17214
 -11.15827 -11.11913 -11.08784 -11.07650 -11.04087 -10.97056 -10.94210 -10.92519
 -10.91491 -10.90885 -10.87635 -10.85939 -10.83474 -10.80107 -10.75211 -10.69932
 -10.66131 -10.63317 -10.61069 -10.58626 -10.57349 -10.56849 -10.55546 -10.54740
 -10.46621 -10.40419 -10.39784 -10.33476 -10.31678 -10.29685 -10.25738 -10.24887
 -10.22577 -10.20455 -10.17849 -10.16027 -10.15974 -10.10435 -10.05520 -10.03330
 -10.01202  -9.99967  -9.98747  -9.96253  -9.94988  -9.93616  -9.89422  -9.86354
  -9.79758  -9.72970  -9.59299  -9.23533  -9.12673  -8.86502  -8.82790  -8.66082
  -8.44393  -8.42611  -8.35223  -8.00664  -6.38459  -4.86905  -1.78462  -1.71772
  -1.60613  -1.57930  -1.56979  -1.47851  -1.42878  -1.35086  -1.18825  -1.16529
  -1.10690  -1.04077  -0.96415  -0.95269  -0.84059  -0.77162  -0.70573  -0.56805
  -0.53213  -0.52310  -0.52255  -0.45992  -0.41011  -0.39879  -0.37104  -0.34257
  -0.31731  -0.23399  -0.20435  -0.19585  -0.17504  -0.10887  -0.07547  -0.07045
  -0.05187  -0.00765   0.01410   0.05080   0.05745   0.10090   0.10607   0.12238
   0.15539   0.17307   0.36532   0.37598   0.52560   0.52712   0.58546   0.58634
   0.63146   0.71138   0.76388   0.94297   0.98264   1.02654   1.05775   1.09738
   1.17463   1.23102   1.28304   1.28514   1.33896   1.39398   1.49865   1.51967
   1.57516   1.59773   1.60138   1.63850   1.66105   1.68640   1.71535   1.72949
   1.74028   1.75161   1.81527   1.82663   1.84464   1.87158   1.89218   1.89937
   1.91679   1.92240   1.94965   2.03040   2.06021   2.07447   2.08174   2.08892
   2.09479   2.11161   2.11614   2.16111   2.16701   2.18683   2.19847   2.20565
   2.23134   2.23937   2.25744   2.27179   2.29671   2.30188   2.30404   2.31044
   2.32058   2.33001   2.35067   2.37733   2.38788   2.39311   2.41244   2.42041
   2.43219   2.45727   2.46195   2.47086   2.47587   2.50184   2.51347   2.52337
   2.53538   2.53811   2.54983   2.55274   2.56058   2.57007   2.57720   2.58653
   2.60149   2.61507   2.62463   2.63261   2.63483   2.63804   2.65107   2.65477
   2.68137   2.69661   2.70110   2.71559   2.73732   2.75801   2.76735   2.77351
   2.78206   2.78937   2.79833   2.80202   2.80758   2.82628   2.83812   2.84308
   2.85068   2.86544   2.87206   2.88092   2.89825   2.90346   2.90966   2.92375
   2.93334   2.95169   2.97006   2.97318   2.98917   3.00211   3.00462   3.01299
   3.01810   3.02802   3.03485   3.05008   3.06099   3.07713   3.08364   3.09480
   3.10374   3.10837   3.10983   3.11897   3.12530   3.14975   3.17040   3.17683
   3.19111   3.19566   3.21723   3.23520   3.24071   3.25320   3.26260   3.26762
   3.28200   3.29147   3.29477   3.30408   3.31376   3.33006   3.34016   3.34926
   3.35807   3.36431   3.37530   3.38347   3.38760   3.39756   3.40643   3.41562
   3.42125   3.43308   3.44450   3.45682   3.46994   3.48853   3.49744   3.50170
   3.50880   3.51762   3.53577   3.54027   3.54850   3.57643   3.59339   3.60518
   3.60793   3.61446   3.63263   3.64114   3.64948   3.65987   3.66810   3.68708
   3.70033   3.70746   3.72193   3.72342   3.73676   3.75847   3.79408   3.80057
   3.80385   3.80590   3.81864   3.82769   3.84076   3.88631   3.88803   3.89562
   3.90399   3.91802   3.92130   3.92669   3.93424   3.94962   3.96236   3.96626
   3.98422   3.99026   3.99349   4.00148   4.00813   4.02622   4.04736   4.06055
   4.07933   4.09260   4.11128   4.11730   4.12247   4.14103   4.15262   4.15389
   4.16114   4.17000   4.17834   4.20895   4.21998   4.23651   4.23947   4.26368
   4.27660   4.28530   4.29367   4.30317   4.30678   4.31543   4.31709   4.32677
   4.33867   4.35016   4.35960   4.36921   4.38340   4.39127   4.39644   4.39829
   4.40383   4.41081   4.43279   4.43594   4.44717   4.44827   4.45967   4.46835
   4.47843   4.48514   4.50510   4.51502   4.52406   4.53013   4.53918   4.54620
   4.56220   4.57252   4.57575   4.58849   4.59706   4.63117   4.63593   4.63843
   4.66142   4.66581   4.66925   4.67653   4.68927   4.70186   4.70712   4.72008
   4.73590   4.74707   4.75232   4.76423   4.77277   4.78750   4.79828   4.80542
   4.81067   4.82442   4.82913   4.83719   4.84991   4.85991   4.86753   4.87715
   4.90611   4.93426   4.93598   4.94823   4.95253   4.95395   4.96629   4.96904
   4.98269   5.00884   5.01839   5.03714   5.04265   5.05196   5.07339   5.08587
   5.09645   5.10200   5.11668   5.11871   5.13119   5.13964   5.16453   5.17876
   5.19914   5.22938   5.25153   5.26005   5.27891   5.29568   5.29783   5.30225
   5.31770   5.34551   5.34760   5.42027   5.46795   5.49661   5.54026   5.55443
   5.57798   5.58018   5.60661   5.62515   5.65860   5.73656   5.77560   5.78275
   5.78510   5.86226   5.92120   5.98408   6.09917   6.18642   6.19887   6.23511
   6.26335   6.36771   6.42528   6.43585   6.46541   6.50557   6.52220   6.59279
   6.65619   6.69764   6.71493   6.77138   6.78468   6.78865   6.82596   6.89453
   6.96761   7.01458   7.13213   7.96351   8.11567   9.08310


              NET ATOMIC CHARGES AND DIPOLE CONTRIBUTIONS

  ATOM NO.   TYPE          CHARGE      No. of ELECS.   s-Pop       p-Pop       
    1          C           0.087254        3.9127     1.20766     2.70508
    2          C          -0.188127        4.1881     1.34889     2.83923
    3          C          -0.088892        4.0889     1.17476     2.91413
    4          C          -0.160370        4.1604     1.48978     2.67059
    5          C          -0.037215        4.0372     1.23171     2.80550
    6          N          -0.001628        5.0016     1.54144     3.46019
    7          C          -0.070718        4.0707     1.18151     2.88921
    8          C          -0.144463        4.1445     1.18512     2.95935
    9          H           0.145028        0.8550     0.85497
   10          H           0.206389        0.7936     0.79361
   11          H           0.142068        0.8579     0.85793
   12          C          -0.145881        4.1459     1.18533     2.96056
   13          C          -0.065264        4.0653     1.17934     2.88593
   14          C          -0.114892        4.1149     1.19175     2.92314
   15          C          -0.082391        4.0824     1.20572     2.87667
   16          C          -0.045809        4.0458     1.20769     2.83811
   17          N          -0.080082        5.0801     1.61466     3.46542
   18          C           0.016572        3.9834     1.15486     2.82856
   19          C          -0.127179        4.1272     1.17400     2.95318
   20          H           0.117356        0.8826     0.88264
   21          H           0.116300        0.8837     0.88370
   22          H           0.113706        0.8863     0.88629
   23          H           0.094377        0.9056     0.90562
   24          H           0.066556        0.9334     0.93344
   25          H           0.075711        0.9243     0.92429
   26          H           0.129980        0.8700     0.87002
   27          C          -0.111041        4.1110     1.19884     2.91220
   28          C          -0.046082        4.0461     1.17156     2.87453
   29          C          -0.018793        4.0188     1.16688     2.85191
   30          C          -0.111754        4.1118     1.18999     2.92177
   31          C          -0.202852        4.2029     1.27548     2.92737
   32          C           0.006703        3.9933     1.16730     2.82600
   33          C          -0.143481        4.1435     1.18713     2.95635
   34          C          -0.090009        4.0900     1.15709     2.93292
   35          H           0.109259        0.8907     0.89074
   36          H           0.115371        0.8846     0.88463
   37          H           0.116340        0.8837     0.88366
   38          H           0.074505        0.9255     0.92549
   39          H           0.083342        0.9167     0.91666
   40          H           0.121412        0.8786     0.87859
   41          C           0.003022        3.9970     1.15498     2.84199
   42          C          -0.103006        4.1030     1.18592     2.91709
   43          H           0.090976        0.9090     0.90902
   44          H           0.103292        0.8967     0.89671
   45          C          -0.162071        4.1621     1.19043     2.97164
   46          C          -0.039466        4.0395     1.18083     2.85863
   47          C          -0.177682        4.1777     1.18871     2.98897
   48          C          -0.055277        4.0553     1.20586     2.84942
   49          C          -0.068451        4.0685     1.21302     2.85543
   50          N          -0.043019        5.0430     1.61023     3.43279
   51          C          -0.005803        4.0058     1.16443     2.84137
   52          C          -0.097293        4.0973     1.18647     2.91082
   53          H           0.126513        0.8735     0.87349
   54          H           0.124912        0.8751     0.87509
   55          H           0.080524        0.9195     0.91948
   56          H           0.117018        0.8830     0.88298
   57          H           0.117066        0.8829     0.88293
   58          C          -0.142337        4.1423     1.18745     2.95489
   59          C          -0.074794        4.0748     1.18367     2.89113
   60          C          -0.103446        4.1034     1.18908     2.91437
   61          C          -0.071970        4.0720     1.20699     2.86498
   62          C          -0.077860        4.0779     1.20787     2.86999
   63          N          -0.088124        5.0881     1.61610     3.47203
   64          C          -0.020603        4.0206     1.17342     2.84718
   65          C          -0.112933        4.1129     1.16785     2.94509
   66          H           0.131994        0.8680     0.86801
   67          H           0.122520        0.8775     0.87748
   68          H           0.123883        0.8761     0.87612
   69          H           0.058408        0.9416     0.94159
   70          H           0.065611        0.9344     0.93439
   71          H           0.065922        0.9341     0.93408
   72          H           0.115429        0.8846     0.88457
   73          C          -0.144769        4.1448     1.19013     2.95464
   74          C          -0.288992        4.2890     1.36375     2.92524
   75          C          -0.138800        4.1388     1.18996     2.94884
   76          C          -0.119517        4.1195     1.20648     2.91304
   77          C          -0.091004        4.0910     1.21335     2.87765
   78          N          -0.128263        5.1283     1.61254     3.51573
   79          C          -0.015154        4.0152     1.16596     2.84920
   80          C          -0.108193        4.1082     1.16359     2.94461
   81          H           0.103201        0.8968     0.89680
   82          H           0.321606        0.6784     0.67839
   83          H           0.110340        0.8897     0.88966
   84          H           0.091068        0.9089     0.90893
   85          H           0.063287        0.9367     0.93671
   86          H           0.076892        0.9231     0.92311
   87          H           0.054836        0.9452     0.94516
   88          C          -0.160253        4.1603     1.18942     2.97083
   89          C          -0.022784        4.0228     1.18478     2.83800
   90          C          -0.167452        4.1675     1.19123     2.97622
   91          C          -0.058823        4.0588     1.20538     2.85345
   92          C          -0.071932        4.0719     1.20745     2.86448
   93          N          -0.093009        5.0930     1.61830     3.47471
   94          C          -0.053438        4.0534     1.17417     2.87926
   95          C          -0.109399        4.1094     1.17483     2.93457
   96          H           0.132204        0.8678     0.86780
   97          H           0.121221        0.8788     0.87878
   98          H           0.119750        0.8803     0.88025
   99          H           0.064988        0.9350     0.93501
  100          H           0.061118        0.9389     0.93888
  101          H           0.119358        0.8806     0.88064
  102          H           0.127688        0.8723     0.87231
  103          C          -0.195285        4.1953     1.21724     2.97805
  104          C           0.086104        3.9139     1.16355     2.75034
  105          C          -0.135049        4.1350     1.20462     2.93043
  106          C          -0.061441        4.0614     1.21624     2.84521
  107          C          -0.079957        4.0800     1.22138     2.85857
  108          N           0.035572        4.9644     1.60095     3.36348
  109          C           0.004141        3.9959     1.16313     2.83273
  110          C          -0.118517        4.1185     1.19955     2.91897
  111          H           0.126101        0.8739     0.87390
  112          H           0.137368        0.8626     0.86263
  113          H           0.090417        0.9096     0.90958
  114          H           0.115807        0.8842     0.88419
  115          H           0.140003        0.8600     0.86000
  116          C          -0.297809        4.2978     1.32975     2.96806
  117          C          -0.000356        4.0004     1.16552     2.83483
  118          C          -0.149741        4.1497     1.19387     2.95587
  119          C          -0.048524        4.0485     1.19477     2.85375
  120          C          -0.115553        4.1156     1.22674     2.88881
  121          N           0.220096        4.7799     1.34923     3.43068
  122          C           0.010752        3.9892     1.15485     2.83440
  123          C          -0.170125        4.1701     1.20245     2.96768
  124          H           0.131017        0.8690     0.86898
  125          H           0.120938        0.8791     0.87906
  126          H           0.128463        0.8715     0.87154
  127          H           0.096570        0.9034     0.90343
  128          H           0.116242        0.8838     0.88376
  129          C          -0.112787        4.1128     1.16790     2.94489
  130          H           0.081512        0.9185     0.91849
  131          H           0.060182        0.9398     0.93982
  132          H           0.095381        0.9046     0.90462
  133          H           0.093397        0.9066     0.90660
  134          C          -0.164933        4.1649     1.22661     2.93832
  135          C          -0.069631        4.0696     1.20918     2.86045
  136          C          -0.010256        4.0103     1.16729     2.84296
  137          C           0.055008        3.9450     1.19039     2.75460
  138          C          -0.038630        4.0386     1.20823     2.83040
  139          N          -0.102401        5.1024     1.60909     3.49331
  140          C          -0.106030        4.1060     1.18155     2.92449
  141          C          -0.147815        4.1478     1.18801     2.95980
  142          H           0.138634        0.8614     0.86137
  143          H           0.139586        0.8604     0.86041
  144          H           0.117352        0.8826     0.88265
  145          H           0.090417        0.9096     0.90958
  146          C          -0.147939        4.1479     1.18731     2.96063
  147          C          -0.069125        4.0691     1.17895     2.89018
  148          C          -0.105366        4.1054     1.17363     2.93174
  149          C          -0.060988        4.0610     1.20855     2.85244
  150          C          -0.043375        4.0434     1.20476     2.83862
  151          N          -0.060723        5.0607     1.61123     3.44949
  152          C          -0.071527        4.0715     1.17840     2.89313
  153          C          -0.161752        4.1618     1.19834     2.96341
  154          H           0.111079        0.8889     0.88892
  155          H           0.131519        0.8685     0.86848
  156          H           0.106915        0.8931     0.89308
  157          H           0.115234        0.8848     0.88477
  158          H           0.117205        0.8828     0.88280
  159          C          -0.095532        4.0955     1.18332     2.91222
  160          C          -0.162890        4.1629     1.18459     2.97830
  161          C          -0.017635        4.0176     1.17755     2.84009
  162          C          -0.092663        4.0927     1.17997     2.91269
  163          C          -0.090489        4.0905     1.18567     2.90482
  164          C          -0.000953        4.0010     1.19042     2.81054
  165          C          -0.071958        4.0720     1.17645     2.89550
  166          C           0.385963        3.6140     1.28181     2.33222
  167          H           0.124635        0.8754     0.87537
  168          H           0.129081        0.8709     0.87092
  169          H           0.128910        0.8711     0.87109
  170          H           0.127477        0.8725     0.87252
  171          H           0.132660        0.8673     0.86734
  172          H           0.120370        0.8796     0.87963
  173          C          -0.018385        4.0184     1.15987     2.85852
  174          C          -0.106507        4.1065     1.16885     2.93766
  175          H           0.087225        0.9128     0.91278
  176          H           0.061865        0.9381     0.93814
  177          H           0.076899        0.9231     0.92310
  178          C          -0.145416        4.1454     1.19146     2.95395
  179          C          -0.063672        4.0637     1.17880     2.88487
  180          C          -0.171766        4.1718     1.18546     2.98631
  181          C          -0.051778        4.0518     1.22216     2.82962
  182          C          -0.065850        4.0659     1.20580     2.86006
  183          N          -0.061786        5.0618     1.61310     3.44868
  184          C          -0.028291        4.0283     1.17145     2.85684
  185          C          -0.133082        4.1331     1.17756     2.95553
  186          H           0.131861        0.8681     0.86814
  187          H           0.169893        0.8301     0.83011
  188          H           0.073091        0.9269     0.92691
  189          H           0.087447        0.9126     0.91255
  190          H           0.103184        0.8968     0.89682
  191          H           0.119859        0.8801     0.88014
  192          H           0.115578        0.8844     0.88442
  193          C          -0.143831        4.1438     1.18986     2.95397
  194          C          -0.057715        4.0577     1.18243     2.87529
  195          C          -0.134650        4.1346     1.19001     2.94464
  196          C          -0.049508        4.0495     1.20877     2.84074
  197          C          -0.095738        4.0957     1.20490     2.89084
  198          N          -0.060098        5.0601     1.61150     3.44860
  199          C           0.033857        3.9661     1.15691     2.80924
  200          C          -0.202066        4.2021     1.19950     3.00256
  201          H           0.131992        0.8680     0.86801
  202          H           0.124967        0.8750     0.87503
  203          H           0.132952        0.8670     0.86705
  204          H           0.025693        0.9743     0.97431
  205          H           0.130363        0.8696     0.86964
  206          H           0.104259        0.8957     0.89574
  207          C          -0.150792        4.1508     1.19552     2.95528
  208          C          -0.065920        4.0659     1.18801     2.87791
  209          C          -0.147130        4.1471     1.18890     2.95823
  210          C          -0.070181        4.0702     1.20618     2.86400
  211          C          -0.052962        4.0530     1.21225     2.84072
  212          N          -0.099756        5.0998     1.60930     3.49045
  213          C          -0.011310        4.0113     1.15895     2.85236
  214          C          -0.100104        4.1001     1.20121     2.89889
  215          H           0.128690        0.8713     0.87131
  216          H           0.137595        0.8624     0.86241
  217          H           0.143774        0.8562     0.85623
  218          H           0.114325        0.8857     0.88568
  219          H           0.093889        0.9061     0.90611
  220          H           0.148670        0.8513     0.85133
  221          H           0.116354        0.8836     0.88365
  222          C          -0.151212        4.1512     1.19191     2.95931
  223          C          -0.025864        4.0259     1.18338     2.84248
  224          C          -0.161830        4.1618     1.18913     2.97270
  225          C          -0.064752        4.0648     1.20644     2.85832
  226          C          -0.072446        4.0724     1.20754     2.86490
  227          N          -0.095999        5.0960     1.61864     3.47736
  228          C          -0.051096        4.0511     1.17533     2.87577
  229          C          -0.112225        4.1122     1.17203     2.94019
  230          H           0.142038        0.8580     0.85796
  231          H           0.120964        0.8790     0.87904
  232          H           0.077225        0.9228     0.92278
  233          H           0.074881        0.9251     0.92512
  234          H           0.058638        0.9414     0.94136
  235          H           0.126531        0.8735     0.87347
  236          H           0.118925        0.8811     0.88107
  237          C          -0.196213        4.1962     1.19901     2.99721
  238          C          -0.120014        4.1200     1.17808     2.94194
  239          C          -0.203804        4.2038     1.18575     3.01805
  240          C          -0.312206        4.3122     1.48079     2.83142
  241          C          -0.084476        4.0845     1.20639     2.87808
  242          N          -0.082248        5.0822     1.62188     3.46037
  243          C          -0.000003        4.0000     1.16570     2.83430
  244          C          -0.129031        4.1290     1.17004     2.95899
  245          H           0.072846        0.9272     0.92715
  246          H           0.087214        0.9128     0.91279
  247          H           0.061833        0.9382     0.93817
  248          H           0.079196        0.9208     0.92080
  249          H           0.061378        0.9386     0.93862
  250          H           0.099139        0.9009     0.90086
  251          C          -0.154433        4.1544     1.18638     2.96805
  252          C          -0.059411        4.0594     1.17878     2.88063
  253          C          -0.151660        4.1517     1.18812     2.96354
  254          C          -0.069476        4.0695     1.20634     2.86314
  255          C          -0.038378        4.0384     1.21467     2.82370
  256          N          -0.069796        5.0698     1.60519     3.46461
  257          C          -0.026250        4.0262     1.16989     2.85636
  258          C          -0.106771        4.1068     1.16909     2.93768
  259          H           0.120955        0.8790     0.87904
  260          H           0.109773        0.8902     0.89023
  261          H           0.114636        0.8854     0.88536
  262          H           0.120373        0.8796     0.87963
  263          H           0.068244        0.9318     0.93176
  264          H           0.067935        0.9321     0.93207
  265          C          -0.105166        4.1052     1.16676     2.93840
  266          H           0.059560        0.9404     0.94044
  267          H           0.079709        0.9203     0.92029
  268          H           0.089015        0.9110     0.91098
  269          C          -0.116109        4.1161     1.19185     2.92426
  270          C          -0.052481        4.0525     1.19108     2.86140
  271          C          -0.102506        4.1025     1.18668     2.91583
  272          C          -0.068942        4.0689     1.21046     2.85848
  273          C          -0.085571        4.0856     1.19550     2.89008
  274          N          -0.086136        5.0861     1.60440     3.48173
  275          C          -0.092107        4.0921     1.17121     2.92090
  276          C          -0.110740        4.1107     1.17156     2.93918
  277          H           0.137653        0.8623     0.86235
  278          H           0.130849        0.8692     0.86915
  279          H           0.130171        0.8698     0.86983
  280          H           0.158148        0.8419     0.84185
  281          H           0.090448        0.9096     0.90955
  282          H           0.063231        0.9368     0.93677
  283          C          -0.066749        4.0667     1.17008     2.89667
  284          C          -0.040044        4.0400     1.17985     2.86019
  285          C          -0.106428        4.1064     1.19124     2.91519
  286          C          -0.056211        4.0562     1.20446     2.85175
  287          C          -0.099817        4.0998     1.20844     2.89138
  288          N          -0.092157        5.0922     1.61578     3.47637
  289          C          -0.005241        4.0052     1.15818     2.84706
  290          C          -0.120794        4.1208     1.17065     2.95014
  291          H           0.139277        0.8607     0.86072
  292          H           0.126760        0.8732     0.87324
  293          H           0.083005        0.9170     0.91699
  294          H           0.072494        0.9275     0.92751
  295          H           0.060975        0.9390     0.93903
  296          H           0.114266        0.8857     0.88573
  297          C          -0.163881        4.1639     1.18731     2.97657
  298          C          -0.022429        4.0224     1.17105     2.85138
  299          C          -0.146972        4.1470     1.18589     2.96109
  300          C          -0.045582        4.0456     1.20793     2.83765
  301          C          -0.061845        4.0618     1.20443     2.85741
  302          N          -0.074114        5.0741     1.61470     3.45942
  303          C          -0.104141        4.1041     1.16831     2.93583
  304          C          -0.150304        4.1503     1.18551     2.96479
  305          H           0.120158        0.8798     0.87984
  306          H           0.120202        0.8798     0.87980
  307          H           0.114479        0.8855     0.88552
  308          H           0.116711        0.8833     0.88329
  309          H           0.116745        0.8833     0.88326
  310          C          -0.145525        4.1455     1.18155     2.96397
  311          C          -0.061944        4.0619     1.18369     2.87826
  312          C          -0.095421        4.0954     1.18481     2.91061
  313          C           0.001333        3.9987     1.18262     2.81605
  314          C          -0.041072        4.0411     1.21625     2.82482
  315          N          -0.086855        5.0869     1.59883     3.48802
  316          C          -0.039538        4.0395     1.16688     2.87265
  317          C          -0.113870        4.1139     1.17152     2.94235
  318          H           0.129134        0.8709     0.87087
  319          H           0.120888        0.8791     0.87911
  320          H           0.081539        0.9185     0.91846
  321          H           0.067075        0.9329     0.93293
  322          H           0.069081        0.9309     0.93092
  323          H           0.121688        0.8783     0.87831
  324          H           0.052590        0.9474     0.94741


          CARTESIAN COORDINATES 

    NO.       ATOM               X         Y         Z

     1         C                 -4.5490    4.9775   -1.4493
     2         C                 -3.3497    4.5794   -1.8682
     3         C                 -2.0357    4.8949   -1.6155
     4         C                 -4.1466    6.0090   -0.5418
     5         C                 -1.8498    5.9110   -0.6657
     6         N                 -3.0187    6.4707   -0.1494
     7         C                 -0.5376    6.3667   -0.1936
     8         C                  0.3694    6.8505   -1.0449
     9         H                 -1.1955    4.3808   -2.0890
    10         H                 -5.5892    4.6676   -1.6411
    11         H                 -5.9140    6.4531    1.1663
    12         C                  1.9966    3.1810    1.3820
    13         C                  1.4658    4.4086    0.9990
    14         C                  0.2818    4.8608    1.5839
    15         C                  1.3297    2.4260    2.3452
    16         C                 -0.3656    4.0286    2.5097
    17         N                  0.1571    2.8386    2.8800
    18         C                 -0.2813    6.2277    1.2882
    19         C                  0.6525    7.3396    1.7903
    20         H                  1.9808    5.0288    0.2527
    21         H                  2.9349    2.8218    0.9474
    22         H                  1.7295    1.4800    2.7416
    23         H                 -1.2550    6.3354    1.8316
    24         H                  0.1745    8.3217    1.5944
    25         H                  1.5711    7.3379    1.1518
    26         H                 -1.3166    4.3011    2.9866
    27         C                 -1.7563    9.5220    4.2479
    28         C                 -2.4621    8.7412    5.3155
    29         C                 -1.5204    7.8273    6.0242
    30         C                 -0.5145    9.2486    3.8006
    31         C                 -0.4728    7.5010    5.2862
    32         C                  0.0961    7.9634    4.1711
    33         C                 -3.4142    9.5356    6.2015
    34         C                 -3.5223   11.0281    6.0475
    35         H                 -2.3218   10.3815    3.8523
    36         H                 -0.0140    9.8906    3.0616
    37         H                 -3.5312    9.2120    7.2616
    38         H                 -3.4919   11.3073    4.9691
    39         H                 -4.5019   11.3750    6.4360
    40         H                 -1.5968    7.6927    7.1065
    41         C                  1.0091    7.1925    3.2733
    42         C                  2.4771    7.4427    3.6056
    43         H                  0.8597    6.1128    3.5469
    44         H                  2.7690    6.7512    4.4243
    45         C                 -5.4705    5.1540    4.7645
    46         C                 -5.2080    6.5080    4.5268
    47         C                 -5.3715    6.9847    3.2245
    48         C                 -5.9036    4.3384    3.7208
    49         C                 -5.7970    6.1194    2.2161
    50         N                 -6.0620    4.8193    2.4673
    51         C                 -4.7253    7.3752    5.6591
    52         C                 -3.9670    8.5972    5.1677
    53         H                 -5.3582    4.7412    5.7780
    54         H                 -6.1372    3.2755    3.8583
    55         H                 -4.0100    6.7433    6.2499
    56         H                 -4.4141    9.0287    4.2429
    57         H                 -5.1557    8.0374    2.9846
    58         C                 -8.2937    9.7587    4.4618
    59         C                 -7.4908    8.7211    4.9280
    60         C                 -6.7520    8.8891    6.1002
    61         C                 -8.3544   10.9525    5.1785
    62         C                 -6.8832   10.1079    6.7864
    63         N                 -7.6616   11.1127    6.3303
    64         C                 -5.8175    7.8535    6.6611
    65         C                 -6.5127    6.6946    7.3907
    66         H                 -7.4316    7.7764    4.3706
    67         H                 -8.8781    9.6370    3.5437
    68         H                 -8.9543   11.8140    4.8582
    69         H                 -5.2154    8.3874    7.4544
    70         H                 -6.1794    5.7204    6.9662
    71         H                 -6.1509    6.6851    8.4394
    72         H                 -6.3657   10.3065    7.7340
    73         C                 -7.9295    5.5046   12.3590
    74         C                 -7.8093    4.3074   11.6590
    75         C                 -8.0188    4.3396   10.2839
    76         C                 -8.2404    6.6780   11.6758
    77         C                 -8.3419    5.5362    9.6348
    78         N                 -8.4440    6.6993   10.3380
    79         C                 -8.6077    5.5329    8.1484
    80         C                 -8.0314    6.7376    7.4050
    81         H                 -7.9366    3.4065    9.7151
    82         H                 -7.5974    3.1499   12.2470
    83         H                 -7.7788    5.5154   13.4441
    84         H                 -8.3314    7.6552   12.1723
    85         H                 -8.0985    4.6203    7.7372
    86         H                 -8.3848    7.6860    7.8577
    87         H                 -8.4180    6.7408    6.3637
    88         C                -11.5195    6.9320    5.8383
    89         C                -11.4198    7.3912    7.1542
    90         C                -11.6731    8.7461    7.3979
    91         C                -11.8678    7.8170    4.8194
    92         C                -12.0173    9.5830    6.3377
    93         N                -12.1134    9.1236    5.0684
    94         C                -11.0213    6.4954    8.2943
    95         C                -10.1019    5.3376    7.8669
    96         H                -11.3040    5.8772    5.6101
    97         H                -11.9598    7.5033    3.7729
    98         H                -10.4521    7.1380    9.0178
    99         H                -10.4299    4.4197    8.4080
   100         H                -10.2408    5.1098    6.7863
   101         H                -12.2220   10.6533    6.4748
   102         H                -11.5925    9.1534    8.4146
   103         C                -14.6598    3.7480    7.3454
   104         C                -13.5521    4.0253    8.1173
   105         C                -13.3734    5.4255    8.2510
   106         C                -15.3854    4.6390    6.8387
   107         C                -14.2618    6.3445    7.6263
   108         N                -15.3440    5.9719    6.8679
   109         C                -12.2144    5.8964    9.0889
   110         C                -12.6201    6.7689   10.2405
   111         H                -12.8857    3.2861    8.5725
   112         H                -16.3938    6.3960    4.2203
   113         H                -11.7808    4.9687    9.5642
   114         H                -12.2457    6.4267   11.2167
   115         H                -14.1128    7.4322    7.7257
   116         C                -17.7680    7.4727   11.7819
   117         C                -16.8928    6.5155   12.1054
   118         C                -15.5481    6.8785   11.7123
   119         C                -17.5914    8.7558   11.4761
   120         C                -15.2369    8.2118   11.6754
   121         N                -16.2633    9.2283   11.8170
   122         C                -13.8165    8.6359   11.3838
   123         C                -13.3655    7.8717   10.1701
   124         H                -14.7883    6.1116   11.5220
   125         H                -17.0990    5.6410   12.7278
   126         H                -18.2674    9.4269   10.9391
   127         H                -13.1824    8.3830   12.2806
   128         H                -13.7330    8.2574    9.2054
   129         C                -13.6472   10.1273   11.1036
   130         H                -12.6472   10.2891   10.6302
   131         H                -14.3904   10.4815   10.3614
   132         H                  0.1966    6.9414   -2.1129
   133         H                  1.3473    7.1929   -0.6995
   134         C                  4.0316   19.8676    5.6600
   135         C                  4.9171   19.8188    6.5432
   136         C                  5.5428   18.6974    7.0316
   137         C                  3.4880   18.7939    4.9813
   138         C                  5.0154   17.5536    6.3749
   139         N                  4.0337   17.6231    5.4002
   140         C                  5.5074   16.2144    6.7050
   141         C                  6.4954   16.0098    7.5751
   142         H                  6.3314   18.6289    7.7892
   143         H                  2.7231   18.7940    4.1895
   144         H                  5.0274   15.3655    6.1928
   145         H                  6.9947   16.8275    8.0966
   146         C                  9.3697   12.6865    7.7836
   147         C                  8.0742   12.6432    7.2825
   148         C                  7.8604   12.7984    5.9090
   149         C                 10.4301   12.9071    6.9029
   150         C                  8.9704   13.0163    5.0774
   151         N                 10.2228   13.0768    5.5759
   152         C                  6.5264   12.7226    5.3272
   153         C                  5.4131   12.6476    6.0669
   154         H                  7.2065   12.4848    7.9408
   155         H                 11.4762   12.9569    7.2350
   156         H                  6.4812   12.7197    4.2277
   157         H                  5.4777   12.6525    7.1676
   158         H                  8.8766   13.1440    3.9906
   159         C                  1.5383   13.7897    7.9576
   160         C                  0.7239   14.5748    7.1262
   161         C                  1.1709   14.9103    5.8457
   162         C                  2.6819   13.1975    7.4522
   163         C                  2.3182   14.3085    5.3408
   164         C                  3.0274   13.3778    6.1066
   165         C                 -0.6416   15.0423    7.6183
   166         C                 -1.2895   13.7267    7.5412
   167         H                  1.2541   13.6494    9.0145
   168         H                  3.2942   12.5538    8.0976
   169         H                 -1.0830   15.8054    6.9310
   170         H                 -1.0506   13.0398    8.3982
   171         H                  2.6483   14.5436    4.3196
   172         H                  0.6065   15.6185    5.2262
   173         C                  4.0611   12.5042    5.4474
   174         C                  3.6122   11.0347    5.5304
   175         H                  4.1233   12.7828    4.3617
   176         H                  3.4276   10.7629    6.5893
   177         H                  4.4423   10.3690    5.1990
   178         C                 -3.0719   17.4542   11.0041
   179         C                 -1.9027   16.7105   10.8351
   180         C                 -0.7838   17.0485   11.6015
   181         C                 -3.1018   18.4933   11.9375
   182         C                 -0.8730   18.0966   12.5162
   183         N                 -2.0161   18.7999   12.6820
   184         C                 -1.8853   15.5901    9.8316
   185         C                 -0.5616   15.5904    9.0527
   186         H                 -3.9799   17.2349   10.4253
   187         H                 -4.0225   19.0915   12.1002
   188         H                 -2.7118   15.7981    9.1016
   189         H                  0.2089   15.0181    9.6242
   190         H                 -0.1699   16.6264    8.9840
   191         H                 -0.0280   18.4030   13.1443
   192         H                  0.1591   16.5004   11.4944
   193         C                  0.2907   13.4477   13.2509
   194         C                 -0.7265   14.0816   12.5442
   195         C                 -1.0764   13.6156   11.2749
   196         C                  0.9403   12.3497   12.6855
   197         C                 -0.3805   12.5084   10.7672
   198         N                  0.6020   11.8935   11.4584
   199         C                 -2.1982   14.2066   10.4656
   200         C                 -3.5159   14.1830   11.1774
   201         H                 -1.2577   14.9418   12.9752
   202         H                  0.5876   13.8040   14.2458
   203         H                  1.7462   11.8079   13.1976
   204         H                 -2.3543   13.5076    9.5905
   205         H                 -4.2612   14.9206   10.8424
   206         H                 -0.6125   12.0670    9.7837
   207         C                 -5.7360    9.1153   13.9833
   208         C                 -6.6002    9.6537   13.0368
   209         C                 -6.4396   10.9787   12.6404
   210         C                 -4.7406    9.9299   14.5251
   211         C                 -5.4034   11.7416   13.1911
   212         N                 -4.5742   11.2128   14.1347
   213         C                 -5.1740   13.1650   12.7352
   214         C                 -3.8121   13.2911   12.1257
   215         H                 -7.1221   11.4231   11.9034
   216         H                 -7.3968    9.0288   12.5973
   217         H                 -5.8176    8.0565   14.2912
   218         H                 -4.0374    9.5716   15.2881
   219         H                 -5.9491   13.4160   11.9532
   220         H                 -3.8815   14.4067   16.1834
   221         H                 -3.0490   12.5873   12.4877
   222         C                 -6.3459   16.1339   15.9366
   223         C                 -6.9363   14.8988   15.6561
   224         C                 -7.6066   14.2333   16.6868
   225         C                 -6.4185   16.6502   17.2296
   226         C                 -7.6389   14.7981   17.9612
   227         N                 -7.0417   15.9824   18.2286
   228         C                 -6.8355   14.2591   14.3010
   229         C                 -5.3639   14.1759   13.8714
   230         H                 -5.8690   16.7104   15.1321
   231         H                 -5.9890   17.6231   17.4973
   232         H                 -7.2171   13.2021   14.3927
   233         H                 -5.0151   15.1746   13.5303
   234         H                 -4.7243   13.9172   14.7454
   235         H                 -8.1465   14.3132   18.8050
   236         H                 -8.1065   13.2745   16.5026
   237         C                 -6.4987   18.3327   12.1242
   238         C                 -6.5522   16.9599   12.3007
   239         C                 -7.5689   16.4089   13.0918
   240         C                 -7.4724   19.1790   12.6742
   241         C                 -8.4646   17.3014   13.6919
   242         N                 -8.4208   18.6356   13.4680
   243         C                 -7.7091   14.9191   13.2067
   244         C                 -9.1744   14.5036   13.3801
   245         H                 -5.8173   16.3057   11.8137
   246         H                 -5.6841   18.7848   11.5408
   247         H                 -7.3453   14.4847   12.2304
   248         H                 -9.8224   15.2160   12.8281
   249         H                 -9.4675   14.5947   14.4472
   250         H                 -9.2601   16.9640   14.3670
   251         C                -13.1864   15.4776   10.6261
   252         C                -13.3114   15.5224   12.0102
   253         C                -12.5985   14.6161   12.7885
   254         C                -12.3471   14.5192   10.0570
   255         C                -11.7585   13.6808   12.1683
   256         N                -11.6481   13.6436   10.8112
   257         C                -10.9318   12.7293   13.0038
   258         C                 -9.4447   13.0884   12.8865
   259         H                -12.6803   14.6421   13.8819
   260         H                -13.9554   16.2696   12.4857
   261         H                -13.7269   16.1855    9.9904
   262         H                -12.2052   14.4264    8.9724
   263         H                -11.2297   12.8738   14.0759
   264         H                 -9.1067   12.9710   11.8364
   265         C                -11.1731   11.2585   12.6423
   266         H                -10.3184   10.6573   13.0140
   267         H                -11.1886   11.1075   11.5388
   268         H                  6.8707   15.0149    7.8067
   269         C                 -1.8089   13.7774    2.4007
   270         C                 -3.0306   14.0965    2.9828
   271         C                 -3.1835   13.9842    4.3654
   272         C                 -0.7543   13.3537    3.2144
   273         C                 -2.1026   13.5278    5.1250
   274         N                 -0.9073   13.2281    4.5491
   275         C                 -2.2559   13.1937    6.5856
   276         C                 -2.3635   11.6694    6.7904
   277         H                 -4.1453   14.2284    4.8353
   278         H                 -1.6723   13.8445    1.3121
   279         H                  0.2456   13.0864    2.8235
   280         H                 -3.2109   13.6790    6.9616
   281         H                 -1.4171   11.1897    6.4594
   282         H                 -2.4573   11.4489    7.8763
   283         C                  5.4064   11.6567    1.2114
   284         C                  4.7476   10.7294    2.0206
   285         C                  3.4533   11.0103    2.4619
   286         C                  4.7682   12.8558    0.8738
   287         C                  2.8582   12.2162    2.0589
   288         N                  3.5101   13.1181    1.2928
   289         C                  2.6547   10.0890    3.3386
   290         C                  2.3656   10.7517    4.6979
   291         H                  5.2308    9.7795    2.2934
   292         H                  5.2402   13.6272    0.2536
   293         H                  1.6760    9.9348    2.8061
   294         H                  1.6858   10.0773    5.2598
   295         H                  1.7876   11.6866    4.5379
   296         H                  1.8285   12.4987    2.3449
   297         C                  5.7516    7.0935    3.5075
   298         C                  4.7654    6.9075    2.5375
   299         C                  4.9622    5.9369    1.5522
   300         C                  6.8995    6.3019    3.4767
   301         C                  6.1324    5.1798    1.5734
   302         N                  7.0797    5.3601    2.5226
   303         C                  3.5167    7.7017    2.5359
   304         C                  3.2663    8.7347    3.6001
   305         H                  5.6065    7.8571    4.2872
   306         H                  3.1627    7.9145    1.5030
   307         H                  4.0674    8.8180    4.3834
   308         H                  6.3459    4.4065    0.8257
   309         H                  4.2091    5.7747    0.7718
   310         C                -16.2022   12.0381   14.9416
   311         C                -15.0151   11.8259   14.2570
   312         C                -14.9553   10.9724   13.1443
   313         C                -17.3535   11.3837   14.4889
   314         C                -16.1181   10.2484   12.8266
   315         N                -17.2929   10.4844   13.4819
   316         C                -13.6808   10.9961   12.3544
   317         C                -12.4605   10.6998   13.2393
   318         H                -14.0861   12.3269   14.5772
   319         H                -16.2460   12.7070   15.8095
   320         H                -13.6031   12.0608   12.0048
   321         H                -12.6275   11.1148   14.2577
   322         H                -12.3769    9.5957   13.3606
   323         H                -14.5345   12.5453    8.8541
   324         H                 -8.8295   12.3739   13.4785


          ATOMIC ORBITAL ELECTRON POPULATIONS

   1.20766   0.97829   0.85578   0.87101   1.34889   0.94508   0.94992   0.94423
   1.17476   0.95976   0.97121   0.98316   1.48978   1.03485   0.80857   0.82717
   1.23171   0.92400   0.94089   0.94061   1.54144   0.94678   1.26549   1.24792
   1.18151   0.93639   1.00018   0.95264   1.18512   0.98133   0.98732   0.99070
   0.85497   0.79361   0.85793   1.18533   1.00119   0.96372   0.99565   1.17934
   0.94962   0.95814   0.97816   1.19175   0.96974   0.96865   0.98475   1.20572
   0.94511   0.98100   0.95056   1.20769   0.97864   0.92372   0.93575   1.61466
   1.09272   1.13548   1.23722   1.15486   0.99675   0.90642   0.92540   1.17400
   1.01062   0.98928   0.95328   0.88264   0.88370   0.88629   0.90562   0.93344
   0.92429   0.87002   1.19884   0.95246   0.98223   0.97751   1.17156   0.91354
   0.98006   0.98093   1.16688   0.98506   0.90588   0.96096   1.18999   0.95378
   0.96617   1.00182   1.27548   0.97107   0.99034   0.96596   1.16730   1.00202
   0.95640   0.86757   1.18713   1.04062   0.93144   0.98429   1.15709   0.97138
   0.94580   1.01573   0.89074   0.88463   0.88366   0.92549   0.91666   0.87859
   1.15498   0.90463   1.00927   0.92810   1.18592   0.92555   0.98565   1.00588
   0.90902   0.89671   1.19043   1.02791   0.94429   0.99944   1.18083   0.97098
   0.94583   0.94182   1.18871   1.03650   1.00507   0.94740   1.20586   0.94663
   0.98462   0.91817   1.21302   0.94551   0.93045   0.97946   1.61023   1.09197
   1.12936   1.21146   1.16443   0.96168   0.93190   0.94780   1.18647   0.92300
   0.98612   1.00169   0.87349   0.87509   0.91948   0.88298   0.88293   1.18745
   0.99773   0.95197   1.00519   1.18367   0.94701   0.98949   0.95462   1.18908
   0.98756   0.95829   0.96852   1.20699   0.96661   0.96208   0.93629   1.20787
   0.97240   0.91984   0.97774   1.61610   1.03939   1.31515   1.11748   1.17342
   0.93807   0.95523   0.95389   1.16785   0.97063   0.96761   1.00685   0.86801
   0.87748   0.87612   0.94159   0.93439   0.93408   0.88457   1.19013   1.01012
   0.94731   0.99721   1.36375   0.84028   1.12154   0.96342   1.18996   1.01252
   0.94909   0.98723   1.20648   1.00474   0.96804   0.94025   1.21335   0.99489
   0.94047   0.94230   1.61254   1.15310   1.29661   1.06602   1.16596   0.94195
   0.97751   0.92974   1.16359   0.93880   1.00219   1.00361   0.89680   0.67839
   0.88966   0.90893   0.93671   0.92311   0.94516   1.18942   1.02295   1.00644
   0.94144   1.18478   0.94589   0.94383   0.94828   1.19123   1.02843   0.94938
   0.99841   1.20538   0.95074   0.92521   0.97750   1.20745   0.95943   0.98518
   0.91987   1.61830   1.10962   1.14671   1.21838   1.17417   0.95021   0.97198
   0.95707   1.17483   0.94881   0.96892   1.01684   0.86780   0.87878   0.88025
   0.93501   0.93888   0.88064   0.87231   1.21724   0.91800   1.10473   0.95532
   1.16355   0.90792   0.91566   0.92675   1.20462   0.98233   0.94331   1.00479
   1.21624   0.96838   0.90082   0.97601   1.22138   0.92229   0.99431   0.94197
   1.60095   1.15166   1.08243   1.12939   1.16313   0.91839   0.98846   0.92588
   1.19955   0.97998   0.95239   0.98660   0.87390   0.86263   0.90958   0.88419
   0.86000   1.32975   1.08815   0.94559   0.93431   1.16552   0.87642   1.01507
   0.94334   1.19387   0.97024   0.94556   1.04007   1.19477   0.89600   0.98254
   0.97521   1.22674   0.94250   0.93645   1.00986   1.34923   0.96825   1.09685
   1.36558   1.15485   0.91663   0.94631   0.97146   1.20245   1.00577   0.97734
   0.98457   0.86898   0.87906   0.87154   0.90343   0.88376   1.16790   1.03924
   0.93798   0.96767   0.91849   0.93982   0.90462   0.90660   1.22661   1.01389
   0.92339   1.00104   1.20918   0.97511   0.90035   0.98500   1.16729   0.99134
   0.85416   0.99746   1.19039   0.96031   0.83920   0.95510   1.20823   0.94717
   0.93845   0.94478   1.60909   1.08450   1.29256   1.11624   1.18155   0.98465
   0.95010   0.98974   1.18801   0.96772   1.01710   0.97499   0.86137   0.86041
   0.88265   0.90958   1.18731   0.94195   1.01882   0.99986   1.17895   0.97126
   0.97167   0.94724   1.17363   0.94785   1.03222   0.95166   1.20855   0.97884
   0.94756   0.92604   1.20476   0.91127   0.94834   0.97901   1.61123   1.23357
   1.07819   1.13773   1.17840   0.92156   0.98606   0.98551   1.19834   0.94013
   1.02469   0.99859   0.88892   0.86848   0.89308   0.88477   0.88280   1.18332
   0.96309   0.96930   0.97983   1.18459   0.91016   1.07298   0.99515   1.17755
   0.96210   0.95283   0.92515   1.17997   0.96196   0.99131   0.95941   1.18567
   0.94908   0.95955   0.99619   1.19042   0.94046   0.93162   0.93845   1.17645
   0.94094   0.93312   1.02144   1.28181   0.52954   0.95914   0.84354   0.87537
   0.87092   0.87109   0.87252   0.86734   0.87963   1.15987   0.91501   0.94633
   0.99717   1.16885   0.98851   0.94167   1.00748   0.91278   0.93814   0.92310
   1.19146   0.97014   0.97599   1.00782   1.17880   0.95889   0.95713   0.96885
   1.18546   0.98344   1.00599   0.99688   1.22216   0.98597   0.93594   0.90771
   1.20580   0.97689   0.93086   0.95230   1.61310   0.97408   1.25685   1.21775
   1.17145   0.95814   0.93953   0.95916   1.17756   0.99854   1.05492   0.90207
   0.86814   0.83011   0.92691   0.91255   0.89682   0.88014   0.88442   1.18986
   0.97372   0.97580   1.00445   1.18243   0.95923   0.98094   0.93512   1.19001
   0.98564   0.98453   0.97447   1.20877   0.96592   0.93719   0.93763   1.20490
   0.96458   0.94228   0.98398   1.61150   1.11087   1.27817   1.05956   1.15691
   0.92635   0.93241   0.95047   1.19950   0.96506   1.02347   1.01403   0.86801
   0.87503   0.86705   0.97431   0.86964   0.89574   1.19552   0.96420   1.00736
   0.98372   1.18801   0.97891   0.95036   0.94865   1.18890   0.98629   0.96090
   1.01104   1.20618   0.96066   0.92693   0.97641   1.21225   0.94177   0.95090
   0.94804   1.60930   1.26125   1.12317   1.10603   1.15895   0.94925   0.92011
   0.98300   1.20121   0.98210   0.96865   0.94815   0.87131   0.86241   0.85623
   0.88568   0.90611   0.85133   0.88365   1.19191   1.01306   0.96554   0.98070
   1.18338   0.94677   0.94901   0.94671   1.18913   1.01646   1.00718   0.94906
   1.20644   0.96103   0.97907   0.91821   1.20754   0.96543   0.94645   0.95303
   1.61864   1.05852   1.06013   1.35871   1.17533   0.94779   0.99957   0.92842
   1.17203   0.97175   0.99217   0.97628   0.85796   0.87904   0.92278   0.92512
   0.94136   0.87347   0.88107   1.19901   1.02994   0.93267   1.03459   1.17808
   0.97524   0.97119   0.99550   1.18575   1.01717   0.93824   1.06264   1.48079
   0.83069   1.19158   0.80915   1.20639   0.95632   0.95333   0.96844   1.62188
   1.24495   1.07601   1.13941   1.16570   0.93669   0.93673   0.96088   1.17004
   0.97040   0.96563   1.02296   0.92715   0.91279   0.93817   0.92080   0.93862
   0.90086   1.18638   1.00795   0.99797   0.96213   1.17878   0.97007   0.96636
   0.94421   1.18812   0.99180   0.97447   0.99728   1.20634   0.93937   0.93458
   0.98918   1.21467   0.94101   0.94829   0.93440   1.60519   1.19140   1.22751
   1.04569   1.16989   0.94670   0.93406   0.97560   1.16909   0.94151   0.97372
   1.02245   0.87904   0.89023   0.88536   0.87963   0.93176   0.93207   1.16676
   0.96806   0.94245   1.02790   0.94044   0.92029   0.91098   1.19185   0.94510
   0.97419   1.00498   1.19108   0.97722   0.93632   0.94786   1.18668   0.97099
   0.98836   0.95648   1.21046   0.98234   0.95797   0.91817   1.19550   0.95454
   1.02765   0.90789   1.60440   1.22699   1.12579   1.12895   1.17121   0.96630
   1.00873   0.94587   1.17156   1.03858   0.88359   1.01702   0.86235   0.86915
   0.86983   0.84185   0.90955   0.93677   1.17008   0.95236   0.95904   0.98527
   1.17985   0.93250   0.98228   0.94542   1.19124   0.96039   0.96292   0.99188
   1.20446   0.93427   0.94997   0.96751   1.20844   0.98653   0.93139   0.97345
   1.61578   1.07863   1.31590   1.08184   1.15818   0.98368   0.91924   0.94414
   1.17065   0.97635   1.01587   0.95792   0.86072   0.87324   0.91699   0.92751
   0.93903   0.88573   1.18731   0.96396   1.01700   0.99560   1.17105   0.94136
   0.95432   0.95570   1.18589   0.98966   0.97880   0.99263   1.20793   0.95167
   0.92194   0.96404   1.20443   0.92124   0.96716   0.96901   1.61470   1.29760
   1.15808   1.00374   1.16831   0.96148   1.00684   0.96751   1.18551   1.03018
   0.90797   1.02665   0.87984   0.87980   0.88552   0.88329   0.88326   1.18155
   0.93736   1.01631   1.01030   1.18369   0.97551   0.95915   0.94359   1.18481
   0.95396   0.97962   0.97704   1.18262   0.92018   0.94805   0.94781   1.21625
   0.92458   0.96347   0.93676   1.59883   1.27159   1.15680   1.05964   1.16688
   0.91373   1.01114   0.94778   1.17152   0.93727   1.02067   0.98441   0.87087
   0.87911   0.91846   0.93293   0.93092   0.87831   0.94741

          BONDING CONTRIBUTION OF EACH M.O.

  1.7404  1.7486  1.7560  1.7367  1.7323  1.7323  1.7319  1.7170  1.7200  1.7303
  1.7103  1.7074  1.7115  1.7023  1.7113  1.7083  1.7140  1.7082  1.6706  1.7172
  1.7196  1.7294  1.7002  1.7374  1.7119  1.7380  1.7330  1.7369  1.7447  1.7438
  1.7383  1.7300  1.7603  1.7509  1.7552  1.7677  1.7663  1.7475  1.7501  1.7519
  1.7677  1.7642  1.7612  1.7204  1.7429  1.7201  1.7263  1.7141  1.7370  1.7497
  1.7468  1.7286  1.7366  1.7343  1.7271  1.7269  1.7233  1.7106  1.7462  1.7184
  1.7068  1.6954  1.7063  1.7079  1.7053  1.6978  1.7098  1.7230  1.7134  1.7026
  1.7048  1.7035  1.7208  1.7387  1.6929  1.6517  1.7003  1.7639  1.7046  1.7067
  1.7122  1.7195  1.7323  1.7459  1.6931  1.7670  1.7908  1.8143  1.7924  1.7783
  1.8640  1.8544  1.8534  1.8432  1.8683  1.8575  1.8732  1.8520  1.8721  1.8831
  1.9087  1.8740  1.8504  1.8772  1.8660  1.8764  1.8606  1.9025  1.8595  1.8887
  1.8798  1.8837  1.8942  1.8870  1.8707  1.8715  1.8723  1.8560  1.8688  1.8997
  1.8944  1.8915  1.8817  1.8932  1.9052  1.8725  1.8691  1.8672  1.8732  1.8843
  1.8718  1.8942  1.8998  1.9225  1.9003  1.9188  1.8987  1.9081  1.9173  1.9125
  1.8968  1.9227  1.9289  1.9029  1.9278  1.8826  1.9537  1.9277  1.9368  1.9231
  1.9005  1.9122  1.9246  1.9286  1.9594  1.9672  1.8680  1.9859  1.9732  1.9619
  2.0116  1.9564  2.0571  1.9719  1.9969  2.0423  2.0011  2.0336  2.0591  2.0308
  2.0300  1.9926  2.1054  2.0613  2.0041  2.0340  2.0327  2.0536  2.0374  2.0390
  2.0245  2.0603  2.0510  2.0324  2.0493  2.0241  2.0597  2.0613  2.0597  2.0404
  2.0767  2.0844  2.0353  2.0414  2.0662  2.0850  1.9955  2.0540  2.0802  2.0370
  2.0865  2.0446  2.0522  2.0545  2.0470  2.0299  2.0646  2.0567  2.0404  2.0460
  2.0466  2.0593  2.0456  2.0445  2.0421  2.0376  2.0264  2.0415  1.9966  2.0518
  2.0193  2.0626  2.0501  2.0439  2.0369  2.0320  2.0248  2.0505  2.0363  2.0311
  2.0294  2.0414  2.0366  2.0479  2.0644  2.0462  2.0501  2.0373  2.0066  2.0331
  2.0230  2.0211  2.0218  2.0347  2.0354  2.0358  2.0390  2.0654  2.0398  2.0277
  2.0408  2.0170  2.0289  2.0187  2.0312  2.0634  2.0431  2.0582  2.0376  2.0341
  2.0483  2.0215  2.0512  2.0487  2.0513  2.0025  1.9944  2.0392  2.0336  2.0544
  2.0439  2.0680  2.0417  2.0519  2.0352  2.0333  2.0426  2.0394  1.9974  2.0189
  2.0344  1.9939  2.0444  2.0230  2.0037  2.0167  1.9869  2.0254  2.0236  1.9639
  2.0104  1.9964  1.9971  2.0138  1.9987  1.9974  2.0011  1.9986  1.9835  2.0219
  2.0017  2.0295  2.0460  2.0325  2.0202  2.0245  2.0053  2.0276  2.0279  2.0296
  2.0442  2.0190  2.0215  2.0421  2.0166  2.0328  2.0252  2.0593  2.0332  2.0216
  2.0501  2.0596  2.0587  2.0065  1.9980  2.0517  2.0593  2.0560  2.0369  2.0635
  2.0237  2.0433  2.0533  2.0566  2.0445  2.0647  2.0583  2.0383  2.0581  2.0598
  1.9872  2.0335  2.0341  2.0466  2.0430  2.0187  2.0207  2.0023  2.0109  2.0186
  2.0349  1.9032  2.0110  2.0158  1.9629  1.9972  1.8373  1.9522  1.6724  1.4054
  1.9400  1.6848  1.9270  1.9788  2.0078  1.9526  1.9956  2.0187  2.0172  1.9938
  1.9789  2.0093  2.0062  1.2568  1.9931  0.9777  1.9188  2.0158  1.8580  1.7277
  2.0118  1.9959  1.9444  1.9350  1.8744  1.1150  1.0319  1.8873  1.8708  1.9173
  1.7900  1.0873  1.9224  1.9436  1.9815  2.0034  1.9715  1.7971  1.9682  1.8783
  1.9851  1.9397  1.8950  0.8656  0.8077  0.7594  1.9115  1.1020  1.9273  1.6565
  1.3078  0.8210  1.9903  2.0032  1.9729  0.7470  1.9379  1.3043  1.8223  1.5454
  1.9798  0.8180  1.9655  2.0147  1.9975  2.0099  1.9800  1.9475  2.0028  1.9884
  0.7659  1.9850  2.0160  1.3283  1.7041  0.8478  1.9052  1.9878  1.9364  1.9647
  1.5223  1.4428  0.9264  1.9720  0.9630 -0.9329 -2.0236 -2.0588 -1.9799 -2.0531
 -2.1380 -1.9752 -2.1297 -1.9886 -2.0009 -1.9523 -2.0802 -1.9896 -1.9806 -2.0417
 -2.1178 -1.9969 -2.0318 -2.0271 -1.9752 -1.9856 -2.0277 -1.9925 -2.0099 -1.9972
 -2.1389 -1.9911 -1.9964 -2.0054 -2.0204 -1.9810 -1.9807 -2.0113 -2.0118 -1.9959
 -1.9746 -1.9965 -1.9905 -2.0039 -1.9828 -1.9811 -1.9835 -2.0070 -1.9847 -1.9937
 -1.9923 -2.0721 -2.0169 -2.0325 -1.9973 -1.9999 -1.9094 -2.0458 -1.9507 -1.9852
 -1.9650 -2.0227 -2.0006 -2.1355 -2.0422 -2.0425 -2.0598 -2.0189 -2.0822 -2.0768
 -1.9879 -2.0023 -2.0412 -2.0379 -2.0405 -2.0452 -2.0810 -2.0608 -2.0766 -2.0695
 -1.9596 -2.1088 -2.0360 -2.0697 -2.0701 -2.1111 -2.0468 -2.0552 -2.0662 -2.1147
 -2.0491 -2.0300 -2.0232 -2.0741 -2.0103 -2.0448 -2.0510 -2.0966 -2.0458 -2.0689
 -2.0485 -2.0453 -2.0228 -2.0053 -2.0908 -2.0230 -2.1057 -2.0968 -2.0313 -2.0544
 -2.0672 -1.9888 -2.0215 -2.0170 -2.0625 -2.0090 -2.0444 -2.0255 -2.0734 -2.0600
 -2.1055 -2.0143 -2.0175 -2.1541 -2.0365 -2.0587 -2.0751 -2.0939 -2.0242 -2.0441
 -2.0314 -2.0291 -2.0599 -2.0239 -2.0652 -2.0444 -1.9720 -2.0231 -2.0356 -2.0630
 -2.0254 -2.0648 -2.0249 -2.0381 -2.0528 -2.0951 -2.0303 -2.0554 -2.0266 -2.0260
 -1.9986 -2.0159 -2.0269 -2.0558 -2.0256 -2.0852 -2.1089 -2.0305 -1.9990 -2.0543
 -2.0592 -2.0658 -2.0440 -1.9861 -2.0551 -2.0177 -2.0078 -2.0305 -2.0296 -1.9840
 -1.9975 -1.9887 -2.0459 -2.0523 -2.0088 -2.0304 -2.0185 -2.0444 -2.0197 -2.0535
 -2.0368 -2.0184 -1.9939 -2.0166 -2.0778 -2.0411 -2.0371 -1.9948 -1.9984 -1.9935
 -2.0219 -1.9931 -1.9979 -1.9838 -2.0307 -1.9532 -2.0628 -1.9650 -1.9654 -1.9616
 -1.9573 -1.9629 -1.9510 -1.9446 -1.9479 -1.9701 -1.9337 -1.9503 -1.9582 -1.9546
 -2.0237 -1.9435 -1.9939 -1.9805 -1.9606 -1.9373 -1.9773 -1.9832 -1.9589 -1.9549
 -1.9586 -1.9814 -1.9685 -1.9793 -1.9517 -1.9870 -1.9700 -1.9583 -1.9445 -1.9629
 -1.9317 -1.9537 -1.9745 -1.9694 -1.9728 -1.9627 -1.9728 -1.9466 -1.9868 -1.9428
 -1.9422 -1.9310 -1.9660 -1.9497 -1.9529 -1.9439 -1.9299 -1.8917 -1.9529 -1.9380
 -1.9676 -1.9296 -1.9670 -1.9576 -1.9677 -1.9509 -1.9600 -1.9467 -1.9456 -1.9452
 -1.9472 -1.9462 -1.9248 -1.9258 -1.9450 -1.9352 -1.9452 -1.9355 -1.9821 -1.8996
 -1.9471 -1.9516 -1.9720 -1.9434 -1.9496 -1.9528 -1.9338 -1.9531 -1.9574 -1.9577
 -1.9528 -1.9598 -1.9740 -1.9497 -1.9375 -1.9295 -1.9739 -1.9351 -1.9441 -1.9540
 -1.9270 -1.9259 -1.9388 -1.9567 -1.9579 -1.9414 -1.9512 -1.9255 -1.9351 -1.9103
 -1.9167 -1.9270 -1.9237 -1.9352 -1.9248 -1.9225 -1.9263 -1.9143 -1.9352 -1.9321
 -1.9566 -1.9467 -1.9131 -1.9105 -1.9101 -1.9110 -1.9279 -1.9375 -1.9411 -1.9279
 -1.8924 -1.9249 -1.9168 -1.9436 -1.9578 -1.9092 -1.9073 -1.9151 -1.9027 -1.9319
 -1.9401 -1.9206 -1.9101 -1.9263 -1.9554 -1.9103 -1.9330 -1.9418 -1.9142 -1.9442
 -1.9219 -1.9520 -1.9387 -1.9189 -1.9370 -1.9368 -1.8955 -1.9339 -1.9222 -1.9316
 -1.9714 -1.8973 -1.9258 -1.9161 -1.9177 -1.9205 -1.9200 -1.9115 -1.9258 -1.9266
 -1.9245 -1.9248 -1.9305 -1.9284 -1.9225 -1.8963 -1.9139 -1.9197 -1.9080 -1.9084
 -1.8822 -1.9115 -1.9310 -1.8978 -1.9307 -1.9495 -1.9082 -1.8589 -1.9350 -1.9512
 -1.8915 -1.9349 -1.9143 -1.9171 -1.8994 -1.8993 -1.9265 -1.9274 -1.9219 -1.9249
 -1.9267 -1.8638 -1.9235 -1.8831 -1.8869 -1.9209 -1.8995 -1.9255 -1.8440 -1.8827
 -1.9269 -1.9167 -1.9432 -1.8827 -1.9171 -1.8360 -1.8676 -1.9029 -1.8973 -1.8865
 -1.8858 -1.8441 -1.8870 -1.9377 -1.8852 -1.8199 -1.9647 -1.8846 -1.8872 -1.7958
 -1.8869 -1.9390 -1.9350 -1.8867 -1.8880 -1.8867 -1.9627 -1.9572 -1.8822 -1.8854


                    BOND ORDERS AND VALENCIES


                  C  1       C  2       C  3       C  4       C  5       N  6
 ------------------------------------------------------------------------------
     C    1   3.861716
     C    2   1.671627   3.774885
     C    3   0.019570   1.349427   3.946037
     C    4   1.077063   0.494370   0.109940   3.569108
     C    5   0.133730   0.052702   1.462660   0.040365   3.920510
     N    6   0.023294   0.174795   0.019711   1.801573   1.201897   3.263144
     C    7   0.000246   0.004843   0.008917   0.010051   0.993310   0.009987
     C    8   0.005915   0.002596   0.021105   0.001971   0.006535   0.014059
     H    9   0.003519   0.009343   0.942777   0.011088   0.005133   0.005011
     H   10   0.911168   0.008466   0.003536   0.009882   0.000349   0.004774
     H   11   0.000009   0.000008   0.000002   0.006255   0.000053   0.000042
     C   12   0.000001   0.000001   0.000005   0.000001   0.000002   0.000002
     C   13   0.000023   0.000007   0.000098   0.000013   0.000077   0.000035
     C   14   0.000015   0.000004   0.000084   0.000016   0.000328   0.000023
     C   15   0.000011   0.000001   0.000034   0.000003   0.000032   0.000011
     C   16   0.000023   0.000004   0.000080   0.000009   0.000086   0.000038
     N   17   0.000001   0.000000   0.000003   0.000001   0.000008   0.000001
     C   18   0.001728   0.000298   0.006130   0.000784   0.007811   0.003574
     C   19   0.000113   0.000047   0.000422   0.000079   0.003226   0.000128
     H   20   0.000000   0.000000   0.000001   0.000000   0.000000   0.000000
     H   21   0.000000   0.000000   0.000000   0.000000   0.000000   0.000000
     H   22   0.000000   0.000000   0.000000   0.000000   0.000000   0.000000
     H   23   0.000004   0.000013   0.000072   0.000036   0.001213   0.001669
     H   24   0.000001   0.000000   0.000003   0.000001   0.000005   0.000016
     H   25   0.000001   0.000001   0.000003   0.000007   0.000005   0.000005
     H   26   0.000000   0.000000   0.000001   0.000001   0.000011   0.000002
     C   27   0.000000   0.000000   0.000000   0.000000   0.000000   0.000000
     C   28   0.000000   0.000000   0.000000   0.000000   0.000000   0.000000
     C   29   0.000000   0.000000   0.000000   0.000000   0.000001   0.000000
     C   30   0.000000   0.000000   0.000000   0.000000   0.000000   0.000000
     C   31   0.000001   0.000000   0.000004   0.000001   0.000010   0.000001
     C   32   0.000001   0.000000   0.000003   0.000000   0.000011   0.000001
     C   33   0.000000   0.000000   0.000000   0.000000   0.000000   0.000000
     C   34   0.000000   0.000000   0.000000   0.000000   0.000000   0.000000
     H   35   0.000000   0.000000   0.000000   0.000000   0.000000   0.000000
     H   36   0.000000   0.000000   0.000000   0.000000   0.000000   0.000000
     H   37   0.000000   0.000000   0.000000   0.000000   0.000000   0.000000
     H   38   0.000000   0.000000   0.000000   0.000000   0.000000   0.000000
     H   39   0.000000   0.000000   0.000000   0.000000   0.000000   0.000000
     H   40   0.000000   0.000000   0.000000   0.000000   0.000000   0.000000
     C   41   0.000027   0.000009   0.000094   0.000021   0.000272   0.000029
     C   42   0.000003   0.000001   0.000011   0.000002   0.000047   0.000003


                  C  1       C  2       C  3       C  4       C  5       N  6
 ------------------------------------------------------------------------------
     H   43   0.000001   0.000000   0.000004   0.000000   0.000022   0.000002
     H   44   0.000000   0.000000   0.000001   0.000000   0.000005   0.000000
     C   45   0.000009   0.000051   0.000005   0.000010   0.000003   0.000015
     C   46   0.000008   0.000045   0.000002   0.000017   0.000003   0.000011
     C   47   0.000038   0.000197   0.000012   0.000089   0.000014   0.000054
     C   48   0.000012   0.000079   0.000003   0.000024   0.000006   0.000020
     C   49   0.000626   0.002731   0.000110   0.001548   0.000183   0.000913
     N   50   0.000037   0.000209   0.000013   0.000100   0.000019   0.000060
     C   51   0.000001   0.000007   0.000000   0.000002   0.000001   0.000002
     C   52   0.000000   0.000000   0.000000   0.000000   0.000000   0.000000
     H   53   0.000000   0.000003   0.000000   0.000001   0.000000   0.000000
     H   54   0.000000   0.000002   0.000000   0.000001   0.000000   0.000000
     H   55   0.000000   0.000001   0.000000   0.000000   0.000000   0.000000
     H   56   0.000000   0.000000   0.000000   0.000000   0.000000   0.000000
     H   57   0.000002   0.000012   0.000001   0.000006   0.000001   0.000018
     C   58   0.000000   0.000000   0.000000   0.000000   0.000000   0.000000
     C   59   0.000000   0.000000   0.000000   0.000000   0.000000   0.000000
     C   60   0.000000   0.000000   0.000000   0.000000   0.000000   0.000000
     C   61   0.000000   0.000000   0.000000   0.000000   0.000000   0.000000
     C   62   0.000000   0.000000   0.000000   0.000000   0.000000   0.000000
     N   63   0.000000   0.000000   0.000000   0.000000   0.000000   0.000000
     C   64   0.000000   0.000000   0.000000   0.000000   0.000000   0.000000
     C   65   0.000012   0.000002   0.000000   0.000001   0.000000   0.000000
     H   66   0.000000   0.000000   0.000000   0.000000   0.000000   0.000000
     H   67   0.000000   0.000000   0.000000   0.000000   0.000000   0.000000
     H   68   0.000000   0.000000   0.000000   0.000000   0.000000   0.000000
     H   69   0.000000   0.000000   0.000000   0.000000   0.000000   0.000000
     H   70   0.000000   0.000000   0.000000   0.000000   0.000000   0.000000
     H   71   0.000004   0.000001   0.000000   0.000000   0.000000   0.000000
     H   72   0.000000   0.000000   0.000000   0.000000   0.000000   0.000000
     C   73   0.003394   0.000169   0.000028   0.000135   0.000009   0.000051
     C   74   0.004467   0.000232   0.000031   0.000097   0.000011   0.000058
     C   75   0.002117   0.000081   0.000021   0.000097   0.000005   0.000032
     C   76   0.000793   0.000040   0.000008   0.000031   0.000002   0.000011
     C   77   0.000075   0.000011   0.000001   0.000003   0.000001   0.000002
     N   78   0.000671   0.000038   0.000008   0.000055   0.000003   0.000015
     C   79   0.000001   0.000000   0.000000   0.000000   0.000000   0.000000
     C   80   0.000001   0.000000   0.000000   0.000000   0.000000   0.000000
     H   81   0.000001   0.000001   0.000000   0.000000   0.000000   0.000000
     H   82   0.000282   0.000014   0.000003   0.000014   0.000001   0.000006
     H   83   0.000052   0.000004   0.000001   0.000044   0.000000   0.000002
     H   84   0.000000   0.000000   0.000000   0.000001   0.000000   0.000000
     H   85   0.000000   0.000000   0.000000   0.000000   0.000000   0.000000
     H   86   0.000000   0.000000   0.000000   0.000000   0.000000   0.000000
     H   87   0.000000   0.000000   0.000000   0.000000   0.000000   0.000000
     C   88   0.000000   0.000000   0.000000   0.000000   0.000000   0.000000
     C   89   0.000000   0.000000   0.000000   0.000000   0.000000   0.000000


                  C  1       C  2       C  3       C  4       C  5       N  6
 ------------------------------------------------------------------------------
     C   90   0.000000   0.000000   0.000000   0.000000   0.000000   0.000000
     C   91   0.000000   0.000000   0.000000   0.000000   0.000000   0.000000
     C   92   0.000000   0.000000   0.000000   0.000000   0.000000   0.000000
     N   93   0.000000   0.000000   0.000000   0.000000   0.000000   0.000000
     C   94   0.000002   0.000000   0.000000   0.000000   0.000000   0.000000
     C   95   0.000001   0.000000   0.000000   0.000000   0.000000   0.000000
     H   96   0.000000   0.000000   0.000000   0.000000   0.000000   0.000000
     H   97   0.000000   0.000000   0.000000   0.000000   0.000000   0.000000
     H   98   0.000000   0.000000   0.000000   0.000000   0.000000   0.000000
     H   99   0.000000   0.000000   0.000000   0.000000   0.000000   0.000000
     H  100   0.000000   0.000000   0.000000   0.000000   0.000000   0.000000
     H  101   0.000000   0.000000   0.000000   0.000000   0.000000   0.000000
     H  102   0.000000   0.000000   0.000000   0.000000   0.000000   0.000000
     C  103   0.000000   0.000000   0.000000   0.000000   0.000000   0.000000
     C  104   0.000000   0.000000   0.000000   0.000000   0.000000   0.000000
     C  105   0.000000   0.000000   0.000000   0.000000   0.000000   0.000000
     C  106   0.000000   0.000000   0.000000   0.000000   0.000000   0.000000
     C  107   0.000000   0.000000   0.000000   0.000000   0.000000   0.000000
     N  108   0.000000   0.000000   0.000000   0.000000   0.000000   0.000000
     C  109   0.000000   0.000000   0.000000   0.000000   0.000000   0.000000
     C  110   0.000000   0.000000   0.000000   0.000000   0.000000   0.000000
     H  111   0.000000   0.000000   0.000000   0.000000   0.000000   0.000000
     H  112   0.000000   0.000000   0.000000   0.000000   0.000000   0.000000
     H  113   0.000000   0.000000   0.000000   0.000000   0.000000   0.000000
     H  114   0.000000   0.000000   0.000000   0.000000   0.000000   0.000000
     H  115   0.000000   0.000000   0.000000   0.000000   0.000000   0.000000
     C  116   0.000000   0.000000   0.000000   0.000000   0.000000   0.000000
     C  117   0.000000   0.000000   0.000000   0.000000   0.000000   0.000000
     C  118   0.000000   0.000000   0.000000   0.000000   0.000000   0.000000
     C  119   0.000000   0.000000   0.000000   0.000000   0.000000   0.000000
     C  120   0.000000   0.000000   0.000000   0.000000   0.000000   0.000000
     N  121   0.000000   0.000000   0.000000   0.000000   0.000000   0.000000
     C  122   0.000000   0.000000   0.000000   0.000000   0.000000   0.000000
     C  123   0.000000   0.000000   0.000000   0.000000   0.000000   0.000000
     H  124   0.000000   0.000000   0.000000   0.000000   0.000000   0.000000
     H  125   0.000000   0.000000   0.000000   0.000000   0.000000   0.000000
     H  126   0.000000   0.000000   0.000000   0.000000   0.000000   0.000000
     H  127   0.000000   0.000000   0.000000   0.000000   0.000000   0.000000
     H  128   0.000000   0.000000   0.000000   0.000000   0.000000   0.000000
     C  129   0.000000   0.000000   0.000000   0.000000   0.000000   0.000000
     H  130   0.000000   0.000000   0.000000   0.000000   0.000000   0.000000
     H  131   0.000000   0.000000   0.000000   0.000000   0.000000   0.000000
     H  132   0.000004   0.000031   0.000346   0.000101   0.002887   0.000080
     H  133   0.000109   0.000055   0.000318   0.000154   0.007294   0.000434
     C  134   0.000000   0.000000   0.000000   0.000000   0.000000   0.000000
     C  135   0.000000   0.000000   0.000000   0.000000   0.000000   0.000000
     C  136   0.000000   0.000000   0.000000   0.000000   0.000000   0.000000


                  C  1       C  2       C  3       C  4       C  5       N  6
 ------------------------------------------------------------------------------
     C  137   0.000000   0.000000   0.000000   0.000000   0.000000   0.000000
     C  138   0.000000   0.000000   0.000000   0.000000   0.000000   0.000000
     N  139   0.000000   0.000000   0.000000   0.000000   0.000000   0.000000
     C  140   0.000000   0.000000   0.000000   0.000000   0.000000   0.000000
     C  141   0.000000   0.000000   0.000000   0.000000   0.000000   0.000000
     H  142   0.000000   0.000000   0.000000   0.000000   0.000000   0.000000
     H  143   0.000000   0.000000   0.000000   0.000000   0.000000   0.000000
     H  144   0.000000   0.000000   0.000000   0.000000   0.000000   0.000000
     H  145   0.000000   0.000000   0.000000   0.000000   0.000000   0.000000
     C  146   0.000000   0.000000   0.000000   0.000000   0.000000   0.000000
     C  147   0.000000   0.000000   0.000000   0.000000   0.000000   0.000000
     C  148   0.000000   0.000000   0.000000   0.000000   0.000000   0.000000
     C  149   0.000000   0.000000   0.000000   0.000000   0.000000   0.000000
     C  150   0.000000   0.000000   0.000000   0.000000   0.000000   0.000000
     N  151   0.000000   0.000000   0.000000   0.000000   0.000000   0.000000
     C  152   0.000000   0.000000   0.000000   0.000000   0.000000   0.000000
     C  153   0.000000   0.000000   0.000000   0.000000   0.000000   0.000000
     H  154   0.000000   0.000000   0.000000   0.000000   0.000000   0.000000
     H  155   0.000000   0.000000   0.000000   0.000000   0.000000   0.000000
     H  156   0.000000   0.000000   0.000000   0.000000   0.000000   0.000000
     H  157   0.000000   0.000000   0.000000   0.000000   0.000000   0.000000
     H  158   0.000000   0.000000   0.000000   0.000000   0.000000   0.000000
     C  159   0.000000   0.000000   0.000000   0.000000   0.000000   0.000000
     C  160   0.000000   0.000000   0.000000   0.000000   0.000000   0.000000
     C  161   0.000000   0.000000   0.000000   0.000000   0.000000   0.000000
     C  162   0.000000   0.000000   0.000000   0.000000   0.000000   0.000000
     C  163   0.000000   0.000000   0.000000   0.000000   0.000000   0.000000
     C  164   0.000000   0.000000   0.000000   0.000000   0.000000   0.000000
     C  165   0.000000   0.000000   0.000000   0.000000   0.000000   0.000000
     C  166   0.000001   0.000000   0.000000   0.000000   0.000000   0.000000
     H  167   0.000000   0.000000   0.000000   0.000000   0.000000   0.000000
     H  168   0.000000   0.000000   0.000000   0.000000   0.000000   0.000000
     H  169   0.000000   0.000000   0.000000   0.000000   0.000000   0.000000
     H  170   0.000000   0.000000   0.000000   0.000000   0.000000   0.000000
     H  171   0.000000   0.000000   0.000000   0.000000   0.000000   0.000000
     H  172   0.000000   0.000000   0.000000   0.000000   0.000000   0.000000
     C  173   0.000000   0.000000   0.000000   0.000000   0.000000   0.000000
     C  174   0.000000   0.000000   0.000000   0.000000   0.000000   0.000000
     H  175   0.000000   0.000000   0.000000   0.000000   0.000000   0.000000
     H  176   0.000000   0.000000   0.000000   0.000000   0.000000   0.000000
     H  177   0.000000   0.000000   0.000000   0.000000   0.000000   0.000000
     C  178   0.000017   0.000009   0.000009   0.000027   0.000004   0.000007
     C  179   0.000005   0.000002   0.000013   0.000005   0.000002   0.000002
     C  180   0.000004   0.000002   0.000002   0.000009   0.000001   0.000002
     C  181   0.000429   0.000203   0.000169   0.000278   0.000036   0.000079
     C  182   0.000004   0.000009   0.000073   0.000006   0.000004   0.000002
     N  183   0.000011   0.000013   0.000103   0.000020   0.000010   0.000005


                  C  1       C  2       C  3       C  4       C  5       N  6
 ------------------------------------------------------------------------------
     C  184   0.000001   0.000000   0.000000   0.000001   0.000000   0.000000
     C  185   0.000000   0.000000   0.000000   0.000000   0.000000   0.000000
     H  186   0.000001   0.000001   0.000001   0.000001   0.000000   0.000000
     H  187   0.000108   0.001117   0.000005   0.000002   0.000004   0.000001
     H  188   0.000000   0.000000   0.000000   0.000000   0.000000   0.000000
     H  189   0.000000   0.000000   0.000000   0.000000   0.000000   0.000000
     H  190   0.000000   0.000000   0.000000   0.000000   0.000000   0.000000
     H  191   0.000000   0.000000   0.000002   0.000000   0.000000   0.000000
     H  192   0.000000   0.000000   0.000000   0.000000   0.000000   0.000000
     C  193   0.000000   0.000000   0.000000   0.000000   0.000000   0.000000
     C  194   0.000000   0.000000   0.000000   0.000000   0.000000   0.000000
     C  195   0.000000   0.000000   0.000000   0.000000   0.000000   0.000000
     C  196   0.000000   0.000000   0.000000   0.000000   0.000000   0.000000
     C  197   0.000000   0.000000   0.000000   0.000000   0.000000   0.000000
     N  198   0.000000   0.000000   0.000000   0.000000   0.000000   0.000000
     C  199   0.000000   0.000000   0.000000   0.000000   0.000000   0.000000
     C  200   0.000000   0.000000   0.000000   0.000000   0.000000   0.000000
     H  201   0.000000   0.000000   0.000000   0.000000   0.000000   0.000000
     H  202   0.000000   0.000000   0.000000   0.000000   0.000000   0.000000
     H  203   0.000000   0.000000   0.000000   0.000000   0.000000   0.000000
     H  204   0.000000   0.000000   0.000000   0.000000   0.000000   0.000000
     H  205   0.000000   0.000000   0.000000   0.000000   0.000000   0.000000
     H  206   0.000000   0.000000   0.000000   0.000000   0.000000   0.000000
     C  207   0.000128   0.000785   0.000036   0.000587   0.000061   0.000361
     C  208   0.000005   0.000036   0.000002   0.000020   0.000003   0.000009
     C  209   0.000002   0.000013   0.000001   0.000005   0.000001   0.000005
     C  210   0.000005   0.000030   0.000002   0.000039   0.000004   0.000048
     C  211   0.000002   0.000011   0.000001   0.000003   0.000001   0.000003
     N  212   0.000002   0.000015   0.000001   0.000006   0.000001   0.000004
     C  213   0.000000   0.000001   0.000000   0.000000   0.000000   0.000000
     C  214   0.000000   0.000000   0.000000   0.000000   0.000000   0.000000
     H  215   0.000000   0.000001   0.000000   0.000000   0.000000   0.000000
     H  216   0.000001   0.000006   0.000000   0.000007   0.000000   0.000002
     H  217   0.000006   0.000005   0.000001   0.002004   0.000014   0.000054
     H  218   0.000000   0.000002   0.000000   0.000013   0.000001   0.000082
     H  219   0.000000   0.000000   0.000000   0.000000   0.000000   0.000000
     H  220   0.000000   0.000000   0.000000   0.000000   0.000000   0.000000
     H  221   0.000000   0.000000   0.000000   0.000000   0.000000   0.000000
     C  222   0.000000   0.000000   0.000000   0.000000   0.000000   0.000000
     C  223   0.000000   0.000000   0.000000   0.000000   0.000000   0.000000
     C  224   0.000000   0.000000   0.000000   0.000000   0.000000   0.000000
     C  225   0.000000   0.000000   0.000000   0.000000   0.000000   0.000000
     C  226   0.000000   0.000000   0.000000   0.000000   0.000000   0.000000
     N  227   0.000000   0.000000   0.000000   0.000000   0.000000   0.000000
     C  228   0.000000   0.000000   0.000000   0.000000   0.000000   0.000000
     C  229   0.000000   0.000000   0.000000   0.000000   0.000000   0.000000
     H  230   0.000000   0.000000   0.000000   0.000000   0.000000   0.000000


                  C  1       C  2       C  3       C  4       C  5       N  6
 ------------------------------------------------------------------------------
     H  231   0.000000   0.000000   0.000000   0.000000   0.000000   0.000000
     H  232   0.000000   0.000000   0.000000   0.000000   0.000000   0.000000
     H  233   0.000000   0.000000   0.000000   0.000000   0.000000   0.000000
     H  234   0.000000   0.000000   0.000000   0.000000   0.000000   0.000000
     H  235   0.000000   0.000000   0.000000   0.000000   0.000000   0.000000
     H  236   0.000000   0.000000   0.000000   0.000000   0.000000   0.000000
     C  237   0.000124   0.000025   0.000001   0.000006   0.000001   0.000002
     C  238   0.000006   0.000000   0.000000   0.000000   0.000000   0.000000
     C  239   0.000006   0.000000   0.000000   0.000000   0.000000   0.000000
     C  240   0.000016   0.000007   0.000000   0.000003   0.000001   0.000001
     C  241   0.000000   0.000000   0.000000   0.000000   0.000000   0.000000
     N  242   0.000010   0.000001   0.000000   0.000001   0.000000   0.000000
     C  243   0.000000   0.000000   0.000000   0.000000   0.000000   0.000000
     C  244   0.000000   0.000000   0.000000   0.000000   0.000000   0.000000
     H  245   0.000000   0.000000   0.000000   0.000000   0.000000   0.000000
     H  246   0.000005   0.000007   0.000000   0.000000   0.000000   0.000000
     H  247   0.000000   0.000000   0.000000   0.000000   0.000000   0.000000
     H  248   0.000000   0.000000   0.000000   0.000000   0.000000   0.000000
     H  249   0.000000   0.000000   0.000000   0.000000   0.000000   0.000000
     H  250   0.000000   0.000000   0.000000   0.000000   0.000000   0.000000
     C  251   0.000000   0.000000   0.000000   0.000000   0.000000   0.000000
     C  252   0.000000   0.000000   0.000000   0.000000   0.000000   0.000000
     C  253   0.000000   0.000000   0.000000   0.000000   0.000000   0.000000
     C  254   0.000000   0.000000   0.000000   0.000000   0.000000   0.000000
     C  255   0.000000   0.000000   0.000000   0.000000   0.000000   0.000000
     N  256   0.000000   0.000000   0.000000   0.000000   0.000000   0.000000
     C  257   0.000000   0.000000   0.000000   0.000000   0.000000   0.000000
     C  258   0.000000   0.000000   0.000000   0.000000   0.000000   0.000000
     H  259   0.000000   0.000000   0.000000   0.000000   0.000000   0.000000
     H  260   0.000000   0.000000   0.000000   0.000000   0.000000   0.000000
     H  261   0.000000   0.000000   0.000000   0.000000   0.000000   0.000000
     H  262   0.000000   0.000000   0.000000   0.000000   0.000000   0.000000
     H  263   0.000000   0.000000   0.000000   0.000000   0.000000   0.000000
     H  264   0.000000   0.000000   0.000000   0.000000   0.000000   0.000000
     C  265   0.000000   0.000000   0.000000   0.000000   0.000000   0.000000
     H  266   0.000000   0.000000   0.000000   0.000000   0.000000   0.000000
     H  267   0.000000   0.000000   0.000000   0.000000   0.000000   0.000000
     H  268   0.000000   0.000000   0.000000   0.000000   0.000000   0.000000
     C  269   0.000000   0.000000   0.000000   0.000000   0.000000   0.000000
     C  270   0.000000   0.000000   0.000000   0.000000   0.000000   0.000000
     C  271   0.000000   0.000000   0.000000   0.000000   0.000000   0.000000
     C  272   0.000000   0.000000   0.000000   0.000000   0.000000   0.000000
     C  273   0.000000   0.000000   0.000000   0.000000   0.000000   0.000000
     N  274   0.000000   0.000000   0.000000   0.000000   0.000000   0.000000
     C  275   0.000000   0.000000   0.000000   0.000000   0.000000   0.000000
     C  276   0.000000   0.000000   0.000000   0.000000   0.000000   0.000000
     H  277   0.000000   0.000000   0.000000   0.000000   0.000000   0.000000


                  C  1       C  2       C  3       C  4       C  5       N  6
 ------------------------------------------------------------------------------
     H  278   0.000000   0.000000   0.000000   0.000000   0.000000   0.000000
     H  279   0.000000   0.000000   0.000000   0.000000   0.000000   0.000000
     H  280   0.000000   0.000000   0.000000   0.000000   0.000000   0.000000
     H  281   0.000000   0.000000   0.000000   0.000000   0.000000   0.000000
     H  282   0.000000   0.000000   0.000000   0.000000   0.000000   0.000000
     C  283   0.000000   0.000000   0.000000   0.000000   0.000000   0.000000
     C  284   0.000000   0.000000   0.000000   0.000000   0.000000   0.000000
     C  285   0.000000   0.000000   0.000000   0.000000   0.000000   0.000000
     C  286   0.000000   0.000000   0.000000   0.000000   0.000000   0.000000
     C  287   0.000000   0.000000   0.000000   0.000000   0.000000   0.000000
     N  288   0.000000   0.000000   0.000000   0.000000   0.000000   0.000000
     C  289   0.000000   0.000000   0.000000   0.000000   0.000000   0.000000
     C  290   0.000000   0.000000   0.000000   0.000000   0.000000   0.000000
     H  291   0.000000   0.000000   0.000000   0.000000   0.000000   0.000000
     H  292   0.000000   0.000000   0.000000   0.000000   0.000000   0.000000
     H  293   0.000000   0.000000   0.000000   0.000000   0.000000   0.000000
     H  294   0.000000   0.000000   0.000000   0.000000   0.000000   0.000000
     H  295   0.000000   0.000000   0.000000   0.000000   0.000000   0.000000
     H  296   0.000000   0.000000   0.000000   0.000000   0.000000   0.000000
     C  297   0.000000   0.000000   0.000000   0.000000   0.000000   0.000000
     C  298   0.000000   0.000000   0.000000   0.000000   0.000000   0.000000
     C  299   0.000000   0.000000   0.000000   0.000000   0.000001   0.000000
     C  300   0.000000   0.000000   0.000000   0.000000   0.000000   0.000000
     C  301   0.000000   0.000000   0.000000   0.000000   0.000000   0.000000
     N  302   0.000000   0.000000   0.000000   0.000000   0.000000   0.000000
     C  303   0.000000   0.000000   0.000001   0.000000   0.000005   0.000001
     C  304   0.000000   0.000000   0.000001   0.000000   0.000002   0.000000
     H  305   0.000000   0.000000   0.000000   0.000000   0.000000   0.000000
     H  306   0.000000   0.000000   0.000000   0.000000   0.000001   0.000000
     H  307   0.000000   0.000000   0.000000   0.000000   0.000000   0.000000
     H  308   0.000000   0.000000   0.000000   0.000000   0.000000   0.000000
     H  309   0.000000   0.000000   0.000000   0.000000   0.000000   0.000000
     C  310   0.000000   0.000000   0.000000   0.000000   0.000000   0.000000
     C  311   0.000000   0.000000   0.000000   0.000000   0.000000   0.000000
     C  312   0.000000   0.000000   0.000000   0.000000   0.000000   0.000000
     C  313   0.000000   0.000000   0.000000   0.000000   0.000000   0.000000
     C  314   0.000000   0.000000   0.000000   0.000000   0.000000   0.000000
     N  315   0.000000   0.000000   0.000000   0.000000   0.000000   0.000000
     C  316   0.000000   0.000000   0.000000   0.000000   0.000000   0.000000
     C  317   0.000000   0.000000   0.000000   0.000000   0.000000   0.000000
     H  318   0.000000   0.000000   0.000000   0.000000   0.000000   0.000000
     H  319   0.000000   0.000000   0.000000   0.000000   0.000000   0.000000
     H  320   0.000000   0.000000   0.000000   0.000000   0.000000   0.000000
     H  321   0.000000   0.000000   0.000000   0.000000   0.000000   0.000000
     H  322   0.000000   0.000000   0.000000   0.000000   0.000000   0.000000
     H  323   0.000000   0.000000   0.000000   0.000000   0.000000   0.000000
     H  324   0.000000   0.000000   0.000000   0.000000   0.000000   0.000000


                  C  7       C  8       H  9       H 10       H 11       C 12
 ------------------------------------------------------------------------------
     C    7   3.957713
     C    8   1.927416   3.955721
     H    9   0.000807   0.000106   0.978967
     H   10   0.000209   0.000019   0.000238   0.957404
     H   11   0.000002   0.000001   0.000000   0.000047   0.979817
     C   12   0.000067   0.000155   0.000001   0.000000   0.000000   3.956540
     C   13   0.004571   0.001934   0.000012   0.000000   0.000000   1.426052
     C   14   0.004392   0.014179   0.000013   0.000000   0.000000   0.004303
     C   15   0.001601   0.000265   0.000000   0.000000   0.000000   1.408473
     C   16   0.004813   0.000865   0.000000   0.000000   0.000000   0.118286
     N   17   0.000263   0.000212   0.000000   0.000000   0.000000   0.014694
     C   18   0.965505   0.007051   0.000020   0.000003   0.000000   0.004803
     C   19   0.003350   0.010386   0.000010   0.000001   0.000000   0.000093
     H   20   0.000396   0.001436   0.000015   0.000000   0.000000   0.005160
     H   21   0.000005   0.000014   0.000000   0.000000   0.000000   0.963751
     H   22   0.000006   0.000006   0.000000   0.000000   0.000000   0.009130
     H   23   0.002263   0.005771   0.000007   0.000001   0.000001   0.000275
     H   24   0.000151   0.000280   0.000000   0.000000   0.000000   0.000035
     H   25   0.000738   0.000409   0.000000   0.000000   0.000000   0.000014
     H   26   0.000003   0.000030   0.000000   0.000000   0.000000   0.000077
     C   27   0.000001   0.000000   0.000000   0.000000   0.000000   0.000000
     C   28   0.000003   0.000000   0.000000   0.000000   0.000000   0.000000
     C   29   0.000007   0.000004   0.000000   0.000000   0.000000   0.000000
     C   30   0.000006   0.000003   0.000000   0.000000   0.000000   0.000001
     C   31   0.000084   0.000014   0.000000   0.000000   0.000000   0.000002
     C   32   0.000087   0.000045   0.000000   0.000000   0.000000   0.000001
     C   33   0.000000   0.000000   0.000000   0.000000   0.000002   0.000000
     C   34   0.000000   0.000000   0.000000   0.000000   0.000000   0.000000
     H   35   0.000000   0.000000   0.000000   0.000000   0.000000   0.000000
     H   36   0.000000   0.000000   0.000000   0.000000   0.000000   0.000000
     H   37   0.000000   0.000000   0.000000   0.000000   0.000000   0.000000
     H   38   0.000000   0.000000   0.000000   0.000000   0.000000   0.000000
     H   39   0.000000   0.000000   0.000000   0.000000   0.000000   0.000000
     H   40   0.000000   0.000000   0.000000   0.000000   0.000000   0.000000
     C   41   0.004716   0.000470   0.000001   0.000000   0.000000   0.000067
     C   42   0.000270   0.000079   0.000000   0.000000   0.000000   0.000002
     H   43   0.000056   0.000016   0.000000   0.000000   0.000000   0.000004
     H   44   0.000039   0.000006   0.000000   0.000000   0.000000   0.000000
     C   45   0.000000   0.000000   0.000001   0.000001   0.000044   0.000000
     C   46   0.000000   0.000000   0.000001   0.000000   0.004467   0.000000
     C   47   0.000001   0.000001   0.000005   0.000003   0.009108   0.000000
     C   48   0.000001   0.000000   0.000002   0.000001   0.008224   0.000000
     C   49   0.000020   0.000007   0.000071   0.000035   0.929980   0.000000
     N   50   0.000001   0.000001   0.000006   0.000007   0.007261   0.000000
     C   51   0.000000   0.000000   0.000000   0.000000   0.000455   0.000000
     C   52   0.000000   0.000000   0.000000   0.000000   0.000021   0.000000


                  C  7       C  8       H  9       H 10       H 11       C 12
 ------------------------------------------------------------------------------
     H   53   0.000000   0.000000   0.000000   0.000000   0.000115   0.000000
     H   54   0.000000   0.000000   0.000000   0.000000   0.000311   0.000000
     H   55   0.000000   0.000000   0.000000   0.000000   0.000051   0.000000
     H   56   0.000000   0.000000   0.000000   0.000000   0.000002   0.000000
     H   57   0.000000   0.000000   0.000000   0.000000   0.000518   0.000000
     C   58   0.000000   0.000000   0.000000   0.000000   0.000001   0.000000
     C   59   0.000000   0.000000   0.000000   0.000000   0.000002   0.000000
     C   60   0.000000   0.000000   0.000000   0.000000   0.000001   0.000000
     C   61   0.000000   0.000000   0.000000   0.000000   0.000000   0.000000
     C   62   0.000000   0.000000   0.000000   0.000000   0.000000   0.000000
     N   63   0.000000   0.000000   0.000000   0.000000   0.000000   0.000000
     C   64   0.000000   0.000000   0.000000   0.000000   0.000010   0.000000
     C   65   0.000000   0.000000   0.000000   0.000000   0.000003   0.000000
     H   66   0.000000   0.000000   0.000000   0.000000   0.000013   0.000000
     H   67   0.000000   0.000000   0.000000   0.000000   0.000001   0.000000
     H   68   0.000000   0.000000   0.000000   0.000000   0.000000   0.000000
     H   69   0.000000   0.000000   0.000000   0.000000   0.000007   0.000000
     H   70   0.000000   0.000000   0.000000   0.000000   0.000000   0.000000
     H   71   0.000000   0.000000   0.000000   0.000008   0.000000   0.000000
     H   72   0.000000   0.000000   0.000000   0.000000   0.000000   0.000000
     C   73   0.000002   0.000001   0.000007   0.004787   0.000060   0.000000
     C   74   0.000002   0.000001   0.000009   0.010560   0.000007   0.000000
     C   75   0.000002   0.000000   0.000003   0.000643   0.000000   0.000000
     C   76   0.000001   0.000000   0.000001   0.000111   0.000005   0.000000
     C   77   0.000000   0.000000   0.000000   0.000037   0.000001   0.000000
     N   78   0.000001   0.000000   0.000001   0.000157   0.000001   0.000000
     C   79   0.000000   0.000000   0.000000   0.000001   0.000000   0.000000
     C   80   0.000000   0.000000   0.000000   0.000001   0.000000   0.000000
     H   81   0.000000   0.000000   0.000000   0.000005   0.000000   0.000000
     H   82   0.000000   0.000000   0.000000   0.001582   0.000000   0.000000
     H   83   0.000000   0.000000   0.000000   0.000482   0.001247   0.000000
     H   84   0.000000   0.000000   0.000000   0.000001   0.000013   0.000000
     H   85   0.000000   0.000000   0.000000   0.000000   0.000000   0.000000
     H   86   0.000000   0.000000   0.000000   0.000000   0.000000   0.000000
     H   87   0.000000   0.000000   0.000000   0.000000   0.000000   0.000000
     C   88   0.000000   0.000000   0.000000   0.000000   0.000000   0.000000
     C   89   0.000000   0.000000   0.000000   0.000000   0.000000   0.000000
     C   90   0.000000   0.000000   0.000000   0.000000   0.000000   0.000000
     C   91   0.000000   0.000000   0.000000   0.000000   0.000000   0.000000
     C   92   0.000000   0.000000   0.000000   0.000000   0.000000   0.000000
     N   93   0.000000   0.000000   0.000000   0.000000   0.000000   0.000000
     C   94   0.000000   0.000000   0.000000   0.000000   0.000000   0.000000
     C   95   0.000000   0.000000   0.000000   0.000000   0.000000   0.000000
     H   96   0.000000   0.000000   0.000000   0.000000   0.000000   0.000000
     H   97   0.000000   0.000000   0.000000   0.000000   0.000000   0.000000
     H   98   0.000000   0.000000   0.000000   0.000000   0.000000   0.000000
     H   99   0.000000   0.000000   0.000000   0.000000   0.000000   0.000000


                  C  7       C  8       H  9       H 10       H 11       C 12
 ------------------------------------------------------------------------------
     H  100   0.000000   0.000000   0.000000   0.000000   0.000000   0.000000
     H  101   0.000000   0.000000   0.000000   0.000000   0.000000   0.000000
     H  102   0.000000   0.000000   0.000000   0.000000   0.000000   0.000000
     C  103   0.000000   0.000000   0.000000   0.000000   0.000000   0.000000
     C  104   0.000000   0.000000   0.000000   0.000000   0.000000   0.000000
     C  105   0.000000   0.000000   0.000000   0.000000   0.000000   0.000000
     C  106   0.000000   0.000000   0.000000   0.000000   0.000000   0.000000
     C  107   0.000000   0.000000   0.000000   0.000000   0.000000   0.000000
     N  108   0.000000   0.000000   0.000000   0.000000   0.000000   0.000000
     C  109   0.000000   0.000000   0.000000   0.000000   0.000000   0.000000
     C  110   0.000000   0.000000   0.000000   0.000000   0.000000   0.000000
     H  111   0.000000   0.000000   0.000000   0.000000   0.000000   0.000000
     H  112   0.000000   0.000000   0.000000   0.000000   0.000000   0.000000
     H  113   0.000000   0.000000   0.000000   0.000000   0.000000   0.000000
     H  114   0.000000   0.000000   0.000000   0.000000   0.000000   0.000000
     H  115   0.000000   0.000000   0.000000   0.000000   0.000000   0.000000
     C  116   0.000000   0.000000   0.000000   0.000000   0.000000   0.000000
     C  117   0.000000   0.000000   0.000000   0.000000   0.000000   0.000000
     C  118   0.000000   0.000000   0.000000   0.000000   0.000000   0.000000
     C  119   0.000000   0.000001   0.000000   0.000000   0.000000   0.000000
     C  120   0.000000   0.000000   0.000000   0.000000   0.000000   0.000000
     N  121   0.000000   0.000000   0.000000   0.000000   0.000000   0.000000
     C  122   0.000000   0.000000   0.000000   0.000000   0.000000   0.000000
     C  123   0.000000   0.000000   0.000000   0.000000   0.000000   0.000000
     H  124   0.000000   0.000000   0.000000   0.000000   0.000000   0.000000
     H  125   0.000000   0.000000   0.000000   0.000000   0.000000   0.000000
     H  126   0.000000   0.000000   0.000000   0.000000   0.000000   0.000000
     H  127   0.000000   0.000000   0.000000   0.000000   0.000000   0.000000
     H  128   0.000000   0.000000   0.000000   0.000000   0.000000   0.000000
     C  129   0.000000   0.000000   0.000000   0.000000   0.000000   0.000000
     H  130   0.000000   0.000000   0.000000   0.000000   0.000000   0.000000
     H  131   0.000000   0.000000   0.000000   0.000000   0.000000   0.000000
     H  132   0.004301   0.970172   0.000425   0.000001   0.000000   0.000001
     H  133   0.004119   0.961760   0.000007   0.000004   0.000000   0.000002
     C  134   0.000000   0.000000   0.000000   0.000000   0.000000   0.000015
     C  135   0.000000   0.000000   0.000000   0.000000   0.000000   0.000007
     C  136   0.000000   0.000000   0.000000   0.000000   0.000000   0.000000
     C  137   0.000003   0.000001   0.000000   0.000000   0.000000   0.000452
     C  138   0.000000   0.000000   0.000000   0.000000   0.000000   0.000009
     N  139   0.000000   0.000000   0.000000   0.000000   0.000000   0.000018
     C  140   0.000000   0.000000   0.000000   0.000000   0.000000   0.000000
     C  141   0.000000   0.000000   0.000000   0.000000   0.000000   0.000000
     H  142   0.000000   0.000000   0.000000   0.000000   0.000000   0.000000
     H  143   0.000000   0.000000   0.000000   0.000000   0.000000   0.000052
     H  144   0.000000   0.000000   0.000000   0.000000   0.000000   0.000000
     H  145   0.000000   0.000000   0.000000   0.000000   0.000000   0.000000
     C  146   0.000000   0.000000   0.000000   0.000000   0.000000   0.000000


                  C  7       C  8       H  9       H 10       H 11       C 12
 ------------------------------------------------------------------------------
     C  147   0.000000   0.000000   0.000000   0.000000   0.000000   0.000000
     C  148   0.000000   0.000000   0.000000   0.000000   0.000000   0.000000
     C  149   0.000000   0.000000   0.000000   0.000000   0.000000   0.000000
     C  150   0.000000   0.000000   0.000000   0.000000   0.000000   0.000000
     N  151   0.000000   0.000000   0.000000   0.000000   0.000000   0.000000
     C  152   0.000000   0.000000   0.000000   0.000000   0.000000   0.000000
     C  153   0.000000   0.000000   0.000000   0.000000   0.000000   0.000000
     H  154   0.000000   0.000000   0.000000   0.000000   0.000000   0.000000
     H  155   0.000000   0.000000   0.000000   0.000000   0.000000   0.000000
     H  156   0.000000   0.000000   0.000000   0.000000   0.000000   0.000000
     H  157   0.000000   0.000000   0.000000   0.000000   0.000000   0.000000
     H  158   0.000000   0.000000   0.000000   0.000000   0.000000   0.000000
     C  159   0.000000   0.000000   0.000000   0.000000   0.000000   0.000000
     C  160   0.000000   0.000000   0.000000   0.000000   0.000000   0.000000
     C  161   0.000000   0.000000   0.000000   0.000000   0.000000   0.000000
     C  162   0.000000   0.000000   0.000000   0.000000   0.000000   0.000000
     C  163   0.000000   0.000000   0.000000   0.000000   0.000000   0.000000
     C  164   0.000000   0.000000   0.000000   0.000000   0.000000   0.000000
     C  165   0.000000   0.000000   0.000000   0.000000   0.000000   0.000000
     C  166   0.000000   0.000000   0.000000   0.000000   0.000000   0.000000
     H  167   0.000000   0.000000   0.000000   0.000000   0.000000   0.000000
     H  168   0.000000   0.000000   0.000000   0.000000   0.000000   0.000000
     H  169   0.000000   0.000000   0.000000   0.000000   0.000000   0.000000
     H  170   0.000000   0.000000   0.000000   0.000000   0.000000   0.000000
     H  171   0.000000   0.000000   0.000000   0.000000   0.000000   0.000000
     H  172   0.000000   0.000000   0.000000   0.000000   0.000000   0.000000
     C  173   0.000000   0.000000   0.000000   0.000000   0.000000   0.000000
     C  174   0.000000   0.000000   0.000000   0.000000   0.000000   0.000000
     H  175   0.000000   0.000000   0.000000   0.000000   0.000000   0.000000
     H  176   0.000000   0.000000   0.000000   0.000000   0.000000   0.000000
     H  177   0.000000   0.000000   0.000000   0.000000   0.000000   0.000000
     C  178   0.000000   0.000000   0.000001   0.000000   0.000000   0.000000
     C  179   0.000000   0.000000   0.000000   0.000000   0.000000   0.000001
     C  180   0.000000   0.000000   0.000000   0.000000   0.000000   0.000001
     C  181   0.000000   0.000002   0.000016   0.000004   0.000000   0.000001
     C  182   0.000000   0.000000   0.000030   0.000000   0.000000   0.000083
     N  183   0.000000   0.000001   0.000223   0.000001   0.000000   0.000001
     C  184   0.000000   0.000000   0.000000   0.000000   0.000000   0.000000
     C  185   0.000000   0.000000   0.000000   0.000000   0.000000   0.000000
     H  186   0.000000   0.000000   0.000000   0.000000   0.000000   0.000000
     H  187   0.000000   0.000000   0.000003   0.000085   0.000000   0.000000
     H  188   0.000000   0.000000   0.000000   0.000000   0.000000   0.000000
     H  189   0.000000   0.000000   0.000000   0.000000   0.000000   0.000000
     H  190   0.000000   0.000000   0.000000   0.000000   0.000000   0.000000
     H  191   0.000000   0.000000   0.000026   0.000000   0.000000   0.000100
     H  192   0.000000   0.000000   0.000000   0.000000   0.000000   0.000000
     C  193   0.000000   0.000000   0.000000   0.000000   0.000000   0.000000


                  C  7       C  8       H  9       H 10       H 11       C 12
 ------------------------------------------------------------------------------
     C  194   0.000000   0.000000   0.000000   0.000000   0.000000   0.000000
     C  195   0.000000   0.000000   0.000000   0.000000   0.000000   0.000000
     C  196   0.000000   0.000004   0.000000   0.000000   0.000000   0.000000
     C  197   0.000000   0.000000   0.000000   0.000000   0.000000   0.000000
     N  198   0.000000   0.000000   0.000000   0.000000   0.000000   0.000000
     C  199   0.000000   0.000000   0.000000   0.000000   0.000000   0.000000
     C  200   0.000000   0.000000   0.000000   0.000000   0.000000   0.000000
     H  201   0.000000   0.000000   0.000000   0.000000   0.000000   0.000000
     H  202   0.000000   0.000000   0.000000   0.000000   0.000000   0.000000
     H  203   0.000000   0.000000   0.000000   0.000000   0.000000   0.000000
     H  204   0.000000   0.000000   0.000000   0.000000   0.000000   0.000000
     H  205   0.000000   0.000000   0.000000   0.000000   0.000000   0.000000
     H  206   0.000000   0.000000   0.000000   0.000000   0.000000   0.000000
     C  207   0.000005   0.000003   0.000021   0.000013   0.000028   0.000000
     C  208   0.000000   0.000000   0.000001   0.000001   0.000008   0.000000
     C  209   0.000000   0.000000   0.000000   0.000000   0.000001   0.000000
     C  210   0.000000   0.000000   0.000001   0.000001   0.000003   0.000000
     C  211   0.000000   0.000000   0.000000   0.000000   0.000000   0.000000
     N  212   0.000000   0.000000   0.000000   0.000000   0.000001   0.000000
     C  213   0.000000   0.000000   0.000000   0.000000   0.000000   0.000000
     C  214   0.000000   0.000000   0.000000   0.000000   0.000000   0.000000
     H  215   0.000000   0.000000   0.000000   0.000000   0.000000   0.000000
     H  216   0.000000   0.000000   0.000000   0.000000   0.000011   0.000000
     H  217   0.000001   0.000000   0.000000   0.000002   0.011394   0.000000
     H  218   0.000000   0.000000   0.000000   0.000000   0.000016   0.000000
     H  219   0.000000   0.000000   0.000000   0.000000   0.000000   0.000000
     H  220   0.000000   0.000000   0.000000   0.000000   0.000000   0.000000
     H  221   0.000000   0.000000   0.000000   0.000000   0.000000   0.000000
     C  222   0.000000   0.000000   0.000000   0.000000   0.000000   0.000000
     C  223   0.000000   0.000000   0.000000   0.000000   0.000000   0.000000
     C  224   0.000000   0.000000   0.000000   0.000000   0.000000   0.000000
     C  225   0.000000   0.000000   0.000000   0.000000   0.000000   0.000000
     C  226   0.000000   0.000000   0.000000   0.000000   0.000000   0.000000
     N  227   0.000000   0.000000   0.000000   0.000000   0.000000   0.000000
     C  228   0.000000   0.000000   0.000000   0.000000   0.000000   0.000000
     C  229   0.000000   0.000000   0.000000   0.000000   0.000000   0.000000
     H  230   0.000000   0.000000   0.000000   0.000000   0.000000   0.000000
     H  231   0.000000   0.000000   0.000000   0.000000   0.000000   0.000000
     H  232   0.000000   0.000000   0.000000   0.000000   0.000000   0.000000
     H  233   0.000000   0.000000   0.000000   0.000000   0.000000   0.000000
     H  234   0.000000   0.000000   0.000000   0.000000   0.000000   0.000000
     H  235   0.000000   0.000000   0.000000   0.000000   0.000000   0.000000
     H  236   0.000000   0.000000   0.000000   0.000000   0.000000   0.000000
     C  237   0.000000   0.000000   0.000000   0.000018   0.000000   0.000000
     C  238   0.000000   0.000000   0.000000   0.000003   0.000000   0.000000
     C  239   0.000000   0.000000   0.000000   0.000001   0.000000   0.000000
     C  240   0.000000   0.000000   0.000000   0.000035   0.000000   0.000000


                  C  7       C  8       H  9       H 10       H 11       C 12
 ------------------------------------------------------------------------------
     C  241   0.000000   0.000000   0.000000   0.000001   0.000000   0.000000
     N  242   0.000000   0.000000   0.000000   0.000004   0.000000   0.000000
     C  243   0.000000   0.000000   0.000000   0.000000   0.000000   0.000000
     C  244   0.000000   0.000000   0.000000   0.000000   0.000000   0.000000
     H  245   0.000000   0.000000   0.000000   0.000000   0.000000   0.000000
     H  246   0.000000   0.000000   0.000000   0.000111   0.000000   0.000000
     H  247   0.000000   0.000000   0.000000   0.000000   0.000000   0.000000
     H  248   0.000000   0.000000   0.000000   0.000000   0.000000   0.000000
     H  249   0.000000   0.000000   0.000000   0.000000   0.000000   0.000000
     H  250   0.000000   0.000000   0.000000   0.000000   0.000000   0.000000
     C  251   0.000000   0.000000   0.000000   0.000000   0.000000   0.000000
     C  252   0.000000   0.000000   0.000000   0.000000   0.000000   0.000000
     C  253   0.000000   0.000000   0.000000   0.000000   0.000000   0.000000
     C  254   0.000000   0.000000   0.000000   0.000000   0.000000   0.000000
     C  255   0.000000   0.000000   0.000000   0.000000   0.000000   0.000000
     N  256   0.000000   0.000000   0.000000   0.000000   0.000000   0.000000
     C  257   0.000000   0.000000   0.000000   0.000000   0.000000   0.000000
     C  258   0.000000   0.000000   0.000000   0.000000   0.000000   0.000000
     H  259   0.000000   0.000000   0.000000   0.000000   0.000000   0.000000
     H  260   0.000000   0.000000   0.000000   0.000000   0.000000   0.000000
     H  261   0.000000   0.000000   0.000000   0.000000   0.000000   0.000000
     H  262   0.000000   0.000000   0.000000   0.000000   0.000000   0.000000
     H  263   0.000000   0.000000   0.000000   0.000000   0.000000   0.000000
     H  264   0.000000   0.000000   0.000000   0.000000   0.000000   0.000000
     C  265   0.000000   0.000000   0.000000   0.000000   0.000000   0.000000
     H  266   0.000000   0.000000   0.000000   0.000000   0.000000   0.000000
     H  267   0.000000   0.000000   0.000000   0.000000   0.000000   0.000000
     H  268   0.000000   0.000000   0.000000   0.000000   0.000000   0.000000
     C  269   0.000000   0.000000   0.000000   0.000000   0.000000   0.000000
     C  270   0.000000   0.000000   0.000000   0.000000   0.000000   0.000000
     C  271   0.000000   0.000000   0.000000   0.000000   0.000000   0.000000
     C  272   0.000000   0.000000   0.000000   0.000000   0.000000   0.000000
     C  273   0.000000   0.000000   0.000000   0.000000   0.000000   0.000000
     N  274   0.000000   0.000000   0.000000   0.000000   0.000000   0.000000
     C  275   0.000000   0.000000   0.000000   0.000000   0.000000   0.000000
     C  276   0.000000   0.000000   0.000000   0.000000   0.000000   0.000000
     H  277   0.000000   0.000000   0.000000   0.000000   0.000000   0.000000
     H  278   0.000000   0.000000   0.000000   0.000000   0.000000   0.000000
     H  279   0.000000   0.000000   0.000000   0.000000   0.000000   0.000000
     H  280   0.000000   0.000000   0.000000   0.000000   0.000000   0.000000
     H  281   0.000000   0.000000   0.000000   0.000000   0.000000   0.000000
     H  282   0.000000   0.000000   0.000000   0.000000   0.000000   0.000000
     C  283   0.000000   0.000000   0.000000   0.000000   0.000000   0.000000
     C  284   0.000000   0.000000   0.000000   0.000000   0.000000   0.000000
     C  285   0.000000   0.000000   0.000000   0.000000   0.000000   0.000000
     C  286   0.000000   0.000000   0.000000   0.000000   0.000000   0.000000
     C  287   0.000000   0.000000   0.000000   0.000000   0.000000   0.000000


                  C  7       C  8       H  9       H 10       H 11       C 12
 ------------------------------------------------------------------------------
     N  288   0.000000   0.000000   0.000000   0.000000   0.000000   0.000000
     C  289   0.000001   0.000002   0.000000   0.000000   0.000000   0.000000
     C  290   0.000000   0.000000   0.000000   0.000000   0.000000   0.000000
     H  291   0.000000   0.000000   0.000000   0.000000   0.000000   0.000000
     H  292   0.000000   0.000000   0.000000   0.000000   0.000000   0.000000
     H  293   0.000000   0.000001   0.000000   0.000000   0.000000   0.000000
     H  294   0.000000   0.000000   0.000000   0.000000   0.000000   0.000000
     H  295   0.000000   0.000000   0.000000   0.000000   0.000000   0.000000
     H  296   0.000000   0.000000   0.000000   0.000000   0.000000   0.000000
     C  297   0.000001   0.000004   0.000000   0.000000   0.000000   0.000003
     C  298   0.000001   0.000003   0.000000   0.000000   0.000000   0.000008
     C  299   0.000002   0.000072   0.000000   0.000000   0.000000   0.000222
     C  300   0.000000   0.000000   0.000000   0.000000   0.000000   0.000003
     C  301   0.000000   0.000001   0.000000   0.000000   0.000000   0.000052
     N  302   0.000000   0.000001   0.000000   0.000000   0.000000   0.000004
     C  303   0.000042   0.000301   0.000000   0.000000   0.000000   0.000004
     C  304   0.000016   0.000007   0.000000   0.000000   0.000000   0.000002
     H  305   0.000000   0.000000   0.000000   0.000000   0.000000   0.000000
     H  306   0.000002   0.000011   0.000000   0.000000   0.000000   0.000001
     H  307   0.000002   0.000002   0.000000   0.000000   0.000000   0.000000
     H  308   0.000000   0.000000   0.000000   0.000000   0.000000   0.000001
     H  309   0.000001   0.000002   0.000000   0.000000   0.000000   0.000037
     C  310   0.000000   0.000000   0.000000   0.000000   0.000000   0.000000
     C  311   0.000000   0.000000   0.000000   0.000000   0.000000   0.000000
     C  312   0.000000   0.000000   0.000000   0.000000   0.000000   0.000000
     C  313   0.000000   0.000000   0.000000   0.000000   0.000000   0.000000
     C  314   0.000000   0.000000   0.000000   0.000000   0.000000   0.000000
     N  315   0.000000   0.000000   0.000000   0.000000   0.000000   0.000000
     C  316   0.000000   0.000000   0.000000   0.000000   0.000000   0.000000
     C  317   0.000000   0.000000   0.000000   0.000000   0.000000   0.000000
     H  318   0.000000   0.000000   0.000000   0.000000   0.000000   0.000000
     H  319   0.000000   0.000000   0.000000   0.000000   0.000000   0.000000
     H  320   0.000000   0.000000   0.000000   0.000000   0.000000   0.000000
     H  321   0.000000   0.000000   0.000000   0.000000   0.000000   0.000000
     H  322   0.000000   0.000000   0.000000   0.000000   0.000000   0.000000
     H  323   0.000000   0.000000   0.000000   0.000000   0.000000   0.000000
     H  324   0.000000   0.000000   0.000000   0.000000   0.000000   0.000000


                  C 13       C 14       C 15       C 16       N 17       C 18
 ------------------------------------------------------------------------------
     C   13   3.954560
     C   14   1.413467   3.957712
     C   15   0.004423   0.122024   3.946635
     C   16   0.006787   1.377783   0.004099   3.938409
     N   17   0.105951   0.014758   1.427115   1.443501   3.034437
     C   18   0.006932   0.969245   0.000172   0.008348   0.005463   3.953359
     C   19   0.006236   0.003885   0.002268   0.005920   0.000247   0.973829
     H   20   0.956122   0.005153   0.004937   0.004518   0.000171   0.001901
     H   21   0.004790   0.004929   0.004968   0.000086   0.005768   0.000377
     H   22   0.004578   0.000060   0.944044   0.008514   0.007777   0.000134
     H   23   0.003731   0.002097   0.000040   0.001262   0.000101   0.961766
     H   24   0.000197   0.004879   0.000092   0.000351   0.000068   0.001967
     H   25   0.000289   0.000512   0.000005   0.000017   0.000003   0.002063
     H   26   0.004011   0.009401   0.008478   0.948911   0.007322   0.001064
     C   27   0.000004   0.000012   0.000002   0.000004   0.000001   0.000031
     C   28   0.000001   0.000001   0.000000   0.000001   0.000000   0.000011
     C   29   0.000002   0.000001   0.000001   0.000017   0.000001   0.000030
     C   30   0.000021   0.000038   0.000007   0.000023   0.000006   0.000113
     C   31   0.000014   0.000022   0.000004   0.000018   0.000005   0.000217
     C   32   0.000014   0.000031   0.000004   0.000021   0.000003   0.000473
     C   33   0.000000   0.000000   0.000000   0.000000   0.000000   0.000003
     C   34   0.000000   0.000000   0.000000   0.000000   0.000000   0.000000
     H   35   0.000000   0.000000   0.000000   0.000000   0.000000   0.000002
     H   36   0.000000   0.000002   0.000000   0.000000   0.000000   0.000006
     H   37   0.000000   0.000000   0.000000   0.000000   0.000000   0.000000
     H   38   0.000000   0.000000   0.000000   0.000000   0.000000   0.000000
     H   39   0.000000   0.000000   0.000000   0.000000   0.000000   0.000000
     H   40   0.000000   0.000000   0.000000   0.000001   0.000000   0.000002
     C   41   0.001215   0.001725   0.000300   0.001715   0.000429   0.003891
     C   42   0.000014   0.000032   0.000008   0.000041   0.000003   0.003501
     H   43   0.000157   0.003931   0.000017   0.001927   0.000011   0.002144
     H   44   0.000025   0.000004   0.000003   0.000011   0.000005   0.000149
     C   45   0.000000   0.000000   0.000000   0.000003   0.000000   0.000000
     C   46   0.000000   0.000000   0.000000   0.000002   0.000000   0.000002
     C   47   0.000000   0.000000   0.000000   0.000001   0.000000   0.000008
     C   48   0.000000   0.000000   0.000000   0.000002   0.000000   0.000000
     C   49   0.000000   0.000000   0.000000   0.000000   0.000000   0.000006
     N   50   0.000000   0.000000   0.000000   0.000001   0.000000   0.000001
     C   51   0.000000   0.000000   0.000000   0.000001   0.000000   0.000001
     C   52   0.000000   0.000001   0.000000   0.000000   0.000000   0.000002
     H   53   0.000000   0.000000   0.000000   0.000000   0.000000   0.000000
     H   54   0.000000   0.000000   0.000000   0.000000   0.000000   0.000000
     H   55   0.000000   0.000000   0.000000   0.000000   0.000000   0.000000
     H   56   0.000000   0.000000   0.000000   0.000000   0.000000   0.000000
     H   57   0.000000   0.000000   0.000000   0.000000   0.000000   0.000000
     C   58   0.000000   0.000000   0.000000   0.000000   0.000000   0.000000


                  C 13       C 14       C 15       C 16       N 17       C 18
 ------------------------------------------------------------------------------
     C   59   0.000000   0.000000   0.000000   0.000000   0.000000   0.000000
     C   60   0.000000   0.000000   0.000000   0.000000   0.000000   0.000000
     C   61   0.000000   0.000000   0.000000   0.000000   0.000000   0.000000
     C   62   0.000000   0.000000   0.000000   0.000000   0.000000   0.000000
     N   63   0.000000   0.000000   0.000000   0.000000   0.000000   0.000000
     C   64   0.000000   0.000000   0.000000   0.000000   0.000000   0.000000
     C   65   0.000000   0.000000   0.000000   0.000000   0.000000   0.000000
     H   66   0.000000   0.000000   0.000000   0.000000   0.000000   0.000000
     H   67   0.000000   0.000000   0.000000   0.000000   0.000000   0.000000
     H   68   0.000000   0.000000   0.000000   0.000000   0.000000   0.000000
     H   69   0.000000   0.000000   0.000000   0.000000   0.000000   0.000000
     H   70   0.000000   0.000000   0.000000   0.000000   0.000000   0.000000
     H   71   0.000000   0.000000   0.000000   0.000000   0.000000   0.000000
     H   72   0.000000   0.000000   0.000000   0.000000   0.000000   0.000000
     C   73   0.000000   0.000000   0.000000   0.000000   0.000000   0.000000
     C   74   0.000000   0.000000   0.000000   0.000000   0.000000   0.000000
     C   75   0.000000   0.000000   0.000000   0.000000   0.000000   0.000000
     C   76   0.000000   0.000000   0.000000   0.000000   0.000000   0.000000
     C   77   0.000000   0.000000   0.000000   0.000000   0.000000   0.000000
     N   78   0.000000   0.000000   0.000000   0.000000   0.000000   0.000000
     C   79   0.000000   0.000000   0.000000   0.000000   0.000000   0.000000
     C   80   0.000000   0.000000   0.000000   0.000000   0.000000   0.000000
     H   81   0.000000   0.000000   0.000000   0.000000   0.000000   0.000000
     H   82   0.000000   0.000000   0.000000   0.000000   0.000000   0.000000
     H   83   0.000000   0.000000   0.000000   0.000000   0.000000   0.000000
     H   84   0.000000   0.000000   0.000000   0.000000   0.000000   0.000000
     H   85   0.000000   0.000000   0.000000   0.000000   0.000000   0.000000
     H   86   0.000000   0.000000   0.000000   0.000000   0.000000   0.000000
     H   87   0.000000   0.000000   0.000000   0.000000   0.000000   0.000000
     C   88   0.000000   0.000000   0.000000   0.000000   0.000000   0.000000
     C   89   0.000000   0.000000   0.000000   0.000000   0.000000   0.000000
     C   90   0.000000   0.000000   0.000000   0.000000   0.000000   0.000000
     C   91   0.000000   0.000000   0.000000   0.000000   0.000000   0.000000
     C   92   0.000000   0.000000   0.000000   0.000000   0.000000   0.000000
     N   93   0.000000   0.000000   0.000000   0.000000   0.000000   0.000000
     C   94   0.000000   0.000000   0.000000   0.000000   0.000000   0.000000
     C   95   0.000000   0.000000   0.000000   0.000000   0.000000   0.000000
     H   96   0.000000   0.000000   0.000000   0.000000   0.000000   0.000000
     H   97   0.000000   0.000000   0.000000   0.000000   0.000000   0.000000
     H   98   0.000000   0.000000   0.000000   0.000000   0.000000   0.000000
     H   99   0.000000   0.000000   0.000000   0.000000   0.000000   0.000000
     H  100   0.000000   0.000000   0.000000   0.000000   0.000000   0.000000
     H  101   0.000000   0.000000   0.000000   0.000000   0.000000   0.000000
     H  102   0.000000   0.000000   0.000000   0.000000   0.000000   0.000000
     C  103   0.000000   0.000000   0.000000   0.000000   0.000000   0.000000
     C  104   0.000000   0.000000   0.000000   0.000000   0.000000   0.000000
     C  105   0.000000   0.000000   0.000000   0.000000   0.000000   0.000000


                  C 13       C 14       C 15       C 16       N 17       C 18
 ------------------------------------------------------------------------------
     C  106   0.000000   0.000000   0.000000   0.000000   0.000000   0.000000
     C  107   0.000000   0.000000   0.000000   0.000000   0.000000   0.000000
     N  108   0.000000   0.000000   0.000000   0.000000   0.000000   0.000000
     C  109   0.000000   0.000000   0.000000   0.000000   0.000000   0.000000
     C  110   0.000000   0.000000   0.000000   0.000000   0.000000   0.000000
     H  111   0.000000   0.000000   0.000000   0.000000   0.000000   0.000000
     H  112   0.000001   0.000000   0.000000   0.000000   0.000000   0.000000
     H  113   0.000000   0.000000   0.000000   0.000000   0.000000   0.000000
     H  114   0.000000   0.000000   0.000000   0.000000   0.000000   0.000000
     H  115   0.000000   0.000000   0.000000   0.000000   0.000000   0.000000
     C  116   0.000000   0.000000   0.000000   0.000000   0.000000   0.000000
     C  117   0.000000   0.000000   0.000000   0.000000   0.000000   0.000000
     C  118   0.000000   0.000000   0.000000   0.000000   0.000000   0.000000
     C  119   0.000000   0.000000   0.000000   0.000000   0.000000   0.000000
     C  120   0.000000   0.000000   0.000000   0.000000   0.000000   0.000000
     N  121   0.000000   0.000000   0.000000   0.000000   0.000000   0.000000
     C  122   0.000000   0.000000   0.000000   0.000000   0.000000   0.000000
     C  123   0.000000   0.000000   0.000000   0.000000   0.000000   0.000000
     H  124   0.000000   0.000000   0.000000   0.000000   0.000000   0.000000
     H  125   0.000000   0.000000   0.000000   0.000000   0.000000   0.000000
     H  126   0.000000   0.000000   0.000000   0.000000   0.000000   0.000000
     H  127   0.000000   0.000000   0.000000   0.000000   0.000000   0.000000
     H  128   0.000000   0.000000   0.000000   0.000000   0.000000   0.000000
     C  129   0.000000   0.000000   0.000000   0.000000   0.000000   0.000000
     H  130   0.000000   0.000000   0.000000   0.000000   0.000000   0.000000
     H  131   0.000000   0.000000   0.000000   0.000000   0.000000   0.000000
     H  132   0.000078   0.000044   0.000033   0.000084   0.000005   0.007528
     H  133   0.000147   0.000042   0.000024   0.000062   0.000002   0.003702
     C  134   0.000002   0.000004   0.000194   0.000003   0.000011   0.000000
     C  135   0.000001   0.000002   0.000101   0.000001   0.000005   0.000000
     C  136   0.000000   0.000000   0.000003   0.000000   0.000000   0.000000
     C  137   0.000073   0.000123   0.010399   0.000109   0.000373   0.000002
     C  138   0.000001   0.000003   0.000138   0.000002   0.000008   0.000000
     N  139   0.000002   0.000007   0.000206   0.000003   0.000015   0.000000
     C  140   0.000000   0.000000   0.000005   0.000000   0.000000   0.000000
     C  141   0.000000   0.000000   0.000002   0.000000   0.000000   0.000000
     H  142   0.000000   0.000000   0.000005   0.000000   0.000000   0.000000
     H  143   0.000004   0.000007   0.001865   0.000009   0.000056   0.000000
     H  144   0.000000   0.000000   0.000001   0.000000   0.000000   0.000000
     H  145   0.000000   0.000000   0.000000   0.000000   0.000000   0.000000
     C  146   0.000000   0.000000   0.000000   0.000000   0.000000   0.000000
     C  147   0.000000   0.000000   0.000000   0.000000   0.000000   0.000000
     C  148   0.000000   0.000000   0.000000   0.000000   0.000000   0.000000
     C  149   0.000000   0.000000   0.000000   0.000000   0.000000   0.000000
     C  150   0.000000   0.000000   0.000000   0.000000   0.000000   0.000000
     N  151   0.000000   0.000000   0.000000   0.000000   0.000000   0.000000
     C  152   0.000000   0.000000   0.000000   0.000000   0.000000   0.000000


                  C 13       C 14       C 15       C 16       N 17       C 18
 ------------------------------------------------------------------------------
     C  153   0.000000   0.000000   0.000000   0.000000   0.000000   0.000000
     H  154   0.000000   0.000000   0.000000   0.000000   0.000000   0.000000
     H  155   0.000000   0.000000   0.000000   0.000000   0.000000   0.000000
     H  156   0.000000   0.000000   0.000000   0.000000   0.000000   0.000000
     H  157   0.000000   0.000000   0.000000   0.000000   0.000000   0.000000
     H  158   0.000000   0.000000   0.000000   0.000000   0.000000   0.000000
     C  159   0.000000   0.000000   0.000000   0.000000   0.000000   0.000000
     C  160   0.000000   0.000000   0.000000   0.000000   0.000000   0.000000
     C  161   0.000000   0.000000   0.000010   0.000000   0.000000   0.000000
     C  162   0.000000   0.000000   0.000000   0.000000   0.000000   0.000000
     C  163   0.000000   0.000000   0.000002   0.000000   0.000000   0.000000
     C  164   0.000000   0.000000   0.000000   0.000000   0.000000   0.000000
     C  165   0.000000   0.000000   0.000000   0.000000   0.000000   0.000000
     C  166   0.000000   0.000000   0.000000   0.000000   0.000000   0.000000
     H  167   0.000000   0.000000   0.000000   0.000000   0.000000   0.000000
     H  168   0.000000   0.000000   0.000000   0.000000   0.000000   0.000000
     H  169   0.000000   0.000000   0.000000   0.000000   0.000000   0.000000
     H  170   0.000000   0.000000   0.000000   0.000000   0.000000   0.000000
     H  171   0.000000   0.000000   0.000000   0.000000   0.000000   0.000000
     H  172   0.000000   0.000000   0.000000   0.000000   0.000000   0.000000
     C  173   0.000000   0.000000   0.000000   0.000000   0.000000   0.000000
     C  174   0.000000   0.000000   0.000000   0.000000   0.000000   0.000002
     H  175   0.000000   0.000000   0.000000   0.000000   0.000000   0.000000
     H  176   0.000000   0.000000   0.000000   0.000000   0.000000   0.000000
     H  177   0.000000   0.000000   0.000000   0.000000   0.000000   0.000000
     C  178   0.000000   0.000000   0.000000   0.000000   0.000000   0.000000
     C  179   0.000000   0.000000   0.000001   0.000000   0.000000   0.000000
     C  180   0.000001   0.000000   0.000001   0.000000   0.000001   0.000000
     C  181   0.000000   0.000000   0.000001   0.000000   0.000000   0.000000
     C  182   0.000028   0.000001   0.000073   0.000002   0.000024   0.000000
     N  183   0.000000   0.000000   0.000001   0.000000   0.000000   0.000000
     C  184   0.000000   0.000000   0.000000   0.000000   0.000000   0.000000
     C  185   0.000000   0.000000   0.000000   0.000000   0.000000   0.000000
     H  186   0.000000   0.000000   0.000000   0.000000   0.000000   0.000000
     H  187   0.000000   0.000000   0.000000   0.000000   0.000000   0.000000
     H  188   0.000000   0.000000   0.000000   0.000000   0.000000   0.000000
     H  189   0.000000   0.000000   0.000000   0.000000   0.000000   0.000000
     H  190   0.000000   0.000000   0.000000   0.000000   0.000000   0.000000
     H  191   0.000012   0.000001   0.000104   0.000001   0.000007   0.000000
     H  192   0.000000   0.000000   0.000000   0.000000   0.000000   0.000000
     C  193   0.000000   0.000000   0.000000   0.000000   0.000000   0.000000
     C  194   0.000000   0.000000   0.000000   0.000000   0.000000   0.000000
     C  195   0.000000   0.000000   0.000000   0.000000   0.000000   0.000000
     C  196   0.000000   0.000000   0.000000   0.000000   0.000000   0.000000
     C  197   0.000000   0.000000   0.000000   0.000000   0.000000   0.000000
     N  198   0.000000   0.000000   0.000000   0.000000   0.000000   0.000000
     C  199   0.000000   0.000000   0.000000   0.000000   0.000000   0.000000


                  C 13       C 14       C 15       C 16       N 17       C 18
 ------------------------------------------------------------------------------
     C  200   0.000000   0.000000   0.000000   0.000000   0.000000   0.000000
     H  201   0.000000   0.000000   0.000000   0.000000   0.000000   0.000000
     H  202   0.000000   0.000000   0.000000   0.000000   0.000000   0.000000
     H  203   0.000000   0.000000   0.000000   0.000000   0.000000   0.000000
     H  204   0.000000   0.000000   0.000000   0.000000   0.000000   0.000000
     H  205   0.000000   0.000000   0.000000   0.000000   0.000000   0.000000
     H  206   0.000000   0.000000   0.000000   0.000000   0.000000   0.000000
     C  207   0.000000   0.000000   0.000000   0.000000   0.000000   0.000001
     C  208   0.000000   0.000000   0.000000   0.000000   0.000000   0.000000
     C  209   0.000000   0.000000   0.000000   0.000000   0.000000   0.000000
     C  210   0.000000   0.000000   0.000000   0.000000   0.000000   0.000008
     C  211   0.000000   0.000000   0.000000   0.000000   0.000000   0.000000
     N  212   0.000000   0.000000   0.000000   0.000000   0.000000   0.000000
     C  213   0.000000   0.000000   0.000000   0.000000   0.000000   0.000000
     C  214   0.000000   0.000000   0.000000   0.000000   0.000000   0.000000
     H  215   0.000000   0.000000   0.000000   0.000000   0.000000   0.000000
     H  216   0.000000   0.000000   0.000000   0.000000   0.000000   0.000000
     H  217   0.000000   0.000000   0.000000   0.000000   0.000000   0.000000
     H  218   0.000000   0.000000   0.000000   0.000000   0.000000   0.000000
     H  219   0.000000   0.000000   0.000000   0.000000   0.000000   0.000000
     H  220   0.000000   0.000000   0.000000   0.000000   0.000000   0.000000
     H  221   0.000000   0.000000   0.000000   0.000000   0.000000   0.000000
     C  222   0.000000   0.000000   0.000000   0.000000   0.000000   0.000000
     C  223   0.000000   0.000000   0.000000   0.000000   0.000000   0.000000
     C  224   0.000000   0.000000   0.000000   0.000000   0.000000   0.000000
     C  225   0.000000   0.000000   0.000000   0.000000   0.000000   0.000000
     C  226   0.000000   0.000000   0.000000   0.000000   0.000000   0.000000
     N  227   0.000000   0.000000   0.000000   0.000000   0.000000   0.000000
     C  228   0.000000   0.000000   0.000000   0.000000   0.000000   0.000000
     C  229   0.000000   0.000000   0.000000   0.000000   0.000000   0.000000
     H  230   0.000000   0.000000   0.000000   0.000000   0.000000   0.000000
     H  231   0.000000   0.000000   0.000000   0.000000   0.000000   0.000000
     H  232   0.000000   0.000000   0.000000   0.000000   0.000000   0.000000
     H  233   0.000000   0.000000   0.000000   0.000000   0.000000   0.000000
     H  234   0.000000   0.000000   0.000000   0.000000   0.000000   0.000000
     H  235   0.000000   0.000000   0.000000   0.000000   0.000000   0.000000
     H  236   0.000000   0.000000   0.000000   0.000000   0.000000   0.000000
     C  237   0.000000   0.000000   0.000000   0.000000   0.000000   0.000000
     C  238   0.000000   0.000000   0.000000   0.000000   0.000000   0.000000
     C  239   0.000000   0.000000   0.000000   0.000000   0.000000   0.000000
     C  240   0.000000   0.000000   0.000000   0.000000   0.000000   0.000000
     C  241   0.000000   0.000000   0.000000   0.000000   0.000000   0.000000
     N  242   0.000000   0.000000   0.000000   0.000000   0.000000   0.000000
     C  243   0.000000   0.000000   0.000000   0.000000   0.000000   0.000000
     C  244   0.000000   0.000000   0.000000   0.000000   0.000000   0.000000
     H  245   0.000000   0.000000   0.000000   0.000000   0.000000   0.000000
     H  246   0.000000   0.000000   0.000000   0.000000   0.000000   0.000000


                  C 13       C 14       C 15       C 16       N 17       C 18
 ------------------------------------------------------------------------------
     H  247   0.000000   0.000000   0.000000   0.000000   0.000000   0.000000
     H  248   0.000000   0.000000   0.000000   0.000000   0.000000   0.000000
     H  249   0.000000   0.000000   0.000000   0.000000   0.000000   0.000000
     H  250   0.000000   0.000000   0.000000   0.000000   0.000000   0.000000
     C  251   0.000000   0.000000   0.000000   0.000000   0.000000   0.000000
     C  252   0.000000   0.000000   0.000000   0.000000   0.000000   0.000000
     C  253   0.000000   0.000000   0.000000   0.000000   0.000000   0.000000
     C  254   0.000000   0.000000   0.000000   0.000000   0.000000   0.000000
     C  255   0.000000   0.000000   0.000000   0.000000   0.000000   0.000000
     N  256   0.000000   0.000000   0.000000   0.000000   0.000000   0.000000
     C  257   0.000000   0.000000   0.000000   0.000000   0.000000   0.000000
     C  258   0.000000   0.000000   0.000000   0.000000   0.000000   0.000000
     H  259   0.000000   0.000000   0.000000   0.000000   0.000000   0.000000
     H  260   0.000000   0.000000   0.000000   0.000000   0.000000   0.000000
     H  261   0.000000   0.000000   0.000000   0.000000   0.000000   0.000000
     H  262   0.000000   0.000000   0.000000   0.000000   0.000000   0.000000
     H  263   0.000000   0.000000   0.000000   0.000000   0.000000   0.000000
     H  264   0.000000   0.000000   0.000000   0.000000   0.000000   0.000000
     C  265   0.000000   0.000000   0.000000   0.000000   0.000000   0.000000
     H  266   0.000000   0.000000   0.000000   0.000000   0.000000   0.000000
     H  267   0.000000   0.000000   0.000000   0.000000   0.000000   0.000000
     H  268   0.000000   0.000000   0.000000   0.000000   0.000000   0.000000
     C  269   0.000000   0.000000   0.000000   0.000000   0.000000   0.000000
     C  270   0.000000   0.000000   0.000000   0.000000   0.000000   0.000000
     C  271   0.000000   0.000000   0.000000   0.000000   0.000000   0.000000
     C  272   0.000000   0.000000   0.000000   0.000000   0.000000   0.000000
     C  273   0.000000   0.000000   0.000000   0.000000   0.000000   0.000000
     N  274   0.000000   0.000000   0.000000   0.000000   0.000000   0.000000
     C  275   0.000000   0.000000   0.000000   0.000000   0.000000   0.000000
     C  276   0.000000   0.000000   0.000000   0.000000   0.000000   0.000000
     H  277   0.000000   0.000000   0.000000   0.000000   0.000000   0.000000
     H  278   0.000000   0.000000   0.000000   0.000000   0.000000   0.000000
     H  279   0.000000   0.000000   0.000000   0.000000   0.000000   0.000000
     H  280   0.000000   0.000000   0.000000   0.000000   0.000000   0.000000
     H  281   0.000000   0.000000   0.000000   0.000000   0.000000   0.000000
     H  282   0.000000   0.000000   0.000000   0.000000   0.000000   0.000000
     C  283   0.000000   0.000000   0.000000   0.000000   0.000000   0.000000
     C  284   0.000000   0.000000   0.000000   0.000000   0.000000   0.000002
     C  285   0.000000   0.000000   0.000000   0.000000   0.000000   0.000002
     C  286   0.000000   0.000000   0.000000   0.000000   0.000000   0.000000
     C  287   0.000000   0.000000   0.000000   0.000000   0.000000   0.000001
     N  288   0.000000   0.000000   0.000000   0.000000   0.000000   0.000000
     C  289   0.000003   0.000009   0.000002   0.000003   0.000000   0.000104
     C  290   0.000000   0.000000   0.000000   0.000000   0.000000   0.000000
     H  291   0.000000   0.000000   0.000000   0.000000   0.000000   0.000000
     H  292   0.000000   0.000000   0.000000   0.000000   0.000000   0.000000
     H  293   0.000000   0.000001   0.000000   0.000000   0.000000   0.000003


                  C 13       C 14       C 15       C 16       N 17       C 18
 ------------------------------------------------------------------------------
     H  294   0.000000   0.000000   0.000000   0.000000   0.000000   0.000000
     H  295   0.000000   0.000000   0.000000   0.000000   0.000000   0.000001
     H  296   0.000000   0.000000   0.000000   0.000000   0.000000   0.000000
     C  297   0.000019   0.000001   0.000000   0.000000   0.000000   0.000003
     C  298   0.000019   0.000001   0.000000   0.000000   0.000001   0.000001
     C  299   0.001936   0.000073   0.000013   0.000018   0.000022   0.000009
     C  300   0.000003   0.000000   0.000000   0.000000   0.000000   0.000000
     C  301   0.000032   0.000002   0.000001   0.000001   0.000001   0.000000
     N  302   0.000020   0.000001   0.000000   0.000000   0.000000   0.000001
     C  303   0.000085   0.000013   0.000001   0.000003   0.000001   0.000213
     C  304   0.000017   0.000014   0.000004   0.000014   0.000007   0.000108
     H  305   0.000001   0.000000   0.000000   0.000000   0.000000   0.000000
     H  306   0.000010   0.000000   0.000000   0.000001   0.000000   0.000061
     H  307   0.000001   0.000001   0.000000   0.000000   0.000000   0.000043
     H  308   0.000004   0.000000   0.000000   0.000000   0.000000   0.000000
     H  309   0.000252   0.000006   0.000000   0.000001   0.000000   0.000000
     C  310   0.000000   0.000000   0.000000   0.000000   0.000000   0.000000
     C  311   0.000000   0.000000   0.000000   0.000000   0.000000   0.000000
     C  312   0.000000   0.000000   0.000000   0.000000   0.000000   0.000000
     C  313   0.000000   0.000000   0.000000   0.000000   0.000000   0.000000
     C  314   0.000000   0.000000   0.000000   0.000000   0.000000   0.000000
     N  315   0.000000   0.000000   0.000000   0.000000   0.000000   0.000000
     C  316   0.000000   0.000000   0.000000   0.000000   0.000000   0.000000
     C  317   0.000000   0.000000   0.000000   0.000000   0.000000   0.000000
     H  318   0.000000   0.000000   0.000000   0.000000   0.000000   0.000000
     H  319   0.000000   0.000000   0.000000   0.000000   0.000000   0.000000
     H  320   0.000000   0.000000   0.000000   0.000000   0.000000   0.000000
     H  321   0.000000   0.000000   0.000000   0.000000   0.000000   0.000000
     H  322   0.000000   0.000000   0.000000   0.000000   0.000000   0.000000
     H  323   0.000000   0.000000   0.000000   0.000000   0.000000   0.000000
     H  324   0.000000   0.000000   0.000000   0.000000   0.000000   0.000000


                  C 19       H 20       H 21       H 22       H 23       H 24
 ------------------------------------------------------------------------------
     C   19   3.962486
     H   20   0.000144   0.986227
     H   21   0.000001   0.000846   0.986474
     H   22   0.000004   0.000470   0.000426   0.987071
     H   23   0.001868   0.000004   0.000071   0.000000   0.991093
     H   24   0.971748   0.000031   0.000004   0.000001   0.000207   0.995570
     H   25   0.955422   0.000986   0.000002   0.000000   0.004839   0.000809
     H   26   0.000003   0.000473   0.000118   0.000316   0.002475   0.000015
     C   27   0.001187   0.000000   0.000000   0.000000   0.000021   0.000032
     C   28   0.000239   0.000000   0.000000   0.000000   0.000001   0.000003
     C   29   0.000573   0.000000   0.000000   0.000000   0.000001   0.000044
     C   30   0.004057   0.000000   0.000000   0.000000   0.000053   0.001966
     C   31   0.007541   0.000000   0.000000   0.000000   0.000045   0.000085
     C   32   0.004422   0.000000   0.000000   0.000000   0.000236   0.002106
     C   33   0.000041   0.000000   0.000000   0.000000   0.000000   0.000000
     C   34   0.000003   0.000000   0.000000   0.000000   0.000000   0.000000
     H   35   0.000008   0.000000   0.000000   0.000000   0.000001   0.000017
     H   36   0.000199   0.000000   0.000000   0.000000   0.000005   0.002782
     H   37   0.000001   0.000000   0.000000   0.000000   0.000000   0.000000
     H   38   0.000000   0.000000   0.000000   0.000000   0.000000   0.000000
     H   39   0.000001   0.000000   0.000000   0.000000   0.000000   0.000000
     H   40   0.000024   0.000000   0.000000   0.000000   0.000000   0.000000
     C   41   0.978534   0.000005   0.000001   0.000001   0.000225   0.002387
     C   42   0.004489   0.000001   0.000000   0.000000   0.000004   0.000338
     H   43   0.001895   0.000004   0.000000   0.000000   0.000273   0.003511
     H   44   0.003463   0.000001   0.000000   0.000000   0.000001   0.000059
     C   45   0.000000   0.000000   0.000000   0.000000   0.000000   0.000000
     C   46   0.000000   0.000000   0.000000   0.000000   0.000001   0.000000
     C   47   0.000000   0.000000   0.000000   0.000000   0.000007   0.000000
     C   48   0.000000   0.000000   0.000000   0.000000   0.000000   0.000000
     C   49   0.000001   0.000000   0.000000   0.000000   0.000003   0.000000
     N   50   0.000000   0.000000   0.000000   0.000000   0.000000   0.000000
     C   51   0.000005   0.000000   0.000000   0.000000   0.000000   0.000000
     C   52   0.000040   0.000000   0.000000   0.000000   0.000000   0.000003
     H   53   0.000000   0.000000   0.000000   0.000000   0.000000   0.000000
     H   54   0.000000   0.000000   0.000000   0.000000   0.000000   0.000000
     H   55   0.000000   0.000000   0.000000   0.000000   0.000000   0.000000
     H   56   0.000001   0.000000   0.000000   0.000000   0.000001   0.000000
     H   57   0.000000   0.000000   0.000000   0.000000   0.000006   0.000000
     C   58   0.000000   0.000000   0.000000   0.000000   0.000000   0.000000
     C   59   0.000000   0.000000   0.000000   0.000000   0.000000   0.000000
     C   60   0.000000   0.000000   0.000000   0.000000   0.000000   0.000000
     C   61   0.000000   0.000000   0.000000   0.000000   0.000000   0.000000
     C   62   0.000000   0.000000   0.000000   0.000000   0.000000   0.000000
     N   63   0.000000   0.000000   0.000000   0.000000   0.000000   0.000000
     C   64   0.000001   0.000000   0.000000   0.000000   0.000000   0.000000


                  C 19       H 20       H 21       H 22       H 23       H 24
 ------------------------------------------------------------------------------
     C   65   0.000000   0.000000   0.000000   0.000000   0.000000   0.000000
     H   66   0.000000   0.000000   0.000000   0.000000   0.000000   0.000000
     H   67   0.000000   0.000000   0.000000   0.000000   0.000000   0.000000
     H   68   0.000000   0.000000   0.000000   0.000000   0.000000   0.000000
     H   69   0.000000   0.000000   0.000000   0.000000   0.000000   0.000000
     H   70   0.000000   0.000000   0.000000   0.000000   0.000000   0.000000
     H   71   0.000000   0.000000   0.000000   0.000000   0.000000   0.000000
     H   72   0.000000   0.000000   0.000000   0.000000   0.000000   0.000000
     C   73   0.000000   0.000000   0.000000   0.000000   0.000000   0.000000
     C   74   0.000000   0.000000   0.000000   0.000000   0.000000   0.000000
     C   75   0.000000   0.000000   0.000000   0.000000   0.000000   0.000000
     C   76   0.000000   0.000000   0.000000   0.000000   0.000000   0.000000
     C   77   0.000000   0.000000   0.000000   0.000000   0.000000   0.000000
     N   78   0.000000   0.000000   0.000000   0.000000   0.000000   0.000000
     C   79   0.000000   0.000000   0.000000   0.000000   0.000000   0.000000
     C   80   0.000000   0.000000   0.000000   0.000000   0.000000   0.000000
     H   81   0.000000   0.000000   0.000000   0.000000   0.000000   0.000000
     H   82   0.000000   0.000000   0.000000   0.000000   0.000000   0.000000
     H   83   0.000000   0.000000   0.000000   0.000000   0.000000   0.000000
     H   84   0.000000   0.000000   0.000000   0.000000   0.000000   0.000000
     H   85   0.000000   0.000000   0.000000   0.000000   0.000000   0.000000
     H   86   0.000000   0.000000   0.000000   0.000000   0.000000   0.000000
     H   87   0.000000   0.000000   0.000000   0.000000   0.000000   0.000000
     C   88   0.000000   0.000000   0.000000   0.000000   0.000000   0.000000
     C   89   0.000000   0.000000   0.000000   0.000000   0.000000   0.000000
     C   90   0.000000   0.000000   0.000000   0.000000   0.000000   0.000000
     C   91   0.000000   0.000000   0.000000   0.000000   0.000000   0.000000
     C   92   0.000000   0.000000   0.000000   0.000000   0.000000   0.000000
     N   93   0.000000   0.000000   0.000000   0.000000   0.000000   0.000000
     C   94   0.000000   0.000000   0.000000   0.000000   0.000000   0.000000
     C   95   0.000000   0.000000   0.000000   0.000000   0.000000   0.000000
     H   96   0.000000   0.000000   0.000000   0.000000   0.000000   0.000000
     H   97   0.000000   0.000000   0.000000   0.000000   0.000000   0.000000
     H   98   0.000000   0.000000   0.000000   0.000000   0.000000   0.000000
     H   99   0.000000   0.000000   0.000000   0.000000   0.000000   0.000000
     H  100   0.000000   0.000000   0.000000   0.000000   0.000000   0.000000
     H  101   0.000000   0.000000   0.000000   0.000000   0.000000   0.000000
     H  102   0.000000   0.000000   0.000000   0.000000   0.000000   0.000000
     C  103   0.000000   0.000000   0.000000   0.000000   0.000000   0.000000
     C  104   0.000000   0.000000   0.000000   0.000000   0.000000   0.000000
     C  105   0.000000   0.000000   0.000000   0.000000   0.000000   0.000000
     C  106   0.000000   0.000000   0.000000   0.000000   0.000000   0.000000
     C  107   0.000000   0.000000   0.000000   0.000000   0.000000   0.000000
     N  108   0.000000   0.000000   0.000000   0.000000   0.000000   0.000000
     C  109   0.000000   0.000000   0.000000   0.000000   0.000000   0.000000
     C  110   0.000000   0.000000   0.000000   0.000000   0.000000   0.000000
     H  111   0.000000   0.000000   0.000000   0.000000   0.000000   0.000000


                  C 19       H 20       H 21       H 22       H 23       H 24
 ------------------------------------------------------------------------------
     H  112   0.000002   0.000000   0.000000   0.000000   0.000000   0.000000
     H  113   0.000000   0.000000   0.000000   0.000000   0.000000   0.000000
     H  114   0.000000   0.000000   0.000000   0.000000   0.000000   0.000000
     H  115   0.000000   0.000000   0.000000   0.000000   0.000000   0.000000
     C  116   0.000000   0.000000   0.000000   0.000000   0.000000   0.000000
     C  117   0.000000   0.000000   0.000000   0.000000   0.000000   0.000000
     C  118   0.000000   0.000000   0.000000   0.000000   0.000000   0.000000
     C  119   0.000000   0.000000   0.000000   0.000000   0.000000   0.000000
     C  120   0.000000   0.000000   0.000000   0.000000   0.000000   0.000000
     N  121   0.000000   0.000000   0.000000   0.000000   0.000000   0.000000
     C  122   0.000000   0.000000   0.000000   0.000000   0.000000   0.000000
     C  123   0.000000   0.000000   0.000000   0.000000   0.000000   0.000000
     H  124   0.000000   0.000000   0.000000   0.000000   0.000000   0.000000
     H  125   0.000000   0.000000   0.000000   0.000000   0.000000   0.000000
     H  126   0.000000   0.000000   0.000000   0.000000   0.000000   0.000000
     H  127   0.000000   0.000000   0.000000   0.000000   0.000000   0.000000
     H  128   0.000000   0.000000   0.000000   0.000000   0.000000   0.000000
     C  129   0.000000   0.000000   0.000000   0.000000   0.000000   0.000000
     H  130   0.000000   0.000000   0.000000   0.000000   0.000000   0.000000
     H  131   0.000000   0.000000   0.000000   0.000000   0.000000   0.000000
     H  132   0.000280   0.000013   0.000000   0.000000   0.000276   0.000000
     H  133   0.000320   0.001281   0.000001   0.000000   0.000025   0.000156
     C  134   0.000000   0.000000   0.000001   0.000007   0.000000   0.000000
     C  135   0.000000   0.000000   0.000000   0.000001   0.000000   0.000000
     C  136   0.000000   0.000000   0.000000   0.000000   0.000000   0.000000
     C  137   0.000002   0.000011   0.000020   0.000053   0.000000   0.000000
     C  138   0.000000   0.000000   0.000000   0.000002   0.000000   0.000000
     N  139   0.000000   0.000000   0.000001   0.000010   0.000000   0.000000
     C  140   0.000000   0.000000   0.000000   0.000000   0.000000   0.000000
     C  141   0.000000   0.000000   0.000000   0.000000   0.000000   0.000000
     H  142   0.000000   0.000000   0.000000   0.000000   0.000000   0.000000
     H  143   0.000000   0.000000   0.000021   0.011486   0.000000   0.000000
     H  144   0.000000   0.000000   0.000000   0.000000   0.000000   0.000000
     H  145   0.000000   0.000000   0.000000   0.000000   0.000000   0.000000
     C  146   0.000000   0.000000   0.000000   0.000000   0.000000   0.000000
     C  147   0.000000   0.000000   0.000000   0.000000   0.000000   0.000000
     C  148   0.000000   0.000000   0.000000   0.000000   0.000000   0.000000
     C  149   0.000000   0.000000   0.000000   0.000000   0.000000   0.000000
     C  150   0.000000   0.000000   0.000000   0.000000   0.000000   0.000000
     N  151   0.000000   0.000000   0.000000   0.000000   0.000000   0.000000
     C  152   0.000000   0.000000   0.000000   0.000000   0.000000   0.000000
     C  153   0.000000   0.000000   0.000000   0.000000   0.000000   0.000000
     H  154   0.000000   0.000000   0.000000   0.000000   0.000000   0.000000
     H  155   0.000000   0.000000   0.000000   0.000000   0.000000   0.000000
     H  156   0.000000   0.000000   0.000000   0.000000   0.000000   0.000000
     H  157   0.000000   0.000000   0.000000   0.000000   0.000000   0.000000
     H  158   0.000000   0.000000   0.000000   0.000000   0.000000   0.000000


                  C 19       H 20       H 21       H 22       H 23       H 24
 ------------------------------------------------------------------------------
     C  159   0.000000   0.000000   0.000000   0.000000   0.000000   0.000000
     C  160   0.000000   0.000000   0.000000   0.000000   0.000000   0.000000
     C  161   0.000000   0.000000   0.000000   0.000000   0.000000   0.000000
     C  162   0.000000   0.000000   0.000000   0.000000   0.000000   0.000000
     C  163   0.000000   0.000000   0.000000   0.000000   0.000000   0.000000
     C  164   0.000000   0.000000   0.000000   0.000000   0.000000   0.000000
     C  165   0.000000   0.000000   0.000000   0.000000   0.000000   0.000000
     C  166   0.000000   0.000000   0.000000   0.000000   0.000000   0.000000
     H  167   0.000000   0.000000   0.000000   0.000000   0.000000   0.000000
     H  168   0.000000   0.000000   0.000000   0.000000   0.000000   0.000000
     H  169   0.000000   0.000000   0.000000   0.000000   0.000000   0.000000
     H  170   0.000000   0.000000   0.000000   0.000000   0.000000   0.000000
     H  171   0.000000   0.000000   0.000000   0.000002   0.000000   0.000000
     H  172   0.000000   0.000000   0.000000   0.000011   0.000000   0.000000
     C  173   0.000000   0.000000   0.000000   0.000000   0.000000   0.000000
     C  174   0.000014   0.000000   0.000000   0.000000   0.000000   0.000000
     H  175   0.000000   0.000000   0.000000   0.000000   0.000000   0.000000
     H  176   0.000000   0.000000   0.000000   0.000000   0.000000   0.000000
     H  177   0.000000   0.000000   0.000000   0.000000   0.000000   0.000000
     C  178   0.000000   0.000000   0.000000   0.000000   0.000000   0.000000
     C  179   0.000000   0.000000   0.000000   0.000000   0.000000   0.000000
     C  180   0.000000   0.000000   0.000000   0.000000   0.000000   0.000000
     C  181   0.000000   0.000000   0.000000   0.000000   0.000000   0.000000
     C  182   0.000000   0.000000   0.000002   0.000003   0.000000   0.000000
     N  183   0.000000   0.000000   0.000000   0.000000   0.000000   0.000000
     C  184   0.000000   0.000000   0.000000   0.000000   0.000000   0.000000
     C  185   0.000000   0.000000   0.000000   0.000000   0.000000   0.000000
     H  186   0.000000   0.000000   0.000000   0.000000   0.000000   0.000000
     H  187   0.000000   0.000000   0.000000   0.000000   0.000000   0.000000
     H  188   0.000000   0.000000   0.000000   0.000000   0.000000   0.000000
     H  189   0.000000   0.000000   0.000000   0.000000   0.000000   0.000000
     H  190   0.000000   0.000000   0.000000   0.000000   0.000000   0.000000
     H  191   0.000000   0.000002   0.000027   0.000025   0.000000   0.000000
     H  192   0.000000   0.000000   0.000000   0.000000   0.000000   0.000000
     C  193   0.000000   0.000000   0.000000   0.000000   0.000000   0.000000
     C  194   0.000000   0.000000   0.000000   0.000000   0.000000   0.000000
     C  195   0.000000   0.000000   0.000000   0.000000   0.000000   0.000000
     C  196   0.000008   0.000000   0.000000   0.000000   0.000000   0.000001
     C  197   0.000000   0.000000   0.000000   0.000000   0.000000   0.000000
     N  198   0.000000   0.000000   0.000000   0.000000   0.000000   0.000000
     C  199   0.000000   0.000000   0.000000   0.000000   0.000000   0.000000
     C  200   0.000000   0.000000   0.000000   0.000000   0.000000   0.000000
     H  201   0.000000   0.000000   0.000000   0.000000   0.000000   0.000000
     H  202   0.000000   0.000000   0.000000   0.000000   0.000000   0.000000
     H  203   0.000000   0.000000   0.000000   0.000000   0.000000   0.000006
     H  204   0.000000   0.000000   0.000000   0.000000   0.000000   0.000000
     H  205   0.000000   0.000000   0.000000   0.000000   0.000000   0.000000


                  C 19       H 20       H 21       H 22       H 23       H 24
 ------------------------------------------------------------------------------
     H  206   0.000000   0.000000   0.000000   0.000000   0.000000   0.000000
     C  207   0.000000   0.000000   0.000000   0.000000   0.000000   0.000000
     C  208   0.000000   0.000000   0.000000   0.000000   0.000000   0.000000
     C  209   0.000000   0.000000   0.000000   0.000000   0.000000   0.000000
     C  210   0.000006   0.000000   0.000000   0.000000   0.000000   0.000000
     C  211   0.000000   0.000000   0.000000   0.000000   0.000000   0.000000
     N  212   0.000000   0.000000   0.000000   0.000000   0.000000   0.000000
     C  213   0.000000   0.000000   0.000000   0.000000   0.000000   0.000000
     C  214   0.000000   0.000000   0.000000   0.000000   0.000000   0.000000
     H  215   0.000000   0.000000   0.000000   0.000000   0.000000   0.000000
     H  216   0.000000   0.000000   0.000000   0.000000   0.000000   0.000000
     H  217   0.000000   0.000000   0.000000   0.000000   0.000000   0.000000
     H  218   0.000000   0.000000   0.000000   0.000000   0.000011   0.000007
     H  219   0.000000   0.000000   0.000000   0.000000   0.000000   0.000000
     H  220   0.000000   0.000000   0.000000   0.000000   0.000000   0.000000
     H  221   0.000000   0.000000   0.000000   0.000000   0.000000   0.000000
     C  222   0.000000   0.000000   0.000000   0.000000   0.000000   0.000000
     C  223   0.000000   0.000000   0.000000   0.000000   0.000000   0.000000
     C  224   0.000000   0.000000   0.000000   0.000000   0.000000   0.000000
     C  225   0.000000   0.000000   0.000000   0.000000   0.000000   0.000000
     C  226   0.000000   0.000000   0.000000   0.000000   0.000000   0.000000
     N  227   0.000000   0.000000   0.000000   0.000000   0.000000   0.000000
     C  228   0.000000   0.000000   0.000000   0.000000   0.000000   0.000000
     C  229   0.000000   0.000000   0.000000   0.000000   0.000000   0.000000
     H  230   0.000000   0.000000   0.000000   0.000000   0.000000   0.000000
     H  231   0.000000   0.000000   0.000000   0.000000   0.000000   0.000000
     H  232   0.000000   0.000000   0.000000   0.000000   0.000000   0.000000
     H  233   0.000000   0.000000   0.000000   0.000000   0.000000   0.000000
     H  234   0.000000   0.000000   0.000000   0.000000   0.000000   0.000000
     H  235   0.000000   0.000000   0.000000   0.000000   0.000000   0.000000
     H  236   0.000000   0.000000   0.000000   0.000000   0.000000   0.000000
     C  237   0.000000   0.000000   0.000000   0.000000   0.000000   0.000000
     C  238   0.000000   0.000000   0.000000   0.000000   0.000000   0.000000
     C  239   0.000000   0.000000   0.000000   0.000000   0.000000   0.000000
     C  240   0.000000   0.000000   0.000000   0.000000   0.000000   0.000000
     C  241   0.000000   0.000000   0.000000   0.000000   0.000000   0.000000
     N  242   0.000000   0.000000   0.000000   0.000000   0.000000   0.000000
     C  243   0.000000   0.000000   0.000000   0.000000   0.000000   0.000000
     C  244   0.000000   0.000000   0.000000   0.000000   0.000000   0.000000
     H  245   0.000000   0.000000   0.000000   0.000000   0.000000   0.000000
     H  246   0.000000   0.000000   0.000000   0.000000   0.000000   0.000000
     H  247   0.000000   0.000000   0.000000   0.000000   0.000000   0.000000
     H  248   0.000000   0.000000   0.000000   0.000000   0.000000   0.000000
     H  249   0.000000   0.000000   0.000000   0.000000   0.000000   0.000000
     H  250   0.000000   0.000000   0.000000   0.000000   0.000000   0.000000
     C  251   0.000000   0.000000   0.000000   0.000000   0.000000   0.000000
     C  252   0.000000   0.000000   0.000000   0.000000   0.000000   0.000000


                  C 19       H 20       H 21       H 22       H 23       H 24
 ------------------------------------------------------------------------------
     C  253   0.000000   0.000000   0.000000   0.000000   0.000000   0.000000
     C  254   0.000000   0.000000   0.000000   0.000000   0.000000   0.000000
     C  255   0.000000   0.000000   0.000000   0.000000   0.000000   0.000000
     N  256   0.000000   0.000000   0.000000   0.000000   0.000000   0.000000
     C  257   0.000000   0.000000   0.000000   0.000000   0.000000   0.000000
     C  258   0.000000   0.000000   0.000000   0.000000   0.000000   0.000000
     H  259   0.000000   0.000000   0.000000   0.000000   0.000000   0.000000
     H  260   0.000000   0.000000   0.000000   0.000000   0.000000   0.000000
     H  261   0.000000   0.000000   0.000000   0.000000   0.000000   0.000000
     H  262   0.000000   0.000000   0.000000   0.000000   0.000000   0.000000
     H  263   0.000000   0.000000   0.000000   0.000000   0.000000   0.000000
     H  264   0.000000   0.000000   0.000000   0.000000   0.000000   0.000000
     C  265   0.000000   0.000000   0.000000   0.000000   0.000000   0.000000
     H  266   0.000000   0.000000   0.000000   0.000000   0.000000   0.000000
     H  267   0.000000   0.000000   0.000000   0.000000   0.000000   0.000000
     H  268   0.000000   0.000000   0.000000   0.000000   0.000000   0.000000
     C  269   0.000000   0.000000   0.000000   0.000000   0.000000   0.000000
     C  270   0.000000   0.000000   0.000000   0.000000   0.000000   0.000000
     C  271   0.000000   0.000000   0.000000   0.000000   0.000000   0.000000
     C  272   0.000000   0.000000   0.000000   0.000000   0.000000   0.000000
     C  273   0.000000   0.000000   0.000000   0.000000   0.000000   0.000000
     N  274   0.000000   0.000000   0.000000   0.000000   0.000000   0.000000
     C  275   0.000000   0.000000   0.000000   0.000000   0.000000   0.000000
     C  276   0.000001   0.000000   0.000000   0.000000   0.000000   0.000000
     H  277   0.000000   0.000000   0.000000   0.000000   0.000000   0.000000
     H  278   0.000000   0.000000   0.000000   0.000000   0.000000   0.000000
     H  279   0.000000   0.000000   0.000000   0.000000   0.000000   0.000000
     H  280   0.000000   0.000000   0.000000   0.000000   0.000000   0.000000
     H  281   0.000000   0.000000   0.000000   0.000000   0.000000   0.000000
     H  282   0.000000   0.000000   0.000000   0.000000   0.000000   0.000000
     C  283   0.000001   0.000000   0.000000   0.000000   0.000000   0.000000
     C  284   0.000010   0.000000   0.000000   0.000000   0.000000   0.000001
     C  285   0.000013   0.000000   0.000000   0.000000   0.000000   0.000001
     C  286   0.000003   0.000000   0.000000   0.000000   0.000000   0.000000
     C  287   0.000005   0.000000   0.000000   0.000000   0.000000   0.000002
     N  288   0.000000   0.000000   0.000000   0.000000   0.000000   0.000000
     C  289   0.001017   0.000000   0.000000   0.000000   0.000000   0.000063
     C  290   0.000014   0.000000   0.000000   0.000000   0.000000   0.000002
     H  291   0.000000   0.000000   0.000000   0.000000   0.000000   0.000000
     H  292   0.000000   0.000000   0.000000   0.000000   0.000000   0.000000
     H  293   0.000157   0.000000   0.000000   0.000000   0.000000   0.001037
     H  294   0.000001   0.000000   0.000000   0.000000   0.000000   0.000000
     H  295   0.000000   0.000000   0.000000   0.000000   0.000000   0.000000
     H  296   0.000001   0.000000   0.000000   0.000000   0.000000   0.000001
     C  297   0.000155   0.000000   0.000000   0.000000   0.000002   0.000000
     C  298   0.000149   0.000003   0.000001   0.000000   0.000002   0.000000
     C  299   0.000250   0.000020   0.000033   0.000002   0.000003   0.000002


                  C 19       H 20       H 21       H 22       H 23       H 24
 ------------------------------------------------------------------------------
     C  300   0.000006   0.000000   0.000000   0.000000   0.000000   0.000000
     C  301   0.000007   0.000002   0.000013   0.000000   0.000000   0.000000
     N  302   0.000040   0.000000   0.000000   0.000000   0.000000   0.000000
     C  303   0.013023   0.000005   0.000000   0.000000   0.000095   0.000061
     C  304   0.000344   0.000000   0.000000   0.000000   0.000004   0.000002
     H  305   0.000000   0.000000   0.000000   0.000000   0.000000   0.000000
     H  306   0.000336   0.000061   0.000000   0.000000   0.000000   0.000028
     H  307   0.000144   0.000000   0.000000   0.000000   0.000001   0.000003
     H  308   0.000001   0.000002   0.000044   0.000000   0.000000   0.000000
     H  309   0.000016   0.002049   0.000149   0.000000   0.000000   0.000000
     C  310   0.000000   0.000000   0.000000   0.000000   0.000000   0.000000
     C  311   0.000000   0.000000   0.000000   0.000000   0.000000   0.000000
     C  312   0.000000   0.000000   0.000000   0.000000   0.000000   0.000000
     C  313   0.000000   0.000000   0.000000   0.000000   0.000000   0.000000
     C  314   0.000000   0.000000   0.000000   0.000000   0.000000   0.000000
     N  315   0.000000   0.000000   0.000000   0.000000   0.000000   0.000000
     C  316   0.000000   0.000000   0.000000   0.000000   0.000000   0.000000
     C  317   0.000000   0.000000   0.000000   0.000000   0.000000   0.000000
     H  318   0.000000   0.000000   0.000000   0.000000   0.000000   0.000000
     H  319   0.000000   0.000000   0.000000   0.000000   0.000000   0.000000
     H  320   0.000000   0.000000   0.000000   0.000000   0.000000   0.000000
     H  321   0.000000   0.000000   0.000000   0.000000   0.000000   0.000000
     H  322   0.000000   0.000000   0.000000   0.000000   0.000000   0.000000
     H  323   0.000000   0.000000   0.000000   0.000000   0.000000   0.000000
     H  324   0.000000   0.000000   0.000000   0.000000   0.000000   0.000000


                  H 25       H 26       C 27       C 28       C 29       C 30
 ------------------------------------------------------------------------------
     H   25   0.994268
     H   26   0.000001   0.983105
     C   27   0.000007   0.000000   3.950821
     C   28   0.000010   0.000000   0.997950   3.948041
     C   29   0.000142   0.000001   0.007221   0.978525   3.928610
     C   30   0.000014   0.000001   1.860756   0.006581   0.028393   3.951795
     C   31   0.000508   0.000025   0.076443   0.007022   1.890277   0.007329
     C   32   0.003428   0.000004   0.005897   0.033190   0.028688   1.029284
     C   33   0.000000   0.000000   0.007409   0.929826   0.008135   0.015277
     C   34   0.000000   0.000000   0.008700   0.006077   0.001469   0.000443
     H   35   0.000001   0.000000   0.951895   0.006934   0.004079   0.005201
     H   36   0.000000   0.000000   0.005693   0.006723   0.002135   0.943431
     H   37   0.000000   0.000000   0.001650   0.004376   0.001540   0.000604
     H   38   0.000000   0.000000   0.000273   0.000942   0.000014   0.000036
     H   39   0.000000   0.000000   0.000216   0.006817   0.000194   0.000172
     H   40   0.000001   0.000000   0.003288   0.007960   0.947857   0.000055
     C   41   0.002457   0.000072   0.006896   0.000164   0.012656   0.009940
     C   42   0.002082   0.000001   0.000163   0.000736   0.000653   0.000981
     H   43   0.000287   0.000268   0.000242   0.000175   0.000055   0.005057
     H   44   0.000037   0.000001   0.000005   0.000009   0.000002   0.000001
     C   45   0.000000   0.000004   0.000017   0.000049   0.000041   0.000006
     C   46   0.000000   0.000002   0.000012   0.000170   0.000053   0.000005
     C   47   0.000000   0.000001   0.000053   0.000049   0.000042   0.000016
     C   48   0.000000   0.000003   0.000001   0.000011   0.000003   0.000001
     C   49   0.000000   0.000001   0.000002   0.000003   0.000002   0.000000
     N   50   0.000000   0.000001   0.000004   0.000013   0.000006   0.000002
     C   51   0.000000   0.000000   0.001980   0.005896   0.003022   0.000785
     C   52   0.000004   0.000000   0.006388   0.931891   0.008606   0.015109
     H   53   0.000000   0.000001   0.000000   0.000000   0.000001   0.000000
     H   54   0.000000   0.000001   0.000000   0.000001   0.000001   0.000000
     H   55   0.000000   0.000001   0.000021   0.002065   0.001695   0.000061
     H   56   0.000000   0.000000   0.001650   0.003819   0.001674   0.000206
     H   57   0.000000   0.000000   0.000008   0.000007   0.000003   0.000001
     C   58   0.000000   0.000000   0.000000   0.000003   0.000001   0.000000
     C   59   0.000000   0.000000   0.000002   0.000006   0.000002   0.000001
     C   60   0.000000   0.000000   0.000002   0.000030   0.000004   0.000001
     C   61   0.000000   0.000000   0.000001   0.000002   0.000001   0.000001
     C   62   0.000000   0.000000   0.000003   0.000036   0.000004   0.000002
     N   63   0.000000   0.000000   0.000000   0.000006   0.000000   0.000000
     C   64   0.000000   0.000000   0.000279   0.005933   0.000065   0.000303
     C   65   0.000000   0.000000   0.000059   0.000467   0.000014   0.000028
     H   66   0.000000   0.000000   0.000000   0.000001   0.000000   0.000000
     H   67   0.000000   0.000000   0.000000   0.000000   0.000000   0.000000
     H   68   0.000000   0.000000   0.000000   0.000000   0.000000   0.000000
     H   69   0.000000   0.000000   0.000007   0.000010   0.000007   0.000000
     H   70   0.000000   0.000000   0.000001   0.000036   0.000001   0.000003


                  H 25       H 26       C 27       C 28       C 29       C 30
 ------------------------------------------------------------------------------
     H   71   0.000000   0.000000   0.000002   0.000051   0.000001   0.000005
     H   72   0.000000   0.000000   0.000000   0.000002   0.000000   0.000000
     C   73   0.000000   0.000000   0.000000   0.000000   0.000000   0.000000
     C   74   0.000000   0.000000   0.000000   0.000000   0.000000   0.000000
     C   75   0.000000   0.000000   0.000000   0.000000   0.000000   0.000000
     C   76   0.000000   0.000000   0.000000   0.000000   0.000000   0.000000
     C   77   0.000000   0.000000   0.000000   0.000000   0.000000   0.000000
     N   78   0.000000   0.000000   0.000000   0.000000   0.000000   0.000000
     C   79   0.000000   0.000000   0.000001   0.000011   0.000000   0.000001
     C   80   0.000000   0.000000   0.000005   0.000030   0.000001   0.000002
     H   81   0.000000   0.000000   0.000000   0.000000   0.000000   0.000000
     H   82   0.000000   0.000000   0.000000   0.000000   0.000000   0.000000
     H   83   0.000000   0.000000   0.000000   0.000000   0.000000   0.000000
     H   84   0.000000   0.000000   0.000000   0.000000   0.000000   0.000000
     H   85   0.000000   0.000000   0.000000   0.000000   0.000000   0.000000
     H   86   0.000000   0.000000   0.000000   0.000000   0.000000   0.000000
     H   87   0.000000   0.000000   0.000000   0.000001   0.000000   0.000000
     C   88   0.000000   0.000000   0.000000   0.000000   0.000000   0.000000
     C   89   0.000000   0.000000   0.000000   0.000000   0.000000   0.000000
     C   90   0.000000   0.000000   0.000000   0.000000   0.000000   0.000000
     C   91   0.000000   0.000000   0.000000   0.000000   0.000000   0.000000
     C   92   0.000000   0.000000   0.000000   0.000000   0.000000   0.000000
     N   93   0.000000   0.000000   0.000000   0.000000   0.000000   0.000000
     C   94   0.000000   0.000000   0.000000   0.000000   0.000000   0.000000
     C   95   0.000000   0.000000   0.000000   0.000002   0.000000   0.000000
     H   96   0.000000   0.000000   0.000000   0.000000   0.000000   0.000000
     H   97   0.000000   0.000000   0.000000   0.000000   0.000000   0.000000
     H   98   0.000000   0.000000   0.000000   0.000000   0.000000   0.000000
     H   99   0.000000   0.000000   0.000000   0.000000   0.000000   0.000000
     H  100   0.000000   0.000000   0.000000   0.000000   0.000000   0.000000
     H  101   0.000000   0.000000   0.000000   0.000000   0.000000   0.000000
     H  102   0.000000   0.000000   0.000000   0.000000   0.000000   0.000000
     C  103   0.000000   0.000000   0.000000   0.000000   0.000000   0.000000
     C  104   0.000000   0.000000   0.000000   0.000000   0.000000   0.000000
     C  105   0.000000   0.000000   0.000000   0.000000   0.000000   0.000000
     C  106   0.000000   0.000000   0.000000   0.000000   0.000000   0.000000
     C  107   0.000000   0.000000   0.000000   0.000000   0.000000   0.000000
     N  108   0.000000   0.000000   0.000000   0.000000   0.000000   0.000000
     C  109   0.000000   0.000000   0.000000   0.000000   0.000000   0.000000
     C  110   0.000000   0.000000   0.000000   0.000000   0.000000   0.000000
     H  111   0.000000   0.000000   0.000000   0.000000   0.000000   0.000000
     H  112   0.000000   0.000000   0.000000   0.000000   0.000000   0.000000
     H  113   0.000000   0.000000   0.000000   0.000000   0.000000   0.000000
     H  114   0.000000   0.000000   0.000000   0.000000   0.000000   0.000000
     H  115   0.000000   0.000000   0.000000   0.000000   0.000000   0.000000
     C  116   0.000000   0.000000   0.000000   0.000000   0.000000   0.000000
     C  117   0.000000   0.000000   0.000000   0.000000   0.000000   0.000000


                  H 25       H 26       C 27       C 28       C 29       C 30
 ------------------------------------------------------------------------------
     C  118   0.000000   0.000000   0.000000   0.000000   0.000000   0.000000
     C  119   0.000000   0.000000   0.000000   0.000000   0.000000   0.000000
     C  120   0.000000   0.000000   0.000000   0.000000   0.000000   0.000000
     N  121   0.000000   0.000000   0.000000   0.000000   0.000000   0.000000
     C  122   0.000000   0.000000   0.000000   0.000000   0.000000   0.000000
     C  123   0.000000   0.000000   0.000000   0.000000   0.000000   0.000000
     H  124   0.000000   0.000000   0.000000   0.000000   0.000000   0.000000
     H  125   0.000000   0.000000   0.000000   0.000000   0.000000   0.000000
     H  126   0.000000   0.000000   0.000000   0.000000   0.000000   0.000000
     H  127   0.000000   0.000000   0.000000   0.000000   0.000000   0.000000
     H  128   0.000000   0.000000   0.000000   0.000000   0.000000   0.000000
     C  129   0.000000   0.000000   0.000000   0.000000   0.000000   0.000000
     H  130   0.000000   0.000000   0.000000   0.000000   0.000000   0.000000
     H  131   0.000000   0.000000   0.000000   0.000000   0.000000   0.000000
     H  132   0.000009   0.000000   0.000000   0.000000   0.000000   0.000000
     H  133   0.006677   0.000000   0.000000   0.000000   0.000000   0.000000
     C  134   0.000000   0.000000   0.000000   0.000000   0.000000   0.000000
     C  135   0.000000   0.000000   0.000000   0.000000   0.000000   0.000000
     C  136   0.000000   0.000000   0.000000   0.000000   0.000000   0.000000
     C  137   0.000000   0.000004   0.000000   0.000000   0.000000   0.000000
     C  138   0.000000   0.000000   0.000000   0.000000   0.000000   0.000000
     N  139   0.000000   0.000000   0.000000   0.000000   0.000000   0.000000
     C  140   0.000000   0.000000   0.000000   0.000000   0.000000   0.000000
     C  141   0.000000   0.000000   0.000000   0.000000   0.000000   0.000000
     H  142   0.000000   0.000000   0.000000   0.000000   0.000000   0.000000
     H  143   0.000000   0.000000   0.000000   0.000000   0.000000   0.000000
     H  144   0.000000   0.000000   0.000000   0.000000   0.000000   0.000000
     H  145   0.000000   0.000000   0.000000   0.000000   0.000000   0.000000
     C  146   0.000000   0.000000   0.000000   0.000000   0.000000   0.000000
     C  147   0.000000   0.000000   0.000000   0.000000   0.000000   0.000000
     C  148   0.000000   0.000000   0.000000   0.000000   0.000000   0.000000
     C  149   0.000000   0.000000   0.000000   0.000000   0.000000   0.000000
     C  150   0.000000   0.000000   0.000000   0.000000   0.000000   0.000000
     N  151   0.000000   0.000000   0.000000   0.000000   0.000000   0.000000
     C  152   0.000000   0.000000   0.000000   0.000000   0.000000   0.000000
     C  153   0.000000   0.000000   0.000001   0.000000   0.000000   0.000000
     H  154   0.000000   0.000000   0.000000   0.000000   0.000000   0.000000
     H  155   0.000000   0.000000   0.000000   0.000000   0.000000   0.000000
     H  156   0.000000   0.000000   0.000000   0.000000   0.000000   0.000000
     H  157   0.000000   0.000000   0.000000   0.000000   0.000000   0.000000
     H  158   0.000000   0.000000   0.000000   0.000000   0.000000   0.000000
     C  159   0.000000   0.000000   0.000000   0.000001   0.000000   0.000000
     C  160   0.000000   0.000000   0.000001   0.000003   0.000000   0.000000
     C  161   0.000000   0.000000   0.000000   0.000001   0.000000   0.000000
     C  162   0.000000   0.000000   0.000000   0.000000   0.000000   0.000000
     C  163   0.000000   0.000000   0.000000   0.000000   0.000000   0.000000
     C  164   0.000000   0.000000   0.000000   0.000001   0.000000   0.000000


                  H 25       H 26       C 27       C 28       C 29       C 30
 ------------------------------------------------------------------------------
     C  165   0.000000   0.000000   0.000002   0.000004   0.000000   0.000000
     C  166   0.000000   0.000000   0.000012   0.000040   0.000001   0.000004
     H  167   0.000000   0.000000   0.000000   0.000000   0.000000   0.000000
     H  168   0.000000   0.000000   0.000000   0.000000   0.000000   0.000000
     H  169   0.000000   0.000000   0.000000   0.000000   0.000000   0.000000
     H  170   0.000000   0.000000   0.000000   0.000000   0.000000   0.000000
     H  171   0.000000   0.000000   0.000000   0.000000   0.000000   0.000000
     H  172   0.000000   0.000000   0.000000   0.000000   0.000000   0.000000
     C  173   0.000000   0.000000   0.000005   0.000000   0.000000   0.000002
     C  174   0.000000   0.000000   0.000022   0.000000   0.000000   0.000011
     H  175   0.000000   0.000000   0.000000   0.000000   0.000000   0.000000
     H  176   0.000000   0.000000   0.000004   0.000000   0.000000   0.000004
     H  177   0.000000   0.000000   0.000002   0.000000   0.000000   0.000004
     C  178   0.000000   0.000000   0.000000   0.000000   0.000000   0.000000
     C  179   0.000000   0.000000   0.000000   0.000000   0.000000   0.000000
     C  180   0.000000   0.000000   0.000000   0.000000   0.000000   0.000000
     C  181   0.000000   0.000000   0.000000   0.000000   0.000000   0.000000
     C  182   0.000000   0.000000   0.000000   0.000000   0.000000   0.000000
     N  183   0.000000   0.000000   0.000000   0.000000   0.000000   0.000000
     C  184   0.000000   0.000000   0.000000   0.000000   0.000000   0.000000
     C  185   0.000000   0.000000   0.000000   0.000000   0.000000   0.000000
     H  186   0.000000   0.000000   0.000000   0.000000   0.000000   0.000000
     H  187   0.000000   0.000000   0.000000   0.000000   0.000000   0.000000
     H  188   0.000000   0.000000   0.000000   0.000000   0.000000   0.000000
     H  189   0.000000   0.000000   0.000000   0.000000   0.000000   0.000000
     H  190   0.000000   0.000000   0.000000   0.000000   0.000000   0.000000
     H  191   0.000000   0.000000   0.000000   0.000000   0.000000   0.000000
     H  192   0.000000   0.000000   0.000000   0.000000   0.000000   0.000000
     C  193   0.000000   0.000000   0.000000   0.000000   0.000000   0.000001
     C  194   0.000000   0.000000   0.000000   0.000000   0.000000   0.000000
     C  195   0.000000   0.000000   0.000000   0.000000   0.000000   0.000000
     C  196   0.000000   0.000000   0.000000   0.000000   0.000000   0.000004
     C  197   0.000000   0.000000   0.000000   0.000000   0.000000   0.000000
     N  198   0.000000   0.000000   0.000000   0.000000   0.000000   0.000000
     C  199   0.000000   0.000000   0.000000   0.000000   0.000000   0.000000
     C  200   0.000000   0.000000   0.000000   0.000000   0.000000   0.000000
     H  201   0.000000   0.000000   0.000000   0.000000   0.000000   0.000000
     H  202   0.000000   0.000000   0.000000   0.000000   0.000000   0.000000
     H  203   0.000001   0.000000   0.000000   0.000000   0.000000   0.000000
     H  204   0.000000   0.000000   0.000000   0.000000   0.000000   0.000000
     H  205   0.000000   0.000000   0.000000   0.000000   0.000000   0.000000
     H  206   0.000000   0.000000   0.000000   0.000000   0.000000   0.000000
     C  207   0.000000   0.000000   0.000008   0.000000   0.000000   0.000001
     C  208   0.000000   0.000000   0.000003   0.000000   0.000000   0.000000
     C  209   0.000000   0.000000   0.000000   0.000000   0.000000   0.000000
     C  210   0.000000   0.000000   0.000346   0.000000   0.000006   0.000045
     C  211   0.000000   0.000000   0.000003   0.000000   0.000000   0.000001


                  H 25       H 26       C 27       C 28       C 29       C 30
 ------------------------------------------------------------------------------
     N  212   0.000000   0.000000   0.000002   0.000000   0.000000   0.000001
     C  213   0.000000   0.000000   0.000000   0.000000   0.000000   0.000000
     C  214   0.000000   0.000000   0.000000   0.000000   0.000000   0.000000
     H  215   0.000000   0.000000   0.000000   0.000000   0.000000   0.000000
     H  216   0.000000   0.000000   0.000000   0.000000   0.000000   0.000000
     H  217   0.000000   0.000000   0.000001   0.000000   0.000000   0.000000
     H  218   0.000000   0.000000   0.000062   0.000002   0.000000   0.000006
     H  219   0.000000   0.000000   0.000000   0.000000   0.000000   0.000000
     H  220   0.000000   0.000000   0.000000   0.000000   0.000000   0.000000
     H  221   0.000000   0.000000   0.000000   0.000000   0.000000   0.000000
     C  222   0.000000   0.000000   0.000000   0.000000   0.000000   0.000000
     C  223   0.000000   0.000000   0.000000   0.000000   0.000000   0.000000
     C  224   0.000000   0.000000   0.000000   0.000000   0.000000   0.000000
     C  225   0.000000   0.000000   0.000000   0.000000   0.000000   0.000000
     C  226   0.000000   0.000000   0.000000   0.000000   0.000000   0.000000
     N  227   0.000000   0.000000   0.000000   0.000000   0.000000   0.000000
     C  228   0.000000   0.000000   0.000000   0.000000   0.000000   0.000000
     C  229   0.000000   0.000000   0.000000   0.000000   0.000000   0.000000
     H  230   0.000000   0.000000   0.000000   0.000000   0.000000   0.000000
     H  231   0.000000   0.000000   0.000000   0.000000   0.000000   0.000000
     H  232   0.000000   0.000000   0.000000   0.000000   0.000000   0.000000
     H  233   0.000000   0.000000   0.000000   0.000000   0.000000   0.000000
     H  234   0.000000   0.000000   0.000000   0.000000   0.000000   0.000000
     H  235   0.000000   0.000000   0.000000   0.000000   0.000000   0.000000
     H  236   0.000000   0.000000   0.000000   0.000000   0.000000   0.000000
     C  237   0.000000   0.000000   0.000000   0.000000   0.000000   0.000000
     C  238   0.000000   0.000000   0.000000   0.000000   0.000000   0.000000
     C  239   0.000000   0.000000   0.000000   0.000000   0.000000   0.000000
     C  240   0.000000   0.000000   0.000000   0.000000   0.000000   0.000000
     C  241   0.000000   0.000000   0.000000   0.000000   0.000000   0.000000
     N  242   0.000000   0.000000   0.000000   0.000000   0.000000   0.000000
     C  243   0.000000   0.000000   0.000000   0.000000   0.000000   0.000000
     C  244   0.000000   0.000000   0.000000   0.000000   0.000000   0.000000
     H  245   0.000000   0.000000   0.000000   0.000000   0.000000   0.000000
     H  246   0.000000   0.000000   0.000000   0.000000   0.000000   0.000000
     H  247   0.000000   0.000000   0.000000   0.000000   0.000000   0.000000
     H  248   0.000000   0.000000   0.000000   0.000000   0.000000   0.000000
     H  249   0.000000   0.000000   0.000000   0.000000   0.000000   0.000000
     H  250   0.000000   0.000000   0.000000   0.000000   0.000000   0.000000
     C  251   0.000000   0.000000   0.000000   0.000000   0.000000   0.000000
     C  252   0.000000   0.000000   0.000000   0.000000   0.000000   0.000000
     C  253   0.000000   0.000000   0.000000   0.000000   0.000000   0.000000
     C  254   0.000000   0.000000   0.000000   0.000000   0.000000   0.000000
     C  255   0.000000   0.000000   0.000000   0.000000   0.000000   0.000000
     N  256   0.000000   0.000000   0.000000   0.000000   0.000000   0.000000
     C  257   0.000000   0.000000   0.000000   0.000000   0.000000   0.000000
     C  258   0.000000   0.000000   0.000000   0.000000   0.000000   0.000000


                  H 25       H 26       C 27       C 28       C 29       C 30
 ------------------------------------------------------------------------------
     H  259   0.000000   0.000000   0.000000   0.000000   0.000000   0.000000
     H  260   0.000000   0.000000   0.000000   0.000000   0.000000   0.000000
     H  261   0.000000   0.000000   0.000000   0.000000   0.000000   0.000000
     H  262   0.000000   0.000000   0.000000   0.000000   0.000000   0.000000
     H  263   0.000000   0.000000   0.000000   0.000000   0.000000   0.000000
     H  264   0.000000   0.000000   0.000000   0.000000   0.000000   0.000000
     C  265   0.000000   0.000000   0.000000   0.000000   0.000000   0.000000
     H  266   0.000000   0.000000   0.000000   0.000000   0.000000   0.000000
     H  267   0.000000   0.000000   0.000000   0.000000   0.000000   0.000000
     H  268   0.000000   0.000000   0.000000   0.000000   0.000000   0.000000
     C  269   0.000000   0.000000   0.000044   0.000001   0.000000   0.000024
     C  270   0.000000   0.000000   0.000013   0.000001   0.000000   0.000002
     C  271   0.000000   0.000000   0.000034   0.000003   0.000001   0.000009
     C  272   0.000000   0.000000   0.000090   0.000001   0.000001   0.000175
     C  273   0.000000   0.000000   0.000070   0.000001   0.000001   0.000004
     N  274   0.000000   0.000000   0.000144   0.000001   0.000001   0.000037
     C  275   0.000000   0.000000   0.000051   0.000053   0.000006   0.000011
     C  276   0.000000   0.000000   0.000512   0.002270   0.000137   0.000730
     H  277   0.000000   0.000000   0.000001   0.000000   0.000000   0.000000
     H  278   0.000000   0.000000   0.000000   0.000000   0.000000   0.000000
     H  279   0.000000   0.000000   0.000005   0.000000   0.000000   0.000007
     H  280   0.000000   0.000000   0.000002   0.000002   0.000001   0.000008
     H  281   0.000000   0.000000   0.001390   0.000497   0.000098   0.000093
     H  282   0.000000   0.000000   0.000030   0.000006   0.000002   0.000009
     C  283   0.000000   0.000000   0.000000   0.000000   0.000000   0.000007
     C  284   0.000000   0.000000   0.000011   0.000003   0.000000   0.000136
     C  285   0.000000   0.000000   0.000015   0.000002   0.000001   0.000131
     C  286   0.000000   0.000000   0.000004   0.000001   0.000000   0.000046
     C  287   0.000000   0.000000   0.000010   0.000003   0.000001   0.000176
     N  288   0.000000   0.000000   0.000000   0.000000   0.000000   0.000005
     C  289   0.000031   0.000000   0.000509   0.000155   0.000032   0.010739
     C  290   0.000001   0.000000   0.000662   0.000020   0.000007   0.000721
     H  291   0.000000   0.000000   0.000000   0.000000   0.000000   0.000000
     H  292   0.000000   0.000000   0.000000   0.000000   0.000000   0.000000
     H  293   0.000074   0.000000   0.000025   0.000001   0.000002   0.000632
     H  294   0.000000   0.000000   0.000004   0.000001   0.000003   0.001216
     H  295   0.000000   0.000000   0.000010   0.000001   0.000001   0.000053
     H  296   0.000000   0.000000   0.000000   0.000000   0.000000   0.000012
     C  297   0.000007   0.000000   0.000005   0.000003   0.000011   0.000004
     C  298   0.000039   0.000000   0.000006   0.000006   0.000013   0.000004
     C  299   0.000005   0.000001   0.000005   0.000003   0.000010   0.000002
     C  300   0.000001   0.000000   0.000000   0.000000   0.000000   0.000000
     C  301   0.000001   0.000000   0.000000   0.000000   0.000000   0.000000
     N  302   0.000003   0.000000   0.000003   0.000001   0.000006   0.000001
     C  303   0.001194   0.000000   0.000112   0.000060   0.000233   0.000072
     C  304   0.000069   0.000001   0.000074   0.000006   0.000057   0.000149
     H  305   0.000000   0.000000   0.000000   0.000000   0.000000   0.000000


                  H 25       H 26       C 27       C 28       C 29       C 30
 ------------------------------------------------------------------------------
     H  306   0.010838   0.000000   0.000000   0.000003   0.000001   0.000007
     H  307   0.000009   0.000000   0.000007   0.000003   0.000002   0.000093
     H  308   0.000000   0.000000   0.000000   0.000000   0.000000   0.000000
     H  309   0.000194   0.000000   0.000000   0.000000   0.000000   0.000000
     C  310   0.000000   0.000000   0.000000   0.000000   0.000000   0.000000
     C  311   0.000000   0.000000   0.000000   0.000000   0.000000   0.000000
     C  312   0.000000   0.000000   0.000000   0.000000   0.000000   0.000000
     C  313   0.000000   0.000000   0.000000   0.000000   0.000000   0.000001
     C  314   0.000000   0.000000   0.000000   0.000000   0.000000   0.000000
     N  315   0.000000   0.000000   0.000000   0.000000   0.000000   0.000000
     C  316   0.000000   0.000000   0.000000   0.000000   0.000000   0.000000
     C  317   0.000000   0.000000   0.000000   0.000000   0.000000   0.000000
     H  318   0.000000   0.000000   0.000000   0.000000   0.000000   0.000000
     H  319   0.000000   0.000000   0.000000   0.000000   0.000000   0.000000
     H  320   0.000000   0.000000   0.000000   0.000000   0.000000   0.000000
     H  321   0.000000   0.000000   0.000000   0.000000   0.000000   0.000000
     H  322   0.000000   0.000000   0.000000   0.000000   0.000000   0.000000
     H  323   0.000000   0.000000   0.000000   0.000000   0.000000   0.000000
     H  324   0.000000   0.000000   0.000000   0.000000   0.000000   0.000000


                  C 31       C 32       C 33       C 34       H 35       H 36
 ------------------------------------------------------------------------------
     C   31   3.881916
     C   32   1.805578   3.934264
     C   33   0.018140   0.003417   3.941981
     C   34   0.000769   0.000379   0.987901   3.962057
     H   35   0.001368   0.006880   0.000390   0.000401   0.988062
     H   36   0.003678   0.006819   0.000416   0.000045   0.001108   0.986689
     H   37   0.000273   0.000091   0.949934   0.004189   0.000001   0.000052
     H   38   0.000022   0.000003   0.001602   0.965116   0.006885   0.000004
     H   39   0.000379   0.000104   0.001535   0.968480   0.000007   0.000007
     H   40   0.005383   0.013583   0.002470   0.000025   0.000252   0.000092
     C   41   0.007953   0.970475   0.000429   0.000014   0.000308   0.000750
     C   42   0.014623   0.005275   0.000151   0.000010   0.000012   0.000117
     H   43   0.004224   0.001445   0.000000   0.000002   0.000094   0.000034
     H   44   0.000348   0.000209   0.000001   0.000000   0.000000   0.000001
     C   45   0.000012   0.000006   0.000385   0.000038   0.000000   0.000000
     C   46   0.000005   0.000006   0.004808   0.000153   0.000000   0.000000
     C   47   0.000019   0.000005   0.000373   0.000044   0.000009   0.000002
     C   48   0.000001   0.000001   0.000087   0.000005   0.000000   0.000000
     C   49   0.000002   0.000000   0.000008   0.000004   0.000000   0.000000
     N   50   0.000001   0.000001   0.000028   0.000005   0.000000   0.000000
     C   51   0.001278   0.000336   0.004629   0.001959   0.000003   0.000022
     C   52   0.024655   0.000759   0.977308   0.005718   0.000139   0.000013
     H   53   0.000000   0.000000   0.000021   0.000000   0.000000   0.000000
     H   54   0.000000   0.000000   0.000011   0.000001   0.000000   0.000000
     H   55   0.000206   0.000014   0.000034   0.000028   0.000001   0.000000
     H   56   0.000488   0.000104   0.004187   0.002291   0.001034   0.000052
     H   57   0.000001   0.000000   0.000030   0.000004   0.000011   0.000000
     C   58   0.000000   0.000000   0.000007   0.000163   0.000000   0.000000
     C   59   0.000001   0.000000   0.000062   0.000021   0.000000   0.000000
     C   60   0.000010   0.000001   0.000037   0.000455   0.000000   0.000000
     C   61   0.000000   0.000000   0.000006   0.000015   0.000000   0.000000
     C   62   0.000002   0.000000   0.000227   0.001539   0.000000   0.000000
     N   63   0.000000   0.000000   0.000017   0.000601   0.000000   0.000000
     C   64   0.000307   0.000014   0.009662   0.000144   0.000001   0.000004
     C   65   0.000048   0.000005   0.000215   0.000005   0.000000   0.000001
     H   66   0.000000   0.000000   0.000000   0.000001   0.000000   0.000000
     H   67   0.000000   0.000000   0.000002   0.000000   0.000000   0.000000
     H   68   0.000000   0.000000   0.000000   0.000000   0.000000   0.000000
     H   69   0.000002   0.000000   0.000881   0.000008   0.000000   0.000000
     H   70   0.000003   0.000000   0.000034   0.000000   0.000000   0.000000
     H   71   0.000008   0.000001   0.000032   0.000001   0.000000   0.000000
     H   72   0.000000   0.000000   0.000022   0.000159   0.000000   0.000000
     C   73   0.000000   0.000000   0.000000   0.000000   0.000000   0.000000
     C   74   0.000000   0.000000   0.000000   0.000000   0.000000   0.000000
     C   75   0.000000   0.000000   0.000000   0.000000   0.000000   0.000000
     C   76   0.000000   0.000000   0.000000   0.000000   0.000000   0.000000


                  C 31       C 32       C 33       C 34       H 35       H 36
 ------------------------------------------------------------------------------
     C   77   0.000000   0.000000   0.000000   0.000000   0.000000   0.000000
     N   78   0.000000   0.000000   0.000000   0.000000   0.000000   0.000000
     C   79   0.000001   0.000000   0.000007   0.000000   0.000000   0.000000
     C   80   0.000003   0.000000   0.000038   0.000000   0.000000   0.000000
     H   81   0.000000   0.000000   0.000000   0.000000   0.000000   0.000000
     H   82   0.000000   0.000000   0.000000   0.000000   0.000000   0.000000
     H   83   0.000000   0.000000   0.000000   0.000000   0.000000   0.000000
     H   84   0.000000   0.000000   0.000000   0.000000   0.000000   0.000000
     H   85   0.000000   0.000000   0.000000   0.000000   0.000000   0.000000
     H   86   0.000000   0.000000   0.000000   0.000000   0.000000   0.000000
     H   87   0.000000   0.000000   0.000000   0.000000   0.000000   0.000000
     C   88   0.000000   0.000000   0.000000   0.000000   0.000000   0.000000
     C   89   0.000000   0.000000   0.000000   0.000000   0.000000   0.000000
     C   90   0.000000   0.000000   0.000000   0.000000   0.000000   0.000000
     C   91   0.000000   0.000000   0.000000   0.000000   0.000000   0.000000
     C   92   0.000000   0.000000   0.000000   0.000000   0.000000   0.000000
     N   93   0.000000   0.000000   0.000000   0.000000   0.000000   0.000000
     C   94   0.000000   0.000000   0.000000   0.000000   0.000000   0.000000
     C   95   0.000000   0.000000   0.000001   0.000000   0.000000   0.000000
     H   96   0.000000   0.000000   0.000000   0.000000   0.000000   0.000000
     H   97   0.000000   0.000000   0.000000   0.000000   0.000000   0.000000
     H   98   0.000000   0.000000   0.000000   0.000000   0.000000   0.000000
     H   99   0.000000   0.000000   0.000000   0.000000   0.000000   0.000000
     H  100   0.000000   0.000000   0.000000   0.000000   0.000000   0.000000
     H  101   0.000000   0.000000   0.000000   0.000000   0.000000   0.000000
     H  102   0.000000   0.000000   0.000000   0.000000   0.000000   0.000000
     C  103   0.000000   0.000000   0.000000   0.000000   0.000000   0.000000
     C  104   0.000000   0.000000   0.000000   0.000000   0.000000   0.000000
     C  105   0.000000   0.000000   0.000000   0.000000   0.000000   0.000000
     C  106   0.000000   0.000000   0.000000   0.000000   0.000000   0.000000
     C  107   0.000000   0.000000   0.000000   0.000000   0.000000   0.000000
     N  108   0.000000   0.000000   0.000000   0.000000   0.000000   0.000000
     C  109   0.000000   0.000000   0.000000   0.000000   0.000000   0.000000
     C  110   0.000000   0.000000   0.000000   0.000000   0.000000   0.000000
     H  111   0.000000   0.000000   0.000000   0.000000   0.000000   0.000000
     H  112   0.000000   0.000000   0.000000   0.000000   0.000000   0.000000
     H  113   0.000000   0.000000   0.000000   0.000000   0.000000   0.000000
     H  114   0.000000   0.000000   0.000000   0.000000   0.000000   0.000000
     H  115   0.000000   0.000000   0.000000   0.000000   0.000000   0.000000
     C  116   0.000000   0.000000   0.000000   0.000000   0.000000   0.000000
     C  117   0.000000   0.000000   0.000000   0.000000   0.000000   0.000000
     C  118   0.000000   0.000000   0.000000   0.000000   0.000000   0.000000
     C  119   0.000000   0.000000   0.000000   0.000000   0.000000   0.000000
     C  120   0.000000   0.000000   0.000000   0.000000   0.000000   0.000000
     N  121   0.000000   0.000000   0.000000   0.000000   0.000000   0.000000
     C  122   0.000000   0.000000   0.000000   0.000000   0.000000   0.000000
     C  123   0.000000   0.000000   0.000000   0.000000   0.000000   0.000000


                  C 31       C 32       C 33       C 34       H 35       H 36
 ------------------------------------------------------------------------------
     H  124   0.000000   0.000000   0.000000   0.000000   0.000000   0.000000
     H  125   0.000000   0.000000   0.000000   0.000000   0.000000   0.000000
     H  126   0.000000   0.000000   0.000000   0.000000   0.000000   0.000000
     H  127   0.000000   0.000000   0.000000   0.000000   0.000000   0.000000
     H  128   0.000000   0.000000   0.000000   0.000000   0.000000   0.000000
     C  129   0.000000   0.000000   0.000000   0.000000   0.000000   0.000000
     H  130   0.000000   0.000000   0.000000   0.000000   0.000000   0.000000
     H  131   0.000000   0.000000   0.000000   0.000000   0.000000   0.000000
     H  132   0.000000   0.000001   0.000000   0.000000   0.000000   0.000000
     H  133   0.000001   0.000000   0.000000   0.000000   0.000000   0.000000
     C  134   0.000000   0.000000   0.000000   0.000000   0.000000   0.000000
     C  135   0.000000   0.000000   0.000000   0.000000   0.000000   0.000000
     C  136   0.000000   0.000000   0.000000   0.000000   0.000000   0.000000
     C  137   0.000000   0.000000   0.000000   0.000000   0.000000   0.000000
     C  138   0.000000   0.000000   0.000000   0.000000   0.000000   0.000000
     N  139   0.000000   0.000000   0.000000   0.000000   0.000000   0.000000
     C  140   0.000000   0.000000   0.000000   0.000000   0.000000   0.000000
     C  141   0.000000   0.000000   0.000000   0.000000   0.000000   0.000000
     H  142   0.000000   0.000000   0.000000   0.000000   0.000000   0.000000
     H  143   0.000000   0.000000   0.000000   0.000000   0.000000   0.000000
     H  144   0.000000   0.000000   0.000000   0.000000   0.000000   0.000000
     H  145   0.000000   0.000000   0.000000   0.000000   0.000000   0.000000
     C  146   0.000000   0.000000   0.000000   0.000000   0.000000   0.000000
     C  147   0.000000   0.000000   0.000000   0.000000   0.000000   0.000000
     C  148   0.000000   0.000000   0.000000   0.000000   0.000000   0.000000
     C  149   0.000000   0.000000   0.000000   0.000000   0.000000   0.000000
     C  150   0.000000   0.000000   0.000000   0.000000   0.000000   0.000000
     N  151   0.000000   0.000000   0.000000   0.000000   0.000000   0.000000
     C  152   0.000000   0.000000   0.000000   0.000000   0.000000   0.000000
     C  153   0.000000   0.000000   0.000000   0.000000   0.000000   0.000000
     H  154   0.000000   0.000000   0.000000   0.000000   0.000000   0.000000
     H  155   0.000000   0.000000   0.000000   0.000000   0.000000   0.000000
     H  156   0.000000   0.000000   0.000000   0.000000   0.000000   0.000000
     H  157   0.000000   0.000000   0.000000   0.000000   0.000000   0.000000
     H  158   0.000000   0.000000   0.000000   0.000000   0.000000   0.000000
     C  159   0.000000   0.000000   0.000004   0.000010   0.000000   0.000000
     C  160   0.000000   0.000000   0.000009   0.000032   0.000000   0.000000
     C  161   0.000000   0.000000   0.000004   0.000011   0.000000   0.000000
     C  162   0.000000   0.000000   0.000000   0.000001   0.000000   0.000000
     C  163   0.000000   0.000000   0.000000   0.000002   0.000000   0.000000
     C  164   0.000000   0.000000   0.000003   0.000008   0.000000   0.000000
     C  165   0.000000   0.000000   0.000113   0.000725   0.000000   0.000000
     C  166   0.000002   0.000001   0.000424   0.005073   0.000001   0.000000
     H  167   0.000000   0.000000   0.000000   0.000000   0.000000   0.000000
     H  168   0.000000   0.000000   0.000000   0.000000   0.000000   0.000000
     H  169   0.000000   0.000000   0.000001   0.000001   0.000000   0.000000
     H  170   0.000000   0.000000   0.000023   0.000007   0.000000   0.000000


                  C 31       C 32       C 33       C 34       H 35       H 36
 ------------------------------------------------------------------------------
     H  171   0.000000   0.000000   0.000000   0.000000   0.000000   0.000000
     H  172   0.000000   0.000000   0.000000   0.000000   0.000000   0.000000
     C  173   0.000006   0.000002   0.000000   0.000000   0.000000   0.000001
     C  174   0.000003   0.000009   0.000000   0.000000   0.000000   0.000000
     H  175   0.000000   0.000000   0.000000   0.000000   0.000000   0.000000
     H  176   0.000005   0.000002   0.000000   0.000000   0.000000   0.000000
     H  177   0.000000   0.000001   0.000000   0.000000   0.000000   0.000000
     C  178   0.000000   0.000000   0.000000   0.000000   0.000000   0.000000
     C  179   0.000000   0.000000   0.000000   0.000001   0.000000   0.000000
     C  180   0.000000   0.000000   0.000000   0.000000   0.000000   0.000000
     C  181   0.000000   0.000000   0.000000   0.000000   0.000000   0.000000
     C  182   0.000000   0.000000   0.000000   0.000000   0.000000   0.000000
     N  183   0.000000   0.000000   0.000000   0.000000   0.000000   0.000000
     C  184   0.000000   0.000000   0.000000   0.000002   0.000000   0.000000
     C  185   0.000000   0.000000   0.000005   0.000047   0.000000   0.000000
     H  186   0.000000   0.000000   0.000000   0.000000   0.000000   0.000000
     H  187   0.000000   0.000000   0.000000   0.000000   0.000000   0.000000
     H  188   0.000000   0.000000   0.000000   0.000001   0.000000   0.000000
     H  189   0.000000   0.000000   0.000000   0.000000   0.000000   0.000000
     H  190   0.000000   0.000000   0.000001   0.000011   0.000000   0.000000
     H  191   0.000000   0.000000   0.000000   0.000000   0.000000   0.000000
     H  192   0.000000   0.000000   0.000000   0.000000   0.000000   0.000000
     C  193   0.000000   0.000000   0.000000   0.000000   0.000000   0.000000
     C  194   0.000000   0.000000   0.000000   0.000000   0.000000   0.000000
     C  195   0.000000   0.000000   0.000000   0.000000   0.000000   0.000000
     C  196   0.000000   0.000000   0.000000   0.000000   0.000000   0.000000
     C  197   0.000000   0.000000   0.000003   0.000018   0.000000   0.000000
     N  198   0.000000   0.000000   0.000000   0.000001   0.000000   0.000000
     C  199   0.000000   0.000000   0.000002   0.000005   0.000000   0.000000
     C  200   0.000000   0.000000   0.000000   0.000000   0.000000   0.000000
     H  201   0.000000   0.000000   0.000000   0.000000   0.000000   0.000000
     H  202   0.000000   0.000000   0.000000   0.000000   0.000000   0.000001
     H  203   0.000000   0.000000   0.000000   0.000000   0.000000   0.000003
     H  204   0.000000   0.000000   0.000000   0.000002   0.000000   0.000000
     H  205   0.000000   0.000000   0.000000   0.000000   0.000000   0.000000
     H  206   0.000000   0.000000   0.000000   0.000004   0.000000   0.000000
     C  207   0.000000   0.000000   0.000000   0.000001   0.000001   0.000000
     C  208   0.000000   0.000000   0.000000   0.000000   0.000000   0.000000
     C  209   0.000000   0.000000   0.000000   0.000000   0.000000   0.000000
     C  210   0.000002   0.000004   0.000007   0.000017   0.000003   0.000001
     C  211   0.000000   0.000000   0.000000   0.000000   0.000000   0.000000
     N  212   0.000000   0.000000   0.000000   0.000000   0.000001   0.000000
     C  213   0.000000   0.000000   0.000000   0.000000   0.000000   0.000000
     C  214   0.000000   0.000000   0.000000   0.000000   0.000000   0.000000
     H  215   0.000000   0.000000   0.000000   0.000000   0.000000   0.000000
     H  216   0.000000   0.000000   0.000000   0.000000   0.000000   0.000000
     H  217   0.000000   0.000000   0.000000   0.000000   0.000000   0.000000


                  C 31       C 32       C 33       C 34       H 35       H 36
 ------------------------------------------------------------------------------
     H  218   0.000000   0.000000   0.000001   0.000002   0.000353   0.000004
     H  219   0.000000   0.000000   0.000000   0.000000   0.000000   0.000000
     H  220   0.000000   0.000000   0.000000   0.000002   0.000001   0.000000
     H  221   0.000000   0.000000   0.000000   0.000000   0.000000   0.000000
     C  222   0.000000   0.000000   0.000000   0.000000   0.000000   0.000000
     C  223   0.000000   0.000000   0.000000   0.000000   0.000000   0.000000
     C  224   0.000000   0.000000   0.000000   0.000000   0.000000   0.000000
     C  225   0.000000   0.000000   0.000000   0.000000   0.000000   0.000000
     C  226   0.000000   0.000000   0.000000   0.000001   0.000000   0.000000
     N  227   0.000000   0.000000   0.000000   0.000000   0.000000   0.000000
     C  228   0.000000   0.000000   0.000000   0.000000   0.000000   0.000000
     C  229   0.000000   0.000000   0.000000   0.000000   0.000000   0.000000
     H  230   0.000000   0.000000   0.000000   0.000000   0.000000   0.000000
     H  231   0.000000   0.000000   0.000000   0.000000   0.000000   0.000000
     H  232   0.000000   0.000000   0.000000   0.000000   0.000000   0.000000
     H  233   0.000000   0.000000   0.000000   0.000000   0.000000   0.000000
     H  234   0.000000   0.000000   0.000000   0.000000   0.000000   0.000000
     H  235   0.000000   0.000000   0.000000   0.000000   0.000000   0.000000
     H  236   0.000000   0.000000   0.000000   0.000000   0.000000   0.000000
     C  237   0.000000   0.000000   0.000000   0.000000   0.000000   0.000000
     C  238   0.000000   0.000000   0.000000   0.000000   0.000000   0.000000
     C  239   0.000000   0.000000   0.000000   0.000000   0.000000   0.000000
     C  240   0.000000   0.000000   0.000000   0.000000   0.000000   0.000000
     C  241   0.000000   0.000000   0.000000   0.000000   0.000000   0.000000
     N  242   0.000000   0.000000   0.000000   0.000000   0.000000   0.000000
     C  243   0.000000   0.000000   0.000000   0.000000   0.000000   0.000000
     C  244   0.000000   0.000000   0.000000   0.000000   0.000000   0.000000
     H  245   0.000000   0.000000   0.000000   0.000000   0.000000   0.000000
     H  246   0.000000   0.000000   0.000000   0.000000   0.000000   0.000000
     H  247   0.000000   0.000000   0.000000   0.000000   0.000000   0.000000
     H  248   0.000000   0.000000   0.000000   0.000000   0.000000   0.000000
     H  249   0.000000   0.000000   0.000000   0.000000   0.000000   0.000000
     H  250   0.000000   0.000000   0.000000   0.000000   0.000000   0.000000
     C  251   0.000000   0.000000   0.000000   0.000000   0.000000   0.000000
     C  252   0.000000   0.000000   0.000000   0.000000   0.000000   0.000000
     C  253   0.000000   0.000000   0.000000   0.000000   0.000000   0.000000
     C  254   0.000000   0.000000   0.000000   0.000000   0.000000   0.000000
     C  255   0.000000   0.000000   0.000000   0.000000   0.000000   0.000000
     N  256   0.000000   0.000000   0.000000   0.000000   0.000000   0.000000
     C  257   0.000000   0.000000   0.000000   0.000000   0.000000   0.000000
     C  258   0.000000   0.000000   0.000000   0.000000   0.000000   0.000000
     H  259   0.000000   0.000000   0.000000   0.000000   0.000000   0.000000
     H  260   0.000000   0.000000   0.000000   0.000000   0.000000   0.000000
     H  261   0.000000   0.000000   0.000000   0.000000   0.000000   0.000000
     H  262   0.000000   0.000000   0.000000   0.000000   0.000000   0.000000
     H  263   0.000000   0.000000   0.000000   0.000000   0.000000   0.000000
     H  264   0.000000   0.000000   0.000000   0.000000   0.000000   0.000000


                  C 31       C 32       C 33       C 34       H 35       H 36
 ------------------------------------------------------------------------------
     C  265   0.000000   0.000000   0.000000   0.000000   0.000000   0.000000
     H  266   0.000000   0.000000   0.000000   0.000000   0.000000   0.000000
     H  267   0.000000   0.000000   0.000000   0.000000   0.000000   0.000000
     H  268   0.000000   0.000000   0.000000   0.000000   0.000000   0.000000
     C  269   0.000000   0.000000   0.000009   0.000037   0.000039   0.000003
     C  270   0.000000   0.000000   0.000005   0.000375   0.000013   0.000000
     C  271   0.000001   0.000001   0.000044   0.000958   0.000009   0.000000
     C  272   0.000002   0.000004   0.000002   0.000074   0.000139   0.000084
     C  273   0.000000   0.000000   0.000025   0.000816   0.000075   0.000000
     N  274   0.000002   0.000001   0.000012   0.000454   0.000117   0.000020
     C  275   0.000004   0.000002   0.005876   0.004463   0.000002   0.000001
     C  276   0.000169   0.000033   0.004026   0.988556   0.000038   0.000006
     H  277   0.000000   0.000000   0.000000   0.000035   0.000000   0.000000
     H  278   0.000000   0.000000   0.000000   0.000000   0.000003   0.000001
     H  279   0.000000   0.000001   0.000000   0.000003   0.000012   0.000176
     H  280   0.000002   0.000000   0.000002   0.000739   0.000001   0.000000
     H  281   0.000003   0.000006   0.000774   0.000853   0.000170   0.000011
     H  282   0.000001   0.000001   0.000255   0.001312   0.000001   0.000000
     C  283   0.000000   0.000000   0.000000   0.000000   0.000000   0.000000
     C  284   0.000003   0.000001   0.000001   0.000000   0.000000   0.000001
     C  285   0.000002   0.000048   0.000000   0.000000   0.000000   0.000028
     C  286   0.000001   0.000000   0.000000   0.000000   0.000000   0.000001
     C  287   0.000003   0.000008   0.000001   0.000000   0.000000   0.000006
     N  288   0.000000   0.000002   0.000000   0.000000   0.000000   0.000001
     C  289   0.000164   0.000257   0.000033   0.000001   0.000023   0.000080
     C  290   0.000563   0.000422   0.000024   0.000001   0.000002   0.000050
     H  291   0.000000   0.000000   0.000000   0.000000   0.000000   0.000000
     H  292   0.000000   0.000000   0.000000   0.000000   0.000000   0.000000
     H  293   0.000007   0.000261   0.000000   0.000000   0.000000   0.011469
     H  294   0.000105   0.001003   0.000000   0.000000   0.000002   0.000183
     H  295   0.000013   0.000001   0.000001   0.000000   0.000004   0.000207
     H  296   0.000000   0.000000   0.000000   0.000000   0.000000   0.000109
     C  297   0.000048   0.000154   0.000002   0.000000   0.000000   0.000001
     C  298   0.000110   0.000179   0.000002   0.000000   0.000000   0.000001
     C  299   0.000041   0.000147   0.000001   0.000000   0.000000   0.000001
     C  300   0.000003   0.000003   0.000000   0.000000   0.000000   0.000000
     C  301   0.000001   0.000002   0.000000   0.000000   0.000000   0.000000
     N  302   0.000022   0.000069   0.000001   0.000000   0.000000   0.000001
     C  303   0.001017   0.004842   0.000029   0.000001   0.000001   0.000027
     C  304   0.000050   0.003293   0.000004   0.000000   0.000005   0.000010
     H  305   0.000001   0.000001   0.000000   0.000000   0.000000   0.000000
     H  306   0.000053   0.000007   0.000000   0.000000   0.000000   0.000001
     H  307   0.000036   0.000024   0.000001   0.000000   0.000000   0.000000
     H  308   0.000000   0.000000   0.000000   0.000000   0.000000   0.000000
     H  309   0.000001   0.000001   0.000000   0.000000   0.000000   0.000000
     C  310   0.000000   0.000000   0.000000   0.000000   0.000000   0.000000
     C  311   0.000000   0.000000   0.000000   0.000000   0.000000   0.000000


                  C 31       C 32       C 33       C 34       H 35       H 36
 ------------------------------------------------------------------------------
     C  312   0.000000   0.000000   0.000000   0.000000   0.000000   0.000000
     C  313   0.000000   0.000000   0.000000   0.000000   0.000000   0.000000
     C  314   0.000000   0.000000   0.000000   0.000000   0.000000   0.000000
     N  315   0.000000   0.000000   0.000000   0.000000   0.000000   0.000000
     C  316   0.000000   0.000000   0.000000   0.000000   0.000000   0.000000
     C  317   0.000000   0.000000   0.000000   0.000000   0.000000   0.000000
     H  318   0.000000   0.000000   0.000000   0.000000   0.000000   0.000000
     H  319   0.000000   0.000000   0.000000   0.000000   0.000000   0.000000
     H  320   0.000000   0.000000   0.000000   0.000000   0.000000   0.000000
     H  321   0.000000   0.000000   0.000000   0.000000   0.000000   0.000000
     H  322   0.000000   0.000000   0.000000   0.000000   0.000000   0.000000
     H  323   0.000000   0.000000   0.000000   0.000000   0.000000   0.000000
     H  324   0.000000   0.000000   0.000000   0.000000   0.000000   0.000000


                  H 37       H 38       H 39       H 40       C 41       C 42
 ------------------------------------------------------------------------------
     H   37   0.986465
     H   38   0.004783   0.994449
     H   39   0.000135   0.000844   0.993054
     H   40   0.002042   0.000007   0.000045   0.985259
     C   41   0.000015   0.000001   0.000012   0.000075   3.954737
     C   42   0.000001   0.000000   0.000004   0.000326   0.960032   3.943453
     H   43   0.000002   0.000000   0.000000   0.000104   0.957983   0.001769
     H   44   0.000000   0.000000   0.000000   0.000003   0.003394   0.965599
     C   45   0.000022   0.000000   0.000000   0.000001   0.000000   0.000000
     C   46   0.000010   0.000006   0.000008   0.000002   0.000000   0.000000
     C   47   0.000059   0.000007   0.000003   0.000003   0.000001   0.000000
     C   48   0.000001   0.000000   0.000000   0.000000   0.000000   0.000000
     C   49   0.000002   0.000000   0.000000   0.000000   0.000000   0.000000
     N   50   0.000004   0.000000   0.000000   0.000000   0.000000   0.000000
     C   51   0.002235   0.000003   0.000006   0.000088   0.000036   0.000015
     C   52   0.003152   0.000726   0.000474   0.000893   0.000897   0.000017
     H   53   0.000000   0.000000   0.000000   0.000000   0.000000   0.000000
     H   54   0.000000   0.000000   0.000000   0.000000   0.000000   0.000000
     H   55   0.000362   0.000000   0.000000   0.000398   0.000007   0.000000
     H   56   0.002111   0.000965   0.000229   0.000107   0.000017   0.000001
     H   57   0.000002   0.000001   0.000000   0.000000   0.000000   0.000000
     C   58   0.000000   0.000001   0.000007   0.000000   0.000000   0.000000
     C   59   0.000004   0.000001   0.000003   0.000000   0.000000   0.000000
     C   60   0.000006   0.000007   0.000086   0.000002   0.000000   0.000000
     C   61   0.000001   0.000001   0.000004   0.000000   0.000000   0.000000
     C   62   0.000006   0.000010   0.001774   0.000001   0.000000   0.000000
     N   63   0.000001   0.000007   0.000181   0.000000   0.000000   0.000000
     C   64   0.000242   0.000050   0.000008   0.000026   0.000013   0.000001
     C   65   0.000064   0.000000   0.000000   0.000000   0.000002   0.000000
     H   66   0.000000   0.000000   0.000000   0.000000   0.000000   0.000000
     H   67   0.000000   0.000000   0.000000   0.000000   0.000000   0.000000
     H   68   0.000000   0.000000   0.000001   0.000000   0.000000   0.000000
     H   69   0.006950   0.000000   0.000052   0.000016   0.000000   0.000000
     H   70   0.000001   0.000000   0.000000   0.000000   0.000000   0.000000
     H   71   0.000016   0.000000   0.000000   0.000002   0.000000   0.000000
     H   72   0.000165   0.000000   0.001285   0.000000   0.000000   0.000000
     C   73   0.000000   0.000000   0.000000   0.000000   0.000000   0.000000
     C   74   0.000000   0.000000   0.000000   0.000000   0.000000   0.000000
     C   75   0.000000   0.000000   0.000000   0.000000   0.000000   0.000000
     C   76   0.000000   0.000000   0.000000   0.000000   0.000000   0.000000
     C   77   0.000000   0.000000   0.000000   0.000000   0.000000   0.000000
     N   78   0.000000   0.000000   0.000000   0.000000   0.000000   0.000000
     C   79   0.000001   0.000000   0.000000   0.000000   0.000000   0.000000
     C   80   0.000002   0.000000   0.000000   0.000000   0.000000   0.000000
     H   81   0.000000   0.000000   0.000000   0.000000   0.000000   0.000000
     H   82   0.000000   0.000000   0.000000   0.000000   0.000000   0.000000


                  H 37       H 38       H 39       H 40       C 41       C 42
 ------------------------------------------------------------------------------
     H   83   0.000000   0.000000   0.000000   0.000000   0.000000   0.000000
     H   84   0.000000   0.000000   0.000000   0.000000   0.000000   0.000000
     H   85   0.000000   0.000000   0.000000   0.000000   0.000000   0.000000
     H   86   0.000000   0.000000   0.000000   0.000000   0.000000   0.000000
     H   87   0.000000   0.000000   0.000000   0.000000   0.000000   0.000000
     C   88   0.000000   0.000000   0.000000   0.000000   0.000000   0.000000
     C   89   0.000000   0.000000   0.000000   0.000000   0.000000   0.000000
     C   90   0.000000   0.000000   0.000000   0.000000   0.000000   0.000000
     C   91   0.000000   0.000000   0.000000   0.000000   0.000000   0.000000
     C   92   0.000000   0.000000   0.000000   0.000000   0.000000   0.000000
     N   93   0.000000   0.000000   0.000000   0.000000   0.000000   0.000000
     C   94   0.000000   0.000000   0.000000   0.000000   0.000000   0.000000
     C   95   0.000000   0.000000   0.000000   0.000000   0.000000   0.000000
     H   96   0.000000   0.000000   0.000000   0.000000   0.000000   0.000000
     H   97   0.000000   0.000000   0.000000   0.000000   0.000000   0.000000
     H   98   0.000000   0.000000   0.000000   0.000000   0.000000   0.000000
     H   99   0.000000   0.000000   0.000000   0.000000   0.000000   0.000000
     H  100   0.000000   0.000000   0.000000   0.000000   0.000000   0.000000
     H  101   0.000000   0.000000   0.000000   0.000000   0.000000   0.000000
     H  102   0.000000   0.000000   0.000000   0.000000   0.000000   0.000000
     C  103   0.000000   0.000000   0.000000   0.000000   0.000000   0.000000
     C  104   0.000000   0.000000   0.000000   0.000000   0.000000   0.000000
     C  105   0.000000   0.000000   0.000000   0.000000   0.000000   0.000000
     C  106   0.000000   0.000000   0.000000   0.000000   0.000000   0.000000
     C  107   0.000000   0.000000   0.000000   0.000000   0.000000   0.000000
     N  108   0.000000   0.000000   0.000000   0.000000   0.000000   0.000000
     C  109   0.000000   0.000000   0.000000   0.000000   0.000000   0.000000
     C  110   0.000000   0.000000   0.000000   0.000000   0.000000   0.000000
     H  111   0.000000   0.000000   0.000000   0.000000   0.000000   0.000000
     H  112   0.000000   0.000000   0.000000   0.000000   0.000002   0.000013
     H  113   0.000000   0.000000   0.000000   0.000000   0.000000   0.000000
     H  114   0.000000   0.000000   0.000000   0.000000   0.000000   0.000000
     H  115   0.000000   0.000000   0.000000   0.000000   0.000000   0.000000
     C  116   0.000000   0.000000   0.000000   0.000000   0.000000   0.000000
     C  117   0.000000   0.000000   0.000000   0.000000   0.000000   0.000001
     C  118   0.000000   0.000000   0.000000   0.000000   0.000000   0.000000
     C  119   0.000000   0.000000   0.000000   0.000000   0.000000   0.000000
     C  120   0.000000   0.000000   0.000000   0.000000   0.000000   0.000000
     N  121   0.000000   0.000000   0.000000   0.000000   0.000000   0.000000
     C  122   0.000000   0.000000   0.000000   0.000000   0.000000   0.000000
     C  123   0.000000   0.000000   0.000000   0.000000   0.000000   0.000000
     H  124   0.000000   0.000000   0.000000   0.000000   0.000000   0.000000
     H  125   0.000000   0.000000   0.000000   0.000000   0.000000   0.000000
     H  126   0.000000   0.000000   0.000000   0.000000   0.000000   0.000000
     H  127   0.000000   0.000000   0.000000   0.000000   0.000000   0.000000
     H  128   0.000000   0.000000   0.000000   0.000000   0.000000   0.000000
     C  129   0.000000   0.000000   0.000000   0.000000   0.000000   0.000000


                  H 37       H 38       H 39       H 40       C 41       C 42
 ------------------------------------------------------------------------------
     H  130   0.000000   0.000000   0.000000   0.000000   0.000000   0.000000
     H  131   0.000000   0.000000   0.000000   0.000000   0.000000   0.000000
     H  132   0.000000   0.000000   0.000000   0.000001   0.000003   0.000005
     H  133   0.000000   0.000000   0.000000   0.000000   0.000045   0.000003
     C  134   0.000000   0.000000   0.000000   0.000000   0.000000   0.000001
     C  135   0.000000   0.000000   0.000000   0.000000   0.000000   0.000003
     C  136   0.000000   0.000000   0.000000   0.000000   0.000000   0.000000
     C  137   0.000000   0.000000   0.000000   0.000000   0.000001   0.000001
     C  138   0.000000   0.000000   0.000000   0.000000   0.000000   0.000000
     N  139   0.000000   0.000000   0.000000   0.000000   0.000000   0.000000
     C  140   0.000000   0.000000   0.000000   0.000000   0.000000   0.000000
     C  141   0.000000   0.000000   0.000000   0.000000   0.000000   0.000000
     H  142   0.000000   0.000000   0.000000   0.000000   0.000000   0.000000
     H  143   0.000000   0.000000   0.000000   0.000000   0.000000   0.000000
     H  144   0.000000   0.000000   0.000000   0.000000   0.000000   0.000000
     H  145   0.000000   0.000000   0.000000   0.000000   0.000000   0.000000
     C  146   0.000000   0.000000   0.000000   0.000000   0.000000   0.000000
     C  147   0.000000   0.000000   0.000000   0.000000   0.000000   0.000000
     C  148   0.000000   0.000000   0.000000   0.000000   0.000000   0.000000
     C  149   0.000000   0.000000   0.000000   0.000000   0.000000   0.000000
     C  150   0.000000   0.000000   0.000000   0.000000   0.000000   0.000000
     N  151   0.000000   0.000000   0.000000   0.000000   0.000000   0.000000
     C  152   0.000000   0.000000   0.000000   0.000000   0.000000   0.000000
     C  153   0.000000   0.000000   0.000000   0.000000   0.000000   0.000000
     H  154   0.000000   0.000000   0.000000   0.000000   0.000000   0.000000
     H  155   0.000000   0.000000   0.000000   0.000000   0.000000   0.000000
     H  156   0.000000   0.000000   0.000000   0.000000   0.000000   0.000000
     H  157   0.000000   0.000000   0.000000   0.000000   0.000000   0.000000
     H  158   0.000000   0.000000   0.000000   0.000000   0.000000   0.000000
     C  159   0.000000   0.000001   0.000001   0.000000   0.000000   0.000000
     C  160   0.000000   0.000004   0.000003   0.000000   0.000000   0.000000
     C  161   0.000000   0.000001   0.000000   0.000000   0.000000   0.000000
     C  162   0.000000   0.000000   0.000000   0.000000   0.000000   0.000000
     C  163   0.000000   0.000000   0.000000   0.000000   0.000000   0.000001
     C  164   0.000000   0.000001   0.000000   0.000000   0.000001   0.000004
     C  165   0.000000   0.000002   0.000001   0.000000   0.000000   0.000000
     C  166   0.000004   0.000070   0.000048   0.000000   0.000000   0.000000
     H  167   0.000000   0.000000   0.000000   0.000000   0.000000   0.000000
     H  168   0.000000   0.000000   0.000000   0.000000   0.000000   0.000000
     H  169   0.000000   0.000001   0.000000   0.000000   0.000000   0.000000
     H  170   0.000000   0.000007   0.000002   0.000000   0.000000   0.000000
     H  171   0.000000   0.000000   0.000000   0.000000   0.000000   0.000000
     H  172   0.000000   0.000000   0.000000   0.000000   0.000000   0.000000
     C  173   0.000000   0.000000   0.000000   0.000000   0.000001   0.000013
     C  174   0.000000   0.000000   0.000000   0.000000   0.000036   0.000154
     H  175   0.000000   0.000000   0.000000   0.000000   0.000000   0.000000
     H  176   0.000000   0.000000   0.000000   0.000000   0.000001   0.000001


                  H 37       H 38       H 39       H 40       C 41       C 42
 ------------------------------------------------------------------------------
     H  177   0.000000   0.000000   0.000000   0.000000   0.000003   0.000012
     C  178   0.000000   0.000000   0.000000   0.000000   0.000000   0.000000
     C  179   0.000000   0.000000   0.000000   0.000000   0.000000   0.000000
     C  180   0.000000   0.000000   0.000000   0.000000   0.000000   0.000000
     C  181   0.000000   0.000000   0.000000   0.000000   0.000000   0.000000
     C  182   0.000000   0.000000   0.000000   0.000000   0.000000   0.000000
     N  183   0.000000   0.000000   0.000000   0.000000   0.000000   0.000000
     C  184   0.000000   0.000000   0.000000   0.000000   0.000000   0.000000
     C  185   0.000000   0.000000   0.000000   0.000000   0.000000   0.000000
     H  186   0.000000   0.000000   0.000000   0.000000   0.000000   0.000000
     H  187   0.000000   0.000000   0.000000   0.000000   0.000000   0.000000
     H  188   0.000000   0.000000   0.000000   0.000000   0.000000   0.000000
     H  189   0.000000   0.000000   0.000000   0.000000   0.000000   0.000000
     H  190   0.000000   0.000000   0.000000   0.000000   0.000000   0.000000
     H  191   0.000000   0.000000   0.000000   0.000000   0.000000   0.000000
     H  192   0.000000   0.000000   0.000000   0.000000   0.000000   0.000000
     C  193   0.000000   0.000000   0.000000   0.000000   0.000000   0.000000
     C  194   0.000000   0.000000   0.000000   0.000000   0.000000   0.000000
     C  195   0.000000   0.000000   0.000000   0.000000   0.000000   0.000000
     C  196   0.000000   0.000000   0.000000   0.000000   0.000000   0.000000
     C  197   0.000000   0.000010   0.000000   0.000000   0.000000   0.000000
     N  198   0.000000   0.000000   0.000000   0.000000   0.000000   0.000000
     C  199   0.000000   0.000010   0.000002   0.000000   0.000000   0.000000
     C  200   0.000000   0.000000   0.000000   0.000000   0.000000   0.000000
     H  201   0.000000   0.000000   0.000000   0.000000   0.000000   0.000000
     H  202   0.000000   0.000000   0.000000   0.000000   0.000000   0.000000
     H  203   0.000000   0.000000   0.000000   0.000000   0.000000   0.000000
     H  204   0.000000   0.000000   0.000002   0.000000   0.000000   0.000000
     H  205   0.000000   0.000000   0.000000   0.000000   0.000000   0.000000
     H  206   0.000001   0.000000   0.000000   0.000001   0.000000   0.000000
     C  207   0.000000   0.000000   0.000000   0.000000   0.000000   0.000000
     C  208   0.000000   0.000000   0.000000   0.000000   0.000000   0.000000
     C  209   0.000000   0.000000   0.000000   0.000000   0.000000   0.000000
     C  210   0.000004   0.000001   0.000000   0.000001   0.000001   0.000000
     C  211   0.000000   0.000000   0.000000   0.000000   0.000000   0.000000
     N  212   0.000000   0.000000   0.000000   0.000000   0.000000   0.000000
     C  213   0.000000   0.000000   0.000000   0.000000   0.000000   0.000000
     C  214   0.000000   0.000001   0.000000   0.000000   0.000000   0.000000
     H  215   0.000000   0.000000   0.000000   0.000000   0.000000   0.000000
     H  216   0.000000   0.000000   0.000000   0.000000   0.000000   0.000000
     H  217   0.000000   0.000000   0.000000   0.000000   0.000000   0.000000
     H  218   0.000000   0.000016   0.000000   0.000000   0.000000   0.000000
     H  219   0.000000   0.000000   0.000000   0.000000   0.000000   0.000000
     H  220   0.000000   0.000003   0.000000   0.000000   0.000000   0.000000
     H  221   0.000000   0.000000   0.000000   0.000000   0.000000   0.000000
     C  222   0.000000   0.000000   0.000000   0.000000   0.000000   0.000000
     C  223   0.000000   0.000000   0.000000   0.000000   0.000000   0.000000


                  H 37       H 38       H 39       H 40       C 41       C 42
 ------------------------------------------------------------------------------
     C  224   0.000000   0.000000   0.000000   0.000000   0.000000   0.000000
     C  225   0.000000   0.000000   0.000000   0.000000   0.000000   0.000000
     C  226   0.000000   0.000000   0.000000   0.000000   0.000000   0.000000
     N  227   0.000000   0.000000   0.000000   0.000000   0.000000   0.000000
     C  228   0.000000   0.000000   0.000000   0.000000   0.000000   0.000000
     C  229   0.000000   0.000000   0.000000   0.000000   0.000000   0.000000
     H  230   0.000000   0.000000   0.000000   0.000000   0.000000   0.000000
     H  231   0.000000   0.000000   0.000000   0.000000   0.000000   0.000000
     H  232   0.000000   0.000000   0.000000   0.000000   0.000000   0.000000
     H  233   0.000000   0.000000   0.000000   0.000000   0.000000   0.000000
     H  234   0.000000   0.000000   0.000000   0.000000   0.000000   0.000000
     H  235   0.000000   0.000000   0.000001   0.000000   0.000000   0.000000
     H  236   0.000000   0.000000   0.000000   0.000000   0.000000   0.000000
     C  237   0.000000   0.000000   0.000000   0.000000   0.000000   0.000000
     C  238   0.000000   0.000000   0.000000   0.000000   0.000000   0.000000
     C  239   0.000000   0.000000   0.000000   0.000000   0.000000   0.000000
     C  240   0.000000   0.000000   0.000000   0.000000   0.000000   0.000000
     C  241   0.000000   0.000000   0.000000   0.000000   0.000000   0.000000
     N  242   0.000000   0.000000   0.000000   0.000000   0.000000   0.000000
     C  243   0.000000   0.000000   0.000000   0.000000   0.000000   0.000000
     C  244   0.000000   0.000000   0.000000   0.000000   0.000000   0.000000
     H  245   0.000000   0.000000   0.000000   0.000000   0.000000   0.000000
     H  246   0.000000   0.000000   0.000000   0.000000   0.000000   0.000000
     H  247   0.000000   0.000000   0.000000   0.000000   0.000000   0.000000
     H  248   0.000000   0.000000   0.000000   0.000000   0.000000   0.000000
     H  249   0.000000   0.000000   0.000000   0.000000   0.000000   0.000000
     H  250   0.000000   0.000000   0.000000   0.000000   0.000000   0.000000
     C  251   0.000000   0.000000   0.000000   0.000000   0.000000   0.000000
     C  252   0.000000   0.000000   0.000000   0.000000   0.000000   0.000000
     C  253   0.000000   0.000000   0.000000   0.000000   0.000000   0.000000
     C  254   0.000000   0.000000   0.000000   0.000000   0.000000   0.000000
     C  255   0.000000   0.000000   0.000000   0.000000   0.000000   0.000000
     N  256   0.000000   0.000000   0.000000   0.000000   0.000000   0.000000
     C  257   0.000000   0.000000   0.000000   0.000000   0.000000   0.000000
     C  258   0.000000   0.000000   0.000000   0.000000   0.000000   0.000000
     H  259   0.000000   0.000000   0.000000   0.000000   0.000000   0.000000
     H  260   0.000000   0.000000   0.000000   0.000000   0.000000   0.000000
     H  261   0.000000   0.000000   0.000000   0.000000   0.000000   0.000000
     H  262   0.000000   0.000000   0.000000   0.000000   0.000000   0.000000
     H  263   0.000000   0.000000   0.000000   0.000000   0.000000   0.000000
     H  264   0.000000   0.000000   0.000000   0.000000   0.000000   0.000000
     C  265   0.000000   0.000000   0.000000   0.000000   0.000000   0.000000
     H  266   0.000000   0.000000   0.000000   0.000000   0.000000   0.000000
     H  267   0.000000   0.000000   0.000000   0.000000   0.000000   0.000000
     H  268   0.000000   0.000000   0.000000   0.000000   0.000000   0.000000
     C  269   0.000001   0.000002   0.000006   0.000000   0.000000   0.000000
     C  270   0.000005   0.000033   0.000005   0.000000   0.000000   0.000000


                  H 37       H 38       H 39       H 40       C 41       C 42
 ------------------------------------------------------------------------------
     C  271   0.000008   0.001080   0.000052   0.000000   0.000000   0.000000
     C  272   0.000001   0.000007   0.000003   0.000000   0.000000   0.000001
     C  273   0.000003   0.001500   0.000004   0.000000   0.000000   0.000000
     N  274   0.000006   0.000023   0.000015   0.000000   0.000000   0.000000
     C  275   0.000001   0.000791   0.000231   0.000000   0.000000   0.000000
     C  276   0.000289   0.002516   0.002788   0.000017   0.000007   0.000001
     H  277   0.000000   0.000157   0.000116   0.000000   0.000000   0.000000
     H  278   0.000000   0.000000   0.000000   0.000000   0.000000   0.000000
     H  279   0.000000   0.000000   0.000000   0.000000   0.000000   0.000000
     H  280   0.000000   0.000013   0.000992   0.000000   0.000000   0.000000
     H  281   0.000056   0.000291   0.005200   0.000038   0.000000   0.000000
     H  282   0.000974   0.005583   0.000505   0.000016   0.000000   0.000000
     C  283   0.000000   0.000000   0.000000   0.000000   0.000001   0.000015
     C  284   0.000000   0.000000   0.000000   0.000000   0.000039   0.000340
     C  285   0.000000   0.000000   0.000000   0.000000   0.000026   0.006389
     C  286   0.000000   0.000000   0.000000   0.000000   0.000003   0.000020
     C  287   0.000000   0.000000   0.000000   0.000000   0.000014   0.000400
     N  288   0.000000   0.000000   0.000000   0.000000   0.000001   0.000123
     C  289   0.000002   0.000000   0.000001   0.000003   0.002846   0.006313
     C  290   0.000001   0.000000   0.000000   0.000003   0.000094   0.000465
     H  291   0.000000   0.000000   0.000000   0.000000   0.000001   0.000052
     H  292   0.000000   0.000000   0.000000   0.000000   0.000000   0.000001
     H  293   0.000000   0.000000   0.000000   0.000000   0.000593   0.001648
     H  294   0.000000   0.000000   0.000000   0.000001   0.000018   0.000115
     H  295   0.000000   0.000000   0.000000   0.000000   0.000036   0.000011
     H  296   0.000000   0.000000   0.000000   0.000000   0.000000   0.000010
     C  297   0.000000   0.000000   0.000000   0.000001   0.000281   0.010444
     C  298   0.000000   0.000000   0.000000   0.000003   0.001525   0.005282
     C  299   0.000000   0.000000   0.000000   0.000001   0.000221   0.009717
     C  300   0.000000   0.000000   0.000000   0.000000   0.000039   0.000124
     C  301   0.000000   0.000000   0.000000   0.000000   0.000007   0.000110
     N  302   0.000000   0.000000   0.000000   0.000001   0.000095   0.003996
     C  303   0.000000   0.000000   0.000001   0.000030   0.005037   0.958727
     C  304   0.000000   0.000000   0.000000   0.000001   0.008560   0.970354
     H  305   0.000000   0.000000   0.000000   0.000000   0.000008   0.000038
     H  306   0.000000   0.000000   0.000000   0.000001   0.002425   0.003672
     H  307   0.000000   0.000000   0.000000   0.000001   0.002022   0.003395
     H  308   0.000000   0.000000   0.000000   0.000000   0.000001   0.000002
     H  309   0.000000   0.000000   0.000000   0.000000   0.000007   0.000049
     C  310   0.000000   0.000000   0.000000   0.000000   0.000000   0.000001
     C  311   0.000000   0.000000   0.000000   0.000000   0.000000   0.000000
     C  312   0.000000   0.000000   0.000000   0.000000   0.000000   0.000000
     C  313   0.000000   0.000000   0.000000   0.000000   0.000001   0.000005
     C  314   0.000000   0.000000   0.000000   0.000000   0.000000   0.000000
     N  315   0.000000   0.000000   0.000000   0.000000   0.000000   0.000001
     C  316   0.000000   0.000000   0.000000   0.000000   0.000000   0.000000
     C  317   0.000000   0.000000   0.000000   0.000000   0.000000   0.000000


                  H 37       H 38       H 39       H 40       C 41       C 42
 ------------------------------------------------------------------------------
     H  318   0.000000   0.000000   0.000000   0.000000   0.000000   0.000000
     H  319   0.000000   0.000000   0.000000   0.000000   0.000000   0.000000
     H  320   0.000000   0.000000   0.000000   0.000000   0.000000   0.000000
     H  321   0.000000   0.000000   0.000000   0.000000   0.000000   0.000000
     H  322   0.000000   0.000000   0.000000   0.000000   0.000000   0.000000
     H  323   0.000000   0.000000   0.000000   0.000000   0.000000   0.000000
     H  324   0.000000   0.000000   0.000000   0.000000   0.000000   0.000000


                  H 43       H 44       C 45       C 46       C 47       C 48
 ------------------------------------------------------------------------------
     H   43   0.991723
     H   44   0.000174   0.989331
     C   45   0.000000   0.000000   3.952211
     C   46   0.000000   0.000000   1.403243   3.959059
     C   47   0.000000   0.000000   0.005725   1.411053   3.953947
     C   48   0.000000   0.000000   1.409958   0.004685   0.119364   3.941561
     C   49   0.000000   0.000000   0.119598   0.004427   1.398794   0.004043
     N   50   0.000000   0.000000   0.014888   0.107451   0.015218   1.430492
     C   51   0.000001   0.000000   0.008397   0.980341   0.007938   0.004591
     C   52   0.000017   0.000000   0.003951   0.003448   0.010590   0.000335
     H   53   0.000000   0.000000   0.949440   0.005322   0.004362   0.004633
     H   54   0.000000   0.000000   0.009112   0.004587   0.000038   0.953183
     H   55   0.000000   0.000000   0.002287   0.002744   0.005087   0.000030
     H   56   0.000003   0.000000   0.000023   0.001296   0.000762   0.000007
     H   57   0.000000   0.000000   0.004533   0.005262   0.949284   0.000137
     C   58   0.000000   0.000000   0.000019   0.000030   0.000127   0.000010
     C   59   0.000000   0.000000   0.000566   0.001317   0.001863   0.000164
     C   60   0.000000   0.000000   0.000084   0.000887   0.000137   0.000015
     C   61   0.000000   0.000000   0.000042   0.000017   0.000065   0.000003
     C   62   0.000000   0.000000   0.000108   0.000039   0.000112   0.000004
     N   63   0.000000   0.000000   0.000009   0.000018   0.000034   0.000005
     C   64   0.000000   0.000000   0.006567   0.004451   0.006796   0.000058
     C   65   0.000000   0.000000   0.009788   0.001170   0.000084   0.000663
     H   66   0.000000   0.000000   0.000034   0.002252   0.003041   0.000004
     H   67   0.000000   0.000000   0.000002   0.000006   0.000009   0.000001
     H   68   0.000000   0.000000   0.000002   0.000001   0.000003   0.000000
     H   69   0.000000   0.000000   0.000251   0.004632   0.000309   0.000040
     H   70   0.000000   0.000000   0.002352   0.000297   0.000021   0.000009
     H   71   0.000000   0.000000   0.000074   0.000037   0.000008   0.000011
     H   72   0.000000   0.000000   0.000000   0.000004   0.000000   0.000000
     C   73   0.000000   0.000000   0.000004   0.000012   0.000037   0.000006
     C   74   0.000000   0.000000   0.000000   0.000000   0.000001   0.000001
     C   75   0.000000   0.000000   0.000001   0.000000   0.000001   0.000000
     C   76   0.000000   0.000000   0.000000   0.000000   0.000002   0.000001
     C   77   0.000000   0.000000   0.000001   0.000000   0.000000   0.000000
     N   78   0.000000   0.000000   0.000001   0.000000   0.000001   0.000000
     C   79   0.000000   0.000000   0.000104   0.000007   0.000004   0.000007
     C   80   0.000000   0.000000   0.000109   0.000024   0.000023   0.000017
     H   81   0.000000   0.000000   0.000000   0.000000   0.000000   0.000000
     H   82   0.000000   0.000000   0.000000   0.000000   0.000000   0.000000
     H   83   0.000000   0.000000   0.000000   0.000000   0.000002   0.000000
     H   84   0.000000   0.000000   0.000000   0.000000   0.000000   0.000000
     H   85   0.000000   0.000000   0.000009   0.000001   0.000000   0.000001
     H   86   0.000000   0.000000   0.000093   0.000007   0.000001   0.000009
     H   87   0.000000   0.000000   0.000051   0.000037   0.000000   0.000006
     C   88   0.000000   0.000000   0.000000   0.000000   0.000000   0.000000


                  H 43       H 44       C 45       C 46       C 47       C 48
 ------------------------------------------------------------------------------
     C   89   0.000000   0.000000   0.000000   0.000000   0.000000   0.000000
     C   90   0.000000   0.000000   0.000000   0.000000   0.000000   0.000000
     C   91   0.000000   0.000000   0.000000   0.000000   0.000000   0.000000
     C   92   0.000000   0.000000   0.000000   0.000000   0.000000   0.000000
     N   93   0.000000   0.000000   0.000000   0.000000   0.000000   0.000000
     C   94   0.000000   0.000000   0.000001   0.000000   0.000000   0.000000
     C   95   0.000000   0.000000   0.000002   0.000001   0.000000   0.000000
     H   96   0.000000   0.000000   0.000000   0.000000   0.000000   0.000000
     H   97   0.000000   0.000000   0.000000   0.000000   0.000000   0.000000
     H   98   0.000000   0.000000   0.000000   0.000000   0.000000   0.000000
     H   99   0.000000   0.000000   0.000000   0.000000   0.000000   0.000000
     H  100   0.000000   0.000000   0.000000   0.000000   0.000000   0.000000
     H  101   0.000000   0.000000   0.000000   0.000000   0.000000   0.000000
     H  102   0.000000   0.000000   0.000000   0.000000   0.000000   0.000000
     C  103   0.000000   0.000000   0.000000   0.000000   0.000000   0.000000
     C  104   0.000000   0.000000   0.000000   0.000000   0.000000   0.000000
     C  105   0.000000   0.000000   0.000000   0.000000   0.000000   0.000000
     C  106   0.000000   0.000000   0.000000   0.000000   0.000000   0.000000
     C  107   0.000000   0.000000   0.000000   0.000000   0.000000   0.000000
     N  108   0.000000   0.000000   0.000000   0.000000   0.000000   0.000000
     C  109   0.000000   0.000000   0.000000   0.000000   0.000000   0.000000
     C  110   0.000000   0.000000   0.000000   0.000000   0.000000   0.000000
     H  111   0.000000   0.000000   0.000000   0.000000   0.000000   0.000000
     H  112   0.000000   0.000002   0.000000   0.000000   0.000000   0.000000
     H  113   0.000000   0.000000   0.000000   0.000000   0.000000   0.000000
     H  114   0.000000   0.000000   0.000000   0.000000   0.000000   0.000000
     H  115   0.000000   0.000000   0.000000   0.000000   0.000000   0.000000
     C  116   0.000000   0.000000   0.000000   0.000000   0.000000   0.000000
     C  117   0.000000   0.000000   0.000000   0.000000   0.000000   0.000000
     C  118   0.000000   0.000000   0.000000   0.000000   0.000000   0.000000
     C  119   0.000000   0.000000   0.000000   0.000000   0.000000   0.000000
     C  120   0.000000   0.000000   0.000000   0.000000   0.000000   0.000000
     N  121   0.000000   0.000000   0.000000   0.000000   0.000000   0.000000
     C  122   0.000000   0.000000   0.000000   0.000000   0.000000   0.000000
     C  123   0.000000   0.000000   0.000000   0.000000   0.000000   0.000000
     H  124   0.000000   0.000000   0.000000   0.000000   0.000000   0.000000
     H  125   0.000000   0.000000   0.000000   0.000000   0.000000   0.000000
     H  126   0.000000   0.000000   0.000000   0.000000   0.000000   0.000000
     H  127   0.000000   0.000000   0.000000   0.000000   0.000000   0.000000
     H  128   0.000000   0.000000   0.000000   0.000000   0.000000   0.000000
     C  129   0.000000   0.000000   0.000000   0.000000   0.000000   0.000000
     H  130   0.000000   0.000000   0.000000   0.000000   0.000000   0.000000
     H  131   0.000000   0.000000   0.000000   0.000000   0.000000   0.000000
     H  132   0.000001   0.000000   0.000000   0.000000   0.000000   0.000000
     H  133   0.000001   0.000000   0.000000   0.000000   0.000000   0.000000
     C  134   0.000000   0.000005   0.000000   0.000000   0.000000   0.000000
     C  135   0.000000   0.000000   0.000000   0.000000   0.000000   0.000000


                  H 43       H 44       C 45       C 46       C 47       C 48
 ------------------------------------------------------------------------------
     C  136   0.000000   0.000000   0.000000   0.000000   0.000000   0.000000
     C  137   0.000000   0.000000   0.000000   0.000000   0.000000   0.000000
     C  138   0.000000   0.000000   0.000000   0.000000   0.000000   0.000000
     N  139   0.000000   0.000000   0.000000   0.000000   0.000000   0.000000
     C  140   0.000000   0.000000   0.000000   0.000000   0.000000   0.000000
     C  141   0.000000   0.000000   0.000000   0.000000   0.000000   0.000000
     H  142   0.000000   0.000000   0.000000   0.000000   0.000000   0.000000
     H  143   0.000000   0.000000   0.000000   0.000000   0.000000   0.000000
     H  144   0.000000   0.000000   0.000000   0.000000   0.000000   0.000000
     H  145   0.000000   0.000000   0.000000   0.000000   0.000000   0.000000
     C  146   0.000000   0.000000   0.000000   0.000000   0.000000   0.000000
     C  147   0.000000   0.000000   0.000000   0.000000   0.000000   0.000000
     C  148   0.000000   0.000000   0.000000   0.000000   0.000000   0.000000
     C  149   0.000000   0.000000   0.000000   0.000000   0.000000   0.000000
     C  150   0.000000   0.000000   0.000000   0.000000   0.000000   0.000000
     N  151   0.000000   0.000000   0.000000   0.000000   0.000000   0.000000
     C  152   0.000000   0.000000   0.000000   0.000000   0.000000   0.000000
     C  153   0.000000   0.000000   0.000000   0.000000   0.000000   0.000000
     H  154   0.000000   0.000000   0.000000   0.000000   0.000000   0.000000
     H  155   0.000000   0.000000   0.000000   0.000000   0.000000   0.000000
     H  156   0.000000   0.000000   0.000000   0.000000   0.000000   0.000000
     H  157   0.000000   0.000000   0.000000   0.000000   0.000000   0.000000
     H  158   0.000000   0.000000   0.000000   0.000000   0.000000   0.000000
     C  159   0.000000   0.000000   0.000000   0.000000   0.000000   0.000000
     C  160   0.000000   0.000000   0.000000   0.000000   0.000000   0.000000
     C  161   0.000000   0.000000   0.000000   0.000000   0.000000   0.000000
     C  162   0.000000   0.000000   0.000000   0.000000   0.000000   0.000000
     C  163   0.000000   0.000000   0.000000   0.000000   0.000000   0.000000
     C  164   0.000000   0.000000   0.000000   0.000000   0.000000   0.000000
     C  165   0.000000   0.000000   0.000000   0.000001   0.000000   0.000000
     C  166   0.000000   0.000000   0.000000   0.000003   0.000000   0.000000
     H  167   0.000000   0.000000   0.000000   0.000000   0.000000   0.000000
     H  168   0.000000   0.000000   0.000000   0.000000   0.000000   0.000000
     H  169   0.000000   0.000000   0.000000   0.000000   0.000000   0.000000
     H  170   0.000000   0.000000   0.000000   0.000000   0.000000   0.000000
     H  171   0.000000   0.000000   0.000000   0.000000   0.000000   0.000000
     H  172   0.000000   0.000000   0.000000   0.000000   0.000000   0.000000
     C  173   0.000000   0.000002   0.000000   0.000000   0.000000   0.000000
     C  174   0.000004   0.000025   0.000000   0.000000   0.000000   0.000000
     H  175   0.000000   0.000000   0.000000   0.000000   0.000000   0.000000
     H  176   0.000000   0.000002   0.000000   0.000000   0.000000   0.000000
     H  177   0.000000   0.000002   0.000000   0.000000   0.000000   0.000000
     C  178   0.000000   0.000000   0.000000   0.000000   0.000000   0.000000
     C  179   0.000000   0.000000   0.000000   0.000000   0.000000   0.000000
     C  180   0.000000   0.000000   0.000000   0.000000   0.000000   0.000000
     C  181   0.000000   0.000000   0.000000   0.000000   0.000000   0.000000
     C  182   0.000000   0.000000   0.000000   0.000000   0.000000   0.000000


                  H 43       H 44       C 45       C 46       C 47       C 48
 ------------------------------------------------------------------------------
     N  183   0.000000   0.000000   0.000000   0.000000   0.000000   0.000000
     C  184   0.000000   0.000000   0.000000   0.000000   0.000000   0.000000
     C  185   0.000000   0.000000   0.000000   0.000000   0.000000   0.000000
     H  186   0.000000   0.000000   0.000000   0.000000   0.000000   0.000000
     H  187   0.000000   0.000000   0.000000   0.000000   0.000000   0.000000
     H  188   0.000000   0.000000   0.000000   0.000000   0.000000   0.000000
     H  189   0.000000   0.000000   0.000000   0.000000   0.000000   0.000000
     H  190   0.000000   0.000000   0.000000   0.000000   0.000000   0.000000
     H  191   0.000000   0.000000   0.000000   0.000000   0.000000   0.000000
     H  192   0.000000   0.000000   0.000000   0.000000   0.000000   0.000000
     C  193   0.000000   0.000000   0.000000   0.000000   0.000000   0.000000
     C  194   0.000000   0.000000   0.000000   0.000000   0.000000   0.000000
     C  195   0.000000   0.000000   0.000000   0.000000   0.000000   0.000000
     C  196   0.000000   0.000000   0.000000   0.000000   0.000000   0.000000
     C  197   0.000000   0.000000   0.000000   0.000000   0.000000   0.000000
     N  198   0.000000   0.000000   0.000000   0.000000   0.000000   0.000000
     C  199   0.000000   0.000000   0.000000   0.000000   0.000000   0.000000
     C  200   0.000000   0.000000   0.000000   0.000000   0.000000   0.000000
     H  201   0.000000   0.000000   0.000000   0.000000   0.000000   0.000000
     H  202   0.000000   0.000000   0.000000   0.000000   0.000000   0.000000
     H  203   0.000000   0.000000   0.000000   0.000000   0.000000   0.000000
     H  204   0.000000   0.000000   0.000000   0.000000   0.000000   0.000000
     H  205   0.000000   0.000000   0.000000   0.000000   0.000000   0.000000
     H  206   0.000000   0.000000   0.000000   0.000000   0.000000   0.000000
     C  207   0.000000   0.000000   0.000009   0.000008   0.000832   0.000178
     C  208   0.000000   0.000000   0.000001   0.000001   0.000037   0.000003
     C  209   0.000000   0.000000   0.000000   0.000000   0.000021   0.000002
     C  210   0.000000   0.000000   0.000016   0.000029   0.001744   0.000005
     C  211   0.000000   0.000000   0.000001   0.000001   0.000042   0.000000
     N  212   0.000000   0.000000   0.000001   0.000003   0.000077   0.000002
     C  213   0.000000   0.000000   0.000000   0.000000   0.000001   0.000000
     C  214   0.000000   0.000000   0.000000   0.000000   0.000000   0.000000
     H  215   0.000000   0.000000   0.000000   0.000000   0.000000   0.000000
     H  216   0.000000   0.000000   0.000000   0.000000   0.000003   0.000001
     H  217   0.000000   0.000000   0.000000   0.000001   0.000042   0.000006
     H  218   0.000000   0.000000   0.000000   0.000003   0.000020   0.000000
     H  219   0.000000   0.000000   0.000000   0.000000   0.000000   0.000000
     H  220   0.000000   0.000000   0.000000   0.000000   0.000000   0.000000
     H  221   0.000000   0.000000   0.000000   0.000000   0.000000   0.000000
     C  222   0.000000   0.000000   0.000000   0.000000   0.000000   0.000008
     C  223   0.000000   0.000000   0.000000   0.000000   0.000000   0.000003
     C  224   0.000000   0.000000   0.000000   0.000000   0.000000   0.000000
     C  225   0.000000   0.000000   0.000009   0.000003   0.000000   0.000344
     C  226   0.000000   0.000000   0.000000   0.000000   0.000000   0.000005
     N  227   0.000000   0.000000   0.000000   0.000000   0.000000   0.000007
     C  228   0.000000   0.000000   0.000000   0.000000   0.000000   0.000000
     C  229   0.000000   0.000000   0.000000   0.000000   0.000000   0.000000


                  H 43       H 44       C 45       C 46       C 47       C 48
 ------------------------------------------------------------------------------
     H  230   0.000000   0.000000   0.000000   0.000000   0.000000   0.000001
     H  231   0.000000   0.000000   0.000001   0.000000   0.000000   0.000006
     H  232   0.000000   0.000000   0.000000   0.000000   0.000000   0.000000
     H  233   0.000000   0.000000   0.000000   0.000000   0.000000   0.000000
     H  234   0.000000   0.000000   0.000000   0.000000   0.000000   0.000000
     H  235   0.000000   0.000000   0.000000   0.000000   0.000000   0.000000
     H  236   0.000000   0.000000   0.000000   0.000000   0.000000   0.000000
     C  237   0.000000   0.000000   0.000000   0.000000   0.000000   0.000000
     C  238   0.000000   0.000000   0.000000   0.000000   0.000000   0.000000
     C  239   0.000000   0.000000   0.000000   0.000000   0.000000   0.000000
     C  240   0.000000   0.000000   0.000000   0.000000   0.000000   0.000000
     C  241   0.000000   0.000000   0.000000   0.000000   0.000000   0.000000
     N  242   0.000000   0.000000   0.000000   0.000000   0.000000   0.000000
     C  243   0.000000   0.000000   0.000000   0.000000   0.000000   0.000000
     C  244   0.000000   0.000000   0.000000   0.000000   0.000000   0.000000
     H  245   0.000000   0.000000   0.000000   0.000000   0.000000   0.000000
     H  246   0.000000   0.000000   0.000000   0.000000   0.000000   0.000000
     H  247   0.000000   0.000000   0.000000   0.000000   0.000000   0.000000
     H  248   0.000000   0.000000   0.000000   0.000000   0.000000   0.000000
     H  249   0.000000   0.000000   0.000000   0.000000   0.000000   0.000000
     H  250   0.000000   0.000000   0.000000   0.000000   0.000000   0.000000
     C  251   0.000000   0.000000   0.000000   0.000000   0.000000   0.000000
     C  252   0.000000   0.000000   0.000000   0.000000   0.000000   0.000000
     C  253   0.000000   0.000000   0.000000   0.000000   0.000000   0.000000
     C  254   0.000000   0.000000   0.000000   0.000000   0.000000   0.000000
     C  255   0.000000   0.000000   0.000000   0.000000   0.000000   0.000000
     N  256   0.000000   0.000000   0.000000   0.000000   0.000000   0.000000
     C  257   0.000000   0.000000   0.000000   0.000000   0.000000   0.000000
     C  258   0.000000   0.000000   0.000000   0.000000   0.000000   0.000000
     H  259   0.000000   0.000000   0.000000   0.000000   0.000000   0.000000
     H  260   0.000000   0.000000   0.000000   0.000000   0.000000   0.000000
     H  261   0.000000   0.000000   0.000000   0.000000   0.000000   0.000000
     H  262   0.000000   0.000000   0.000000   0.000000   0.000000   0.000000
     H  263   0.000000   0.000000   0.000000   0.000000   0.000000   0.000000
     H  264   0.000000   0.000000   0.000000   0.000000   0.000000   0.000000
     C  265   0.000000   0.000000   0.000000   0.000000   0.000000   0.000000
     H  266   0.000000   0.000000   0.000000   0.000000   0.000000   0.000000
     H  267   0.000000   0.000000   0.000000   0.000000   0.000000   0.000000
     H  268   0.000000   0.000000   0.000000   0.000000   0.000000   0.000000
     C  269   0.000000   0.000000   0.000000   0.000000   0.000000   0.000000
     C  270   0.000000   0.000000   0.000000   0.000000   0.000000   0.000000
     C  271   0.000000   0.000000   0.000000   0.000000   0.000000   0.000000
     C  272   0.000000   0.000000   0.000000   0.000000   0.000000   0.000000
     C  273   0.000000   0.000000   0.000000   0.000000   0.000000   0.000000
     N  274   0.000000   0.000000   0.000000   0.000000   0.000000   0.000000
     C  275   0.000000   0.000000   0.000002   0.000013   0.000000   0.000000
     C  276   0.000000   0.000000   0.000010   0.000081   0.000004   0.000002


                  H 43       H 44       C 45       C 46       C 47       C 48
 ------------------------------------------------------------------------------
     H  277   0.000000   0.000000   0.000000   0.000000   0.000000   0.000000
     H  278   0.000000   0.000000   0.000000   0.000000   0.000000   0.000000
     H  279   0.000000   0.000000   0.000000   0.000000   0.000000   0.000000
     H  280   0.000000   0.000000   0.000000   0.000000   0.000000   0.000000
     H  281   0.000000   0.000000   0.000000   0.000000   0.000000   0.000000
     H  282   0.000000   0.000000   0.000000   0.000000   0.000000   0.000000
     C  283   0.000000   0.000002   0.000000   0.000000   0.000000   0.000000
     C  284   0.000004   0.000014   0.000000   0.000000   0.000000   0.000000
     C  285   0.000046   0.000224   0.000000   0.000000   0.000000   0.000000
     C  286   0.000000   0.000002   0.000000   0.000000   0.000000   0.000000
     C  287   0.000003   0.000035   0.000000   0.000000   0.000000   0.000000
     N  288   0.000001   0.000008   0.000000   0.000000   0.000000   0.000000
     C  289   0.000036   0.001990   0.000000   0.000000   0.000000   0.000000
     C  290   0.000006   0.000002   0.000000   0.000000   0.000000   0.000000
     H  291   0.000001   0.000003   0.000000   0.000000   0.000000   0.000000
     H  292   0.000000   0.000000   0.000000   0.000000   0.000000   0.000000
     H  293   0.000026   0.000006   0.000000   0.000000   0.000000   0.000000
     H  294   0.000000   0.000013   0.000000   0.000000   0.000000   0.000000
     H  295   0.000000   0.000006   0.000000   0.000000   0.000000   0.000000
     H  296   0.000000   0.000000   0.000000   0.000000   0.000000   0.000000
     C  297   0.000005   0.000458   0.000000   0.000000   0.000000   0.000000
     C  298   0.000004   0.001972   0.000000   0.000000   0.000000   0.000000
     C  299   0.000001   0.000171   0.000000   0.000000   0.000000   0.000000
     C  300   0.000000   0.000030   0.000000   0.000000   0.000000   0.000000
     C  301   0.000000   0.000028   0.000000   0.000000   0.000000   0.000000
     N  302   0.000000   0.000034   0.000000   0.000000   0.000000   0.000000
     C  303   0.000025   0.003958   0.000000   0.000000   0.000000   0.000000
     C  304   0.005494   0.003468   0.000000   0.000000   0.000000   0.000000
     H  305   0.000000   0.000254   0.000000   0.000000   0.000000   0.000000
     H  306   0.000050   0.002174   0.000000   0.000000   0.000000   0.000000
     H  307   0.000094   0.000855   0.000000   0.000000   0.000000   0.000000
     H  308   0.000000   0.000005   0.000000   0.000000   0.000000   0.000000
     H  309   0.000002   0.000021   0.000000   0.000000   0.000000   0.000000
     C  310   0.000000   0.000000   0.000000   0.000000   0.000000   0.000000
     C  311   0.000000   0.000000   0.000000   0.000000   0.000000   0.000000
     C  312   0.000000   0.000000   0.000000   0.000000   0.000000   0.000000
     C  313   0.000000   0.000000   0.000000   0.000000   0.000000   0.000000
     C  314   0.000000   0.000000   0.000000   0.000000   0.000000   0.000000
     N  315   0.000000   0.000000   0.000000   0.000000   0.000000   0.000000
     C  316   0.000000   0.000000   0.000000   0.000000   0.000000   0.000000
     C  317   0.000000   0.000000   0.000000   0.000000   0.000000   0.000000
     H  318   0.000000   0.000000   0.000000   0.000000   0.000000   0.000000
     H  319   0.000000   0.000000   0.000000   0.000000   0.000000   0.000000
     H  320   0.000000   0.000000   0.000000   0.000000   0.000000   0.000000
     H  321   0.000000   0.000000   0.000000   0.000000   0.000000   0.000000
     H  322   0.000000   0.000000   0.000000   0.000000   0.000000   0.000000
     H  323   0.000000   0.000000   0.000000   0.000000   0.000000   0.000000


                  H 43       H 44       C 45       C 46       C 47       C 48
 ------------------------------------------------------------------------------
     H  324   0.000000   0.000000   0.000000   0.000000   0.000000   0.000000


                  C 49       N 50       C 51       C 52       H 53       H 54
 ------------------------------------------------------------------------------
     C   49   3.936345
     N   50   1.440352   3.040516
     C   51   0.004738   0.000395   3.955947
     C   52   0.000348   0.000380   0.975545   3.940587
     H   53   0.000151   0.005796   0.001794   0.000010   0.983994
     H   54   0.008345   0.007305   0.000450   0.000067   0.000411   0.984397
     H   55   0.000174   0.000987   0.961640   0.002372   0.001327   0.000010
     H   56   0.000048   0.000005   0.003622   0.947192   0.000004   0.000001
     H   57   0.004546   0.005852   0.002112   0.000414   0.000439   0.000122
     C   58   0.000032   0.000006   0.000019   0.000073   0.000000   0.000000
     C   59   0.000939   0.000095   0.004333   0.000240   0.000002   0.000001
     C   60   0.000022   0.000022   0.004382   0.000721   0.000001   0.000001
     C   61   0.000011   0.000022   0.001521   0.000028   0.000000   0.000000
     C   62   0.000013   0.000043   0.005274   0.000119   0.000000   0.000000
     N   63   0.000006   0.000005   0.000374   0.000017   0.000000   0.000000
     C   64   0.000080   0.002558   0.951253   0.003820   0.000015   0.000003
     C   65   0.000215   0.000125   0.005051   0.004238   0.000064   0.000007
     H   66   0.000163   0.000000   0.000202   0.000024   0.000004   0.000000
     H   67   0.000008   0.000000   0.000005   0.000001   0.000000   0.000000
     H   68   0.000002   0.000000   0.000005   0.000000   0.000000   0.000000
     H   69   0.000050   0.000089   0.002509   0.000338   0.000021   0.000003
     H   70   0.000002   0.000044   0.002648   0.000040   0.009923   0.000002
     H   71   0.000008   0.000007   0.001723   0.000108   0.000008   0.000000
     H   72   0.000001   0.000000   0.000005   0.000004   0.000000   0.000000
     C   73   0.001243   0.000041   0.000002   0.000000   0.000000   0.000000
     C   74   0.000023   0.000001   0.000000   0.000000   0.000000   0.000000
     C   75   0.000013   0.000000   0.000001   0.000000   0.000000   0.000000
     C   76   0.000048   0.000001   0.000000   0.000000   0.000000   0.000000
     C   77   0.000006   0.000000   0.000004   0.000000   0.000001   0.000000
     N   78   0.000009   0.000000   0.000001   0.000000   0.000000   0.000000
     C   79   0.000002   0.000002   0.000187   0.000059   0.000001   0.000000
     C   80   0.000006   0.000009   0.001697   0.000239   0.000015   0.000000
     H   81   0.000001   0.000000   0.000000   0.000000   0.000001   0.000000
     H   82   0.000001   0.000002   0.000000   0.000000   0.000000   0.000000
     H   83   0.000051   0.000087   0.000000   0.000000   0.000000   0.000000
     H   84   0.000000   0.000000   0.000000   0.000000   0.000000   0.000000
     H   85   0.000000   0.000000   0.000002   0.000000   0.000091   0.000004
     H   86   0.000003   0.000002   0.000006   0.000000   0.000000   0.000000
     H   87   0.000001   0.000000   0.000016   0.000007   0.000010   0.000001
     C   88   0.000000   0.000000   0.000000   0.000000   0.000000   0.000000
     C   89   0.000000   0.000000   0.000000   0.000000   0.000000   0.000000
     C   90   0.000000   0.000000   0.000000   0.000000   0.000000   0.000000
     C   91   0.000000   0.000000   0.000000   0.000000   0.000000   0.000000
     C   92   0.000000   0.000000   0.000000   0.000000   0.000000   0.000000
     N   93   0.000000   0.000000   0.000000   0.000000   0.000000   0.000000
     C   94   0.000000   0.000000   0.000001   0.000000   0.000000   0.000000


                  C 49       N 50       C 51       C 52       H 53       H 54
 ------------------------------------------------------------------------------
     C   95   0.000000   0.000000   0.000035   0.000009   0.000001   0.000000
     H   96   0.000000   0.000000   0.000000   0.000000   0.000000   0.000000
     H   97   0.000000   0.000000   0.000000   0.000000   0.000000   0.000000
     H   98   0.000000   0.000000   0.000000   0.000000   0.000000   0.000000
     H   99   0.000000   0.000000   0.000006   0.000002   0.000000   0.000000
     H  100   0.000000   0.000000   0.000000   0.000000   0.000000   0.000000
     H  101   0.000000   0.000000   0.000000   0.000000   0.000000   0.000000
     H  102   0.000000   0.000000   0.000000   0.000000   0.000000   0.000000
     C  103   0.000000   0.000000   0.000000   0.000000   0.000000   0.000000
     C  104   0.000000   0.000000   0.000000   0.000000   0.000000   0.000000
     C  105   0.000000   0.000000   0.000000   0.000000   0.000000   0.000000
     C  106   0.000000   0.000000   0.000000   0.000000   0.000000   0.000000
     C  107   0.000000   0.000000   0.000000   0.000000   0.000000   0.000000
     N  108   0.000000   0.000000   0.000000   0.000000   0.000000   0.000000
     C  109   0.000000   0.000000   0.000000   0.000000   0.000000   0.000000
     C  110   0.000000   0.000000   0.000000   0.000000   0.000000   0.000000
     H  111   0.000000   0.000000   0.000000   0.000000   0.000000   0.000000
     H  112   0.000000   0.000000   0.000000   0.000000   0.000000   0.000000
     H  113   0.000000   0.000000   0.000000   0.000000   0.000000   0.000000
     H  114   0.000000   0.000000   0.000000   0.000000   0.000000   0.000000
     H  115   0.000000   0.000000   0.000000   0.000000   0.000000   0.000000
     C  116   0.000000   0.000000   0.000000   0.000000   0.000000   0.000000
     C  117   0.000000   0.000000   0.000000   0.000000   0.000000   0.000000
     C  118   0.000000   0.000000   0.000000   0.000000   0.000000   0.000000
     C  119   0.000000   0.000000   0.000000   0.000000   0.000000   0.000000
     C  120   0.000000   0.000000   0.000000   0.000000   0.000000   0.000000
     N  121   0.000000   0.000000   0.000000   0.000000   0.000000   0.000000
     C  122   0.000000   0.000000   0.000000   0.000000   0.000000   0.000000
     C  123   0.000000   0.000000   0.000000   0.000000   0.000000   0.000000
     H  124   0.000000   0.000000   0.000000   0.000000   0.000000   0.000000
     H  125   0.000000   0.000000   0.000000   0.000000   0.000000   0.000000
     H  126   0.000000   0.000000   0.000000   0.000000   0.000000   0.000000
     H  127   0.000000   0.000000   0.000000   0.000000   0.000000   0.000000
     H  128   0.000000   0.000000   0.000000   0.000000   0.000000   0.000000
     C  129   0.000000   0.000000   0.000000   0.000000   0.000000   0.000000
     H  130   0.000000   0.000000   0.000000   0.000000   0.000000   0.000000
     H  131   0.000000   0.000000   0.000000   0.000000   0.000000   0.000000
     H  132   0.000000   0.000000   0.000000   0.000000   0.000000   0.000000
     H  133   0.000000   0.000000   0.000000   0.000000   0.000000   0.000000
     C  134   0.000000   0.000000   0.000000   0.000000   0.000000   0.000000
     C  135   0.000000   0.000000   0.000000   0.000000   0.000000   0.000000
     C  136   0.000000   0.000000   0.000000   0.000000   0.000000   0.000000
     C  137   0.000000   0.000000   0.000000   0.000000   0.000000   0.000000
     C  138   0.000000   0.000000   0.000000   0.000000   0.000000   0.000000
     N  139   0.000000   0.000000   0.000000   0.000000   0.000000   0.000000
     C  140   0.000000   0.000000   0.000000   0.000000   0.000000   0.000000
     C  141   0.000000   0.000000   0.000000   0.000000   0.000000   0.000000


                  C 49       N 50       C 51       C 52       H 53       H 54
 ------------------------------------------------------------------------------
     H  142   0.000000   0.000000   0.000000   0.000000   0.000000   0.000000
     H  143   0.000000   0.000000   0.000000   0.000000   0.000000   0.000000
     H  144   0.000000   0.000000   0.000000   0.000000   0.000000   0.000000
     H  145   0.000000   0.000000   0.000000   0.000000   0.000000   0.000000
     C  146   0.000000   0.000000   0.000000   0.000000   0.000000   0.000000
     C  147   0.000000   0.000000   0.000000   0.000000   0.000000   0.000000
     C  148   0.000000   0.000000   0.000000   0.000000   0.000000   0.000000
     C  149   0.000000   0.000000   0.000000   0.000000   0.000000   0.000000
     C  150   0.000000   0.000000   0.000000   0.000000   0.000000   0.000000
     N  151   0.000000   0.000000   0.000000   0.000000   0.000000   0.000000
     C  152   0.000000   0.000000   0.000000   0.000000   0.000000   0.000000
     C  153   0.000000   0.000000   0.000000   0.000000   0.000000   0.000000
     H  154   0.000000   0.000000   0.000000   0.000000   0.000000   0.000000
     H  155   0.000000   0.000000   0.000000   0.000000   0.000000   0.000000
     H  156   0.000000   0.000000   0.000000   0.000000   0.000000   0.000000
     H  157   0.000000   0.000000   0.000000   0.000000   0.000000   0.000000
     H  158   0.000000   0.000000   0.000000   0.000000   0.000000   0.000000
     C  159   0.000000   0.000000   0.000000   0.000002   0.000000   0.000000
     C  160   0.000000   0.000000   0.000000   0.000004   0.000000   0.000000
     C  161   0.000000   0.000000   0.000000   0.000002   0.000000   0.000000
     C  162   0.000000   0.000000   0.000000   0.000000   0.000000   0.000000
     C  163   0.000000   0.000000   0.000000   0.000000   0.000000   0.000000
     C  164   0.000000   0.000000   0.000000   0.000001   0.000000   0.000000
     C  165   0.000000   0.000000   0.000002   0.000037   0.000000   0.000000
     C  166   0.000000   0.000000   0.000010   0.000146   0.000000   0.000000
     H  167   0.000000   0.000000   0.000000   0.000000   0.000000   0.000000
     H  168   0.000000   0.000000   0.000000   0.000000   0.000000   0.000000
     H  169   0.000000   0.000000   0.000000   0.000000   0.000000   0.000000
     H  170   0.000000   0.000000   0.000000   0.000002   0.000000   0.000000
     H  171   0.000000   0.000000   0.000000   0.000000   0.000000   0.000000
     H  172   0.000000   0.000000   0.000000   0.000000   0.000000   0.000000
     C  173   0.000000   0.000000   0.000000   0.000000   0.000000   0.000000
     C  174   0.000000   0.000000   0.000000   0.000001   0.000000   0.000000
     H  175   0.000000   0.000000   0.000000   0.000000   0.000000   0.000000
     H  176   0.000000   0.000000   0.000000   0.000000   0.000000   0.000000
     H  177   0.000000   0.000000   0.000000   0.000000   0.000000   0.000000
     C  178   0.000000   0.000000   0.000000   0.000000   0.000000   0.000000
     C  179   0.000000   0.000000   0.000000   0.000000   0.000000   0.000000
     C  180   0.000000   0.000000   0.000000   0.000000   0.000000   0.000000
     C  181   0.000002   0.000000   0.000000   0.000000   0.000000   0.000000
     C  182   0.000000   0.000000   0.000000   0.000000   0.000000   0.000000
     N  183   0.000000   0.000000   0.000000   0.000000   0.000000   0.000000
     C  184   0.000000   0.000000   0.000000   0.000000   0.000000   0.000000
     C  185   0.000000   0.000000   0.000000   0.000001   0.000000   0.000000
     H  186   0.000000   0.000000   0.000000   0.000000   0.000000   0.000000
     H  187   0.000000   0.000000   0.000000   0.000000   0.000000   0.000000
     H  188   0.000000   0.000000   0.000000   0.000000   0.000000   0.000000


                  C 49       N 50       C 51       C 52       H 53       H 54
 ------------------------------------------------------------------------------
     H  189   0.000000   0.000000   0.000000   0.000000   0.000000   0.000000
     H  190   0.000000   0.000000   0.000000   0.000000   0.000000   0.000000
     H  191   0.000000   0.000000   0.000000   0.000000   0.000000   0.000000
     H  192   0.000000   0.000000   0.000000   0.000000   0.000000   0.000000
     C  193   0.000000   0.000000   0.000000   0.000000   0.000000   0.000000
     C  194   0.000000   0.000000   0.000000   0.000000   0.000000   0.000000
     C  195   0.000000   0.000000   0.000000   0.000000   0.000000   0.000000
     C  196   0.000000   0.000000   0.000000   0.000000   0.000000   0.000000
     C  197   0.000000   0.000000   0.000000   0.000000   0.000000   0.000000
     N  198   0.000000   0.000000   0.000000   0.000000   0.000000   0.000000
     C  199   0.000000   0.000000   0.000000   0.000000   0.000000   0.000000
     C  200   0.000000   0.000000   0.000000   0.000000   0.000000   0.000000
     H  201   0.000000   0.000000   0.000000   0.000000   0.000000   0.000000
     H  202   0.000000   0.000000   0.000000   0.000000   0.000000   0.000000
     H  203   0.000000   0.000000   0.000000   0.000000   0.000000   0.000000
     H  204   0.000000   0.000000   0.000000   0.000000   0.000000   0.000000
     H  205   0.000000   0.000000   0.000000   0.000000   0.000000   0.000000
     H  206   0.000000   0.000000   0.000000   0.000000   0.000000   0.000000
     C  207   0.010237   0.000330   0.000014   0.000014   0.000001   0.000010
     C  208   0.000122   0.000007   0.000000   0.000003   0.000000   0.000000
     C  209   0.000081   0.000004   0.000000   0.000002   0.000000   0.000000
     C  210   0.000125   0.000020   0.000013   0.000497   0.000001   0.000001
     C  211   0.000003   0.000000   0.000000   0.000007   0.000000   0.000000
     N  212   0.000091   0.000007   0.000001   0.000013   0.000000   0.000000
     C  213   0.000003   0.000000   0.000000   0.000000   0.000000   0.000000
     C  214   0.000000   0.000000   0.000000   0.000000   0.000000   0.000000
     H  215   0.000008   0.000000   0.000000   0.000000   0.000000   0.000000
     H  216   0.000024   0.000002   0.000000   0.000000   0.000000   0.000000
     H  217   0.000838   0.000069   0.000000   0.000000   0.000000   0.000000
     H  218   0.000019   0.000002   0.000002   0.000005   0.000000   0.000000
     H  219   0.000000   0.000000   0.000000   0.000000   0.000000   0.000000
     H  220   0.000000   0.000000   0.000000   0.000000   0.000000   0.000000
     H  221   0.000000   0.000000   0.000000   0.000000   0.000000   0.000000
     C  222   0.000000   0.000000   0.000000   0.000000   0.000000   0.000001
     C  223   0.000000   0.000000   0.000000   0.000000   0.000000   0.000000
     C  224   0.000000   0.000000   0.000000   0.000000   0.000000   0.000000
     C  225   0.000005   0.000006   0.000000   0.000000   0.000001   0.000009
     C  226   0.000000   0.000000   0.000000   0.000000   0.000000   0.000000
     N  227   0.000000   0.000000   0.000000   0.000000   0.000000   0.000002
     C  228   0.000000   0.000000   0.000000   0.000000   0.000000   0.000000
     C  229   0.000000   0.000000   0.000000   0.000000   0.000000   0.000000
     H  230   0.000000   0.000000   0.000000   0.000000   0.000000   0.000001
     H  231   0.000000   0.000001   0.000000   0.000000   0.000000   0.000386
     H  232   0.000000   0.000000   0.000000   0.000000   0.000000   0.000000
     H  233   0.000000   0.000000   0.000000   0.000000   0.000000   0.000000
     H  234   0.000000   0.000000   0.000000   0.000000   0.000000   0.000000
     H  235   0.000000   0.000000   0.000000   0.000000   0.000000   0.000000


                  C 49       N 50       C 51       C 52       H 53       H 54
 ------------------------------------------------------------------------------
     H  236   0.000000   0.000000   0.000000   0.000000   0.000000   0.000000
     C  237   0.000000   0.000000   0.000000   0.000000   0.000000   0.000000
     C  238   0.000000   0.000000   0.000000   0.000000   0.000000   0.000000
     C  239   0.000000   0.000000   0.000000   0.000000   0.000000   0.000000
     C  240   0.000004   0.000000   0.000000   0.000000   0.000000   0.000000
     C  241   0.000000   0.000000   0.000000   0.000000   0.000000   0.000000
     N  242   0.000000   0.000000   0.000000   0.000000   0.000000   0.000000
     C  243   0.000000   0.000000   0.000000   0.000000   0.000000   0.000000
     C  244   0.000000   0.000000   0.000000   0.000000   0.000000   0.000000
     H  245   0.000000   0.000000   0.000000   0.000000   0.000000   0.000000
     H  246   0.000000   0.000000   0.000000   0.000000   0.000000   0.000000
     H  247   0.000000   0.000000   0.000000   0.000000   0.000000   0.000000
     H  248   0.000000   0.000000   0.000000   0.000000   0.000000   0.000000
     H  249   0.000000   0.000000   0.000000   0.000000   0.000000   0.000000
     H  250   0.000000   0.000000   0.000000   0.000000   0.000000   0.000000
     C  251   0.000000   0.000000   0.000000   0.000000   0.000000   0.000000
     C  252   0.000000   0.000000   0.000000   0.000000   0.000000   0.000000
     C  253   0.000000   0.000000   0.000000   0.000000   0.000000   0.000000
     C  254   0.000000   0.000000   0.000000   0.000000   0.000000   0.000000
     C  255   0.000000   0.000000   0.000000   0.000000   0.000000   0.000000
     N  256   0.000000   0.000000   0.000000   0.000000   0.000000   0.000000
     C  257   0.000000   0.000000   0.000000   0.000000   0.000000   0.000000
     C  258   0.000000   0.000000   0.000000   0.000000   0.000000   0.000000
     H  259   0.000000   0.000000   0.000000   0.000000   0.000000   0.000000
     H  260   0.000000   0.000000   0.000000   0.000000   0.000000   0.000000
     H  261   0.000000   0.000000   0.000000   0.000000   0.000000   0.000000
     H  262   0.000000   0.000000   0.000000   0.000000   0.000000   0.000000
     H  263   0.000000   0.000000   0.000000   0.000000   0.000000   0.000000
     H  264   0.000000   0.000000   0.000000   0.000000   0.000000   0.000000
     C  265   0.000000   0.000000   0.000000   0.000000   0.000000   0.000000
     H  266   0.000000   0.000000   0.000000   0.000000   0.000000   0.000000
     H  267   0.000000   0.000000   0.000000   0.000000   0.000000   0.000000
     H  268   0.000000   0.000000   0.000000   0.000000   0.000000   0.000000
     C  269   0.000000   0.000000   0.000000   0.000003   0.000000   0.000000
     C  270   0.000000   0.000000   0.000000   0.000002   0.000000   0.000000
     C  271   0.000000   0.000000   0.000000   0.000009   0.000000   0.000000
     C  272   0.000000   0.000000   0.000000   0.000001   0.000000   0.000000
     C  273   0.000000   0.000000   0.000000   0.000001   0.000000   0.000000
     N  274   0.000000   0.000000   0.000000   0.000008   0.000000   0.000000
     C  275   0.000000   0.000000   0.000050   0.000816   0.000000   0.000000
     C  276   0.000000   0.000001   0.000249   0.007364   0.000000   0.000000
     H  277   0.000000   0.000000   0.000000   0.000000   0.000000   0.000000
     H  278   0.000000   0.000000   0.000000   0.000000   0.000000   0.000000
     H  279   0.000000   0.000000   0.000000   0.000000   0.000000   0.000000
     H  280   0.000000   0.000000   0.000000   0.000012   0.000000   0.000000
     H  281   0.000000   0.000000   0.000004   0.000008   0.000000   0.000000
     H  282   0.000000   0.000000   0.000001   0.000006   0.000000   0.000000


                  C 49       N 50       C 51       C 52       H 53       H 54
 ------------------------------------------------------------------------------
     C  283   0.000000   0.000000   0.000000   0.000000   0.000000   0.000000
     C  284   0.000000   0.000000   0.000000   0.000000   0.000000   0.000000
     C  285   0.000000   0.000000   0.000000   0.000000   0.000000   0.000000
     C  286   0.000000   0.000000   0.000000   0.000000   0.000000   0.000000
     C  287   0.000000   0.000000   0.000000   0.000000   0.000000   0.000000
     N  288   0.000000   0.000000   0.000000   0.000000   0.000000   0.000000
     C  289   0.000000   0.000000   0.000000   0.000001   0.000000   0.000000
     C  290   0.000000   0.000000   0.000001   0.000012   0.000000   0.000000
     H  291   0.000000   0.000000   0.000000   0.000000   0.000000   0.000000
     H  292   0.000000   0.000000   0.000000   0.000000   0.000000   0.000000
     H  293   0.000000   0.000000   0.000000   0.000000   0.000000   0.000000
     H  294   0.000000   0.000000   0.000000   0.000000   0.000000   0.000000
     H  295   0.000000   0.000000   0.000000   0.000000   0.000000   0.000000
     H  296   0.000000   0.000000   0.000000   0.000000   0.000000   0.000000
     C  297   0.000000   0.000000   0.000000   0.000001   0.000000   0.000000
     C  298   0.000000   0.000000   0.000000   0.000001   0.000000   0.000000
     C  299   0.000000   0.000000   0.000000   0.000001   0.000000   0.000000
     C  300   0.000000   0.000000   0.000000   0.000000   0.000000   0.000000
     C  301   0.000000   0.000000   0.000000   0.000000   0.000000   0.000000
     N  302   0.000000   0.000000   0.000000   0.000000   0.000000   0.000000
     C  303   0.000000   0.000000   0.000003   0.000016   0.000000   0.000000
     C  304   0.000000   0.000000   0.000000   0.000007   0.000000   0.000000
     H  305   0.000000   0.000000   0.000000   0.000000   0.000000   0.000000
     H  306   0.000000   0.000000   0.000000   0.000000   0.000000   0.000000
     H  307   0.000000   0.000000   0.000000   0.000000   0.000000   0.000000
     H  308   0.000000   0.000000   0.000000   0.000000   0.000000   0.000000
     H  309   0.000000   0.000000   0.000000   0.000000   0.000000   0.000000
     C  310   0.000000   0.000000   0.000000   0.000000   0.000000   0.000000
     C  311   0.000000   0.000000   0.000000   0.000000   0.000000   0.000000
     C  312   0.000000   0.000000   0.000000   0.000000   0.000000   0.000000
     C  313   0.000000   0.000000   0.000000   0.000000   0.000000   0.000000
     C  314   0.000000   0.000000   0.000000   0.000000   0.000000   0.000000
     N  315   0.000000   0.000000   0.000000   0.000000   0.000000   0.000000
     C  316   0.000000   0.000000   0.000000   0.000000   0.000000   0.000000
     C  317   0.000000   0.000000   0.000000   0.000000   0.000000   0.000000
     H  318   0.000000   0.000000   0.000000   0.000000   0.000000   0.000000
     H  319   0.000000   0.000000   0.000000   0.000000   0.000000   0.000000
     H  320   0.000000   0.000000   0.000000   0.000000   0.000000   0.000000
     H  321   0.000000   0.000000   0.000000   0.000000   0.000000   0.000000
     H  322   0.000000   0.000000   0.000000   0.000000   0.000000   0.000000
     H  323   0.000000   0.000000   0.000000   0.000000   0.000000   0.000000
     H  324   0.000000   0.000000   0.000000   0.000000   0.000000   0.000000


                  H 55       H 56       H 57       C 58       C 59       C 60
 ------------------------------------------------------------------------------
     H   55   0.993516
     H   56   0.003816   0.986307
     H   57   0.000003   0.009385   0.986295
     C   58   0.000022   0.000007   0.000009   3.955480
     C   59   0.000155   0.000130   0.000216   1.423600   3.950534
     C   60   0.004324   0.000361   0.000016   0.004415   1.412997   3.958410
     C   61   0.000074   0.000005   0.000002   1.411274   0.005078   0.120998
     C   62   0.000301   0.000002   0.000003   0.119394   0.006678   1.378448
     N   63   0.000056   0.000001   0.000001   0.013832   0.105663   0.015347
     C   64   0.001945   0.000016   0.000029   0.004754   0.007016   0.980468
     C   65   0.000235   0.000032   0.000003   0.000017   0.005810   0.004216
     H   66   0.000009   0.000037   0.000351   0.004948   0.952135   0.004971
     H   67   0.000002   0.000000   0.000012   0.962661   0.004752   0.004919
     H   68   0.000001   0.000000   0.000000   0.008762   0.004505   0.000053
     H   69   0.000092   0.000009   0.000024   0.000298   0.004257   0.002135
     H   70   0.000720   0.000001   0.000000   0.000008   0.000149   0.001119
     H   71   0.000130   0.000000   0.000000   0.000015   0.000132   0.001750
     H   72   0.000009   0.000000   0.000000   0.000088   0.004046   0.009658
     C   73   0.000000   0.000000   0.000002   0.000000   0.000000   0.000001
     C   74   0.000000   0.000000   0.000000   0.000000   0.000000   0.000000
     C   75   0.000000   0.000000   0.000000   0.000001   0.000002   0.000003
     C   76   0.000000   0.000000   0.000000   0.000000   0.000000   0.000000
     C   77   0.000000   0.000000   0.000000   0.000009   0.000013   0.000007
     N   78   0.000000   0.000000   0.000000   0.000000   0.000001   0.000007
     C   79   0.000003   0.000000   0.000000   0.000017   0.000031   0.000048
     C   80   0.000002   0.000006   0.000000   0.000569   0.001918   0.003404
     H   81   0.000000   0.000000   0.000000   0.000000   0.000000   0.000000
     H   82   0.000000   0.000000   0.000000   0.000000   0.000000   0.000000
     H   83   0.000000   0.000000   0.000000   0.000000   0.000000   0.000000
     H   84   0.000000   0.000000   0.000000   0.000000   0.000000   0.000000
     H   85   0.000000   0.000000   0.000000   0.000000   0.000012   0.000004
     H   86   0.000001   0.000000   0.000000   0.000004   0.000021   0.001243
     H   87   0.000001   0.000000   0.000000   0.000005   0.001535   0.000525
     C   88   0.000000   0.000000   0.000000   0.000011   0.000006   0.000002
     C   89   0.000000   0.000000   0.000000   0.000002   0.000003   0.000001
     C   90   0.000000   0.000000   0.000000   0.000002   0.000000   0.000001
     C   91   0.000000   0.000000   0.000000   0.000058   0.000006   0.000001
     C   92   0.000000   0.000000   0.000000   0.000016   0.000001   0.000001
     N   93   0.000000   0.000000   0.000000   0.000042   0.000004   0.000000
     C   94   0.000000   0.000000   0.000000   0.000000   0.000001   0.000002
     C   95   0.000000   0.000000   0.000000   0.000002   0.000009   0.000016
     H   96   0.000000   0.000000   0.000000   0.000000   0.000000   0.000000
     H   97   0.000000   0.000000   0.000000   0.000003   0.000000   0.000000
     H   98   0.000000   0.000000   0.000000   0.000000   0.000000   0.000000
     H   99   0.000000   0.000000   0.000000   0.000000   0.000000   0.000002
     H  100   0.000000   0.000000   0.000000   0.000000   0.000001   0.000001


                  H 55       H 56       H 57       C 58       C 59       C 60
 ------------------------------------------------------------------------------
     H  101   0.000000   0.000000   0.000000   0.000001   0.000000   0.000000
     H  102   0.000000   0.000000   0.000000   0.000000   0.000000   0.000000
     C  103   0.000000   0.000000   0.000000   0.000000   0.000000   0.000000
     C  104   0.000000   0.000000   0.000000   0.000000   0.000000   0.000000
     C  105   0.000000   0.000000   0.000000   0.000000   0.000000   0.000000
     C  106   0.000000   0.000000   0.000000   0.000000   0.000000   0.000000
     C  107   0.000000   0.000000   0.000000   0.000000   0.000000   0.000000
     N  108   0.000000   0.000000   0.000000   0.000000   0.000000   0.000000
     C  109   0.000000   0.000000   0.000000   0.000000   0.000000   0.000000
     C  110   0.000000   0.000000   0.000000   0.000000   0.000000   0.000000
     H  111   0.000000   0.000000   0.000000   0.000000   0.000000   0.000000
     H  112   0.000000   0.000000   0.000000   0.000000   0.000000   0.000000
     H  113   0.000000   0.000000   0.000000   0.000000   0.000000   0.000000
     H  114   0.000000   0.000000   0.000000   0.000000   0.000000   0.000000
     H  115   0.000000   0.000000   0.000000   0.000000   0.000000   0.000000
     C  116   0.000000   0.000000   0.000000   0.000000   0.000000   0.000000
     C  117   0.000000   0.000000   0.000000   0.000000   0.000000   0.000000
     C  118   0.000000   0.000000   0.000000   0.000000   0.000000   0.000000
     C  119   0.000000   0.000000   0.000000   0.000000   0.000000   0.000000
     C  120   0.000000   0.000000   0.000000   0.000000   0.000000   0.000000
     N  121   0.000000   0.000000   0.000000   0.000000   0.000000   0.000000
     C  122   0.000000   0.000000   0.000000   0.000000   0.000000   0.000000
     C  123   0.000000   0.000000   0.000000   0.000000   0.000000   0.000000
     H  124   0.000000   0.000000   0.000000   0.000000   0.000000   0.000000
     H  125   0.000000   0.000000   0.000000   0.000000   0.000000   0.000000
     H  126   0.000000   0.000000   0.000000   0.000000   0.000000   0.000000
     H  127   0.000000   0.000000   0.000000   0.000000   0.000000   0.000000
     H  128   0.000000   0.000000   0.000000   0.000000   0.000000   0.000000
     C  129   0.000000   0.000000   0.000000   0.000000   0.000000   0.000000
     H  130   0.000000   0.000000   0.000000   0.000000   0.000000   0.000000
     H  131   0.000000   0.000000   0.000000   0.000000   0.000000   0.000000
     H  132   0.000000   0.000000   0.000000   0.000000   0.000000   0.000000
     H  133   0.000000   0.000000   0.000000   0.000000   0.000000   0.000000
     C  134   0.000000   0.000000   0.000000   0.000000   0.000000   0.000000
     C  135   0.000000   0.000000   0.000000   0.000000   0.000000   0.000000
     C  136   0.000000   0.000000   0.000000   0.000000   0.000000   0.000000
     C  137   0.000000   0.000000   0.000000   0.000000   0.000000   0.000000
     C  138   0.000000   0.000000   0.000000   0.000000   0.000000   0.000000
     N  139   0.000000   0.000000   0.000000   0.000000   0.000000   0.000000
     C  140   0.000000   0.000000   0.000000   0.000000   0.000000   0.000000
     C  141   0.000000   0.000000   0.000000   0.000000   0.000000   0.000000
     H  142   0.000000   0.000000   0.000000   0.000000   0.000000   0.000000
     H  143   0.000000   0.000000   0.000000   0.000000   0.000000   0.000000
     H  144   0.000000   0.000000   0.000000   0.000000   0.000000   0.000000
     H  145   0.000000   0.000000   0.000000   0.000000   0.000000   0.000000
     C  146   0.000000   0.000000   0.000000   0.000000   0.000000   0.000000
     C  147   0.000000   0.000000   0.000000   0.000000   0.000000   0.000000


                  H 55       H 56       H 57       C 58       C 59       C 60
 ------------------------------------------------------------------------------
     C  148   0.000000   0.000000   0.000000   0.000000   0.000000   0.000000
     C  149   0.000000   0.000000   0.000000   0.000000   0.000000   0.000000
     C  150   0.000000   0.000000   0.000000   0.000000   0.000000   0.000000
     N  151   0.000000   0.000000   0.000000   0.000000   0.000000   0.000000
     C  152   0.000000   0.000000   0.000000   0.000000   0.000000   0.000000
     C  153   0.000000   0.000000   0.000000   0.000000   0.000000   0.000000
     H  154   0.000000   0.000000   0.000000   0.000000   0.000000   0.000000
     H  155   0.000000   0.000000   0.000000   0.000000   0.000000   0.000000
     H  156   0.000000   0.000000   0.000000   0.000000   0.000000   0.000000
     H  157   0.000000   0.000000   0.000000   0.000000   0.000000   0.000000
     H  158   0.000000   0.000000   0.000000   0.000000   0.000000   0.000000
     C  159   0.000000   0.000000   0.000000   0.000000   0.000000   0.000000
     C  160   0.000000   0.000000   0.000000   0.000000   0.000000   0.000000
     C  161   0.000000   0.000000   0.000000   0.000000   0.000000   0.000000
     C  162   0.000000   0.000000   0.000000   0.000000   0.000000   0.000000
     C  163   0.000000   0.000000   0.000000   0.000000   0.000000   0.000000
     C  164   0.000000   0.000000   0.000000   0.000000   0.000000   0.000000
     C  165   0.000000   0.000000   0.000000   0.000000   0.000000   0.000000
     C  166   0.000000   0.000001   0.000000   0.000000   0.000000   0.000000
     H  167   0.000000   0.000000   0.000000   0.000000   0.000000   0.000000
     H  168   0.000000   0.000000   0.000000   0.000000   0.000000   0.000000
     H  169   0.000000   0.000000   0.000000   0.000000   0.000000   0.000000
     H  170   0.000000   0.000000   0.000000   0.000000   0.000000   0.000000
     H  171   0.000000   0.000000   0.000000   0.000000   0.000000   0.000000
     H  172   0.000000   0.000000   0.000000   0.000000   0.000000   0.000000
     C  173   0.000000   0.000000   0.000000   0.000000   0.000000   0.000000
     C  174   0.000000   0.000000   0.000000   0.000000   0.000000   0.000000
     H  175   0.000000   0.000000   0.000000   0.000000   0.000000   0.000000
     H  176   0.000000   0.000000   0.000000   0.000000   0.000000   0.000000
     H  177   0.000000   0.000000   0.000000   0.000000   0.000000   0.000000
     C  178   0.000000   0.000000   0.000000   0.000000   0.000000   0.000000
     C  179   0.000000   0.000000   0.000000   0.000000   0.000000   0.000000
     C  180   0.000000   0.000000   0.000000   0.000000   0.000000   0.000000
     C  181   0.000000   0.000000   0.000000   0.000000   0.000000   0.000000
     C  182   0.000000   0.000000   0.000000   0.000000   0.000000   0.000000
     N  183   0.000000   0.000000   0.000000   0.000000   0.000000   0.000000
     C  184   0.000000   0.000000   0.000000   0.000000   0.000000   0.000000
     C  185   0.000000   0.000000   0.000000   0.000000   0.000000   0.000000
     H  186   0.000000   0.000000   0.000000   0.000000   0.000000   0.000000
     H  187   0.000000   0.000000   0.000000   0.000000   0.000000   0.000000
     H  188   0.000000   0.000000   0.000000   0.000000   0.000000   0.000000
     H  189   0.000000   0.000000   0.000000   0.000000   0.000000   0.000000
     H  190   0.000000   0.000000   0.000000   0.000000   0.000000   0.000000
     H  191   0.000000   0.000000   0.000000   0.000000   0.000000   0.000000
     H  192   0.000000   0.000000   0.000000   0.000000   0.000000   0.000000
     C  193   0.000000   0.000000   0.000000   0.000000   0.000000   0.000000
     C  194   0.000000   0.000000   0.000000   0.000000   0.000000   0.000000


                  H 55       H 56       H 57       C 58       C 59       C 60
 ------------------------------------------------------------------------------
     C  195   0.000000   0.000000   0.000000   0.000000   0.000000   0.000000
     C  196   0.000000   0.000000   0.000000   0.000000   0.000000   0.000000
     C  197   0.000000   0.000000   0.000000   0.000000   0.000000   0.000000
     N  198   0.000000   0.000000   0.000000   0.000000   0.000000   0.000000
     C  199   0.000000   0.000000   0.000000   0.000000   0.000000   0.000000
     C  200   0.000000   0.000000   0.000000   0.000000   0.000000   0.000000
     H  201   0.000000   0.000000   0.000000   0.000000   0.000000   0.000000
     H  202   0.000000   0.000000   0.000000   0.000000   0.000000   0.000000
     H  203   0.000000   0.000000   0.000000   0.000000   0.000000   0.000000
     H  204   0.000000   0.000000   0.000000   0.000000   0.000000   0.000000
     H  205   0.000000   0.000000   0.000000   0.000000   0.000000   0.000000
     H  206   0.000000   0.000000   0.000000   0.000000   0.000000   0.000000
     C  207   0.000001   0.000004   0.000200   0.000004   0.000002   0.000000
     C  208   0.000000   0.000000   0.000002   0.000002   0.000000   0.000000
     C  209   0.000000   0.000000   0.000001   0.000000   0.000000   0.000000
     C  210   0.000003   0.000017   0.000262   0.000001   0.000001   0.000000
     C  211   0.000000   0.000000   0.000002   0.000000   0.000000   0.000000
     N  212   0.000000   0.000002   0.000009   0.000000   0.000000   0.000000
     C  213   0.000000   0.000000   0.000000   0.000000   0.000000   0.000000
     C  214   0.000000   0.000000   0.000000   0.000000   0.000000   0.000000
     H  215   0.000000   0.000000   0.000000   0.000000   0.000000   0.000000
     H  216   0.000000   0.000000   0.000000   0.000000   0.000000   0.000000
     H  217   0.000000   0.000001   0.000679   0.000000   0.000000   0.000000
     H  218   0.000000   0.000534   0.001748   0.000000   0.000000   0.000000
     H  219   0.000000   0.000000   0.000000   0.000000   0.000000   0.000000
     H  220   0.000000   0.000000   0.000000   0.000000   0.000000   0.000000
     H  221   0.000000   0.000000   0.000000   0.000000   0.000000   0.000000
     C  222   0.000000   0.000000   0.000000   0.000001   0.000000   0.000000
     C  223   0.000000   0.000000   0.000000   0.000001   0.000000   0.000000
     C  224   0.000000   0.000000   0.000000   0.000056   0.000004   0.000009
     C  225   0.000000   0.000000   0.000000   0.000001   0.000000   0.000000
     C  226   0.000000   0.000000   0.000000   0.000034   0.000011   0.000004
     N  227   0.000000   0.000000   0.000000   0.000002   0.000000   0.000000
     C  228   0.000000   0.000000   0.000000   0.000001   0.000000   0.000000
     C  229   0.000000   0.000000   0.000000   0.000000   0.000000   0.000000
     H  230   0.000000   0.000000   0.000000   0.000000   0.000000   0.000000
     H  231   0.000000   0.000000   0.000000   0.000000   0.000000   0.000000
     H  232   0.000000   0.000000   0.000000   0.000000   0.000000   0.000000
     H  233   0.000000   0.000000   0.000000   0.000000   0.000000   0.000000
     H  234   0.000000   0.000000   0.000000   0.000000   0.000000   0.000000
     H  235   0.000000   0.000000   0.000000   0.000002   0.000000   0.000000
     H  236   0.000000   0.000000   0.000000   0.000012   0.000000   0.000000
     C  237   0.000000   0.000000   0.000000   0.000000   0.000000   0.000000
     C  238   0.000000   0.000000   0.000000   0.000000   0.000000   0.000000
     C  239   0.000000   0.000000   0.000000   0.000000   0.000000   0.000000
     C  240   0.000000   0.000000   0.000000   0.000000   0.000000   0.000000
     C  241   0.000000   0.000000   0.000000   0.000000   0.000000   0.000000


                  H 55       H 56       H 57       C 58       C 59       C 60
 ------------------------------------------------------------------------------
     N  242   0.000000   0.000000   0.000000   0.000000   0.000000   0.000000
     C  243   0.000000   0.000000   0.000000   0.000000   0.000000   0.000000
     C  244   0.000000   0.000000   0.000000   0.000000   0.000000   0.000000
     H  245   0.000000   0.000000   0.000000   0.000000   0.000000   0.000000
     H  246   0.000000   0.000000   0.000000   0.000000   0.000000   0.000000
     H  247   0.000000   0.000000   0.000000   0.000000   0.000000   0.000000
     H  248   0.000000   0.000000   0.000000   0.000000   0.000000   0.000000
     H  249   0.000000   0.000000   0.000000   0.000000   0.000000   0.000000
     H  250   0.000000   0.000000   0.000000   0.000000   0.000000   0.000000
     C  251   0.000000   0.000000   0.000000   0.000000   0.000000   0.000000
     C  252   0.000000   0.000000   0.000000   0.000000   0.000000   0.000000
     C  253   0.000000   0.000000   0.000000   0.000000   0.000000   0.000000
     C  254   0.000000   0.000000   0.000000   0.000000   0.000000   0.000000
     C  255   0.000000   0.000000   0.000000   0.000000   0.000000   0.000000
     N  256   0.000000   0.000000   0.000000   0.000000   0.000000   0.000000
     C  257   0.000000   0.000000   0.000000   0.000001   0.000000   0.000000
     C  258   0.000000   0.000000   0.000000   0.000002   0.000000   0.000000
     H  259   0.000000   0.000000   0.000000   0.000000   0.000000   0.000000
     H  260   0.000000   0.000000   0.000000   0.000000   0.000000   0.000000
     H  261   0.000000   0.000000   0.000000   0.000000   0.000000   0.000000
     H  262   0.000000   0.000000   0.000000   0.000000   0.000000   0.000000
     H  263   0.000000   0.000000   0.000000   0.000000   0.000000   0.000000
     H  264   0.000000   0.000000   0.000000   0.000000   0.000000   0.000000
     C  265   0.000000   0.000000   0.000000   0.000003   0.000000   0.000000
     H  266   0.000000   0.000000   0.000000   0.000000   0.000000   0.000000
     H  267   0.000000   0.000000   0.000000   0.000000   0.000000   0.000000
     H  268   0.000000   0.000000   0.000000   0.000000   0.000000   0.000000
     C  269   0.000000   0.000000   0.000000   0.000000   0.000000   0.000000
     C  270   0.000000   0.000000   0.000000   0.000000   0.000000   0.000000
     C  271   0.000000   0.000001   0.000000   0.000000   0.000000   0.000000
     C  272   0.000000   0.000000   0.000000   0.000000   0.000000   0.000000
     C  273   0.000000   0.000001   0.000000   0.000000   0.000000   0.000000
     N  274   0.000000   0.000000   0.000000   0.000000   0.000000   0.000000
     C  275   0.000000   0.000009   0.000000   0.000000   0.000000   0.000001
     C  276   0.000005   0.000012   0.000001   0.000004   0.000001   0.000009
     H  277   0.000000   0.000000   0.000000   0.000000   0.000000   0.000000
     H  278   0.000000   0.000000   0.000000   0.000000   0.000000   0.000000
     H  279   0.000000   0.000000   0.000000   0.000000   0.000000   0.000000
     H  280   0.000000   0.000000   0.000000   0.000000   0.000000   0.000000
     H  281   0.000000   0.000007   0.000000   0.000002   0.000000   0.000006
     H  282   0.000000   0.000000   0.000000   0.000001   0.000000   0.000001
     C  283   0.000000   0.000000   0.000000   0.000000   0.000000   0.000000
     C  284   0.000000   0.000000   0.000000   0.000000   0.000000   0.000000
     C  285   0.000000   0.000000   0.000000   0.000000   0.000000   0.000000
     C  286   0.000000   0.000000   0.000000   0.000000   0.000000   0.000000
     C  287   0.000000   0.000000   0.000000   0.000000   0.000000   0.000000
     N  288   0.000000   0.000000   0.000000   0.000000   0.000000   0.000000


                  H 55       H 56       H 57       C 58       C 59       C 60
 ------------------------------------------------------------------------------
     C  289   0.000000   0.000001   0.000000   0.000000   0.000000   0.000000
     C  290   0.000000   0.000000   0.000000   0.000000   0.000000   0.000000
     H  291   0.000000   0.000000   0.000000   0.000000   0.000000   0.000000
     H  292   0.000000   0.000000   0.000000   0.000000   0.000000   0.000000
     H  293   0.000000   0.000000   0.000000   0.000000   0.000000   0.000000
     H  294   0.000000   0.000000   0.000000   0.000000   0.000000   0.000000
     H  295   0.000000   0.000000   0.000000   0.000000   0.000000   0.000000
     H  296   0.000000   0.000000   0.000000   0.000000   0.000000   0.000000
     C  297   0.000000   0.000000   0.000000   0.000000   0.000000   0.000000
     C  298   0.000000   0.000000   0.000000   0.000000   0.000000   0.000000
     C  299   0.000000   0.000000   0.000000   0.000000   0.000000   0.000000
     C  300   0.000000   0.000000   0.000000   0.000000   0.000000   0.000000
     C  301   0.000000   0.000000   0.000000   0.000000   0.000000   0.000000
     N  302   0.000000   0.000000   0.000000   0.000000   0.000000   0.000000
     C  303   0.000000   0.000000   0.000000   0.000000   0.000000   0.000000
     C  304   0.000000   0.000000   0.000000   0.000000   0.000000   0.000000
     H  305   0.000000   0.000000   0.000000   0.000000   0.000000   0.000000
     H  306   0.000000   0.000000   0.000000   0.000000   0.000000   0.000000
     H  307   0.000000   0.000000   0.000000   0.000000   0.000000   0.000000
     H  308   0.000000   0.000000   0.000000   0.000000   0.000000   0.000000
     H  309   0.000000   0.000000   0.000000   0.000000   0.000000   0.000000
     C  310   0.000000   0.000000   0.000000   0.000000   0.000000   0.000000
     C  311   0.000000   0.000000   0.000000   0.000000   0.000000   0.000000
     C  312   0.000000   0.000000   0.000000   0.000000   0.000000   0.000000
     C  313   0.000000   0.000000   0.000000   0.000000   0.000000   0.000000
     C  314   0.000000   0.000000   0.000000   0.000000   0.000000   0.000000
     N  315   0.000000   0.000000   0.000000   0.000000   0.000000   0.000000
     C  316   0.000000   0.000000   0.000000   0.000000   0.000000   0.000000
     C  317   0.000000   0.000000   0.000000   0.000001   0.000000   0.000000
     H  318   0.000000   0.000000   0.000000   0.000000   0.000000   0.000000
     H  319   0.000000   0.000000   0.000000   0.000000   0.000000   0.000000
     H  320   0.000000   0.000000   0.000000   0.000000   0.000000   0.000000
     H  321   0.000000   0.000000   0.000000   0.000000   0.000000   0.000000
     H  322   0.000000   0.000000   0.000000   0.000000   0.000000   0.000000
     H  323   0.000000   0.000000   0.000000   0.000000   0.000000   0.000000
     H  324   0.000000   0.000000   0.000000   0.000000   0.000000   0.000000


                  C 61       C 62       N 63       C 64       C 65       H 66
 ------------------------------------------------------------------------------
     C   61   3.943357
     C   62   0.004530   3.943984
     N   63   1.423951   1.445056   3.032373
     C   64   0.000231   0.008658   0.005373   3.953802
     C   65   0.002417   0.005754   0.000162   0.969567   3.961911
     H   66   0.004863   0.004505   0.000166   0.001712   0.000086   0.982577
     H   67   0.004822   0.000085   0.005765   0.000371   0.000000   0.000774
     H   68   0.952137   0.008426   0.007458   0.000129   0.000002   0.000439
     H   69   0.000147   0.001523   0.000134   0.963172   0.001340   0.000001
     H   70   0.000071   0.000191   0.000022   0.002945   0.962077   0.000004
     H   71   0.000058   0.000147   0.000017   0.002181   0.977801   0.000015
     H   72   0.008672   0.949914   0.007629   0.001083   0.000007   0.000488
     C   73   0.000000   0.000000   0.000000   0.000003   0.000101   0.000000
     C   74   0.000000   0.000000   0.000000   0.000003   0.000009   0.000000
     C   75   0.000000   0.000001   0.000001   0.000028   0.000353   0.000000
     C   76   0.000000   0.000000   0.000000   0.000002   0.000050   0.000000
     C   77   0.000000   0.000002   0.000006   0.000021   0.000514   0.000001
     N   78   0.000000   0.000002   0.000000   0.000010   0.000730   0.000000
     C   79   0.000003   0.000024   0.000006   0.005859   0.004882   0.000001
     C   80   0.000119   0.000690   0.000289   0.003991   0.992840   0.000115
     H   81   0.000000   0.000000   0.000000   0.000000   0.000005   0.000000
     H   82   0.000000   0.000000   0.000000   0.000000   0.000000   0.000000
     H   83   0.000000   0.000000   0.000000   0.000000   0.000000   0.000000
     H   84   0.000000   0.000000   0.000000   0.000000   0.000003   0.000000
     H   85   0.000004   0.000007   0.000002   0.000005   0.000922   0.000000
     H   86   0.000009   0.000235   0.000001   0.000385   0.001799   0.000002
     H   87   0.000002   0.000009   0.000007   0.000517   0.002245   0.001193
     C   88   0.000002   0.000000   0.000001   0.000001   0.000009   0.000003
     C   89   0.000001   0.000000   0.000000   0.000000   0.000007   0.000000
     C   90   0.000004   0.000001   0.000001   0.000000   0.000006   0.000000
     C   91   0.000003   0.000001   0.000001   0.000000   0.000001   0.000004
     C   92   0.000037   0.000000   0.000005   0.000000   0.000000   0.000000
     N   93   0.000008   0.000001   0.000001   0.000000   0.000002   0.000000
     C   94   0.000000   0.000001   0.000000   0.000002   0.000060   0.000000
     C   95   0.000003   0.000006   0.000000   0.000499   0.005076   0.000001
     H   96   0.000000   0.000000   0.000000   0.000000   0.000000   0.000002
     H   97   0.000000   0.000000   0.000000   0.000000   0.000000   0.000003
     H   98   0.000000   0.000000   0.000000   0.000003   0.000030   0.000000
     H   99   0.000000   0.000000   0.000000   0.000081   0.000381   0.000000
     H  100   0.000000   0.000000   0.000000   0.000004   0.000004   0.000001
     H  101   0.000009   0.000000   0.000000   0.000000   0.000000   0.000000
     H  102   0.000001   0.000000   0.000001   0.000000   0.000000   0.000000
     C  103   0.000000   0.000000   0.000000   0.000000   0.000000   0.000000
     C  104   0.000000   0.000000   0.000000   0.000000   0.000001   0.000000
     C  105   0.000000   0.000000   0.000000   0.000000   0.000000   0.000000
     C  106   0.000000   0.000000   0.000000   0.000000   0.000000   0.000000


                  C 61       C 62       N 63       C 64       C 65       H 66
 ------------------------------------------------------------------------------
     C  107   0.000000   0.000000   0.000000   0.000000   0.000000   0.000000
     N  108   0.000000   0.000000   0.000000   0.000000   0.000000   0.000000
     C  109   0.000000   0.000000   0.000000   0.000004   0.000010   0.000000
     C  110   0.000000   0.000000   0.000000   0.000000   0.000003   0.000000
     H  111   0.000000   0.000000   0.000000   0.000000   0.000000   0.000000
     H  112   0.000000   0.000000   0.000000   0.000000   0.000000   0.000000
     H  113   0.000000   0.000000   0.000000   0.000000   0.000000   0.000000
     H  114   0.000000   0.000000   0.000000   0.000000   0.000000   0.000000
     H  115   0.000000   0.000000   0.000000   0.000000   0.000000   0.000000
     C  116   0.000000   0.000000   0.000000   0.000000   0.000000   0.000000
     C  117   0.000000   0.000000   0.000000   0.000000   0.000000   0.000000
     C  118   0.000000   0.000000   0.000000   0.000000   0.000000   0.000000
     C  119   0.000000   0.000000   0.000000   0.000000   0.000000   0.000000
     C  120   0.000000   0.000000   0.000000   0.000000   0.000000   0.000000
     N  121   0.000000   0.000000   0.000000   0.000000   0.000000   0.000000
     C  122   0.000000   0.000000   0.000000   0.000000   0.000000   0.000000
     C  123   0.000000   0.000000   0.000000   0.000000   0.000000   0.000000
     H  124   0.000000   0.000000   0.000000   0.000000   0.000000   0.000000
     H  125   0.000000   0.000000   0.000000   0.000000   0.000000   0.000000
     H  126   0.000000   0.000000   0.000000   0.000000   0.000000   0.000000
     H  127   0.000000   0.000000   0.000000   0.000000   0.000000   0.000000
     H  128   0.000000   0.000000   0.000000   0.000000   0.000000   0.000000
     C  129   0.000000   0.000000   0.000000   0.000000   0.000000   0.000000
     H  130   0.000000   0.000000   0.000000   0.000000   0.000000   0.000000
     H  131   0.000000   0.000000   0.000000   0.000000   0.000000   0.000000
     H  132   0.000000   0.000000   0.000000   0.000000   0.000000   0.000000
     H  133   0.000000   0.000000   0.000000   0.000000   0.000000   0.000000
     C  134   0.000000   0.000000   0.000000   0.000000   0.000000   0.000000
     C  135   0.000000   0.000000   0.000000   0.000000   0.000000   0.000000
     C  136   0.000000   0.000000   0.000000   0.000000   0.000000   0.000000
     C  137   0.000000   0.000000   0.000000   0.000000   0.000000   0.000000
     C  138   0.000000   0.000000   0.000000   0.000000   0.000000   0.000000
     N  139   0.000000   0.000000   0.000000   0.000000   0.000000   0.000000
     C  140   0.000000   0.000000   0.000000   0.000000   0.000000   0.000000
     C  141   0.000000   0.000000   0.000000   0.000000   0.000000   0.000000
     H  142   0.000000   0.000000   0.000000   0.000000   0.000000   0.000000
     H  143   0.000000   0.000000   0.000000   0.000000   0.000000   0.000000
     H  144   0.000000   0.000000   0.000000   0.000000   0.000000   0.000000
     H  145   0.000000   0.000000   0.000000   0.000000   0.000000   0.000000
     C  146   0.000000   0.000000   0.000000   0.000000   0.000000   0.000000
     C  147   0.000000   0.000000   0.000000   0.000000   0.000000   0.000000
     C  148   0.000000   0.000000   0.000000   0.000000   0.000000   0.000000
     C  149   0.000006   0.000000   0.000000   0.000000   0.000000   0.000000
     C  150   0.000000   0.000000   0.000000   0.000000   0.000000   0.000000
     N  151   0.000000   0.000000   0.000000   0.000000   0.000000   0.000000
     C  152   0.000000   0.000000   0.000000   0.000000   0.000000   0.000000
     C  153   0.000000   0.000000   0.000000   0.000000   0.000000   0.000000


                  C 61       C 62       N 63       C 64       C 65       H 66
 ------------------------------------------------------------------------------
     H  154   0.000000   0.000000   0.000000   0.000000   0.000000   0.000000
     H  155   0.000000   0.000000   0.000000   0.000000   0.000000   0.000000
     H  156   0.000000   0.000000   0.000000   0.000000   0.000000   0.000000
     H  157   0.000000   0.000000   0.000000   0.000000   0.000000   0.000000
     H  158   0.000000   0.000000   0.000000   0.000000   0.000000   0.000000
     C  159   0.000000   0.000000   0.000000   0.000000   0.000000   0.000000
     C  160   0.000000   0.000000   0.000000   0.000000   0.000000   0.000000
     C  161   0.000000   0.000000   0.000000   0.000000   0.000000   0.000000
     C  162   0.000000   0.000000   0.000000   0.000000   0.000000   0.000000
     C  163   0.000000   0.000000   0.000000   0.000000   0.000000   0.000000
     C  164   0.000000   0.000000   0.000000   0.000000   0.000000   0.000000
     C  165   0.000000   0.000000   0.000000   0.000000   0.000000   0.000000
     C  166   0.000000   0.000000   0.000000   0.000001   0.000000   0.000000
     H  167   0.000000   0.000000   0.000000   0.000000   0.000000   0.000000
     H  168   0.000000   0.000000   0.000000   0.000000   0.000000   0.000000
     H  169   0.000000   0.000000   0.000000   0.000000   0.000000   0.000000
     H  170   0.000000   0.000000   0.000000   0.000000   0.000000   0.000000
     H  171   0.000000   0.000000   0.000000   0.000000   0.000000   0.000000
     H  172   0.000000   0.000000   0.000000   0.000000   0.000000   0.000000
     C  173   0.000000   0.000000   0.000000   0.000000   0.000000   0.000000
     C  174   0.000000   0.000000   0.000000   0.000000   0.000000   0.000000
     H  175   0.000000   0.000000   0.000000   0.000000   0.000000   0.000000
     H  176   0.000000   0.000000   0.000000   0.000000   0.000000   0.000000
     H  177   0.000000   0.000000   0.000000   0.000000   0.000000   0.000000
     C  178   0.000000   0.000000   0.000000   0.000000   0.000000   0.000000
     C  179   0.000000   0.000000   0.000000   0.000000   0.000000   0.000000
     C  180   0.000000   0.000000   0.000000   0.000000   0.000000   0.000000
     C  181   0.000000   0.000000   0.000000   0.000000   0.000000   0.000000
     C  182   0.000000   0.000000   0.000000   0.000000   0.000000   0.000000
     N  183   0.000000   0.000000   0.000000   0.000000   0.000000   0.000000
     C  184   0.000000   0.000000   0.000000   0.000000   0.000000   0.000000
     C  185   0.000000   0.000000   0.000000   0.000000   0.000000   0.000000
     H  186   0.000000   0.000000   0.000000   0.000000   0.000000   0.000000
     H  187   0.000000   0.000000   0.000000   0.000000   0.000000   0.000000
     H  188   0.000000   0.000000   0.000000   0.000000   0.000000   0.000000
     H  189   0.000000   0.000000   0.000000   0.000000   0.000000   0.000000
     H  190   0.000000   0.000000   0.000000   0.000000   0.000000   0.000000
     H  191   0.000000   0.000000   0.000000   0.000000   0.000000   0.000000
     H  192   0.000000   0.000000   0.000000   0.000000   0.000000   0.000000
     C  193   0.000000   0.000000   0.000000   0.000000   0.000000   0.000000
     C  194   0.000000   0.000000   0.000000   0.000000   0.000000   0.000000
     C  195   0.000000   0.000000   0.000000   0.000000   0.000000   0.000000
     C  196   0.000000   0.000000   0.000000   0.000000   0.000000   0.000000
     C  197   0.000000   0.000000   0.000000   0.000000   0.000000   0.000000
     N  198   0.000000   0.000000   0.000000   0.000000   0.000000   0.000000
     C  199   0.000000   0.000000   0.000000   0.000000   0.000000   0.000000
     C  200   0.000000   0.000000   0.000000   0.000000   0.000000   0.000000


                  C 61       C 62       N 63       C 64       C 65       H 66
 ------------------------------------------------------------------------------
     H  201   0.000000   0.000000   0.000000   0.000000   0.000000   0.000000
     H  202   0.000000   0.000000   0.000000   0.000000   0.000000   0.000000
     H  203   0.000000   0.000000   0.000000   0.000000   0.000000   0.000000
     H  204   0.000000   0.000000   0.000000   0.000000   0.000000   0.000000
     H  205   0.000000   0.000000   0.000000   0.000000   0.000000   0.000000
     H  206   0.000000   0.000000   0.000000   0.000000   0.000000   0.000000
     C  207   0.000000   0.000000   0.000000   0.000000   0.000000   0.000001
     C  208   0.000000   0.000001   0.000000   0.000000   0.000000   0.000000
     C  209   0.000000   0.000008   0.000000   0.000000   0.000000   0.000000
     C  210   0.000000   0.000000   0.000000   0.000000   0.000000   0.000000
     C  211   0.000000   0.000000   0.000000   0.000000   0.000000   0.000000
     N  212   0.000000   0.000000   0.000000   0.000000   0.000000   0.000000
     C  213   0.000000   0.000000   0.000000   0.000000   0.000000   0.000000
     C  214   0.000000   0.000000   0.000000   0.000000   0.000000   0.000000
     H  215   0.000000   0.000000   0.000000   0.000000   0.000000   0.000000
     H  216   0.000000   0.000000   0.000000   0.000000   0.000000   0.000000
     H  217   0.000000   0.000000   0.000000   0.000000   0.000000   0.000004
     H  218   0.000000   0.000000   0.000000   0.000000   0.000000   0.000000
     H  219   0.000000   0.000000   0.000000   0.000000   0.000000   0.000000
     H  220   0.000000   0.000000   0.000000   0.000000   0.000000   0.000000
     H  221   0.000000   0.000000   0.000000   0.000000   0.000000   0.000000
     C  222   0.000007   0.000000   0.000000   0.000000   0.000000   0.000000
     C  223   0.000004   0.000000   0.000001   0.000000   0.000000   0.000000
     C  224   0.000731   0.000011   0.000029   0.000000   0.000000   0.000001
     C  225   0.000019   0.000000   0.000000   0.000000   0.000000   0.000000
     C  226   0.001114   0.000005   0.000027   0.000000   0.000000   0.000001
     N  227   0.000024   0.000000   0.000000   0.000000   0.000000   0.000000
     C  228   0.000005   0.000000   0.000000   0.000000   0.000000   0.000000
     C  229   0.000000   0.000000   0.000000   0.000000   0.000000   0.000000
     H  230   0.000000   0.000000   0.000000   0.000000   0.000000   0.000000
     H  231   0.000001   0.000000   0.000000   0.000000   0.000000   0.000000
     H  232   0.000000   0.000000   0.000000   0.000000   0.000000   0.000000
     H  233   0.000000   0.000000   0.000000   0.000000   0.000000   0.000000
     H  234   0.000000   0.000000   0.000000   0.000000   0.000000   0.000000
     H  235   0.000071   0.000000   0.000053   0.000000   0.000000   0.000000
     H  236   0.000092   0.000000   0.000003   0.000000   0.000000   0.000000
     C  237   0.000000   0.000000   0.000000   0.000000   0.000000   0.000000
     C  238   0.000000   0.000000   0.000000   0.000000   0.000000   0.000000
     C  239   0.000000   0.000000   0.000000   0.000000   0.000000   0.000000
     C  240   0.000000   0.000000   0.000000   0.000000   0.000000   0.000000
     C  241   0.000000   0.000000   0.000000   0.000000   0.000000   0.000000
     N  242   0.000000   0.000000   0.000000   0.000000   0.000000   0.000000
     C  243   0.000000   0.000000   0.000000   0.000000   0.000000   0.000000
     C  244   0.000000   0.000000   0.000000   0.000000   0.000000   0.000000
     H  245   0.000000   0.000000   0.000000   0.000000   0.000000   0.000000
     H  246   0.000000   0.000000   0.000000   0.000000   0.000000   0.000000
     H  247   0.000000   0.000000   0.000000   0.000000   0.000000   0.000000


                  C 61       C 62       N 63       C 64       C 65       H 66
 ------------------------------------------------------------------------------
     H  248   0.000000   0.000000   0.000000   0.000000   0.000000   0.000000
     H  249   0.000000   0.000000   0.000000   0.000000   0.000000   0.000000
     H  250   0.000000   0.000000   0.000000   0.000000   0.000000   0.000000
     C  251   0.000000   0.000000   0.000000   0.000000   0.000000   0.000000
     C  252   0.000000   0.000000   0.000000   0.000000   0.000000   0.000000
     C  253   0.000000   0.000000   0.000000   0.000000   0.000000   0.000000
     C  254   0.000000   0.000000   0.000000   0.000000   0.000000   0.000000
     C  255   0.000000   0.000000   0.000000   0.000000   0.000000   0.000000
     N  256   0.000000   0.000000   0.000000   0.000000   0.000000   0.000000
     C  257   0.000001   0.000000   0.000000   0.000000   0.000000   0.000000
     C  258   0.000000   0.000000   0.000000   0.000000   0.000000   0.000000
     H  259   0.000000   0.000000   0.000000   0.000000   0.000000   0.000000
     H  260   0.000000   0.000000   0.000000   0.000000   0.000000   0.000000
     H  261   0.000000   0.000000   0.000000   0.000000   0.000000   0.000000
     H  262   0.000000   0.000000   0.000000   0.000000   0.000000   0.000000
     H  263   0.000000   0.000000   0.000000   0.000000   0.000000   0.000000
     H  264   0.000000   0.000000   0.000000   0.000000   0.000000   0.000000
     C  265   0.000000   0.000000   0.000000   0.000000   0.000000   0.000000
     H  266   0.000000   0.000000   0.000000   0.000000   0.000000   0.000000
     H  267   0.000000   0.000000   0.000000   0.000000   0.000000   0.000000
     H  268   0.000000   0.000000   0.000000   0.000000   0.000000   0.000000
     C  269   0.000000   0.000000   0.000000   0.000000   0.000000   0.000000
     C  270   0.000000   0.000000   0.000000   0.000000   0.000000   0.000000
     C  271   0.000000   0.000001   0.000000   0.000000   0.000000   0.000000
     C  272   0.000000   0.000000   0.000000   0.000000   0.000000   0.000000
     C  273   0.000000   0.000000   0.000000   0.000000   0.000000   0.000000
     N  274   0.000000   0.000000   0.000000   0.000000   0.000000   0.000000
     C  275   0.000000   0.000002   0.000000   0.000006   0.000000   0.000000
     C  276   0.000000   0.000027   0.000011   0.000055   0.000001   0.000000
     H  277   0.000000   0.000000   0.000000   0.000000   0.000000   0.000000
     H  278   0.000000   0.000000   0.000000   0.000000   0.000000   0.000000
     H  279   0.000000   0.000000   0.000000   0.000000   0.000000   0.000000
     H  280   0.000000   0.000000   0.000000   0.000000   0.000000   0.000000
     H  281   0.000000   0.000010   0.000006   0.000001   0.000000   0.000000
     H  282   0.000000   0.000003   0.000001   0.000001   0.000000   0.000000
     C  283   0.000000   0.000000   0.000000   0.000000   0.000000   0.000000
     C  284   0.000000   0.000000   0.000000   0.000000   0.000000   0.000000
     C  285   0.000000   0.000000   0.000000   0.000000   0.000000   0.000000
     C  286   0.000000   0.000000   0.000000   0.000000   0.000000   0.000000
     C  287   0.000000   0.000000   0.000000   0.000000   0.000000   0.000000
     N  288   0.000000   0.000000   0.000000   0.000000   0.000000   0.000000
     C  289   0.000000   0.000000   0.000000   0.000000   0.000000   0.000000
     C  290   0.000000   0.000000   0.000000   0.000000   0.000000   0.000000
     H  291   0.000000   0.000000   0.000000   0.000000   0.000000   0.000000
     H  292   0.000000   0.000000   0.000000   0.000000   0.000000   0.000000
     H  293   0.000000   0.000000   0.000000   0.000000   0.000000   0.000000
     H  294   0.000000   0.000000   0.000000   0.000000   0.000000   0.000000


                  C 61       C 62       N 63       C 64       C 65       H 66
 ------------------------------------------------------------------------------
     H  295   0.000000   0.000000   0.000000   0.000000   0.000000   0.000000
     H  296   0.000000   0.000000   0.000000   0.000000   0.000000   0.000000
     C  297   0.000000   0.000000   0.000000   0.000000   0.000000   0.000000
     C  298   0.000000   0.000000   0.000000   0.000000   0.000000   0.000000
     C  299   0.000000   0.000000   0.000000   0.000000   0.000000   0.000000
     C  300   0.000000   0.000000   0.000000   0.000000   0.000000   0.000000
     C  301   0.000000   0.000000   0.000000   0.000000   0.000000   0.000000
     N  302   0.000000   0.000000   0.000000   0.000000   0.000000   0.000000
     C  303   0.000000   0.000000   0.000000   0.000000   0.000000   0.000000
     C  304   0.000000   0.000000   0.000000   0.000000   0.000000   0.000000
     H  305   0.000000   0.000000   0.000000   0.000000   0.000000   0.000000
     H  306   0.000000   0.000000   0.000000   0.000000   0.000000   0.000000
     H  307   0.000000   0.000000   0.000000   0.000000   0.000000   0.000000
     H  308   0.000000   0.000000   0.000000   0.000000   0.000000   0.000000
     H  309   0.000000   0.000000   0.000000   0.000000   0.000000   0.000000
     C  310   0.000000   0.000000   0.000000   0.000000   0.000000   0.000000
     C  311   0.000000   0.000000   0.000000   0.000000   0.000000   0.000000
     C  312   0.000000   0.000000   0.000000   0.000000   0.000000   0.000000
     C  313   0.000000   0.000000   0.000000   0.000000   0.000000   0.000000
     C  314   0.000000   0.000000   0.000000   0.000000   0.000000   0.000000
     N  315   0.000000   0.000000   0.000000   0.000000   0.000000   0.000000
     C  316   0.000000   0.000000   0.000000   0.000000   0.000000   0.000000
     C  317   0.000000   0.000000   0.000000   0.000000   0.000000   0.000000
     H  318   0.000000   0.000000   0.000000   0.000000   0.000000   0.000000
     H  319   0.000000   0.000000   0.000000   0.000000   0.000000   0.000000
     H  320   0.000000   0.000000   0.000000   0.000000   0.000000   0.000000
     H  321   0.000000   0.000000   0.000000   0.000000   0.000000   0.000000
     H  322   0.000000   0.000000   0.000000   0.000000   0.000000   0.000000
     H  323   0.000000   0.000000   0.000000   0.000000   0.000000   0.000000
     H  324   0.000000   0.000000   0.000000   0.000000   0.000000   0.000000


                  H 67       H 68       H 69       H 70       H 71       H 72
 ------------------------------------------------------------------------------
     H   67   0.984989
     H   68   0.000387   0.984653
     H   69   0.000072   0.000000   0.996589
     H   70   0.000000   0.000001   0.002096   0.995695
     H   71   0.000001   0.000000   0.000736   0.000759   0.995654
     H   72   0.000120   0.000321   0.002841   0.000006   0.000008   0.986676
     C   73   0.000000   0.000000   0.000003   0.000005   0.000004   0.000000
     C   74   0.000000   0.000000   0.000000   0.000000   0.000003   0.000000
     C   75   0.000000   0.000000   0.000005   0.000022   0.000032   0.000000
     C   76   0.000000   0.000000   0.000000   0.000001   0.000008   0.000000
     C   77   0.000000   0.000000   0.000001   0.000005   0.001350   0.000000
     N   78   0.000000   0.000000   0.000011   0.000017   0.000427   0.000000
     C   79   0.000000   0.000000   0.000124   0.000460   0.000393   0.000000
     C   80   0.000004   0.000001   0.001297   0.001717   0.001296   0.000023
     H   81   0.000000   0.000000   0.000000   0.000008   0.000005   0.000000
     H   82   0.000000   0.000000   0.000000   0.000000   0.000000   0.000000
     H   83   0.000000   0.000000   0.000000   0.000000   0.000000   0.000000
     H   84   0.000000   0.000000   0.000000   0.000000   0.000002   0.000000
     H   85   0.000000   0.000000   0.000004   0.001948   0.000056   0.000000
     H   86   0.000000   0.000000   0.000051   0.005524   0.000383   0.000078
     H   87   0.000002   0.000000   0.000000   0.000374   0.005803   0.000000
     C   88   0.000001   0.000000   0.000000   0.000001   0.000002   0.000000
     C   89   0.000000   0.000000   0.000000   0.000000   0.000001   0.000000
     C   90   0.000000   0.000000   0.000000   0.000001   0.000001   0.000000
     C   91   0.000055   0.000000   0.000000   0.000000   0.000002   0.000000
     C   92   0.000005   0.000012   0.000000   0.000001   0.000001   0.000000
     N   93   0.000053   0.000006   0.000000   0.000000   0.000000   0.000000
     C   94   0.000000   0.000000   0.000000   0.000012   0.000003   0.000000
     C   95   0.000000   0.000000   0.000023   0.000001   0.000012   0.000000
     H   96   0.000000   0.000000   0.000000   0.000000   0.000000   0.000000
     H   97   0.000038   0.000000   0.000000   0.000000   0.000000   0.000000
     H   98   0.000000   0.000000   0.000000   0.000000   0.000000   0.000000
     H   99   0.000000   0.000000   0.000003   0.000006   0.000000   0.000000
     H  100   0.000000   0.000000   0.000000   0.000006   0.000000   0.000000
     H  101   0.000001   0.000033   0.000000   0.000000   0.000000   0.000000
     H  102   0.000000   0.000000   0.000000   0.000000   0.000000   0.000000
     C  103   0.000000   0.000000   0.000000   0.000000   0.000000   0.000000
[truncated: 455,696 more chars]
