# Supplementary material for: Characterization by SEM, TEM and Quantum-Chemical Simulations of the Spherical Carbon with Nitrogen (SCN) Active Carbon Produced by Thermal Decomposition of Poly(vinylpyridine-divinylbenzene) Copolymer
Source: Materials (Basel). 2009 Sep 7;2(3):1239–51. doi: 10.3390/ma2031239 (PMC5445732; doi:10.3390/ma2031239)
Supplement: Supplementary file 1 [file materials-02-01239-s001.zip › Supplementary Data/m04.mop]

PM3 bonds T=20000000.0 SINGLET XYZ DDMIN=0.0 DUMP=0.1 GNORM=01.115 CHARGE=+0 &
DENOUT SCFCRT=1.D-04 EF  CYCLES=5002 PL SHIFT=020.0
 SKN_2 model by PM3. Point=04. Mult=01.
   C        -3.47670150 +1    2.2375300 +1    1.1524543 +1                     -0.1187
   C        -2.21877659 +1    1.8792378 +1    0.8015757 +1                     -0.0456
   C        -1.07480113 +1    2.6105810 +1    0.7701607 +1                     -0.1166
   C        -3.57357086 +1    3.5912297 +1    1.5427345 +1                     -0.0569
   C        -1.26299524 +1    3.9518317 +1    1.1752752 +1                     -0.0065
   N        -2.49466768 +1    4.4028374 +1    1.5475375 +1                     -0.0647
   C        -0.13349610 +1    4.9005241 +1    1.2028231 +1                     -0.0559
   C         0.51624413 +1    5.2088933 +1    0.0790463 +1                     -0.1567
   H        -0.09842853 +1    2.2191526 +1    0.4689894 +1                      0.1427
   H        -4.34025627 +1    1.5657829 +1    1.1397859 +1                      0.1491
   H        -4.52431430 +1    4.0479263 +1    1.8563207 +1                      0.1452
   C         3.15657355 +1    3.1523090 +1    3.3911141 +1                     -0.1491
   C         2.34740164 +1    4.0411193 +1    2.6911721 +1                     -0.0731
   C         1.14424980 +1    4.4701920 +1    3.2551805 +1                     -0.1230
   C         2.74357776 +1    2.7027481 +1    4.6447689 +1                     -0.0712
   C         0.78574346 +1    3.9764975 +1    4.5178875 +1                     -0.0513
   N         1.57468647 +1    3.1095004 +1    5.1903883 +1                     -0.0729
   C         0.24240051 +1    5.4557748 +1    2.5559685 +1                      0.0143
   C         0.89321916 +1    6.8430558 +1    2.4329234 +1                     -0.1119
   H         2.64515840 +1    4.4084032 +1    1.7009573 +1                      0.1109
   H         4.10494497 +1    2.8087468 +1    2.9665984 +1                      0.1153
   H         3.33790349 +1    2.0033122 +1    5.2530008 +1                      0.1206
   H        -0.69207325 +1    5.5778710 +1    3.1621881 +1                      0.1003
   H         0.14808068 +1    7.5604195 +1    2.0343631 +1                      0.0718
   H         1.69232495 +1    6.7843919 +1    1.6560233 +1                      0.0624
   H        -0.14080152 +1    4.2739580 +1    5.0265139 +1                      0.1296
   C        -1.47534030 +1    9.6185556 +1    4.4909235 +1                     -0.0905
   C        -2.22020352 +1    8.8260659 +1    5.5223711 +1                     -0.0486
   C        -1.30173367 +1    7.9125133 +1    6.2592266 +1                     -0.0102
   C        -0.20953371 +1    9.3711350 +1    4.0884730 +1                     -0.1135
   C        -0.18592500 +1    7.6489627 +1    5.6012142 +1                     -0.2261
   C         0.44910310 +1    8.1401230 +1    4.5302220 +1                      0.0163
   C        -3.19527585 +1    9.5717203 +1    6.4304346 +1                     -0.1352
   C        -3.29279032 +1   11.0717567 +1    6.3965669 +1                     -0.0947
   H        -2.03381900 +1   10.4690886 +1    4.0709181 +1                      0.1117
   H         0.27741970 +1   10.0075522 +1    3.3381686 +1                      0.1131
   H        -3.33168221 +1    9.1644557 +1    7.4607713 +1                      0.1119
   H        -3.17170189 +1   11.4431261 +1    5.3533089 +1                      0.0847
   H        -4.30340274 +1   11.3893236 +1    6.7201232 +1                      0.0724
   H        -1.44146652 +1    7.7466653 +1    7.3312407 +1                      0.1176
   C         1.46357815 +1    7.3605969 +1    3.7609898 +1                     -0.0032
   C         2.86703568 +1    7.9218060 +1    3.5716384 +1                     -0.0790
   H         1.66835748 +1    6.4703121 +1    4.4144567 +1                      0.0889
   H         3.53976485 +1    7.1511511 +1    4.0095657 +1                      0.0869
   C        -5.69803045 +1    5.6842894 +1    4.2803895 +1                     -0.1821
   C        -5.33112658 +1    7.0327167 +1    4.3908195 +1                     -0.0477
   C        -5.64804821 +1    7.8653612 +1    3.3205873 +1                     -0.1768
   C        -6.34830856 +1    5.2429641 +1    3.1319920 +1                     -0.0857
   C        -6.29567144 +1    7.3779364 +1    2.1789527 +1                     -0.1904
   N        -6.64026425 +1    6.0740737 +1    2.1002327 +1                     -0.0883
   C        -4.56553295 +1    7.4948076 +1    5.6077158 +1                      0.0062
   C        -3.72780439 +1    8.7295509 +1    5.3137029 +1                     -0.1076
   H        -5.48389523 +1    4.9880080 +1    5.1041016 +1                      0.1146
   H        -6.65878036 +1    4.1998234 +1    3.0035367 +1                      0.1060
   H        -3.85417499 +1    6.6624288 +1    5.8541763 +1                      0.0778
   H        -4.09874888 +1    9.2826416 +1    4.4194342 +1                      0.1175
   H        -5.37327039 +1    8.9318734 +1    3.3293832 +1                      0.1058
   C        -7.67498702 +1   10.6754372 +1    6.0124974 +1                     -0.1431
   C        -6.99177900 +1    9.4688791 +1    5.8823256 +1                     -0.0795
   C        -6.21527349 +1    8.9947901 +1    6.9398020 +1                     -0.0993
   C        -7.59256549 +1   11.3834193 +1    7.2093962 +1                     -0.0694
   C        -6.18935299 +1    9.7526146 +1    8.1235295 +1                     -0.0743
   N        -6.86377700 +1   10.9163883 +1    8.2516866 +1                     -0.1122
   C        -5.41332383 +1    7.7222086 +1    6.8934273 +1                     -0.0185
   C        -6.23965980 +1    6.4950759 +1    7.3150165 +1                     -0.1048
   H        -7.06585441 +1    8.8890263 +1    4.9510795 +1                      0.1392
   H        -8.27941244 +1   11.0618193 +1    5.1842162 +1                      0.1288
   H        -8.11114922 +1   12.3354944 +1    7.3721290 +1                      0.1209
   H        -4.61967304 +1    7.8547063 +1    7.6859284 +1                      0.0608
   H        -5.94882124 +1    5.6166677 +1    6.6941946 +1                      0.0664
   H        -5.62824516 +1    9.4375320 +1    9.0135984 +1                      0.1181
   C        -8.09007687 +1    4.8955310 +1   12.0371316 +1                     -0.1370
   C        -8.36170866 +1    3.8013633 +1   11.2214740 +1                     -0.0655
   C        -8.49442019 +1    3.9877211 +1    9.8496428 +1                     -0.1598
   C        -7.96478316 +1    6.1539387 +1   11.4488755 +1                     -0.0706
   C        -8.35835860 +1    5.2733546 +1    9.3065519 +1                     -0.0467
   N        -8.10129909 +1    6.3361662 +1   10.1162007 +1                     -0.0839
   C        -8.49928688 +1    5.4680297 +1    7.8135730 +1                     -0.0193
   C        -7.74931441 +1    6.6766422 +1    7.2550027 +1                     -0.1186
   H        -8.70187461 +1    3.1353531 +1    9.1929867 +1                      0.1134
   H        -8.46419324 +1    2.7999942 +1   11.6549656 +1                      0.1138
   H        -7.96980567 +1    4.7793277 +1   13.1205468 +1                      0.1368
   H        -7.74125246 +1    7.0635498 +1   12.0321439 +1                      0.1302
   H        -8.05138692 +1    4.5559607 +1    7.3371548 +1                      0.0665
   H        -8.05432034 +1    7.5936891 +1    7.8010313 +1                      0.0817
   H        -8.05932377 +1    6.8437535 +1    6.2012786 +1                      0.0643
   C       -10.84729037 +1    7.7056525 +1    5.6736422 +1                     -0.1613
   C       -10.97242404 +1    7.8048351 +1    7.0607641 +1                     -0.0351
   C       -11.23200639 +1    9.0677834 +1    7.6064279 +1                     -0.1606
   C       -10.99388755 +1    8.8446329 +1    4.8821946 +1                     -0.0578
   C       -11.38241946 +1   10.1679856 +1    6.7646627 +1                     -0.0620
   N       -11.26392739 +1   10.0549493 +1    5.4212910 +1                     -0.0850
   C       -10.83020704 +1    6.6244685 +1    7.9845924 +1                     -0.0371
   C        -9.98149429 +1    5.4790210 +1    7.4084509 +1                     -0.1138
   H       -10.61900014 +1    6.7346942 +1    5.2106278 +1                      0.1290
   H       -10.89817066 +1    8.8170665 +1    3.7907497 +1                      0.1218
   H       -10.42057335 +1    4.5052087 +1    7.7191861 +1                      0.0571
   H       -10.04543713 +1    5.4819062 +1    6.2963050 +1                      0.0699
   H       -11.60601987 +1   11.1714435 +1    7.1485656 +1                      0.1247
   H       -11.33635372 +1    9.1935919 +1    8.6920846 +1                      0.1264
   C       -13.97893075 +1    3.6406055 +1    6.3009091 +1                     -0.1264
   C       -13.21613365 +1    4.0686715 +1    7.3358161 +1                     -0.0477
   C       -13.03457644 +1    5.4683934 +1    7.3743819 +1                     -0.0969
   C       -14.59043151 +1    4.3317201 +1    5.3016849 +1                     -0.0271
   C       -13.66031205 +1    6.2242876 +1    6.3667681 +1                     -0.0887
   N       -14.39928062 +1    5.6817684 +1    5.3743384 +1                     -0.0458
   C       -12.19910940 +1    6.0681123 +1    8.4695583 +1                      0.0143
   C       -12.92196575 +1    7.0509281 +1    9.3414509 +1                     -0.1584
   H       -12.77664232 +1    3.3939336 +1    8.0801397 +1                      0.1399
   H       -15.19392958 +1    3.9229730 +1    4.4850530 +1                      0.1435
   H       -11.94383189 +1    5.2200928 +1    9.1621811 +1                      0.0731
   H       -12.61837447 +1    7.0116923 +1   10.3977764 +1                      0.1046
   H       -13.58649854 +1    7.3252812 +1    6.3560168 +1                      0.1457
   C       -18.35161485 +1    7.1296399 +1   10.3830568 +1                     -0.1917
   C       -17.53192445 +1    6.9677290 +1   11.4554474 +1                     -0.0432
   C       -16.26609167 +1    7.5525522 +1   11.3127534 +1                     -0.1525
   C       -18.09416925 +1    7.7778228 +1    9.2098668 +1                     -0.0297
   C       -15.95786567 +1    8.2280127 +1   10.1195240 +1                     -0.0659
   N       -16.85447638 +1    8.3299824 +1    9.1001683 +1                     -0.0516
   C       -14.57570969 +1    8.8166196 +1    9.9240459 +1                      0.0014
   C       -13.85644242 +1    7.9209058 +1    8.9567382 +1                     -0.1352
   H       -15.52509622 +1    7.4799267 +1   12.1167926 +1                      0.1168
   H       -17.82750756 +1    6.4212670 +1   12.3567930 +1                      0.1334
   H       -18.78266407 +1    7.8846136 +1    8.3658144 +1                      0.1342
   H       -14.04046912 +1    8.8128527 +1   10.9161232 +1                      0.0749
   H       -14.16244548 +1    8.0117367 +1    7.9010514 +1                      0.1262
   C       -14.57488674 +1   10.2622386 +1    9.4091368 +1                     -0.1069
   H       -13.66661013 +1   10.4070701 +1    8.7817982 +1                      0.0641
   H       -15.43624376 +1   10.4382221 +1    8.7337417 +1                      0.0905
   H         0.25491147 +1    4.8046650 +1   -0.8937403 +1                      0.0970
   H         1.35496268 +1    5.9086661 +1    0.0810668 +1                      0.0858
   C         5.79492215 +1   20.8951519 +1    8.1570075 +1                     -0.1712
   C         6.38699585 +1   20.1824845 +1    8.9985926 +1                     -0.0898
   C         6.26513135 +1   18.8240991 +1    9.1665196 +1                     -0.0199
   C         4.88401541 +1   20.4650603 +1    7.2102446 +1                      0.0623
   C         5.33838054 +1   18.3212721 +1    8.2147215 +1                     -0.0299
   N         4.69225883 +1   19.1246998 +1    7.2911663 +1                     -0.0822
   C         5.01905495 +1   16.8931851 +1    8.1687086 +1                     -0.1025
   C         5.54675184 +1   16.0156558 +1    9.0210873 +1                     -0.1442
   H         6.76988173 +1   18.1764062 +1    9.8913603 +1                      0.1347
   H         4.33646527 +1   21.0511155 +1    6.4598860 +1                      0.1360
   H         4.31559980 +1   16.5630368 +1    7.3883806 +1                      0.1242
   H         6.25145902 +1   16.3074090 +1    9.8010975 +1                      0.0846
   C        10.02606821 +1   13.5769866 +1    8.1912310 +1                     -0.2379
   C         8.78031999 +1   13.3423436 +1    7.6227267 +1                     -0.0598
   C         8.41726302 +1   13.9836919 +1    6.4337212 +1                     -0.1160
   C        10.88752929 +1   14.4623746 +1    7.5446093 +1                     -0.0755
   C         9.34164853 +1   14.8512457 +1    5.8334083 +1                     -0.0640
   N        10.55146566 +1   15.0819516 +1    6.3871971 +1                     -0.0974
   C         7.10722684 +1   13.7865159 +1    5.8261020 +1                     -0.0664
   C         6.14653821 +1   13.0562149 +1    6.4041794 +1                     -0.1734
   H         8.05923183 +1   12.6599651 +1    8.0986376 +1                      0.1040
   H        11.88199900 +1   14.7185938 +1    7.9438774 +1                      0.1184
   H         6.94057044 +1   14.2836064 +1    4.8599875 +1                      0.1059
   H         9.12952579 +1   15.3850893 +1    4.8988312 +1                      0.1121
   C         2.29740471 +1   13.7680819 +1    8.4972050 +1                     -0.1050
   C         1.41467186 +1   14.5700103 +1    7.7648896 +1                     -0.1285
   C         1.81687364 +1   15.0886965 +1    6.5343595 +1                     -0.0619
   C         3.46765835 +1   13.3115771 +1    7.9107855 +1                     -0.0949
   C         2.98749552 +1   14.6216178 +1    5.9444451 +1                     -0.0938
   C         3.75543929 +1   13.6439844 +1    6.5820927 +1                     -0.0429
   C        -0.03783028 +1   14.6590160 +1    8.1754868 +1                     -0.0482
   C        -0.58146485 +1   13.3587546 +1    7.7193795 +1                      0.1913
   H         2.01900310 +1   13.4619487 +1    9.5172826 +1                      0.1162
   H         4.13780129 +1   12.6415296 +1    8.4628253 +1                      0.1176
   H        -0.54745291 +1   15.5142998 +1    7.6646376 +1                      0.1092
   H         0.08428739 +1   12.4838089 +1    7.8623939 +1                      0.1172
   H         3.26879975 +1   14.9777021 +1    4.9456819 +1                      0.1199
   H         1.18135487 +1   15.8043897 +1    5.9988952 +1                      0.1177
   C         4.79241689 +1   12.8851823 +1    5.7961150 +1                     -0.0076
   C         4.42570437 +1   11.3918805 +1    5.7199241 +1                     -0.1017
   H         4.80411179 +1   13.2788280 +1    4.7441499 +1                      0.0838
   H         4.54159293 +1   10.9326509 +1    6.7207274 +1                      0.0576
   H         5.16295131 +1   10.8714686 +1    5.0604724 +1                      0.0604
   C        -3.20922890 +1   16.3397885 +1   11.2313443 +1                     -0.1567
   C        -1.97693245 +1   15.6779658 +1   11.2554652 +1                     -0.0498
   C        -1.07122752 +1   16.0033563 +1   12.2676370 +1                     -0.1538
   C        -3.49491513 +1   17.2980894 +1   12.2028414 +1                     -0.0733
   C        -1.41418780 +1   16.9740127 +1   13.2108138 +1                     -0.0510
   N        -2.60621784 +1   17.6103397 +1   13.1727876 +1                     -0.0596
   C        -1.66185914 +1   14.6769676 +1   10.1772041 +1                     -0.0276
   C        -0.20848784 +1   14.8102721 +1    9.6987998 +1                     -0.1111
   H        -3.95709634 +1   16.1099281 +1   10.4622180 +1                      0.1166
   H        -4.45119054 +1   17.8419283 +1   12.2281990 +1                      0.1264
   H        -2.33124419 +1   14.9307125 +1    9.3103814 +1                      0.0731
   H         0.44814605 +1   14.0718217 +1   10.2178810 +1                      0.0836
   H         0.19575515 +1   15.8062066 +1    9.9712847 +1                      0.0916
   H        -0.74081989 +1   17.2664448 +1   14.0257804 +1                      0.1282
   H        -0.09725409 +1   15.5025176 +1   12.3299463 +1                      0.1288
   C        -0.43874475 +1   12.3358295 +1   13.9148866 +1                     -0.1576
   C        -1.23160711 +1   12.9774709 +1   12.9705293 +1                     -0.0754
   C        -1.16014847 +1   12.5997285 +1   11.6300768 +1                     -0.1286
   C         0.41684984 +1   11.3136719 +1   13.5083971 +1                     -0.0490
   C        -0.26969165 +1   11.5691074 +1   11.2876390 +1                     -0.0678
   N         0.49382567 +1   10.9439517 +1   12.2090009 +1                     -0.0677
   C        -2.00552918 +1   13.2096995 +1   10.5506440 +1                      0.0005
   C        -3.48247644 +1   13.0406158 +1   10.7487345 +1                     -0.1259
   H        -1.92301221 +1   13.7772818 +1   13.2821806 +1                      0.1264
   H        -0.49649275 +1   12.6507135 +1   14.9704495 +1                      0.1373
   H         1.06717731 +1   10.7727825 +1   14.2086270 +1                      0.1199
   H        -1.79246887 +1   12.5972060 +1    9.6224332 +1                      0.0663
   H        -4.03457332 +1   12.7876891 +1    9.8297342 +1                      0.1129
   H        -0.15095072 +1   11.2113699 +1   10.2556217 +1                      0.1151
   C        -6.40935372 +1    9.4482174 +1   14.3539575 +1                     -0.3498
   C        -6.75616691 +1    9.4970935 +1   13.0053323 +1                     -0.0269
   C        -6.51643526 +1   10.6349605 +1   12.2391472 +1                     -0.1074
   C        -5.81618975 +1   10.5748747 +1   14.9059209 +1                     -0.2230
   C        -5.91742211 +1   11.7555923 +1   12.8265994 +1                     -0.2392
   C        -5.62328406 +1   12.9890349 +1   12.0078171 +1                      0.0070
   C        -4.13793810 +1   13.1737323 +1   11.9004548 +1                     -0.1677
   N        -5.57625733 +1   11.6978408 +1   14.1576392 +1                      0.5162
   H        -6.78245831 +1   10.6689007 +1   11.1723841 +1                      0.1392
   H        -7.22114866 +1    8.6088945 +1   12.5476524 +1                      0.1196
   H        -6.49392090 +1    8.1437090 +1   15.3066966 +1                      0.2874
   H        -5.52003246 +1   10.5772887 +1   15.9668352 +1                      0.1426
   H        -6.06518240 +1   12.8180337 +1   10.9906411 +1                      0.1036
   H        -5.15621030 +1   12.4983171 +1   14.5687455 +1                      0.0647
   H        -3.60431845 +1   13.4538436 +1   12.8247818 +1                      0.1185
   C        -7.32435985 +1   14.9176746 +1   15.2086271 +1                     -0.1705
   C        -8.07877082 +1   14.1968680 +1   14.2792411 +1                     -0.0561
   C        -9.14735900 +1   13.4287483 +1   14.7530832 +1                     -0.1646
   C        -7.65211927 +1   14.8603549 +1   16.5622831 +1                     -0.0476
   C        -9.42796856 +1   13.4086045 +1   16.1193790 +1                     -0.0543
   N        -8.68930642 +1   14.1146529 +1   17.0058403 +1                     -0.0769
   C        -7.74402040 +1   14.1945173 +1   12.8095410 +1                     -0.0466
   C        -6.22920673 +1   14.2788698 +1   12.5731497 +1                     -0.1374
   H        -6.46280213 +1   15.5116768 +1   14.8688114 +1                      0.1307
   H        -7.08623802 +1   15.4048089 +1   17.3274685 +1                      0.1284
   H        -8.11953279 +1   13.2146927 +1   12.3898081 +1                      0.0926
   H        -5.99238643 +1   15.0963195 +1   11.8557504 +1                      0.0761
   H       -10.24986469 +1   12.8193858 +1   16.5449995 +1                      0.1307
   H        -9.76102056 +1   12.8383580 +1   14.0600939 +1                      0.1249
   C        -6.92426757 +1   18.7302544 +1   11.9858105 +1                     -0.0831
   C        -7.23619163 +1   17.4222921 +1   11.6420884 +1                     -0.0886
   C        -8.17511465 +1   16.6856406 +1   12.4040943 +1                     -0.1381
   C        -7.61069160 +1   19.2042119 +1   13.0952135 +1                     -0.1740
   C        -8.79728546 +1   17.2869665 +1   13.4968848 +1                     -0.0808
   N        -8.47547927 +1   18.5881246 +1   13.8166151 +1                      0.0684
   C        -8.49549581 +1   15.2748486 +1   11.9913580 +1                     -0.0150
   C       -10.00737698 +1   15.0276378 +1   11.9997797 +1                     -0.1277
   H        -6.75652019 +1   16.9567543 +1   10.7710579 +1                      0.1119
   H        -6.20620599 +1   19.3448741 +1   11.4369490 +1                      0.1287
   H        -8.15396780 +1   15.1523149 +1   10.9289878 +1                      0.0751
   H       -10.52602568 +1   15.9038360 +1   11.5612547 +1                      0.0700
   H       -10.37381411 +1   14.9613917 +1   13.0474644 +1                      0.0650
   H        -9.53376760 +1   16.7766792 +1   14.1306161 +1                      0.1324
   C       -14.70726375 +1   16.2948674 +1   10.9837144 +1                     -0.1456
   C       -14.35966356 +1   15.9579177 +1   12.2869711 +1                     -0.0661
   C       -13.41220212 +1   14.9621509 +1   12.5053312 +1                     -0.1548
   C       -14.08667275 +1   15.6262779 +1    9.9274750 +1                     -0.0671
   C       -12.81306892 +1   14.3286894 +1   11.4091112 +1                     -0.0453
   N       -13.15068663 +1   14.6761900 +1   10.1378803 +1                     -0.0667
   C       -11.77475140 +1   13.2532629 +1   11.6173848 +1                     -0.0260
   C       -10.38224486 +1   13.7652348 +1   11.2320553 +1                     -0.1060
   H       -13.13378360 +1   14.6782778 +1   13.5267451 +1                      0.1170
   H       -14.83005013 +1   16.4656901 +1   13.1355407 +1                      0.1095
   H       -15.46021208 +1   17.0634298 +1   10.7828214 +1                      0.1174
   H       -14.34629301 +1   15.8035511 +1    8.8707125 +1                      0.1348
   H       -11.75385006 +1   13.0091534 +1   12.7129627 +1                      0.0624
   H       -10.32440945 +1   13.9469576 +1   10.1402076 +1                      0.0746
   C       -12.10278860 +1   11.9628558 +1   10.8543109 +1                     -0.0962
   H       -11.22930238 +1   11.2825524 +1   10.9298041 +1                      0.0503
   H       -12.21271866 +1   12.1716351 +1    9.7694314 +1                      0.0799
   C        -1.50883078 +1   13.7898577 +1    2.8654177 +1                     -0.1250
   C        -2.67681151 +1   14.1097109 +1    3.5193765 +1                     -0.3171
   C        -2.81621683 +1   13.9628922 +1    4.8771596 +1                     -0.0745
   C        -0.44649796 +1   13.2713265 +1    3.6136478 +1                     -0.1132
   C        -1.71290728 +1   13.4405159 +1    5.5778820 +1                     -0.1075
   N        -0.55630605 +1   13.1139607 +1    4.9525235 +1                     -0.1255
   C        -1.85400651 +1   13.1136346 +1    7.0730522 +1                     -0.0645
   C        -2.21736268 +1   11.6377977 +1    7.3025819 +1                     -0.1091
   H        -3.75349196 +1   14.1977164 +1    5.3927456 +1                      0.1064
   H        -1.39668161 +1   13.9317265 +1    1.7813132 +1                      0.1072
   H         0.52164008 +1   12.9737574 +1    3.1789596 +1                      0.1175
   H        -2.66140769 +1   13.7923084 +1    7.4598978 +1                      0.1115
   H        -2.51162380 +1   11.5318345 +1    8.3734557 +1                      0.0597
   C         5.41862017 +1   12.6048418 +1    1.7200620 +1                     -0.2292
   C         4.96956701 +1   11.7291891 +1    2.6567952 +1                     -0.0618
   C         3.57190388 +1   11.6235391 +1    2.7877866 +1                     -0.1151
   C         4.65507205 +1   13.4085729 +1    0.9152558 +1                     -0.0378
   C         2.78515883 +1   12.4504419 +1    1.9722800 +1                     -0.1180
   N         3.30612187 +1   13.3163637 +1    1.0699984 +1                     -0.0806
   C         2.91651362 +1   10.6634799 +1    3.7458435 +1                     -0.0051
   C         3.01259126 +1   11.1380291 +1    5.1997314 +1                     -0.1150
   H         5.64555591 +1   11.1470406 +1    3.3047631 +1                      0.1287
   H         5.04081613 +1   14.1103678 +1    0.1692742 +1                      0.1266
   H         1.82724234 +1   10.6174357 +1    3.4826874 +1                      0.0828
   H         2.39375169 +1   12.0534181 +1    5.3067786 +1                      0.0774
   H         1.68317099 +1   12.4493578 +1    2.0306481 +1                      0.1218
   C         5.83737705 +1    8.2562194 +1    2.0792560 +1                     -0.0791
   C         4.55126973 +1    8.0044462 +1    1.5886457 +1                      0.0112
   C         4.39023628 +1    7.2618635 +1    0.3922566 +1                     -0.1506
   C         6.81710630 +1    7.7340744 +1    1.2623950 +1                     -0.0991
   C         5.48577801 +1    6.7892669 +1   -0.3175015 +1                     -0.0622
   N         6.74659030 +1    7.0678971 +1    0.1819994 +1                      0.0938
   C         3.36570111 +1    8.5447884 +1    2.2850455 +1                     -0.1396
   C         3.51918772 +1    9.2876463 +1    3.5866796 +1                     -0.1149
   H         6.01207970 +1    8.8304749 +1    3.0032077 +1                      0.1507
   H         2.60953093 +1    8.9314361 +1    1.5686453 +1                      0.1217
   H         4.54411012 +1    9.2933432 +1    4.0444357 +1                      0.1015
   H         5.41998202 +1    6.2201878 +1   -1.2513128 +1                      0.1400
   H         3.37582142 +1    7.0640404 +1    0.0194540 +1                      0.1331
   C       -17.19896554 +1   10.7533759 +1   13.2238324 +1                     -0.1172
   C       -16.01027085 +1   10.6710998 +1   12.4605796 +1                     -0.0235
   C       -15.85384231 +1   11.4000437 +1   11.2657515 +1                     -0.2284
   C       -18.02009388 +1   11.5991585 +1   12.5379486 +1                      0.0112
   C       -16.84767783 +1   12.2481134 +1   10.7037126 +1                     -0.1446
   N       -18.00452862 +1   12.2695049 +1   11.5090947 +1                      0.1862
   C       -14.56376974 +1   11.3545342 +1   10.4882693 +1                     -0.0240
   C       -13.33683683 +1   11.2523555 +1   11.4054388 +1                     -0.1161
   H       -15.21191359 +1   10.0098237 +1   12.8245024 +1                      0.1256
   H       -17.38888190 +1   10.2288926 +1   14.1611502 +1                      0.1619
   H       -14.50955136 +1   12.3317923 +1    9.9372424 +1                      0.1046
   H       -13.10691576 +1   10.1753286 +1   11.5757257 +1                      0.0544
   H       -16.93846789 +1   13.0582750 +1    9.1840229 +1                      0.2373
   H        -9.62823351 +1   12.9714002 +1   11.4492700 +1                      0.0565
  Tv        27.25165570 +1    0.0000000 +0    0.0000000 +0
  Tv         0.00000000 +0   19.7122675 +1    0.0000000 +0
  Tv         0.00000000 +0    0.0000000 +0   14.0388624 +1


  1
  2
  3
  4
  5
  6
  7
  8
  9
 10
 11
 12
 13
 14
 15
 16
 17
 18
 19
 20
 21
 22
 23
 24
 25
 26
 27
 28
 29
