# Supplementary material for: Characterization by SEM, TEM and Quantum-Chemical Simulations of the Spherical Carbon with Nitrogen (SCN) Active Carbon Produced by Thermal Decomposition of Poly(vinylpyridine-divinylbenzene) Copolymer
Source: Materials (Basel). 2009 Sep 7;2(3):1239–51. doi: 10.3390/ma2031239 (PMC5445732; doi:10.3390/ma2031239)
Supplement: Supplementary file 1 [file materials-02-01239-s001.zip › Supplementary Data/m04.out]

 *******************************************************************************
 ** Site#:  128            For non-commercial use only         Version 7.030W **
 *******************************************************************************
 ** Cite this work as: MOPAC2007, James J. P. Stewart, Stewart Computational  **
 ** Chemistry, Version 7.030W web: HTTP://OpenMOPAC.net                       **
 *******************************************************************************
 **                                                                           **
 **                                MOPAC2007                                  **
 **                                                                           **
 *******************************************************************************

                            PM3 CALCULATION RESULTS


 *******************************************************************************
 *  CALCULATION DONE:                                Wed Oct  3 01:39:10 2007  *
 *  PM3      - The PM3 Hamiltonian to be used
 *  SINGLET  - SPIN STATE DEFINED AS A SINGLET
 *
 *
 *
 *                 CHARGE ON SYSTEM =     0
 *
 *
 *
 *  XYZ      - CARTESIAN COORDINATE SYSTEM TO BE USED
 *  RESTART  - CALCULATION RESTARTED
 *  EF       - USE EF ROUTINE FOR MINIMUM SEARCH
 *  T=       - A TIME OF  0.2E+08 SECONDS REQUESTED
 *  DUMP=N   - RESTART FILE WRITTEN EVERY     0.100 SECONDS
 *  CYCLES=  - DO A MAXIMUM OF  5002 STEPS
 *  DDMIN=   - MINIMUM TRUST RADIUS  0.000 ANG/RAD
 *  GNORM=   - EXIT WHEN GRADIENT NORM DROPS BELOW 1.11    
 *  SCFCRT   - DEFAULT SCF CRITERION REPLACED BY   0.100E-06
 *  SHIFT    - A DAMPING FACTOR OF   10.00 DEFINED
 *  DENOUT   - DENSITY MATRIX OUTPUT ON CHANNEL 10
 *  OLDENS   - INITIAL DENSITY MATRIX READ OF DISK
 *  BONDS    - FINAL BOND-ORDER MATRIX TO BE PRINTED
 *   PL      - MONITOR CONVERGENCE IN DENSITY MATRIX
 *******************************************************************************
PM3 bonds T=20000000.0 SINGLET XYZ DDMIN=0.0 DUMP=0.1 GNORM=01.115 CHARGE=+0 &
DENOUT OLDENS SCFCRT=1.D-07 EF  CYCLES=5002 PL SHIFT=010.0 restart
 SKN_2 model by PM3. Point=04. Mult=01.
   ATOM   CHEMICAL            X               Y              Z
 NUMBER    SYMBOL        (ANGSTROMS)     (ANGSTROMS)    (ANGSTROMS)
 
     1       C         -3.7430438  *    2.890449  *    0.723412  *
     2       C         -2.5470996  *    2.608549  *    0.155973  *
     3       C         -1.3577454  *    3.256686  *    0.266677  *
     4       C         -3.7019281  *    4.029109  *    1.552012  *
     5       C         -1.4078743  *    4.409243  *    1.086050  *
     6       C         -0.2146792  *    5.264148  *    1.247014  *
     7       C          0.5820596  *    5.485574  *    0.194643  *
     8       C          2.8184023  *    3.390642  *    3.668363  *
     9       C          2.0570867  *    4.242199  *    2.875055  *
    10       C          0.9160152  *    4.847537  *    3.405148  *
    11       C          2.4254289  *    3.159054  *    4.986315  *
    12       C          0.5589295  *    4.545837  *    4.728226  *
    13       C          0.0902023  *    5.832956  *    2.617435  *
    14       C          0.7978790  *    7.198665  *    2.493597  *
    15       C         -1.5136611  *   10.030574  *    4.643805  *
    16       C         -2.1180763  *    9.397313  *    5.856365  *
    17       C         -1.1703305  *    8.433708  *    6.500318  *
    18       C         -0.3027355  *    9.718938  *    4.124482  *
    19       C         -0.1392081  *    8.101181  *    5.746286  *
    20       C          0.3999156  *    8.533244  *    4.597640  *
    21       C         -2.8808237  *   10.171214  *    6.950608  *
    22       C         -3.0100457  *   11.671274  *    7.081022  *
    23       C          1.3818095  *    7.741360  *    3.804295  *
    24       C          2.7653721  *    8.344233  *    3.592451  *
    25       C         -5.3540241  *    6.481979  *    4.448837  *
    26       C         -5.1305795  *    7.824508  *    4.758622  *
    27       C         -5.4243924  *    8.768782  *    3.774062  *
    28       C         -5.8677634  *    6.146450  *    3.193822  *
    29       C         -5.8855260  *    8.381962  *    2.511112  *
    30       C         -4.5140776  *    8.225842  *    6.082258  *
    31       C         -3.6352604  *    9.438023  *    5.889474  *
    32       C         -7.7299270  *   11.424613  *    6.247090  *
    33       C         -7.0766909  *   10.199123  *    6.164088  *
    34       C         -6.2767327  *    9.763650  *    7.221379  *
    35       C         -7.6102600  *   12.183317  *    7.411621  *
    36       C         -6.1745584  *   10.592416  *    8.347753  *
    37       C         -5.5587437  *    8.442975  *    7.219642  *
    38       C         -6.4459987  *    7.280659  *    7.335760  *
    39       C         -8.3973472  *    5.343857  *   12.332669  *
    40       C         -8.9474639  *    4.369683  *   11.504603  *
    41       C         -8.9756140  *    4.583482  *   10.131924  *
    42       C         -7.8941810  *    6.508378  *   11.754256  *
    43       C         -8.4462408  *    5.768790  *    9.599304  *
    44       C         -8.3698096  *    5.945578  *    8.102537  *
    45       C         -7.8678163  *    7.320889  *    7.645570  *
    46       C        -10.8222121  *    7.529642  *    5.373589  *
    47       C        -10.9116016  *    7.569833  *    6.770951  *
    48       C        -10.9911519  *    8.814970  *    7.395705  *
    49       C        -10.8315823  *    8.721967  *    4.652292  *
    50       C        -11.0033385  *    9.972994  *    6.617058  *
    51       C        -10.9241117  *    6.290175  *    7.535071  *
    52       C         -9.6438303  *    5.482688  *    7.390425  *
    53       C        -12.5986252  *    3.565581  *    6.226753  *
    54       C        -12.2432946  *    3.970872  *    7.437293  *
    55       C        -12.2195208  *    5.465172  *    7.497136  *
    56       C        -13.2389488  *    4.138447  *    5.220618  *
    57       C        -13.3989747  *    5.972161  *    6.682550  *
    58       C        -11.7533825  *    6.102601  *    8.787319  *
    59       C        -12.4342721  *    7.163766  *    9.549811  *
    60       C        -18.0788327  *    6.862256  *   11.406436  *
    61       C        -17.0948649  *    6.708308  *   12.334633  *
    62       C        -15.8539877  *    7.253658  *   11.982560  *
    63       C        -17.9688001  *    7.457650  *   10.179113  *
    64       C        -15.7207904  *    7.896573  *   10.741554  *
    65       C        -14.3869577  *    8.493311  *   10.346246  *
    66       C        -13.7160910  *    7.513617  *    9.426795  *
    67       C        -14.4873667  *    9.860628  *    9.658307  *
    68       C          5.8252632  *   20.023693  *    8.282851  *
    69       C          6.4926916  *   19.076852  *    8.756807  *
    70       C          6.6014584  *   17.802736  *    8.252592  *
    71       C          5.0475872  *   19.992355  *    7.140882  *
    72       C          5.8284482  *   17.711003  *    7.064717  *
    73       C          5.7186763  *   16.455558  *    6.325678  *
    74       C          6.1387444  *   15.285841  *    6.829491  *
    75       C          9.9766193  *   12.964665  *    8.291377  *
    76       C          8.7205866  *   12.709330  *    7.751594  *
    77       C          8.3189595  *   13.368855  *    6.587978  *
    78       C         10.8073116  *   13.873730  *    7.635617  *
    79       C          9.2102808  *   14.254828  *    5.971250  *
    80       C          6.9871993  *   13.134853  *    6.030089  *
    81       C          5.9711344  *   14.006944  *    6.133333  *
    82       C          1.9965427  *   13.414617  *    8.204754  *
    83       C          1.0003968  *   14.242310  *    7.684601  *
    84       C          1.3488397  *   15.186912  *    6.712722  *
    85       C          3.2400786  *   13.346326  *    7.587297  *
    86       C          2.5811780  *   15.105174  *    6.079795  *
    87       C          3.4862720  *   14.100765  *    6.439658  *
    88       C         -0.4747419  *   13.995663  *    7.934670  *
    89       C         -0.9726536  *   13.441662  *    6.597691  *
    90       C          4.6221499  *   13.761975  *    5.508366  *
    91       C          4.4037391  *   12.328717  *    4.982372  *
    92       C         -3.1484173  *   15.317328  *   10.788033  *
    93       C         -2.0164669  *   14.497826  *   10.723081  *
    94       C         -0.8806024  *   14.881123  *   11.438184  *
    95       C         -3.1083311  *   16.481000  *   11.553861  *
    96       C         -0.9037516  *   16.052682  *   12.194277  *
    97       C         -2.0210973  *   13.276502  *    9.852487  *
    98       C         -0.6834689  *   13.071851  *    9.133951  *
    99       C         -0.5666560  *   11.599853  *   13.875411  *
   100       C         -1.4433207  *   12.100570  *   12.916624  *
   101       C         -1.4978946  *   11.502423  *   11.657724  *
   102       C          0.2375916  *   10.504803  *   13.573370  *
   103       C         -0.6566479  *   10.402919  *   11.416547  *
   104       C         -2.4087098  *   11.948491  *   10.551955  *
   105       C         -3.8581267  *   11.914350  *   10.916572  *
   106       C         -6.0288440  *    9.384685  *   15.279516  *
   107       C         -6.4164784  *    9.058239  *   13.979111  *
   108       C         -6.4276552  *   10.042909  *   12.990708  *
   109       C         -5.6947860  *   10.725825  *   15.550808  *
   110       C         -6.0375350  *   11.342194  *   13.318862  *
   111       C         -5.8649840  *   12.422546  *   12.272820  *
   112       C         -4.3997970  *   12.524119  *   11.969027  *
   113       C         -6.9452068  *   14.774106  *   15.278593  *
   114       C         -7.9444076  *   14.149880  *   14.529281  *
   115       C         -9.0780263  *   13.665372  *   15.192269  *
   116       C         -7.1070067  *   14.892764  *   16.661161  *
   117       C         -9.1788442  *   13.819323  *   16.572821  *
   118       C         -7.8178260  *   13.918429  *   13.044743  *
   119       C         -6.4020179  *   13.733194  *   12.670828  *
   120       C         -6.4685444  *   18.260974  *   12.193151  *
   121       C         -6.9024384  *   16.987850  *   11.862715  *
   122       C         -8.0121400  *   16.419421  *   12.530979  *
   123       C         -7.1907841  *   18.899689  *   13.196015  *
   124       C         -8.6702240  *   17.164700  *   13.506956  *
   125       C         -8.4468282  *   15.031973  *   12.152119  *
   126       C         -9.9701606  *   14.869276  *   12.119269  *
   127       C        -14.7100622  *   16.150400  *   10.857156  *
   128       C        -14.2580403  *   15.994021  *   12.162960  *
   129       C        -13.3073147  *   15.016934  *   12.444768  *
   130       C        -14.1859643  *   15.326442  *    9.859636  *
   131       C        -12.8090449  *   14.221138  *   11.405680  *
   132       C        -11.7906409  *   13.143973  *   11.684566  *
   133       C        -10.3769576  *   13.619932  *   11.343343  *
   134       C        -12.0996861  *   11.842035  *   10.911639  *
   135       C         -2.4629645  *   14.326805  *    1.702899  *
   136       C         -3.5114117  *   14.711583  *    2.497740  *
   137       C         -3.4733887  *   14.700393  *    3.870597  *
   138       C         -1.2797567  *   13.970432  *    2.360606  *
   139       C         -2.2917247  *   14.236690  *    4.472877  *
   140       C         -2.2406055  *   13.917476  *    5.924532  *
   141       C         -2.0514591  *   12.453456  *    6.248314  *
   142       C          4.9136685  *   13.126335  *    1.225649  *
   143       C          4.5924966  *   12.024545  *    1.888207  *
   144       C          3.3011688  *   12.194957  *    2.607404  *
   145       C          4.2200957  *   14.178409  *    0.817588  *
   146       C          2.3846361  *   13.063082  *    1.767105  *
   147       C          2.6930229  *   11.041729  *    3.392060  *
   148       C          3.1726823  *   12.274024  *    4.113202  *
   149       C          5.7103397  *    8.626033  *    1.652742  *
   150       C          4.4137996  *    8.117491  *    1.630294  *
   151       C          4.1437069  *    6.884720  *    0.978553  *
   152       C          6.6201667  *    7.789749  *    1.022698  *
   153       C          5.1581501  *    6.142371  *    0.396290  *
   154       C          3.2743613  *    8.820275  *    2.252975  *
   155       C          3.3832493  *    9.725510  *    3.453788  *
   156       C        -16.9320199  *   10.613573  *   13.568939  *
   157       C        -15.7791337  *   10.573439  *   12.753213  *
   158       C        -15.7785556  *   11.109042  *   11.450813  *
   159       C        -17.8959102  *   11.223778  *   12.817425  *
   160       C        -16.8923689  *   11.737819  *   10.831594  *
   161       C        -14.5298939  *   11.080945  *   10.605675  *
   162       C        -13.3054150  *   11.188797  *   11.414779  *
   163       N         -2.5714790  *    4.753047  *    1.713124  *
   164       N          1.3041202  *    3.719068  *    5.495014  *
   165       N         -6.1326554  *    7.069429  *    2.245042  *
   166       N         -6.8427395  *   11.764280  *    8.443419  *
   167       N         -7.9227967  *    6.717612  *   10.418475  *
   168       N        -10.9258010  *    9.923759  *    5.268524  *
   169       N        -13.9276175  *    5.337165  *    5.676964  *
   170       N        -16.7535246  *    7.974131  *    9.855710  *
   171       N          5.1017485  *   18.772426  *    6.551020  *
   172       N         10.4348470  *   14.494575  *    6.490744  *
   173       N         -2.0017483  *   16.841613  *   12.241942  *
   174       N          0.1849667  *    9.918576  *   12.354411  *
   175       N         -5.6977349  *   11.667256  *   14.594919  *
   176       N         -8.2038045  *   14.422041  *   17.294058  *
   177       N         -8.2234735  *   18.427573  *   13.820691  *
   178       N        -13.2422506  *   14.399125  *   10.128736  *
   179       N         -1.2047162  *   13.924567  *    3.708364  *
   180       N          2.7933525  *   13.910890  *    0.868727  *
   181       N          6.4348321  *    6.668923  *    0.463398  *
   182       N        -17.9960259  *   11.718160  *   11.700001  *
   183       H         -0.4388689  *    2.926627  *   -0.227622  *
   184       H         -4.6618049  *    2.309741  *    0.557619  *
   185       H         -4.5889534  *    4.389112  *    2.099597  *
   186       H          2.3480776  *    4.441973  *    1.836191  *
   187       H          3.7154134  *    2.908998  *    3.266764  *
   188       H          3.0048418  *    2.523219  *    5.675748  *
   189       H         -0.8742198  *    6.001601  *    3.161065  *
   190       H          0.0955809  *    7.935400  *    2.052026  *
   191       H          1.6218776  *    7.082009  *    1.743544  *
   192       H         -0.3281094  *    4.975528  *    5.211968  *
   193       H         -2.1476982  *   10.750979  *    4.100573  *
   194       H          0.0657089  *   10.235904  *    3.225928  *
   195       H         -2.8239416  *    9.699435  *    7.957076  *
   196       H         -4.0430661  *   11.963111  *    6.790199  *
   197       H         -2.9224913  *   11.928756  *    8.158233  *
   198       H         -1.1916237  *    8.309816  *    7.588738  *
   199       H          1.6134107  *    6.856648  *    4.455857  *
   200       H          3.4506706  *    7.665537  *    4.144603  *
   201       H         -5.1072445  *    5.690232  *    5.165155  *
   202       H         -6.0259899  *    5.100283  *    2.886029  *
   203       H         -3.8652162  *    7.370915  *    6.407275  *
   204       H         -4.0762336  *   10.136946  *    5.137537  *
   205       H         -5.2535989  *    9.845840  *    3.961801  *
   206       H         -7.1919083  *    9.574315  *    5.270297  *
   207       H         -8.3397527  *   11.790853  *    5.412500  *
   208       H         -8.1239016  *   13.142082  *    7.550801  *
   209       H         -4.9442042  *    8.414154  *    8.168399  *
   210       H         -5.9944241  *    6.287181  *    7.194149  *
   211       H         -5.5405479  *   10.351823  *    9.216846  *
   212       H         -9.4022131  *    3.837249  *    9.443236  *
   213       H         -9.3455744  *    3.440483  *   11.930602  *
   214       H         -8.3443393  *    5.197812  *   13.416742  *
   215       H         -7.4396373  *    7.314779  *   12.350503  *
   216       H         -7.5804810  *    5.203901  *    7.788653  *
   217       H         -8.1027446  *    8.126916  *    8.378344  *
   218       H         -8.4157309  *    7.646109  *    6.722953  *
   219       H        -10.7603768  *    6.571065  *    4.845647  *
   220       H        -10.7675389  *    8.748673  *    3.557327  *
   221       H         -9.8448044  *    4.441648  *    7.746358  *
   222       H         -9.4249787  *    5.394136  *    6.305141  *
   223       H        -11.0805548  *   10.975790  *    7.056215  *
   224       H        -11.0586492  *    8.888918  *    8.487619  *
   225       H        -12.2229276  *    3.368417  *    8.349215  *
   226       H        -13.2326126  *    3.925366  *    4.150583  *
   227       H        -11.3281837  *    5.384776  *    9.527205  *
   228       H        -11.8030437  *    7.621940  *   10.325939  *
   229       H        -13.8467275  *    6.940187  *    6.960951  *
   230       H        -14.9991783  *    7.181138  *   12.664307  *
   231       H        -17.2621442  *    6.197526  *   13.288943  *
   232       H        -18.7745462  *    7.549249  *    9.443062  *
   233       H        -13.7730431  *    8.620068  *   11.276338  *
   234       H        -14.3537856  *    7.087249  *    8.636231  *
   235       H        -13.6034485  *    9.987419  *    8.996635  *
   236       H        -15.3754706  *    9.904084  *    8.994780  *
   237       H          0.3854491  *    5.095169  *   -0.799829  *
   238       H          1.4902470  *    6.096412  *    0.271737  *
   239       H          7.1589129  *   16.953245  *    8.658001  *
   240       H          4.4195344  *   20.774983  *    6.692978  *
   241       H          5.2315433  *   16.505930  *    5.340024  *
   242       H          6.6462677  *   15.244989  *    7.807022  *
   243       H          8.0472920  *   11.999743  *    8.242737  *
   244       H         11.8049804  *   14.148395  *    8.018500  *
   245       H          6.8445606  *   12.180590  *    5.496076  *
   246       H          8.9638389  *   14.796971  *    5.052464  *
   247       H          1.7746892  *   12.782163  *    9.074592  *
   248       H          4.0023962  *   12.653909  *    7.962533  *
   249       H         -0.9815875  *   14.973078  *    8.133392  *
   250       H         -0.0977680  *   13.318266  *    5.912070  *
   251       H          2.8219471  *   15.797885  *    5.262036  *
   252       H          0.6140327  *   15.933884  *    6.389934  *
   253       H          4.5817961  *   14.453542  *    4.622966  *
   254       H          4.2804202  *   11.621833  *    5.828195  *
   255       H          5.3171528  *   11.994315  *    4.440609  *
   256       H         -4.0619041  *   15.055127  *   10.239514  *
   257       H         -3.9681478  *   17.161947  *   11.635190  *
   258       H         -2.8067756  *   13.436273  *    9.062484  *
   259       H         -0.5917238  *   12.015922  *    8.806646  *
   260       H          0.1493170  *   13.222843  *    9.869934  *
   261       H         -0.0402343  *   16.393794  *   12.778764  *
   262       H          0.0272564  *   14.261162  *   11.372848  *
   263       H         -2.0894553  *   12.965478  *   13.174701  *
   264       H         -0.5028341  *   12.085837  *   14.862804  *
   265       H          0.9436951  *   10.065972  *   14.293731  *
   266       H         -2.3110755  *   11.187926  *    9.721355  *
   267       H         -4.4927491  *   11.333430  *   10.223772  *
   268       H         -0.6383129  *    9.879902  *   10.450276  *
   269       H         -6.7154919  *    9.787021  *   11.964280  *
   270       H         -6.6958336  *    8.024549  *   13.718367  *
   271       H         -5.3948188  *   11.074754  *   16.553157  *
   272       H         -6.4411126  *   12.118093  *   11.349912  *
   273       H         -3.7845207  *   13.100615  *   12.682536  *
   274       H         -6.0157711  *   15.147291  *   14.824436  *
   275       H         -6.3347365  *   15.354352  *   17.293348  *
   276       H         -8.3858051  *   12.971146  *   12.800586  *
   277       H         -5.7508830  *   14.620903  *   12.607462  *
   278       H        -10.0401770  *   13.455477  *   17.145651  *
   279       H         -9.8803268  *   13.160245  *   14.638914  *
   280       H         -6.3860008  *   16.418581  *   11.079224  *
   281       H         -5.6138249  *   18.743301  *   11.711648  *
   282       H         -8.0789499  *   14.844543  *   11.106875  *
   283       H        -10.4281784  *   15.768925  *   11.661462  *
   284       H        -10.3706407  *   14.828727  *   13.156015  *
   285       H         -9.5406681  *   16.793872  *   14.061428  *
   286       H        -12.9506802  *   14.871434  *   13.472298  *
   287       H        -14.6506444  *   16.627947  *   12.966562  *
   288       H        -15.4695790  *   16.898797  *   10.611152  *
   289       H        -14.5327156  *   15.351638  *    8.812128  *
   290       H        -11.8285933  *   12.912950  *   12.780702  *
   291       H        -10.2809703  *   13.798938  *   10.254535  *
   292       H        -11.2452179  *   11.141335  *   11.041187  *
   293       H        -12.1628974  *   12.042189  *    9.820802  *
   294       H         -4.3351876  *   15.010777  *    4.468862  *
   295       H         -2.5387239  *   14.256994  *    0.606771  *
   296       H         -0.3567787  *   13.659588  *    1.836887  *
   297       H         -2.9525902  *   14.514481  *    6.526591  *
   298       H         -1.7448128  *   11.827602  *    5.370223  *
   299       H          5.0438543  *   11.034694  *    1.757846  *
   300       H          4.5388415  *   15.196654  *    0.584678  *
   301       H          1.5914517  *   10.930093  *    3.311619  *
   302       H          2.3701810  *   12.932270  *    4.518853  *
   303       H          1.2919592  *   12.999666  *    1.923388  *
   304       H          5.9730844  *    9.593582  *    2.099262  *
   305       H          2.5273478  *    9.119623  *    1.484341  *
   306       H          4.3707515  *    9.825345  *    3.953801  *
   307       H          5.0121789  *    5.182001  *   -0.110231  *
   308       H          3.0926746  *    6.528262  *    0.937065  *
   309       H        -14.8574183  *   10.121957  *   13.151822  *
   310       H        -17.0070478  *   10.222621  *   14.583193  *
   311       H        -14.5868689  *   11.980450  *    9.928514  *
   312       H        -13.3186802  *   10.817133  *   12.449561  *
   313       H        -17.0633778  *   12.451946  *    9.280715  *
   314       H         -9.6618500  *   12.796990  *   11.582375  *
   315      Tv         27.3563617  *    0.000000       0.000000   
   316      Tv          0.0000000      18.322532  *    0.000000   
   317      Tv          0.0000000       0.000000      13.834806  *
 

              THE SYSTEM IS A  SOLID         


                UNIT CELL TRANSLATION VECTORS

              X              Y              Z
    T1 =  27.3563617      0.0000000      0.0000000
    T2 =   0.0000000     18.3225324      0.0000000
    T3 =   0.0000000      0.0000000     13.8348061


          CARTESIAN COORDINATES 

    NO.       ATOM         X         Y         Z

     1         C       -3.7430    2.8904    0.7234
     2         C       -2.5471    2.6085    0.1560
     3         C       -1.3577    3.2567    0.2667
     4         C       -3.7019    4.0291    1.5520
     5         C       -1.4079    4.4092    1.0861
     6         C       -0.2147    5.2641    1.2470
     7         C        0.5821    5.4856    0.1946
     8         C        2.8184    3.3906    3.6684
     9         C        2.0571    4.2422    2.8751
    10         C        0.9160    4.8475    3.4051
    11         C        2.4254    3.1591    4.9863
    12         C        0.5589    4.5458    4.7282
    13         C        0.0902    5.8330    2.6174
    14         C        0.7979    7.1987    2.4936
    15         C       -1.5137   10.0306    4.6438
    16         C       -2.1181    9.3973    5.8564
    17         C       -1.1703    8.4337    6.5003
    18         C       -0.3027    9.7189    4.1245
    19         C       -0.1392    8.1012    5.7463
    20         C        0.3999    8.5332    4.5976
    21         C       -2.8808   10.1712    6.9506
    22         C       -3.0100   11.6713    7.0810
    23         C        1.3818    7.7414    3.8043
    24         C        2.7654    8.3442    3.5925
    25         C       -5.3540    6.4820    4.4488
    26         C       -5.1306    7.8245    4.7586
    27         C       -5.4244    8.7688    3.7741
    28         C       -5.8678    6.1464    3.1938
    29         C       -5.8855    8.3820    2.5111
    30         C       -4.5141    8.2258    6.0823
    31         C       -3.6353    9.4380    5.8895
    32         C       -7.7299   11.4246    6.2471
    33         C       -7.0767   10.1991    6.1641
    34         C       -6.2767    9.7637    7.2214
    35         C       -7.6103   12.1833    7.4116
    36         C       -6.1746   10.5924    8.3478
    37         C       -5.5587    8.4430    7.2196
    38         C       -6.4460    7.2807    7.3358
    39         C       -8.3973    5.3439   12.3327
    40         C       -8.9475    4.3697   11.5046
    41         C       -8.9756    4.5835   10.1319
    42         C       -7.8942    6.5084   11.7543
    43         C       -8.4462    5.7688    9.5993
    44         C       -8.3698    5.9456    8.1025
    45         C       -7.8678    7.3209    7.6456
    46         C      -10.8222    7.5296    5.3736
    47         C      -10.9116    7.5698    6.7710
    48         C      -10.9912    8.8150    7.3957
    49         C      -10.8316    8.7220    4.6523
    50         C      -11.0033    9.9730    6.6171
    51         C      -10.9241    6.2902    7.5351
    52         C       -9.6438    5.4827    7.3904
    53         C      -12.5986    3.5656    6.2268
    54         C      -12.2433    3.9709    7.4373
    55         C      -12.2195    5.4652    7.4971
    56         C      -13.2389    4.1384    5.2206
    57         C      -13.3990    5.9722    6.6825
    58         C      -11.7534    6.1026    8.7873
    59         C      -12.4343    7.1638    9.5498
    60         C      -18.0788    6.8623   11.4064
    61         C      -17.0949    6.7083   12.3346
    62         C      -15.8540    7.2537   11.9826
    63         C      -17.9688    7.4577   10.1791
    64         C      -15.7208    7.8966   10.7416
    65         C      -14.3870    8.4933   10.3462
    66         C      -13.7161    7.5136    9.4268
    67         C      -14.4874    9.8606    9.6583
    68         C        5.8253   20.0237    8.2829
    69         C        6.4927   19.0769    8.7568
    70         C        6.6015   17.8027    8.2526
    71         C        5.0476   19.9924    7.1409
    72         C        5.8284   17.7110    7.0647
    73         C        5.7187   16.4556    6.3257
    74         C        6.1387   15.2858    6.8295
    75         C        9.9766   12.9647    8.2914
    76         C        8.7206   12.7093    7.7516
    77         C        8.3190   13.3689    6.5880
    78         C       10.8073   13.8737    7.6356
    79         C        9.2103   14.2548    5.9713
    80         C        6.9872   13.1349    6.0301
    81         C        5.9711   14.0069    6.1333
    82         C        1.9965   13.4146    8.2048
    83         C        1.0004   14.2423    7.6846
    84         C        1.3488   15.1869    6.7127
    85         C        3.2401   13.3463    7.5873
    86         C        2.5812   15.1052    6.0798
    87         C        3.4863   14.1008    6.4397
    88         C       -0.4747   13.9957    7.9347
    89         C       -0.9727   13.4417    6.5977
    90         C        4.6221   13.7620    5.5084
    91         C        4.4037   12.3287    4.9824
    92         C       -3.1484   15.3173   10.7880
    93         C       -2.0165   14.4978   10.7231
    94         C       -0.8806   14.8811   11.4382
    95         C       -3.1083   16.4810   11.5539
    96         C       -0.9038   16.0527   12.1943
    97         C       -2.0211   13.2765    9.8525
    98         C       -0.6835   13.0719    9.1340
    99         C       -0.5667   11.5999   13.8754
   100         C       -1.4433   12.1006   12.9166
   101         C       -1.4979   11.5024   11.6577
   102         C        0.2376   10.5048   13.5734
   103         C       -0.6566   10.4029   11.4165
   104         C       -2.4087   11.9485   10.5520
   105         C       -3.8581   11.9143   10.9166
   106         C       -6.0288    9.3847   15.2795
   107         C       -6.4165    9.0582   13.9791
   108         C       -6.4277   10.0429   12.9907
   109         C       -5.6948   10.7258   15.5508
   110         C       -6.0375   11.3422   13.3189
   111         C       -5.8650   12.4225   12.2728
   112         C       -4.3998   12.5241   11.9690
   113         C       -6.9452   14.7741   15.2786
   114         C       -7.9444   14.1499   14.5293
   115         C       -9.0780   13.6654   15.1923
   116         C       -7.1070   14.8928   16.6612
   117         C       -9.1788   13.8193   16.5728
   118         C       -7.8178   13.9184   13.0447
   119         C       -6.4020   13.7332   12.6708
   120         C       -6.4685   18.2610   12.1932
   121         C       -6.9024   16.9878   11.8627
   122         C       -8.0121   16.4194   12.5310
   123         C       -7.1908   18.8997   13.1960
   124         C       -8.6702   17.1647   13.5070
   125         C       -8.4468   15.0320   12.1521
   126         C       -9.9702   14.8693   12.1193
   127         C      -14.7101   16.1504   10.8572
   128         C      -14.2580   15.9940   12.1630
   129         C      -13.3073   15.0169   12.4448
   130         C      -14.1860   15.3264    9.8596
   131         C      -12.8090   14.2211   11.4057
   132         C      -11.7906   13.1440   11.6846
   133         C      -10.3770   13.6199   11.3433
   134         C      -12.0997   11.8420   10.9116
   135         C       -2.4630   14.3268    1.7029
   136         C       -3.5114   14.7116    2.4977
   137         C       -3.4734   14.7004    3.8706
   138         C       -1.2798   13.9704    2.3606
   139         C       -2.2917   14.2367    4.4729
   140         C       -2.2406   13.9175    5.9245
   141         C       -2.0515   12.4535    6.2483
   142         C        4.9137   13.1263    1.2256
   143         C        4.5925   12.0245    1.8882
   144         C        3.3012   12.1950    2.6074
   145         C        4.2201   14.1784    0.8176
   146         C        2.3846   13.0631    1.7671
   147         C        2.6930   11.0417    3.3921
   148         C        3.1727   12.2740    4.1132
   149         C        5.7103    8.6260    1.6527
   150         C        4.4138    8.1175    1.6303
   151         C        4.1437    6.8847    0.9786
   152         C        6.6202    7.7897    1.0227
   153         C        5.1582    6.1424    0.3963
   154         C        3.2744    8.8203    2.2530
   155         C        3.3832    9.7255    3.4538
   156         C      -16.9320   10.6136   13.5689
   157         C      -15.7791   10.5734   12.7532
   158         C      -15.7786   11.1090   11.4508
   159         C      -17.8959   11.2238   12.8174
   160         C      -16.8924   11.7378   10.8316
   161         C      -14.5299   11.0809   10.6057
   162         C      -13.3054   11.1888   11.4148
   163         N       -2.5715    4.7530    1.7131
   164         N        1.3041    3.7191    5.4950
   165         N       -6.1327    7.0694    2.2450
   166         N       -6.8427   11.7643    8.4434
   167         N       -7.9228    6.7176   10.4185
   168         N      -10.9258    9.9238    5.2685
   169         N      -13.9276    5.3372    5.6770
   170         N      -16.7535    7.9741    9.8557
   171         N        5.1017   18.7724    6.5510
   172         N       10.4348   14.4946    6.4907
   173         N       -2.0017   16.8416   12.2419
   174         N        0.1850    9.9186   12.3544
   175         N       -5.6977   11.6673   14.5949
   176         N       -8.2038   14.4220   17.2941
   177         N       -8.2235   18.4276   13.8207
   178         N      -13.2423   14.3991   10.1287
   179         N       -1.2047   13.9246    3.7084
   180         N        2.7934   13.9109    0.8687
   181         N        6.4348    6.6689    0.4634
   182         N      -17.9960   11.7182   11.7000
   183         H       -0.4389    2.9266   -0.2276
   184         H       -4.6618    2.3097    0.5576
   185         H       -4.5890    4.3891    2.0996
   186         H        2.3481    4.4420    1.8362
   187         H        3.7154    2.9090    3.2668
   188         H        3.0048    2.5232    5.6757
   189         H       -0.8742    6.0016    3.1611
   190         H        0.0956    7.9354    2.0520
   191         H        1.6219    7.0820    1.7435
   192         H       -0.3281    4.9755    5.2120
   193         H       -2.1477   10.7510    4.1006
   194         H        0.0657   10.2359    3.2259
   195         H       -2.8239    9.6994    7.9571
   196         H       -4.0431   11.9631    6.7902
   197         H       -2.9225   11.9288    8.1582
   198         H       -1.1916    8.3098    7.5887
   199         H        1.6134    6.8566    4.4559
   200         H        3.4507    7.6655    4.1446
   201         H       -5.1072    5.6902    5.1652
   202         H       -6.0260    5.1003    2.8860
   203         H       -3.8652    7.3709    6.4073
   204         H       -4.0762   10.1369    5.1375
   205         H       -5.2536    9.8458    3.9618
   206         H       -7.1919    9.5743    5.2703
   207         H       -8.3398   11.7909    5.4125
   208         H       -8.1239   13.1421    7.5508
   209         H       -4.9442    8.4142    8.1684
   210         H       -5.9944    6.2872    7.1941
   211         H       -5.5405   10.3518    9.2168
   212         H       -9.4022    3.8372    9.4432
   213         H       -9.3456    3.4405   11.9306
   214         H       -8.3443    5.1978   13.4167
   215         H       -7.4396    7.3148   12.3505
   216         H       -7.5805    5.2039    7.7887
   217         H       -8.1027    8.1269    8.3783
   218         H       -8.4157    7.6461    6.7230
   219         H      -10.7604    6.5711    4.8456
   220         H      -10.7675    8.7487    3.5573
   221         H       -9.8448    4.4416    7.7464
   222         H       -9.4250    5.3941    6.3051
   223         H      -11.0806   10.9758    7.0562
   224         H      -11.0586    8.8889    8.4876
   225         H      -12.2229    3.3684    8.3492
   226         H      -13.2326    3.9254    4.1506
   227         H      -11.3282    5.3848    9.5272
   228         H      -11.8030    7.6219   10.3259
   229         H      -13.8467    6.9402    6.9610
   230         H      -14.9992    7.1811   12.6643
   231         H      -17.2621    6.1975   13.2889
   232         H      -18.7745    7.5492    9.4431
   233         H      -13.7730    8.6201   11.2763
   234         H      -14.3538    7.0872    8.6362
   235         H      -13.6034    9.9874    8.9966
   236         H      -15.3755    9.9041    8.9948
   237         H        0.3854    5.0952   -0.7998
   238         H        1.4902    6.0964    0.2717
   239         H        7.1589   16.9532    8.6580
   240         H        4.4195   20.7750    6.6930
   241         H        5.2315   16.5059    5.3400
   242         H        6.6463   15.2450    7.8070
   243         H        8.0473   11.9997    8.2427
   244         H       11.8050   14.1484    8.0185
   245         H        6.8446   12.1806    5.4961
   246         H        8.9638   14.7970    5.0525
   247         H        1.7747   12.7822    9.0746
   248         H        4.0024   12.6539    7.9625
   249         H       -0.9816   14.9731    8.1334
   250         H       -0.0978   13.3183    5.9121
   251         H        2.8219   15.7979    5.2620
   252         H        0.6140   15.9339    6.3899
   253         H        4.5818   14.4535    4.6230
   254         H        4.2804   11.6218    5.8282
   255         H        5.3172   11.9943    4.4406
   256         H       -4.0619   15.0551   10.2395
   257         H       -3.9681   17.1619   11.6352
   258         H       -2.8068   13.4363    9.0625
   259         H       -0.5917   12.0159    8.8066
   260         H        0.1493   13.2228    9.8699
   261         H       -0.0402   16.3938   12.7788
   262         H        0.0273   14.2612   11.3728
   263         H       -2.0895   12.9655   13.1747
   264         H       -0.5028   12.0858   14.8628
   265         H        0.9437   10.0660   14.2937
   266         H       -2.3111   11.1879    9.7214
   267         H       -4.4927   11.3334   10.2238
   268         H       -0.6383    9.8799   10.4503
   269         H       -6.7155    9.7870   11.9643
   270         H       -6.6958    8.0245   13.7184
   271         H       -5.3948   11.0748   16.5532
   272         H       -6.4411   12.1181   11.3499
   273         H       -3.7845   13.1006   12.6825
   274         H       -6.0158   15.1473   14.8244
   275         H       -6.3347   15.3544   17.2933
   276         H       -8.3858   12.9711   12.8006
   277         H       -5.7509   14.6209   12.6075
   278         H      -10.0402   13.4555   17.1457
   279         H       -9.8803   13.1602   14.6389
   280         H       -6.3860   16.4186   11.0792
   281         H       -5.6138   18.7433   11.7116
   282         H       -8.0789   14.8445   11.1069
   283         H      -10.4282   15.7689   11.6615
   284         H      -10.3706   14.8287   13.1560
   285         H       -9.5407   16.7939   14.0614
   286         H      -12.9507   14.8714   13.4723
   287         H      -14.6506   16.6279   12.9666
   288         H      -15.4696   16.8988   10.6112
   289         H      -14.5327   15.3516    8.8121
   290         H      -11.8286   12.9130   12.7807
   291         H      -10.2810   13.7989   10.2545
   292         H      -11.2452   11.1413   11.0412
   293         H      -12.1629   12.0422    9.8208
   294         H       -4.3352   15.0108    4.4689
   295         H       -2.5387   14.2570    0.6068
   296         H       -0.3568   13.6596    1.8369
   297         H       -2.9526   14.5145    6.5266
   298         H       -1.7448   11.8276    5.3702
   299         H        5.0439   11.0347    1.7578
   300         H        4.5388   15.1967    0.5847
   301         H        1.5915   10.9301    3.3116
   302         H        2.3702   12.9323    4.5189
   303         H        1.2920   12.9997    1.9234
   304         H        5.9731    9.5936    2.0993
   305         H        2.5273    9.1196    1.4843
   306         H        4.3708    9.8253    3.9538
   307         H        5.0122    5.1820   -0.1102
   308         H        3.0927    6.5283    0.9371
   309         H      -14.8574   10.1220   13.1518
   310         H      -17.0070   10.2226   14.5832
   311         H      -14.5869   11.9805    9.9285
   312         H      -13.3187   10.8171   12.4496
   313         H      -17.0634   12.4519    9.2807
   314         H       -9.6619   12.7970   11.5824

  H: (PM3): J. J. P. STEWART, J. COMP. CHEM. 10, 209 (1989).
  C: (PM3): J. J. P. STEWART, J. COMP. CHEM. 10, 209 (1989).
  N: (PM3): J. J. P. STEWART, J. COMP. CHEM. 10, 209 (1989).

           Empirical Formula: C162 H132 N20


      RHF CALCULATION, NO. OF DOUBLY OCCUPIED LEVELS =  440


          TOTAL TIME USED SO FAR:    220538.29 SECONDS
                        FUNCTION:      2013.592845


          RESTARTING OPTIMIZATION AT STEP 727
  SCF CRITERION =    0.1570E-05
 ITERATION   1 PLS= 0.100E+01 0.000E+00 ENERGY     2013.592844 DELTAE 1913.5928443
 ITERATION   2 PLS= 0.423E-04 0.000E+00 ENERGY     2013.589886 DELTAE   -0.0029580
 ITERATION   3 PLS= 0.340E-04 0.000E+00 ENERGY     2013.587689 DELTAE   -0.0021972

 ITERATION 100 PLS= 0.794E-05 0.000E+00 ENERGY     2013.579528 DELTAE   -0.0000107
 CYCLE: 728 TIME: 667.560 TIME LEFT: 16.53W  GRAD.:    14.546 HEAT:  2013.580    

 RESTART FILE WRITTEN,    TIME LEFT: 16.00W  GRAD.:     1.571 HEAT:  1632.949    
 ITERATION   1 PLS= 0.317E-05 0.000E+00 ENERGY     1632.952856 DELTAE 1532.9528555
 ITERATION   2 PLS= 0.118E-04 0.000E+00 ENERGY     1632.951741 DELTAE   -0.0011149
 ITERATION   3 PLS= 0.961E-05 0.000E+00 ENERGY     1632.950894 DELTAE   -0.0008469

 ITERATION  30 PLS= 0.323E-05 0.000E+00 ENERGY     1632.947702 DELTAE   -0.0000036
 RESTART FILE WRITTEN,    TIME LEFT: 16.00W  GRAD.:     1.085 HEAT:  1632.948    

     RMS GRADIENT =  1.08542  IS LESS THAN CUTOFF =  1.11500


 ITERATION   1 PLS= 0.310E-05 0.000E+00 ENERGY     1632.947699 DELTAE 1532.9476987
 ITERATION   2 PLS= 0.175E-05 0.000E+00 ENERGY     1632.947675 DELTAE   -0.0000237
 ITERATION   3 PLS= 0.140E-05 0.000E+00 ENERGY     1632.947655 DELTAE   -0.0000199
 ITERATION   4 PLS= 0.247E-05 0.000E+00 ENERGY     1632.947656 DELTAE    0.0000012
 ITERATION   5 PLS= 0.235E-05 0.000E+00 ENERGY     1632.947653 DELTAE   -0.0000033
 ITERATION   6 PLS= 0.217E-05 0.000E+00 ENERGY     1632.947656 DELTAE    0.0000027
 ITERATION   7 PLS= 0.205E-05 0.000E+00 ENERGY     1632.947653 DELTAE   -0.0000026

 -------------------------------------------------------------------------------
PM3 bonds T=20000000.0 SINGLET XYZ DDMIN=0.0 DUMP=0.1 GNORM=01.115 CHARGE=+0 &
DENOUT OLDENS SCFCRT=1.D-07 EF  CYCLES=5002 PL SHIFT=010.0 restart
 SKN_2 model by PM3. Point=04. Mult=01.


     GEOMETRY OPTIMISED USING EIGENVECTOR FOLLOWING (EF).     
     SCF FIELD WAS ACHIEVED                                   


                                PM3    CALCULATION
                                                       MOPAC2007 (Version: 7.030W)
                                                       Sun Oct  7 01:32:56 2007
                                                       No. of days left = 486


          FINAL HEAT OF FORMATION =       1632.94765 KCAL =    6832.25297 KJ
          H.o.F. per unit cell    =        816.47383 KCAL, for   2 unit cells


          TOTAL ENERGY            =     -24423.12798 EV
          ELECTRONIC ENERGY       =  -64596955.21094 EV
          CORE-CORE REPULSION     =   64572532.08297 EV

          IONIZATION POTENTIAL    =          5.53047
          NO. OF FILLED LEVELS    =        440
          MOLECULAR WEIGHT        =       2358.959

          MOLECULAR DIMENSIONS (Angstroms)

            Atom       Atom       Distance
            H   232    H   244    31.07034
            H   274    H   184    22.32339
            H   213    H   295    15.06108

          VOLUME OF UNIT CELL         6265.847 CUBIC ANGSTROMS
          DENSITY                        0.625 GRAMS/CC


          SCF CALCULATIONS        =       1266
          COMPUTATION TIME =  6 DAYS   7 HOURS 12 MINUTES AND  15.371 SECONDS


   ATOM   CHEMICAL            X               Y              Z
 NUMBER    SYMBOL        (ANGSTROMS)     (ANGSTROMS)    (ANGSTROMS)
 
     1       C         -3.8454506  *    2.138299  *    2.000079  *
     2       C         -2.7394340  *    1.714190  *    1.591390  *
     3       C         -1.5852167  *    2.445323  *    1.431635  *
     4       C         -4.1393612  *    3.424781  *    2.404167  *
     5       C         -1.8299084  *    3.789004  *    1.826418  *
     6       C         -0.7369952  *    4.776357  *    1.707358  *
     7       C         -0.0903615  *    4.887704  *    0.543619  *
     8       C          2.6333863  *    3.554600  *    4.130416  *
     9       C          1.8118063  *    4.326618  *    3.317534  *
    10       C          0.5561953  *    4.725710  *    3.781523  *
    11       C          2.1843334  *    3.193022  *    5.400952  *
    12       C          0.1617734  *    4.320328  *    5.063743  *
    13       C         -0.3664906  *    5.571979  *    2.941169  *
    14       C          0.2464671  *    6.934383  *    2.567414  *
    15       C         -1.8397924  *   10.051013  *    4.359540  *
    16       C         -2.3761654  *    9.620739  *    5.692611  *
    17       C         -1.3420981  *    8.841043  *    6.443839  *
    18       C         -0.6437331  *    9.691979  *    3.837097  *
    19       C         -0.3560146  *    8.385920  *    5.692228  *
    20       C          0.1009442  *    8.594242  *    4.451687  *
    21       C         -3.1477650  *   10.552722  *    6.653756  *
    22       C         -3.3803219  *   12.039891  *    6.457572  *
    23       C          0.9854592  *    7.643956  *    3.713845  *
    24       C          2.3694275  *    8.110134  *    3.260172  *
    25       C         -5.6380151  *    6.463082  *    4.802141  *
    26       C         -5.3975255  *    7.834070  *    4.930307  *
    27       C         -5.6799554  *    8.632983  *    3.821464  *
    28       C         -6.1278018  *    5.962456  *    3.593410  *
    29       C         -6.0551593  *    8.064782  *    2.598457  *
    30       C         -4.7631433  *    8.415871  *    6.179035  *
    31       C         -3.8936733  *    9.592412  *    5.784374  *
    32       C         -8.1322784  *   11.375152  *    5.725312  *
    33       C         -7.4570143  *   10.176088  *    5.928533  *
    34       C         -6.5891160  *   10.045433  *    7.014243  *
    35       C         -7.9600183  *   12.419228  *    6.634205  *
    36       C         -6.4736102  *   11.129473  *    7.896620  *
    37       C         -5.7965998  *    8.796392  *    7.284893  *
    38       C         -6.6229589  *    7.642875  *    7.676358  *
    39       C         -8.6889214  *    5.657413  *   12.760780  *
    40       C         -8.6905728  *    4.575885  *   11.885254  *
    41       C         -8.6530190  *    4.811943  *   10.516514  *
    42       C         -8.6488693  *    6.946582  *   12.233310  *
    43       C         -8.6170925  *    6.131235  *   10.036327  *
    44       C         -8.5671496  *    6.362424  *    8.545345  *
    45       C         -8.0122968  *    7.725000  *    8.108818  *
    46       C        -11.4298798  *    7.979148  *    6.031993  *
    47       C        -11.2415198  *    8.059034  *    7.417462  *
    48       C        -11.1330697  *    9.321408  *    8.001432  *
    49       C        -11.5119869  *    9.151029  *    5.283327  *
    50       C        -11.2444029  *   10.458719  *    7.199615  *
    51       C        -11.1611025  *    6.798932  *    8.210357  *
    52       C         -9.9051374  *    5.997586  *    7.888257  *
    53       C        -13.0458928  *    4.064657  *    7.200382  *
    54       C        -12.4795811  *    4.478021  *    8.325522  *
    55       C        -12.4436429  *    5.970068  *    8.367125  *
    56       C        -13.8486065  *    4.638754  *    6.318092  *
    57       C        -13.7398283  *    6.486107  *    7.763767  *
    58       C        -11.8217974  *    6.647256  *    9.566710  *
    59       C        -12.5064914  *    7.751822  *   10.268783  *
    60       C        -18.1308082  *    7.617266  *   13.237893  *
    61       C        -17.1227843  *    8.146725  *   14.041225  *
    62       C        -15.9085593  *    8.515547  *   13.462739  *
    63       C        -17.8779401  *    7.459177  *   11.864818  *
    64       C        -15.7203532  *    8.367359  *   12.084685  *
    65       C        -14.4491217  *    8.815473  *   11.396858  *
    66       C        -13.7426397  *    7.648446  *   10.765567  *
    67       C        -14.7508159  *    9.872162  *   10.314524  *
    68       C          5.8020481  *   19.310659  *    8.342417  *
    69       C          6.5938779  *   18.387435  *    8.636606  *
    70       C          6.7520040  *   17.185042  *    7.986191  *
    71       C          4.9091819  *   19.323776  *    7.287702  *
    72       C          5.8542665  *   17.139012  *    6.887988  *
    73       C          5.7690464  *   15.974314  *    6.006452  *
    74       C          6.0092550  *   14.724217  *    6.419562  *
    75       C          9.5352804  *   12.963235  *    7.929153  *
    76       C          8.2891353  *   12.943495  *    7.321460  *
    77       C          8.1865254  *   12.788904  *    5.935825  *
    78       C         10.6690235  *   12.852352  *    7.122931  *
    79       C          9.3632086  *   12.668731  *    5.188077  *
    80       C          6.8798614  *   12.715857  *    5.293993  *
    81       C          5.8652400  *   13.561772  *    5.534415  *
    82       C          1.9160123  *   12.902570  *    7.591895  *
    83       C          0.9707384  *   13.852212  *    7.204166  *
    84       C          1.3628391  *   14.884637  *    6.342641  *
    85       C          3.1386235  *   12.831247  *    6.938590  *
    86       C          2.5704955  *   14.797806  *    5.666413  *
    87       C          3.4088249  *   13.700158  *    5.880629  *
    88       C         -0.5117554  *   13.669968  *    7.456260  *
    89       C         -1.0483263  *   13.332858  *    6.065960  *
    90       C          4.5112666  *   13.396694  *    4.900029  *
    91       C          4.2599531  *   11.996342  *    4.307752  *
    92       C         -2.6775109  *   14.984034  *   10.739923  *
    93       C         -1.6511299  *   14.126829  *   10.329853  *
    94       C         -0.3394518  *   14.444688  *   10.691624  *
    95       C         -2.3618485  *   16.134816  *   11.460462  *
    96       C         -0.0856877  *   15.608949  *   11.415360  *
    97       C         -1.9641716  *   12.949385  *    9.449889  *
    98       C         -0.7984298  *   12.605299  *    8.514345  *
    99       C         -0.4339240  *   11.352270  *   13.423178  *
   100       C         -1.2525672  *   11.876744  *   12.430225  *
   101       C         -1.4617912  *   11.167866  *   11.245702  *
   102       C          0.1685122  *   10.112266  *   13.218721  *
   103       C         -0.8061818  *    9.936506  *   11.096629  *
   104       C         -2.3941756  *   11.644261  *   10.167375  *
   105       C         -3.8215195  *   11.699123  *   10.625348  *
   106       C         -6.0265041  *    8.955643  *   15.202254  *
   107       C         -7.0813017  *    9.164578  *   14.321223  *
   108       C         -6.9671608  *   10.156116  *   13.344228  *
   109       C         -4.8456099  *    9.701356  *   15.023297  *
   110       C         -5.7973152  *   10.915338  *   13.258461  *
   111       C         -5.6512028  *   12.056105  *   12.278489  *
   112       C         -4.2296691  *   12.142190  *   11.813025  *
   113       C         -6.2134481  *   13.548361  *   14.375003  *
   114       C         -7.5925503  *   13.878956  *   14.286567  *
   115       C         -8.3387064  *   14.153307  *   15.399393  *
   116       C         -5.5753713  *   13.503873  *   15.587709  *
   117       C         -7.6329963  *   14.072397  *   16.623951  *
   118       C         -7.6174676  *   13.742307  *   12.782047  *
   119       C         -6.0602834  *   13.403350  *   12.874941  *
   120       C         -5.4685865  *   17.675096  *   12.637142  *
   121       C         -6.0654070  *   16.518711  *   12.152043  *
   122       C         -7.4028452  *   16.237301  *   12.450870  *
   123       C         -6.2255826  *   18.552329  *   13.413771  *
   124       C         -8.1065578  *   17.166667  *   13.225845  *
   125       C         -8.0067601  *   14.956921  *   11.943354  *
   126       C         -9.5340074  *   15.011380  *   11.832759  *
   127       C        -14.1641967  *   16.718712  *   11.261765  *
   128       C        -13.8463298  *   16.168190  *   12.497816  *
   129       C        -12.9775688  *   15.082699  *   12.559289  *
   130       C        -13.5962511  *   16.166169  *   10.111939  *
   131       C        -12.4336702  *   14.567179  *   11.376142  *
   132       C        -11.4674452  *   13.409577  *   11.419149  *
   133       C        -10.0658940  *   13.854139  *   10.992959  *
   134       C        -11.9300600  *   12.234693  *   10.532648  *
   135       C         -1.3825170  *   15.628354  *    1.515658  *
   136       C         -2.0261662  *   16.459869  *    2.427202  *
   137       C         -2.3014669  *   15.995957  *    3.710204  *
   138       C         -1.0412484  *   14.334943  *    1.909255  *
   139       C         -1.9222747  *   14.695288  *    4.061262  *
   140       C         -2.1435780  *   14.166197  *    5.431811  *
   141       C         -2.3254931  *   12.682466  *    5.620177  *
   142       C          4.7048664  *   12.769167  *    0.640200  *
   143       C          4.3120618  *   11.647143  *    1.230166  *
   144       C          3.0544172  *   11.871107  *    1.994034  *
   145       C          4.0720619  *   13.885503  *    0.310707  *
   146       C          2.1773249  *   12.813079  *    1.191633  *
   147       C          2.4186969  *   10.765051  *    2.824692  *
   148       C          2.9867038  *   11.985431  *    3.501555  *
   149       C          5.0107596  *    8.040024  *    0.739421  *
   150       C          3.7511999  *    7.581691  *    1.131565  *
   151       C          3.3748959  *    6.276946  *    0.799202  *
   152       C          5.8485577  *    7.188585  *    0.005824  *
   153       C          4.2654051  *    5.461914  *    0.104555  *
   154       C          2.7494382  *    8.421423  *    1.829384  *
   155       C          3.0544308  *    9.421672  *    2.913122  *
   156       C        -16.3381220  *   12.523031  *   13.659518  *
   157       C        -15.3949957  *   11.818720  *   12.875295  *
   158       C        -15.2984827  *   12.044821  *   11.492485  *
   159       C        -17.0022099  *   13.355794  *   12.805211  *
   160       C        -16.0838157  *   12.976104  *   10.767212  *
   161       C        -14.3035374  *   11.311635  *   10.615563  *
   162       C        -12.9487078  *   11.406025  *   11.170886  *
   163       N         -3.0502598  *    4.230556  *    2.292659  *
   164       N          0.9654824  *    3.569344  *    5.850020  *
   165       N         -6.3158037  *    6.737061  *    2.498932  *
   166       N         -7.1507201  *   12.283722  *    7.709635  *
   167       N         -8.6131425  *    7.178950  *   10.901114  *
   168       N        -11.4225886  *   10.370324  *    5.863170  *
   169       N        -14.4431610  *    5.844720  *    6.876861  *
   170       N        -16.7068971  *    7.828123  *   11.313383  *
   171       N          4.9912175  *   18.175903  *    6.570258  *
   172       N         10.5788884  *   12.713894  *    5.778769  *
   173       N         -1.0846505  *   16.445430  *   11.781242  *
   174       N         -0.0158523  *    9.426219  *   12.066992  *
   175       N         -4.7408651  *   10.649223  *   14.078940  *
   176       N         -6.3265660  *   13.767644  *   16.707231  *
   177       N         -7.5247157  *   18.297278  *   13.689062  *
   178       N        -12.7478636  *   15.118092  *   10.171498  *
   179       N         -1.3083345  *   13.884750  *    3.152137  *
   180       N          2.6303382  *   13.695693  *    0.349224  *
   181       N          5.4747085  *    5.912153  *   -0.288069  *
   182       N        -17.0045880  *   13.633518  *   11.606128  *
   183       H         -0.6214959  *    2.089876  *    1.060235  *
   184       H         -5.8087320  *    1.477019  *    0.073811  *
   185       H         -5.0895336  *    3.838604  *    2.773249  *
   186       H          2.1467612  *    4.641090  *    2.314643  *
   187       H          3.6206366  *    3.234941  *    3.781413  *
   188       H          2.7946996  *    2.594268  *    6.096812  *
   189       H         -1.2975084  *    5.773795  *    3.529133  *
   190       H         -0.5516407  *    7.589636  *    2.164529  *
   191       H          0.9526825  *    6.768616  *    1.714910  *
   192       H         -0.8078059  *    4.595788  *    5.497636  *
   193       H         -2.5072628  *   10.683988  *    3.751665  *
   194       H         -0.2971168  *   10.095432  *    2.874052  *
   195       H         -3.0107524  *   10.318974  *    7.739391  *
   196       H         -4.3632419  *   12.204225  *    5.966346  *
   197       H         -3.4716382  *   12.531974  *    7.449015  *
   198       H         -1.2759485  *    8.950793  *    7.533121  *
   199       H          1.2501087  *    6.866294  *    4.479203  *
   200       H          3.0717680  *    7.425109  *    3.785567  *
   201       H         -5.4325104  *    5.779113  *    5.633893  *
   202       H         -6.3300228  *    4.889586  *    3.444415  *
   203       H         -4.1070919  *    7.618759  *    6.613484  *
   204       H         -4.3665456  *   10.146707  *    4.935090  *
   205       H         -5.5732278  *    9.729028  *    3.862277  *
   206       H         -7.6011720  *    9.336621  *    5.236586  *
   207       H         -8.8005430  *   11.499546  *    4.865705  *
   208       H         -8.4647532  *   13.386955  *    6.527018  *
   209       H         -5.1610761  *    9.010937  *    8.195691  *
   210       H         -6.1450665  *    6.654036  *    7.661868  *
   211       H         -5.8240099  *   11.103564  *    8.788526  *
   212       H         -8.6465008  *    3.971005  *    9.813002  *
   213       H         -8.7148837  *    3.550112  *   12.270037  *
   214       H         -8.7056153  *    5.504151  *   13.844953  *
   215       H         -8.6230764  *    7.840874  *   12.878461  *
   216       H         -7.8406867  *    5.591546  *    8.161160  *
   217       H         -8.1192106  *    8.496905  *    8.908255  *
   218       H         -8.6300241  *    8.144632  *    7.273474  *
   219       H        -11.5246318  *    7.005085  *    5.538318  *
   220       H        -11.6610272  *    9.147933  *    4.197544  *
   221       H        -10.1057916  *    4.929372  *    8.129057  *
   222       H         -9.7653481  *    6.029287  *    6.786138  *
   223       H        -11.2050658  *   11.475058  *    7.616804  *
   224       H        -10.9844985  *    9.425541  *    9.087473  *
   225       H        -12.2961127  *    3.882433  *    9.222423  *
   226       H        -14.0261460  *    4.420227  *    5.263469  *
   227       H        -11.2987554  *    5.988145  *   10.293345  *
   228       H        -11.9306855  *    8.688925  *   10.355950  *
   229       H        -14.1140109  *    7.462485  *    8.106283  *
   230       H        -15.1049361  *    8.919502  *   14.089802  *
   231       H        -17.2788810  *    8.265842  *   15.119272  *
   232       H        -18.6110435  *    7.027492  *   11.171481  *
   233       H        -13.7615849  *    9.273794  *   12.161228  *
   234       H        -14.3067407  *    6.711063  *   10.677187  *
   235       H        -14.2479599  *    9.568897  *    9.370602  *
   236       H        -15.8318597  *    9.892583  *   10.069988  *
   237       H         -0.3483065  *    4.311774  *   -0.340762  *
   238       H          0.7519369  *    5.577035  *    0.412904  *
   239       H          7.4426509  *   16.378074  *    8.242057  *
   240       H          4.1876331  *   20.097220  *    6.989356  *
   241       H          5.4432313  *   16.169774  *    4.974441  *
   242       H          6.3372281  *   14.487660  *    7.446795  *
   243       H          7.3781199  *   13.069813  *    7.925686  *
   244       H         11.6873710  *   12.870378  *    7.533778  *
   245       H          6.7381189  *   11.891527  *    4.574980  *
   246       H          9.3592628  *   12.539118  *    4.100364  *
   247       H          1.6669882  *   12.168489  *    8.372167  *
   248       H          3.8606227  *   12.051973  *    7.209920  *
   249       H         -0.9442953  *   14.644453  *    7.794205  *
   250       H         -0.1995208  *   13.055274  *    5.396566  *
   251       H          2.8479363  *   15.566208  *    4.934480  *
   252       H          0.6763233  *   15.713945  *    6.137015  *
   253       H          4.4702821  *   14.139724  *    4.061131  *
   254       H          4.1834666  *   11.240385  *    5.116568  *
   255       H          5.1407606  *   11.692851  *    3.697044  *
   256       H         -3.7237324  *   14.757087  *   10.497209  *
   257       H         -3.1312232  *   16.848782  *   11.802889  *
   258       H         -2.8408861  *   13.263321  *    8.818187  *
   259       H         -1.0007015  *   11.630628  *    8.019175  *
   260       H          0.1085666  *   12.441033  *    9.147713  *
   261       H          0.9251540  *   15.905912  *   11.720369  *
   262       H          0.4819245  *   13.780367  *   10.378991  *
   263       H         -1.7594736  *   12.842027  *   12.586678  *
   264       H         -0.2648536  *   11.929977  *   14.351720  *
   265       H          0.8181189  *    9.631377  *   13.969587  *
   266       H         -2.3894970  *   10.859942  *    9.345704  *
   267       H         -4.5520736  *   11.311405  *    9.893729  *
   268       H         -0.9016656  *    9.321909  *   10.191097  *
   269       H         -7.7974450  *   10.343283  *   12.651997  *
   270       H         -7.9972131  *    8.556672  *   14.372819  *
   271       H         -3.9563821  *    9.560198  *   15.654175  *
   272       H         -6.3237776  *   11.853009  *   11.403736  *
   273       H         -3.5145102  *   12.562457  *   12.540953  *
   274       H         -2.3120582  *   17.481540  *   15.910627  *
   275       H         -4.5168949  *   13.269847  *   15.744269  *
   276       H         -8.2209938  *   12.862672  *   12.440650  *
   277       H         -5.4320972  *   14.216995  *   12.431094  *
   278       H         -8.1309674  *   14.254100  *   17.584963  *
   279       H         -9.3992126  *   14.418160  *   15.362073  *
   280       H         -5.4730367  *   15.795363  *   11.567347  *
   281       H         -4.4084052  *   17.876327  *   12.419500  *
   282       H         -7.5937867  *   14.787827  *   10.914473  *
   283       H         -9.8446433  *   15.977512  *   11.389023  *
   284       H         -9.9826710  *   14.989734  *   12.849219  *
   285       H         -9.1582314  *   17.032262  *   13.509273  *
   286       H        -12.7163075  *   14.637768  *   13.526199  *
   287       H        -14.2725283  *   16.584890  *   13.416453  *
   288       H        -14.8482585  *   17.569555  *   11.185000  *
   289       H        -13.8082183  *   16.546400  *    9.105781  *
   290       H        -11.4130673  *   13.045603  *   12.477541  *
   291       H        -10.0541430  *   14.124278  *    9.918865  *
   292       H        -11.0524138  *   11.579854  *   10.315224  *
   293       H        -12.2671649  *   12.610322  *    9.541848  *
   294       H         -2.8068501  *   16.639702  *    4.438406  *
   295       H         -1.1410951  *   15.985301  *    0.508283  *
   296       H         -0.5262729  *   13.601451  *    1.255166  *
   297       H         -2.7166217  *   14.859421  *    6.076779  *
   298       H         -2.2166722  *   12.093805  *    4.677036  *
   299       H          4.6762845  *   10.634885  *    1.015665  *
   300       H          4.4467884  *   14.897337  *    0.143992  *
   301       H          1.3073869  *   10.696305  *    2.781420  *
   302       H          2.2344686  *   12.688622  *    3.923860  *
   303       H          1.0762585  *   12.773048  *    1.323970  *
   304       H          5.3319785  *    9.063808  *    0.981295  *
   305       H          1.9366985  *    8.710674  *    1.119200  *
   306       H          4.1006155  *    9.500178  *    3.278841  *
   307       H          4.0312470  *    4.425931  *   -0.168183  *
   308       H          2.3686516  *    5.899260  *    1.080537  *
   309       H        -14.7449391  *   11.087187  *   13.372446  *
   310       H        -16.4802424  *   12.404900  *   14.734181  *
   311       H        -14.3369812  *   11.852752  *    9.622306  *
   312       H        -12.7151390  *   10.837760  *   12.080157  *
   313       H        -15.7060818  *   13.042568  *    9.083382  *
   314       H         -9.3810424  *   12.978711  *   11.092648  *
   315      Tv         25.2800544  *    0.000000       0.000000   
   316      Tv          0.0000000      17.992693  *    0.000000   
   317      Tv          0.0000000       0.000000      13.775444  *

           Empirical Formula: C162 H132 N20


                  EIGENVALUES

 -45.31778 -44.38191 -44.12218 -43.91972 -43.35886 -42.58607 -42.21255 -41.61311
 -41.23633 -40.76696 -40.50974 -40.31265 -40.04094 -39.91635 -39.58565 -39.53661
 -39.30688 -39.12016 -38.96973 -38.78344 -38.54769 -38.42671 -38.31259 -38.01189
 -37.47737 -37.11515 -37.04327 -36.73296 -36.51690 -36.22313 -35.87832 -35.61888
 -35.39074 -34.93372 -34.61388 -34.12974 -33.52726 -33.00376 -32.61790 -32.18890
 -31.96673 -31.66959 -31.54586 -31.27827 -30.99155 -30.62256 -30.49467 -30.45096
 -30.37549 -30.25454 -30.19539 -30.05725 -30.03557 -29.91788 -29.85746 -29.79781
 -29.71931 -29.69878 -29.64561 -29.63483 -29.61690 -29.47433 -29.42878 -29.40708
 -29.34505 -29.24651 -29.18436 -29.12889 -29.02758 -28.98434 -28.95106 -28.87832
 -28.74358 -28.44047 -28.33878 -28.08369 -27.99419 -27.94264 -27.79653 -27.54494
 -27.38876 -27.25889 -26.80702 -26.78469 -26.68158 -26.57885 -26.25430 -25.96337
 -25.83366 -25.35638 -25.22174 -24.59164 -24.48445 -24.30513 -23.88660 -23.78626
 -23.70704 -23.52855 -23.49313 -23.44314 -23.34717 -23.28001 -23.15762 -23.13344
 -23.07241 -22.85998 -22.82436 -22.78056 -22.71080 -22.65246 -22.60949 -22.56798
 -22.43187 -22.39696 -22.35091 -22.32129 -22.25917 -22.23374 -22.18514 -22.13292
 -22.05568 -22.00055 -21.98463 -21.94583 -21.76354 -21.68445 -21.57089 -21.51306
 -21.46779 -21.36319 -21.21391 -21.17171 -21.03543 -20.97226 -20.82075 -20.74514
 -20.62145 -20.58596 -20.49202 -20.45847 -20.36467 -20.28418 -20.21507 -20.17876
 -20.13051 -20.08565 -20.00964 -19.93726 -19.88862 -19.79982 -19.70911 -19.66543
 -19.55570 -19.49493 -19.34141 -19.20418 -19.11848 -19.06695 -18.92076 -18.86810
 -18.80520 -18.67689 -18.51272 -18.45811 -18.39548 -18.37164 -18.33466 -18.31424
 -18.29064 -18.22128 -18.11172 -18.09411 -18.07903 -18.01525 -17.98594 -17.94775
 -17.93084 -17.90137 -17.89565 -17.87594 -17.78544 -17.76254 -17.73719 -17.72961
 -17.66902 -17.64720 -17.60583 -17.58012 -17.56963 -17.51218 -17.49035 -17.47913
 -17.40543 -17.35736 -17.34427 -17.29297 -17.25865 -17.22169 -17.18020 -17.11173
 -17.01010 -16.91444 -16.85630 -16.83061 -16.80369 -16.77767 -16.74732 -16.69854
 -16.64725 -16.56650 -16.54499 -16.49523 -16.45261 -16.41787 -16.39949 -16.33010
 -16.32152 -16.24434 -16.21111 -16.17780 -16.14332 -16.07304 -16.00455 -15.97419
 -15.90124 -15.86370 -15.84259 -15.82900 -15.81237 -15.77824 -15.75978 -15.73761
 -15.69632 -15.67640 -15.64262 -15.59814 -15.57659 -15.56237 -15.52389 -15.51290
 -15.49615 -15.48338 -15.41093 -15.38423 -15.34555 -15.32275 -15.26070 -15.24868
 -15.23370 -15.16060 -15.14738 -15.09989 -15.08297 -15.04605 -15.02540 -14.99568
 -14.96208 -14.93448 -14.91824 -14.87956 -14.82459 -14.78801 -14.75320 -14.73761
 -14.71355 -14.69724 -14.68357 -14.62477 -14.61964 -14.58001 -14.56029 -14.54071
 -14.50009 -14.48227 -14.46090 -14.42695 -14.40832 -14.34280 -14.32966 -14.29367
 -14.25100 -14.22319 -14.19518 -14.17768 -14.17518 -14.15562 -14.14471 -14.11138
 -14.09375 -14.08150 -14.06793 -14.06445 -14.04957 -14.01560 -14.01252 -13.95468
 -13.92970 -13.89901 -13.89325 -13.84805 -13.84264 -13.81945 -13.78234 -13.76775
 -13.75659 -13.73149 -13.71457 -13.66906 -13.66684 -13.59748 -13.53972 -13.52260
 -13.50981 -13.49688 -13.46644 -13.41859 -13.39850 -13.37035 -13.32042 -13.29716
 -13.27419 -13.26168 -13.23095 -13.21301 -13.18042 -13.16094 -13.14579 -13.12970
 -13.11187 -13.05681 -13.02655 -13.00779 -12.96557 -12.92115 -12.89708 -12.84557
 -12.82556 -12.78387 -12.75023 -12.68272 -12.63541 -12.61055 -12.58849 -12.53742
 -12.50111 -12.46992 -12.43798 -12.35063 -12.33794 -12.29286 -12.23275 -12.17132
 -12.15979 -12.14131 -12.13600 -12.11559 -12.07113 -11.98734 -11.92410 -11.91201
 -11.82885 -11.82474 -11.70224 -11.64688 -11.61504 -11.60391 -11.55914 -11.32457
 -11.27821 -11.23646 -11.20167 -11.14015 -11.09105 -11.07269 -10.97777 -10.93172
 -10.92195 -10.91373 -10.89204 -10.88656 -10.88383 -10.87692 -10.81996 -10.80465
 -10.79145 -10.77938 -10.74923 -10.74572 -10.72217 -10.71750 -10.69435 -10.67303
 -10.67018 -10.65743 -10.64344 -10.64108 -10.61246 -10.60201 -10.59091 -10.58256
 -10.56731 -10.56139 -10.52388 -10.51296 -10.49521 -10.47732 -10.47641 -10.45967
 -10.41477 -10.41017 -10.39761 -10.38345 -10.37899 -10.34987 -10.34011 -10.30548
 -10.29459 -10.27560 -10.26229 -10.22388 -10.21069 -10.14551 -10.14335 -10.06982
 -10.06959 -10.05946 -10.01238  -9.91585  -9.90239  -9.87351  -9.82017  -9.79286
  -9.66209  -9.44503  -9.32801  -9.13934  -9.03058  -8.91149  -8.79707  -5.53047
  -3.77771  -2.67616  -1.72720  -1.49190  -1.37880  -1.31543  -1.28216  -1.01262
  -0.81155  -0.80888  -0.69898  -0.64332  -0.61571  -0.48149  -0.46490  -0.45111
  -0.42029  -0.41367  -0.38797  -0.37482  -0.37152  -0.36758  -0.35741  -0.33249
  -0.32949  -0.30895  -0.29397  -0.28890  -0.28612  -0.26149  -0.25223  -0.25122
  -0.23645  -0.22006  -0.19244  -0.18663  -0.18088  -0.17545  -0.15171  -0.09630
  -0.05242  -0.01404   0.06225   0.24726   0.27708   0.34669   0.41023   0.47388
   0.55138   0.56170   0.59537   0.92629   1.20284   1.22422   1.29674   1.41677
   1.53460   1.64373   1.84452   1.88410   1.89316   1.90244   1.91430   1.94404
   1.95731   1.96220   1.99088   2.00738   2.01568   2.02030   2.04910   2.05337
   2.08285   2.08680   2.09547   2.12465   2.13529   2.13586   2.14653   2.15004
   2.17406   2.17688   2.18726   2.19439   2.20303   2.23520   2.23927   2.25267
   2.25530   2.26310   2.26872   2.27567   2.28851   2.30349   2.31266   2.32988
   2.33775   2.35748   2.36102   2.37363   2.38345   2.39937   2.40060   2.40817
   2.42601   2.42887   2.46048   2.47950   2.48602   2.49681   2.50737   2.50871
   2.51318   2.53930   2.55040   2.55744   2.57530   2.58291   2.59006   2.61253
   2.61801   2.62862   2.63473   2.64190   2.65958   2.66649   2.67816   2.68112
   2.68735   2.70598   2.71488   2.72409   2.73083   2.74455   2.74652   2.75420
   2.76841   2.78358   2.78594   2.79196   2.79821   2.80745   2.81655   2.82702
   2.83541   2.84727   2.86041   2.86359   2.86911   2.87473   2.88511   2.89415
   2.90491   2.92641   2.93155   2.93412   2.94555   2.95103   2.96213   2.96734
   2.97708   2.98884   3.00073   3.01042   3.01386   3.02240   3.03205   3.05562
   3.07986   3.08164   3.09606   3.11244   3.12892   3.13666   3.14756   3.16266
   3.16960   3.18629   3.19637   3.19869   3.20938   3.21588   3.22855   3.23509
   3.24219   3.25268   3.26412   3.27970   3.28673   3.31494   3.32257   3.32692
   3.33175   3.33370   3.35239   3.35725   3.36948   3.37245   3.38695   3.39362
   3.40278   3.41439   3.42205   3.43253   3.43775   3.44662   3.46015   3.46615
   3.48782   3.50476   3.50654   3.51098   3.53100   3.53234   3.54689   3.55568
   3.56437   3.57473   3.59104   3.59512   3.61198   3.62033   3.62454   3.64113
   3.64232   3.65076   3.65880   3.66541   3.67531   3.68380   3.70134   3.70781
   3.72048   3.73161   3.74175   3.76285   3.76841   3.77450   3.78814   3.80079
   3.81754   3.82525   3.83865   3.85882   3.87154   3.88685   3.89443   3.90460
   3.91190   3.93102   3.94823   3.96382   3.97123   3.98102   3.99426   4.00445
   4.01435   4.02695   4.03497   4.05764   4.06698   4.07309   4.09546   4.10799
   4.10974   4.11472   4.13310   4.13486   4.13670   4.18057   4.18845   4.19335
   4.19460   4.21196   4.22368   4.22807   4.24156   4.26118   4.27382   4.27804
   4.28229   4.29450   4.30535   4.31359   4.31824   4.33233   4.34188   4.34901
   4.35544   4.36049   4.36098   4.37159   4.38743   4.39095   4.39987   4.40463
   4.41465   4.41848   4.42830   4.44226   4.44915   4.46380   4.46681   4.47471
   4.47745   4.48191   4.48316   4.49604   4.50692   4.51063   4.51630   4.52327
   4.53479   4.53878   4.55280   4.56018   4.56675   4.57713   4.57976   4.59772
   4.60050   4.62208   4.63048   4.63604   4.63896   4.65340   4.66159   4.66695
   4.67975   4.68142   4.68927   4.69884   4.70610   4.71538   4.72106   4.73716
   4.74995   4.77109   4.78649   4.79015   4.79761   4.80397   4.80501   4.81963
   4.82197   4.84775   4.86022   4.86355   4.87758   4.88447   4.90696   4.91194
   4.93792   4.94763   4.94898   4.95833   4.96207   4.97725   4.98496   5.00883
   5.03903   5.05711   5.06106   5.08549   5.12469   5.13961   5.15368   5.16397
   5.17253   5.20210   5.22658   5.25815   5.26177   5.27242   5.27546   5.29720
   5.30795   5.31116   5.33206   5.36728   5.37946   5.39007   5.40030   5.41565
   5.42333   5.43549   5.43952   5.45282   5.48046   5.53166   5.54337   5.55350
   5.55613   5.59233   5.73559   5.83038   5.97236   6.03272   6.13815   6.16817
   6.17523   6.17671   6.22997   6.36129   6.36388   6.39255   6.40907   6.43136
   6.47394   6.50831   6.53641   6.54143   6.54878   6.58665   6.61441   6.63419
   6.64225   6.66086   6.73838   7.30177


              NET ATOMIC CHARGES AND DIPOLE CONTRIBUTIONS

  ATOM NO.   TYPE          CHARGE      No. of ELECS.   s-Pop       p-Pop       
    1          C          -0.166028        4.1660     1.22823     2.93780
    2          C          -0.103094        4.1031     1.21520     2.88790
    3          C          -0.003577        4.0036     1.16981     2.83377
    4          C           0.053423        3.9466     1.19111     2.75546
    5          C          -0.026985        4.0270     1.20850     2.81848
    6          C          -0.062029        4.0620     1.18485     2.87718
    7          C          -0.160981        4.1610     1.18938     2.97160
    8          C          -0.140942        4.1409     1.18605     2.95489
    9          C          -0.085600        4.0856     1.18330     2.90230
   10          C          -0.125149        4.1251     1.19182     2.93333
   11          C          -0.069484        4.0695     1.20905     2.86043
   12          C          -0.055227        4.0552     1.20657     2.84866
   13          C           0.022469        3.9775     1.15466     2.82287
   14          C          -0.128459        4.1285     1.17638     2.95208
   15          C          -0.095038        4.0950     1.19844     2.89660
   16          C          -0.026000        4.0260     1.17298     2.85302
   17          C          -0.025103        4.0251     1.17208     2.85302
   18          C          -0.106111        4.1061     1.18737     2.91874
   19          C          -0.211831        4.2118     1.27885     2.93298
   20          C           0.014596        3.9854     1.16426     2.82114
   21          C          -0.098473        4.0985     1.19206     2.90641
   22          C          -0.062590        4.0626     1.14925     2.91334
   23          C           0.003450        3.9965     1.15630     2.84025
   24          C          -0.098477        4.0985     1.18789     2.91059
   25          C          -0.140694        4.1407     1.18641     2.95429
   26          C          -0.026758        4.0268     1.18579     2.84097
   27          C          -0.169411        4.1694     1.19143     2.97798
   28          C          -0.064921        4.0649     1.20658     2.85834
   29          C           0.011758        3.9882     1.18490     2.80334
   30          C           0.021099        3.9789     1.16188     2.81702
   31          C          -0.152126        4.1521     1.19189     2.96024
   32          C          -0.134205        4.1342     1.18860     2.94561
   33          C          -0.080118        4.0801     1.18195     2.89817
   34          C          -0.121152        4.1212     1.18848     2.93267
   35          C          -0.052749        4.0527     1.20632     2.84643
   36          C          -0.078967        4.0790     1.21028     2.86869
   37          C           0.029321        3.9707     1.15109     2.81959
   38          C          -0.196193        4.1962     1.23848     2.95771
   39          C          -0.139321        4.1393     1.18745     2.95187
   40          C          -0.058295        4.0583     1.18049     2.87780
   41          C          -0.157466        4.1575     1.18742     2.97005
   42          C          -0.079239        4.0792     1.21010     2.86914
   43          C          -0.044515        4.0445     1.21243     2.83209
   44          C          -0.018830        4.0188     1.16885     2.84998
   45          C          -0.072989        4.0730     1.14807     2.92492
   46          C          -0.156904        4.1569     1.18772     2.96918
   47          C          -0.015873        4.0159     1.17075     2.84512
   48          C          -0.153681        4.1537     1.19045     2.96323
   49          C          -0.061850        4.0618     1.20459     2.85726
   50          C          -0.063980        4.0640     1.20821     2.85577
   51          C          -0.020132        4.0201     1.17352     2.84661
   52          C          -0.080274        4.0803     1.16465     2.91563
   53          C          -0.248772        4.2488     1.28260     2.96618
   54          C          -0.019204        4.0192     1.16902     2.85019
   55          C          -0.115625        4.1156     1.18798     2.92764
   56          C          -0.004991        4.0050     1.18978     2.81521
   57          C          -0.020665        4.0207     1.23169     2.78897
   58          C          -0.036990        4.0370     1.16493     2.87206
   59          C          -0.163445        4.1634     1.18942     2.97402
   60          C          -0.094298        4.0943     1.17065     2.92365
   61          C          -0.047949        4.0479     1.17595     2.87200
   62          C          -0.159288        4.1593     1.18526     2.97403
   63          C          -0.020479        4.0205     1.20480     2.81568
   64          C          -0.034217        4.0342     1.21380     2.82042
   65          C          -0.001594        4.0016     1.15801     2.84358
   66          C          -0.109903        4.1099     1.19973     2.91018
   67          C          -0.101928        4.1019     1.17353     2.92839
   68          C          -0.162897        4.1629     1.22632     2.93658
   69          C          -0.092481        4.0925     1.21374     2.87874
   70          C          -0.012137        4.0121     1.16716     2.84498
   71          C           0.060362        3.9396     1.18738     2.75225
   72          C          -0.024858        4.0249     1.20662     2.81824
   73          C          -0.100231        4.1002     1.17623     2.92400
   74          C          -0.077410        4.0774     1.18284     2.89457
   75          C          -0.245637        4.2456     1.25096     2.99468
   76          C          -0.064812        4.0648     1.18071     2.88410
   77          C          -0.104166        4.1042     1.17053     2.93363
   78          C          -0.064413        4.0644     1.20718     2.85724
   79          C          -0.071779        4.0718     1.20003     2.87175
   80          C          -0.088714        4.0887     1.17542     2.91330
   81          C          -0.085155        4.0852     1.18652     2.89863
   82          C          -0.110340        4.1103     1.17930     2.93104
   83          C          -0.084842        4.0848     1.19132     2.89352
   84          C          -0.097923        4.0979     1.18038     2.91754
   85          C          -0.085956        4.0860     1.17687     2.90909
   86          C          -0.094126        4.0941     1.18075     2.91338
   87          C          -0.088438        4.0884     1.18470     2.90374
   88          C           0.017071        3.9829     1.15850     2.82443
   89          C          -0.128463        4.1285     1.19170     2.93676
   90          C           0.017574        3.9824     1.15418     2.82825
   91          C          -0.087583        4.0876     1.16041     2.92718
   92          C          -0.161643        4.1616     1.18867     2.97297
   93          C          -0.033665        4.0337     1.18300     2.85067
   94          C          -0.150482        4.1505     1.19104     2.95944
   95          C          -0.080810        4.0808     1.20982     2.87100
   96          C          -0.047850        4.0479     1.20664     2.84121
   97          C          -0.039295        4.0393     1.17362     2.86567
   98          C          -0.137194        4.1372     1.17476     2.96243
   99          C          -0.161473        4.1615     1.19080     2.97067
  100          C          -0.060309        4.0603     1.18125     2.87906
  101          C          -0.112070        4.1121     1.18866     2.92341
  102          C          -0.074692        4.0747     1.20722     2.86747
  103          C          -0.057292        4.0573     1.20651     2.85079
  104          C           0.014198        3.9858     1.15916     2.82665
  105          C          -0.161630        4.1616     1.20051     2.96112
  106          C          -0.083813        4.0838     1.16940     2.91441
  107          C          -0.041167        4.0412     1.17680     2.86437
  108          C          -0.145997        4.1460     1.18601     2.95999
  109          C          -0.056354        4.0564     1.20781     2.84854
  110          C          -0.031176        4.0312     1.21046     2.82072
  111          C           0.018443        3.9816     1.15238     2.82918
  112          C          -0.133615        4.1336     1.20186     2.93175
  113          C          -0.164470        4.1645     1.21093     2.95354
  114          C          -0.086540        4.0865     1.20455     2.88199
  115          C          -0.107633        4.1076     1.17497     2.93267
  116          C          -0.025094        4.0251     1.19284     2.83226
  117          C          -0.059640        4.0596     1.20893     2.85071
  118          C          -0.040249        4.0402     1.19377     2.84648
  119          C          -0.028025        4.0280     1.19171     2.83632
  120          C          -0.155042        4.1550     1.18893     2.96611
  121          C          -0.084347        4.0843     1.18365     2.90070
  122          C          -0.112310        4.1123     1.19056     2.92175
  123          C          -0.064964        4.0650     1.20666     2.85831
  124          C          -0.059984        4.0600     1.20461     2.85538
  125          C          -0.015161        4.0152     1.16217     2.85299
  126          C          -0.113385        4.1134     1.16711     2.94627
  127          C          -0.152682        4.1527     1.18711     2.96557
  128          C          -0.072316        4.0723     1.17914     2.89317
  129          C          -0.159141        4.1591     1.18699     2.97215
  130          C          -0.051966        4.0520     1.20545     2.84651
  131          C          -0.037625        4.0376     1.21191     2.82571
  132          C          -0.020372        4.0204     1.17148     2.84889
  133          C          -0.107170        4.1072     1.16886     2.93831
  134          C          -0.049782        4.0498     1.14979     2.90000
  135          C          -0.152996        4.1530     1.19013     2.96287
  136          C          -0.071255        4.0713     1.18496     2.88629
  137          C          -0.136374        4.1364     1.18490     2.95147
  138          C          -0.082386        4.0824     1.20911     2.87328
  139          C          -0.006568        4.0066     1.19983     2.80674
  140          C          -0.098517        4.0985     1.16685     2.93166
  141          C          -0.138297        4.1383     1.18221     2.95609
  142          C          -0.278917        4.2789     1.28961     2.98930
  143          C          -0.005163        4.0052     1.17053     2.83464
  144          C          -0.123654        4.1237     1.18220     2.94146
  145          C           0.006731        3.9933     1.18917     2.80409
  146          C          -0.036994        4.0370     1.23823     2.79876
  147          C          -0.080279        4.0803     1.17401     2.90626
  148          C          -0.087194        4.0872     1.18265     2.90455
  149          C          -0.143230        4.1432     1.18233     2.96090
  150          C           0.002735        3.9973     1.17083     2.82644
  151          C          -0.187217        4.1872     1.19650     2.99072
  152          C           0.016975        3.9830     1.18615     2.79687
  153          C          -0.047275        4.0473     1.20334     2.84393
  154          C          -0.130642        4.1306     1.17073     2.95991
  155          C          -0.075777        4.0758     1.16860     2.90718
  156          C          -0.123067        4.1231     1.16793     2.95514
  157          C          -0.018617        4.0186     1.18962     2.82900
  158          C          -0.228414        4.2284     1.23199     2.99642
  159          C          -0.002277        4.0023     1.27276     2.72952
  160          C          -0.168096        4.1681     1.64927     2.51883
  161          C           0.006030        3.9940     1.15542     2.83855
  162          C          -0.252336        4.2523     1.23299     3.01934
  163          N          -0.074968        5.0750     1.60198     3.47299
  164          N          -0.073078        5.0731     1.61352     3.45956
  165          N          -0.055448        5.0554     1.60587     3.44957
  166          N          -0.083697        5.0837     1.61517     3.46853
  167          N          -0.074371        5.0744     1.60345     3.47092
  168          N          -0.065958        5.0660     1.61340     3.45256
  169          N          -0.092070        5.0921     1.63641     3.45565
  170          N          -0.070191        5.0702     1.60394     3.46626
  171          N          -0.092630        5.0926     1.60756     3.48507
  172          N          -0.087169        5.0872     1.61541     3.47176
  173          N          -0.090730        5.0907     1.61701     3.47372
  174          N          -0.074945        5.0749     1.61292     3.46202
  175          N          -0.069395        5.0694     1.60451     3.46489
  176          N          -0.095718        5.0957     1.61503     3.48069
  177          N          -0.080803        5.0808     1.61456     3.46624
  178          N          -0.064000        5.0640     1.60346     3.46054
  179          N          -0.100530        5.1005     1.60653     3.49400
  180          N          -0.103099        5.1031     1.63699     3.46611
  181          N          -0.067436        5.0674     1.60723     3.46020
  182          N           0.185779        4.8142     1.47673     3.33749
  183          H           0.139046        0.8610     0.86095
  184          H           0.122816        0.8772     0.87718
  185          H           0.141282        0.8587     0.85872
  186          H           0.119440        0.8806     0.88056
  187          H           0.119576        0.8804     0.88042
  188          H           0.124518        0.8755     0.87548
  189          H           0.092286        0.9077     0.90771
  190          H           0.070918        0.9291     0.92908
  191          H           0.075241        0.9248     0.92476
  192          H           0.122367        0.8776     0.87763
  193          H           0.117657        0.8823     0.88234
  194          H           0.114440        0.8856     0.88556
  195          H           0.102080        0.8979     0.89792
  196          H           0.073026        0.9270     0.92697
  197          H           0.067970        0.9320     0.93203
  198          H           0.116177        0.8838     0.88382
  199          H           0.088279        0.9117     0.91172
  200          H           0.091467        0.9085     0.90853
  201          H           0.120391        0.8796     0.87961
  202          H           0.121088        0.8789     0.87891
  203          H           0.080826        0.9192     0.91917
  204          H           0.114339        0.8857     0.88566
  205          H           0.137912        0.8621     0.86209
  206          H           0.121084        0.8789     0.87892
  207          H           0.127683        0.8723     0.87232
  208          H           0.125444        0.8746     0.87456
  209          H           0.081120        0.9189     0.91888
  210          H           0.111850        0.8882     0.88815
  211          H           0.122494        0.8775     0.87751
  212          H           0.119056        0.8809     0.88094
  213          H           0.119214        0.8808     0.88079
  214          H           0.125560        0.8744     0.87444
  215          H           0.123087        0.8769     0.87691
  216          H           0.069279        0.9307     0.93072
  217          H           0.105296        0.8947     0.89470
  218          H           0.088406        0.9116     0.91159
  219          H           0.121735        0.8783     0.87827
  220          H           0.118206        0.8818     0.88179
  221          H           0.068591        0.9314     0.93141
  222          H           0.065438        0.9346     0.93456
  223          H           0.128366        0.8716     0.87163
  224          H           0.135601        0.8644     0.86440
  225          H           0.125787        0.8742     0.87421
  226          H           0.139588        0.8604     0.86041
  227          H           0.110375        0.8896     0.88962
  228          H           0.123990        0.8760     0.87601
  229          H           0.137872        0.8621     0.86213
  230          H           0.115790        0.8842     0.88421
  231          H           0.113792        0.8862     0.88621
  232          H           0.131924        0.8681     0.86808
  233          H           0.079139        0.9209     0.92086
  234          H           0.120785        0.8792     0.87922
  235          H           0.063355        0.9366     0.93665
  236          H           0.083298        0.9167     0.91670
  237          H           0.099011        0.9010     0.90099
  238          H           0.101586        0.8984     0.89841
  239          H           0.138411        0.8616     0.86159
  240          H           0.135363        0.8646     0.86464
  241          H           0.119192        0.8808     0.88081
  242          H           0.124753        0.8752     0.87525
  243          H           0.112269        0.8877     0.88773
  244          H           0.116164        0.8838     0.88384
  245          H           0.107597        0.8924     0.89240
  246          H           0.103783        0.8962     0.89622
  247          H           0.116584        0.8834     0.88342
  248          H           0.114563        0.8854     0.88544
  249          H           0.079058        0.9209     0.92094
  250          H           0.114364        0.8856     0.88564
  251          H           0.115220        0.8848     0.88478
  252          H           0.112919        0.8871     0.88708
  253          H           0.077198        0.9228     0.92280
  254          H           0.076116        0.9239     0.92388
  255          H           0.066401        0.9336     0.93360
  256          H           0.120916        0.8791     0.87908
  257          H           0.121296        0.8787     0.87870
  258          H           0.087410        0.9126     0.91259
  259          H           0.076722        0.9233     0.92328
  260          H           0.079099        0.9209     0.92090
  261          H           0.129118        0.8709     0.87088
  262          H           0.134967        0.8650     0.86503
  263          H           0.124584        0.8754     0.87542
  264          H           0.122946        0.8771     0.87705
  265          H           0.118124        0.8819     0.88188
  266          H           0.071959        0.9280     0.92804
  267          H           0.105471        0.8945     0.89453
  268          H           0.119082        0.8809     0.88092
  269          H           0.122864        0.8771     0.87714
  270          H           0.122280        0.8777     0.87772
  271          H           0.126353        0.8736     0.87365
  272          H           0.082938        0.9171     0.91706
  273          H           0.128823        0.8712     0.87118
  274          H           0.119637        0.8804     0.88036
  275          H           0.131219        0.8688     0.86878
  276          H           0.098457        0.9015     0.90154
  277          H           0.096545        0.9035     0.90345
  278          H           0.118913        0.8811     0.88109
  279          H           0.123868        0.8761     0.87613
  280          H           0.117651        0.8823     0.88235
  281          H           0.122927        0.8771     0.87707
  282          H           0.084903        0.9151     0.91510
  283          H           0.066593        0.9334     0.93341
  284          H           0.058767        0.9412     0.94123
  285          H           0.125389        0.8746     0.87461
  286          H           0.116794        0.8832     0.88321
  287          H           0.108872        0.8911     0.89113
  288          H           0.118196        0.8818     0.88180
  289          H           0.122242        0.8778     0.87776
  290          H           0.064167        0.9358     0.93583
  291          H           0.076082        0.9239     0.92392
  292          H           0.053481        0.9465     0.94652
  293          H           0.080978        0.9190     0.91902
  294          H           0.118152        0.8818     0.88185
  295          H           0.133888        0.8661     0.86611
  296          H           0.120863        0.8791     0.87914
  297          H           0.107367        0.8926     0.89263
  298          H           0.124196        0.8758     0.87580
  299          H           0.129560        0.8704     0.87044
  300          H           0.139222        0.8608     0.86078
  301          H           0.115880        0.8841     0.88412
  302          H           0.120257        0.8797     0.87974
  303          H           0.131553        0.8684     0.86845
  304          H           0.124016        0.8760     0.87598
  305          H           0.121713        0.8783     0.87829
  306          H           0.101058        0.8989     0.89894
  307          H           0.121961        0.8780     0.87804
  308          H           0.139255        0.8607     0.86075
  309          H           0.123140        0.8769     0.87686
  310          H           0.157460        0.8425     0.84254
  311          H           0.111260        0.8887     0.88874
  312          H           0.105684        0.8943     0.89432
  313          H           0.241267        0.7587     0.75873
  314          H           0.056440        0.9436     0.94356


          CARTESIAN COORDINATES 

    NO.       ATOM               X         Y         Z

     1         C                 -3.8455    2.1383    2.0001
     2         C                 -2.7394    1.7142    1.5914
     3         C                 -1.5852    2.4453    1.4316
     4         C                 -4.1394    3.4248    2.4042
     5         C                 -1.8299    3.7890    1.8264
     6         C                 -0.7370    4.7764    1.7074
     7         C                 -0.0904    4.8877    0.5436
     8         C                  2.6334    3.5546    4.1304
     9         C                  1.8118    4.3266    3.3175
    10         C                  0.5562    4.7257    3.7815
    11         C                  2.1843    3.1930    5.4010
    12         C                  0.1618    4.3203    5.0637
    13         C                 -0.3665    5.5720    2.9412
    14         C                  0.2465    6.9344    2.5674
    15         C                 -1.8398   10.0510    4.3595
    16         C                 -2.3762    9.6207    5.6926
    17         C                 -1.3421    8.8410    6.4438
    18         C                 -0.6437    9.6920    3.8371
    19         C                 -0.3560    8.3859    5.6922
    20         C                  0.1009    8.5942    4.4517
    21         C                 -3.1478   10.5527    6.6538
    22         C                 -3.3803   12.0399    6.4576
    23         C                  0.9855    7.6440    3.7138
    24         C                  2.3694    8.1101    3.2602
    25         C                 -5.6380    6.4631    4.8021
    26         C                 -5.3975    7.8341    4.9303
    27         C                 -5.6800    8.6330    3.8215
    28         C                 -6.1278    5.9625    3.5934
    29         C                 -6.0552    8.0648    2.5985
    30         C                 -4.7631    8.4159    6.1790
    31         C                 -3.8937    9.5924    5.7844
    32         C                 -8.1323   11.3752    5.7253
    33         C                 -7.4570   10.1761    5.9285
    34         C                 -6.5891   10.0454    7.0142
    35         C                 -7.9600   12.4192    6.6342
    36         C                 -6.4736   11.1295    7.8966
    37         C                 -5.7966    8.7964    7.2849
    38         C                 -6.6230    7.6429    7.6764
    39         C                 -8.6889    5.6574   12.7608
    40         C                 -8.6906    4.5759   11.8853
    41         C                 -8.6530    4.8119   10.5165
    42         C                 -8.6489    6.9466   12.2333
    43         C                 -8.6171    6.1312   10.0363
    44         C                 -8.5671    6.3624    8.5453
    45         C                 -8.0123    7.7250    8.1088
    46         C                -11.4299    7.9791    6.0320
    47         C                -11.2415    8.0590    7.4175
    48         C                -11.1331    9.3214    8.0014
    49         C                -11.5120    9.1510    5.2833
    50         C                -11.2444   10.4587    7.1996
    51         C                -11.1611    6.7989    8.2104
    52         C                 -9.9051    5.9976    7.8883
    53         C                -13.0459    4.0647    7.2004
    54         C                -12.4796    4.4780    8.3255
    55         C                -12.4436    5.9701    8.3671
    56         C                -13.8486    4.6388    6.3181
    57         C                -13.7398    6.4861    7.7638
    58         C                -11.8218    6.6473    9.5667
    59         C                -12.5065    7.7518   10.2688
    60         C                -18.1308    7.6173   13.2379
    61         C                -17.1228    8.1467   14.0412
    62         C                -15.9086    8.5155   13.4627
    63         C                -17.8779    7.4592   11.8648
    64         C                -15.7204    8.3674   12.0847
    65         C                -14.4491    8.8155   11.3969
    66         C                -13.7426    7.6484   10.7656
    67         C                -14.7508    9.8722   10.3145
    68         C                  5.8020   19.3107    8.3424
    69         C                  6.5939   18.3874    8.6366
    70         C                  6.7520   17.1850    7.9862
    71         C                  4.9092   19.3238    7.2877
    72         C                  5.8543   17.1390    6.8880
    73         C                  5.7690   15.9743    6.0065
    74         C                  6.0093   14.7242    6.4196
    75         C                  9.5353   12.9632    7.9292
    76         C                  8.2891   12.9435    7.3215
    77         C                  8.1865   12.7889    5.9358
    78         C                 10.6690   12.8524    7.1229
    79         C                  9.3632   12.6687    5.1881
    80         C                  6.8799   12.7159    5.2940
    81         C                  5.8652   13.5618    5.5344
    82         C                  1.9160   12.9026    7.5919
    83         C                  0.9707   13.8522    7.2042
    84         C                  1.3628   14.8846    6.3426
    85         C                  3.1386   12.8312    6.9386
    86         C                  2.5705   14.7978    5.6664
    87         C                  3.4088   13.7002    5.8806
    88         C                 -0.5118   13.6700    7.4563
    89         C                 -1.0483   13.3329    6.0660
    90         C                  4.5113   13.3967    4.9000
    91         C                  4.2600   11.9963    4.3078
    92         C                 -2.6775   14.9840   10.7399
    93         C                 -1.6511   14.1268   10.3299
    94         C                 -0.3395   14.4447   10.6916
    95         C                 -2.3618   16.1348   11.4605
    96         C                 -0.0857   15.6089   11.4154
    97         C                 -1.9642   12.9494    9.4499
    98         C                 -0.7984   12.6053    8.5143
    99         C                 -0.4339   11.3523   13.4232
   100         C                 -1.2526   11.8767   12.4302
   101         C                 -1.4618   11.1679   11.2457
   102         C                  0.1685   10.1123   13.2187
   103         C                 -0.8062    9.9365   11.0966
   104         C                 -2.3942   11.6443   10.1674
   105         C                 -3.8215   11.6991   10.6253
   106         C                 -6.0265    8.9556   15.2023
   107         C                 -7.0813    9.1646   14.3212
   108         C                 -6.9672   10.1561   13.3442
   109         C                 -4.8456    9.7014   15.0233
   110         C                 -5.7973   10.9153   13.2585
   111         C                 -5.6512   12.0561   12.2785
   112         C                 -4.2297   12.1422   11.8130
   113         C                 -6.2134   13.5484   14.3750
   114         C                 -7.5926   13.8790   14.2866
   115         C                 -8.3387   14.1533   15.3994
   116         C                 -5.5754   13.5039   15.5877
   117         C                 -7.6330   14.0724   16.6240
   118         C                 -7.6175   13.7423   12.7820
   119         C                 -6.0603   13.4033   12.8749
   120         C                 -5.4686   17.6751   12.6371
   121         C                 -6.0654   16.5187   12.1520
   122         C                 -7.4028   16.2373   12.4509
   123         C                 -6.2256   18.5523   13.4138
   124         C                 -8.1066   17.1667   13.2258
   125         C                 -8.0068   14.9569   11.9434
   126         C                 -9.5340   15.0114   11.8328
   127         C                -14.1642   16.7187   11.2618
   128         C                -13.8463   16.1682   12.4978
   129         C                -12.9776   15.0827   12.5593
   130         C                -13.5963   16.1662   10.1119
   131         C                -12.4337   14.5672   11.3761
   132         C                -11.4674   13.4096   11.4191
   133         C                -10.0659   13.8541   10.9930
   134         C                -11.9301   12.2347   10.5326
   135         C                 -1.3825   15.6284    1.5157
   136         C                 -2.0262   16.4599    2.4272
   137         C                 -2.3015   15.9960    3.7102
   138         C                 -1.0412   14.3349    1.9093
   139         C                 -1.9223   14.6953    4.0613
   140         C                 -2.1436   14.1662    5.4318
   141         C                 -2.3255   12.6825    5.6202
   142         C                  4.7049   12.7692    0.6402
   143         C                  4.3121   11.6471    1.2302
   144         C                  3.0544   11.8711    1.9940
   145         C                  4.0721   13.8855    0.3107
   146         C                  2.1773   12.8131    1.1916
   147         C                  2.4187   10.7651    2.8247
   148         C                  2.9867   11.9854    3.5016
   149         C                  5.0108    8.0400    0.7394
   150         C                  3.7512    7.5817    1.1316
   151         C                  3.3749    6.2769    0.7992
   152         C                  5.8486    7.1886    0.0058
   153         C                  4.2654    5.4619    0.1046
   154         C                  2.7494    8.4214    1.8294
   155         C                  3.0544    9.4217    2.9131
   156         C                -16.3381   12.5230   13.6595
   157         C                -15.3950   11.8187   12.8753
   158         C                -15.2985   12.0448   11.4925
   159         C                -17.0022   13.3558   12.8052
   160         C                -16.0838   12.9761   10.7672
   161         C                -14.3035   11.3116   10.6156
   162         C                -12.9487   11.4060   11.1709
   163         N                 -3.0503    4.2306    2.2927
   164         N                  0.9655    3.5693    5.8500
   165         N                 -6.3158    6.7371    2.4989
   166         N                 -7.1507   12.2837    7.7096
   167         N                 -8.6131    7.1790   10.9011
   168         N                -11.4226   10.3703    5.8632
   169         N                -14.4432    5.8447    6.8769
   170         N                -16.7069    7.8281   11.3134
   171         N                  4.9912   18.1759    6.5703
   172         N                 10.5789   12.7139    5.7788
   173         N                 -1.0847   16.4454   11.7812
   174         N                 -0.0159    9.4262   12.0670
   175         N                 -4.7409   10.6492   14.0789
   176         N                 -6.3266   13.7676   16.7072
   177         N                 -7.5247   18.2973   13.6891
   178         N                -12.7479   15.1181   10.1715
   179         N                 -1.3083   13.8847    3.1521
   180         N                  2.6303   13.6957    0.3492
   181         N                  5.4747    5.9122   -0.2881
   182         N                -17.0046   13.6335   11.6061
   183         H                 -0.6215    2.0899    1.0602
   184         H                 -5.8087    1.4770    0.0738
   185         H                 -5.0895    3.8386    2.7732
   186         H                  2.1468    4.6411    2.3146
   187         H                  3.6206    3.2349    3.7814
   188         H                  2.7947    2.5943    6.0968
   189         H                 -1.2975    5.7738    3.5291
   190         H                 -0.5516    7.5896    2.1645
   191         H                  0.9527    6.7686    1.7149
   192         H                 -0.8078    4.5958    5.4976
   193         H                 -2.5073   10.6840    3.7517
   194         H                 -0.2971   10.0954    2.8741
   195         H                 -3.0108   10.3190    7.7394
   196         H                 -4.3632   12.2042    5.9663
   197         H                 -3.4716   12.5320    7.4490
   198         H                 -1.2759    8.9508    7.5331
   199         H                  1.2501    6.8663    4.4792
   200         H                  3.0718    7.4251    3.7856
   201         H                 -5.4325    5.7791    5.6339
   202         H                 -6.3300    4.8896    3.4444
   203         H                 -4.1071    7.6188    6.6135
   204         H                 -4.3665   10.1467    4.9351
   205         H                 -5.5732    9.7290    3.8623
   206         H                 -7.6012    9.3366    5.2366
   207         H                 -8.8005   11.4995    4.8657
   208         H                 -8.4648   13.3870    6.5270
   209         H                 -5.1611    9.0109    8.1957
   210         H                 -6.1451    6.6540    7.6619
   211         H                 -5.8240   11.1036    8.7885
   212         H                 -8.6465    3.9710    9.8130
   213         H                 -8.7149    3.5501   12.2700
   214         H                 -8.7056    5.5042   13.8450
   215         H                 -8.6231    7.8409   12.8785
   216         H                 -7.8407    5.5915    8.1612
   217         H                 -8.1192    8.4969    8.9083
   218         H                 -8.6300    8.1446    7.2735
   219         H                -11.5246    7.0051    5.5383
   220         H                -11.6610    9.1479    4.1975
   221         H                -10.1058    4.9294    8.1291
   222         H                 -9.7653    6.0293    6.7861
   223         H                -11.2051   11.4751    7.6168
   224         H                -10.9845    9.4255    9.0875
   225         H                -12.2961    3.8824    9.2224
   226         H                -14.0261    4.4202    5.2635
   227         H                -11.2988    5.9881   10.2933
   228         H                -11.9307    8.6889   10.3559
   229         H                -14.1140    7.4625    8.1063
   230         H                -15.1049    8.9195   14.0898
   231         H                -17.2789    8.2658   15.1193
   232         H                -18.6110    7.0275   11.1715
   233         H                -13.7616    9.2738   12.1612
   234         H                -14.3067    6.7111   10.6772
   235         H                -14.2480    9.5689    9.3706
   236         H                -15.8319    9.8926   10.0700
   237         H                 -0.3483    4.3118   -0.3408
   238         H                  0.7519    5.5770    0.4129
   239         H                  7.4427   16.3781    8.2421
   240         H                  4.1876   20.0972    6.9894
   241         H                  5.4432   16.1698    4.9744
   242         H                  6.3372   14.4877    7.4468
   243         H                  7.3781   13.0698    7.9257
   244         H                 11.6874   12.8704    7.5338
   245         H                  6.7381   11.8915    4.5750
   246         H                  9.3593   12.5391    4.1004
   247         H                  1.6670   12.1685    8.3722
   248         H                  3.8606   12.0520    7.2099
   249         H                 -0.9443   14.6445    7.7942
   250         H                 -0.1995   13.0553    5.3966
   251         H                  2.8479   15.5662    4.9345
   252         H                  0.6763   15.7139    6.1370
   253         H                  4.4703   14.1397    4.0611
   254         H                  4.1835   11.2404    5.1166
   255         H                  5.1408   11.6929    3.6970
   256         H                 -3.7237   14.7571   10.4972
   257         H                 -3.1312   16.8488   11.8029
   258         H                 -2.8409   13.2633    8.8182
   259         H                 -1.0007   11.6306    8.0192
   260         H                  0.1086   12.4410    9.1477
   261         H                  0.9252   15.9059   11.7204
   262         H                  0.4819   13.7804   10.3790
   263         H                 -1.7595   12.8420   12.5867
   264         H                 -0.2649   11.9300   14.3517
   265         H                  0.8181    9.6314   13.9696
   266         H                 -2.3895   10.8599    9.3457
   267         H                 -4.5521   11.3114    9.8937
   268         H                 -0.9017    9.3219   10.1911
   269         H                 -7.7974   10.3433   12.6520
   270         H                 -7.9972    8.5567   14.3728
   271         H                 -3.9564    9.5602   15.6542
   272         H                 -6.3238   11.8530   11.4037
   273         H                 -3.5145   12.5625   12.5410
   274         H                 -2.3121   17.4815   15.9106
   275         H                 -4.5169   13.2698   15.7443
   276         H                 -8.2210   12.8627   12.4407
   277         H                 -5.4321   14.2170   12.4311
   278         H                 -8.1310   14.2541   17.5850
   279         H                 -9.3992   14.4182   15.3621
   280         H                 -5.4730   15.7954   11.5673
   281         H                 -4.4084   17.8763   12.4195
   282         H                 -7.5938   14.7878   10.9145
   283         H                 -9.8446   15.9775   11.3890
   284         H                 -9.9827   14.9897   12.8492
   285         H                 -9.1582   17.0323   13.5093
   286         H                -12.7163   14.6378   13.5262
   287         H                -14.2725   16.5849   13.4165
   288         H                -14.8483   17.5696   11.1850
   289         H                -13.8082   16.5464    9.1058
   290         H                -11.4131   13.0456   12.4775
   291         H                -10.0541   14.1243    9.9189
   292         H                -11.0524   11.5799   10.3152
   293         H                -12.2672   12.6103    9.5418
   294         H                 -2.8069   16.6397    4.4384
   295         H                 -1.1411   15.9853    0.5083
   296         H                 -0.5263   13.6015    1.2552
   297         H                 -2.7166   14.8594    6.0768
   298         H                 -2.2167   12.0938    4.6770
   299         H                  4.6763   10.6349    1.0157
   300         H                  4.4468   14.8973    0.1440
   301         H                  1.3074   10.6963    2.7814
   302         H                  2.2345   12.6886    3.9239
   303         H                  1.0763   12.7730    1.3240
   304         H                  5.3320    9.0638    0.9813
   305         H                  1.9367    8.7107    1.1192
   306         H                  4.1006    9.5002    3.2788
   307         H                  4.0312    4.4259   -0.1682
   308         H                  2.3687    5.8993    1.0805
   309         H                -14.7449   11.0872   13.3724
   310         H                -16.4802   12.4049   14.7342
   311         H                -14.3370   11.8528    9.6223
   312         H                -12.7151   10.8378   12.0802
   313         H                -15.7061   13.0426    9.0834
   314         H                 -9.3810   12.9787   11.0926


          ATOMIC ORBITAL ELECTRON POPULATIONS

   1.22823   1.05083   0.88085   1.00612   1.21520   0.94413   0.96981   0.97396
   1.16981   0.95243   0.88141   0.99992   1.19111   0.96819   0.84050   0.94678
   1.20850   0.93072   0.92380   0.96396   1.18485   0.94808   0.96719   0.96192
   1.18938   0.99250   1.01361   0.96549   1.18605   0.99769   0.99700   0.96021
   1.18330   0.94174   0.96730   0.99325   1.19182   0.96449   1.00285   0.96599
   1.20905   0.95099   0.96665   0.94280   1.20657   0.98412   0.94874   0.91580
   1.15466   0.97801   0.91526   0.92960   1.17638   1.01399   0.95575   0.98233
   1.19844   0.95923   0.98065   0.95672   1.17298   0.91543   0.99224   0.94535
   1.17208   0.97940   0.89920   0.97442   1.18737   0.94675   0.98061   0.99138
   1.27885   0.97956   0.98356   0.96987   1.16426   0.98663   0.97138   0.86314
   1.19206   1.00833   0.93589   0.96219   1.14925   0.98458   0.91859   1.01017
   1.15630   0.90625   0.96459   0.96942   1.18789   0.97452   0.97729   0.95878
   1.18641   1.01731   0.95362   0.98335   1.18579   0.95239   0.94102   0.94757
   1.19143   1.02251   1.01090   0.94457   1.20658   0.95904   0.98454   0.91476
   1.18490   0.95735   0.92861   0.91738   1.16188   0.93913   0.95993   0.91796
   1.19189   0.92440   0.99684   1.03899   1.18860   0.99892   0.94666   1.00003
   1.18195   0.95229   0.98044   0.96544   1.18848   0.99417   0.96249   0.97601
   1.20632   0.95170   0.97178   0.92295   1.21028   0.97699   0.92055   0.97115
   1.15109   0.94192   0.91545   0.96221   1.23848   0.96936   0.98058   1.00776
   1.18745   1.01089   0.94188   0.99911   1.18049   0.95443   0.98641   0.93696
   1.18742   1.03286   0.96669   0.97049   1.21010   0.96205   0.96337   0.94372
   1.21243   0.95817   0.92128   0.95264   1.16885   0.96276   0.97278   0.91444
   1.14807   0.93794   0.97445   1.01253   1.18772   1.02814   0.99397   0.94706
   1.17075   0.97182   0.93462   0.93868   1.19045   1.02131   0.93407   1.00785
   1.20459   0.95754   0.91325   0.98647   1.20821   0.95157   0.97222   0.93199
   1.17352   0.91934   0.94098   0.98629   1.16465   0.91777   0.99064   1.00721
   1.28260   0.97371   1.02504   0.96742   1.16902   1.03817   0.89605   0.91597
   1.18798   0.94938   0.93074   1.04751   1.18978   1.00189   0.85945   0.95387
   1.23169   0.89099   0.97747   0.92051   1.16493   0.98792   0.98644   0.89769
   1.18942   0.97711   0.98574   1.01118   1.17065   0.94692   1.01950   0.95723
   1.17595   0.93077   0.95775   0.98349   1.18526   0.98195   1.03667   0.95541
   1.20480   0.95507   0.93618   0.92443   1.21380   0.95344   0.94566   0.92132
   1.15801   0.92632   0.94329   0.97397   1.19973   0.95095   0.98996   0.96926
   1.17353   1.03923   0.91995   0.96921   1.22632   0.97070   1.04342   0.92245
   1.21374   1.00052   0.91900   0.95922   1.16716   0.99092   0.93575   0.91830
   1.18738   0.93360   0.94636   0.87229   1.20662   0.93926   0.94256   0.93643
   1.17623   1.01601   0.92078   0.98721   1.18284   0.97561   0.92777   0.99119
   1.25096   0.93244   0.96781   1.09443   1.18071   0.98595   0.96686   0.93129
   1.17053   0.93746   1.03862   0.95756   1.20718   0.97664   0.95614   0.92446
   1.20003   0.91218   0.98260   0.97697   1.17542   0.93001   0.98513   0.99817
   1.18652   0.94861   0.96523   0.98479   1.17930   0.95121   0.97921   1.00062
   1.19132   0.94622   0.96225   0.98505   1.18038   0.97100   0.98331   0.96324
   1.17687   0.96619   0.98160   0.96129   1.18075   0.94933   0.97051   0.99354
   1.18470   0.96956   0.96815   0.96602   1.15850   0.91949   0.98407   0.92087
   1.19170   0.94216   1.02054   0.97406   1.15418   0.90846   0.96466   0.95513
   1.16041   0.95478   0.97362   0.99877   1.18867   0.99017   0.96560   1.01720
   1.18300   0.94343   0.95192   0.95531   1.19104   0.97169   0.98696   1.00079
   1.20982   0.96372   0.95113   0.95614   1.20664   0.98480   0.91837   0.93804
   1.17362   0.99308   0.92026   0.95234   1.17476   0.99325   0.99843   0.97075
   1.19080   0.99829   0.97533   0.99705   1.18125   0.95877   0.98914   0.93115
   1.18866   0.99075   0.96640   0.96627   1.20722   0.96914   0.93318   0.96515
   1.20651   0.94398   0.92936   0.97745   1.15916   0.91270   0.96319   0.95076
   1.20051   0.96111   1.01742   0.98260   1.16940   0.96316   0.98529   0.96596
   1.17680   0.97344   0.95518   0.93574   1.18601   0.97928   0.98144   0.99927
   1.20781   0.95685   0.93018   0.96151   1.21046   0.92242   0.94741   0.95089
   1.15238   0.95332   0.91605   0.95982   1.20186   0.97039   0.98691   0.97445
   1.21093   0.96739   1.02553   0.96062   1.20455   0.95638   0.96810   0.95750
   1.17497   0.99042   1.01650   0.92575   1.19284   0.98431   0.95498   0.89297
   1.20893   0.93618   0.95396   0.96057   1.19377   0.95482   0.98565   0.90601
   1.19171   0.95698   0.96995   0.90939   1.18893   0.99866   0.96589   1.00156
   1.18365   0.94888   0.96610   0.98572   1.19056   0.95666   0.96963   0.99546
   1.20666   0.93317   0.97652   0.94862   1.20461   0.98941   0.92429   0.94167
   1.16217   0.95951   0.90553   0.98795   1.16711   0.93875   0.99855   1.00897
   1.18711   1.01231   1.00797   0.94528   1.17914   0.96429   0.95527   0.97362
   1.18699   1.00256   0.98913   0.98046   1.20545   0.93708   0.93873   0.97070
   1.21191   0.95201   0.95380   0.91990   1.17148   0.92880   0.92414   0.99595
   1.16886   0.95114   0.97813   1.00904   1.14979   0.97269   0.94042   0.98689
   1.19013   1.00213   0.95372   1.00702   1.18496   0.95643   0.99022   0.93965
   1.18490   1.01460   0.96167   0.97521   1.20911   0.97305   0.94900   0.95122
   1.19983   0.94299   0.92245   0.94131   1.16685   1.03934   0.94549   0.94684
   1.18221   0.97531   0.94928   1.03149   1.28961   1.03427   0.96342   0.99161
   1.17053   0.86763   0.95560   1.01141   1.18220   0.95980   1.02844   0.95322
   1.18917   0.87906   0.93507   0.98996   1.23823   0.97902   0.91734   0.90240
   1.17401   1.00165   0.89447   1.01015   1.18265   1.00503   1.00047   0.89905
   1.18233   0.95048   0.99744   1.01298   1.17083   0.93490   0.93964   0.95190
   1.19650   1.01148   0.95864   1.02061   1.18615   0.92795   0.92670   0.94223
   1.20334   0.92236   0.98109   0.94048   1.17073   1.00996   1.02023   0.92972
   1.16860   1.00431   0.89346   1.00941   1.16793   0.98280   0.98023   0.99211
   1.18962   0.94198   0.95098   0.93604   1.23199   1.02073   1.03547   0.94022
   1.27276   0.84791   0.90254   0.97908   1.64927   0.71442   0.75551   1.04889
   1.15542   0.89813   0.94802   0.99240   1.23299   0.96176   1.03072   1.02686
   1.60198   0.96650   1.38716   1.11934   1.61352   1.02588   1.07536   1.35832
   1.60587   1.11341   1.02893   1.30724   1.61517   1.04115   1.23033   1.19705
   1.60345   1.09312   1.36128   1.01652   1.61340   1.07022   1.27348   1.10887
   1.63641   1.29917   1.05931   1.09717   1.60394   0.98529   1.07095   1.41002
   1.60756   1.19789   0.98492   1.30227   1.61541   1.26890   1.08689   1.11597
   1.61701   0.98597   1.31022   1.17753   1.61292   1.12759   1.34371   0.99072
   1.60451   1.30349   1.14616   1.01524   1.61503   1.05902   1.08642   1.33525
   1.61456   1.10460   1.17955   1.18209   1.60346   1.10825   1.07188   1.28041
   1.60653   1.10774   1.37715   1.00910   1.63699   1.12677   1.18940   1.14994
   1.60723   1.15740   1.12884   1.17396   1.47673   1.13729   1.18070   1.01950
   0.86095   0.87718   0.85872   0.88056   0.88042   0.87548   0.90771   0.92908
   0.92476   0.87763   0.88234   0.88556   0.89792   0.92697   0.93203   0.88382
   0.91172   0.90853   0.87961   0.87891   0.91917   0.88566   0.86209   0.87892
   0.87232   0.87456   0.91888   0.88815   0.87751   0.88094   0.88079   0.87444
   0.87691   0.93072   0.89470   0.91159   0.87827   0.88179   0.93141   0.93456
   0.87163   0.86440   0.87421   0.86041   0.88962   0.87601   0.86213   0.88421
   0.88621   0.86808   0.92086   0.87922   0.93665   0.91670   0.90099   0.89841
   0.86159   0.86464   0.88081   0.87525   0.88773   0.88384   0.89240   0.89622
   0.88342   0.88544   0.92094   0.88564   0.88478   0.88708   0.92280   0.92388
   0.93360   0.87908   0.87870   0.91259   0.92328   0.92090   0.87088   0.86503
   0.87542   0.87705   0.88188   0.92804   0.89453   0.88092   0.87714   0.87772
   0.87365   0.91706   0.87118   0.88036   0.86878   0.90154   0.90345   0.88109
   0.87613   0.88235   0.87707   0.91510   0.93341   0.94123   0.87461   0.88321
   0.89113   0.88180   0.87776   0.93583   0.92392   0.94652   0.91902   0.88185
   0.86611   0.87914   0.89263   0.87580   0.87044   0.86078   0.88412   0.87974
   0.86845   0.87598   0.87829   0.89894   0.87804   0.86075   0.87686   0.84254
   0.88874   0.89432   0.75873   0.94356

          BONDING CONTRIBUTION OF EACH M.O.

  1.7514  1.7497  1.7364  1.7264  1.7337  1.7350  1.7090  1.7215  1.7200  1.7069
  1.7171  1.7081  1.7064  1.7025  1.7126  1.7089  1.7028  1.7052  1.7071  1.7079
  1.7095  1.7085  1.7225  1.7295  1.7425  1.7353  1.7494  1.7419  1.7438  1.7480
  1.7398  1.7368  1.7615  1.7498  1.7629  1.7619  1.7604  1.7546  1.7706  1.7753
  1.7504  1.7604  1.7517  1.7409  1.7526  1.7555  1.7647  1.7290  1.7305  1.7054
  1.6845  1.7373  1.7521  1.7310  1.7318  1.7224  1.7143  1.7317  1.7009  1.7168
  1.7049  1.6926  1.6786  1.6925  1.6867  1.6965  1.6938  1.6858  1.6693  1.6886
  1.6803  1.7095  1.6937  1.7349  1.7249  1.7304  1.7190  1.7061  1.7195  1.7490
  1.7726  1.7303  1.7660  1.7910  1.7700  1.8105  1.7990  1.8139  1.7973  1.8333
  1.8192  1.8569  1.8445  1.8633  1.8672  1.8744  1.8251  1.8693  1.8784  1.8586
  1.8636  1.8729  1.8698  1.8913  1.8759  1.8914  1.8915  1.8754  1.8833  1.8903
  1.8876  1.8871  1.8732  1.8805  1.8903  1.8807  1.8841  1.8725  1.8760  1.9029
  1.8769  1.8873  1.8843  1.8783  1.8903  1.8714  1.8619  1.8753  1.8563  1.8713
  1.8843  1.8830  1.8502  1.8686  1.8453  1.8768  1.8812  1.8883  1.9189  1.8863
  1.9091  1.9039  1.9051  1.9073  1.8837  1.9168  1.9068  1.8988  1.9072  1.9142
  1.9596  1.9357  1.9364  1.9471  1.9011  1.9654  1.9741  1.9674  1.9831  1.9871
  1.9830  2.0042  2.0043  2.0036  2.0343  2.0300  2.0496  2.0148  2.0419  2.0468
  2.0315  2.0361  2.0510  2.0665  2.0592  2.0783  2.0721  2.0788  2.0770  2.0563
  2.0705  2.0664  2.0587  2.0720  2.0816  2.0599  2.0873  2.0661  2.0826  2.0568
  2.0492  2.0684  2.0263  2.0428  2.0266  2.0560  2.0599  2.0647  2.0349  2.0435
  2.0417  2.0307  2.0517  2.0828  2.0410  2.0232  2.0431  2.0572  2.0462  2.0529
  2.0444  2.0495  2.0342  2.0336  2.0360  2.0294  2.0521  2.0226  2.0380  2.0408
  2.0287  2.0518  2.0332  2.0491  2.0448  2.0350  2.0427  2.0249  2.0314  2.0291
  2.0444  2.0464  2.0337  2.0439  2.0402  2.0561  2.0495  2.0471  2.0417  2.0560
  2.0476  2.0596  2.0444  2.0454  2.0215  2.0179  2.0394  2.0099  2.0441  2.0567
  2.0287  2.0530  2.0297  2.0459  2.0534  2.0309  2.0592  2.0532  2.0498  2.0434
  2.0388  2.0551  2.0533  2.0369  2.0472  2.0399  2.0480  2.0064  2.0351  2.0331
  2.0399  2.0187  2.0253  1.9985  2.0215  2.0244  2.0051  2.0185  2.0095  2.0037
  2.0061  2.0089  1.9869  1.9904  1.9913  1.9647  1.9913  2.0188  1.9892  1.9846
  2.0246  1.9856  1.9977  1.9584  1.9825  1.9741  1.9894  2.0153  2.0223  2.0085
  2.0147  2.0230  2.0329  2.0183  2.0164  2.0353  1.9975  2.0173  2.0334  2.0148
  2.0326  2.0295  2.0296  2.0278  2.0153  2.0306  2.0314  2.0255  2.0411  2.0471
  2.0236  2.0498  2.0400  2.0242  2.0569  2.0164  1.9925  2.0429  2.0472  2.0553
  2.0365  2.0175  2.0218  1.9974  2.0557  2.0500  2.0575  2.0516  2.0556  2.0492
  2.0333  2.0093  1.9986  1.9987  2.0428  2.0411  2.0320  2.0350  2.0307  2.0391
  2.0396  2.0299  2.0409  2.0449  2.0320  1.9117  1.9526  2.0225  2.0443  2.0561
  2.0421  1.9977  2.0026  1.9297  1.9618  1.9319  2.0140  1.9236  1.9891  1.9612
  1.7593  1.6987  1.9794  2.0108  1.7243  1.9347  1.9074  1.7396  1.8653  1.9271
  1.9200  1.3170  1.8551  1.9046  1.4735  1.4091  1.7622  1.5288  1.9611  1.4603
  1.3187  1.3772  1.6884  0.9178  1.7317  1.5311  1.2125  1.3368  1.7007  1.1368
  1.5366  1.5628  1.6171  1.1410  1.8541  1.5223  1.0354  0.8971  0.8919  1.0146
  1.7915  1.3202  1.3724  1.6563  1.8132  1.9451  0.7954  1.4750  1.8324  2.0035
  1.9932  1.9781  1.9149  2.0118  2.0204  2.0229  1.9858  1.6313  1.9961  2.0098
  1.2608  1.8909  2.0166  1.9833  1.7850  1.7768  1.8875  1.0406  1.8959  1.9315
 -2.0534 -1.9341 -2.1378 -2.0323 -2.0551 -2.0323 -2.1401 -1.9922 -1.9734 -1.9911
 -1.9103 -2.0034 -1.9830 -1.9972 -1.9818 -1.9887 -2.0318 -1.9997 -1.9996 -2.0138
 -2.0043 -1.9916 -2.0137 -2.0221 -1.9960 -1.9897 -2.0156 -1.9949 -1.9969 -1.9786
 -1.9947 -1.9858 -1.9928 -2.0151 -1.9821 -2.0022 -1.9971 -1.9848 -2.0170 -2.0103
 -1.9947 -2.0104 -2.0082 -1.9913 -2.0037 -2.0038 -2.0177 -1.9971 -2.0000 -2.0042
 -2.0030 -2.0052 -1.9901 -1.9889 -2.0087 -2.0037 -2.0685 -2.0677 -2.1184 -2.1300
 -2.0097 -2.1246 -2.0692 -2.0757 -2.0811 -2.0987 -1.9501 -2.1186 -2.1224 -2.0995
 -2.0671 -2.1152 -2.0639 -2.0430 -2.0656 -2.0217 -2.0321 -2.0372 -2.1027 -2.0404
 -2.0567 -2.0546 -2.0848 -2.0887 -2.0507 -2.0393 -2.0303 -2.0673 -2.0749 -2.0687
 -2.0982 -2.0923 -2.0863 -2.0573 -2.0746 -2.0884 -2.1096 -2.0206 -2.0862 -2.1224
 -2.1044 -2.0915 -2.1055 -2.1127 -2.1224 -2.1146 -2.0992 -2.0965 -2.0870 -2.1019
 -2.1145 -2.0752 -2.0838 -2.0804 -2.1141 -2.1090 -2.0642 -2.0730 -2.0613 -2.1053
 -2.0491 -2.0502 -2.0471 -2.0505 -2.0783 -2.0525 -2.0809 -2.0573 -2.0744 -2.0931
 -2.0535 -2.0818 -2.0758 -2.0636 -2.0736 -2.0696 -2.0942 -2.0723 -2.0764 -2.0599
 -2.0607 -2.0923 -2.0473 -2.0490 -2.0462 -2.1059 -2.0433 -2.0593 -2.0554 -2.0441
 -2.0596 -2.0442 -2.0520 -2.0196 -2.0512 -2.0652 -2.0613 -2.0230 -2.0173 -2.0639
 -2.0149 -2.0360 -2.0268 -2.0336 -2.0192 -2.0124 -2.0180 -2.0088 -2.0084 -2.0192
 -2.0285 -1.9730 -1.9954 -2.0142 -2.0044 -1.9769 -1.9764 -1.9724 -1.9998 -2.0284
 -1.9993 -1.9820 -1.9965 -1.9687 -2.0080 -1.9807 -1.9739 -1.9727 -1.9646 -1.9658
 -1.9737 -1.9603 -1.9605 -1.9720 -1.9724 -1.9703 -1.9624 -1.9621 -1.9601 -1.9584
 -1.9489 -1.9475 -1.9602 -1.9716 -1.9737 -1.9635 -1.9556 -1.9602 -1.9691 -1.9611
 -1.9792 -1.9808 -1.9906 -1.9517 -1.9538 -1.9593 -1.9519 -1.9726 -1.9647 -1.9569
 -1.9564 -1.9575 -1.9777 -1.9813 -1.9507 -1.9587 -1.9574 -1.9478 -1.9780 -1.9526
 -1.9381 -1.9567 -1.9424 -1.9481 -1.9522 -1.9561 -1.9472 -1.9704 -1.9346 -1.9395
 -1.8950 -1.9402 -1.9389 -1.9233 -1.9404 -1.9132 -1.9344 -1.9297 -1.9291 -1.9449
 -1.9371 -1.9405 -1.9308 -1.9285 -1.9245 -1.9324 -1.9329 -1.9169 -1.9337 -1.9424
 -1.9338 -1.9369 -1.9228 -1.9269 -1.9397 -1.9118 -1.9161 -1.9031 -1.9127 -1.9178
 -1.9213 -1.9268 -1.9207 -1.9246 -1.9236 -1.9218 -1.9231 -1.9116 -1.9284 -1.9219
 -1.9146 -1.9096 -1.9112 -1.9103 -1.9264 -1.9131 -1.9203 -1.9273 -1.9313 -1.9315
 -1.9309 -1.9161 -1.9178 -1.9244 -1.9269 -1.9069 -1.9219 -1.9295 -1.9261 -1.9090
 -1.9256 -1.9226 -1.9198 -1.9251 -1.9098 -1.9160 -1.9221 -1.9149 -1.9127 -1.9225
 -1.9098 -1.9209 -1.9241 -1.9210 -1.9325 -1.9206 -1.9171 -1.9237 -1.9317 -1.9166
 -1.9112 -1.9285 -1.9275 -1.9207 -1.9151 -1.9228 -1.9246 -1.9155 -1.9103 -1.9074
 -1.9218 -1.9211 -1.9229 -1.9219 -1.9116 -1.9142 -1.9027 -1.9246 -1.9051 -1.9060
 -1.9230 -1.9312 -1.9309 -1.9233 -1.9228 -1.9267 -1.9224 -1.9068 -1.8912 -1.9103
 -1.9240 -1.9214 -1.8716 -1.8925 -1.9068 -1.9088 -1.8930 -1.9094 -1.9140 -1.9168
 -1.9154 -1.9034 -1.9147 -1.9204 -1.9163 -1.8967 -1.8892 -1.9225 -1.9254 -1.9188
 -1.9129 -1.8814 -1.8765 -1.8753 -1.9257 -1.9196 -1.9098 -1.9196 -1.9238 -1.9073
 -1.9123 -1.9078 -1.8924 -1.9100 -1.9101 -1.9055 -1.8947 -1.9012 -1.8763 -1.9004
 -1.9257 -1.9215 -1.9063 -1.8953 -1.8920 -1.8912 -1.8979 -1.8417 -1.8677 -1.8436
 -1.8339 -1.8298 -1.8825 -1.8920 -1.8684 -1.8816 -1.8843 -1.8868 -1.8822 -1.8873
 -1.8867 -1.8359 -1.8868 -1.8872 -1.8784 -1.8864 -1.8834 -1.8799 -1.8849 -1.8853


                    BOND ORDERS AND VALENCIES


                  C  1       C  2       C  3       C  4       C  5       C  6
 ------------------------------------------------------------------------------
     C    1   3.906676
     C    2   2.381719   3.915610
     C    3   0.031918   1.337336   3.928981
     C    4   1.299332   0.029866   0.135410   3.914655
     C    5   0.125247   0.006180   1.412506   0.007621   3.943031
     C    6   0.004031   0.005178   0.009636   0.007390   0.985030   3.954064
     C    7   0.006068   0.000615   0.021309   0.000953   0.006581   1.927856
     C    8   0.000001   0.000000   0.000006   0.000001   0.000001   0.000062
     C    9   0.000019   0.000003   0.000084   0.000004   0.000069   0.004696
     C   10   0.000013   0.000003   0.000074   0.000017   0.000279   0.004876
     C   11   0.000010   0.000001   0.000028   0.000001   0.000031   0.001843
     C   12   0.000022   0.000004   0.000071   0.000005   0.000079   0.005107
     C   13   0.001536   0.000353   0.005034   0.000340   0.008297   0.963905
     C   14   0.000128   0.000073   0.000353   0.000024   0.003495   0.003545
     C   15   0.000000   0.000000   0.000000   0.000000   0.000000   0.000000
     C   16   0.000000   0.000000   0.000000   0.000000   0.000001   0.000007
     C   17   0.000000   0.000000   0.000000   0.000000   0.000001   0.000005
     C   18   0.000000   0.000000   0.000000   0.000000   0.000001   0.000009
     C   19   0.000002   0.000001   0.000004   0.000000   0.000013   0.000130
     C   20   0.000001   0.000000   0.000003   0.000000   0.000012   0.000098
     C   21   0.000000   0.000000   0.000000   0.000000   0.000000   0.000001
     C   22   0.000000   0.000000   0.000000   0.000000   0.000000   0.000000
     C   23   0.000030   0.000011   0.000079   0.000003   0.000297   0.004464
     C   24   0.000004   0.000002   0.000008   0.000001   0.000049   0.000229
     C   25   0.000026   0.000009   0.000000   0.000531   0.000008   0.000000
     C   26   0.000003   0.000001   0.000000   0.000073   0.000001   0.000000
     C   27   0.000010   0.000004   0.000000   0.000155   0.000002   0.000000
     C   28   0.000246   0.000109   0.000001   0.010117   0.000109   0.000004
     C   29   0.000003   0.000001   0.000000   0.000099   0.000001   0.000000
     C   30   0.000000   0.000000   0.000000   0.000009   0.000000   0.000000
     C   31   0.000000   0.000000   0.000000   0.000001   0.000000   0.000000
     C   32   0.000000   0.000000   0.000000   0.000000   0.000000   0.000000
     C   33   0.000000   0.000000   0.000000   0.000001   0.000000   0.000000
     C   34   0.000000   0.000000   0.000000   0.000000   0.000000   0.000000
     C   35   0.000000   0.000000   0.000000   0.000000   0.000000   0.000000
     C   36   0.000000   0.000000   0.000000   0.000000   0.000000   0.000000
     C   37   0.000000   0.000000   0.000000   0.000001   0.000000   0.000000
     C   38   0.000000   0.000000   0.000000   0.000000   0.000000   0.000000
     C   39   0.000000   0.000000   0.000000   0.000002   0.000000   0.000000
     C   40   0.000000   0.000000   0.000000   0.000000   0.000000   0.000000
     C   41   0.000000   0.000000   0.000000   0.000000   0.000000   0.000000
     C   42   0.000000   0.000000   0.000000   0.000000   0.000000   0.000000
1


                  C  1       C  2       C  3       C  4       C  5       C  6
 ------------------------------------------------------------------------------
     C   43   0.000000   0.000000   0.000000   0.000000   0.000000   0.000000
     C   44   0.000000   0.000000   0.000000   0.000000   0.000000   0.000000
     C   45   0.000000   0.000000   0.000000   0.000000   0.000000   0.000000
     C   46   0.000000   0.000000   0.000000   0.000000   0.000000   0.000000
     C   47   0.000000   0.000000   0.000000   0.000000   0.000000   0.000000
     C   48   0.000000   0.000000   0.000000   0.000000   0.000000   0.000000
     C   49   0.000000   0.000000   0.000000   0.000000   0.000000   0.000000
     C   50   0.000000   0.000000   0.000000   0.000000   0.000000   0.000000
     C   51   0.000000   0.000000   0.000000   0.000000   0.000000   0.000000
     C   52   0.000000   0.000000   0.000000   0.000000   0.000000   0.000000
     C   53   0.000000   0.000000   0.000000   0.000000   0.000000   0.000000
     C   54   0.000000   0.000000   0.000000   0.000000   0.000000   0.000000
     C   55   0.000000   0.000000   0.000000   0.000000   0.000000   0.000000
     C   56   0.000000   0.000000   0.000000   0.000000   0.000000   0.000000
     C   57   0.000000   0.000000   0.000000   0.000000   0.000000   0.000000
     C   58   0.000000   0.000000   0.000000   0.000000   0.000000   0.000000
     C   59   0.000000   0.000000   0.000000   0.000000   0.000000   0.000000
     C   60   0.000000   0.000000   0.000000   0.000000   0.000000   0.000000
     C   61   0.000000   0.000000   0.000000   0.000000   0.000000   0.000000
     C   62   0.000000   0.000000   0.000000   0.000000   0.000000   0.000000
     C   63   0.000000   0.000000   0.000000   0.000000   0.000000   0.000000
     C   64   0.000000   0.000000   0.000000   0.000000   0.000000   0.000000
     C   65   0.000000   0.000000   0.000000   0.000000   0.000000   0.000000
     C   66   0.000000   0.000000   0.000000   0.000000   0.000000   0.000000
     C   67   0.000000   0.000000   0.000000   0.000000   0.000000   0.000000
     C   68   0.000000   0.000000   0.000000   0.000000   0.000000   0.000000
     C   69   0.000000   0.000000   0.000000   0.000000   0.000000   0.000000
     C   70   0.000000   0.000000   0.000000   0.000000   0.000000   0.000000
     C   71   0.000000   0.000000   0.000000   0.000000   0.000000   0.000000
     C   72   0.000000   0.000000   0.000000   0.000000   0.000000   0.000000
     C   73   0.000000   0.000000   0.000000   0.000000   0.000000   0.000000
     C   74   0.000000   0.000000   0.000000   0.000000   0.000000   0.000000
     C   75   0.000000   0.000000   0.000000   0.000000   0.000000   0.000000
     C   76   0.000000   0.000000   0.000000   0.000000   0.000000   0.000000
     C   77   0.000000   0.000000   0.000000   0.000000   0.000000   0.000000
     C   78   0.000000   0.000000   0.000000   0.000000   0.000000   0.000000
     C   79   0.000000   0.000000   0.000000   0.000000   0.000000   0.000000
     C   80   0.000000   0.000000   0.000000   0.000000   0.000000   0.000000
     C   81   0.000000   0.000000   0.000000   0.000000   0.000000   0.000000
     C   82   0.000000   0.000000   0.000000   0.000000   0.000000   0.000000
     C   83   0.000000   0.000000   0.000000   0.000000   0.000000   0.000000
     C   84   0.000000   0.000000   0.000000   0.000000   0.000000   0.000000
     C   85   0.000000   0.000000   0.000000   0.000000   0.000000   0.000000
     C   86   0.000000   0.000000   0.000000   0.000000   0.000000   0.000000
     C   87   0.000000   0.000000   0.000000   0.000000   0.000000   0.000000
     C   88   0.000000   0.000000   0.000000   0.000000   0.000000   0.000000
     C   89   0.000001   0.000000   0.000000   0.000000   0.000000   0.000000
1


                  C  1       C  2       C  3       C  4       C  5       C  6
 ------------------------------------------------------------------------------
     C   90   0.000000   0.000000   0.000000   0.000000   0.000000   0.000000
     C   91   0.000000   0.000000   0.000000   0.000000   0.000000   0.000000
     C   92   0.000000   0.000000   0.000000   0.000000   0.000000   0.000000
     C   93   0.000000   0.000000   0.000000   0.000000   0.000000   0.000000
     C   94   0.000000   0.000000   0.000000   0.000000   0.000000   0.000000
     C   95   0.000003   0.000002   0.000002   0.000000   0.000000   0.000000
     C   96   0.000000   0.000000   0.000000   0.000000   0.000000   0.000000
     C   97   0.000000   0.000000   0.000000   0.000000   0.000000   0.000000
     C   98   0.000000   0.000000   0.000000   0.000000   0.000000   0.000000
     C   99   0.000000   0.000000   0.000000   0.000000   0.000000   0.000000
     C  100   0.000000   0.000000   0.000000   0.000000   0.000000   0.000000
     C  101   0.000000   0.000000   0.000000   0.000000   0.000000   0.000000
     C  102   0.000000   0.000000   0.000000   0.000000   0.000000   0.000000
     C  103   0.000000   0.000000   0.000000   0.000000   0.000000   0.000000
     C  104   0.000000   0.000000   0.000000   0.000000   0.000000   0.000000
     C  105   0.000000   0.000000   0.000000   0.000000   0.000000   0.000000
     C  106   0.000000   0.000000   0.000000   0.000004   0.000000   0.000000
     C  107   0.000000   0.000000   0.000000   0.000001   0.000000   0.000000
     C  108   0.000000   0.000000   0.000000   0.000000   0.000000   0.000000
     C  109   0.000000   0.000000   0.000000   0.000002   0.000000   0.000000
     C  110   0.000000   0.000000   0.000000   0.000001   0.000000   0.000000
     C  111   0.000000   0.000000   0.000000   0.000000   0.000000   0.000000
     C  112   0.000000   0.000000   0.000000   0.000000   0.000000   0.000000
     C  113   0.000000   0.000000   0.000000   0.000000   0.000000   0.000000
     C  114   0.000000   0.000000   0.000000   0.000000   0.000000   0.000000
     C  115   0.000000   0.000000   0.000000   0.000000   0.000000   0.000000
     C  116   0.000000   0.000000   0.000000   0.000000   0.000000   0.000000
     C  117   0.000000   0.000000   0.000000   0.000000   0.000000   0.000000
     C  118   0.000000   0.000000   0.000000   0.000000   0.000000   0.000000
     C  119   0.000000   0.000000   0.000000   0.000000   0.000000   0.000000
     C  120   0.000064   0.000043   0.000011   0.000012   0.000003   0.000000
     C  121   0.000002   0.000015   0.000001   0.000004   0.000001   0.000000
     C  122   0.000001   0.000003   0.000000   0.000001   0.000000   0.000000
     C  123   0.000172   0.001138   0.000023   0.000446   0.000093   0.000005
     C  124   0.000001   0.000028   0.000001   0.000009   0.000003   0.000000
     C  125   0.000000   0.000001   0.000000   0.000000   0.000000   0.000000
     C  126   0.000000   0.000000   0.000000   0.000000   0.000000   0.000000
     C  127   0.000000   0.000000   0.000000   0.000000   0.000000   0.000000
     C  128   0.000000   0.000000   0.000000   0.000000   0.000000   0.000000
     C  129   0.000000   0.000000   0.000000   0.000000   0.000000   0.000000
     C  130   0.000000   0.000000   0.000000   0.000000   0.000000   0.000000
     C  131   0.000000   0.000000   0.000000   0.000000   0.000000   0.000000
     C  132   0.000000   0.000000   0.000000   0.000000   0.000000   0.000000
     C  133   0.000000   0.000000   0.000000   0.000000   0.000000   0.000000
     C  134   0.000000   0.000000   0.000000   0.000000   0.000000   0.000000
     C  135   0.000168   0.000064   0.000045   0.000010   0.000002   0.000001
     C  136   0.007127   0.000527   0.001642   0.000211   0.000049   0.000030
1


                  C  1       C  2       C  3       C  4       C  5       C  6
 ------------------------------------------------------------------------------
     C  137   0.000174   0.000084   0.000034   0.000011   0.000003   0.000001
     C  138   0.000103   0.000004   0.000020   0.000005   0.000001   0.000001
     C  139   0.000108   0.000004   0.000021   0.000005   0.000001   0.000001
     C  140   0.000013   0.000000   0.000002   0.000001   0.000000   0.000000
     C  141   0.000002   0.000000   0.000000   0.000000   0.000000   0.000000
     C  142   0.000000   0.000000   0.000000   0.000000   0.000000   0.000000
     C  143   0.000000   0.000000   0.000000   0.000000   0.000000   0.000000
     C  144   0.000000   0.000000   0.000000   0.000000   0.000000   0.000001
     C  145   0.000000   0.000000   0.000000   0.000000   0.000000   0.000000
     C  146   0.000000   0.000000   0.000000   0.000000   0.000000   0.000000
     C  147   0.000000   0.000000   0.000000   0.000000   0.000000   0.000000
     C  148   0.000000   0.000000   0.000000   0.000000   0.000000   0.000000
     C  149   0.000000   0.000000   0.000000   0.000000   0.000001   0.000003
     C  150   0.000000   0.000000   0.000000   0.000000   0.000003   0.000007
     C  151   0.000008   0.000002   0.000017   0.000002   0.000104   0.000189
     C  152   0.000000   0.000000   0.000000   0.000000   0.000001   0.000001
     C  153   0.000000   0.000000   0.000001   0.000000   0.000003   0.000008
     C  154   0.000000   0.000000   0.000001   0.000000   0.000003   0.000031
     C  155   0.000001   0.000000   0.000002   0.000000   0.000007   0.000056
     C  156   0.000000   0.000000   0.000000   0.000000   0.000000   0.000000
     C  157   0.000000   0.000000   0.000000   0.000000   0.000000   0.000000
     C  158   0.000000   0.000000   0.000000   0.000000   0.000000   0.000000
     C  159   0.000000   0.000000   0.000000   0.000000   0.000000   0.000000
     C  160   0.000000   0.000000   0.000000   0.000000   0.000000   0.000000
     C  161   0.000000   0.000000   0.000000   0.000000   0.000000   0.000000
     C  162   0.000000   0.000000   0.000000   0.000000   0.000000   0.000000
     N  163   0.026770   0.129808   0.019701   1.487277   1.361122   0.011400
     N  164   0.000001   0.000000   0.000003   0.000000   0.000008   0.000227
     N  165   0.000022   0.000008   0.000000   0.000455   0.000006   0.000000
     N  166   0.000000   0.000000   0.000000   0.000000   0.000000   0.000000
     N  167   0.000000   0.000000   0.000000   0.000000   0.000000   0.000000
     N  168   0.000000   0.000000   0.000000   0.000000   0.000000   0.000000
     N  169   0.000000   0.000000   0.000000   0.000000   0.000000   0.000000
     N  170   0.000000   0.000000   0.000000   0.000000   0.000000   0.000000
     N  171   0.000000   0.000000   0.000000   0.000000   0.000000   0.000000
     N  172   0.000000   0.000000   0.000000   0.000000   0.000000   0.000000
     N  173   0.000000   0.000000   0.000001   0.000000   0.000000   0.000000
     N  174   0.000000   0.000000   0.000000   0.000000   0.000000   0.000000
     N  175   0.000000   0.000000   0.000000   0.000000   0.000000   0.000000
     N  176   0.000000   0.000000   0.000000   0.000000   0.000000   0.000000
     N  177   0.000016   0.000049   0.000003   0.000014   0.000005   0.000000
     N  178   0.000000   0.000000   0.000000   0.000000   0.000000   0.000000
     N  179   0.000006   0.000004   0.000002   0.000001   0.000000   0.000000
     N  180   0.000000   0.000000   0.000000   0.000000   0.000000   0.000000
     N  181   0.000000   0.000000   0.000000   0.000000   0.000001   0.000003
     N  182   0.000000   0.000000   0.000000   0.000000   0.000000   0.000000
     H  183   0.009031   0.005437   0.952542   0.000190   0.006486   0.000903
1


                  C  1       C  2       C  3       C  4       C  5       C  6
 ------------------------------------------------------------------------------
     H  184   0.002087   0.000081   0.000005   0.000064   0.000002   0.000000
     H  185   0.009827   0.005636   0.000057   0.933627   0.007682   0.000219
     H  186   0.000000   0.000000   0.000001   0.000000   0.000001   0.000283
     H  187   0.000000   0.000000   0.000000   0.000000   0.000000   0.000002
     H  188   0.000000   0.000000   0.000000   0.000000   0.000000   0.000005
     H  189   0.000018   0.000016   0.000071   0.000012   0.001022   0.002419
     H  190   0.000000   0.000001   0.000000   0.000003   0.000000   0.000032
     H  191   0.000004   0.000002   0.000009   0.000005   0.000015   0.001277
     H  192   0.000000   0.000000   0.000000   0.000001   0.000019   0.000002
     H  193   0.000000   0.000000   0.000000   0.000000   0.000000   0.000000
     H  194   0.000000   0.000000   0.000000   0.000000   0.000000   0.000000
     H  195   0.000000   0.000000   0.000000   0.000000   0.000000   0.000000
     H  196   0.000000   0.000000   0.000000   0.000000   0.000000   0.000000
     H  197   0.000000   0.000000   0.000000   0.000000   0.000000   0.000000
     H  198   0.000000   0.000000   0.000000   0.000000   0.000000   0.000002
     H  199   0.000001   0.000001   0.000003   0.000000   0.000026   0.000064
     H  200   0.000000   0.000000   0.000000   0.000000   0.000002   0.000010
     H  201   0.000001   0.000000   0.000000   0.000021   0.000000   0.000000
     H  202   0.000010   0.000001   0.000000   0.000050   0.000000   0.000000
     H  203   0.000000   0.000000   0.000000   0.000000   0.000000   0.000000
     H  204   0.000000   0.000000   0.000000   0.000000   0.000000   0.000000
     H  205   0.000000   0.000000   0.000000   0.000001   0.000000   0.000000
     H  206   0.000000   0.000000   0.000000   0.000000   0.000000   0.000000
     H  207   0.000000   0.000000   0.000000   0.000000   0.000000   0.000000
     H  208   0.000000   0.000000   0.000000   0.000000   0.000000   0.000000
     H  209   0.000000   0.000000   0.000000   0.000000   0.000000   0.000000
     H  210   0.000000   0.000000   0.000000   0.000000   0.000000   0.000000
     H  211   0.000000   0.000000   0.000000   0.000000   0.000000   0.000000
     H  212   0.000000   0.000000   0.000000   0.000000   0.000000   0.000000
     H  213   0.000000   0.000000   0.000000   0.000000   0.000000   0.000000
     H  214   0.000000   0.000000   0.000000   0.000000   0.000000   0.000000
     H  215   0.000000   0.000000   0.000000   0.000000   0.000000   0.000000
     H  216   0.000000   0.000000   0.000000   0.000000   0.000000   0.000000
     H  217   0.000000   0.000000   0.000000   0.000000   0.000000   0.000000
     H  218   0.000000   0.000000   0.000000   0.000000   0.000000   0.000000
     H  219   0.000000   0.000000   0.000000   0.000000   0.000000   0.000000
     H  220   0.000000   0.000000   0.000000   0.000000   0.000000   0.000000
     H  221   0.000000   0.000000   0.000000   0.000000   0.000000   0.000000
     H  222   0.000000   0.000000   0.000000   0.000000   0.000000   0.000000
     H  223   0.000000   0.000000   0.000000   0.000000   0.000000   0.000000
     H  224   0.000000   0.000000   0.000000   0.000000   0.000000   0.000000
     H  225   0.000000   0.000000   0.000000   0.000000   0.000000   0.000000
     H  226   0.000000   0.000000   0.000000   0.000000   0.000000   0.000000
     H  227   0.000000   0.000000   0.000000   0.000000   0.000000   0.000000
     H  228   0.000000   0.000000   0.000000   0.000000   0.000000   0.000000
     H  229   0.000000   0.000000   0.000000   0.000000   0.000000   0.000000
     H  230   0.000000   0.000000   0.000000   0.000000   0.000000   0.000000
1


                  C  1       C  2       C  3       C  4       C  5       C  6
 ------------------------------------------------------------------------------
     H  231   0.000000   0.000000   0.000000   0.000000   0.000000   0.000000
     H  232   0.000000   0.000000   0.000000   0.000000   0.000000   0.000000
     H  233   0.000000   0.000000   0.000000   0.000000   0.000000   0.000000
     H  234   0.000000   0.000000   0.000000   0.000000   0.000000   0.000000
     H  235   0.000000   0.000000   0.000000   0.000000   0.000000   0.000000
     H  236   0.000000   0.000000   0.000000   0.000000   0.000000   0.000000
     H  237   0.000062   0.000047   0.000538   0.000059   0.002988   0.004478
     H  238   0.000141   0.000070   0.000262   0.000161   0.007432   0.004257
     H  239   0.000000   0.000000   0.000000   0.000000   0.000000   0.000000
     H  240   0.000000   0.000000   0.000000   0.000000   0.000000   0.000000
     H  241   0.000000   0.000000   0.000000   0.000000   0.000000   0.000000
     H  242   0.000000   0.000000   0.000000   0.000000   0.000000   0.000000
     H  243   0.000000   0.000000   0.000000   0.000000   0.000000   0.000000
     H  244   0.000000   0.000000   0.000000   0.000000   0.000000   0.000000
     H  245   0.000000   0.000000   0.000000   0.000000   0.000000   0.000000
     H  246   0.000000   0.000000   0.000000   0.000000   0.000000   0.000000
     H  247   0.000000   0.000000   0.000000   0.000000   0.000000   0.000000
     H  248   0.000000   0.000000   0.000000   0.000000   0.000000   0.000000
     H  249   0.000000   0.000000   0.000000   0.000000   0.000000   0.000000
     H  250   0.000000   0.000000   0.000000   0.000000   0.000000   0.000000
     H  251   0.000000   0.000000   0.000000   0.000000   0.000000   0.000000
     H  252   0.000000   0.000000   0.000000   0.000000   0.000000   0.000000
     H  253   0.000000   0.000000   0.000000   0.000000   0.000000   0.000000
     H  254   0.000000   0.000000   0.000000   0.000000   0.000000   0.000000
     H  255   0.000000   0.000000   0.000000   0.000000   0.000000   0.000000
     H  256   0.000000   0.000000   0.000000   0.000000   0.000000   0.000000
     H  257   0.000000   0.000003   0.000000   0.000000   0.000000   0.000000
     H  258   0.000000   0.000000   0.000000   0.000000   0.000000   0.000000
     H  259   0.000000   0.000000   0.000000   0.000000   0.000000   0.000000
     H  260   0.000000   0.000000   0.000000   0.000000   0.000000   0.000000
     H  261   0.000000   0.000000   0.000000   0.000000   0.000000   0.000000
     H  262   0.000000   0.000000   0.000000   0.000000   0.000000   0.000000
     H  263   0.000000   0.000000   0.000000   0.000000   0.000000   0.000000
     H  264   0.000000   0.000000   0.000000   0.000000   0.000000   0.000000
     H  265   0.000000   0.000000   0.000000   0.000000   0.000000   0.000000
     H  266   0.000000   0.000000   0.000000   0.000000   0.000000   0.000000
     H  267   0.000000   0.000000   0.000000   0.000000   0.000000   0.000000
     H  268   0.000000   0.000000   0.000000   0.000000   0.000000   0.000000
     H  269   0.000000   0.000000   0.000000   0.000000   0.000000   0.000000
     H  270   0.000000   0.000000   0.000000   0.000000   0.000000   0.000000
     H  271   0.000000   0.000000   0.000000   0.000000   0.000000   0.000000
     H  272   0.000000   0.000000   0.000000   0.000000   0.000000   0.000000
     H  273   0.000000   0.000000   0.000000   0.000000   0.000000   0.000000
     H  274   0.000195   0.010954   0.000066   0.000026   0.000016   0.000001
     H  275   0.000000   0.000000   0.000000   0.000000   0.000000   0.000000
     H  276   0.000000   0.000000   0.000000   0.000000   0.000000   0.000000
     H  277   0.000000   0.000000   0.000000   0.000000   0.000000   0.000000
1


                  C  1       C  2       C  3       C  4       C  5       C  6
 ------------------------------------------------------------------------------
     H  278   0.000000   0.000000   0.000000   0.000000   0.000000   0.000000
     H  279   0.000000   0.000000   0.000000   0.000000   0.000000   0.000000
     H  280   0.000000   0.000002   0.000000   0.000001   0.000000   0.000000
     H  281   0.000013   0.000090   0.000001   0.000001   0.000001   0.000000
     H  282   0.000000   0.000000   0.000000   0.000000   0.000000   0.000000
     H  283   0.000000   0.000000   0.000000   0.000000   0.000000   0.000000
     H  284   0.000000   0.000000   0.000000   0.000000   0.000000   0.000000
     H  285   0.000000   0.000001   0.000000   0.000000   0.000000   0.000000
     H  286   0.000000   0.000000   0.000000   0.000000   0.000000   0.000000
     H  287   0.000000   0.000000   0.000000   0.000000   0.000000   0.000000
     H  288   0.000000   0.000000   0.000000   0.000000   0.000000   0.000000
     H  289   0.000000   0.000000   0.000000   0.000000   0.000000   0.000000
     H  290   0.000000   0.000000   0.000000   0.000000   0.000000   0.000000
     H  291   0.000000   0.000000   0.000000   0.000000   0.000000   0.000000
     H  292   0.000000   0.000000   0.000000   0.000000   0.000000   0.000000
     H  293   0.000000   0.000000   0.000000   0.000000   0.000000   0.000000
     H  294   0.000087   0.000005   0.000011   0.000002   0.000000   0.000000
     H  295   0.000047   0.000006   0.000013   0.000002   0.000001   0.000000
     H  296   0.000015   0.000000   0.000003   0.000001   0.000000   0.000000
     H  297   0.000000   0.000000   0.000000   0.000000   0.000000   0.000000
     H  298   0.000000   0.000000   0.000000   0.000000   0.000000   0.000000
     H  299   0.000000   0.000000   0.000000   0.000000   0.000000   0.000000
     H  300   0.000000   0.000000   0.000000   0.000000   0.000000   0.000000
     H  301   0.000000   0.000000   0.000000   0.000000   0.000000   0.000000
     H  302   0.000000   0.000000   0.000000   0.000000   0.000000   0.000000
     H  303   0.000000   0.000000   0.000000   0.000000   0.000000   0.000000
     H  304   0.000000   0.000000   0.000000   0.000000   0.000000   0.000000
     H  305   0.000000   0.000000   0.000000   0.000000   0.000001   0.000004
     H  306   0.000000   0.000000   0.000000   0.000000   0.000000   0.000002
     H  307   0.000000   0.000000   0.000000   0.000000   0.000000   0.000001
     H  308   0.000000   0.000000   0.000001   0.000000   0.000001   0.000031
     H  309   0.000000   0.000000   0.000000   0.000000   0.000000   0.000000
     H  310   0.000000   0.000000   0.000000   0.000000   0.000000   0.000000
     H  311   0.000000   0.000000   0.000000   0.000000   0.000000   0.000000
     H  312   0.000000   0.000000   0.000000   0.000000   0.000000   0.000000
     H  313   0.000000   0.000000   0.000000   0.000000   0.000000   0.000000
     H  314   0.000000   0.000000   0.000000   0.000000   0.000000   0.000000
1


                  C  7       C  8       C  9       C 10       C 11       C 12
 ------------------------------------------------------------------------------
     C    7   3.953559
     C    8   0.000147   3.955924
     C    9   0.001334   1.433967   3.953743
     C   10   0.014054   0.004379   1.405230   3.957623
     C   11   0.000338   1.400949   0.004785   0.121744   3.941950
     C   12   0.000966   0.119103   0.006008   1.384997   0.004025   3.941164
     C   13   0.007521   0.004699   0.006974   0.968744   0.000157   0.008228
     C   14   0.010525   0.000042   0.005307   0.003950   0.001936   0.005572
     C   15   0.000000   0.000000   0.000004   0.000009   0.000002   0.000005
     C   16   0.000001   0.000000   0.000000   0.000001   0.000000   0.000000
     C   17   0.000003   0.000001   0.000006   0.000006   0.000002   0.000048
     C   18   0.000002   0.000001   0.000021   0.000016   0.000007   0.000020
     C   19   0.000023   0.000001   0.000008   0.000026   0.000003   0.000021
     C   20   0.000051   0.000001   0.000010   0.000031   0.000005   0.000023
     C   21   0.000000   0.000000   0.000001   0.000000   0.000000   0.000001
     C   22   0.000000   0.000000   0.000000   0.000000   0.000000   0.000000
     C   23   0.000356   0.000044   0.001749   0.002148   0.000393   0.001785
     C   24   0.000069   0.000063   0.000117   0.000158   0.000008   0.000023
     C   25   0.000000   0.000000   0.000000   0.000000   0.000000   0.000002
     C   26   0.000000   0.000000   0.000000   0.000000   0.000000   0.000000
     C   27   0.000000   0.000000   0.000000   0.000000   0.000000   0.000000
     C   28   0.000004   0.000000   0.000000   0.000000   0.000000   0.000000
     C   29   0.000000   0.000000   0.000000   0.000000   0.000000   0.000000
     C   30   0.000000   0.000000   0.000000   0.000000   0.000000   0.000004
     C   31   0.000000   0.000000   0.000000   0.000001   0.000000   0.000001
     C   32   0.000000   0.000000   0.000000   0.000000   0.000000   0.000000
     C   33   0.000000   0.000000   0.000000   0.000000   0.000000   0.000000
     C   34   0.000000   0.000000   0.000000   0.000000   0.000000   0.000000
     C   35   0.000000   0.000000   0.000000   0.000000   0.000000   0.000000
     C   36   0.000000   0.000000   0.000000   0.000000   0.000000   0.000000
     C   37   0.000000   0.000000   0.000000   0.000000   0.000000   0.000000
     C   38   0.000000   0.000000   0.000000   0.000000   0.000000   0.000000
     C   39   0.000000   0.000000   0.000000   0.000000   0.000000   0.000000
     C   40   0.000000   0.000000   0.000000   0.000000   0.000000   0.000000
     C   41   0.000000   0.000000   0.000000   0.000000   0.000000   0.000000
     C   42   0.000000   0.000000   0.000000   0.000000   0.000000   0.000000
     C   43   0.000000   0.000000   0.000000   0.000000   0.000000   0.000000
     C   44   0.000000   0.000000   0.000000   0.000000   0.000000   0.000000
     C   45   0.000000   0.000000   0.000000   0.000000   0.000000   0.000000
     C   46   0.000000   0.000000   0.000000   0.000000   0.000000   0.000000
     C   47   0.000000   0.000000   0.000000   0.000000   0.000000   0.000000
     C   48   0.000000   0.000000   0.000000   0.000000   0.000000   0.000000
     C   49   0.000000   0.000000   0.000000   0.000000   0.000000   0.000000
     C   50   0.000000   0.000000   0.000000   0.000000   0.000000   0.000000
     C   51   0.000000   0.000000   0.000000   0.000000   0.000000   0.000000
     C   52   0.000000   0.000000   0.000000   0.000000   0.000000   0.000000
1


                  C  7       C  8       C  9       C 10       C 11       C 12
 ------------------------------------------------------------------------------
     C   53   0.000000   0.000000   0.000000   0.000000   0.000000   0.000000
     C   54   0.000000   0.000000   0.000000   0.000000   0.000000   0.000000
     C   55   0.000000   0.000000   0.000000   0.000000   0.000000   0.000000
     C   56   0.000000   0.000000   0.000000   0.000000   0.000000   0.000000
     C   57   0.000000   0.000000   0.000000   0.000000   0.000000   0.000000
     C   58   0.000000   0.000000   0.000000   0.000000   0.000000   0.000000
     C   59   0.000000   0.000000   0.000000   0.000000   0.000000   0.000000
     C   60   0.000002   0.000000   0.000001   0.000000   0.000000   0.000000
     C   61   0.000001   0.000000   0.000003   0.000000   0.000000   0.000000
     C   62   0.000000   0.000000   0.000000   0.000000   0.000000   0.000000
     C   63   0.000001   0.000000   0.000004   0.000000   0.000000   0.000000
     C   64   0.000000   0.000000   0.000001   0.000000   0.000000   0.000000
     C   65   0.000000   0.000000   0.000000   0.000000   0.000000   0.000000
     C   66   0.000000   0.000000   0.000000   0.000000   0.000000   0.000000
     C   67   0.000000   0.000000   0.000000   0.000000   0.000000   0.000000
     C   68   0.000000   0.000012   0.000003   0.000000   0.000361   0.000008
     C   69   0.000000   0.000004   0.000001   0.000000   0.000136   0.000003
     C   70   0.000000   0.000001   0.000000   0.000000   0.000003   0.000000
     C   71   0.000000   0.000236   0.000067   0.000007   0.011705   0.000174
     C   72   0.000000   0.000002   0.000001   0.000000   0.000095   0.000002
     C   73   0.000000   0.000000   0.000000   0.000000   0.000003   0.000000
     C   74   0.000000   0.000000   0.000000   0.000000   0.000002   0.000000
     C   75   0.000000   0.000000   0.000000   0.000000   0.000000   0.000000
     C   76   0.000000   0.000000   0.000000   0.000000   0.000000   0.000000
     C   77   0.000000   0.000000   0.000000   0.000000   0.000000   0.000000
     C   78   0.000000   0.000000   0.000000   0.000000   0.000000   0.000000
     C   79   0.000000   0.000000   0.000000   0.000000   0.000000   0.000000
     C   80   0.000000   0.000000   0.000000   0.000000   0.000000   0.000000
     C   81   0.000000   0.000000   0.000000   0.000000   0.000000   0.000000
     C   82   0.000000   0.000000   0.000000   0.000000   0.000000   0.000000
     C   83   0.000000   0.000000   0.000000   0.000000   0.000000   0.000000
     C   84   0.000000   0.000000   0.000000   0.000000   0.000000   0.000000
     C   85   0.000000   0.000000   0.000000   0.000000   0.000000   0.000000
     C   86   0.000000   0.000000   0.000000   0.000000   0.000001   0.000000
     C   87   0.000000   0.000000   0.000000   0.000000   0.000000   0.000000
     C   88   0.000000   0.000000   0.000000   0.000000   0.000000   0.000000
     C   89   0.000000   0.000000   0.000000   0.000000   0.000000   0.000000
     C   90   0.000000   0.000000   0.000000   0.000000   0.000000   0.000000
     C   91   0.000000   0.000000   0.000000   0.000000   0.000000   0.000000
     C   92   0.000000   0.000000   0.000000   0.000000   0.000000   0.000000
     C   93   0.000000   0.000000   0.000000   0.000000   0.000000   0.000000
     C   94   0.000000   0.000000   0.000000   0.000000   0.000000   0.000000
     C   95   0.000000   0.000000   0.000000   0.000000   0.000000   0.000000
     C   96   0.000000   0.000000   0.000000   0.000000   0.000000   0.000000
     C   97   0.000000   0.000000   0.000000   0.000000   0.000000   0.000000
     C   98   0.000000   0.000000   0.000000   0.000000   0.000000   0.000000
     C   99   0.000000   0.000000   0.000000   0.000000   0.000000   0.000000
1


                  C  7       C  8       C  9       C 10       C 11       C 12
 ------------------------------------------------------------------------------
     C  100   0.000000   0.000000   0.000000   0.000000   0.000000   0.000000
     C  101   0.000000   0.000000   0.000000   0.000000   0.000000   0.000000
     C  102   0.000009   0.000000   0.000001   0.000002   0.000000   0.000000
     C  103   0.000000   0.000000   0.000000   0.000000   0.000000   0.000000
     C  104   0.000000   0.000000   0.000000   0.000000   0.000000   0.000000
     C  105   0.000000   0.000000   0.000000   0.000000   0.000000   0.000000
     C  106   0.000000   0.000000   0.000000   0.000000   0.000000   0.000000
     C  107   0.000000   0.000000   0.000000   0.000000   0.000000   0.000000
     C  108   0.000000   0.000000   0.000000   0.000000   0.000000   0.000000
     C  109   0.000000   0.000000   0.000000   0.000000   0.000000   0.000000
     C  110   0.000000   0.000000   0.000000   0.000000   0.000000   0.000000
     C  111   0.000000   0.000000   0.000000   0.000000   0.000000   0.000000
     C  112   0.000000   0.000000   0.000000   0.000000   0.000000   0.000000
     C  113   0.000000   0.000000   0.000000   0.000000   0.000000   0.000000
     C  114   0.000000   0.000000   0.000000   0.000000   0.000000   0.000000
     C  115   0.000000   0.000000   0.000000   0.000000   0.000000   0.000000
     C  116   0.000000   0.000000   0.000000   0.000000   0.000000   0.000000
     C  117   0.000000   0.000000   0.000000   0.000000   0.000000   0.000000
     C  118   0.000000   0.000000   0.000000   0.000000   0.000000   0.000000
     C  119   0.000000   0.000000   0.000000   0.000000   0.000000   0.000000
     C  120   0.000000   0.000000   0.000000   0.000000   0.000000   0.000000
     C  121   0.000000   0.000000   0.000000   0.000000   0.000000   0.000000
     C  122   0.000000   0.000000   0.000000   0.000000   0.000000   0.000000
     C  123   0.000009   0.000000   0.000000   0.000000   0.000000   0.000000
     C  124   0.000000   0.000000   0.000000   0.000000   0.000000   0.000000
     C  125   0.000000   0.000000   0.000000   0.000000   0.000000   0.000000
     C  126   0.000000   0.000000   0.000000   0.000000   0.000000   0.000000
     C  127   0.000000   0.000000   0.000000   0.000000   0.000000   0.000000
     C  128   0.000000   0.000000   0.000000   0.000000   0.000000   0.000000
     C  129   0.000000   0.000000   0.000000   0.000000   0.000000   0.000000
     C  130   0.000000   0.000000   0.000000   0.000000   0.000000   0.000000
     C  131   0.000000   0.000000   0.000000   0.000000   0.000000   0.000000
     C  132   0.000000   0.000000   0.000000   0.000000   0.000000   0.000000
     C  133   0.000000   0.000000   0.000000   0.000000   0.000000   0.000000
     C  134   0.000000   0.000000   0.000000   0.000000   0.000000   0.000000
     C  135   0.000000   0.000000   0.000000   0.000000   0.000000   0.000000
     C  136   0.000001   0.000000   0.000000   0.000000   0.000000   0.000000
     C  137   0.000000   0.000000   0.000000   0.000000   0.000000   0.000000
     C  138   0.000000   0.000000   0.000000   0.000000   0.000000   0.000000
     C  139   0.000000   0.000000   0.000000   0.000000   0.000000   0.000000
     C  140   0.000000   0.000000   0.000000   0.000000   0.000000   0.000000
     C  141   0.000000   0.000000   0.000000   0.000000   0.000000   0.000000
     C  142   0.000000   0.000000   0.000000   0.000000   0.000000   0.000000
     C  143   0.000000   0.000000   0.000000   0.000000   0.000000   0.000000
     C  144   0.000000   0.000000   0.000000   0.000000   0.000000   0.000000
     C  145   0.000000   0.000000   0.000000   0.000000   0.000000   0.000000
     C  146   0.000000   0.000000   0.000000   0.000000   0.000000   0.000000
1


                  C  7       C  8       C  9       C 10       C 11       C 12
 ------------------------------------------------------------------------------
     C  147   0.000000   0.000000   0.000000   0.000001   0.000000   0.000000
     C  148   0.000000   0.000000   0.000000   0.000000   0.000000   0.000000
     C  149   0.000074   0.000003   0.000075   0.000001   0.000001   0.000001
     C  150   0.000155   0.000010   0.000379   0.000008   0.000005   0.000005
     C  151   0.008899   0.000164   0.008713   0.000067   0.000074   0.000052
     C  152   0.000033   0.000003   0.000122   0.000003   0.000002   0.000002
     C  153   0.000175   0.000020   0.000460   0.000006   0.000004   0.000005
     C  154   0.000091   0.000001   0.000049   0.000016   0.000006   0.000013
     C  155   0.000004   0.000001   0.000008   0.000017   0.000001   0.000003
     C  156   0.000000   0.000000   0.000000   0.000000   0.000000   0.000000
     C  157   0.000000   0.000000   0.000000   0.000000   0.000000   0.000000
     C  158   0.000000   0.000000   0.000000   0.000000   0.000000   0.000000
     C  159   0.000000   0.000000   0.000000   0.000000   0.000000   0.000000
     C  160   0.000000   0.000000   0.000000   0.000000   0.000000   0.000000
     C  161   0.000000   0.000000   0.000000   0.000000   0.000000   0.000000
     C  162   0.000000   0.000000   0.000000   0.000000   0.000000   0.000000
     N  163   0.016385   0.000002   0.000032   0.000026   0.000009   0.000052
     N  164   0.000207   0.014272   0.106336   0.015132   1.434034   1.438430
     N  165   0.000000   0.000000   0.000000   0.000000   0.000000   0.000000
     N  166   0.000000   0.000000   0.000000   0.000000   0.000000   0.000000
     N  167   0.000000   0.000000   0.000000   0.000000   0.000000   0.000000
     N  168   0.000000   0.000000   0.000000   0.000000   0.000000   0.000000
     N  169   0.000000   0.000000   0.000000   0.000000   0.000000   0.000000
     N  170   0.000000   0.000000   0.000000   0.000000   0.000000   0.000000
     N  171   0.000000   0.000005   0.000001   0.000000   0.000079   0.000002
     N  172   0.000000   0.000000   0.000000   0.000000   0.000000   0.000000
     N  173   0.000000   0.000000   0.000000   0.000000   0.000000   0.000000
     N  174   0.000002   0.000000   0.000000   0.000000   0.000000   0.000000
     N  175   0.000000   0.000000   0.000000   0.000000   0.000000   0.000000
     N  176   0.000000   0.000000   0.000000   0.000000   0.000000   0.000000
     N  177   0.000001   0.000000   0.000000   0.000000   0.000000   0.000000
     N  178   0.000000   0.000000   0.000000   0.000000   0.000000   0.000000
     N  179   0.000000   0.000000   0.000000   0.000000   0.000000   0.000000
     N  180   0.000000   0.000000   0.000000   0.000000   0.000000   0.000000
     N  181   0.000067   0.000003   0.000047   0.000001   0.000001   0.000001
     N  182   0.000000   0.000000   0.000000   0.000000   0.000000   0.000000
     H  183   0.000547   0.000001   0.000018   0.000013   0.000000   0.000001
     H  184   0.000000   0.000000   0.000000   0.000000   0.000000   0.000000
     H  185   0.000203   0.000000   0.000000   0.000000   0.000000   0.000000
     H  186   0.000846   0.005078   0.948354   0.005239   0.004957   0.004481
     H  187   0.000013   0.963264   0.004813   0.004959   0.004849   0.000083
     H  188   0.000005   0.008939   0.004502   0.000063   0.940410   0.008431
     H  189   0.006383   0.000282   0.003739   0.002004   0.000025   0.001235
     H  190   0.000201   0.000020   0.000161   0.004536   0.000062   0.000284
     H  191   0.000612   0.000006   0.000162   0.000140   0.000009   0.000025
     H  192   0.000031   0.000077   0.004064   0.009388   0.008473   0.950868
     H  193   0.000000   0.000000   0.000000   0.000000   0.000000   0.000000
1


                  C  7       C  8       C  9       C 10       C 11       C 12
 ------------------------------------------------------------------------------
     H  194   0.000000   0.000000   0.000000   0.000001   0.000000   0.000000
     H  195   0.000000   0.000000   0.000000   0.000000   0.000000   0.000000
     H  196   0.000000   0.000000   0.000000   0.000000   0.000000   0.000000
     H  197   0.000000   0.000000   0.000000   0.000000   0.000000   0.000000
     H  198   0.000000   0.000000   0.000000   0.000000   0.000000   0.000000
     H  199   0.000014   0.000008   0.000593   0.005119   0.000009   0.000718
     H  200   0.000005   0.000020   0.000255   0.000018   0.000005   0.000012
     H  201   0.000000   0.000000   0.000000   0.000000   0.000000   0.000000
     H  202   0.000000   0.000000   0.000000   0.000000   0.000000   0.000000
     H  203   0.000000   0.000000   0.000000   0.000000   0.000000   0.000000
     H  204   0.000000   0.000000   0.000000   0.000000   0.000000   0.000000
     H  205   0.000000   0.000000   0.000000   0.000000   0.000000   0.000000
     H  206   0.000000   0.000000   0.000000   0.000000   0.000000   0.000000
     H  207   0.000000   0.000000   0.000000   0.000000   0.000000   0.000000
     H  208   0.000000   0.000000   0.000000   0.000000   0.000000   0.000000
     H  209   0.000000   0.000000   0.000000   0.000000   0.000000   0.000000
     H  210   0.000000   0.000000   0.000000   0.000000   0.000000   0.000000
     H  211   0.000000   0.000000   0.000000   0.000000   0.000000   0.000000
     H  212   0.000000   0.000000   0.000000   0.000000   0.000000   0.000000
     H  213   0.000000   0.000000   0.000000   0.000000   0.000000   0.000000
     H  214   0.000000   0.000000   0.000000   0.000000   0.000000   0.000000
     H  215   0.000000   0.000000   0.000000   0.000000   0.000000   0.000000
     H  216   0.000000   0.000000   0.000000   0.000000   0.000000   0.000000
     H  217   0.000000   0.000000   0.000000   0.000000   0.000000   0.000000
     H  218   0.000000   0.000000   0.000000   0.000000   0.000000   0.000000
     H  219   0.000000   0.000000   0.000000   0.000000   0.000000   0.000000
     H  220   0.000000   0.000000   0.000000   0.000000   0.000000   0.000000
     H  221   0.000000   0.000000   0.000000   0.000000   0.000000   0.000000
     H  222   0.000000   0.000000   0.000000   0.000000   0.000000   0.000000
     H  223   0.000000   0.000000   0.000000   0.000000   0.000000   0.000000
     H  224   0.000000   0.000000   0.000000   0.000000   0.000000   0.000000
     H  225   0.000000   0.000000   0.000000   0.000000   0.000000   0.000000
     H  226   0.000000   0.000000   0.000000   0.000000   0.000000   0.000000
     H  227   0.000000   0.000000   0.000000   0.000000   0.000000   0.000000
     H  228   0.000000   0.000000   0.000000   0.000000   0.000000   0.000000
     H  229   0.000000   0.000000   0.000000   0.000000   0.000000   0.000000
     H  230   0.000000   0.000000   0.000000   0.000000   0.000000   0.000000
     H  231   0.000000   0.000000   0.000000   0.000000   0.000000   0.000000
     H  232   0.000000   0.000000   0.000000   0.000000   0.000000   0.000000
     H  233   0.000000   0.000000   0.000000   0.000000   0.000000   0.000000
     H  234   0.000000   0.000000   0.000000   0.000000   0.000000   0.000000
     H  235   0.000000   0.000000   0.000000   0.000000   0.000000   0.000000
     H  236   0.000000   0.000000   0.000000   0.000000   0.000000   0.000000
     H  237   0.968779   0.000001   0.000077   0.000047   0.000037   0.000086
     H  238   0.950670   0.000002   0.000206   0.000042   0.000025   0.000060
     H  239   0.000000   0.000000   0.000000   0.000000   0.000005   0.000000
     H  240   0.000000   0.000007   0.000001   0.000001   0.000290   0.000003
1


                  C  7       C  8       C  9       C 10       C 11       C 12
 ------------------------------------------------------------------------------
     H  241   0.000000   0.000000   0.000000   0.000000   0.000000   0.000000
     H  242   0.000000   0.000000   0.000000   0.000000   0.000000   0.000000
     H  243   0.000000   0.000000   0.000000   0.000000   0.000000   0.000000
     H  244   0.000000   0.000000   0.000000   0.000000   0.000000   0.000000
     H  245   0.000000   0.000000   0.000000   0.000000   0.000000   0.000000
     H  246   0.000000   0.000000   0.000000   0.000000   0.000000   0.000000
     H  247   0.000000   0.000000   0.000000   0.000000   0.000000   0.000000
     H  248   0.000000   0.000000   0.000000   0.000000   0.000000   0.000000
     H  249   0.000000   0.000000   0.000000   0.000000   0.000000   0.000000
     H  250   0.000000   0.000000   0.000000   0.000000   0.000000   0.000000
     H  251   0.000000   0.000000   0.000000   0.000000   0.000000   0.000000
     H  252   0.000000   0.000000   0.000000   0.000000   0.000000   0.000000
     H  253   0.000000   0.000000   0.000000   0.000000   0.000000   0.000000
     H  254   0.000000   0.000000   0.000000   0.000000   0.000000   0.000000
     H  255   0.000000   0.000000   0.000000   0.000000   0.000000   0.000000
     H  256   0.000000   0.000000   0.000000   0.000000   0.000000   0.000000
     H  257   0.000000   0.000000   0.000000   0.000000   0.000000   0.000000
     H  258   0.000000   0.000000   0.000000   0.000000   0.000000   0.000000
     H  259   0.000000   0.000000   0.000000   0.000000   0.000000   0.000000
     H  260   0.000000   0.000000   0.000000   0.000000   0.000000   0.000000
     H  261   0.000000   0.000000   0.000000   0.000000   0.000000   0.000000
     H  262   0.000000   0.000000   0.000000   0.000000   0.000000   0.000000
     H  263   0.000000   0.000000   0.000000   0.000000   0.000000   0.000000
     H  264   0.000000   0.000000   0.000000   0.000000   0.000000   0.000000
     H  265   0.000001   0.000000   0.000000   0.000000   0.000000   0.000000
     H  266   0.000000   0.000000   0.000000   0.000000   0.000000   0.000000
     H  267   0.000000   0.000000   0.000000   0.000000   0.000000   0.000000
     H  268   0.000000   0.000000   0.000000   0.000000   0.000000   0.000000
     H  269   0.000000   0.000000   0.000000   0.000000   0.000000   0.000000
     H  270   0.000000   0.000000   0.000000   0.000000   0.000000   0.000000
     H  271   0.000000   0.000000   0.000000   0.000000   0.000000   0.000000
     H  272   0.000000   0.000000   0.000000   0.000000   0.000000   0.000000
     H  273   0.000000   0.000000   0.000000   0.000000   0.000000   0.000000
     H  274   0.000000   0.000000   0.000000   0.000000   0.000000   0.000000
     H  275   0.000000   0.000000   0.000000   0.000000   0.000000   0.000000
     H  276   0.000000   0.000000   0.000000   0.000000   0.000000   0.000000
     H  277   0.000000   0.000000   0.000000   0.000000   0.000000   0.000000
     H  278   0.000000   0.000000   0.000000   0.000000   0.000000   0.000000
     H  279   0.000000   0.000000   0.000000   0.000000   0.000000   0.000000
     H  280   0.000000   0.000000   0.000000   0.000000   0.000000   0.000000
     H  281   0.000000   0.000000   0.000000   0.000000   0.000000   0.000000
     H  282   0.000000   0.000000   0.000000   0.000000   0.000000   0.000000
     H  283   0.000000   0.000000   0.000000   0.000000   0.000000   0.000000
     H  284   0.000000   0.000000   0.000000   0.000000   0.000000   0.000000
     H  285   0.000000   0.000000   0.000000   0.000000   0.000000   0.000000
     H  286   0.000000   0.000000   0.000000   0.000000   0.000000   0.000000
     H  287   0.000000   0.000000   0.000000   0.000000   0.000000   0.000000
1


                  C  7       C  8       C  9       C 10       C 11       C 12
 ------------------------------------------------------------------------------
     H  288   0.000000   0.000000   0.000000   0.000000   0.000000   0.000000
     H  289   0.000000   0.000000   0.000000   0.000000   0.000000   0.000000
     H  290   0.000000   0.000000   0.000000   0.000000   0.000000   0.000000
     H  291   0.000000   0.000000   0.000000   0.000000   0.000000   0.000000
     H  292   0.000000   0.000000   0.000000   0.000000   0.000000   0.000000
     H  293   0.000000   0.000000   0.000000   0.000000   0.000000   0.000000
     H  294   0.000000   0.000000   0.000000   0.000000   0.000000   0.000000
     H  295   0.000000   0.000000   0.000000   0.000000   0.000000   0.000000
     H  296   0.000000   0.000000   0.000000   0.000000   0.000000   0.000000
     H  297   0.000000   0.000000   0.000000   0.000000   0.000000   0.000000
     H  298   0.000000   0.000000   0.000000   0.000000   0.000000   0.000000
     H  299   0.000000   0.000000   0.000000   0.000000   0.000000   0.000000
     H  300   0.000000   0.000000   0.000000   0.000000   0.000000   0.000000
     H  301   0.000000   0.000000   0.000000   0.000000   0.000000   0.000000
     H  302   0.000000   0.000000   0.000000   0.000000   0.000000   0.000000
     H  303   0.000000   0.000000   0.000000   0.000000   0.000000   0.000000
     H  304   0.000006   0.000000   0.000006   0.000000   0.000000   0.000000
     H  305   0.000008   0.000001   0.000017   0.000000   0.000000   0.000000
     H  306   0.000001   0.000000   0.000000   0.000001   0.000000   0.000000
     H  307   0.000018   0.000000   0.000004   0.000001   0.000000   0.000000
     H  308   0.000319   0.000012   0.000070   0.000005   0.000001   0.000001
     H  309   0.000000   0.000000   0.000000   0.000000   0.000000   0.000000
     H  310   0.000000   0.000000   0.000000   0.000000   0.000000   0.000000
     H  311   0.000000   0.000000   0.000000   0.000000   0.000000   0.000000
     H  312   0.000000   0.000000   0.000000   0.000000   0.000000   0.000000
     H  313   0.000000   0.000000   0.000000   0.000000   0.000000   0.000000
     H  314   0.000000   0.000000   0.000000   0.000000   0.000000   0.000000
1


                  C 13       C 14       C 15       C 16       C 17       C 18
 ------------------------------------------------------------------------------
     C   13   3.951997
     C   14   0.974413   3.960733
     C   15   0.000013   0.000748   3.949779
     C   16   0.000010   0.000569   1.006948   3.946881
     C   17   0.000061   0.000516   0.007776   0.973442   3.927214
     C   18   0.000074   0.001858   1.830601   0.006799   0.031176   3.952207
     C   19   0.000194   0.012243   0.088296   0.007878   1.891653   0.008464
     C   20   0.000508   0.004386   0.006615   0.035441   0.028636   1.051041
     C   21   0.000003   0.000060   0.008873   0.919493   0.008350   0.016648
     C   22   0.000000   0.000007   0.002548   0.006889   0.001584   0.000312
     C   23   0.004218   0.970423   0.006660   0.000116   0.011777   0.010185
     C   24   0.003375   0.004772   0.000083   0.000589   0.000543   0.001854
     C   25   0.000004   0.000000   0.000009   0.000049   0.000033   0.000004
     C   26   0.000002   0.000000   0.000022   0.000187   0.000034   0.000006
     C   27   0.000000   0.000000   0.000172   0.000098   0.000083   0.000018
     C   28   0.000001   0.000000   0.000003   0.000010   0.000003   0.000000
     C   29   0.000000   0.000000   0.000010   0.000006   0.000004   0.000001
     C   30   0.000004   0.000008   0.001369   0.007682   0.002565   0.000708
     C   31   0.000000   0.000028   0.007724   0.931914   0.009396   0.013713
     C   32   0.000000   0.000000   0.000001   0.000002   0.000000   0.000000
     C   33   0.000000   0.000000   0.000001   0.000008   0.000001   0.000001
     C   34   0.000000   0.000000   0.000002   0.000019   0.000002   0.000001
     C   35   0.000000   0.000000   0.000001   0.000007   0.000001   0.000001
     C   36   0.000000   0.000000   0.000003   0.000039   0.000002   0.000002
     C   37   0.000000   0.000000   0.000197   0.005882   0.000061   0.000265
     C   38   0.000000   0.000000   0.000063   0.000391   0.000039   0.000024
     C   39   0.000000   0.000000   0.000000   0.000000   0.000000   0.000000
     C   40   0.000000   0.000000   0.000000   0.000000   0.000000   0.000000
     C   41   0.000000   0.000000   0.000000   0.000000   0.000000   0.000000
     C   42   0.000000   0.000000   0.000000   0.000000   0.000000   0.000000
     C   43   0.000000   0.000000   0.000000   0.000000   0.000000   0.000000
     C   44   0.000000   0.000000   0.000001   0.000011   0.000000   0.000001
     C   45   0.000000   0.000000   0.000005   0.000080   0.000001   0.000006
     C   46   0.000000   0.000000   0.000000   0.000000   0.000000   0.000000
     C   47   0.000000   0.000000   0.000000   0.000000   0.000000   0.000000
     C   48   0.000000   0.000000   0.000000   0.000000   0.000000   0.000000
     C   49   0.000000   0.000000   0.000000   0.000000   0.000000   0.000000
     C   50   0.000000   0.000000   0.000000   0.000000   0.000000   0.000000
     C   51   0.000000   0.000000   0.000000   0.000000   0.000000   0.000000
     C   52   0.000000   0.000000   0.000000   0.000002   0.000000   0.000000
     C   53   0.000000   0.000000   0.000000   0.000000   0.000000   0.000000
     C   54   0.000000   0.000000   0.000000   0.000000   0.000000   0.000000
     C   55   0.000000   0.000000   0.000000   0.000000   0.000000   0.000000
     C   56   0.000000   0.000000   0.000000   0.000000   0.000000   0.000000
     C   57   0.000000   0.000000   0.000000   0.000000   0.000000   0.000000
     C   58   0.000000   0.000000   0.000000   0.000000   0.000000   0.000000
1


                  C 13       C 14       C 15       C 16       C 17       C 18
 ------------------------------------------------------------------------------
     C   59   0.000000   0.000000   0.000000   0.000000   0.000000   0.000000
     C   60   0.000000   0.000003   0.000000   0.000000   0.000000   0.000000
     C   61   0.000000   0.000000   0.000000   0.000000   0.000000   0.000000
     C   62   0.000000   0.000000   0.000000   0.000000   0.000000   0.000000
     C   63   0.000000   0.000000   0.000000   0.000000   0.000000   0.000000
     C   64   0.000000   0.000000   0.000000   0.000000   0.000000   0.000000
     C   65   0.000000   0.000000   0.000000   0.000000   0.000000   0.000000
     C   66   0.000000   0.000000   0.000000   0.000000   0.000000   0.000000
     C   67   0.000000   0.000000   0.000000   0.000015   0.000000   0.000002
     C   68   0.000000   0.000000   0.000000   0.000000   0.000000   0.000000
     C   69   0.000000   0.000000   0.000000   0.000000   0.000000   0.000000
     C   70   0.000000   0.000000   0.000000   0.000000   0.000000   0.000000
     C   71   0.000003   0.000000   0.000000   0.000000   0.000000   0.000000
     C   72   0.000000   0.000000   0.000000   0.000000   0.000000   0.000000
     C   73   0.000000   0.000000   0.000000   0.000000   0.000000   0.000000
     C   74   0.000000   0.000000   0.000000   0.000000   0.000000   0.000000
     C   75   0.000000   0.000000   0.000000   0.000000   0.000000   0.000000
     C   76   0.000000   0.000000   0.000000   0.000000   0.000000   0.000000
     C   77   0.000000   0.000000   0.000000   0.000000   0.000000   0.000000
     C   78   0.000000   0.000000   0.000000   0.000000   0.000000   0.000000
     C   79   0.000000   0.000000   0.000000   0.000000   0.000000   0.000000
     C   80   0.000000   0.000000   0.000000   0.000000   0.000000   0.000000
     C   81   0.000000   0.000000   0.000000   0.000000   0.000000   0.000001
     C   82   0.000000   0.000000   0.000001   0.000000   0.000004   0.000000
     C   83   0.000000   0.000000   0.000002   0.000000   0.000000   0.000001
     C   84   0.000000   0.000000   0.000000   0.000000   0.000000   0.000000
     C   85   0.000000   0.000000   0.000000   0.000000   0.000000   0.000000
     C   86   0.000000   0.000000   0.000000   0.000000   0.000000   0.000000
     C   87   0.000000   0.000000   0.000001   0.000000   0.000000   0.000000
     C   88   0.000000   0.000000   0.000047   0.000018   0.000005   0.000036
     C   89   0.000000   0.000000   0.000196   0.000055   0.000008   0.000044
     C   90   0.000000   0.000000   0.000000   0.000000   0.000000   0.000004
     C   91   0.000000   0.000001   0.000006   0.000001   0.000000   0.000044
     C   92   0.000000   0.000000   0.000000   0.000000   0.000001   0.000000
     C   93   0.000000   0.000000   0.000001   0.000001   0.000016   0.000000
     C   94   0.000000   0.000000   0.000000   0.000001   0.000000   0.000000
     C   95   0.000000   0.000000   0.000000   0.000000   0.000000   0.000000
     C   96   0.000000   0.000000   0.000000   0.000000   0.000000   0.000000
     C   97   0.000000   0.000000   0.000003   0.000053   0.000011   0.000008
     C   98   0.000000   0.000000   0.000020   0.000182   0.000669   0.000004
     C   99   0.000001   0.000012   0.000017   0.000002   0.000002   0.000413
     C  100   0.000000   0.000002   0.000002   0.000001   0.000019   0.000015
     C  101   0.000000   0.000003   0.000001   0.000002   0.000016   0.000008
     C  102   0.000016   0.000276   0.000008   0.000005   0.000019   0.000370
     C  103   0.000000   0.000003   0.000010   0.000021   0.000904   0.000011
     C  104   0.000000   0.000000   0.000039   0.000051   0.000445   0.000007
     C  105   0.000000   0.000000   0.000002   0.000008   0.000004   0.000000
1


                  C 13       C 14       C 15       C 16       C 17       C 18
 ------------------------------------------------------------------------------
     C  106   0.000000   0.000001   0.000026   0.000001   0.000000   0.000004
     C  107   0.000000   0.000000   0.000010   0.000000   0.000000   0.000001
     C  108   0.000000   0.000000   0.000002   0.000000   0.000000   0.000000
     C  109   0.000001   0.000024   0.001157   0.000010   0.000012   0.000116
     C  110   0.000000   0.000000   0.000013   0.000000   0.000000   0.000002
     C  111   0.000000   0.000000   0.000001   0.000000   0.000000   0.000000
     C  112   0.000000   0.000000   0.000001   0.000000   0.000005   0.000000
     C  113   0.000000   0.000000   0.000001   0.000000   0.000000   0.000000
     C  114   0.000000   0.000000   0.000001   0.000000   0.000000   0.000000
     C  115   0.000000   0.000000   0.000000   0.000000   0.000000   0.000000
     C  116   0.000000   0.000000   0.000048   0.000001   0.000001   0.000001
     C  117   0.000000   0.000000   0.000001   0.000000   0.000000   0.000000
     C  118   0.000000   0.000000   0.000000   0.000000   0.000000   0.000000
     C  119   0.000000   0.000000   0.000000   0.000000   0.000000   0.000000
     C  120   0.000000   0.000000   0.000000   0.000000   0.000000   0.000000
     C  121   0.000000   0.000000   0.000000   0.000000   0.000000   0.000000
     C  122   0.000000   0.000000   0.000000   0.000000   0.000000   0.000000
     C  123   0.000000   0.000000   0.000000   0.000000   0.000000   0.000000
     C  124   0.000000   0.000000   0.000000   0.000000   0.000000   0.000000
     C  125   0.000000   0.000000   0.000000   0.000000   0.000000   0.000000
     C  126   0.000000   0.000000   0.000000   0.000000   0.000000   0.000000
     C  127   0.000000   0.000000   0.000000   0.000001   0.000000   0.000000
     C  128   0.000000   0.000000   0.000000   0.000000   0.000000   0.000000
     C  129   0.000000   0.000000   0.000000   0.000001   0.000000   0.000000
     C  130   0.000000   0.000000   0.000000   0.000000   0.000000   0.000000
     C  131   0.000000   0.000000   0.000000   0.000001   0.000000   0.000000
     C  132   0.000000   0.000000   0.000001   0.000028   0.000001   0.000004
     C  133   0.000000   0.000000   0.000000   0.000001   0.000000   0.000000
     C  134   0.000000   0.000000   0.000000   0.000002   0.000000   0.000000
     C  135   0.000000   0.000000   0.000003   0.000003   0.000000   0.000002
     C  136   0.000003   0.000001   0.000002   0.000000   0.000000   0.000001
     C  137   0.000000   0.000000   0.000009   0.000006   0.000000   0.000004
     C  138   0.000000   0.000000   0.000021   0.000001   0.000000   0.000017
     C  139   0.000000   0.000000   0.000037   0.000008   0.000001   0.000044
     C  140   0.000000   0.000000   0.000151   0.000141   0.000017   0.000165
     C  141   0.000000   0.000006   0.009520   0.005298   0.000161   0.005056
     C  142   0.000000   0.000002   0.000002   0.000000   0.000000   0.000016
     C  143   0.000000   0.000001   0.000009   0.000001   0.000000   0.000064
     C  144   0.000003   0.000046   0.000022   0.000002   0.000003   0.000118
     C  145   0.000000   0.000001   0.000003   0.000000   0.000000   0.000020
     C  146   0.000000   0.000002   0.000009   0.000001   0.000001   0.000103
     C  147   0.000010   0.000015   0.001038   0.000143   0.000025   0.011057
     C  148   0.000000   0.000005   0.000010   0.000003   0.000000   0.000101
     C  149   0.000001   0.000125   0.000001   0.000001   0.000004   0.000003
     C  150   0.000006   0.000152   0.000003   0.000004   0.000009   0.000008
     C  151   0.000038   0.007902   0.000001   0.000001   0.000005   0.000002
     C  152   0.000002   0.000009   0.000000   0.000000   0.000000   0.000000
1


                  C 13       C 14       C 15       C 16       C 17       C 18
 ------------------------------------------------------------------------------
     C  153   0.000004   0.000219   0.000000   0.000000   0.000000   0.000000
     C  154   0.000142   0.007252   0.000028   0.000025   0.000110   0.000154
     C  155   0.000300   0.002980   0.000089   0.000007   0.000074   0.000207
     C  156   0.000000   0.000000   0.000000   0.000002   0.000000   0.000000
     C  157   0.000000   0.000000   0.000000   0.000002   0.000000   0.000000
     C  158   0.000000   0.000000   0.000000   0.000023   0.000001   0.000003
     C  159   0.000000   0.000000   0.000000   0.000021   0.000000   0.000003
     C  160   0.000000   0.000000   0.000000   0.000007   0.000000   0.000001
     C  161   0.000000   0.000000   0.000000   0.000000   0.000000   0.000000
     C  162   0.000000   0.000000   0.000011   0.000578   0.000013   0.000080
     N  163   0.003978   0.000130   0.000000   0.000000   0.000000   0.000000
     N  164   0.005492   0.000273   0.000000   0.000000   0.000003   0.000001
     N  165   0.000000   0.000000   0.000005   0.000015   0.000008   0.000002
     N  166   0.000000   0.000000   0.000000   0.000004   0.000000   0.000000
     N  167   0.000000   0.000000   0.000000   0.000000   0.000000   0.000000
     N  168   0.000000   0.000000   0.000000   0.000000   0.000000   0.000000
     N  169   0.000000   0.000000   0.000000   0.000000   0.000000   0.000000
     N  170   0.000000   0.000000   0.000000   0.000000   0.000000   0.000000
     N  171   0.000000   0.000000   0.000000   0.000000   0.000000   0.000000
     N  172   0.000000   0.000000   0.000000   0.000000   0.000000   0.000000
     N  173   0.000000   0.000000   0.000000   0.000000   0.000000   0.000000
     N  174   0.000000   0.000010   0.000001   0.000001   0.000023   0.000016
     N  175   0.000000   0.000001   0.000014   0.000000   0.000000   0.000003
     N  176   0.000000   0.000000   0.000001   0.000000   0.000000   0.000000
     N  177   0.000000   0.000000   0.000000   0.000000   0.000000   0.000000
     N  178   0.000000   0.000000   0.000000   0.000001   0.000000   0.000000
     N  179   0.000000   0.000000   0.000190   0.000008   0.000001   0.000028
     N  180   0.000000   0.000002   0.000001   0.000000   0.000000   0.000009
     N  181   0.000001   0.000126   0.000000   0.000000   0.000001   0.000000
     N  182   0.000000   0.000000   0.000000   0.000007   0.000000   0.000001
     H  183   0.000009   0.000008   0.000000   0.000000   0.000000   0.000000
     H  184   0.000000   0.000000   0.000000   0.000000   0.000000   0.000000
     H  185   0.000007   0.000000   0.000000   0.000000   0.000000   0.000000
     H  186   0.001873   0.000196   0.000000   0.000000   0.000000   0.000000
     H  187   0.000377   0.000003   0.000000   0.000000   0.000000   0.000000
     H  188   0.000132   0.000004   0.000000   0.000000   0.000000   0.000000
     H  189   0.962188   0.001806   0.000008   0.000001   0.000003   0.000010
     H  190   0.002033   0.975398   0.000070   0.000001   0.000047   0.001348
     H  191   0.002247   0.954569   0.000012   0.000030   0.000108   0.000059
     H  192   0.001095   0.000004   0.000000   0.000000   0.000003   0.000000
     H  193   0.000002   0.000005   0.944960   0.007165   0.004197   0.005039
     H  194   0.000002   0.000071   0.005817   0.006463   0.002364   0.944949
     H  195   0.000000   0.000002   0.001490   0.004126   0.001338   0.000577
     H  196   0.000000   0.000001   0.000019   0.001693   0.000122   0.000034
     H  197   0.000000   0.000001   0.000090   0.002327   0.000076   0.000318
     H  198   0.000002   0.000141   0.003541   0.008201   0.944543   0.000083
     H  199   0.002275   0.001565   0.000371   0.000028   0.000249   0.004792
1


                  C 13       C 14       C 15       C 16       C 17       C 18
 ------------------------------------------------------------------------------
     H  200   0.000057   0.001034   0.000042   0.000019   0.000052   0.000017
     H  201   0.000000   0.000000   0.000000   0.000000   0.000000   0.000000
     H  202   0.000000   0.000000   0.000000   0.000000   0.000001   0.000000
     H  203   0.000000   0.000001   0.000019   0.002049   0.000895   0.000058
     H  204   0.000000   0.000004   0.001723   0.002820   0.002586   0.000128
     H  205   0.000000   0.000000   0.000008   0.000014   0.000004   0.000001
     H  206   0.000000   0.000000   0.000000   0.000001   0.000000   0.000000
     H  207   0.000000   0.000000   0.000000   0.000000   0.000000   0.000000
     H  208   0.000000   0.000000   0.000000   0.000000   0.000000   0.000000
     H  209   0.000000   0.000000   0.000003   0.000007   0.000006   0.000000
     H  210   0.000000   0.000000   0.000000   0.000006   0.000000   0.000000
     H  211   0.000000   0.000000   0.000000   0.000001   0.000000   0.000000
     H  212   0.000000   0.000000   0.000000   0.000000   0.000000   0.000000
     H  213   0.000000   0.000000   0.000000   0.000000   0.000000   0.000000
     H  214   0.000000   0.000000   0.000000   0.000000   0.000000   0.000000
     H  215   0.000000   0.000000   0.000000   0.000000   0.000000   0.000000
     H  216   0.000000   0.000000   0.000000   0.000000   0.000000   0.000000
     H  217   0.000000   0.000000   0.000001   0.000003   0.000001   0.000000
     H  218   0.000000   0.000000   0.000001   0.000001   0.000001   0.000000
     H  219   0.000000   0.000000   0.000000   0.000000   0.000000   0.000000
     H  220   0.000000   0.000000   0.000000   0.000000   0.000000   0.000000
     H  221   0.000000   0.000000   0.000000   0.000000   0.000000   0.000000
     H  222   0.000000   0.000000   0.000000   0.000000   0.000000   0.000000
     H  223   0.000000   0.000000   0.000000   0.000000   0.000000   0.000000
     H  224   0.000000   0.000000   0.000000   0.000000   0.000000   0.000000
     H  225   0.000000   0.000000   0.000000   0.000000   0.000000   0.000000
     H  226   0.000000   0.000000   0.000000   0.000000   0.000000   0.000000
     H  227   0.000000   0.000000   0.000000   0.000000   0.000000   0.000000
     H  228   0.000000   0.000000   0.000000   0.000000   0.000000   0.000000
     H  229   0.000000   0.000000   0.000000   0.000000   0.000000   0.000000
     H  230   0.000000   0.000000   0.000000   0.000000   0.000000   0.000000
     H  231   0.000000   0.000000   0.000000   0.000000   0.000000   0.000000
     H  232   0.000000   0.000000   0.000000   0.000000   0.000000   0.000000
     H  233   0.000000   0.000000   0.000000   0.000000   0.000000   0.000000
     H  234   0.000000   0.000000   0.000000   0.000000   0.000000   0.000000
     H  235   0.000000   0.000000   0.000000   0.000000   0.000000   0.000000
     H  236   0.000000   0.000000   0.000000   0.000001   0.000000   0.000000
     H  237   0.007359   0.000355   0.000000   0.000000   0.000000   0.000000
     H  238   0.003583   0.000263   0.000000   0.000000   0.000000   0.000000
     H  239   0.000000   0.000000   0.000000   0.000000   0.000000   0.000000
     H  240   0.000000   0.000000   0.000000   0.000000   0.000000   0.000000
     H  241   0.000000   0.000000   0.000000   0.000000   0.000000   0.000000
     H  242   0.000000   0.000000   0.000000   0.000000   0.000000   0.000000
     H  243   0.000000   0.000000   0.000000   0.000000   0.000000   0.000000
     H  244   0.000000   0.000000   0.000000   0.000000   0.000000   0.000000
     H  245   0.000000   0.000000   0.000000   0.000000   0.000000   0.000000
     H  246   0.000000   0.000000   0.000000   0.000000   0.000000   0.000000
1


                  C 13       C 14       C 15       C 16       C 17       C 18
 ------------------------------------------------------------------------------
     H  247   0.000000   0.000000   0.000000   0.000000   0.000000   0.000000
     H  248   0.000000   0.000000   0.000000   0.000000   0.000000   0.000000
     H  249   0.000000   0.000000   0.000003   0.000002   0.000005   0.000001
     H  250   0.000000   0.000000   0.000087   0.000011   0.000003   0.000206
     H  251   0.000000   0.000000   0.000000   0.000000   0.000000   0.000000
     H  252   0.000000   0.000000   0.000000   0.000000   0.000000   0.000000
     H  253   0.000000   0.000000   0.000000   0.000000   0.000000   0.000000
     H  254   0.000000   0.000000   0.000000   0.000000   0.000000   0.000001
     H  255   0.000000   0.000000   0.000000   0.000000   0.000000   0.000000
     H  256   0.000000   0.000000   0.000000   0.000000   0.000000   0.000000
     H  257   0.000000   0.000000   0.000000   0.000000   0.000000   0.000000
     H  258   0.000000   0.000000   0.000000   0.000000   0.000000   0.000000
     H  259   0.000000   0.000000   0.000001   0.000037   0.000158   0.000002
     H  260   0.000000   0.000000   0.000000   0.000002   0.000001   0.000000
     H  261   0.000000   0.000000   0.000000   0.000000   0.000000   0.000000
     H  262   0.000000   0.000000   0.000000   0.000000   0.000000   0.000000
     H  263   0.000000   0.000000   0.000000   0.000000   0.000001   0.000002
     H  264   0.000000   0.000000   0.000000   0.000000   0.000001   0.000005
     H  265   0.000001   0.000008   0.000001   0.000000   0.000001   0.000009
     H  266   0.000000   0.000000   0.000001   0.000017   0.000006   0.000000
     H  267   0.000000   0.000000   0.000000   0.000002   0.000001   0.000000
     H  268   0.000000   0.000000   0.000000   0.000004   0.000008   0.000000
     H  269   0.000000   0.000000   0.000000   0.000000   0.000000   0.000000
     H  270   0.000000   0.000000   0.000001   0.000000   0.000000   0.000000
     H  271   0.000000   0.000000   0.000173   0.000005   0.000000   0.000024
     H  272   0.000000   0.000000   0.000000   0.000000   0.000000   0.000000
     H  273   0.000000   0.000000   0.000000   0.000000   0.000000   0.000000
     H  274   0.000000   0.000000   0.000000   0.000000   0.000000   0.000000
     H  275   0.000000   0.000000   0.000001   0.000000   0.000000   0.000000
     H  276   0.000000   0.000000   0.000000   0.000000   0.000000   0.000000
     H  277   0.000000   0.000000   0.000000   0.000000   0.000000   0.000000
     H  278   0.000000   0.000000   0.000000   0.000000   0.000000   0.000000
     H  279   0.000000   0.000000   0.000000   0.000000   0.000000   0.000000
     H  280   0.000000   0.000000   0.000000   0.000000   0.000000   0.000000
     H  281   0.000000   0.000000   0.000000   0.000000   0.000000   0.000000
     H  282   0.000000   0.000000   0.000000   0.000000   0.000000   0.000000
     H  283   0.000000   0.000000   0.000000   0.000000   0.000000   0.000000
     H  284   0.000000   0.000000   0.000000   0.000000   0.000000   0.000000
     H  285   0.000000   0.000000   0.000000   0.000000   0.000000   0.000000
     H  286   0.000000   0.000000   0.000000   0.000000   0.000000   0.000000
     H  287   0.000000   0.000000   0.000000   0.000000   0.000000   0.000000
     H  288   0.000000   0.000000   0.000000   0.000000   0.000000   0.000000
     H  289   0.000000   0.000000   0.000000   0.000000   0.000000   0.000000
     H  290   0.000000   0.000000   0.000000   0.000000   0.000000   0.000000
     H  291   0.000000   0.000000   0.000000   0.000000   0.000000   0.000000
     H  292   0.000000   0.000000   0.000000   0.000023   0.000001   0.000003
     H  293   0.000000   0.000000   0.000000   0.000000   0.000000   0.000000
1


                  C 13       C 14       C 15       C 16       C 17       C 18
 ------------------------------------------------------------------------------
     H  294   0.000000   0.000000   0.000000   0.000000   0.000000   0.000000
     H  295   0.000000   0.000000   0.000000   0.000000   0.000000   0.000000
     H  296   0.000000   0.000000   0.000000   0.000000   0.000000   0.000002
     H  297   0.000000   0.000000   0.000042   0.000010   0.000002   0.000059
     H  298   0.000000   0.000001   0.009661   0.000439   0.000007   0.000028
     H  299   0.000000   0.000000   0.000000   0.000000   0.000000   0.000000
     H  300   0.000000   0.000000   0.000000   0.000000   0.000000   0.000000
     H  301   0.000003   0.000011   0.000039   0.000004   0.000002   0.002057
     H  302   0.000000   0.000000   0.000011   0.000001   0.000000   0.000054
     H  303   0.000000   0.000000   0.000001   0.000000   0.000000   0.000015
     H  304   0.000000   0.000003   0.000000   0.000000   0.000000   0.000000
     H  305   0.000025   0.000411   0.000000   0.000004   0.000001   0.000016
     H  306   0.000045   0.000199   0.000010   0.000003   0.000001   0.000079
     H  307   0.000000   0.000006   0.000000   0.000000   0.000000   0.000000
     H  308   0.000004   0.000090   0.000000   0.000000   0.000000   0.000000
     H  309   0.000000   0.000000   0.000000   0.000000   0.000000   0.000000
     H  310   0.000000   0.000000   0.000000   0.000000   0.000000   0.000000
     H  311   0.000000   0.000000   0.000000   0.000001   0.000000   0.000000
     H  312   0.000000   0.000000   0.000000   0.000000   0.000000   0.000000
     H  313   0.000000   0.000000   0.000000   0.000000   0.000000   0.000000
     H  314   0.000000   0.000000   0.000000   0.000000   0.000000   0.000000
1


                  C 19       C 20       C 21       C 22       C 23       C 24
 ------------------------------------------------------------------------------
     C   19   3.878127
     C   20   1.780844   3.934392
     C   21   0.023197   0.003253   3.940840
     C   22   0.000989   0.000348   0.979227   3.964871
     C   23   0.008156   0.972354   0.000502   0.000011   3.954492
     C   24   0.011000   0.005328   0.000091   0.000008   0.960710   3.943166
     C   25   0.000012   0.000007   0.000555   0.000027   0.000000   0.000000
     C   26   0.000010   0.000007   0.005068   0.000072   0.000000   0.000000
     C   27   0.000016   0.000013   0.000279   0.000124   0.000001   0.000000
     C   28   0.000001   0.000001   0.000097   0.000003   0.000000   0.000000
     C   29   0.000001   0.000001   0.000026   0.000006   0.000000   0.000000
     C   30   0.001300   0.000393   0.007624   0.001490   0.000037   0.000013
     C   31   0.025936   0.000899   0.979111   0.007057   0.000897   0.000010
     C   32   0.000000   0.000000   0.000004   0.000019   0.000000   0.000000
     C   33   0.000001   0.000000   0.000016   0.000067   0.000000   0.000000
     C   34   0.000003   0.000001   0.000028   0.000240   0.000000   0.000000
     C   35   0.000001   0.000000   0.000006   0.000027   0.000000   0.000000
     C   36   0.000002   0.000000   0.000211   0.000335   0.000000   0.000000
     C   37   0.000407   0.000014   0.004181   0.000063   0.000016   0.000001
     C   38   0.000048   0.000016   0.000140   0.000006   0.000002   0.000000
     C   39   0.000000   0.000000   0.000000   0.000000   0.000000   0.000000
     C   40   0.000000   0.000000   0.000000   0.000000   0.000000   0.000000
     C   41   0.000000   0.000000   0.000000   0.000000   0.000000   0.000000
     C   42   0.000000   0.000000   0.000000   0.000000   0.000000   0.000000
     C   43   0.000000   0.000000   0.000000   0.000000   0.000000   0.000000
     C   44   0.000001   0.000000   0.000003   0.000000   0.000000   0.000000
     C   45   0.000011   0.000001   0.000029   0.000000   0.000000   0.000000
     C   46   0.000000   0.000000   0.000000   0.000000   0.000000   0.000000
     C   47   0.000000   0.000000   0.000000   0.000000   0.000000   0.000000
     C   48   0.000000   0.000000   0.000000   0.000000   0.000000   0.000000
     C   49   0.000000   0.000000   0.000000   0.000000   0.000000   0.000000
     C   50   0.000000   0.000000   0.000000   0.000000   0.000000   0.000000
     C   51   0.000000   0.000000   0.000000   0.000000   0.000000   0.000000
     C   52   0.000000   0.000000   0.000000   0.000000   0.000000   0.000000
     C   53   0.000000   0.000000   0.000000   0.000000   0.000000   0.000000
     C   54   0.000000   0.000000   0.000000   0.000000   0.000000   0.000000
     C   55   0.000000   0.000000   0.000000   0.000000   0.000000   0.000000
     C   56   0.000000   0.000000   0.000000   0.000000   0.000000   0.000000
     C   57   0.000000   0.000000   0.000000   0.000000   0.000000   0.000000
     C   58   0.000000   0.000000   0.000000   0.000000   0.000000   0.000000
     C   59   0.000000   0.000000   0.000000   0.000000   0.000000   0.000000
     C   60   0.000000   0.000000   0.000000   0.000000   0.000004   0.000057
     C   61   0.000000   0.000000   0.000000   0.000000   0.000000   0.000001
     C   62   0.000000   0.000000   0.000000   0.000000   0.000000   0.000000
     C   63   0.000000   0.000000   0.000000   0.000000   0.000001   0.000007
     C   64   0.000000   0.000000   0.000000   0.000000   0.000000   0.000000
1


                  C 19       C 20       C 21       C 22       C 23       C 24
 ------------------------------------------------------------------------------
     C   65   0.000000   0.000000   0.000000   0.000000   0.000000   0.000000
     C   66   0.000000   0.000000   0.000000   0.000000   0.000000   0.000000
     C   67   0.000005   0.000000   0.000006   0.000000   0.000000   0.000000
     C   68   0.000000   0.000000   0.000000   0.000000   0.000000   0.000000
     C   69   0.000000   0.000000   0.000000   0.000000   0.000000   0.000000
     C   70   0.000000   0.000000   0.000000   0.000000   0.000000   0.000000
     C   71   0.000000   0.000000   0.000000   0.000000   0.000000   0.000000
     C   72   0.000000   0.000000   0.000000   0.000000   0.000000   0.000000
     C   73   0.000000   0.000000   0.000000   0.000000   0.000000   0.000000
     C   74   0.000000   0.000000   0.000000   0.000000   0.000000   0.000000
     C   75   0.000000   0.000000   0.000000   0.000000   0.000000   0.000000
     C   76   0.000000   0.000000   0.000000   0.000000   0.000000   0.000000
     C   77   0.000000   0.000000   0.000000   0.000000   0.000000   0.000000
     C   78   0.000000   0.000000   0.000000   0.000000   0.000000   0.000000
     C   79   0.000000   0.000000   0.000000   0.000000   0.000000   0.000000
     C   80   0.000000   0.000000   0.000000   0.000000   0.000000   0.000000
     C   81   0.000000   0.000000   0.000000   0.000000   0.000000   0.000001
     C   82   0.000001   0.000000   0.000004   0.000007   0.000000   0.000000
     C   83   0.000000   0.000000   0.000010   0.000023   0.000000   0.000000
     C   84   0.000000   0.000000   0.000003   0.000010   0.000000   0.000000
     C   85   0.000000   0.000000   0.000000   0.000001   0.000000   0.000000
     C   86   0.000000   0.000000   0.000000   0.000006   0.000000   0.000000
     C   87   0.000000   0.000000   0.000002   0.000005   0.000000   0.000000
     C   88   0.000013   0.000001   0.000089   0.002883   0.000000   0.000000
     C   89   0.000003   0.000003   0.000668   0.007607   0.000000   0.000000
     C   90   0.000000   0.000000   0.000000   0.000000   0.000004   0.000013
     C   91   0.000001   0.000004   0.000001   0.000000   0.000012   0.000116
     C   92   0.000000   0.000000   0.000007   0.000078   0.000000   0.000000
     C   93   0.000003   0.000001   0.000077   0.000241   0.000000   0.000000
     C   94   0.000000   0.000000   0.000006   0.000145   0.000000   0.000000
     C   95   0.000000   0.000000   0.000001   0.000001   0.000000   0.000000
     C   96   0.000000   0.000000   0.000000   0.000011   0.000000   0.000000
     C   97   0.000009   0.000003   0.000164   0.012565   0.000000   0.000000
     C   98   0.000077   0.000021   0.001343   0.000573   0.000001   0.000000
     C   99   0.000003   0.000006   0.000007   0.000000   0.000003   0.000005
     C  100   0.000001   0.000001   0.000086   0.000004   0.000001   0.000001
     C  101   0.000001   0.000001   0.000077   0.000031   0.000000   0.000000
     C  102   0.000002   0.000005   0.000004   0.000001   0.000039   0.000105
     C  103   0.000012   0.000029   0.000109   0.000009   0.000001   0.000002
     C  104   0.000014   0.000029   0.009290   0.000327   0.000000   0.000001
     C  105   0.000000   0.000000   0.000443   0.000304   0.000000   0.000000
     C  106   0.000000   0.000000   0.000002   0.000000   0.000000   0.000000
     C  107   0.000000   0.000000   0.000001   0.000000   0.000000   0.000000
     C  108   0.000000   0.000000   0.000001   0.000000   0.000000   0.000000
     C  109   0.000005   0.000010   0.000003   0.000001   0.000003   0.000000
     C  110   0.000000   0.000000   0.000002   0.000001   0.000000   0.000000
     C  111   0.000000   0.000000   0.000015   0.000005   0.000000   0.000000
1


                  C 19       C 20       C 21       C 22       C 23       C 24
 ------------------------------------------------------------------------------
     C  112   0.000000   0.000000   0.000052   0.000032   0.000000   0.000000
     C  113   0.000000   0.000000   0.000000   0.000000   0.000000   0.000000
     C  114   0.000000   0.000000   0.000000   0.000000   0.000000   0.000000
     C  115   0.000000   0.000000   0.000000   0.000000   0.000000   0.000000
     C  116   0.000000   0.000001   0.000000   0.000016   0.000000   0.000000
     C  117   0.000000   0.000000   0.000000   0.000003   0.000000   0.000000
     C  118   0.000000   0.000000   0.000000   0.000000   0.000000   0.000000
     C  119   0.000000   0.000000   0.000000   0.000000   0.000000   0.000000
     C  120   0.000000   0.000000   0.000000   0.000000   0.000000   0.000000
     C  121   0.000000   0.000000   0.000000   0.000000   0.000000   0.000000
     C  122   0.000000   0.000000   0.000000   0.000000   0.000000   0.000000
     C  123   0.000000   0.000000   0.000000   0.000000   0.000000   0.000000
     C  124   0.000000   0.000000   0.000000   0.000000   0.000000   0.000000
     C  125   0.000000   0.000000   0.000000   0.000000   0.000000   0.000000
     C  126   0.000000   0.000000   0.000000   0.000000   0.000000   0.000000
     C  127   0.000000   0.000000   0.000000   0.000000   0.000000   0.000000
     C  128   0.000000   0.000000   0.000000   0.000000   0.000000   0.000000
     C  129   0.000000   0.000000   0.000000   0.000000   0.000000   0.000000
     C  130   0.000000   0.000000   0.000000   0.000000   0.000000   0.000000
     C  131   0.000000   0.000000   0.000000   0.000000   0.000000   0.000000
     C  132   0.000008   0.000000   0.000011   0.000000   0.000000   0.000000
     C  133   0.000000   0.000000   0.000000   0.000000   0.000000   0.000000
     C  134   0.000001   0.000000   0.000001   0.000000   0.000000   0.000000
     C  135   0.000000   0.000000   0.000080   0.000140   0.000000   0.000000
     C  136   0.000000   0.000000   0.000010   0.000014   0.000000   0.000000
     C  137   0.000001   0.000000   0.000170   0.000356   0.000000   0.000000
     C  138   0.000001   0.000000   0.000004   0.000009   0.000000   0.000000
     C  139   0.000011   0.000001   0.000206   0.001490   0.000000   0.000000
     C  140   0.000036   0.000008   0.007757   0.006248   0.000001   0.000000
     C  141   0.001240   0.000190   0.003320   0.985874   0.000021   0.000005
     C  142   0.000000   0.000003   0.000000   0.000000   0.000002   0.000251
     C  143   0.000002   0.000002   0.000001   0.000000   0.000027   0.000188
     C  144   0.000009   0.000076   0.000001   0.000000   0.000065   0.009240
     C  145   0.000001   0.000001   0.000000   0.000000   0.000006   0.000105
     C  146   0.000001   0.000007   0.000001   0.000000   0.000002   0.000382
     C  147   0.000173   0.000278   0.000072   0.000000   0.002529   0.006716
     C  148   0.000007   0.000004   0.000000   0.000002   0.000123   0.000111
     C  149   0.000015   0.000047   0.000000   0.000000   0.000213   0.007681
     C  150   0.000057   0.000148   0.000001   0.000000   0.001077   0.006072
     C  151   0.000016   0.000077   0.000000   0.000000   0.000097   0.006463
     C  152   0.000002   0.000004   0.000000   0.000000   0.000038   0.000296
     C  153   0.000001   0.000001   0.000000   0.000000   0.000004   0.000105
     C  154   0.000401   0.001490   0.000010   0.000001   0.006785   0.965563
     C  155   0.000072   0.003689   0.000007   0.000000   0.010052   0.966078
     C  156   0.000001   0.000000   0.000001   0.000000   0.000000   0.000000
     C  157   0.000001   0.000000   0.000001   0.000000   0.000000   0.000000
     C  158   0.000007   0.000000   0.000009   0.000000   0.000000   0.000000
1


                  C 19       C 20       C 21       C 22       C 23       C 24
 ------------------------------------------------------------------------------
     C  159   0.000007   0.000000   0.000008   0.000000   0.000000   0.000000
     C  160   0.000002   0.000000   0.000003   0.000000   0.000000   0.000000
     C  161   0.000000   0.000000   0.000000   0.000000   0.000000   0.000000
     C  162   0.000170   0.000008   0.000233   0.000001   0.000006   0.000000
     N  163   0.000002   0.000001   0.000000   0.000000   0.000032   0.000003
     N  164   0.000001   0.000001   0.000000   0.000000   0.000080   0.000016
     N  165   0.000001   0.000002   0.000067   0.000006   0.000000   0.000000
     N  166   0.000000   0.000000   0.000019   0.000313   0.000000   0.000000
     N  167   0.000000   0.000000   0.000000   0.000000   0.000000   0.000000
     N  168   0.000000   0.000000   0.000000   0.000000   0.000000   0.000000
     N  169   0.000000   0.000000   0.000000   0.000000   0.000000   0.000000
     N  170   0.000000   0.000000   0.000000   0.000000   0.000000   0.000002
     N  171   0.000000   0.000000   0.000000   0.000000   0.000000   0.000000
     N  172   0.000000   0.000000   0.000000   0.000000   0.000000   0.000000
     N  173   0.000000   0.000000   0.000002   0.000029   0.000000   0.000000
     N  174   0.000001   0.000002   0.000005   0.000001   0.000001   0.000002
     N  175   0.000000   0.000000   0.000000   0.000000   0.000000   0.000000
     N  176   0.000000   0.000000   0.000000   0.000019   0.000000   0.000000
     N  177   0.000000   0.000000   0.000000   0.000000   0.000000   0.000000
     N  178   0.000000   0.000000   0.000000   0.000000   0.000000   0.000000
     N  179   0.000002   0.000001   0.000152   0.000232   0.000000   0.000000
     N  180   0.000000   0.000004   0.000000   0.000000   0.000001   0.000320
     N  181   0.000003   0.000016   0.000000   0.000000   0.000020   0.001990
     N  182   0.000002   0.000000   0.000003   0.000000   0.000000   0.000000
     H  183   0.000000   0.000000   0.000000   0.000000   0.000000   0.000000
     H  184   0.000000   0.000000   0.000000   0.000000   0.000000   0.000000
     H  185   0.000000   0.000000   0.000000   0.000000   0.000000   0.000000
     H  186   0.000000   0.000000   0.000000   0.000000   0.000022   0.000011
     H  187   0.000000   0.000000   0.000000   0.000000   0.000003   0.000000
     H  188   0.000000   0.000000   0.000000   0.000000   0.000001   0.000000
     H  189   0.000117   0.000121   0.000000   0.000000   0.000025   0.000018
     H  190   0.000046   0.001989   0.000002   0.000000   0.002209   0.000331
     H  191   0.000751   0.003019   0.000000   0.000000   0.002291   0.002102
     H  192   0.000061   0.000002   0.000000   0.000000   0.000025   0.000000
     H  193   0.001444   0.006846   0.000097   0.000066   0.000313   0.000029
     H  194   0.003434   0.006894   0.000561   0.000014   0.000814   0.000294
     H  195   0.000340   0.000093   0.946512   0.003842   0.000015   0.000001
     H  196   0.000158   0.000032   0.002436   0.968288   0.000002   0.000001
     H  197   0.000252   0.000053   0.002491   0.961439   0.000007   0.000002
     H  198   0.005692   0.014194   0.002664   0.000048   0.000052   0.000310
     H  199   0.001395   0.002041   0.000028   0.000000   0.962674   0.001876
     H  200   0.000333   0.002021   0.000009   0.000000   0.002941   0.968630
     H  201   0.000000   0.000000   0.000017   0.000000   0.000000   0.000000
     H  202   0.000000   0.000000   0.000013   0.000001   0.000000   0.000000
     H  203   0.000246   0.000016   0.000102   0.000067   0.000007   0.000000
     H  204   0.000339   0.000197   0.002224   0.002347   0.000011   0.000002
     H  205   0.000001   0.000000   0.000041   0.000002   0.000000   0.000000
1


                  C 19       C 20       C 21       C 22       C 23       C 24
 ------------------------------------------------------------------------------
     H  206   0.000000   0.000000   0.000000   0.000001   0.000000   0.000000
     H  207   0.000000   0.000000   0.000000   0.000000   0.000000   0.000000
     H  208   0.000000   0.000000   0.000000   0.000002   0.000000   0.000000
     H  209   0.000001   0.000000   0.000319   0.000010   0.000000   0.000000
     H  210   0.000000   0.000000   0.000004   0.000000   0.000000   0.000000
     H  211   0.000000   0.000000   0.000025   0.000020   0.000000   0.000000
     H  212   0.000000   0.000000   0.000000   0.000000   0.000000   0.000000
     H  213   0.000000   0.000000   0.000000   0.000000   0.000000   0.000000
     H  214   0.000000   0.000000   0.000000   0.000000   0.000000   0.000000
     H  215   0.000000   0.000000   0.000000   0.000000   0.000000   0.000000
     H  216   0.000000   0.000000   0.000000   0.000000   0.000000   0.000000
     H  217   0.000000   0.000000   0.000002   0.000000   0.000000   0.000000
     H  218   0.000000   0.000001   0.000004   0.000000   0.000000   0.000000
     H  219   0.000000   0.000000   0.000000   0.000000   0.000000   0.000000
     H  220   0.000000   0.000000   0.000000   0.000000   0.000000   0.000000
     H  221   0.000000   0.000000   0.000000   0.000000   0.000000   0.000000
     H  222   0.000000   0.000000   0.000000   0.000000   0.000000   0.000000
     H  223   0.000000   0.000000   0.000000   0.000000   0.000000   0.000000
     H  224   0.000000   0.000000   0.000000   0.000000   0.000000   0.000000
     H  225   0.000000   0.000000   0.000000   0.000000   0.000000   0.000000
     H  226   0.000000   0.000000   0.000000   0.000000   0.000000   0.000000
     H  227   0.000000   0.000000   0.000000   0.000000   0.000000   0.000000
     H  228   0.000000   0.000000   0.000000   0.000000   0.000000   0.000000
     H  229   0.000000   0.000000   0.000000   0.000000   0.000000   0.000000
     H  230   0.000000   0.000000   0.000000   0.000000   0.000000   0.000000
     H  231   0.000000   0.000000   0.000000   0.000000   0.000000   0.000000
     H  232   0.000000   0.000000   0.000000   0.000000   0.000000   0.000000
     H  233   0.000000   0.000000   0.000000   0.000000   0.000000   0.000000
     H  234   0.000000   0.000000   0.000000   0.000000   0.000000   0.000000
     H  235   0.000000   0.000000   0.000000   0.000000   0.000000   0.000000
     H  236   0.000000   0.000000   0.000000   0.000000   0.000000   0.000000
     H  237   0.000000   0.000002   0.000000   0.000000   0.000003   0.000006
     H  238   0.000000   0.000000   0.000000   0.000000   0.000045   0.000005
     H  239   0.000000   0.000000   0.000000   0.000000   0.000000   0.000000
     H  240   0.000000   0.000000   0.000000   0.000000   0.000000   0.000000
     H  241   0.000000   0.000000   0.000000   0.000000   0.000000   0.000000
     H  242   0.000000   0.000000   0.000000   0.000000   0.000000   0.000000
     H  243   0.000000   0.000000   0.000000   0.000000   0.000000   0.000000
     H  244   0.000000   0.000000   0.000000   0.000000   0.000000   0.000000
     H  245   0.000000   0.000000   0.000000   0.000000   0.000000   0.000000
     H  246   0.000000   0.000000   0.000000   0.000000   0.000000   0.000000
     H  247   0.000000   0.000000   0.000000   0.000000   0.000000   0.000000
     H  248   0.000000   0.000000   0.000000   0.000000   0.000000   0.000000
     H  249   0.000001   0.000000   0.000012   0.000017   0.000000   0.000000
     H  250   0.000021   0.000006   0.000020   0.002070   0.000001   0.000000
     H  251   0.000000   0.000000   0.000000   0.000000   0.000000   0.000000
     H  252   0.000000   0.000000   0.000000   0.000001   0.000000   0.000000
1


                  C 19       C 20       C 21       C 22       C 23       C 24
 ------------------------------------------------------------------------------
     H  253   0.000000   0.000000   0.000000   0.000000   0.000000   0.000000
     H  254   0.000001   0.000001   0.000000   0.000000   0.000004   0.000003
     H  255   0.000000   0.000000   0.000000   0.000000   0.000001   0.000001
     H  256   0.000000   0.000000   0.000000   0.000011   0.000000   0.000000
     H  257   0.000000   0.000000   0.000000   0.000000   0.000000   0.000000
     H  258   0.000000   0.000000   0.000013   0.000080   0.000000   0.000000
     H  259   0.000010   0.000000   0.000589   0.000294   0.000000   0.000000
     H  260   0.000001   0.000000   0.000009   0.000032   0.000000   0.000000
     H  261   0.000000   0.000000   0.000000   0.000002   0.000000   0.000000
     H  262   0.000000   0.000000   0.000001   0.000000   0.000000   0.000000
     H  263   0.000000   0.000000   0.000000   0.000000   0.000000   0.000000
     H  264   0.000000   0.000001   0.000002   0.000000   0.000000   0.000000
     H  265   0.000000   0.000000   0.000000   0.000000   0.000000   0.000015
     H  266   0.000006   0.000000   0.000097   0.000004   0.000000   0.000000
     H  267   0.000000   0.000000   0.000025   0.000010   0.000000   0.000000
     H  268   0.000004   0.000000   0.000018   0.000001   0.000000   0.000000
     H  269   0.000000   0.000000   0.000000   0.000000   0.000000   0.000000
     H  270   0.000000   0.000000   0.000000   0.000000   0.000000   0.000000
     H  271   0.000001   0.000000   0.000001   0.000000   0.000000   0.000000
     H  272   0.000000   0.000000   0.000000   0.000000   0.000000   0.000000
     H  273   0.000000   0.000000   0.000005   0.000005   0.000000   0.000000
     H  274   0.000000   0.000000   0.000001   0.000003   0.000000   0.000000
     H  275   0.000000   0.000000   0.000000   0.000000   0.000000   0.000000
     H  276   0.000000   0.000000   0.000000   0.000000   0.000000   0.000000
     H  277   0.000000   0.000000   0.000000   0.000000   0.000000   0.000000
     H  278   0.000000   0.000000   0.000000   0.000000   0.000000   0.000000
     H  279   0.000000   0.000000   0.000000   0.000000   0.000000   0.000000
     H  280   0.000000   0.000000   0.000000   0.000000   0.000000   0.000000
     H  281   0.000000   0.000000   0.000000   0.000000   0.000000   0.000000
     H  282   0.000000   0.000000   0.000000   0.000000   0.000000   0.000000
     H  283   0.000000   0.000000   0.000000   0.000000   0.000000   0.000000
     H  284   0.000000   0.000000   0.000000   0.000000   0.000000   0.000000
     H  285   0.000000   0.000000   0.000000   0.000000   0.000000   0.000000
     H  286   0.000000   0.000000   0.000000   0.000000   0.000000   0.000000
     H  287   0.000000   0.000000   0.000000   0.000000   0.000000   0.000000
     H  288   0.000000   0.000000   0.000000   0.000000   0.000000   0.000000
     H  289   0.000000   0.000000   0.000000   0.000000   0.000000   0.000000
     H  290   0.000000   0.000000   0.000000   0.000000   0.000000   0.000000
     H  291   0.000000   0.000000   0.000000   0.000000   0.000000   0.000000
     H  292   0.000007   0.000000   0.000009   0.000000   0.000000   0.000000
     H  293   0.000000   0.000000   0.000000   0.000000   0.000000   0.000000
     H  294   0.000000   0.000000   0.000000   0.000002   0.000000   0.000000
     H  295   0.000000   0.000000   0.000000   0.000000   0.000000   0.000000
     H  296   0.000000   0.000000   0.000000   0.000000   0.000000   0.000000
     H  297   0.000016   0.000002   0.000015   0.001938   0.000000   0.000000
     H  298   0.000020   0.000052   0.000753   0.003165   0.000001   0.000001
     H  299   0.000000   0.000001   0.000000   0.000000   0.000000   0.000090
1


                  C 19       C 20       C 21       C 22       C 23       C 24
 ------------------------------------------------------------------------------
     H  300   0.000000   0.000000   0.000000   0.000000   0.000000   0.000005
     H  301   0.000015   0.000264   0.000000   0.000000   0.000316   0.001478
     H  302   0.000003   0.000002   0.000001   0.000000   0.000014   0.000007
     H  303   0.000000   0.000001   0.000000   0.000000   0.000000   0.000003
     H  304   0.000000   0.000000   0.000000   0.000000   0.000003   0.000012
     H  305   0.000066   0.000007   0.000000   0.000000   0.002217   0.003210
     H  306   0.000033   0.000006   0.000001   0.000000   0.001784   0.003503
     H  307   0.000000   0.000000   0.000000   0.000000   0.000000   0.000010
     H  308   0.000001   0.000001   0.000000   0.000000   0.000014   0.000196
     H  309   0.000000   0.000000   0.000000   0.000000   0.000000   0.000000
     H  310   0.000000   0.000000   0.000000   0.000000   0.000000   0.000000
     H  311   0.000000   0.000000   0.000000   0.000000   0.000000   0.000000
     H  312   0.000000   0.000000   0.000000   0.000000   0.000000   0.000000
     H  313   0.000000   0.000000   0.000000   0.000000   0.000000   0.000000
     H  314   0.000000   0.000000   0.000000   0.000000   0.000000   0.000000
1


                  C 25       C 26       C 27       C 28       C 29       C 30
 ------------------------------------------------------------------------------
     C   25   3.954230
     C   26   1.404881   3.954227
     C   27   0.005408   1.412869   3.951037
     C   28   1.405897   0.005041   0.116221   3.943287
     C   29   0.116754   0.005054   1.378482   0.003532   3.951321
     C   30   0.008959   0.974869   0.007714   0.004722   0.004880   3.953405
     C   31   0.003832   0.003505   0.013078   0.000361   0.000637   0.974337
     C   32   0.000015   0.000027   0.000305   0.000012   0.000042   0.000013
     C   33   0.000393   0.001145   0.001791   0.000217   0.000902   0.004754
     C   34   0.000069   0.000621   0.000326   0.000019   0.000026   0.004469
     C   35   0.000044   0.000021   0.000072   0.000004   0.000011   0.001883
     C   36   0.000100   0.000049   0.000102   0.000004   0.000012   0.005304
     C   37   0.006290   0.004505   0.006260   0.000100   0.000069   0.931557
     C   38   0.002202   0.001049   0.000105   0.000127   0.000059   0.004909
     C   39   0.000000   0.000001   0.000001   0.000020   0.000004   0.000000
     C   40   0.000000   0.000000   0.000000   0.000000   0.000000   0.000000
     C   41   0.000001   0.000000   0.000000   0.000000   0.000000   0.000001
     C   42   0.000004   0.000001   0.000012   0.000001   0.000024   0.000000
     C   43   0.000001   0.000001   0.000000   0.000000   0.000000   0.000002
     C   44   0.000077   0.000010   0.000004   0.000004   0.000001   0.000203
     C   45   0.000095   0.000034   0.000037   0.000009   0.000005   0.004002
     C   46   0.000000   0.000000   0.000000   0.000000   0.000000   0.000001
     C   47   0.000000   0.000000   0.000000   0.000000   0.000000   0.000003
     C   48   0.000000   0.000000   0.000000   0.000000   0.000000   0.000001
     C   49   0.000000   0.000000   0.000000   0.000000   0.000000   0.000000
     C   50   0.000000   0.000000   0.000000   0.000000   0.000000   0.000003
     C   51   0.000000   0.000000   0.000000   0.000000   0.000000   0.000000
     C   52   0.000005   0.000001   0.000001   0.000002   0.000000   0.000064
     C   53   0.000000   0.000000   0.000000   0.000000   0.000000   0.000000
     C   54   0.000000   0.000000   0.000000   0.000000   0.000000   0.000000
     C   55   0.000000   0.000000   0.000000   0.000000   0.000000   0.000001
     C   56   0.000000   0.000000   0.000000   0.000000   0.000000   0.000000
     C   57   0.000000   0.000000   0.000000   0.000000   0.000000   0.000000
     C   58   0.000000   0.000000   0.000000   0.000000   0.000000   0.000000
     C   59   0.000000   0.000000   0.000000   0.000000   0.000000   0.000012
     C   60   0.000000   0.000000   0.000000   0.000000   0.000000   0.000000
     C   61   0.000000   0.000000   0.000000   0.000000   0.000000   0.000000
     C   62   0.000000   0.000000   0.000000   0.000000   0.000000   0.000000
     C   63   0.000000   0.000000   0.000000   0.000000   0.000000   0.000000
     C   64   0.000000   0.000000   0.000000   0.000000   0.000000   0.000000
     C   65   0.000000   0.000000   0.000000   0.000000   0.000000   0.000007
     C   66   0.000000   0.000000   0.000000   0.000000   0.000000   0.000003
     C   67   0.000014   0.000016   0.000005   0.000002   0.000003   0.000408
     C   68   0.000000   0.000000   0.000000   0.000000   0.000000   0.000000
     C   69   0.000000   0.000000   0.000000   0.000000   0.000000   0.000000
     C   70   0.000000   0.000000   0.000000   0.000000   0.000000   0.000000
1


                  C 25       C 26       C 27       C 28       C 29       C 30
 ------------------------------------------------------------------------------
     C   71   0.000000   0.000000   0.000000   0.000000   0.000000   0.000000
     C   72   0.000000   0.000000   0.000000   0.000000   0.000000   0.000000
     C   73   0.000000   0.000000   0.000000   0.000000   0.000000   0.000000
     C   74   0.000000   0.000000   0.000000   0.000000   0.000000   0.000000
     C   75   0.000000   0.000000   0.000000   0.000000   0.000000   0.000001
     C   76   0.000000   0.000000   0.000000   0.000000   0.000000   0.000000
     C   77   0.000000   0.000000   0.000000   0.000000   0.000000   0.000000
     C   78   0.000000   0.000000   0.000000   0.000000   0.000000   0.000000
     C   79   0.000000   0.000000   0.000000   0.000000   0.000000   0.000000
     C   80   0.000000   0.000000   0.000000   0.000000   0.000000   0.000000
     C   81   0.000000   0.000000   0.000000   0.000000   0.000000   0.000000
     C   82   0.000000   0.000000   0.000000   0.000000   0.000000   0.000000
     C   83   0.000000   0.000000   0.000000   0.000000   0.000000   0.000000
     C   84   0.000000   0.000000   0.000000   0.000000   0.000000   0.000000
     C   85   0.000000   0.000000   0.000000   0.000000   0.000000   0.000000
     C   86   0.000000   0.000000   0.000000   0.000000   0.000000   0.000000
     C   87   0.000000   0.000000   0.000000   0.000000   0.000000   0.000000
     C   88   0.000000   0.000000   0.000000   0.000000   0.000000   0.000002
     C   89   0.000000   0.000000   0.000001   0.000000   0.000000   0.000000
     C   90   0.000000   0.000000   0.000000   0.000000   0.000000   0.000000
     C   91   0.000000   0.000000   0.000000   0.000000   0.000000   0.000000
     C   92   0.000000   0.000000   0.000000   0.000000   0.000000   0.000000
     C   93   0.000000   0.000000   0.000000   0.000000   0.000000   0.000000
     C   94   0.000000   0.000000   0.000000   0.000000   0.000000   0.000000
     C   95   0.000000   0.000000   0.000000   0.000000   0.000000   0.000000
     C   96   0.000000   0.000000   0.000000   0.000000   0.000000   0.000000
     C   97   0.000000   0.000000   0.000000   0.000000   0.000000   0.000004
     C   98   0.000000   0.000002   0.000000   0.000000   0.000000   0.000000
     C   99   0.000000   0.000000   0.000000   0.000000   0.000000   0.000000
     C  100   0.000000   0.000000   0.000000   0.000000   0.000000   0.000001
     C  101   0.000000   0.000000   0.000000   0.000000   0.000000   0.000000
     C  102   0.000000   0.000000   0.000000   0.000000   0.000000   0.000000
     C  103   0.000000   0.000000   0.000000   0.000000   0.000000   0.000001
     C  104   0.000001   0.000000   0.000003   0.000000   0.000000   0.000043
     C  105   0.000002   0.000004   0.000006   0.000000   0.000001   0.000005
     C  106   0.000107   0.004069   0.009647   0.008241   0.991113   0.000375
     C  107   0.003048   0.000495   0.010381   0.000196   0.006443   0.000089
     C  108   0.000061   0.000066   0.000411   0.000076   0.004947   0.000007
     C  109   0.002884   0.000438   0.009697   0.000497   0.006224   0.000063
     C  110   0.001132   0.000123   0.003143   0.000068   0.000148   0.000033
     C  111   0.000005   0.000002   0.000011   0.000003   0.000140   0.000000
     C  112   0.000009   0.000001   0.000023   0.000000   0.000005   0.000001
     C  113   0.000000   0.000000   0.000002   0.000000   0.000001   0.000000
     C  114   0.000000   0.000000   0.000001   0.000000   0.000000   0.000000
     C  115   0.000000   0.000000   0.000000   0.000000   0.000000   0.000000
     C  116   0.000000   0.000000   0.000013   0.000000   0.000001   0.000000
     C  117   0.000000   0.000000   0.000002   0.000000   0.000000   0.000000
1


                  C 25       C 26       C 27       C 28       C 29       C 30
 ------------------------------------------------------------------------------
     C  118   0.000000   0.000000   0.000002   0.000000   0.000001   0.000000
     C  119   0.000032   0.000003   0.000084   0.000002   0.000004   0.000001
     C  120   0.000000   0.000000   0.000000   0.000000   0.000000   0.000000
     C  121   0.000000   0.000000   0.000000   0.000000   0.000000   0.000000
     C  122   0.000000   0.000000   0.000000   0.000000   0.000000   0.000001
     C  123   0.000000   0.000000   0.000000   0.000001   0.000000   0.000000
     C  124   0.000000   0.000000   0.000000   0.000000   0.000000   0.000000
     C  125   0.000000   0.000000   0.000000   0.000000   0.000000   0.000003
     C  126   0.000000   0.000000   0.000000   0.000000   0.000000   0.000011
     C  127   0.000001   0.000001   0.000000   0.000000   0.000000   0.000015
     C  128   0.000000   0.000000   0.000000   0.000000   0.000000   0.000001
     C  129   0.000001   0.000001   0.000000   0.000000   0.000000   0.000024
     C  130   0.000000   0.000000   0.000000   0.000000   0.000000   0.000000
     C  131   0.000001   0.000001   0.000000   0.000000   0.000000   0.000017
     C  132   0.000026   0.000030   0.000010   0.000004   0.000006   0.000768
     C  133   0.000001   0.000001   0.000001   0.000000   0.000000   0.000033
     C  134   0.000002   0.000002   0.000001   0.000000   0.000000   0.000055
     C  135   0.000000   0.000000   0.000000   0.000000   0.000000   0.000001
     C  136   0.000000   0.000000   0.000000   0.000000   0.000000   0.000000
     C  137   0.000000   0.000000   0.000000   0.000000   0.000000   0.000002
     C  138   0.000000   0.000000   0.000000   0.000000   0.000000   0.000000
     C  139   0.000000   0.000000   0.000000   0.000000   0.000000   0.000002
     C  140   0.000002   0.000007   0.000003   0.000000   0.000000   0.000067
     C  141   0.000006   0.000036   0.000003   0.000001   0.000000   0.000154
     C  142   0.000000   0.000000   0.000000   0.000000   0.000000   0.000000
     C  143   0.000000   0.000000   0.000000   0.000000   0.000000   0.000000
     C  144   0.000000   0.000000   0.000000   0.000000   0.000000   0.000000
     C  145   0.000000   0.000000   0.000000   0.000000   0.000000   0.000000
     C  146   0.000000   0.000000   0.000000   0.000000   0.000000   0.000000
     C  147   0.000000   0.000000   0.000000   0.000000   0.000000   0.000001
     C  148   0.000000   0.000000   0.000000   0.000000   0.000000   0.000000
     C  149   0.000000   0.000000   0.000000   0.000000   0.000000   0.000000
     C  150   0.000000   0.000000   0.000000   0.000000   0.000000   0.000000
     C  151   0.000000   0.000000   0.000000   0.000000   0.000000   0.000000
     C  152   0.000000   0.000000   0.000000   0.000000   0.000000   0.000000
     C  153   0.000000   0.000000   0.000000   0.000000   0.000000   0.000000
     C  154   0.000000   0.000000   0.000000   0.000000   0.000000   0.000001
     C  155   0.000000   0.000000   0.000000   0.000000   0.000000   0.000000
     C  156   0.000002   0.000002   0.000001   0.000000   0.000000   0.000055
     C  157   0.000002   0.000002   0.000001   0.000000   0.000000   0.000062
     C  158   0.000021   0.000024   0.000008   0.000003   0.000005   0.000619
     C  159   0.000019   0.000021   0.000007   0.000003   0.000004   0.000532
     C  160   0.000006   0.000007   0.000002   0.000001   0.000001   0.000170
     C  161   0.000000   0.000000   0.000000   0.000000   0.000000   0.000012
     C  162   0.000541   0.000610   0.000210   0.000078   0.000124   0.015686
     N  163   0.000013   0.000002   0.000003   0.000129   0.000002   0.000000
     N  164   0.000000   0.000000   0.000000   0.000000   0.000000   0.000000
1


                  C 25       C 26       C 27       C 28       C 29       C 30
 ------------------------------------------------------------------------------
     N  165   0.015360   0.103566   0.015548   1.437008   1.409892   0.000308
     N  166   0.000007   0.000019   0.000085   0.000005   0.000009   0.000293
     N  167   0.000001   0.000000   0.000001   0.000000   0.000001   0.000009
     N  168   0.000000   0.000000   0.000000   0.000000   0.000000   0.000000
     N  169   0.000000   0.000000   0.000000   0.000000   0.000000   0.000000
     N  170   0.000000   0.000000   0.000000   0.000000   0.000000   0.000000
     N  171   0.000000   0.000000   0.000000   0.000000   0.000000   0.000000
     N  172   0.000000   0.000000   0.000000   0.000000   0.000000   0.000000
     N  173   0.000000   0.000000   0.000000   0.000000   0.000000   0.000000
     N  174   0.000000   0.000000   0.000000   0.000000   0.000000   0.000000
     N  175   0.000212   0.000063   0.000689   0.000133   0.005157   0.000004
     N  176   0.000000   0.000000   0.000006   0.000000   0.000000   0.000000
     N  177   0.000000   0.000000   0.000000   0.000000   0.000000   0.000000
     N  178   0.000001   0.000001   0.000000   0.000000   0.000000   0.000017
     N  179   0.000000   0.000000   0.000000   0.000000   0.000000   0.000002
     N  180   0.000000   0.000000   0.000000   0.000000   0.000000   0.000000
     N  181   0.000000   0.000000   0.000000   0.000000   0.000000   0.000000
     N  182   0.000007   0.000007   0.000003   0.000001   0.000001   0.000189
     H  183   0.000000   0.000000   0.000000   0.000005   0.000000   0.000000
     H  184   0.000000   0.000000   0.000000   0.000000   0.000000   0.000000
     H  185   0.000047   0.000004   0.000004   0.002098   0.000009   0.000000
     H  186   0.000000   0.000000   0.000000   0.000000   0.000000   0.000000
     H  187   0.000000   0.000000   0.000000   0.000000   0.000000   0.000000
     H  188   0.000000   0.000000   0.000000   0.000000   0.000000   0.000000
     H  189   0.000003   0.000001   0.000000   0.000001   0.000000   0.000000
     H  190   0.000000   0.000000   0.000000   0.000000   0.000000   0.000000
     H  191   0.000000   0.000000   0.000000   0.000000   0.000000   0.000000
     H  192   0.000000   0.000000   0.000000   0.000000   0.000000   0.000000
     H  193   0.000000   0.000001   0.000016   0.000000   0.000000   0.000001
     H  194   0.000000   0.000000   0.000003   0.000000   0.000000   0.000005
     H  195   0.000010   0.000017   0.000086   0.000003   0.000004   0.002235
     H  196   0.000005   0.000053   0.000025   0.000001   0.000001   0.000082
     H  197   0.000002   0.000011   0.000001   0.000000   0.000000   0.000070
     H  198   0.000000   0.000000   0.000004   0.000000   0.000000   0.000017
     H  199   0.000000   0.000000   0.000000   0.000000   0.000000   0.000001
     H  200   0.000000   0.000000   0.000000   0.000000   0.000000   0.000001
     H  201   0.958254   0.005181   0.004475   0.004906   0.000144   0.001688
     H  202   0.009041   0.004564   0.000045   0.942468   0.008454   0.000490
     H  203   0.001737   0.002920   0.004643   0.000033   0.000224   0.963600
     H  204   0.000070   0.001805   0.001848   0.000014   0.000051   0.003457
     H  205   0.004504   0.005163   0.941935   0.000188   0.004436   0.002200
     H  206   0.000008   0.001277   0.002784   0.000001   0.000069   0.000135
     H  207   0.000002   0.000005   0.000004   0.000001   0.000007   0.000001
     H  208   0.000001   0.000001   0.000001   0.000000   0.000002   0.000004
     H  209   0.000321   0.004250   0.000234   0.000028   0.000046   0.001562
     H  210   0.000262   0.000066   0.000004   0.000004   0.000003   0.000952
     H  211   0.000000   0.000003   0.000000   0.000000   0.000001   0.000004
1


                  C 25       C 26       C 27       C 28       C 29       C 30
 ------------------------------------------------------------------------------
     H  212   0.000000   0.000000   0.000000   0.000000   0.000000   0.000000
     H  213   0.000000   0.000000   0.000000   0.000000   0.000000   0.000000
     H  214   0.000000   0.000000   0.000000   0.000002   0.000001   0.000000
     H  215   0.000000   0.000000   0.000000   0.000000   0.000001   0.000000
     H  216   0.000006   0.000001   0.000000   0.000000   0.000000   0.000015
     H  217   0.000006   0.000012   0.000002   0.000000   0.000001   0.000071
     H  218   0.000012   0.000039   0.000003   0.000003   0.000001   0.000077
     H  219   0.000000   0.000000   0.000000   0.000000   0.000000   0.000000
     H  220   0.000000   0.000000   0.000000   0.000000   0.000000   0.000000
     H  221   0.000001   0.000000   0.000000   0.000000   0.000000   0.000010
     H  222   0.000002   0.000000   0.000000   0.000001   0.000000   0.000001
     H  223   0.000000   0.000000   0.000000   0.000000   0.000000   0.000000
     H  224   0.000000   0.000000   0.000000   0.000000   0.000000   0.000000
     H  225   0.000000   0.000000   0.000000   0.000000   0.000000   0.000000
     H  226   0.000000   0.000000   0.000000   0.000000   0.000000   0.000000
     H  227   0.000000   0.000000   0.000000   0.000000   0.000000   0.000000
     H  228   0.000000   0.000000   0.000000   0.000000   0.000000   0.000001
     H  229   0.000000   0.000000   0.000000   0.000000   0.000000   0.000000
     H  230   0.000000   0.000000   0.000000   0.000000   0.000000   0.000000
     H  231   0.000000   0.000000   0.000000   0.000000   0.000000   0.000000
     H  232   0.000000   0.000000   0.000000   0.000000   0.000000   0.000000
     H  233   0.000000   0.000000   0.000000   0.000000   0.000000   0.000005
     H  234   0.000000   0.000000   0.000000   0.000000   0.000000   0.000000
     H  235   0.000000   0.000000   0.000000   0.000000   0.000000   0.000002
     H  236   0.000001   0.000001   0.000000   0.000000   0.000000   0.000025
     H  237   0.000000   0.000000   0.000000   0.000000   0.000000   0.000000
     H  238   0.000000   0.000000   0.000000   0.000000   0.000000   0.000000
     H  239   0.000000   0.000000   0.000000   0.000000   0.000000   0.000000
     H  240   0.000000   0.000000   0.000000   0.000000   0.000000   0.000000
     H  241   0.000000   0.000000   0.000000   0.000000   0.000000   0.000000
     H  242   0.000000   0.000000   0.000000   0.000000   0.000000   0.000000
     H  243   0.000000   0.000000   0.000000   0.000000   0.000000   0.000000
     H  244   0.000000   0.000000   0.000000   0.000000   0.000000   0.000000
     H  245   0.000000   0.000000   0.000000   0.000000   0.000000   0.000000
     H  246   0.000000   0.000000   0.000000   0.000000   0.000000   0.000000
     H  247   0.000000   0.000000   0.000000   0.000000   0.000000   0.000000
     H  248   0.000000   0.000000   0.000000   0.000000   0.000000   0.000000
     H  249   0.000000   0.000000   0.000000   0.000000   0.000000   0.000000
     H  250   0.000000   0.000000   0.000000   0.000000   0.000000   0.000000
     H  251   0.000000   0.000000   0.000000   0.000000   0.000000   0.000000
     H  252   0.000000   0.000000   0.000000   0.000000   0.000000   0.000000
     H  253   0.000000   0.000000   0.000000   0.000000   0.000000   0.000000
     H  254   0.000000   0.000000   0.000000   0.000000   0.000000   0.000000
     H  255   0.000000   0.000000   0.000000   0.000000   0.000000   0.000000
     H  256   0.000000   0.000000   0.000000   0.000000   0.000000   0.000000
     H  257   0.000000   0.000000   0.000000   0.000000   0.000000   0.000000
     H  258   0.000000   0.000000   0.000000   0.000000   0.000000   0.000000
1


                  C 25       C 26       C 27       C 28       C 29       C 30
 ------------------------------------------------------------------------------
     H  259   0.000000   0.000000   0.000000   0.000000   0.000000   0.000000
     H  260   0.000000   0.000000   0.000000   0.000000   0.000000   0.000000
     H  261   0.000000   0.000000   0.000000   0.000000   0.000000   0.000000
     H  262   0.000000   0.000000   0.000000   0.000000   0.000000   0.000000
     H  263   0.000000   0.000000   0.000000   0.000000   0.000000   0.000000
     H  264   0.000000   0.000000   0.000000   0.000000   0.000000   0.000000
     H  265   0.000000   0.000000   0.000000   0.000000   0.000000   0.000000
     H  266   0.000000   0.000000   0.000000   0.000000   0.000000   0.000001
     H  267   0.000000   0.000000   0.000000   0.000000   0.000000   0.000002
     H  268   0.000000   0.000000   0.000000   0.000000   0.000000   0.000000
     H  269   0.000021   0.000008   0.000075   0.000004   0.000363   0.000001
     H  270   0.000023   0.000014   0.000077   0.000040   0.001576   0.000002
     H  271   0.000018   0.000005   0.000949   0.000017   0.001021   0.000002
     H  272   0.000006   0.000001   0.000016   0.000000   0.000002   0.000000
     H  273   0.000000   0.000000   0.000000   0.000000   0.000000   0.000000
     H  274   0.000000   0.000000   0.000000   0.000000   0.000000   0.000000
     H  275   0.000000   0.000000   0.000001   0.000000   0.000000   0.000000
     H  276   0.000000   0.000000   0.000000   0.000000   0.000000   0.000000
     H  277   0.000001   0.000000   0.000004   0.000000   0.000001   0.000000
     H  278   0.000000   0.000000   0.000000   0.000000   0.000000   0.000000
     H  279   0.000000   0.000000   0.000000   0.000000   0.000000   0.000000
     H  280   0.000000   0.000000   0.000000   0.000000   0.000000   0.000000
     H  281   0.000000   0.000000   0.000000   0.000000   0.000000   0.000000
     H  282   0.000000   0.000000   0.000000   0.000000   0.000000   0.000000
     H  283   0.000000   0.000000   0.000000   0.000000   0.000000   0.000000
     H  284   0.000000   0.000000   0.000000   0.000000   0.000000   0.000000
     H  285   0.000000   0.000000   0.000000   0.000000   0.000000   0.000000
     H  286   0.000000   0.000000   0.000000   0.000000   0.000000   0.000000
     H  287   0.000000   0.000000   0.000000   0.000000   0.000000   0.000000
     H  288   0.000000   0.000000   0.000000   0.000000   0.000000   0.000000
     H  289   0.000000   0.000000   0.000000   0.000000   0.000000   0.000000
     H  290   0.000000   0.000000   0.000000   0.000000   0.000000   0.000001
     H  291   0.000000   0.000000   0.000000   0.000000   0.000000   0.000000
     H  292   0.000021   0.000024   0.000008   0.000003   0.000005   0.000621
     H  293   0.000000   0.000000   0.000000   0.000000   0.000000   0.000000
     H  294   0.000000   0.000000   0.000000   0.000000   0.000000   0.000000
     H  295   0.000000   0.000000   0.000000   0.000000   0.000000   0.000000
     H  296   0.000000   0.000000   0.000000   0.000000   0.000000   0.000000
     H  297   0.000000   0.000000   0.000000   0.000000   0.000000   0.000000
     H  298   0.000000   0.000000   0.000002   0.000000   0.000000   0.000010
     H  299   0.000000   0.000000   0.000000   0.000000   0.000000   0.000000
     H  300   0.000000   0.000000   0.000000   0.000000   0.000000   0.000000
     H  301   0.000000   0.000000   0.000000   0.000000   0.000000   0.000000
     H  302   0.000000   0.000000   0.000000   0.000000   0.000000   0.000000
     H  303   0.000000   0.000000   0.000000   0.000000   0.000000   0.000000
     H  304   0.000000   0.000000   0.000000   0.000000   0.000000   0.000000
     H  305   0.000000   0.000000   0.000000   0.000000   0.000000   0.000000
1


                  C 25       C 26       C 27       C 28       C 29       C 30
 ------------------------------------------------------------------------------
     H  306   0.000000   0.000000   0.000000   0.000000   0.000000   0.000000
     H  307   0.000000   0.000000   0.000000   0.000000   0.000000   0.000000
     H  308   0.000000   0.000000   0.000000   0.000000   0.000000   0.000000
     H  309   0.000000   0.000000   0.000000   0.000000   0.000000   0.000000
     H  310   0.000000   0.000000   0.000000   0.000000   0.000000   0.000001
     H  311   0.000000   0.000001   0.000000   0.000000   0.000000   0.000014
     H  312   0.000000   0.000000   0.000000   0.000000   0.000000   0.000000
     H  313   0.000000   0.000000   0.000000   0.000000   0.000000   0.000000
     H  314   0.000000   0.000000   0.000000   0.000000   0.000000   0.000000
1


                  C 31       C 32       C 33       C 34       C 35       C 36
 ------------------------------------------------------------------------------
     C   31   3.942823
     C   32   0.000049   3.954335
     C   33   0.000181   1.430977   3.953997
     C   34   0.000868   0.004412   1.406889   3.958164
     C   35   0.000020   1.403669   0.005919   0.121058   3.941415
     C   36   0.000102   0.119784   0.005560   1.385398   0.004197   3.941440
     C   37   0.003515   0.004706   0.006680   0.973490   0.000149   0.008589
     C   38   0.003990   0.000062   0.004951   0.003596   0.001866   0.005493
     C   39   0.000000   0.000000   0.000000   0.000000   0.000000   0.000000
     C   40   0.000000   0.000000   0.000000   0.000000   0.000000   0.000000
     C   41   0.000001   0.000001   0.000001   0.000001   0.000000   0.000000
     C   42   0.000000   0.000000   0.000000   0.000000   0.000000   0.000000
     C   43   0.000001   0.000004   0.000008   0.000011   0.000001   0.000000
     C   44   0.000052   0.000009   0.000018   0.000062   0.000004   0.000025
     C   45   0.000405   0.000409   0.001359   0.002774   0.000058   0.000375
     C   46   0.000000   0.000004   0.000018   0.000000   0.000003   0.000001
     C   47   0.000000   0.000030   0.000010   0.000002   0.000002   0.000001
     C   48   0.000000   0.000007   0.000008   0.000002   0.000010   0.000005
     C   49   0.000000   0.000136   0.000019   0.000002   0.000006   0.000002
     C   50   0.000000   0.000169   0.000019   0.000009   0.000098   0.000005
     C   51   0.000000   0.000000   0.000001   0.000001   0.000000   0.000000
     C   52   0.000008   0.000003   0.000013   0.000001   0.000001   0.000004
     C   53   0.000000   0.000000   0.000000   0.000000   0.000000   0.000000
     C   54   0.000000   0.000000   0.000000   0.000000   0.000000   0.000000
     C   55   0.000000   0.000001   0.000000   0.000000   0.000000   0.000000
     C   56   0.000000   0.000000   0.000000   0.000000   0.000000   0.000000
     C   57   0.000000   0.000000   0.000000   0.000000   0.000000   0.000000
     C   58   0.000000   0.000000   0.000000   0.000000   0.000000   0.000000
     C   59   0.000000   0.000000   0.000000   0.000004   0.000000   0.000000
     C   60   0.000000   0.000000   0.000000   0.000000   0.000000   0.000000
     C   61   0.000000   0.000000   0.000000   0.000000   0.000000   0.000000
     C   62   0.000000   0.000000   0.000000   0.000000   0.000000   0.000000
     C   63   0.000000   0.000000   0.000000   0.000000   0.000000   0.000000
     C   64   0.000000   0.000000   0.000000   0.000000   0.000000   0.000000
     C   65   0.000000   0.000000   0.000000   0.000002   0.000000   0.000000
     C   66   0.000000   0.000000   0.000000   0.000001   0.000000   0.000000
     C   67   0.000010   0.000004   0.000010   0.000126   0.000002   0.000007
     C   68   0.000000   0.000000   0.000000   0.000000   0.000000   0.000000
     C   69   0.000000   0.000000   0.000000   0.000000   0.000000   0.000000
     C   70   0.000000   0.000000   0.000000   0.000000   0.000000   0.000000
     C   71   0.000000   0.000000   0.000000   0.000000   0.000000   0.000000
     C   72   0.000000   0.000000   0.000000   0.000000   0.000000   0.000000
     C   73   0.000000   0.000000   0.000000   0.000000   0.000000   0.000000
     C   74   0.000000   0.000000   0.000000   0.000000   0.000000   0.000000
     C   75   0.000000   0.000000   0.000000   0.000000   0.000000   0.000000
     C   76   0.000000   0.000000   0.000000   0.000000   0.000000   0.000000
1


                  C 31       C 32       C 33       C 34       C 35       C 36
 ------------------------------------------------------------------------------
     C   77   0.000000   0.000000   0.000000   0.000000   0.000000   0.000000
     C   78   0.000000   0.000000   0.000000   0.000000   0.000000   0.000000
     C   79   0.000000   0.000000   0.000000   0.000000   0.000000   0.000000
     C   80   0.000000   0.000000   0.000000   0.000000   0.000000   0.000000
     C   81   0.000000   0.000000   0.000000   0.000000   0.000000   0.000000
     C   82   0.000000   0.000000   0.000000   0.000000   0.000000   0.000000
     C   83   0.000001   0.000000   0.000000   0.000000   0.000000   0.000000
     C   84   0.000000   0.000000   0.000000   0.000000   0.000000   0.000000
     C   85   0.000000   0.000000   0.000000   0.000000   0.000000   0.000000
     C   86   0.000000   0.000000   0.000000   0.000000   0.000000   0.000000
     C   87   0.000000   0.000000   0.000000   0.000000   0.000000   0.000000
     C   88   0.000022   0.000000   0.000000   0.000000   0.000000   0.000000
     C   89   0.000033   0.000000   0.000001   0.000003   0.000000   0.000001
     C   90   0.000000   0.000000   0.000000   0.000000   0.000000   0.000000
     C   91   0.000000   0.000000   0.000000   0.000000   0.000000   0.000000
     C   92   0.000000   0.000000   0.000000   0.000000   0.000000   0.000001
     C   93   0.000012   0.000000   0.000000   0.000000   0.000000   0.000000
     C   94   0.000001   0.000000   0.000000   0.000000   0.000000   0.000000
     C   95   0.000000   0.000000   0.000000   0.000000   0.000000   0.000000
     C   96   0.000000   0.000000   0.000000   0.000000   0.000000   0.000000
     C   97   0.000032   0.000000   0.000000   0.000001   0.000000   0.000025
     C   98   0.000220   0.000000   0.000000   0.000000   0.000000   0.000004
     C   99   0.000000   0.000000   0.000000   0.000000   0.000000   0.000001
     C  100   0.000002   0.000000   0.000000   0.000000   0.000000   0.000009
     C  101   0.000004   0.000000   0.000001   0.000002   0.000001   0.000064
     C  102   0.000000   0.000000   0.000000   0.000000   0.000000   0.000004
     C  103   0.000005   0.000000   0.000000   0.000000   0.000000   0.000011
     C  104   0.000172   0.000000   0.000004   0.000008   0.000004   0.000216
     C  105   0.000001   0.000005   0.000122   0.000264   0.000160   0.012282
     C  106   0.000024   0.000001   0.000002   0.000001   0.000000   0.000000
     C  107   0.000011   0.000002   0.000016   0.000001   0.000000   0.000000
     C  108   0.000001   0.000000   0.000001   0.000000   0.000000   0.000006
     C  109   0.000153   0.000001   0.000016   0.000001   0.000000   0.000001
     C  110   0.000006   0.000000   0.000007   0.000001   0.000000   0.000002
     C  111   0.000000   0.000003   0.000007   0.000024   0.000005   0.000715
     C  112   0.000002   0.000000   0.000002   0.000005   0.000002   0.000120
     C  113   0.000000   0.000010   0.000000   0.000000   0.000001   0.000004
     C  114   0.000000   0.000003   0.000000   0.000000   0.000005   0.000000
     C  115   0.000000   0.000027   0.000001   0.000001   0.000014   0.000001
     C  116   0.000008   0.000003   0.000000   0.000000   0.000006   0.000001
     C  117   0.000000   0.000350   0.000018   0.000011   0.000591   0.000015
     C  118   0.000000   0.000000   0.000000   0.000000   0.000001   0.000006
     C  119   0.000000   0.000000   0.000000   0.000000   0.000000   0.000007
     C  120   0.000000   0.000000   0.000000   0.000000   0.000000   0.000000
     C  121   0.000000   0.000000   0.000000   0.000000   0.000000   0.000000
     C  122   0.000000   0.000000   0.000000   0.000000   0.000000   0.000000
     C  123   0.000000   0.000000   0.000000   0.000000   0.000000   0.000000
1


                  C 31       C 32       C 33       C 34       C 35       C 36
 ------------------------------------------------------------------------------
     C  124   0.000000   0.000000   0.000000   0.000000   0.000000   0.000000
     C  125   0.000000   0.000000   0.000000   0.000001   0.000003   0.000004
     C  126   0.000000   0.000000   0.000000   0.000004   0.000001   0.000001
     C  127   0.000000   0.000000   0.000000   0.000005   0.000000   0.000000
     C  128   0.000000   0.000000   0.000000   0.000000   0.000000   0.000000
     C  129   0.000001   0.000000   0.000001   0.000008   0.000000   0.000000
     C  130   0.000000   0.000000   0.000000   0.000000   0.000000   0.000000
     C  131   0.000000   0.000000   0.000000   0.000005   0.000000   0.000001
     C  132   0.000018   0.000008   0.000019   0.000240   0.000005   0.000014
     C  133   0.000001   0.000002   0.000002   0.000011   0.000050   0.000005
     C  134   0.000001   0.000000   0.000001   0.000017   0.000003   0.000003
     C  135   0.000006   0.000000   0.000000   0.000000   0.000000   0.000000
     C  136   0.000001   0.000000   0.000000   0.000000   0.000000   0.000000
     C  137   0.000012   0.000000   0.000000   0.000000   0.000000   0.000000
     C  138   0.000000   0.000000   0.000000   0.000000   0.000000   0.000000
     C  139   0.000024   0.000000   0.000000   0.000000   0.000000   0.000000
     C  140   0.000285   0.000000   0.000000   0.000001   0.000000   0.000001
     C  141   0.002598   0.000003   0.000001   0.000006   0.000000   0.000011
     C  142   0.000000   0.000000   0.000000   0.000000   0.000000   0.000000
     C  143   0.000000   0.000000   0.000000   0.000000   0.000000   0.000000
     C  144   0.000000   0.000000   0.000000   0.000000   0.000000   0.000000
     C  145   0.000000   0.000000   0.000000   0.000000   0.000000   0.000000
     C  146   0.000000   0.000000   0.000000   0.000000   0.000000   0.000000
     C  147   0.000006   0.000000   0.000000   0.000000   0.000000   0.000000
     C  148   0.000000   0.000000   0.000000   0.000000   0.000000   0.000000
     C  149   0.000000   0.000000   0.000000   0.000000   0.000000   0.000000
     C  150   0.000001   0.000000   0.000000   0.000000   0.000000   0.000000
     C  151   0.000000   0.000000   0.000000   0.000000   0.000000   0.000000
     C  152   0.000000   0.000000   0.000000   0.000000   0.000000   0.000000
     C  153   0.000000   0.000000   0.000000   0.000000   0.000000   0.000000
     C  154   0.000006   0.000000   0.000000   0.000000   0.000000   0.000000
     C  155   0.000010   0.000000   0.000000   0.000000   0.000000   0.000000
     C  156   0.000001   0.000001   0.000001   0.000017   0.000000   0.000001
     C  157   0.000002   0.000001   0.000002   0.000019   0.000000   0.000001
     C  158   0.000015   0.000006   0.000015   0.000191   0.000003   0.000011
     C  159   0.000013   0.000005   0.000013   0.000162   0.000003   0.000010
     C  160   0.000004   0.000002   0.000004   0.000052   0.000001   0.000003
     C  161   0.000000   0.000000   0.000000   0.000004   0.000000   0.000000
     C  162   0.000374   0.000164   0.000390   0.004868   0.000087   0.000282
     N  163   0.000000   0.000000   0.000000   0.000000   0.000000   0.000000
     N  164   0.000000   0.000000   0.000000   0.000000   0.000000   0.000000
     N  165   0.000633   0.000008   0.000095   0.000017   0.000025   0.000043
     N  166   0.000015   0.013842   0.105884   0.015512   1.429577   1.440488
     N  167   0.000001   0.000000   0.000001   0.000005   0.000000   0.000002
     N  168   0.000000   0.000261   0.000036   0.000004   0.000024   0.000006
     N  169   0.000000   0.000000   0.000000   0.000000   0.000000   0.000000
     N  170   0.000000   0.000000   0.000000   0.000000   0.000000   0.000000
1


                  C 31       C 32       C 33       C 34       C 35       C 36
 ------------------------------------------------------------------------------
     N  171   0.000000   0.000000   0.000000   0.000000   0.000000   0.000000
     N  172   0.000000   0.000000   0.000000   0.000000   0.000000   0.000000
     N  173   0.000000   0.000000   0.000000   0.000000   0.000000   0.000000
     N  174   0.000000   0.000000   0.000000   0.000000   0.000000   0.000002
     N  175   0.000004   0.000000   0.000001   0.000000   0.000000   0.000007
     N  176   0.000001   0.000039   0.000001   0.000001   0.000004   0.000001
     N  177   0.000000   0.000000   0.000000   0.000000   0.000000   0.000000
     N  178   0.000000   0.000000   0.000000   0.000005   0.000000   0.000000
     N  179   0.000010   0.000000   0.000000   0.000000   0.000000   0.000000
     N  180   0.000000   0.000000   0.000000   0.000000   0.000000   0.000000
     N  181   0.000000   0.000000   0.000000   0.000000   0.000000   0.000000
     N  182   0.000005   0.000002   0.000005   0.000058   0.000001   0.000003
     H  183   0.000000   0.000000   0.000000   0.000000   0.000000   0.000000
     H  184   0.000000   0.000000   0.000000   0.000000   0.000000   0.000000
     H  185   0.000000   0.000000   0.000000   0.000000   0.000000   0.000000
     H  186   0.000000   0.000000   0.000000   0.000000   0.000000   0.000000
     H  187   0.000000   0.000000   0.000000   0.000000   0.000000   0.000000
     H  188   0.000000   0.000000   0.000000   0.000000   0.000000   0.000000
     H  189   0.000000   0.000000   0.000000   0.000000   0.000000   0.000000
     H  190   0.000005   0.000000   0.000000   0.000000   0.000000   0.000000
     H  191   0.000007   0.000000   0.000000   0.000000   0.000000   0.000000
     H  192   0.000000   0.000000   0.000000   0.000000   0.000000   0.000000
     H  193   0.000396   0.000000   0.000000   0.000000   0.000000   0.000000
     H  194   0.000019   0.000000   0.000000   0.000000   0.000000   0.000000
     H  195   0.004271   0.000000   0.000008   0.000002   0.000001   0.000007
     H  196   0.003730   0.000018   0.000013   0.000132   0.000045   0.000461
     H  197   0.001941   0.000000   0.000000   0.000002   0.000000   0.000113
     H  198   0.000922   0.000000   0.000000   0.000001   0.000000   0.000001
     H  199   0.000026   0.000000   0.000000   0.000000   0.000000   0.000000
     H  200   0.000003   0.000000   0.000000   0.000000   0.000000   0.000000
     H  201   0.000006   0.000000   0.000001   0.000000   0.000000   0.000000
     H  202   0.000050   0.000000   0.000001   0.000000   0.000000   0.000000
     H  203   0.002110   0.000025   0.000187   0.004111   0.000088   0.000299
     H  204   0.942397   0.000002   0.000061   0.000271   0.000004   0.000004
     H  205   0.000202   0.000034   0.000627   0.000052   0.000002   0.000004
     H  206   0.000022   0.004814   0.955707   0.005247   0.004946   0.004480
     H  207   0.000001   0.960682   0.004702   0.004910   0.004694   0.000086
     H  208   0.000000   0.008624   0.004511   0.000053   0.953025   0.008461
     H  209   0.000180   0.000279   0.003739   0.001674   0.000037   0.001273
     H  210   0.000001   0.000031   0.000310   0.004419   0.000149   0.000449
     H  211   0.000008   0.000083   0.004027   0.009768   0.008481   0.934997
     H  212   0.000000   0.000000   0.000000   0.000000   0.000000   0.000000
     H  213   0.000000   0.000000   0.000000   0.000000   0.000000   0.000000
     H  214   0.000000   0.000000   0.000000   0.000000   0.000000   0.000000
     H  215   0.000000   0.000000   0.000000   0.000000   0.000000   0.000000
     H  216   0.000002   0.000001   0.000007   0.000009   0.000002   0.000005
     H  217   0.000009   0.000003   0.000019   0.000756   0.000002   0.000236
1


                  C 31       C 32       C 33       C 34       C 35       C 36
 ------------------------------------------------------------------------------
     H  218   0.000007   0.000012   0.001432   0.000439   0.000000   0.000023
     H  219   0.000000   0.000000   0.000000   0.000000   0.000000   0.000000
     H  220   0.000000   0.000001   0.000001   0.000000   0.000000   0.000000
     H  221   0.000001   0.000000   0.000000   0.000000   0.000000   0.000000
     H  222   0.000000   0.000000   0.000001   0.000001   0.000000   0.000000
     H  223   0.000000   0.000037   0.000001   0.000000   0.000080   0.000001
     H  224   0.000000   0.000001   0.000000   0.000000   0.000001   0.000000
     H  225   0.000000   0.000000   0.000000   0.000000   0.000000   0.000000
     H  226   0.000000   0.000000   0.000000   0.000000   0.000000   0.000000
     H  227   0.000000   0.000000   0.000000   0.000000   0.000000   0.000000
     H  228   0.000000   0.000000   0.000000   0.000000   0.000000   0.000000
     H  229   0.000000   0.000000   0.000000   0.000000   0.000000   0.000000
     H  230   0.000000   0.000000   0.000000   0.000000   0.000000   0.000000
     H  231   0.000000   0.000000   0.000000   0.000000   0.000000   0.000000
     H  232   0.000000   0.000000   0.000000   0.000000   0.000000   0.000000
     H  233   0.000000   0.000000   0.000000   0.000001   0.000000   0.000000
     H  234   0.000000   0.000000   0.000000   0.000000   0.000000   0.000000
     H  235   0.000000   0.000000   0.000000   0.000001   0.000000   0.000000
     H  236   0.000001   0.000000   0.000001   0.000008   0.000000   0.000000
     H  237   0.000000   0.000000   0.000000   0.000000   0.000000   0.000000
     H  238   0.000000   0.000000   0.000000   0.000000   0.000000   0.000000
     H  239   0.000000   0.000000   0.000000   0.000000   0.000000   0.000000
     H  240   0.000000   0.000000   0.000000   0.000000   0.000000   0.000000
     H  241   0.000000   0.000000   0.000000   0.000000   0.000000   0.000000
     H  242   0.000000   0.000000   0.000000   0.000000   0.000000   0.000000
     H  243   0.000000   0.000000   0.000000   0.000000   0.000000   0.000000
     H  244   0.000000   0.000000   0.000000   0.000000   0.000000   0.000000
     H  245   0.000000   0.000000   0.000000   0.000000   0.000000   0.000000
     H  246   0.000000   0.000000   0.000000   0.000000   0.000000   0.000000
     H  247   0.000000   0.000000   0.000000   0.000000   0.000000   0.000000
     H  248   0.000000   0.000000   0.000000   0.000000   0.000000   0.000000
     H  249   0.000002   0.000000   0.000000   0.000000   0.000000   0.000000
     H  250   0.000012   0.000000   0.000000   0.000000   0.000000   0.000000
     H  251   0.000000   0.000000   0.000000   0.000000   0.000000   0.000000
     H  252   0.000000   0.000000   0.000000   0.000000   0.000000   0.000000
     H  253   0.000000   0.000000   0.000000   0.000000   0.000000   0.000000
     H  254   0.000000   0.000000   0.000000   0.000000   0.000000   0.000000
     H  255   0.000000   0.000000   0.000000   0.000000   0.000000   0.000000
     H  256   0.000000   0.000000   0.000000   0.000000   0.000000   0.000000
     H  257   0.000000   0.000000   0.000000   0.000000   0.000000   0.000000
     H  258   0.000001   0.000000   0.000000   0.000000   0.000000   0.000003
     H  259   0.000006   0.000000   0.000000   0.000000   0.000000   0.000000
     H  260   0.000005   0.000000   0.000000   0.000000   0.000000   0.000000
     H  261   0.000000   0.000000   0.000000   0.000000   0.000000   0.000000
     H  262   0.000000   0.000000   0.000000   0.000000   0.000000   0.000000
     H  263   0.000000   0.000000   0.000000   0.000000   0.000000   0.000001
     H  264   0.000000   0.000000   0.000000   0.000000   0.000000   0.000000
1


                  C 31       C 32       C 33       C 34       C 35       C 36
 ------------------------------------------------------------------------------
     H  265   0.000000   0.000000   0.000000   0.000000   0.000000   0.000000
     H  266   0.000016   0.000000   0.000000   0.000003   0.000001   0.000030
     H  267   0.000002   0.000000   0.000001   0.000020   0.000002   0.000154
     H  268   0.000000   0.000000   0.000000   0.000000   0.000000   0.000000
     H  269   0.000000   0.000000   0.000000   0.000000   0.000000   0.000000
     H  270   0.000000   0.000000   0.000000   0.000000   0.000000   0.000000
     H  271   0.000005   0.000000   0.000000   0.000000   0.000000   0.000000
     H  272   0.000000   0.000000   0.000000   0.000001   0.000000   0.000021
     H  273   0.000000   0.000000   0.000003   0.000006   0.000003   0.000202
     H  274   0.000000   0.000000   0.000000   0.000000   0.000000   0.000000
     H  275   0.000000   0.000000   0.000000   0.000000   0.000000   0.000000
     H  276   0.000000   0.000000   0.000000   0.000000   0.000000   0.000000
     H  277   0.000000   0.000000   0.000000   0.000000   0.000000   0.000002
     H  278   0.000000   0.000050   0.000001   0.000000   0.000111   0.000001
     H  279   0.000000   0.000000   0.000000   0.000000   0.000001   0.000000
     H  280   0.000000   0.000000   0.000000   0.000000   0.000000   0.000000
     H  281   0.000000   0.000000   0.000000   0.000000   0.000000   0.000000
     H  282   0.000000   0.000000   0.000000   0.000000   0.000000   0.000000
     H  283   0.000000   0.000000   0.000000   0.000000   0.000000   0.000000
     H  284   0.000000   0.000000   0.000000   0.000000   0.000001   0.000000
     H  285   0.000000   0.000000   0.000000   0.000000   0.000000   0.000000
     H  286   0.000000   0.000000   0.000000   0.000000   0.000000   0.000000
     H  287   0.000000   0.000000   0.000000   0.000000   0.000000   0.000000
     H  288   0.000000   0.000000   0.000000   0.000000   0.000000   0.000000
     H  289   0.000000   0.000000   0.000000   0.000000   0.000000   0.000000
     H  290   0.000000   0.000000   0.000000   0.000000   0.000000   0.000000
     H  291   0.000000   0.000000   0.000000   0.000000   0.000006   0.000000
     H  292   0.000015   0.000007   0.000016   0.000195   0.000006   0.000010
     H  293   0.000000   0.000000   0.000000   0.000000   0.000000   0.000000
     H  294   0.000000   0.000000   0.000000   0.000000   0.000000   0.000000
     H  295   0.000000   0.000000   0.000000   0.000000   0.000000   0.000000
     H  296   0.000000   0.000000   0.000000   0.000000   0.000000   0.000000
     H  297   0.000008   0.000000   0.000000   0.000000   0.000000   0.000000
     H  298   0.000031   0.000000   0.000000   0.000000   0.000000   0.000002
     H  299   0.000000   0.000000   0.000000   0.000000   0.000000   0.000000
     H  300   0.000000   0.000000   0.000000   0.000000   0.000000   0.000000
     H  301   0.000000   0.000000   0.000000   0.000000   0.000000   0.000000
     H  302   0.000000   0.000000   0.000000   0.000000   0.000000   0.000000
     H  303   0.000000   0.000000   0.000000   0.000000   0.000000   0.000000
     H  304   0.000000   0.000000   0.000000   0.000000   0.000000   0.000000
     H  305   0.000000   0.000000   0.000000   0.000000   0.000000   0.000000
     H  306   0.000000   0.000000   0.000000   0.000000   0.000000   0.000000
     H  307   0.000000   0.000000   0.000000   0.000000   0.000000   0.000000
     H  308   0.000000   0.000000   0.000000   0.000000   0.000000   0.000000
     H  309   0.000000   0.000000   0.000000   0.000000   0.000000   0.000000
     H  310   0.000000   0.000000   0.000000   0.000000   0.000000   0.000000
     H  311   0.000000   0.000000   0.000000   0.000004   0.000000   0.000000
1


                  C 31       C 32       C 33       C 34       C 35       C 36
 ------------------------------------------------------------------------------
     H  312   0.000000   0.000000   0.000000   0.000000   0.000000   0.000000
     H  313   0.000000   0.000000   0.000000   0.000000   0.000000   0.000000
     H  314   0.000000   0.000000   0.000000   0.000000   0.000001   0.000001
1


                  C 37       C 38       C 39       C 40       C 41       C 42
 ------------------------------------------------------------------------------
     C   37   3.960435
     C   38   1.036211   3.938321
     C   39   0.000011   0.000029   3.955085
     C   40   0.000005   0.000018   1.417947   3.953845
     C   41   0.000059   0.000099   0.004222   1.437997   3.954699
     C   42   0.000002   0.000004   1.410913   0.005501   0.118955   3.942184
     C   43   0.000163   0.001271   0.121452   0.004835   1.379801   0.003872
     C   44   0.005915   0.006647   0.000368   0.004311   0.012366   0.008266
     C   45   0.008147   1.075449   0.000221   0.000360   0.003659   0.000431
     C   46   0.000003   0.000047   0.000001   0.000001   0.000003   0.000000
     C   47   0.000003   0.000252   0.000001   0.000004   0.000016   0.000001
     C   48   0.000003   0.000049   0.000001   0.000002   0.000002   0.000008
     C   49   0.000000   0.000012   0.000000   0.000000   0.000001   0.000000
     C   50   0.000001   0.000071   0.000000   0.000000   0.000000   0.000000
     C   51   0.000001   0.000067   0.000024   0.000014   0.000026   0.000020
     C   52   0.000364   0.003109   0.002735   0.000238   0.007227   0.000173
     C   53   0.000000   0.000002   0.000006   0.000001   0.000011   0.000000
     C   54   0.000000   0.000002   0.000001   0.000009   0.000062   0.000002
     C   55   0.000006   0.000048   0.000056   0.000003   0.000117   0.000001
     C   56   0.000000   0.000001   0.000001   0.000001   0.000002   0.000000
     C   57   0.000000   0.000003   0.000001   0.000001   0.000004   0.000000
     C   58   0.000002   0.000013   0.000034   0.000240   0.000837   0.000025
     C   59   0.000002   0.000513   0.000001   0.000005   0.000010   0.000018
     C   60   0.000000   0.000005   0.000000   0.000000   0.000000   0.000000
     C   61   0.000000   0.000002   0.000000   0.000000   0.000000   0.000000
     C   62   0.000000   0.000013   0.000000   0.000000   0.000000   0.000000
     C   63   0.000000   0.000006   0.000000   0.000000   0.000000   0.000000
     C   64   0.000000   0.000009   0.000000   0.000000   0.000000   0.000000
     C   65   0.000001   0.000305   0.000000   0.000000   0.000000   0.000000
     C   66   0.000001   0.000108   0.000005   0.000010   0.000033   0.000001
     C   67   0.000075   0.017109   0.000001   0.000001   0.000001   0.000002
     C   68   0.000000   0.000000   0.000000   0.000000   0.000000   0.000000
     C   69   0.000000   0.000000   0.000000   0.000000   0.000000   0.000000
     C   70   0.000000   0.000000   0.000000   0.000000   0.000000   0.000000
     C   71   0.000000   0.000000   0.000000   0.000000   0.000000   0.000000
     C   72   0.000000   0.000000   0.000000   0.000000   0.000000   0.000000
     C   73   0.000000   0.000000   0.000000   0.000000   0.000000   0.000000
     C   74   0.000000   0.000000   0.000000   0.000000   0.000000   0.000000
     C   75   0.000000   0.000046   0.000000   0.000000   0.000000   0.000000
     C   76   0.000000   0.000003   0.000000   0.000000   0.000000   0.000000
     C   77   0.000000   0.000002   0.000000   0.000000   0.000000   0.000000
     C   78   0.000000   0.000011   0.000000   0.000000   0.000000   0.000000
     C   79   0.000000   0.000001   0.000000   0.000000   0.000000   0.000000
     C   80   0.000000   0.000000   0.000000   0.000000   0.000000   0.000000
     C   81   0.000000   0.000000   0.000000   0.000000   0.000000   0.000000
     C   82   0.000000   0.000000   0.000000   0.000000   0.000000   0.000000
1


                  C 37       C 38       C 39       C 40       C 41       C 42
 ------------------------------------------------------------------------------
     C   83   0.000000   0.000000   0.000000   0.000000   0.000000   0.000000
     C   84   0.000000   0.000000   0.000000   0.000000   0.000000   0.000000
     C   85   0.000000   0.000000   0.000000   0.000000   0.000000   0.000000
     C   86   0.000000   0.000000   0.000000   0.000000   0.000000   0.000000
     C   87   0.000000   0.000000   0.000000   0.000000   0.000000   0.000000
     C   88   0.000000   0.000000   0.000000   0.000000   0.000000   0.000000
     C   89   0.000000   0.000000   0.000000   0.000000   0.000000   0.000000
     C   90   0.000000   0.000000   0.000000   0.000000   0.000000   0.000000
     C   91   0.000000   0.000000   0.000000   0.000000   0.000000   0.000000
     C   92   0.000000   0.000000   0.000000   0.000000   0.000000   0.000000
     C   93   0.000000   0.000000   0.000000   0.000000   0.000000   0.000000
     C   94   0.000000   0.000000   0.000000   0.000000   0.000000   0.000000
     C   95   0.000000   0.000000   0.000000   0.000000   0.000000   0.000000
     C   96   0.000000   0.000000   0.000000   0.000000   0.000000   0.000000
     C   97   0.000000   0.000000   0.000000   0.000000   0.000000   0.000000
     C   98   0.000002   0.000000   0.000000   0.000000   0.000000   0.000000
     C   99   0.000000   0.000000   0.000000   0.000000   0.000000   0.000000
     C  100   0.000001   0.000000   0.000000   0.000000   0.000000   0.000000
     C  101   0.000001   0.000000   0.000000   0.000000   0.000000   0.000000
     C  102   0.000000   0.000000   0.000000   0.000000   0.000000   0.000000
     C  103   0.000002   0.000000   0.000000   0.000000   0.000000   0.000000
     C  104   0.000051   0.000003   0.000000   0.000000   0.000000   0.000000
     C  105   0.000341   0.000003   0.000000   0.000000   0.000000   0.000000
     C  106   0.000003   0.000005   0.000015   0.000004   0.000002   0.000428
     C  107   0.000002   0.000002   0.000273   0.000035   0.000014   0.009541
     C  108   0.000000   0.000002   0.000028   0.000010   0.000002   0.001049
     C  109   0.000006   0.000002   0.000004   0.000001   0.000000   0.000101
     C  110   0.000001   0.000001   0.000005   0.000001   0.000000   0.000070
     C  111   0.000006   0.000000   0.000000   0.000000   0.000000   0.000007
     C  112   0.000006   0.000001   0.000000   0.000000   0.000000   0.000000
     C  113   0.000000   0.000000   0.000000   0.000000   0.000000   0.000000
     C  114   0.000000   0.000000   0.000000   0.000000   0.000000   0.000000
     C  115   0.000000   0.000000   0.000000   0.000000   0.000000   0.000000
     C  116   0.000000   0.000000   0.000000   0.000000   0.000000   0.000000
     C  117   0.000000   0.000000   0.000000   0.000000   0.000000   0.000000
     C  118   0.000000   0.000002   0.000000   0.000000   0.000000   0.000000
     C  119   0.000000   0.000001   0.000000   0.000000   0.000000   0.000002
     C  120   0.000000   0.000001   0.000000   0.000002   0.000000   0.000000
     C  121   0.000000   0.000004   0.000000   0.000002   0.000000   0.000000
     C  122   0.000000   0.000021   0.000000   0.000000   0.000000   0.000000
     C  123   0.000000   0.000001   0.000002   0.000042   0.000001   0.000000
     C  124   0.000000   0.000001   0.000000   0.000010   0.000000   0.000000
     C  125   0.000001   0.000112   0.000000   0.000000   0.000000   0.000000
     C  126   0.000002   0.000472   0.000000   0.000000   0.000000   0.000000
     C  127   0.000003   0.000628   0.000000   0.000000   0.000000   0.000000
     C  128   0.000000   0.000041   0.000000   0.000000   0.000000   0.000000
     C  129   0.000004   0.001008   0.000000   0.000000   0.000000   0.000000
1


                  C 37       C 38       C 39       C 40       C 41       C 42
 ------------------------------------------------------------------------------
     C  130   0.000000   0.000006   0.000000   0.000000   0.000000   0.000000
     C  131   0.000003   0.000692   0.000000   0.000000   0.000000   0.000000
     C  132   0.000142   0.032125   0.000001   0.000001   0.000001   0.000004
     C  133   0.000006   0.001384   0.000000   0.000000   0.000000   0.000000
     C  134   0.000010   0.002315   0.000000   0.000000   0.000000   0.000001
     C  135   0.000000   0.000000   0.000000   0.000000   0.000000   0.000000
     C  136   0.000000   0.000000   0.000000   0.000000   0.000000   0.000000
     C  137   0.000000   0.000000   0.000000   0.000000   0.000000   0.000000
     C  138   0.000000   0.000000   0.000000   0.000000   0.000000   0.000000
     C  139   0.000000   0.000000   0.000000   0.000000   0.000000   0.000000
     C  140   0.000003   0.000000   0.000000   0.000000   0.000000   0.000000
     C  141   0.000021   0.000001   0.000000   0.000000   0.000000   0.000000
     C  142   0.000000   0.000000   0.000000   0.000000   0.000000   0.000000
     C  143   0.000000   0.000001   0.000000   0.000000   0.000000   0.000000
     C  144   0.000000   0.000000   0.000000   0.000000   0.000000   0.000000
     C  145   0.000000   0.000001   0.000000   0.000000   0.000000   0.000000
     C  146   0.000000   0.000000   0.000000   0.000000   0.000000   0.000000
     C  147   0.000000   0.000000   0.000000   0.000000   0.000000   0.000000
     C  148   0.000000   0.000000   0.000000   0.000000   0.000000   0.000000
     C  149   0.000000   0.000000   0.000000   0.000000   0.000000   0.000000
     C  150   0.000000   0.000000   0.000000   0.000000   0.000000   0.000000
     C  151   0.000000   0.000000   0.000000   0.000000   0.000000   0.000000
     C  152   0.000000   0.000000   0.000000   0.000000   0.000000   0.000000
     C  153   0.000000   0.000000   0.000000   0.000000   0.000000   0.000000
     C  154   0.000000   0.000000   0.000000   0.000000   0.000000   0.000000
     C  155   0.000000   0.000000   0.000000   0.000000   0.000000   0.000000
     C  156   0.000010   0.002282   0.000000   0.000000   0.000000   0.000000
     C  157   0.000012   0.002586   0.000000   0.000000   0.000000   0.000000
     C  158   0.000114   0.025830   0.000001   0.000001   0.000001   0.000003
     C  159   0.000099   0.021947   0.000001   0.000001   0.000001   0.000002
     C  160   0.000032   0.007033   0.000000   0.000000   0.000000   0.000001
     C  161   0.000002   0.000487   0.000000   0.000000   0.000000   0.000000
     C  162   0.002894   0.658730   0.000017   0.000017   0.000016   0.000076
     N  163   0.000000   0.000000   0.000000   0.000000   0.000000   0.000000
     N  164   0.000000   0.000000   0.000000   0.000000   0.000000   0.000000
     N  165   0.002405   0.000034   0.000062   0.000001   0.000001   0.000021
     N  166   0.005496   0.000210   0.000000   0.000000   0.000000   0.000000
     N  167   0.000035   0.000439   0.014397   0.105084   0.014828   1.431040
     N  168   0.000001   0.000012   0.000000   0.000000   0.000001   0.000000
     N  169   0.000000   0.000003   0.000005   0.000001   0.000010   0.000000
     N  170   0.000000   0.000016   0.000000   0.000000   0.000000   0.000000
     N  171   0.000000   0.000000   0.000000   0.000000   0.000000   0.000000
     N  172   0.000000   0.000005   0.000000   0.000000   0.000000   0.000000
     N  173   0.000000   0.000000   0.000000   0.000000   0.000000   0.000000
     N  174   0.000000   0.000000   0.000000   0.000000   0.000000   0.000000
     N  175   0.000001   0.000000   0.000004   0.000001   0.000001   0.000091
     N  176   0.000000   0.000000   0.000000   0.000000   0.000000   0.000000
1


                  C 37       C 38       C 39       C 40       C 41       C 42
 ------------------------------------------------------------------------------
     N  177   0.000000   0.000000   0.000000   0.000030   0.000000   0.000000
     N  178   0.000003   0.000687   0.000000   0.000000   0.000000   0.000000
     N  179   0.000000   0.000000   0.000000   0.000000   0.000000   0.000000
     N  180   0.000000   0.000000   0.000000   0.000000   0.000000   0.000000
     N  181   0.000000   0.000000   0.000000   0.000000   0.000000   0.000000
     N  182   0.000036   0.007810   0.000000   0.000000   0.000000   0.000001
     H  183   0.000000   0.000000   0.000000   0.000000   0.000000   0.000000
     H  184   0.000000   0.000000   0.000000   0.000001   0.000000   0.000000
     H  185   0.000000   0.000000   0.000000   0.000000   0.000000   0.000000
     H  186   0.000000   0.000000   0.000000   0.000000   0.000000   0.000000
     H  187   0.000000   0.000000   0.000000   0.000000   0.000000   0.000000
     H  188   0.000000   0.000000   0.000000   0.000000   0.000000   0.000000
     H  189   0.000000   0.000000   0.000000   0.000000   0.000000   0.000000
     H  190   0.000000   0.000000   0.000000   0.000000   0.000000   0.000000
     H  191   0.000000   0.000000   0.000000   0.000000   0.000000   0.000000
     H  192   0.000000   0.000000   0.000000   0.000000   0.000000   0.000000
     H  193   0.000006   0.000000   0.000000   0.000000   0.000000   0.000000
     H  194   0.000001   0.000000   0.000000   0.000000   0.000000   0.000000
     H  195   0.000189   0.000092   0.000000   0.000000   0.000000   0.000000
     H  196   0.000033   0.000000   0.000000   0.000000   0.000000   0.000000
     H  197   0.000010   0.000002   0.000000   0.000000   0.000000   0.000000
     H  198   0.000015   0.000001   0.000000   0.000000   0.000000   0.000000
     H  199   0.000000   0.000000   0.000000   0.000000   0.000000   0.000000
     H  200   0.000000   0.000000   0.000000   0.000000   0.000000   0.000000
     H  201   0.000018   0.000272   0.000000   0.000000   0.000000   0.000000
     H  202   0.000011   0.000004   0.000000   0.000000   0.000000   0.000000
     H  203   0.002394   0.000144   0.000000   0.000000   0.000000   0.000000
     H  204   0.000048   0.000042   0.000000   0.000000   0.000000   0.000000
     H  205   0.000036   0.000007   0.000000   0.000000   0.000000   0.000000
     H  206   0.001744   0.000228   0.000000   0.000000   0.000000   0.000000
     H  207   0.000366   0.000007   0.000000   0.000000   0.000000   0.000000
     H  208   0.000133   0.000003   0.000000   0.000000   0.000000   0.000000
     H  209   0.924709   0.005320   0.000001   0.000001   0.000003   0.000000
     H  210   0.007393   0.952071   0.000004   0.000001   0.000027   0.000002
     H  211   0.001087   0.000022   0.000000   0.000000   0.000000   0.000000
     H  212   0.000000   0.000008   0.004993   0.004556   0.960009   0.000141
     H  213   0.000001   0.000002   0.005004   0.962975   0.005182   0.004853
     H  214   0.000000   0.000000   0.961988   0.004750   0.004878   0.004854
     H  215   0.000000   0.000004   0.008655   0.004552   0.000067   0.941042
     H  216   0.000043   0.002019   0.001344   0.000053   0.002358   0.000260
     H  217   0.000979   0.005758   0.000013   0.000014   0.000134   0.000033
     H  218   0.001266   0.006132   0.000007   0.000047   0.000259   0.000008
     H  219   0.000000   0.000000   0.000000   0.000000   0.000000   0.000000
     H  220   0.000000   0.000000   0.000000   0.000000   0.000000   0.000000
     H  221   0.000067   0.000227   0.000001   0.000015   0.000468   0.000009
     H  222   0.000011   0.000020   0.000133   0.000030   0.000293   0.000098
     H  223   0.000000   0.000000   0.000000   0.000000   0.000000   0.000000
1


                  C 37       C 38       C 39       C 40       C 41       C 42
 ------------------------------------------------------------------------------
     H  224   0.000000   0.000001   0.000000   0.000000   0.000000   0.000001
     H  225   0.000000   0.000001   0.000001   0.000001   0.000005   0.000000
     H  226   0.000000   0.000000   0.000000   0.000000   0.000000   0.000000
     H  227   0.000000   0.000007   0.000051   0.000097   0.000617   0.000067
     H  228   0.000000   0.000021   0.000000   0.000000   0.000001   0.000007
     H  229   0.000000   0.000000   0.000000   0.000000   0.000000   0.000000
     H  230   0.000000   0.000000   0.000000   0.000000   0.000000   0.000000
     H  231   0.000000   0.000000   0.000000   0.000000   0.000000   0.000000
     H  232   0.000000   0.000000   0.000000   0.000000   0.000000   0.000000
     H  233   0.000001   0.000199   0.000000   0.000000   0.000001   0.000000
     H  234   0.000000   0.000007   0.000000   0.000000   0.000000   0.000000
     H  235   0.000000   0.000091   0.000000   0.000000   0.000000   0.000000
     H  236   0.000005   0.001025   0.000000   0.000000   0.000000   0.000000
     H  237   0.000000   0.000000   0.000000   0.000000   0.000000   0.000000
     H  238   0.000000   0.000000   0.000000   0.000000   0.000000   0.000000
     H  239   0.000000   0.000000   0.000000   0.000000   0.000000   0.000000
     H  240   0.000000   0.000000   0.000000   0.000000   0.000000   0.000000
     H  241   0.000000   0.000000   0.000000   0.000000   0.000000   0.000000
     H  242   0.000000   0.000000   0.000000   0.000000   0.000000   0.000000
     H  243   0.000000   0.000001   0.000000   0.000000   0.000000   0.000000
     H  244   0.000000   0.000001   0.000000   0.000000   0.000000   0.000000
     H  245   0.000000   0.000000   0.000000   0.000000   0.000000   0.000000
     H  246   0.000000   0.000000   0.000000   0.000000   0.000000   0.000000
     H  247   0.000000   0.000000   0.000000   0.000000   0.000000   0.000000
     H  248   0.000000   0.000000   0.000000   0.000000   0.000000   0.000000
     H  249   0.000000   0.000000   0.000000   0.000000   0.000000   0.000000
     H  250   0.000000   0.000000   0.000000   0.000000   0.000000   0.000000
     H  251   0.000000   0.000000   0.000000   0.000000   0.000000   0.000000
     H  252   0.000000   0.000000   0.000000   0.000000   0.000000   0.000000
     H  253   0.000000   0.000000   0.000000   0.000000   0.000000   0.000000
     H  254   0.000000   0.000000   0.000000   0.000000   0.000000   0.000000
     H  255   0.000000   0.000000   0.000000   0.000000   0.000000   0.000000
     H  256   0.000000   0.000000   0.000000   0.000000   0.000000   0.000000
     H  257   0.000000   0.000000   0.000000   0.000000   0.000000   0.000000
     H  258   0.000000   0.000000   0.000000   0.000000   0.000000   0.000000
     H  259   0.000001   0.000000   0.000000   0.000000   0.000000   0.000000
     H  260   0.000000   0.000000   0.000000   0.000000   0.000000   0.000000
     H  261   0.000000   0.000000   0.000000   0.000000   0.000000   0.000000
     H  262   0.000000   0.000000   0.000000   0.000000   0.000000   0.000000
     H  263   0.000000   0.000000   0.000000   0.000000   0.000000   0.000000
     H  264   0.000000   0.000000   0.000000   0.000000   0.000000   0.000000
     H  265   0.000000   0.000000   0.000000   0.000000   0.000000   0.000000
     H  266   0.000001   0.000001   0.000000   0.000000   0.000000   0.000000
     H  267   0.000002   0.000012   0.000000   0.000000   0.000000   0.000000
     H  268   0.000000   0.000000   0.000000   0.000000   0.000000   0.000000
     H  269   0.000000   0.000001   0.000001   0.000000   0.000000   0.000018
     H  270   0.000000   0.000000   0.000013   0.000003   0.000000   0.000096
1


                  C 37       C 38       C 39       C 40       C 41       C 42
 ------------------------------------------------------------------------------
     H  271   0.000000   0.000000   0.000000   0.000000   0.000000   0.000010
     H  272   0.000001   0.000000   0.000000   0.000000   0.000000   0.000000
     H  273   0.000006   0.000000   0.000000   0.000000   0.000000   0.000000
     H  274   0.000000   0.000000   0.000000   0.000000   0.000000   0.000000
     H  275   0.000000   0.000000   0.000000   0.000000   0.000000   0.000000
     H  276   0.000000   0.000000   0.000000   0.000000   0.000000   0.000000
     H  277   0.000000   0.000000   0.000000   0.000000   0.000000   0.000000
     H  278   0.000000   0.000000   0.000000   0.000000   0.000000   0.000000
     H  279   0.000000   0.000000   0.000000   0.000000   0.000000   0.000000
     H  280   0.000000   0.000000   0.000000   0.000000   0.000000   0.000000
     H  281   0.000000   0.000000   0.000000   0.000000   0.000000   0.000000
     H  282   0.000000   0.000000   0.000000   0.000000   0.000000   0.000000
     H  283   0.000000   0.000002   0.000000   0.000000   0.000000   0.000000
     H  284   0.000000   0.000014   0.000000   0.000000   0.000000   0.000000
     H  285   0.000000   0.000000   0.000000   0.000000   0.000000   0.000000
     H  286   0.000000   0.000000   0.000000   0.000000   0.000000   0.000000
     H  287   0.000000   0.000009   0.000000   0.000000   0.000000   0.000000
     H  288   0.000000   0.000001   0.000000   0.000000   0.000000   0.000000
     H  289   0.000000   0.000000   0.000000   0.000000   0.000000   0.000000
     H  290   0.000000   0.000035   0.000000   0.000000   0.000000   0.000000
     H  291   0.000000   0.000012   0.000000   0.000000   0.000000   0.000000
     H  292   0.000114   0.026245   0.000001   0.000001   0.000001   0.000003
     H  293   0.000000   0.000006   0.000000   0.000000   0.000000   0.000000
     H  294   0.000000   0.000000   0.000000   0.000000   0.000000   0.000000
     H  295   0.000000   0.000000   0.000000   0.000000   0.000000   0.000000
     H  296   0.000000   0.000000   0.000000   0.000000   0.000000   0.000000
     H  297   0.000000   0.000000   0.000000   0.000000   0.000000   0.000000
     H  298   0.000000   0.000000   0.000000   0.000000   0.000000   0.000000
     H  299   0.000000   0.000000   0.000000   0.000000   0.000000   0.000000
     H  300   0.000000   0.000000   0.000000   0.000000   0.000000   0.000000
     H  301   0.000000   0.000000   0.000000   0.000000   0.000000   0.000000
     H  302   0.000000   0.000000   0.000000   0.000000   0.000000   0.000000
     H  303   0.000000   0.000000   0.000000   0.000000   0.000000   0.000000
     H  304   0.000000   0.000000   0.000000   0.000000   0.000000   0.000000
     H  305   0.000000   0.000000   0.000000   0.000000   0.000000   0.000000
     H  306   0.000000   0.000000   0.000000   0.000000   0.000000   0.000000
     H  307   0.000000   0.000000   0.000000   0.000000   0.000000   0.000000
     H  308   0.000000   0.000000   0.000000   0.000000   0.000000   0.000000
     H  309   0.000000   0.000000   0.000000   0.000000   0.000000   0.000000
     H  310   0.000000   0.000033   0.000000   0.000000   0.000000   0.000000
     H  311   0.000003   0.000573   0.000000   0.000000   0.000000   0.000000
     H  312   0.000000   0.000000   0.000000   0.000000   0.000000   0.000000
     H  313   0.000000   0.000002   0.000000   0.000000   0.000000   0.000000
     H  314   0.000000   0.000014   0.000000   0.000000   0.000000   0.000000
1


                  C 43       C 44       C 45       C 46       C 47       C 48
 ------------------------------------------------------------------------------
     C   43   3.943764
     C   44   0.966230   3.957716
     C   45   0.003979   0.979223   3.966396
     C   46   0.000021   0.000044   0.000787   3.954338
     C   47   0.000022   0.000135   0.000668   1.395738   3.961680
     C   48   0.000007   0.000034   0.001175   0.005605   1.414998   3.950905
     C   49   0.000005   0.000010   0.000035   1.416909   0.004603   0.118623
     C   50   0.000001   0.000002   0.000196   0.120224   0.004933   1.398398
     C   51   0.000948   0.004391   0.000953   0.006681   0.978970   0.006862
     C   52   0.004731   0.970190   0.004904   0.006581   0.005969   0.005338
     C   53   0.000004   0.000189   0.000037   0.000501   0.000248   0.000531
     C   54   0.000018   0.000052   0.000007   0.000150   0.001258   0.000277
     C   55   0.000017   0.006641   0.000034   0.005885   0.004779   0.007289
     C   56   0.000001   0.000024   0.000003   0.000113   0.000116   0.000025
     C   57   0.000010   0.000313   0.000001   0.000295   0.001987   0.000187
     C   58   0.000468   0.002494   0.000033   0.004582   0.006413   0.002657
     C   59   0.000035   0.000035   0.000009   0.000092   0.002411   0.009398
     C   60   0.000000   0.000000   0.000000   0.000000   0.000000   0.000000
     C   61   0.000000   0.000000   0.000000   0.000000   0.000000   0.000000
     C   62   0.000000   0.000000   0.000000   0.000000   0.000000   0.000001
     C   63   0.000000   0.000000   0.000000   0.000000   0.000000   0.000000
     C   64   0.000000   0.000000   0.000000   0.000000   0.000001   0.000001
     C   65   0.000001   0.000002   0.000004   0.000001   0.000017   0.000058
     C   66   0.000011   0.000043   0.000003   0.000091   0.000060   0.000448
     C   67   0.000009   0.000004   0.000230   0.000006   0.000061   0.000122
     C   68   0.000000   0.000000   0.000000   0.000000   0.000000   0.000000
     C   69   0.000000   0.000000   0.000000   0.000000   0.000000   0.000000
     C   70   0.000000   0.000000   0.000000   0.000000   0.000000   0.000000
     C   71   0.000000   0.000000   0.000000   0.000000   0.000000   0.000000
     C   72   0.000000   0.000000   0.000000   0.000000   0.000000   0.000000
     C   73   0.000000   0.000000   0.000000   0.000000   0.000000   0.000000
     C   74   0.000000   0.000000   0.000000   0.000000   0.000000   0.000000
     C   75   0.000000   0.000000   0.000000   0.000001   0.000000   0.000001
     C   76   0.000000   0.000000   0.000000   0.000000   0.000000   0.000000
     C   77   0.000000   0.000000   0.000000   0.000000   0.000000   0.000000
     C   78   0.000000   0.000000   0.000000   0.000010   0.000007   0.000036
     C   79   0.000000   0.000000   0.000000   0.000000   0.000000   0.000001
     C   80   0.000000   0.000000   0.000000   0.000000   0.000000   0.000000
     C   81   0.000000   0.000000   0.000000   0.000000   0.000000   0.000000
     C   82   0.000000   0.000000   0.000000   0.000000   0.000000   0.000000
     C   83   0.000000   0.000000   0.000000   0.000000   0.000000   0.000000
     C   84   0.000000   0.000000   0.000000   0.000000   0.000000   0.000000
     C   85   0.000000   0.000000   0.000000   0.000000   0.000000   0.000000
     C   86   0.000000   0.000000   0.000000   0.000000   0.000000   0.000000
     C   87   0.000000   0.000000   0.000000   0.000000   0.000000   0.000000
     C   88   0.000000   0.000000   0.000000   0.000000   0.000000   0.000000
1


                  C 43       C 44       C 45       C 46       C 47       C 48
 ------------------------------------------------------------------------------
     C   89   0.000000   0.000000   0.000000   0.000000   0.000000   0.000000
     C   90   0.000000   0.000000   0.000000   0.000000   0.000000   0.000000
     C   91   0.000000   0.000000   0.000000   0.000000   0.000000   0.000000
     C   92   0.000000   0.000000   0.000000   0.000000   0.000000   0.000000
     C   93   0.000000   0.000000   0.000000   0.000000   0.000000   0.000000
     C   94   0.000000   0.000000   0.000000   0.000000   0.000000   0.000000
     C   95   0.000000   0.000000   0.000000   0.000000   0.000000   0.000000
     C   96   0.000000   0.000000   0.000000   0.000000   0.000000   0.000000
     C   97   0.000000   0.000000   0.000000   0.000000   0.000000   0.000000
     C   98   0.000000   0.000000   0.000000   0.000000   0.000000   0.000000
     C   99   0.000000   0.000000   0.000000   0.000000   0.000000   0.000000
     C  100   0.000000   0.000000   0.000000   0.000000   0.000000   0.000000
     C  101   0.000000   0.000000   0.000000   0.000000   0.000000   0.000000
     C  102   0.000000   0.000000   0.000000   0.000000   0.000000   0.000000
     C  103   0.000000   0.000000   0.000000   0.000000   0.000000   0.000000
     C  104   0.000000   0.000000   0.000000   0.000000   0.000000   0.000000
     C  105   0.000000   0.000000   0.000002   0.000000   0.000000   0.000000
     C  106   0.000011   0.000001   0.000000   0.000000   0.000000   0.000000
     C  107   0.000151   0.000008   0.000001   0.000000   0.000000   0.000000
     C  108   0.000007   0.000000   0.000013   0.000000   0.000000   0.000001
     C  109   0.000002   0.000000   0.000000   0.000000   0.000000   0.000000
     C  110   0.000002   0.000000   0.000000   0.000000   0.000000   0.000000
     C  111   0.000000   0.000000   0.000003   0.000000   0.000000   0.000000
     C  112   0.000000   0.000000   0.000000   0.000000   0.000000   0.000000
     C  113   0.000000   0.000000   0.000000   0.000000   0.000000   0.000000
     C  114   0.000000   0.000000   0.000000   0.000000   0.000000   0.000000
     C  115   0.000000   0.000000   0.000000   0.000000   0.000000   0.000000
     C  116   0.000000   0.000000   0.000000   0.000000   0.000000   0.000000
     C  117   0.000000   0.000000   0.000000   0.000000   0.000000   0.000000
     C  118   0.000000   0.000000   0.000000   0.000000   0.000000   0.000000
     C  119   0.000000   0.000000   0.000000   0.000000   0.000000   0.000000
     C  120   0.000000   0.000000   0.000000   0.000000   0.000000   0.000000
     C  121   0.000000   0.000000   0.000000   0.000000   0.000000   0.000000
     C  122   0.000000   0.000000   0.000000   0.000000   0.000000   0.000000
     C  123   0.000000   0.000000   0.000000   0.000000   0.000000   0.000000
     C  124   0.000000   0.000000   0.000000   0.000000   0.000000   0.000000
     C  125   0.000000   0.000000   0.000002   0.000000   0.000000   0.000000
     C  126   0.000000   0.000000   0.000006   0.000000   0.000000   0.000000
     C  127   0.000000   0.000000   0.000008   0.000000   0.000000   0.000001
     C  128   0.000000   0.000000   0.000000   0.000000   0.000000   0.000000
     C  129   0.000000   0.000000   0.000013   0.000000   0.000000   0.000003
     C  130   0.000000   0.000000   0.000000   0.000000   0.000000   0.000000
     C  131   0.000000   0.000000   0.000008   0.000000   0.000001   0.000014
     C  132   0.000016   0.000006   0.000422   0.000005   0.000004   0.000063
     C  133   0.000001   0.000000   0.000022   0.000001   0.000000   0.000008
     C  134   0.000001   0.000001   0.000019   0.000018   0.000036   0.001622
     C  135   0.000000   0.000000   0.000000   0.000000   0.000000   0.000000
1


                  C 43       C 44       C 45       C 46       C 47       C 48
 ------------------------------------------------------------------------------
     C  136   0.000000   0.000000   0.000000   0.000000   0.000000   0.000000
     C  137   0.000000   0.000000   0.000000   0.000000   0.000000   0.000000
     C  138   0.000000   0.000000   0.000000   0.000000   0.000000   0.000000
     C  139   0.000000   0.000000   0.000000   0.000000   0.000000   0.000000
     C  140   0.000000   0.000000   0.000000   0.000000   0.000000   0.000000
     C  141   0.000000   0.000000   0.000000   0.000000   0.000000   0.000000
     C  142   0.000000   0.000000   0.000000   0.000000   0.000000   0.000000
     C  143   0.000000   0.000000   0.000000   0.000000   0.000000   0.000000
     C  144   0.000000   0.000000   0.000000   0.000000   0.000000   0.000000
     C  145   0.000000   0.000000   0.000000   0.000000   0.000000   0.000000
     C  146   0.000000   0.000000   0.000000   0.000000   0.000000   0.000000
     C  147   0.000000   0.000000   0.000000   0.000000   0.000000   0.000000
     C  148   0.000000   0.000000   0.000000   0.000000   0.000000   0.000000
     C  149   0.000000   0.000000   0.000000   0.000000   0.000000   0.000000
     C  150   0.000000   0.000000   0.000000   0.000000   0.000000   0.000000
     C  151   0.000000   0.000000   0.000000   0.000000   0.000000   0.000000
     C  152   0.000000   0.000000   0.000000   0.000000   0.000000   0.000000
     C  153   0.000000   0.000000   0.000000   0.000000   0.000000   0.000000
     C  154   0.000000   0.000000   0.000000   0.000000   0.000000   0.000000
     C  155   0.000000   0.000000   0.000000   0.000000   0.000000   0.000000
     C  156   0.000001   0.000000   0.000028   0.000001   0.000000   0.000001
     C  157   0.000001   0.000000   0.000033   0.000001   0.000000   0.000001
     C  158   0.000013   0.000005   0.000345   0.000006   0.000001   0.000008
     C  159   0.000010   0.000004   0.000267   0.000005   0.000001   0.000007
     C  160   0.000003   0.000001   0.000087   0.000002   0.000000   0.000003
     C  161   0.000000   0.000000   0.000006   0.000001   0.000001   0.000021
     C  162   0.000334   0.000125   0.008836   0.000164   0.000038   0.000289
     N  163   0.000000   0.000000   0.000000   0.000000   0.000000   0.000000
     N  164   0.000000   0.000000   0.000000   0.000000   0.000000   0.000000
     N  165   0.000000   0.000002   0.000017   0.000000   0.000000   0.000000
     N  166   0.000003   0.000005   0.000174   0.000001   0.000001   0.000002
     N  167   1.421686   0.015051   0.004734   0.000003   0.000007   0.000038
     N  168   0.000001   0.000015   0.000080   0.014752   0.107889   0.014651
     N  169   0.000001   0.000326   0.000003   0.000244   0.000408   0.000199
     N  170   0.000000   0.000000   0.000000   0.000000   0.000000   0.000000
     N  171   0.000000   0.000000   0.000000   0.000000   0.000000   0.000000
     N  172   0.000000   0.000000   0.000000   0.000000   0.000000   0.000001
     N  173   0.000000   0.000000   0.000000   0.000000   0.000000   0.000000
     N  174   0.000000   0.000000   0.000000   0.000000   0.000000   0.000000
     N  175   0.000002   0.000000   0.000000   0.000000   0.000000   0.000000
     N  176   0.000000   0.000000   0.000000   0.000000   0.000000   0.000000
     N  177   0.000000   0.000000   0.000000   0.000000   0.000000   0.000000
     N  178   0.000000   0.000000   0.000009   0.000000   0.000000   0.000002
     N  179   0.000000   0.000000   0.000000   0.000000   0.000000   0.000000
     N  180   0.000000   0.000000   0.000000   0.000000   0.000000   0.000000
     N  181   0.000000   0.000000   0.000000   0.000000   0.000000   0.000000
     N  182   0.000004   0.000002   0.000094   0.000002   0.000000   0.000003
1


                  C 43       C 44       C 45       C 46       C 47       C 48
 ------------------------------------------------------------------------------
     H  183   0.000000   0.000000   0.000000   0.000000   0.000000   0.000000
     H  184   0.000000   0.000000   0.000000   0.000000   0.000000   0.000000
     H  185   0.000000   0.000000   0.000000   0.000000   0.000000   0.000000
     H  186   0.000000   0.000000   0.000000   0.000000   0.000000   0.000000
     H  187   0.000000   0.000000   0.000000   0.000000   0.000000   0.000000
     H  188   0.000000   0.000000   0.000000   0.000000   0.000000   0.000000
     H  189   0.000000   0.000000   0.000000   0.000000   0.000000   0.000000
     H  190   0.000000   0.000000   0.000000   0.000000   0.000000   0.000000
     H  191   0.000000   0.000000   0.000000   0.000000   0.000000   0.000000
     H  192   0.000000   0.000000   0.000000   0.000000   0.000000   0.000000
     H  193   0.000000   0.000000   0.000000   0.000000   0.000000   0.000000
     H  194   0.000000   0.000000   0.000000   0.000000   0.000000   0.000000
     H  195   0.000000   0.000001   0.000006   0.000000   0.000000   0.000000
     H  196   0.000000   0.000000   0.000000   0.000000   0.000000   0.000000
     H  197   0.000000   0.000000   0.000000   0.000000   0.000000   0.000000
     H  198   0.000000   0.000000   0.000000   0.000000   0.000000   0.000000
     H  199   0.000000   0.000000   0.000000   0.000000   0.000000   0.000000
     H  200   0.000000   0.000000   0.000000   0.000000   0.000000   0.000000
     H  201   0.000001   0.000001   0.000005   0.000000   0.000000   0.000000
     H  202   0.000000   0.000000   0.000000   0.000000   0.000000   0.000000
     H  203   0.000000   0.000003   0.000004   0.000000   0.000000   0.000000
     H  204   0.000000   0.000000   0.000010   0.000000   0.000000   0.000000
     H  205   0.000000   0.000000   0.000000   0.000000   0.000000   0.000000
     H  206   0.000000   0.000002   0.000088   0.000009   0.000000   0.000000
     H  207   0.000000   0.000000   0.000005   0.000001   0.000000   0.000003
     H  208   0.000000   0.000000   0.000001   0.000000   0.000000   0.000000
     H  209   0.000044   0.000066   0.002019   0.000002   0.000009   0.000002
     H  210   0.000017   0.002263   0.006976   0.000004   0.000005   0.000008
     H  211   0.000000   0.000000   0.000015   0.000000   0.000000   0.000000
     H  212   0.005347   0.001114   0.000006   0.000000   0.000001   0.000000
     H  213   0.004964   0.000439   0.000071   0.000000   0.000000   0.000000
     H  214   0.000107   0.000143   0.000012   0.000000   0.000000   0.000000
     H  215   0.008523   0.000350   0.000033   0.000000   0.000000   0.000000
     H  216   0.003141   0.960442   0.002330   0.000064   0.000047   0.000069
     H  217   0.001813   0.002041   0.924021   0.000003   0.000002   0.000145
     H  218   0.002571   0.002351   0.919234   0.000280   0.002446   0.000704
     H  219   0.000001   0.000002   0.000007   0.959586   0.005139   0.004322
     H  220   0.000000   0.000000   0.000001   0.008942   0.004595   0.000033
     H  221   0.000375   0.002162   0.005225   0.000273   0.004009   0.000413
     H  222   0.004881   0.002122   0.000445   0.000762   0.001072   0.000044
     H  223   0.000000   0.000000   0.000002   0.000037   0.004523   0.008984
     H  224   0.000004   0.000005   0.000015   0.004464   0.004908   0.946097
     H  225   0.000000   0.000031   0.000004   0.000029   0.000162   0.000052
     H  226   0.000000   0.000007   0.000000   0.000010   0.000007   0.000008
     H  227   0.001765   0.000180   0.000004   0.000212   0.001985   0.000014
     H  228   0.000001   0.000013   0.000001   0.000032   0.000206   0.000545
     H  229   0.000000   0.000006   0.000000   0.000012   0.000417   0.000018
1


                  C 43       C 44       C 45       C 46       C 47       C 48
 ------------------------------------------------------------------------------
     H  230   0.000000   0.000000   0.000000   0.000000   0.000000   0.000000
     H  231   0.000000   0.000000   0.000000   0.000000   0.000000   0.000000
     H  232   0.000000   0.000000   0.000000   0.000000   0.000000   0.000000
     H  233   0.000000   0.000000   0.000003   0.000001   0.000001   0.000020
     H  234   0.000000   0.000000   0.000000   0.000003   0.000020   0.000135
     H  235   0.000000   0.000000   0.000002   0.000000   0.000012   0.000139
     H  236   0.000000   0.000000   0.000013   0.000000   0.000000   0.000001
     H  237   0.000000   0.000000   0.000000   0.000000   0.000000   0.000000
     H  238   0.000000   0.000000   0.000000   0.000000   0.000000   0.000000
     H  239   0.000000   0.000000   0.000000   0.000000   0.000000   0.000000
     H  240   0.000000   0.000000   0.000000   0.000000   0.000000   0.000000
     H  241   0.000000   0.000000   0.000000   0.000000   0.000000   0.000000
     H  242   0.000000   0.000000   0.000000   0.000000   0.000000   0.000000
     H  243   0.000000   0.000000   0.000000   0.000000   0.000000   0.000000
     H  244   0.000000   0.000000   0.000000   0.000000   0.000000   0.000002
     H  245   0.000000   0.000000   0.000000   0.000000   0.000000   0.000000
     H  246   0.000000   0.000000   0.000000   0.000000   0.000000   0.000000
     H  247   0.000000   0.000000   0.000000   0.000000   0.000000   0.000000
     H  248   0.000000   0.000000   0.000000   0.000000   0.000000   0.000000
     H  249   0.000000   0.000000   0.000000   0.000000   0.000000   0.000000
     H  250   0.000000   0.000000   0.000000   0.000000   0.000000   0.000000
     H  251   0.000000   0.000000   0.000000   0.000000   0.000000   0.000000
     H  252   0.000000   0.000000   0.000000   0.000000   0.000000   0.000000
     H  253   0.000000   0.000000   0.000000   0.000000   0.000000   0.000000
     H  254   0.000000   0.000000   0.000000   0.000000   0.000000   0.000000
     H  255   0.000000   0.000000   0.000000   0.000000   0.000000   0.000000
     H  256   0.000000   0.000000   0.000000   0.000000   0.000000   0.000000
     H  257   0.000000   0.000000   0.000000   0.000000   0.000000   0.000000
     H  258   0.000000   0.000000   0.000000   0.000000   0.000000   0.000000
     H  259   0.000000   0.000000   0.000000   0.000000   0.000000   0.000000
     H  260   0.000000   0.000000   0.000000   0.000000   0.000000   0.000000
     H  261   0.000000   0.000000   0.000000   0.000000   0.000000   0.000000
     H  262   0.000000   0.000000   0.000000   0.000000   0.000000   0.000000
     H  263   0.000000   0.000000   0.000000   0.000000   0.000000   0.000000
     H  264   0.000000   0.000000   0.000000   0.000000   0.000000   0.000000
     H  265   0.000000   0.000000   0.000000   0.000000   0.000000   0.000000
     H  266   0.000000   0.000000   0.000000   0.000000   0.000000   0.000000
     H  267   0.000000   0.000000   0.000000   0.000000   0.000000   0.000000
     H  268   0.000000   0.000000   0.000000   0.000000   0.000000   0.000000
     H  269   0.000000   0.000000   0.000000   0.000000   0.000000   0.000000
     H  270   0.000001   0.000000   0.000000   0.000000   0.000000   0.000000
     H  271   0.000000   0.000000   0.000000   0.000000   0.000000   0.000000
     H  272   0.000000   0.000000   0.000000   0.000000   0.000000   0.000000
     H  273   0.000000   0.000000   0.000000   0.000000   0.000000   0.000000
     H  274   0.000000   0.000000   0.000000   0.000000   0.000000   0.000000
     H  275   0.000000   0.000000   0.000000   0.000000   0.000000   0.000000
     H  276   0.000000   0.000000   0.000000   0.000000   0.000000   0.000000
1


                  C 43       C 44       C 45       C 46       C 47       C 48
 ------------------------------------------------------------------------------
     H  277   0.000000   0.000000   0.000000   0.000000   0.000000   0.000000
     H  278   0.000000   0.000000   0.000000   0.000000   0.000000   0.000000
     H  279   0.000000   0.000000   0.000000   0.000000   0.000000   0.000000
     H  280   0.000000   0.000000   0.000000   0.000000   0.000000   0.000000
     H  281   0.000000   0.000000   0.000000   0.000000   0.000000   0.000000
     H  282   0.000000   0.000000   0.000000   0.000000   0.000000   0.000000
     H  283   0.000000   0.000000   0.000000   0.000000   0.000000   0.000000
     H  284   0.000000   0.000000   0.000000   0.000000   0.000000   0.000000
     H  285   0.000000   0.000000   0.000000   0.000000   0.000000   0.000000
     H  286   0.000000   0.000000   0.000000   0.000000   0.000000   0.000000
     H  287   0.000000   0.000000   0.000000   0.000000   0.000000   0.000000
     H  288   0.000000   0.000000   0.000000   0.000000   0.000000   0.000000
     H  289   0.000000   0.000000   0.000000   0.000000   0.000000   0.000000
     H  290   0.000000   0.000000   0.000000   0.000000   0.000000   0.000001
     H  291   0.000000   0.000000   0.000000   0.000000   0.000000   0.000000
     H  292   0.000013   0.000004   0.000350   0.000007   0.000006   0.000025
     H  293   0.000000   0.000000   0.000000   0.000000   0.000001   0.000005
     H  294   0.000000   0.000000   0.000000   0.000000   0.000000   0.000000
     H  295   0.000000   0.000000   0.000000   0.000000   0.000000   0.000000
     H  296   0.000000   0.000000   0.000000   0.000000   0.000000   0.000000
     H  297   0.000000   0.000000   0.000000   0.000000   0.000000   0.000000
     H  298   0.000000   0.000000   0.000000   0.000000   0.000000   0.000000
     H  299   0.000000   0.000000   0.000000   0.000000   0.000000   0.000000
     H  300   0.000000   0.000000   0.000000   0.000000   0.000000   0.000000
     H  301   0.000000   0.000000   0.000000   0.000000   0.000000   0.000000
     H  302   0.000000   0.000000   0.000000   0.000000   0.000000   0.000000
     H  303   0.000000   0.000000   0.000000   0.000000   0.000000   0.000000
     H  304   0.000000   0.000000   0.000000   0.000000   0.000000   0.000000
     H  305   0.000000   0.000000   0.000000   0.000000   0.000000   0.000000
     H  306   0.000000   0.000000   0.000000   0.000000   0.000000   0.000000
     H  307   0.000000   0.000000   0.000000   0.000000   0.000000   0.000000
     H  308   0.000000   0.000000   0.000000   0.000000   0.000000   0.000000
     H  309   0.000000   0.000000   0.000000   0.000000   0.000000   0.000000
     H  310   0.000000   0.000000   0.000000   0.000000   0.000000   0.000000
     H  311   0.000000   0.000000   0.000007   0.000000   0.000000   0.000001
     H  312   0.000000   0.000000   0.000000   0.000000   0.000000   0.000004
     H  313   0.000000   0.000000   0.000000   0.000000   0.000000   0.000000
     H  314   0.000000   0.000000   0.000000   0.000000   0.000000   0.000001
1


                  C 49       C 50       C 51       C 52       C 53       C 54
 ------------------------------------------------------------------------------
     C   49   3.944034
     C   50   0.003816   3.940906
     C   51   0.004483   0.004639   3.944902
     C   52   0.000296   0.000201   0.968048   3.960814
     C   53   0.000006   0.000025   0.024061   0.003052   3.880186
     C   54   0.000005   0.000032   0.007575   0.003220   1.870605   3.926755
     C   55   0.000088   0.000302   0.911872   0.005271   0.008808   0.987092
     C   56   0.000002   0.000002   0.000790   0.000463   1.866347   0.028572
     C   57   0.000042   0.000020   0.006657   0.001342   0.066945   0.006867
     C   58   0.000445   0.000045   0.963762   0.006615   0.008626   0.007246
     C   59   0.000072   0.000330   0.005123   0.001848   0.000434   0.001815
     C   60   0.000000   0.000000   0.000005   0.000001   0.000000   0.000000
     C   61   0.000000   0.000000   0.000000   0.000000   0.000000   0.000000
     C   62   0.000001   0.000000   0.000011   0.000001   0.000000   0.000000
     C   63   0.000000   0.000000   0.000000   0.000000   0.000000   0.000000
     C   64   0.000000   0.000001   0.000033   0.000004   0.000000   0.000001
     C   65   0.000001   0.000006   0.000474   0.000068   0.000007   0.000021
     C   66   0.000025   0.000057   0.008769   0.000204   0.000216   0.000105
     C   67   0.000013   0.000062   0.000119   0.000006   0.000012   0.000018
     C   68   0.000000   0.000000   0.000000   0.000000   0.000000   0.000000
     C   69   0.000000   0.000000   0.000000   0.000000   0.000000   0.000000
     C   70   0.000000   0.000000   0.000000   0.000000   0.000000   0.000000
     C   71   0.000000   0.000000   0.000000   0.000000   0.000000   0.000000
     C   72   0.000000   0.000000   0.000000   0.000000   0.000000   0.000000
     C   73   0.000000   0.000000   0.000000   0.000000   0.000000   0.000000
     C   74   0.000000   0.000000   0.000000   0.000000   0.000000   0.000000
     C   75   0.000000   0.000018   0.000000   0.000000   0.000000   0.000000
     C   76   0.000000   0.000007   0.000000   0.000000   0.000000   0.000000
     C   77   0.000000   0.000001   0.000000   0.000000   0.000000   0.000000
     C   78   0.000006   0.000731   0.000001   0.000000   0.000000   0.000000
     C   79   0.000000   0.000008   0.000000   0.000000   0.000000   0.000000
     C   80   0.000000   0.000000   0.000000   0.000000   0.000000   0.000000
     C   81   0.000000   0.000000   0.000000   0.000000   0.000000   0.000000
     C   82   0.000000   0.000000   0.000000   0.000000   0.000000   0.000000
     C   83   0.000000   0.000000   0.000000   0.000000   0.000000   0.000000
     C   84   0.000000   0.000000   0.000000   0.000000   0.000000   0.000000
     C   85   0.000000   0.000000   0.000000   0.000000   0.000000   0.000000
     C   86   0.000000   0.000000   0.000000   0.000000   0.000000   0.000000
     C   87   0.000000   0.000000   0.000000   0.000000   0.000000   0.000000
     C   88   0.000000   0.000000   0.000000   0.000000   0.000000   0.000000
     C   89   0.000000   0.000000   0.000000   0.000000   0.000000   0.000000
     C   90   0.000000   0.000000   0.000000   0.000000   0.000000   0.000000
     C   91   0.000000   0.000000   0.000000   0.000000   0.000000   0.000000
     C   92   0.000000   0.000000   0.000000   0.000000   0.000000   0.000000
     C   93   0.000000   0.000000   0.000000   0.000000   0.000000   0.000000
     C   94   0.000000   0.000000   0.000000   0.000000   0.000000   0.000000
1


                  C 49       C 50       C 51       C 52       C 53       C 54
 ------------------------------------------------------------------------------
     C   95   0.000000   0.000000   0.000000   0.000000   0.000000   0.000000
     C   96   0.000000   0.000000   0.000000   0.000000   0.000000   0.000000
     C   97   0.000000   0.000000   0.000000   0.000000   0.000000   0.000000
     C   98   0.000000   0.000000   0.000000   0.000000   0.000000   0.000000
     C   99   0.000000   0.000000   0.000000   0.000000   0.000000   0.000000
     C  100   0.000000   0.000000   0.000000   0.000000   0.000000   0.000000
     C  101   0.000000   0.000000   0.000000   0.000000   0.000000   0.000000
     C  102   0.000000   0.000000   0.000000   0.000000   0.000000   0.000000
     C  103   0.000000   0.000000   0.000000   0.000000   0.000000   0.000000
     C  104   0.000000   0.000000   0.000000   0.000000   0.000000   0.000000
     C  105   0.000000   0.000000   0.000000   0.000000   0.000000   0.000000
     C  106   0.000000   0.000000   0.000000   0.000000   0.000000   0.000000
     C  107   0.000001   0.000000   0.000000   0.000000   0.000000   0.000000
     C  108   0.000000   0.000000   0.000000   0.000000   0.000000   0.000000
     C  109   0.000000   0.000000   0.000000   0.000000   0.000000   0.000000
     C  110   0.000000   0.000000   0.000000   0.000000   0.000000   0.000000
     C  111   0.000000   0.000000   0.000000   0.000000   0.000000   0.000000
     C  112   0.000000   0.000000   0.000000   0.000000   0.000000   0.000000
     C  113   0.000000   0.000000   0.000000   0.000000   0.000000   0.000000
     C  114   0.000000   0.000000   0.000000   0.000000   0.000000   0.000000
     C  115   0.000000   0.000000   0.000000   0.000000   0.000000   0.000000
     C  116   0.000000   0.000000   0.000000   0.000000   0.000000   0.000000
     C  117   0.000000   0.000000   0.000000   0.000000   0.000000   0.000000
     C  118   0.000000   0.000000   0.000000   0.000000   0.000000   0.000000
     C  119   0.000000   0.000000   0.000000   0.000000   0.000000   0.000000
     C  120   0.000000   0.000000   0.000000   0.000000   0.000000   0.000000
     C  121   0.000000   0.000000   0.000000   0.000000   0.000000   0.000000
     C  122   0.000000   0.000000   0.000000   0.000000   0.000000   0.000000
     C  123   0.000000   0.000000   0.000000   0.000000   0.000000   0.000000
     C  124   0.000000   0.000000   0.000000   0.000000   0.000000   0.000000
     C  125   0.000000   0.000000   0.000000   0.000000   0.000000   0.000000
     C  126   0.000000   0.000002   0.000000   0.000000   0.000000   0.000000
     C  127   0.000000   0.000000   0.000000   0.000000   0.000000   0.000000
     C  128   0.000000   0.000000   0.000000   0.000000   0.000000   0.000000
     C  129   0.000000   0.000000   0.000000   0.000000   0.000000   0.000000
     C  130   0.000000   0.000000   0.000000   0.000000   0.000000   0.000000
     C  131   0.000000   0.000000   0.000000   0.000000   0.000000   0.000000
     C  132   0.000001   0.000054   0.000002   0.000008   0.000000   0.000000
     C  133   0.000001   0.000046   0.000000   0.000000   0.000000   0.000000
     C  134   0.000035   0.002142   0.000013   0.000001   0.000000   0.000000
     C  135   0.000000   0.000000   0.000000   0.000000   0.000000   0.000000
     C  136   0.000000   0.000000   0.000000   0.000000   0.000000   0.000000
     C  137   0.000000   0.000000   0.000000   0.000000   0.000000   0.000000
     C  138   0.000000   0.000000   0.000000   0.000000   0.000000   0.000000
     C  139   0.000000   0.000000   0.000000   0.000000   0.000000   0.000000
     C  140   0.000000   0.000000   0.000000   0.000000   0.000000   0.000000
     C  141   0.000000   0.000000   0.000000   0.000000   0.000000   0.000000
1


                  C 49       C 50       C 51       C 52       C 53       C 54
 ------------------------------------------------------------------------------
     C  142   0.000000   0.000000   0.000000   0.000000   0.000000   0.000000
     C  143   0.000000   0.000000   0.000000   0.000000   0.000000   0.000000
     C  144   0.000000   0.000000   0.000000   0.000000   0.000000   0.000000
     C  145   0.000000   0.000000   0.000000   0.000000   0.000000   0.000000
     C  146   0.000000   0.000000   0.000000   0.000000   0.000000   0.000000
     C  147   0.000000   0.000000   0.000000   0.000000   0.000000   0.000000
     C  148   0.000000   0.000000   0.000000   0.000000   0.000000   0.000000
     C  149   0.000000   0.000000   0.000000   0.000000   0.000000   0.000000
     C  150   0.000000   0.000000   0.000000   0.000000   0.000000   0.000000
     C  151   0.000000   0.000000   0.000000   0.000000   0.000000   0.000000
     C  152   0.000000   0.000000   0.000000   0.000000   0.000000   0.000000
     C  153   0.000000   0.000000   0.000000   0.000000   0.000000   0.000000
     C  154   0.000000   0.000000   0.000000   0.000000   0.000000   0.000000
     C  155   0.000000   0.000000   0.000000   0.000000   0.000000   0.000000
     C  156   0.000000   0.000000   0.000000   0.000001   0.000000   0.000000
     C  157   0.000000   0.000000   0.000001   0.000001   0.000000   0.000000
     C  158   0.000001   0.000001   0.000001   0.000007   0.000000   0.000000
     C  159   0.000001   0.000001   0.000001   0.000005   0.000000   0.000000
     C  160   0.000000   0.000000   0.000001   0.000002   0.000000   0.000000
     C  161   0.000000   0.000021   0.000009   0.000001   0.000002   0.000002
     C  162   0.000010   0.000041   0.000016   0.000166   0.000002   0.000001
     N  163   0.000000   0.000000   0.000000   0.000000   0.000000   0.000000
     N  164   0.000000   0.000000   0.000000   0.000000   0.000000   0.000000
     N  165   0.000000   0.000000   0.000000   0.000001   0.000000   0.000000
     N  166   0.000002   0.000034   0.000000   0.000001   0.000000   0.000000
     N  167   0.000001   0.000000   0.000066   0.006312   0.000011   0.000004
     N  168   1.425796   1.441375   0.000233   0.001839   0.000193   0.000049
     N  169   0.000041   0.000042   0.016426   0.000598   0.013392   0.043034
     N  170   0.000000   0.000000   0.000007   0.000001   0.000000   0.000000
     N  171   0.000000   0.000000   0.000000   0.000000   0.000000   0.000000
     N  172   0.000000   0.000007   0.000000   0.000000   0.000000   0.000000
     N  173   0.000000   0.000000   0.000000   0.000000   0.000000   0.000000
     N  174   0.000000   0.000000   0.000000   0.000000   0.000000   0.000000
     N  175   0.000000   0.000000   0.000000   0.000000   0.000000   0.000000
     N  176   0.000000   0.000000   0.000000   0.000000   0.000000   0.000000
     N  177   0.000000   0.000000   0.000000   0.000000   0.000000   0.000000
     N  178   0.000000   0.000003   0.000000   0.000000   0.000000   0.000000
     N  179   0.000000   0.000000   0.000000   0.000000   0.000000   0.000000
     N  180   0.000000   0.000000   0.000000   0.000000   0.000000   0.000000
     N  181   0.000000   0.000000   0.000000   0.000000   0.000000   0.000000
     N  182   0.000000   0.000001   0.000000   0.000002   0.000000   0.000000
     H  183   0.000000   0.000000   0.000000   0.000000   0.000000   0.000000
     H  184   0.000000   0.000000   0.000000   0.000000   0.000000   0.000000
     H  185   0.000000   0.000000   0.000000   0.000000   0.000000   0.000000
     H  186   0.000000   0.000000   0.000000   0.000000   0.000000   0.000000
     H  187   0.000000   0.000000   0.000000   0.000000   0.000000   0.000000
     H  188   0.000000   0.000000   0.000000   0.000000   0.000000   0.000000
1


                  C 49       C 50       C 51       C 52       C 53       C 54
 ------------------------------------------------------------------------------
     H  189   0.000000   0.000000   0.000000   0.000000   0.000000   0.000000
     H  190   0.000000   0.000000   0.000000   0.000000   0.000000   0.000000
     H  191   0.000000   0.000000   0.000000   0.000000   0.000000   0.000000
     H  192   0.000000   0.000000   0.000000   0.000000   0.000000   0.000000
     H  193   0.000000   0.000000   0.000000   0.000000   0.000000   0.000000
     H  194   0.000000   0.000000   0.000000   0.000000   0.000000   0.000000
     H  195   0.000000   0.000000   0.000000   0.000000   0.000000   0.000000
     H  196   0.000000   0.000000   0.000000   0.000000   0.000000   0.000000
     H  197   0.000000   0.000000   0.000000   0.000000   0.000000   0.000000
     H  198   0.000000   0.000000   0.000000   0.000000   0.000000   0.000000
     H  199   0.000000   0.000000   0.000000   0.000000   0.000000   0.000000
     H  200   0.000000   0.000000   0.000000   0.000000   0.000000   0.000000
     H  201   0.000000   0.000000   0.000000   0.000000   0.000000   0.000000
     H  202   0.000000   0.000000   0.000000   0.000000   0.000000   0.000000
     H  203   0.000000   0.000000   0.000000   0.000000   0.000000   0.000000
     H  204   0.000000   0.000000   0.000000   0.000000   0.000000   0.000000
     H  205   0.000000   0.000000   0.000000   0.000000   0.000000   0.000000
     H  206   0.000037   0.000004   0.000000   0.000000   0.000000   0.000000
     H  207   0.000048   0.000038   0.000000   0.000000   0.000000   0.000000
     H  208   0.000001   0.000007   0.000000   0.000000   0.000000   0.000000
     H  209   0.000000   0.000003   0.000001   0.000006   0.000000   0.000000
     H  210   0.000000   0.000002   0.000001   0.000014   0.000000   0.000000
     H  211   0.000000   0.000000   0.000000   0.000000   0.000000   0.000000
     H  212   0.000000   0.000000   0.000003   0.000068   0.000000   0.000002
     H  213   0.000000   0.000000   0.000000   0.000002   0.000000   0.000000
     H  214   0.000000   0.000000   0.000000   0.000003   0.000000   0.000000
     H  215   0.000000   0.000000   0.000001   0.000013   0.000000   0.000000
     H  216   0.000000   0.000005   0.005364   0.001879   0.000060   0.000029
     H  217   0.000001   0.000006   0.000027   0.000500   0.000001   0.000000
     H  218   0.000015   0.000036   0.000142   0.001838   0.000001   0.000000
     H  219   0.004591   0.000141   0.001813   0.000124   0.000051   0.000010
     H  220   0.955142   0.008381   0.000438   0.000001   0.000001   0.000000
     H  221   0.000027   0.000045   0.002196   0.970246   0.000277   0.004535
     H  222   0.000020   0.000016   0.002123   0.972758   0.000099   0.000132
     H  223   0.008406   0.949053   0.000449   0.000018   0.000004   0.000006
     H  224   0.000129   0.004717   0.001715   0.000027   0.000000   0.000004
     H  225   0.000000   0.000005   0.001939   0.000227   0.005356   0.947903
     H  226   0.000000   0.000001   0.000593   0.000039   0.007704   0.009483
     H  227   0.000044   0.000006   0.003530   0.001718   0.000147   0.001811
     H  228   0.000006   0.000008   0.002290   0.000018   0.000189   0.000264
     H  229   0.000005   0.000005   0.000030   0.000038   0.002000   0.004403
     H  230   0.000000   0.000000   0.000000   0.000000   0.000000   0.000000
     H  231   0.000000   0.000000   0.000000   0.000000   0.000000   0.000000
     H  232   0.000000   0.000000   0.000000   0.000000   0.000000   0.000000
     H  233   0.000001   0.000002   0.000069   0.000000   0.000001   0.000001
     H  234   0.000002   0.000008   0.000001   0.000012   0.000016   0.000065
     H  235   0.000000   0.000029   0.000003   0.000001   0.000001   0.000001
1


                  C 49       C 50       C 51       C 52       C 53       C 54
 ------------------------------------------------------------------------------
     H  236   0.000000   0.000000   0.000008   0.000001   0.000000   0.000000
     H  237   0.000000   0.000000   0.000000   0.000000   0.000000   0.000000
     H  238   0.000000   0.000000   0.000000   0.000000   0.000000   0.000000
     H  239   0.000000   0.000000   0.000000   0.000000   0.000000   0.000000
     H  240   0.000000   0.000000   0.000000   0.000000   0.000000   0.000000
     H  241   0.000000   0.000000   0.000000   0.000000   0.000000   0.000000
     H  242   0.000000   0.000000   0.000000   0.000000   0.000000   0.000000
     H  243   0.000000   0.000001   0.000000   0.000000   0.000000   0.000000
     H  244   0.000000   0.000097   0.000000   0.000000   0.000000   0.000000
     H  245   0.000000   0.000000   0.000000   0.000000   0.000000   0.000000
     H  246   0.000000   0.000000   0.000000   0.000000   0.000000   0.000000
     H  247   0.000000   0.000000   0.000000   0.000000   0.000000   0.000000
     H  248   0.000000   0.000000   0.000000   0.000000   0.000000   0.000000
     H  249   0.000000   0.000000   0.000000   0.000000   0.000000   0.000000
     H  250   0.000000   0.000000   0.000000   0.000000   0.000000   0.000000
     H  251   0.000000   0.000000   0.000000   0.000000   0.000000   0.000000
     H  252   0.000000   0.000000   0.000000   0.000000   0.000000   0.000000
     H  253   0.000000   0.000000   0.000000   0.000000   0.000000   0.000000
     H  254   0.000000   0.000000   0.000000   0.000000   0.000000   0.000000
     H  255   0.000000   0.000000   0.000000   0.000000   0.000000   0.000000
     H  256   0.000000   0.000000   0.000000   0.000000   0.000000   0.000000
     H  257   0.000000   0.000000   0.000000   0.000000   0.000000   0.000000
     H  258   0.000000   0.000000   0.000000   0.000000   0.000000   0.000000
     H  259   0.000000   0.000000   0.000000   0.000000   0.000000   0.000000
     H  260   0.000000   0.000000   0.000000   0.000000   0.000000   0.000000
     H  261   0.000000   0.000000   0.000000   0.000000   0.000000   0.000000
     H  262   0.000000   0.000000   0.000000   0.000000   0.000000   0.000000
     H  263   0.000000   0.000000   0.000000   0.000000   0.000000   0.000000
     H  264   0.000000   0.000000   0.000000   0.000000   0.000000   0.000000
     H  265   0.000000   0.000000   0.000000   0.000000   0.000000   0.000000
     H  266   0.000000   0.000000   0.000000   0.000000   0.000000   0.000000
     H  267   0.000000   0.000000   0.000000   0.000000   0.000000   0.000000
     H  268   0.000000   0.000000   0.000000   0.000000   0.000000   0.000000
     H  269   0.000000   0.000000   0.000000   0.000000   0.000000   0.000000
     H  270   0.000000   0.000000   0.000000   0.000000   0.000000   0.000000
     H  271   0.000000   0.000000   0.000000   0.000000   0.000000   0.000000
     H  272   0.000000   0.000000   0.000000   0.000000   0.000000   0.000000
     H  273   0.000000   0.000000   0.000000   0.000000   0.000000   0.000000
     H  274   0.000000   0.000000   0.000000   0.000000   0.000000   0.000000
     H  275   0.000000   0.000000   0.000000   0.000000   0.000000   0.000000
     H  276   0.000000   0.000000   0.000000   0.000000   0.000000   0.000000
     H  277   0.000000   0.000000   0.000000   0.000000   0.000000   0.000000
     H  278   0.000000   0.000000   0.000000   0.000000   0.000000   0.000000
     H  279   0.000000   0.000000   0.000000   0.000000   0.000000   0.000000
     H  280   0.000000   0.000000   0.000000   0.000000   0.000000   0.000000
     H  281   0.000000   0.000000   0.000000   0.000000   0.000000   0.000000
     H  282   0.000000   0.000000   0.000000   0.000000   0.000000   0.000000
1


                  C 49       C 50       C 51       C 52       C 53       C 54
 ------------------------------------------------------------------------------
     H  283   0.000000   0.000000   0.000000   0.000000   0.000000   0.000000
     H  284   0.000000   0.000001   0.000000   0.000000   0.000000   0.000000
     H  285   0.000000   0.000000   0.000000   0.000000   0.000000   0.000000
     H  286   0.000000   0.000000   0.000000   0.000000   0.000000   0.000000
     H  287   0.000000   0.000000   0.000000   0.000000   0.000000   0.000000
     H  288   0.000000   0.000000   0.000000   0.000000   0.000000   0.000000
     H  289   0.000000   0.000000   0.000000   0.000000   0.000000   0.000000
     H  290   0.000000   0.000017   0.000000   0.000000   0.000000   0.000000
     H  291   0.000000   0.000001   0.000000   0.000000   0.000000   0.000000
     H  292   0.000000   0.000017   0.000001   0.000007   0.000000   0.000000
     H  293   0.000000   0.000029   0.000000   0.000000   0.000000   0.000000
     H  294   0.000000   0.000000   0.000000   0.000000   0.000000   0.000000
     H  295   0.000000   0.000000   0.000000   0.000000   0.000000   0.000000
     H  296   0.000000   0.000000   0.000000   0.000000   0.000000   0.000000
     H  297   0.000000   0.000000   0.000000   0.000000   0.000000   0.000000
     H  298   0.000000   0.000000   0.000000   0.000000   0.000000   0.000000
     H  299   0.000000   0.000000   0.000000   0.000000   0.000000   0.000000
     H  300   0.000000   0.000000   0.000000   0.000000   0.000000   0.000000
     H  301   0.000000   0.000000   0.000000   0.000000   0.000000   0.000000
     H  302   0.000000   0.000000   0.000000   0.000000   0.000000   0.000000
     H  303   0.000000   0.000000   0.000000   0.000000   0.000000   0.000000
     H  304   0.000000   0.000000   0.000000   0.000000   0.000000   0.000000
     H  305   0.000000   0.000000   0.000000   0.000000   0.000000   0.000000
     H  306   0.000000   0.000000   0.000000   0.000000   0.000000   0.000000
     H  307   0.000000   0.000000   0.000000   0.000000   0.000000   0.000000
     H  308   0.000000   0.000000   0.000000   0.000000   0.000000   0.000000
     H  309   0.000000   0.000000   0.000000   0.000000   0.000000   0.000000
     H  310   0.000000   0.000000   0.000000   0.000000   0.000000   0.000000
     H  311   0.000000   0.000007   0.000002   0.000000   0.000000   0.000000
     H  312   0.000000   0.000013   0.000001   0.000000   0.000000   0.000000
     H  313   0.000000   0.000001   0.000000   0.000000   0.000000   0.000000
     H  314   0.000000   0.000000   0.000000   0.000000   0.000000   0.000000
1


                  C 55       C 56       C 57       C 58       C 59       C 60
 ------------------------------------------------------------------------------
     C   55   3.944989
     C   56   0.037362   3.918967
     C   57   0.953585   0.006630   3.919629
     C   58   0.943690   0.003321   0.007713   3.948314
     C   59   0.004784   0.000416   0.003541   0.995652   3.951732
     C   60   0.000001   0.000000   0.000001   0.000043   0.000131   3.962439
     C   61   0.000001   0.000000   0.000000   0.000009   0.000052   1.418327
     C   62   0.000003   0.000000   0.000002   0.000117   0.000501   0.004766
     C   63   0.000000   0.000000   0.000000   0.000007   0.000034   1.351610
     C   64   0.000011   0.000001   0.000011   0.000376   0.003587   0.119871
     C   65   0.000051   0.000006   0.000051   0.007614   0.007425   0.000203
     C   66   0.009274   0.000109   0.001270   0.006441   1.932992   0.001904
     C   67   0.000184   0.000038   0.001518   0.000048   0.016135   0.001931
     C   68   0.000000   0.000000   0.000000   0.000000   0.000000   0.000000
     C   69   0.000000   0.000000   0.000000   0.000000   0.000000   0.000000
     C   70   0.000000   0.000000   0.000000   0.000000   0.000000   0.000000
     C   71   0.000000   0.000000   0.000000   0.000000   0.000000   0.000000
     C   72   0.000000   0.000000   0.000000   0.000000   0.000000   0.000000
     C   73   0.000000   0.000000   0.000000   0.000000   0.000000   0.000000
     C   74   0.000000   0.000000   0.000000   0.000000   0.000000   0.000000
     C   75   0.000000   0.000000   0.000000   0.000000   0.000002   0.000000
     C   76   0.000000   0.000000   0.000000   0.000000   0.000000   0.000000
     C   77   0.000000   0.000000   0.000000   0.000000   0.000000   0.000000
     C   78   0.000000   0.000000   0.000000   0.000000   0.000001   0.000000
     C   79   0.000000   0.000000   0.000000   0.000000   0.000000   0.000000
     C   80   0.000000   0.000000   0.000000   0.000000   0.000000   0.000000
     C   81   0.000000   0.000000   0.000000   0.000000   0.000000   0.000000
     C   82   0.000000   0.000000   0.000000   0.000000   0.000000   0.000000
     C   83   0.000000   0.000000   0.000000   0.000000   0.000000   0.000000
     C   84   0.000000   0.000000   0.000000   0.000000   0.000000   0.000000
     C   85   0.000000   0.000000   0.000000   0.000000   0.000000   0.000000
     C   86   0.000000   0.000000   0.000000   0.000000   0.000000   0.000000
     C   87   0.000000   0.000000   0.000000   0.000000   0.000000   0.000000
     C   88   0.000000   0.000000   0.000000   0.000000   0.000000   0.000000
     C   89   0.000000   0.000000   0.000000   0.000000   0.000000   0.000000
     C   90   0.000000   0.000000   0.000000   0.000000   0.000000   0.000000
     C   91   0.000000   0.000000   0.000000   0.000000   0.000000   0.000000
     C   92   0.000000   0.000000   0.000000   0.000000   0.000000   0.000000
     C   93   0.000000   0.000000   0.000000   0.000000   0.000000   0.000000
     C   94   0.000000   0.000000   0.000000   0.000000   0.000000   0.000000
     C   95   0.000000   0.000000   0.000000   0.000000   0.000000   0.000000
     C   96   0.000000   0.000000   0.000000   0.000000   0.000000   0.000000
     C   97   0.000000   0.000000   0.000000   0.000000   0.000000   0.000000
     C   98   0.000000   0.000000   0.000000   0.000000   0.000000   0.000000
     C   99   0.000000   0.000000   0.000000   0.000000   0.000000   0.000000
     C  100   0.000000   0.000000   0.000000   0.000000   0.000000   0.000000
1


                  C 55       C 56       C 57       C 58       C 59       C 60
 ------------------------------------------------------------------------------
     C  101   0.000000   0.000000   0.000000   0.000000   0.000000   0.000000
     C  102   0.000000   0.000000   0.000000   0.000000   0.000000   0.000001
     C  103   0.000000   0.000000   0.000000   0.000000   0.000000   0.000000
     C  104   0.000000   0.000000   0.000000   0.000000   0.000000   0.000000
     C  105   0.000000   0.000000   0.000000   0.000000   0.000000   0.000000
     C  106   0.000000   0.000000   0.000000   0.000000   0.000000   0.000000
     C  107   0.000000   0.000000   0.000000   0.000000   0.000000   0.000000
     C  108   0.000000   0.000000   0.000000   0.000000   0.000001   0.000000
     C  109   0.000000   0.000000   0.000000   0.000000   0.000000   0.000000
     C  110   0.000000   0.000000   0.000000   0.000000   0.000000   0.000000
     C  111   0.000000   0.000000   0.000000   0.000000   0.000000   0.000000
     C  112   0.000000   0.000000   0.000000   0.000000   0.000000   0.000000
     C  113   0.000000   0.000000   0.000000   0.000000   0.000000   0.000000
     C  114   0.000000   0.000000   0.000000   0.000000   0.000000   0.000000
     C  115   0.000000   0.000000   0.000000   0.000000   0.000000   0.000000
     C  116   0.000000   0.000000   0.000000   0.000000   0.000000   0.000000
     C  117   0.000000   0.000000   0.000000   0.000000   0.000000   0.000000
     C  118   0.000000   0.000000   0.000000   0.000000   0.000000   0.000000
     C  119   0.000000   0.000000   0.000000   0.000000   0.000000   0.000000
     C  120   0.000000   0.000000   0.000000   0.000000   0.000000   0.000000
     C  121   0.000000   0.000000   0.000000   0.000000   0.000000   0.000000
     C  122   0.000000   0.000000   0.000000   0.000000   0.000000   0.000000
     C  123   0.000000   0.000000   0.000000   0.000000   0.000000   0.000000
     C  124   0.000000   0.000000   0.000000   0.000000   0.000000   0.000000
     C  125   0.000000   0.000000   0.000000   0.000000   0.000000   0.000000
     C  126   0.000000   0.000000   0.000000   0.000000   0.000000   0.000000
     C  127   0.000000   0.000000   0.000000   0.000000   0.000000   0.000000
     C  128   0.000000   0.000000   0.000000   0.000000   0.000000   0.000000
     C  129   0.000000   0.000000   0.000000   0.000000   0.000001   0.000000
     C  130   0.000000   0.000000   0.000000   0.000000   0.000000   0.000000
     C  131   0.000000   0.000000   0.000000   0.000000   0.000003   0.000000
     C  132   0.000000   0.000000   0.000000   0.000001   0.000013   0.000000
     C  133   0.000000   0.000000   0.000000   0.000000   0.000001   0.000000
     C  134   0.000003   0.000000   0.000000   0.000007   0.000379   0.000000
     C  135   0.000000   0.000000   0.000000   0.000000   0.000000   0.000000
     C  136   0.000000   0.000000   0.000000   0.000000   0.000000   0.000000
     C  137   0.000000   0.000000   0.000000   0.000000   0.000000   0.000000
     C  138   0.000000   0.000000   0.000000   0.000000   0.000000   0.000000
     C  139   0.000000   0.000000   0.000000   0.000000   0.000000   0.000000
     C  140   0.000000   0.000000   0.000000   0.000000   0.000000   0.000000
     C  141   0.000000   0.000000   0.000000   0.000000   0.000000   0.000000
     C  142   0.000000   0.000000   0.000000   0.000000   0.000000   0.000000
     C  143   0.000000   0.000000   0.000000   0.000000   0.000000   0.000021
     C  144   0.000000   0.000000   0.000000   0.000000   0.000000   0.000001
     C  145   0.000000   0.000000   0.000000   0.000000   0.000000   0.000001
     C  146   0.000000   0.000000   0.000000   0.000000   0.000000   0.000000
     C  147   0.000000   0.000000   0.000000   0.000000   0.000000   0.000000
1


                  C 55       C 56       C 57       C 58       C 59       C 60
 ------------------------------------------------------------------------------
     C  148   0.000000   0.000000   0.000000   0.000000   0.000000   0.000000
     C  149   0.000000   0.000000   0.000000   0.000001   0.000004   0.010526
     C  150   0.000000   0.000000   0.000000   0.000000   0.000000   0.004314
     C  151   0.000000   0.000000   0.000000   0.000001   0.000002   0.000120
     C  152   0.000000   0.000000   0.000000   0.000000   0.000001   0.991179
     C  153   0.000000   0.000000   0.000000   0.000000   0.000000   0.007870
     C  154   0.000000   0.000000   0.000000   0.000000   0.000000   0.000433
     C  155   0.000000   0.000000   0.000000   0.000000   0.000000   0.000022
     C  156   0.000000   0.000000   0.000000   0.000000   0.000003   0.000003
     C  157   0.000001   0.000000   0.000001   0.000001   0.000048   0.000026
     C  158   0.000000   0.000000   0.000013   0.000001   0.000015   0.000005
     C  159   0.000000   0.000000   0.000002   0.000000   0.000025   0.000002
     C  160   0.000000   0.000000   0.000002   0.000000   0.000023   0.000004
     C  161   0.000008   0.000002   0.000031   0.000030   0.000614   0.000066
     C  162   0.000002   0.000000   0.000001   0.000022   0.000587   0.000004
     N  163   0.000000   0.000000   0.000000   0.000000   0.000000   0.000000
     N  164   0.000000   0.000000   0.000000   0.000000   0.000000   0.000000
     N  165   0.000000   0.000000   0.000000   0.000000   0.000000   0.000000
     N  166   0.000000   0.000000   0.000000   0.000000   0.000000   0.000000
     N  167   0.000121   0.000001   0.000003   0.000705   0.000038   0.000000
     N  168   0.001836   0.000008   0.000023   0.000111   0.000113   0.000000
     N  169   0.024859   1.001435   1.911822   0.009730   0.000292   0.000000
     N  170   0.000002   0.000000   0.000006   0.000085   0.000302   0.015560
     N  171   0.000000   0.000000   0.000000   0.000000   0.000000   0.000000
     N  172   0.000000   0.000000   0.000000   0.000000   0.000000   0.000000
     N  173   0.000000   0.000000   0.000000   0.000000   0.000000   0.000000
     N  174   0.000000   0.000000   0.000000   0.000000   0.000000   0.000000
     N  175   0.000000   0.000000   0.000000   0.000000   0.000000   0.000000
     N  176   0.000000   0.000000   0.000000   0.000000   0.000000   0.000000
     N  177   0.000000   0.000000   0.000000   0.000000   0.000000   0.000000
     N  178   0.000000   0.000000   0.000000   0.000000   0.000000   0.000000
     N  179   0.000000   0.000000   0.000000   0.000000   0.000000   0.000000
     N  180   0.000000   0.000000   0.000000   0.000000   0.000000   0.000000
     N  181   0.000000   0.000000   0.000000   0.000001   0.000003   0.012239
     N  182   0.000000   0.000000   0.000000   0.000000   0.000009   0.000001
     H  183   0.000000   0.000000   0.000000   0.000000   0.000000   0.000000
     H  184   0.000000   0.000000   0.000000   0.000000   0.000000   0.000000
     H  185   0.000000   0.000000   0.000000   0.000000   0.000000   0.000000
     H  186   0.000000   0.000000   0.000000   0.000000   0.000000   0.000000
     H  187   0.000000   0.000000   0.000000   0.000000   0.000000   0.000000
     H  188   0.000000   0.000000   0.000000   0.000000   0.000000   0.000000
     H  189   0.000000   0.000000   0.000000   0.000000   0.000000   0.000000
     H  190   0.000000   0.000000   0.000000   0.000000   0.000000   0.000000
     H  191   0.000000   0.000000   0.000000   0.000000   0.000000   0.000000
     H  192   0.000000   0.000000   0.000000   0.000000   0.000000   0.000000
     H  193   0.000000   0.000000   0.000000   0.000000   0.000000   0.000000
     H  194   0.000000   0.000000   0.000000   0.000000   0.000000   0.000000
1


                  C 55       C 56       C 57       C 58       C 59       C 60
 ------------------------------------------------------------------------------
     H  195   0.000000   0.000000   0.000000   0.000000   0.000000   0.000000
     H  196   0.000000   0.000000   0.000000   0.000000   0.000000   0.000000
     H  197   0.000000   0.000000   0.000000   0.000000   0.000000   0.000000
     H  198   0.000000   0.000000   0.000000   0.000000   0.000000   0.000000
     H  199   0.000000   0.000000   0.000000   0.000000   0.000000   0.000000
     H  200   0.000000   0.000000   0.000000   0.000000   0.000000   0.000001
     H  201   0.000000   0.000000   0.000000   0.000000   0.000000   0.000000
     H  202   0.000000   0.000000   0.000000   0.000000   0.000000   0.000000
     H  203   0.000000   0.000000   0.000000   0.000000   0.000000   0.000000
     H  204   0.000000   0.000000   0.000000   0.000000   0.000000   0.000000
     H  205   0.000000   0.000000   0.000000   0.000000   0.000000   0.000000
     H  206   0.000000   0.000000   0.000000   0.000000   0.000000   0.000000
     H  207   0.000000   0.000000   0.000000   0.000000   0.000000   0.000000
     H  208   0.000000   0.000000   0.000000   0.000000   0.000000   0.000000
     H  209   0.000001   0.000000   0.000000   0.000000   0.000026   0.000000
     H  210   0.000000   0.000000   0.000000   0.000000   0.000000   0.000000
     H  211   0.000000   0.000000   0.000000   0.000000   0.000000   0.000000
     H  212   0.000000   0.000000   0.000000   0.000011   0.000000   0.000000
     H  213   0.000000   0.000000   0.000000   0.000001   0.000000   0.000000
     H  214   0.000000   0.000000   0.000000   0.000000   0.000000   0.000000
     H  215   0.000000   0.000000   0.000000   0.000005   0.000001   0.000000
     H  216   0.000280   0.000013   0.000036   0.000002   0.000011   0.000000
     H  217   0.000004   0.000000   0.000000   0.000002   0.000019   0.000000
     H  218   0.000015   0.000000   0.000002   0.000011   0.000034   0.000000
     H  219   0.000244   0.000178   0.000232   0.000002   0.000020   0.000000
     H  220   0.000012   0.000001   0.000005   0.000098   0.000004   0.000000
     H  221   0.001389   0.000014   0.000042   0.000027   0.000005   0.000000
     H  222   0.000122   0.000001   0.000001   0.005982   0.000236   0.000000
     H  223   0.000059   0.000000   0.000001   0.000018   0.000015   0.000000
     H  224   0.000009   0.000001   0.000019   0.000291   0.000565   0.000000
     H  225   0.008012   0.013489   0.001915   0.002240   0.000010   0.000000
     H  226   0.000125   0.947412   0.007433   0.000050   0.000003   0.000000
     H  227   0.003933   0.000094   0.001881   0.949818   0.003362   0.000001
     H  228   0.004653   0.000097   0.000066   0.006032   0.941756   0.000009
     H  229   0.011493   0.011849   0.936601   0.000388   0.001343   0.000000
     H  230   0.000000   0.000000   0.000000   0.000001   0.000014   0.004923
     H  231   0.000000   0.000000   0.000000   0.000001   0.000007   0.005407
     H  232   0.000000   0.000000   0.000000   0.000000   0.000001   0.009078
     H  233   0.000089   0.000001   0.000014   0.000011   0.007917   0.000018
     H  234   0.000449   0.000023   0.000463   0.003011   0.005043   0.000013
     H  235   0.000004   0.000000   0.000009   0.000038   0.000775   0.000100
     H  236   0.000003   0.000000   0.000000   0.000005   0.000407   0.000004
     H  237   0.000000   0.000000   0.000000   0.000000   0.000000   0.000000
     H  238   0.000000   0.000000   0.000000   0.000000   0.000000   0.000000
     H  239   0.000000   0.000000   0.000000   0.000000   0.000000   0.000000
     H  240   0.000000   0.000000   0.000000   0.000000   0.000000   0.000000
     H  241   0.000000   0.000000   0.000000   0.000000   0.000000   0.000000
1


                  C 55       C 56       C 57       C 58       C 59       C 60
 ------------------------------------------------------------------------------
     H  242   0.000000   0.000000   0.000000   0.000000   0.000000   0.000000
     H  243   0.000000   0.000000   0.000000   0.000000   0.000000   0.000000
     H  244   0.000000   0.000000   0.000000   0.000000   0.000000   0.000000
     H  245   0.000000   0.000000   0.000000   0.000000   0.000000   0.000000
     H  246   0.000000   0.000000   0.000000   0.000000   0.000000   0.000000
     H  247   0.000000   0.000000   0.000000   0.000000   0.000000   0.000000
     H  248   0.000000   0.000000   0.000000   0.000000   0.000000   0.000000
     H  249   0.000000   0.000000   0.000000   0.000000   0.000000   0.000000
     H  250   0.000000   0.000000   0.000000   0.000000   0.000000   0.000000
     H  251   0.000000   0.000000   0.000000   0.000000   0.000000   0.000000
     H  252   0.000000   0.000000   0.000000   0.000000   0.000000   0.000000
     H  253   0.000000   0.000000   0.000000   0.000000   0.000000   0.000000
     H  254   0.000000   0.000000   0.000000   0.000000   0.000000   0.000000
     H  255   0.000000   0.000000   0.000000   0.000000   0.000000   0.000000
     H  256   0.000000   0.000000   0.000000   0.000000   0.000000   0.000000
     H  257   0.000000   0.000000   0.000000   0.000000   0.000000   0.000000
     H  258   0.000000   0.000000   0.000000   0.000000   0.000000   0.000000
     H  259   0.000000   0.000000   0.000000   0.000000   0.000000   0.000000
     H  260   0.000000   0.000000   0.000000   0.000000   0.000000   0.000000
     H  261   0.000000   0.000000   0.000000   0.000000   0.000000   0.000000
     H  262   0.000000   0.000000   0.000000   0.000000   0.000000   0.000000
     H  263   0.000000   0.000000   0.000000   0.000000   0.000000   0.000000
     H  264   0.000000   0.000000   0.000000   0.000000   0.000000   0.000000
     H  265   0.000000   0.000000   0.000000   0.000000   0.000000   0.000000
     H  266   0.000000   0.000000   0.000000   0.000000   0.000000   0.000000
     H  267   0.000000   0.000000   0.000000   0.000000   0.000000   0.000000
     H  268   0.000000   0.000000   0.000000   0.000000   0.000000   0.000000
     H  269   0.000000   0.000000   0.000000   0.000000   0.000000   0.000000
     H  270   0.000000   0.000000   0.000000   0.000000   0.000000   0.000000
     H  271   0.000000   0.000000   0.000000   0.000000   0.000000   0.000000
     H  272   0.000000   0.000000   0.000000   0.000000   0.000000   0.000000
     H  273   0.000000   0.000000   0.000000   0.000000   0.000000   0.000000
     H  274   0.000000   0.000000   0.000000   0.000000   0.000000   0.000000
     H  275   0.000000   0.000000   0.000000   0.000000   0.000000   0.000000
     H  276   0.000000   0.000000   0.000000   0.000000   0.000000   0.000000
     H  277   0.000000   0.000000   0.000000   0.000000   0.000000   0.000000
     H  278   0.000000   0.000000   0.000000   0.000000   0.000000   0.000000
     H  279   0.000000   0.000000   0.000000   0.000000   0.000000   0.000000
     H  280   0.000000   0.000000   0.000000   0.000000   0.000000   0.000000
     H  281   0.000000   0.000000   0.000000   0.000000   0.000000   0.000000
     H  282   0.000000   0.000000   0.000000   0.000000   0.000000   0.000000
     H  283   0.000000   0.000000   0.000000   0.000000   0.000000   0.000000
     H  284   0.000000   0.000000   0.000000   0.000000   0.000000   0.000000
     H  285   0.000000   0.000000   0.000000   0.000000   0.000000   0.000000
     H  286   0.000000   0.000000   0.000000   0.000000   0.000000   0.000000
     H  287   0.000000   0.000000   0.000000   0.000000   0.000000   0.000000
     H  288   0.000000   0.000000   0.000000   0.000000   0.000000   0.000000
1


                  C 55       C 56       C 57       C 58       C 59       C 60
 ------------------------------------------------------------------------------
     H  289   0.000000   0.000000   0.000000   0.000000   0.000000   0.000000
     H  290   0.000000   0.000000   0.000000   0.000000   0.000000   0.000000
     H  291   0.000000   0.000000   0.000000   0.000000   0.000000   0.000000
     H  292   0.000000   0.000000   0.000000   0.000001   0.000013   0.000000
     H  293   0.000000   0.000000   0.000000   0.000000   0.000004   0.000000
     H  294   0.000000   0.000000   0.000000   0.000000   0.000000   0.000000
     H  295   0.000000   0.000000   0.000000   0.000000   0.000000   0.000000
     H  296   0.000000   0.000000   0.000000   0.000000   0.000000   0.000000
     H  297   0.000000   0.000000   0.000000   0.000000   0.000000   0.000000
     H  298   0.000000   0.000000   0.000000   0.000000   0.000000   0.000000
     H  299   0.000000   0.000000   0.000000   0.000000   0.000000   0.000001
     H  300   0.000000   0.000000   0.000000   0.000000   0.000000   0.000000
     H  301   0.000000   0.000000   0.000000   0.000000   0.000000   0.000000
     H  302   0.000000   0.000000   0.000000   0.000000   0.000000   0.000000
     H  303   0.000000   0.000000   0.000000   0.000000   0.000000   0.000000
     H  304   0.000000   0.000000   0.000000   0.000000   0.000000   0.001131
     H  305   0.000000   0.000000   0.000000   0.000000   0.000000   0.000022
     H  306   0.000000   0.000000   0.000000   0.000000   0.000000   0.000006
     H  307   0.000000   0.000000   0.000000   0.000000   0.000000   0.000300
     H  308   0.000000   0.000000   0.000000   0.000000   0.000000   0.000123
     H  309   0.000000   0.000000   0.000000   0.000000   0.000001   0.000001
     H  310   0.000000   0.000000   0.000000   0.000000   0.000000   0.000000
     H  311   0.000002   0.000000   0.000004   0.000001   0.000162   0.000034
     H  312   0.000000   0.000000   0.000000   0.000001   0.000073   0.000001
     H  313   0.000000   0.000000   0.000000   0.000000   0.000000   0.000000
     H  314   0.000000   0.000000   0.000000   0.000000   0.000000   0.000000
1


                  C 61       C 62       C 63       C 64       C 65       C 66
 ------------------------------------------------------------------------------
     C   61   3.954539
     C   62   1.415955   3.954577
     C   63   0.005579   0.114149   3.935550
     C   64   0.004736   1.404913   0.003861   3.941523
     C   65   0.004423   0.013120   0.007936   0.967712   3.957870
     C   66   0.000232   0.005591   0.000213   0.003949   0.983679   3.948514
     C   67   0.000284   0.005661   0.000449   0.004261   0.961719   0.003743
     C   68   0.000000   0.000000   0.000000   0.000000   0.000000   0.000000
     C   69   0.000000   0.000000   0.000000   0.000000   0.000000   0.000000
     C   70   0.000000   0.000000   0.000000   0.000000   0.000000   0.000000
     C   71   0.000000   0.000000   0.000000   0.000000   0.000000   0.000000
     C   72   0.000000   0.000000   0.000000   0.000000   0.000000   0.000000
     C   73   0.000000   0.000000   0.000000   0.000000   0.000000   0.000000
     C   74   0.000000   0.000000   0.000000   0.000000   0.000000   0.000000
     C   75   0.000000   0.000002   0.000000   0.000003   0.000030   0.000003
     C   76   0.000000   0.000000   0.000000   0.000000   0.000004   0.000000
     C   77   0.000000   0.000000   0.000000   0.000000   0.000001   0.000000
     C   78   0.000000   0.000000   0.000000   0.000000   0.000011   0.000001
     C   79   0.000001   0.000001   0.000000   0.000000   0.000001   0.000000
     C   80   0.000001   0.000000   0.000000   0.000000   0.000000   0.000000
     C   81   0.000000   0.000000   0.000000   0.000000   0.000000   0.000000
     C   82   0.000000   0.000000   0.000000   0.000000   0.000000   0.000000
     C   83   0.000000   0.000000   0.000000   0.000000   0.000000   0.000000
     C   84   0.000000   0.000000   0.000000   0.000000   0.000000   0.000000
     C   85   0.000000   0.000000   0.000000   0.000000   0.000000   0.000000
     C   86   0.000000   0.000000   0.000000   0.000000   0.000000   0.000000
     C   87   0.000000   0.000000   0.000000   0.000000   0.000000   0.000000
     C   88   0.000000   0.000000   0.000000   0.000000   0.000000   0.000000
     C   89   0.000000   0.000000   0.000000   0.000000   0.000000   0.000000
     C   90   0.000000   0.000000   0.000000   0.000000   0.000000   0.000000
     C   91   0.000001   0.000000   0.000000   0.000000   0.000000   0.000000
     C   92   0.000000   0.000000   0.000000   0.000000   0.000000   0.000000
     C   93   0.000000   0.000000   0.000000   0.000000   0.000000   0.000000
     C   94   0.000000   0.000000   0.000000   0.000000   0.000000   0.000000
     C   95   0.000000   0.000000   0.000000   0.000000   0.000000   0.000000
     C   96   0.000000   0.000000   0.000000   0.000000   0.000000   0.000000
     C   97   0.000000   0.000000   0.000000   0.000000   0.000000   0.000000
     C   98   0.000000   0.000000   0.000000   0.000000   0.000000   0.000000
     C   99   0.000000   0.000000   0.000000   0.000000   0.000000   0.000000
     C  100   0.000000   0.000000   0.000000   0.000000   0.000000   0.000000
     C  101   0.000000   0.000000   0.000000   0.000000   0.000000   0.000000
     C  102   0.000000   0.000000   0.000000   0.000000   0.000000   0.000000
     C  103   0.000000   0.000000   0.000000   0.000000   0.000000   0.000000
     C  104   0.000000   0.000000   0.000000   0.000000   0.000000   0.000000
     C  105   0.000000   0.000000   0.000000   0.000000   0.000000   0.000000
     C  106   0.000000   0.000000   0.000000   0.000000   0.000000   0.000000
1


                  C 61       C 62       C 63       C 64       C 65       C 66
 ------------------------------------------------------------------------------
     C  107   0.000000   0.000000   0.000000   0.000000   0.000000   0.000000
     C  108   0.000000   0.000000   0.000000   0.000000   0.000000   0.000000
     C  109   0.000000   0.000000   0.000000   0.000000   0.000000   0.000000
     C  110   0.000000   0.000000   0.000000   0.000000   0.000000   0.000000
     C  111   0.000000   0.000000   0.000000   0.000000   0.000000   0.000000
     C  112   0.000000   0.000000   0.000000   0.000000   0.000000   0.000000
     C  113   0.000000   0.000000   0.000000   0.000000   0.000000   0.000000
     C  114   0.000000   0.000000   0.000000   0.000000   0.000000   0.000000
     C  115   0.000000   0.000000   0.000000   0.000000   0.000000   0.000000
     C  116   0.000000   0.000000   0.000000   0.000000   0.000000   0.000000
     C  117   0.000000   0.000000   0.000000   0.000000   0.000000   0.000000
     C  118   0.000000   0.000000   0.000000   0.000000   0.000000   0.000000
     C  119   0.000000   0.000000   0.000000   0.000000   0.000000   0.000000
     C  120   0.000000   0.000000   0.000000   0.000000   0.000000   0.000000
     C  121   0.000000   0.000000   0.000000   0.000000   0.000000   0.000000
     C  122   0.000000   0.000000   0.000000   0.000000   0.000000   0.000000
     C  123   0.000000   0.000000   0.000000   0.000000   0.000000   0.000000
     C  124   0.000000   0.000000   0.000000   0.000000   0.000000   0.000000
     C  125   0.000000   0.000000   0.000000   0.000000   0.000000   0.000000
     C  126   0.000000   0.000000   0.000000   0.000000   0.000000   0.000000
     C  127   0.000000   0.000000   0.000000   0.000000   0.000000   0.000000
     C  128   0.000000   0.000000   0.000000   0.000000   0.000000   0.000000
     C  129   0.000000   0.000000   0.000000   0.000000   0.000000   0.000000
     C  130   0.000000   0.000000   0.000000   0.000000   0.000000   0.000000
     C  131   0.000000   0.000000   0.000000   0.000000   0.000000   0.000000
     C  132   0.000000   0.000000   0.000000   0.000000   0.000002   0.000003
     C  133   0.000000   0.000000   0.000000   0.000000   0.000002   0.000000
     C  134   0.000000   0.000003   0.000001   0.000002   0.000383   0.000011
     C  135   0.000000   0.000000   0.000000   0.000000   0.000000   0.000000
     C  136   0.000000   0.000000   0.000000   0.000000   0.000000   0.000000
     C  137   0.000000   0.000000   0.000000   0.000000   0.000000   0.000000
     C  138   0.000000   0.000000   0.000000   0.000000   0.000000   0.000000
     C  139   0.000000   0.000000   0.000000   0.000000   0.000000   0.000000
     C  140   0.000000   0.000000   0.000000   0.000000   0.000000   0.000000
     C  141   0.000000   0.000000   0.000000   0.000000   0.000000   0.000000
     C  142   0.000000   0.000000   0.000000   0.000000   0.000000   0.000000
     C  143   0.000013   0.000001   0.000000   0.000000   0.000000   0.000000
     C  144   0.000000   0.000000   0.000000   0.000000   0.000000   0.000000
     C  145   0.000000   0.000000   0.000000   0.000000   0.000000   0.000000
     C  146   0.000000   0.000000   0.000000   0.000000   0.000000   0.000000
     C  147   0.000000   0.000000   0.000000   0.000000   0.000000   0.000000
     C  148   0.000000   0.000000   0.000000   0.000000   0.000000   0.000000
     C  149   0.009590   0.000219   0.009395   0.002983   0.000012   0.000055
     C  150   0.000226   0.000041   0.000357   0.000084   0.000002   0.000002
     C  151   0.003183   0.000073   0.002980   0.001233   0.000003   0.000023
     C  152   0.006598   0.004738   0.005951   0.000142   0.000142   0.000003
     C  153   0.000629   0.000103   0.000361   0.000134   0.000002   0.000002
1


                  C 61       C 62       C 63       C 64       C 65       C 66
 ------------------------------------------------------------------------------
     C  154   0.000041   0.000004   0.000069   0.000020   0.000000   0.000000
     C  155   0.000004   0.000000   0.000002   0.000001   0.000000   0.000000
     C  156   0.000023   0.000070   0.000008   0.000023   0.000056   0.000008
     C  157   0.000185   0.002192   0.000063   0.000179   0.001454   0.000083
     C  158   0.000015   0.000048   0.000006   0.000011   0.000250   0.000031
     C  159   0.000006   0.000035   0.000003   0.000011   0.000052   0.000039
     C  160   0.000005   0.000039   0.000002   0.000015   0.000058   0.000035
     C  161   0.000009   0.000190   0.000012   0.000941   0.004944   0.002216
     C  162   0.000002   0.000042   0.000013   0.000115   0.008106   0.000132
     N  163   0.000000   0.000000   0.000000   0.000000   0.000000   0.000000
     N  164   0.000000   0.000000   0.000000   0.000000   0.000000   0.000000
     N  165   0.000000   0.000000   0.000000   0.000000   0.000000   0.000000
     N  166   0.000000   0.000000   0.000000   0.000000   0.000000   0.000000
     N  167   0.000000   0.000000   0.000000   0.000000   0.000001   0.000025
     N  168   0.000000   0.000000   0.000000   0.000000   0.000001   0.000014
     N  169   0.000000   0.000000   0.000000   0.000003   0.000018   0.000380
     N  170   0.102736   0.014973   1.468046   1.391009   0.013878   0.005106
     N  171   0.000000   0.000000   0.000000   0.000000   0.000000   0.000000
     N  172   0.000000   0.000000   0.000000   0.000000   0.000001   0.000000
     N  173   0.000000   0.000000   0.000000   0.000000   0.000000   0.000000
     N  174   0.000000   0.000000   0.000000   0.000000   0.000000   0.000000
     N  175   0.000000   0.000000   0.000000   0.000000   0.000000   0.000000
     N  176   0.000000   0.000000   0.000000   0.000000   0.000000   0.000000
     N  177   0.000000   0.000000   0.000000   0.000000   0.000000   0.000000
     N  178   0.000000   0.000000   0.000000   0.000000   0.000001   0.000000
     N  179   0.000000   0.000000   0.000000   0.000000   0.000000   0.000000
     N  180   0.000000   0.000000   0.000000   0.000000   0.000000   0.000000
     N  181   0.010001   0.000388   0.009107   0.002925   0.000008   0.000052
     N  182   0.000007   0.000027   0.000004   0.000008   0.000034   0.000016
     H  183   0.000000   0.000000   0.000000   0.000000   0.000000   0.000000
     H  184   0.000000   0.000000   0.000000   0.000000   0.000000   0.000000
     H  185   0.000000   0.000000   0.000000   0.000000   0.000000   0.000000
     H  186   0.000000   0.000000   0.000000   0.000000   0.000000   0.000000
     H  187   0.000000   0.000000   0.000000   0.000000   0.000000   0.000000
     H  188   0.000000   0.000000   0.000000   0.000000   0.000000   0.000000
     H  189   0.000000   0.000000   0.000000   0.000000   0.000000   0.000000
     H  190   0.000000   0.000000   0.000000   0.000000   0.000000   0.000000
     H  191   0.000000   0.000000   0.000000   0.000000   0.000000   0.000000
     H  192   0.000000   0.000000   0.000000   0.000000   0.000000   0.000000
     H  193   0.000000   0.000000   0.000000   0.000000   0.000000   0.000000
     H  194   0.000000   0.000000   0.000000   0.000000   0.000000   0.000000
     H  195   0.000000   0.000000   0.000000   0.000000   0.000000   0.000000
     H  196   0.000000   0.000000   0.000000   0.000000   0.000000   0.000000
     H  197   0.000000   0.000000   0.000000   0.000000   0.000000   0.000000
     H  198   0.000000   0.000000   0.000000   0.000000   0.000000   0.000000
     H  199   0.000000   0.000000   0.000000   0.000000   0.000000   0.000000
     H  200   0.000000   0.000000   0.000000   0.000000   0.000000   0.000000
1


                  C 61       C 62       C 63       C 64       C 65       C 66
 ------------------------------------------------------------------------------
     H  201   0.000000   0.000000   0.000000   0.000000   0.000000   0.000000
     H  202   0.000000   0.000000   0.000000   0.000000   0.000000   0.000000
     H  203   0.000000   0.000000   0.000000   0.000000   0.000000   0.000000
     H  204   0.000000   0.000000   0.000000   0.000000   0.000000   0.000000
     H  205   0.000000   0.000000   0.000000   0.000000   0.000000   0.000000
     H  206   0.000000   0.000000   0.000000   0.000000   0.000000   0.000000
     H  207   0.000000   0.000000   0.000000   0.000000   0.000000   0.000000
     H  208   0.000000   0.000000   0.000000   0.000000   0.000000   0.000000
     H  209   0.000000   0.000001   0.000000   0.000000   0.000016   0.000006
     H  210   0.000000   0.000000   0.000000   0.000000   0.000000   0.000000
     H  211   0.000000   0.000000   0.000000   0.000000   0.000000   0.000000
     H  212   0.000000   0.000000   0.000000   0.000000   0.000000   0.000000
     H  213   0.000000   0.000000   0.000000   0.000000   0.000000   0.000000
     H  214   0.000000   0.000000   0.000000   0.000000   0.000000   0.000000
     H  215   0.000000   0.000000   0.000000   0.000000   0.000000   0.000000
     H  216   0.000000   0.000000   0.000000   0.000000   0.000000   0.000000
     H  217   0.000000   0.000001   0.000000   0.000000   0.000015   0.000005
     H  218   0.000000   0.000001   0.000000   0.000000   0.000018   0.000007
     H  219   0.000000   0.000000   0.000000   0.000000   0.000000   0.000001
     H  220   0.000000   0.000000   0.000000   0.000000   0.000000   0.000003
     H  221   0.000000   0.000000   0.000000   0.000000   0.000000   0.000001
     H  222   0.000000   0.000000   0.000000   0.000001   0.000013   0.000102
     H  223   0.000000   0.000000   0.000000   0.000000   0.000000   0.000003
     H  224   0.000000   0.000000   0.000000   0.000000   0.000001   0.000028
     H  225   0.000000   0.000000   0.000000   0.000000   0.000000   0.000055
     H  226   0.000000   0.000000   0.000000   0.000000   0.000000   0.000008
     H  227   0.000001   0.000004   0.000000   0.000013   0.000058   0.012222
     H  228   0.000003   0.000023   0.000004   0.000013   0.003266   0.004659
     H  229   0.000000   0.000000   0.000000   0.000000   0.000005   0.001416
     H  230   0.004796   0.959128   0.000117   0.005130   0.001088   0.000006
     H  231   0.962356   0.005206   0.004467   0.004866   0.000454   0.000025
     H  232   0.003926   0.000100   0.950053   0.008690   0.000316   0.000007
     H  233   0.000028   0.000832   0.000500   0.003042   0.951364   0.003017
     H  234   0.000010   0.000063   0.000020   0.001592   0.006621   0.955321
     H  235   0.000038   0.000346   0.000022   0.002394   0.002570   0.002813
     H  236   0.000020   0.000126   0.000020   0.002351   0.002581   0.000799
     H  237   0.000000   0.000000   0.000000   0.000000   0.000000   0.000000
     H  238   0.000000   0.000000   0.000000   0.000000   0.000000   0.000000
     H  239   0.000000   0.000000   0.000000   0.000000   0.000000   0.000000
     H  240   0.000000   0.000000   0.000000   0.000000   0.000000   0.000000
     H  241   0.000000   0.000000   0.000000   0.000000   0.000000   0.000000
     H  242   0.000000   0.000000   0.000000   0.000000   0.000000   0.000000
     H  243   0.000000   0.000000   0.000000   0.000000   0.000000   0.000000
     H  244   0.000000   0.000000   0.000000   0.000000   0.000000   0.000000
     H  245   0.000000   0.000000   0.000000   0.000000   0.000000   0.000000
     H  246   0.000000   0.000000   0.000000   0.000000   0.000000   0.000000
     H  247   0.000000   0.000000   0.000000   0.000000   0.000000   0.000000
1


                  C 61       C 62       C 63       C 64       C 65       C 66
 ------------------------------------------------------------------------------
     H  248   0.000000   0.000000   0.000000   0.000000   0.000000   0.000000
     H  249   0.000000   0.000000   0.000000   0.000000   0.000000   0.000000
     H  250   0.000000   0.000000   0.000000   0.000000   0.000000   0.000000
     H  251   0.000000   0.000000   0.000000   0.000000   0.000000   0.000000
     H  252   0.000000   0.000000   0.000000   0.000000   0.000000   0.000000
     H  253   0.000000   0.000000   0.000000   0.000000   0.000000   0.000000
     H  254   0.000000   0.000000   0.000000   0.000000   0.000000   0.000000
     H  255   0.000000   0.000000   0.000000   0.000000   0.000000   0.000000
     H  256   0.000000   0.000000   0.000000   0.000000   0.000000   0.000000
     H  257   0.000000   0.000000   0.000000   0.000000   0.000000   0.000000
     H  258   0.000000   0.000000   0.000000   0.000000   0.000000   0.000000
     H  259   0.000000   0.000000   0.000000   0.000000   0.000000   0.000000
     H  260   0.000000   0.000000   0.000000   0.000000   0.000000   0.000000
     H  261   0.000000   0.000000   0.000000   0.000000   0.000000   0.000000
     H  262   0.000000   0.000000   0.000000   0.000000   0.000000   0.000000
     H  263   0.000000   0.000000   0.000000   0.000000   0.000000   0.000000
     H  264   0.000000   0.000000   0.000000   0.000000   0.000000   0.000000
     H  265   0.000000   0.000000   0.000000   0.000000   0.000000   0.000000
     H  266   0.000000   0.000000   0.000000   0.000000   0.000000   0.000000
     H  267   0.000000   0.000000   0.000000   0.000000   0.000000   0.000000
     H  268   0.000000   0.000000   0.000000   0.000000   0.000000   0.000000
     H  269   0.000000   0.000000   0.000000   0.000000   0.000000   0.000000
     H  270   0.000000   0.000000   0.000000   0.000000   0.000000   0.000000
     H  271   0.000000   0.000000   0.000000   0.000000   0.000000   0.000000
     H  272   0.000000   0.000000   0.000000   0.000000   0.000000   0.000000
     H  273   0.000000   0.000000   0.000000   0.000000   0.000000   0.000000
     H  274   0.000000   0.000000   0.000000   0.000000   0.000000   0.000000
     H  275   0.000000   0.000000   0.000000   0.000000   0.000000   0.000000
     H  276   0.000000   0.000000   0.000000   0.000000   0.000000   0.000000
     H  277   0.000000   0.000000   0.000000   0.000000   0.000000   0.000000
     H  278   0.000000   0.000000   0.000000   0.000000   0.000000   0.000000
     H  279   0.000000   0.000000   0.000000   0.000000   0.000000   0.000000
     H  280   0.000000   0.000000   0.000000   0.000000   0.000000   0.000000
     H  281   0.000000   0.000000   0.000000   0.000000   0.000000   0.000000
     H  282   0.000000   0.000000   0.000000   0.000000   0.000000   0.000000
     H  283   0.000000   0.000000   0.000000   0.000000   0.000000   0.000000
     H  284   0.000000   0.000000   0.000000   0.000000   0.000000   0.000000
     H  285   0.000000   0.000000   0.000000   0.000000   0.000000   0.000000
     H  286   0.000000   0.000000   0.000000   0.000000   0.000000   0.000000
     H  287   0.000000   0.000000   0.000000   0.000000   0.000000   0.000000
     H  288   0.000000   0.000000   0.000000   0.000000   0.000000   0.000000
     H  289   0.000000   0.000000   0.000000   0.000000   0.000000   0.000000
     H  290   0.000000   0.000000   0.000000   0.000000   0.000005   0.000000
     H  291   0.000000   0.000000   0.000000   0.000000   0.000000   0.000000
     H  292   0.000000   0.000000   0.000000   0.000001   0.000009   0.000004
     H  293   0.000000   0.000000   0.000000   0.000002   0.000070   0.000001
     H  294   0.000000   0.000000   0.000000   0.000000   0.000000   0.000000
1


                  C 61       C 62       C 63       C 64       C 65       C 66
 ------------------------------------------------------------------------------
     H  295   0.000000   0.000000   0.000000   0.000000   0.000000   0.000000
     H  296   0.000000   0.000000   0.000000   0.000000   0.000000   0.000000
     H  297   0.000000   0.000000   0.000000   0.000000   0.000000   0.000000
     H  298   0.000000   0.000000   0.000000   0.000000   0.000000   0.000000
     H  299   0.000001   0.000000   0.000000   0.000000   0.000000   0.000000
     H  300   0.000000   0.000000   0.000000   0.000000   0.000000   0.000000
     H  301   0.000000   0.000000   0.000000   0.000000   0.000000   0.000000
     H  302   0.000000   0.000000   0.000000   0.000000   0.000000   0.000000
     H  303   0.000000   0.000000   0.000000   0.000000   0.000000   0.000000
     H  304   0.000336   0.000017   0.000023   0.000010   0.000000   0.000000
     H  305   0.000005   0.000001   0.000004   0.000002   0.000000   0.000000
     H  306   0.000000   0.000000   0.000001   0.000000   0.000000   0.000000
     H  307   0.000112   0.000007   0.000072   0.000039   0.000000   0.000001
     H  308   0.000004   0.000002   0.000002   0.000000   0.000000   0.000000
     H  309   0.000006   0.000621   0.000000   0.000070   0.000087   0.000007
     H  310   0.000008   0.000016   0.000001   0.000002   0.000003   0.000000
     H  311   0.000004   0.000078   0.000000   0.000110   0.004678   0.000137
     H  312   0.000000   0.000004   0.000000   0.000009   0.000256   0.000031
     H  313   0.000000   0.000000   0.000000   0.000000   0.000002   0.000000
     H  314   0.000000   0.000000   0.000000   0.000000   0.000000   0.000000
1


                  C 67       C 68       C 69       C 70       C 71       C 72
 ------------------------------------------------------------------------------
     C   67   3.957605
     C   68   0.000000   3.907187
     C   69   0.000000   2.404034   3.917245
     C   70   0.000000   0.031410   1.330714   3.931361
     C   71   0.000000   1.287683   0.030925   0.130474   3.918110
     C   72   0.000000   0.122655   0.006207   1.416634   0.007755   3.943555
     C   73   0.000000   0.003986   0.005118   0.009776   0.007405   1.017356
     C   74   0.000000   0.010578   0.000341   0.034086   0.000988   0.005729
     C   75   0.000151   0.000003   0.000000   0.000038   0.000000   0.000009
     C   76   0.000026   0.000022   0.000004   0.000181   0.000003   0.000053
     C   77   0.000004   0.000002   0.000001   0.000020   0.000001   0.000048
     C   78   0.000050   0.000012   0.000000   0.000034   0.000001   0.000003
     C   79   0.000006   0.000016   0.000001   0.000041   0.000002   0.000004
     C   80   0.000000   0.000487   0.000016   0.001315   0.000061   0.000512
     C   81   0.000000   0.000081   0.000047   0.000157   0.000126   0.007249
     C   82   0.000000   0.000000   0.000000   0.000000   0.000000   0.000001
     C   83   0.000000   0.000001   0.000000   0.000002   0.000000   0.000000
     C   84   0.000000   0.000000   0.000000   0.000001   0.000000   0.000001
     C   85   0.000000   0.000002   0.000000   0.000005   0.000000   0.000003
     C   86   0.000000   0.000006   0.000003   0.000017   0.000003   0.000009
     C   87   0.000000   0.000000   0.000000   0.000001   0.000001   0.000026
     C   88   0.000000   0.000000   0.000000   0.000000   0.000000   0.000000
     C   89   0.000000   0.000000   0.000000   0.000000   0.000000   0.000000
     C   90   0.000000   0.000157   0.000005   0.000450   0.000007   0.000118
     C   91   0.000000   0.000006   0.000000   0.000019   0.000002   0.000025
     C   92   0.000000   0.000000   0.000000   0.000000   0.000000   0.000000
     C   93   0.000000   0.000000   0.000000   0.000000   0.000000   0.000000
     C   94   0.000000   0.000000   0.000000   0.000000   0.000000   0.000000
     C   95   0.000000   0.000000   0.000000   0.000000   0.000000   0.000000
     C   96   0.000000   0.000000   0.000000   0.000000   0.000000   0.000000
     C   97   0.000000   0.000000   0.000000   0.000000   0.000000   0.000000
     C   98   0.000000   0.000000   0.000000   0.000000   0.000000   0.000000
     C   99   0.000000   0.000000   0.000000   0.000000   0.000000   0.000000
     C  100   0.000000   0.000000   0.000000   0.000000   0.000000   0.000000
     C  101   0.000000   0.000000   0.000000   0.000000   0.000000   0.000000
     C  102   0.000000   0.000000   0.000000   0.000000   0.000000   0.000000
     C  103   0.000000   0.000000   0.000000   0.000000   0.000000   0.000000
     C  104   0.000000   0.000000   0.000000   0.000000   0.000000   0.000000
     C  105   0.000001   0.000000   0.000000   0.000000   0.000000   0.000000
     C  106   0.000000   0.000000   0.000000   0.000000   0.000000   0.000000
     C  107   0.000000   0.000000   0.000000   0.000000   0.000000   0.000000
     C  108   0.000000   0.000000   0.000000   0.000000   0.000000   0.000000
     C  109   0.000000   0.000000   0.000000   0.000000   0.000000   0.000000
     C  110   0.000000   0.000000   0.000000   0.000000   0.000000   0.000000
     C  111   0.000000   0.000000   0.000000   0.000000   0.000000   0.000000
     C  112   0.000000   0.000000   0.000000   0.000000   0.000000   0.000000
1


                  C 67       C 68       C 69       C 70       C 71       C 72
 ------------------------------------------------------------------------------
     C  113   0.000000   0.000000   0.000000   0.000000   0.000000   0.000000
     C  114   0.000000   0.000000   0.000000   0.000000   0.000000   0.000000
     C  115   0.000000   0.000000   0.000000   0.000000   0.000000   0.000000
     C  116   0.000000   0.000000   0.000000   0.000000   0.000000   0.000000
     C  117   0.000000   0.000000   0.000000   0.000000   0.000000   0.000000
     C  118   0.000000   0.000000   0.000000   0.000000   0.000000   0.000000
     C  119   0.000000   0.000000   0.000000   0.000000   0.000000   0.000000
     C  120   0.000000   0.000000   0.000000   0.000000   0.000000   0.000000
     C  121   0.000000   0.000000   0.000000   0.000000   0.000000   0.000000
     C  122   0.000000   0.000000   0.000000   0.000000   0.000000   0.000000
     C  123   0.000000   0.000000   0.000000   0.000000   0.000000   0.000000
     C  124   0.000000   0.000000   0.000000   0.000000   0.000000   0.000000
     C  125   0.000000   0.000000   0.000000   0.000000   0.000000   0.000000
     C  126   0.000004   0.000000   0.000000   0.000000   0.000000   0.000000
     C  127   0.000001   0.000001   0.000000   0.000009   0.000000   0.000000
     C  128   0.000001   0.000000   0.000000   0.000000   0.000000   0.000000
     C  129   0.000001   0.000000   0.000000   0.000000   0.000000   0.000000
     C  130   0.000002   0.000000   0.000000   0.000017   0.000000   0.000000
     C  131   0.000027   0.000000   0.000000   0.000000   0.000000   0.000000
     C  132   0.000053   0.000000   0.000000   0.000000   0.000000   0.000000
     C  133   0.000028   0.000000   0.000000   0.000000   0.000000   0.000000
     C  134   0.003380   0.000000   0.000000   0.000000   0.000000   0.000000
     C  135   0.000000   0.000000   0.000000   0.000000   0.000000   0.000000
     C  136   0.000000   0.000000   0.000000   0.000000   0.000000   0.000000
     C  137   0.000000   0.000000   0.000000   0.000000   0.000000   0.000000
     C  138   0.000000   0.000000   0.000000   0.000000   0.000000   0.000000
     C  139   0.000000   0.000000   0.000000   0.000000   0.000000   0.000000
     C  140   0.000000   0.000000   0.000000   0.000000   0.000000   0.000000
     C  141   0.000000   0.000000   0.000000   0.000000   0.000000   0.000000
     C  142   0.000000   0.000000   0.000000   0.000000   0.000000   0.000000
     C  143   0.000000   0.000000   0.000000   0.000000   0.000000   0.000000
     C  144   0.000000   0.000000   0.000000   0.000000   0.000000   0.000000
     C  145   0.000000   0.000000   0.000000   0.000000   0.000000   0.000000
     C  146   0.000000   0.000000   0.000000   0.000000   0.000000   0.000000
     C  147   0.000000   0.000001   0.000000   0.000001   0.000000   0.000001
     C  148   0.000000   0.000003   0.000000   0.000009   0.000000   0.000004
     C  149   0.000057   0.000000   0.000000   0.000000   0.000000   0.000000
     C  150   0.000002   0.000000   0.000000   0.000000   0.000000   0.000000
     C  151   0.000026   0.000000   0.000000   0.000000   0.000000   0.000000
     C  152   0.000007   0.000000   0.000000   0.000000   0.000000   0.000000
     C  153   0.000003   0.000000   0.000000   0.000000   0.000000   0.000000
     C  154   0.000000   0.000000   0.000000   0.000000   0.000000   0.000000
     C  155   0.000000   0.000000   0.000000   0.000000   0.000000   0.000000
     C  156   0.000218   0.000000   0.000000   0.000000   0.000000   0.000000
     C  157   0.005928   0.000000   0.000000   0.000000   0.000000   0.000000
     C  158   0.003768   0.000000   0.000000   0.000000   0.000000   0.000000
     C  159   0.003282   0.000000   0.000000   0.000001   0.000000   0.000000
1


                  C 67       C 68       C 69       C 70       C 71       C 72
 ------------------------------------------------------------------------------
     C  160   0.006245   0.000000   0.000000   0.000006   0.000000   0.000000
     C  161   0.952927   0.000000   0.000000   0.000000   0.000000   0.000000
     C  162   0.004716   0.000000   0.000000   0.000000   0.000000   0.000000
     N  163   0.000000   0.000000   0.000000   0.000000   0.000000   0.000000
     N  164   0.000000   0.000012   0.000004   0.000000   0.000236   0.000003
     N  165   0.000005   0.000000   0.000000   0.000000   0.000000   0.000000
     N  166   0.000003   0.000000   0.000000   0.000000   0.000000   0.000000
     N  167   0.000014   0.000000   0.000000   0.000000   0.000000   0.000000
     N  168   0.000007   0.000000   0.000000   0.000000   0.000000   0.000000
     N  169   0.000042   0.000000   0.000000   0.000000   0.000000   0.000000
     N  170   0.005725   0.000000   0.000000   0.000000   0.000000   0.000000
     N  171   0.000000   0.025415   0.128180   0.019132   1.504779   1.335990
     N  172   0.000005   0.000001   0.000000   0.000005   0.000000   0.000001
     N  173   0.000000   0.000000   0.000000   0.000000   0.000000   0.000000
     N  174   0.000000   0.000000   0.000000   0.000000   0.000000   0.000000
     N  175   0.000000   0.000000   0.000000   0.000000   0.000000   0.000000
     N  176   0.000000   0.000000   0.000000   0.000000   0.000000   0.000000
     N  177   0.000000   0.000000   0.000000   0.000000   0.000000   0.000000
     N  178   0.000001   0.000000   0.000000   0.000001   0.000000   0.000000
     N  179   0.000000   0.000000   0.000000   0.000000   0.000000   0.000000
     N  180   0.000000   0.000000   0.000000   0.000000   0.000000   0.000000
     N  181   0.000056   0.000000   0.000000   0.000000   0.000000   0.000000
     N  182   0.000836   0.000000   0.000000   0.000001   0.000000   0.000000
     H  183   0.000000   0.000000   0.000000   0.000000   0.000000   0.000000
     H  184   0.000000   0.000000   0.000000   0.000000   0.000000   0.000000
     H  185   0.000000   0.000000   0.000000   0.000000   0.000000   0.000000
     H  186   0.000000   0.000001   0.000000   0.000000   0.000012   0.000000
     H  187   0.000000   0.000001   0.000000   0.000000   0.000028   0.000000
     H  188   0.000000   0.000028   0.000003   0.000000   0.000298   0.000001
     H  189   0.000000   0.000000   0.000000   0.000000   0.000000   0.000000
     H  190   0.000000   0.000000   0.000000   0.000000   0.000000   0.000000
     H  191   0.000000   0.000000   0.000000   0.000000   0.000000   0.000000
     H  192   0.000000   0.000000   0.000000   0.000000   0.000008   0.000000
     H  193   0.000000   0.000000   0.000000   0.000000   0.000000   0.000000
     H  194   0.000000   0.000000   0.000000   0.000000   0.000000   0.000000
     H  195   0.000001   0.000000   0.000000   0.000000   0.000000   0.000000
     H  196   0.000000   0.000000   0.000000   0.000000   0.000000   0.000000
     H  197   0.000000   0.000000   0.000000   0.000000   0.000000   0.000000
     H  198   0.000000   0.000000   0.000000   0.000000   0.000000   0.000000
     H  199   0.000000   0.000000   0.000000   0.000000   0.000000   0.000000
     H  200   0.000000   0.000000   0.000000   0.000000   0.000000   0.000000
     H  201   0.000000   0.000000   0.000000   0.000000   0.000000   0.000000
     H  202   0.000000   0.000000   0.000000   0.000000   0.000000   0.000000
     H  203   0.000000   0.000000   0.000000   0.000000   0.000000   0.000000
     H  204   0.000000   0.000000   0.000000   0.000000   0.000000   0.000000
     H  205   0.000000   0.000000   0.000000   0.000000   0.000000   0.000000
     H  206   0.000002   0.000000   0.000000   0.000000   0.000000   0.000000
1


                  C 67       C 68       C 69       C 70       C 71       C 72
 ------------------------------------------------------------------------------
     H  207   0.000000   0.000000   0.000000   0.000000   0.000000   0.000000
     H  208   0.000000   0.000000   0.000000   0.000000   0.000000   0.000000
     H  209   0.000877   0.000000   0.000000   0.000000   0.000000   0.000000
     H  210   0.000000   0.000000   0.000000   0.000000   0.000000   0.000000
     H  211   0.000000   0.000000   0.000000   0.000000   0.000000   0.000000
     H  212   0.000000   0.000000   0.000000   0.000000   0.000000   0.000000
     H  213   0.000000   0.000000   0.000000   0.000000   0.000000   0.000000
     H  214   0.000000   0.000000   0.000000   0.000000   0.000000   0.000000
     H  215   0.000000   0.000000   0.000000   0.000000   0.000000   0.000000
     H  216   0.000001   0.000000   0.000000   0.000000   0.000000   0.000000
     H  217   0.000869   0.000000   0.000000   0.000000   0.000000   0.000000
     H  218   0.001014   0.000000   0.000000   0.000000   0.000000   0.000000
     H  219   0.000000   0.000000   0.000000   0.000000   0.000000   0.000000
     H  220   0.000000   0.000000   0.000000   0.000000   0.000000   0.000000
     H  221   0.000001   0.000000   0.000000   0.000000   0.000000   0.000000
     H  222   0.000002   0.000000   0.000000   0.000000   0.000000   0.000000
     H  223   0.000001   0.000000   0.000000   0.000000   0.000000   0.000000
     H  224   0.000010   0.000000   0.000000   0.000000   0.000000   0.000000
     H  225   0.000002   0.000000   0.000000   0.000000   0.000000   0.000000
     H  226   0.000001   0.000000   0.000000   0.000000   0.000000   0.000000
     H  227   0.000294   0.000000   0.000000   0.000000   0.000000   0.000000
     H  228   0.000136   0.000000   0.000000   0.000000   0.000000   0.000000
     H  229   0.000096   0.000000   0.000000   0.000000   0.000000   0.000000
     H  230   0.000006   0.000000   0.000000   0.000000   0.000000   0.000000
     H  231   0.000031   0.000000   0.000000   0.000000   0.000000   0.000000
     H  232   0.000009   0.000000   0.000000   0.000000   0.000000   0.000000
     H  233   0.001781   0.000000   0.000000   0.000000   0.000000   0.000000
     H  234   0.000673   0.000000   0.000000   0.000000   0.000000   0.000000
     H  235   0.974409   0.000000   0.000000   0.000000   0.000000   0.000000
     H  236   0.972233   0.000000   0.000000   0.000000   0.000000   0.000000
     H  237   0.000000   0.000000   0.000000   0.000000   0.000000   0.000000
     H  238   0.000000   0.000000   0.000000   0.000000   0.000000   0.000000
     H  239   0.000000   0.009159   0.005365   0.951465   0.000192   0.006314
     H  240   0.000000   0.009977   0.005678   0.000058   0.934837   0.007934
     H  241   0.000000   0.000976   0.000392   0.004473   0.000064   0.005735
     H  242   0.000000   0.000065   0.000055   0.000740   0.000021   0.002948
     H  243   0.000001   0.000000   0.000000   0.000012   0.000000   0.000001
     H  244   0.000003   0.000000   0.000000   0.000000   0.000000   0.000000
     H  245   0.000000   0.000016   0.000002   0.000038   0.000002   0.000114
     H  246   0.000000   0.000000   0.000000   0.000000   0.000000   0.000000
     H  247   0.000000   0.000000   0.000000   0.000000   0.000000   0.000000
     H  248   0.000000   0.000000   0.000000   0.000000   0.000000   0.000000
     H  249   0.000000   0.000000   0.000000   0.000000   0.000000   0.000000
     H  250   0.000000   0.000000   0.000000   0.000000   0.000000   0.000000
     H  251   0.000000   0.000000   0.000000   0.000001   0.000000   0.000006
     H  252   0.000000   0.000000   0.000000   0.000000   0.000000   0.000000
     H  253   0.000000   0.000003   0.000000   0.000009   0.000000   0.000003
1


                  C 67       C 68       C 69       C 70       C 71       C 72
 ------------------------------------------------------------------------------
     H  254   0.000000   0.000001   0.000000   0.000001   0.000000   0.000001
     H  255   0.000000   0.000000   0.000000   0.000000   0.000000   0.000000
     H  256   0.000000   0.000000   0.000000   0.000000   0.000000   0.000000
     H  257   0.000000   0.000000   0.000000   0.000000   0.000000   0.000000
     H  258   0.000000   0.000000   0.000000   0.000000   0.000000   0.000000
     H  259   0.000000   0.000000   0.000000   0.000000   0.000000   0.000000
     H  260   0.000000   0.000000   0.000000   0.000000   0.000000   0.000000
[truncated: 408,535 more chars]
