# Supplementary material for: Characterization by SEM, TEM and Quantum-Chemical Simulations of the Spherical Carbon with Nitrogen (SCN) Active Carbon Produced by Thermal Decomposition of Poly(vinylpyridine-divinylbenzene) Copolymer
Source: Materials (Basel). 2009 Sep 7;2(3):1239–51. doi: 10.3390/ma2031239 (PMC5445732; doi:10.3390/ma2031239)
Supplement: Supplementary file 1 [file materials-02-01239-s001.zip › Supplementary Data/m05.out]

 *******************************************************************************
 ** Site#:  128            For non-commercial use only         Version 7.334W **
 *******************************************************************************
 ** Cite this work as: MOPAC2007, James J. P. Stewart, Stewart Computational  **
 ** Chemistry, Version 7.334W web: HTTP://OpenMOPAC.net   Days remaining:  51 **
 *******************************************************************************
 **                                                                           **
 **                                MOPAC2007                                  **
 **                                                                           **
 *******************************************************************************

                            PM3 CALCULATION RESULTS


 *******************************************************************************
 *  CALCULATION DONE:                                Fri Jan 25 18:36:44 2008  *
 *  PM3      - The PM3 Hamiltonian to be used
 *  SINGLET  - SPIN STATE DEFINED AS A SINGLET
 *
 *
 *
 *                 CHARGE ON SYSTEM =     0
 *
 *
 *
 *  XYZ      - CARTESIAN COORDINATE SYSTEM TO BE USED
 *  RESTART  - CALCULATION RESTARTED
 *  EF       - USE EF ROUTINE FOR MINIMUM SEARCH
 *  T=       - A TIME OF  0.2E+08 SECONDS REQUESTED
 *  DUMP=N   - RESTART FILE WRITTEN EVERY     0.100 SECONDS
 *  CYCLES=  - DO A MAXIMUM OF  5002 STEPS
 *  DDMIN=   - MINIMUM TRUST RADIUS  0.000 ANG/RAD
 *  GNORM=   - EXIT WHEN GRADIENT NORM DROPS BELOW 1.11    
 *  SCFCRT   - DEFAULT SCF CRITERION REPLACED BY   0.100E-06
 *  SHIFT    - A DAMPING FACTOR OF   20.00 DEFINED
 *  DENOUT   - DENSITY MATRIX OUTPUT ON CHANNEL 10
 *  OLDENS   - INITIAL DENSITY MATRIX READ OF DISK
 *  BONDS    - FINAL BOND-ORDER MATRIX TO BE PRINTED
 *   PL      - MONITOR CONVERGENCE IN DENSITY MATRIX
 *******************************************************************************
PM3 bonds T=20000000.0 SINGLET XYZ DDMIN=0.0 DUMP=0.1 GNORM=01.115 CHARGE=+0 &
DENOUT OLDENS SCFCRT=1.D-07 EF  CYCLES=5002 PL SHIFT=020.0 restart
 SKN_2 model by PM3. Point=05. Mult=01.
   ATOM   CHEMICAL     X               Y              Z
  NUMBER   SYMBOL (ANGSTROMS)     (ANGSTROMS)    (ANGSTROMS)
 
     1       C         -3.5849386  *    2.060999  *    0.720477  *
     2       C         -2.3747122  *    1.780235  *    0.168267  *
     3       C         -1.2462594  *    2.539880  *    0.176301  *
     4       C         -3.6396408  *    3.309267  *    1.367398  *
     5       C         -1.3818553  *    3.778195  *    0.841879  *
     6       C         -0.2581593  *    4.734127  *    0.885195  *
     7       C          0.3964807  *    5.023832  *   -0.244384  *
     8       C          2.9107524  *    2.910426  *    3.097623  *
     9       C          2.1011469  *    3.767916  *    2.357409  *
    10       C          1.0256260  *    4.407912  *    2.973090  *
    11       C          2.6270751  *    2.706353  *    4.446265  *
    12       C          0.8052411  *    4.171990  *    4.340331  *
    13       C          0.1035965  *    5.336099  *    2.225059  *
    14       C          0.7036167  *    6.733234  *    2.030931  *
    15       C         -1.4519023  *    9.840342  *    4.193924  *
    16       C         -2.2861444  *    9.111776  *    5.216142  *
    17       C         -1.5164067  *    7.975355  *    5.791292  *
    18       C         -0.2682287  *    9.383820  *    3.794644  *
    19       C         -0.4724567  *    7.575408  *    5.070561  *
    20       C          0.2815656  *    8.093455  *    4.084059  *
    21       C         -3.1481166  *    9.887597  *    6.219308  *
    22       C         -3.1052424  *   11.359132  *    6.174576  *
    23       C          1.3099728  *    7.374893  *    3.288070  *
    24       C          2.5253835  *    8.183803  *    2.860402  *
    25       C         -5.4306833  *    6.161700  *    3.620498  *
    26       C         -5.2282316  *    7.514666  *    3.904722  *
    27       C         -5.4775839  *    8.431086  *    2.887271  *
    28       C         -5.8532174  *    5.789209  *    2.343163  *
    29       C         -5.8357066  *    7.996076  *    1.605086  *
    30       C         -4.7054057  *    7.979253  *    5.245903  *
    31       C         -3.7965693  *    9.180313  *    5.065025  *
    32       C         -7.5103205  *   11.571852  *    5.534193  *
    33       C         -7.0451285  *   10.277161  *    5.322599  *
    34       C         -6.3680559  *    9.615136  *    6.348280  *
    35       C         -7.2967142  *   12.178572  *    6.770660  *
    36       C         -6.1832826  *   10.282276  *    7.569347  *
    37       C         -5.8761658  *    8.239267  *    6.173435  *
    38       C         -6.4468100  *    7.210913  *    6.822987  *
    39       C         -8.9117215  *    5.595676  *   12.401279  *
    40       C         -8.9106345  *    4.460091  *   11.597028  *
    41       C         -8.6727133  *    4.590245  *   10.234029  *
    42       C         -8.6755559  *    6.835634  *   11.810191  *
    43       C         -8.4464889  *    5.863165  *    9.685216  *
    44       C         -8.1376202  *    5.989456  *    8.211964  *
    45       C         -7.5709528  *    7.348266  *    7.789632  *
    46       C        -10.7160781  *    7.297394  *    5.164914  *
    47       C        -10.7016292  *    7.474872  *    6.553985  *
    48       C        -10.7270960  *    8.776760  *    7.056461  *
    49       C        -10.7690759  *    8.412672  *    4.332022  *
    50       C        -10.7835219  *    9.853481  *    6.169398  *
    51       C        -10.6446669  *    6.269892  *    7.431619  *
    52       C         -9.3097800  *    5.537632  *    7.328750  *
    53       C        -12.3438143  *    3.411169  *    6.360941  *
    54       C        -11.8673294  *    3.890147  *    7.501686  *
    55       C        -11.8949571  *    5.381913  *    7.485723  *
    56       C        -13.1058091  *    3.916131  *    5.403526  *
    57       C        -13.1552909  *    5.826368  *    6.764757  *
    58       C        -11.4357380  *    6.135856  *    8.715774  *
    59       C        -12.2813415  *    7.201269  *    9.284311  *
    60       C        -17.7661867  *    7.529070  *    9.091221  *
    61       C        -17.7335904  *    7.351806  *   10.338167  *
    62       C        -16.5375503  *    7.401272  *   11.042278  *
    63       C        -16.7831408  *    7.867115  *    8.189868  *
    64       C        -15.4596234  *    7.773602  *   10.203485  *
    65       C        -14.0927281  *    7.999654  *   10.818945  *
    66       C        -13.1577438  *    6.963760  *   10.262340  *
    67       C        -13.6257824  *    9.421255  *   10.587184  *
    68       C          5.1546169  *   20.364565  *    8.225216  *
    69       C          5.7942343  *   19.830255  *    9.158197  *
    70       C          5.9477453  *   18.481940  *    9.391024  *
    71       C          4.4544864  *   19.726207  *    7.216723  *
    72       C          5.2477382  *   17.770964  *    8.382717  *
    73       C          5.2400603  *   16.304100  *    8.375263  *
    74       C          6.0318568  *   15.480863  *    8.943951  *
    75       C          8.7184652  *   12.539689  *    8.918228  *
    76       C          7.7331853  *   12.846650  *    7.994350  *
    77       C          8.0407840  *   13.603925  *    6.854436  *
    78       C         10.0110752  *   13.007248  *    8.663100  *
    79       C          9.3579707  *   14.040050  *    6.672086  *
    80       C          7.0208831  *   13.923196  *    5.862944  *
    81       C          5.8015151  *   13.467612  *    5.973482  *
    82       C          1.7779389  *   13.474649  *    8.493476  *
    83       C          1.1375867  *   14.556105  *    7.880596  *
    84       C          1.7780842  *   15.254578  *    6.857509  *
    85       C          2.9665270  *   12.986395  *    7.968738  *
    86       C          2.9736807  *   14.770714  *    6.334286  *
    87       C          3.5233909  *   13.587450  *    6.835764  *
    88       C         -0.3217420  *   14.813229  *    8.176235  *
    89       C         -1.0489082  *   13.858493  *    7.246946  *
    90       C          4.6221097  *   12.922748  *    6.115958  *
    91       C          4.3336209  *   11.572007  *    5.523257  *
    92       C         -3.4375685  *   16.113499  *   11.553900  *
    93       C         -2.1559174  *   15.635557  *   11.262544  *
    94       C         -1.0801299  *   16.100768  *   12.023618  *
    95       C         -3.6055754  *   17.000552  *   12.616366  *
    96       C         -1.3162819  *   16.992581  *   13.069993  *
    97       C         -1.9516205  *   14.651065  *   10.142572  *
    98       C         -0.5816109  *   14.812389  *    9.611037  *
    99       C         -0.6249124  *   12.436931  *   13.963575  *
   100       C         -1.3509390  *   13.075605  *   12.964001  *
   101       C         -1.2693347  *   12.633536  *   11.641754  *
   102       C          0.1955555  *   11.364306  *   13.619812  *
   103       C         -0.3812392  *   11.584023  *   11.360773  *
   104       C         -2.1459406  *   13.156920  *   10.536260  *
   105       C         -3.6009110  *   12.864295  *   10.793032  *
   106       C         -5.8448533  *    9.043683  *   14.241662  *
   107       C         -6.9635841  *    9.463776  *   13.530180  *
   108       C         -6.9017968  *   10.665047  *   12.819776  *
   109       C         -4.6428111  *    9.763956  *   14.104266  *
   110       C         -5.7178555  *   11.407364  *   12.831687  *
   111       C         -5.6369883  *   12.806010  *   12.265014  *
   112       C         -4.2245786  *   13.175588  *   11.927971  *
   113       C         -6.7600465  *   16.624285  *   14.518398  *
   114       C         -7.4893532  *   15.439248  *   14.396140  *
   115       C         -8.4529305  *   15.138383  *   15.361360  *
   116       C         -7.0152950  *   17.471515  *   15.596373  *
   117       C         -8.6608600  *   16.027387  *   16.415281  *
   118       C         -7.2145658  *   14.511909  *   13.279805  *
   119       C         -6.1108138  *   13.754577  *   13.332793  *
   120       C         -7.0638973  *   17.562823  *   10.278219  *
   121       C         -7.0633230  *   16.337440  *   10.929786  *
   122       C         -8.2678746  *   15.793524  *   11.450742  *
   123       C         -8.3235388  *   18.141544  *   10.214620  *
   124       C         -9.4641187  *   16.488864  *   11.301933  *
   125       C         -8.1946089  *   14.453171  *   12.135603  *
   126       C         -9.5292272  *   13.873453  *   12.633385  *
   127       C        -14.3487361  *   15.027313  *   12.861623  *
   128       C        -14.0169755  *   14.187987  *   13.919246  *
   129       C        -13.0277024  *   13.225178  *   13.743815  *
   130       C        -13.6779132  *   14.877760  *   11.647174  *
   131       C        -12.3830340  *   13.117064  *   12.504930  *
   132       C        -11.3065400  *   12.081121  *   12.286520  *
   133       C         -9.9955875  *   12.704258  *   11.782827  *
   134       C        -11.7448810  *   11.010463  *   11.282072  *
   135       C         -1.0279278  *   15.758823  *    3.794377  *
   136       C         -1.6816626  *   16.255525  *    4.830748  *
   137       C         -2.3312933  *   15.729327  *    5.858557  *
   138       C         -1.3270516  *   14.304842  *    3.692193  *
   139       C         -1.8914531  *   14.313780  *    6.070772  *
   140       C         -2.5218375  *   13.548368  *    7.224081  *
   141       C         -2.7910411  *   12.097662  *    7.237681  *
   142       C          4.5478475  *   13.914622  *    2.423871  *
   143       C          4.4864749  *   12.594152  *    2.527882  *
   144       C          3.2249575  *   12.195133  *    3.215377  *
   145       C          3.6373264  *   14.873927  *    2.493635  *
   146       C          2.1098195  *   13.110117  *    2.753503  *
   147       C          2.9658057  *   10.767864  *    3.470948  *
   148       C          3.1165457  *   11.627311  *    4.639435  *
   149       C          4.6974156  *    9.528450  *    0.401263  *
   150       C          3.5236433  *    8.787106  *    0.535083  *
   151       C          3.2541149  *    7.746030  *   -0.377009  *
   152       C          5.5906003  *    9.231514  *   -0.636503  *
   153       C          4.1317381  *    7.493485  *   -1.412308  *
   154       C          2.5054505  *    9.023338  *    1.574132  *
   155       C          2.7390696  *    9.632150  *    2.886483  *
   156       C        -16.9995218  *    9.664820  *   13.657774  *
   157       C        -15.7190582  *    9.986174  *   13.184799  *
   158       C        -15.5896114  *   10.517896  *   11.911487  *
   159       C        -18.0785054  *    9.880483  *   12.808689  *
   160       C        -16.7393172  *   10.937021  *   11.185650  *
   161       C        -14.3104936  *   10.635252  *   11.181787  *
   162       C        -12.9568861  *   10.210384  *   11.691114  *
   163       N         -2.5653749  *    4.128161  *    1.421544  *
   164       N          1.5913420  *    3.333841  *    5.051307  *
   165       N         -6.0500207  *    6.683351  *    1.343574  *
   166       N         -6.6434156  *   11.537037  *    7.768421  *
   167       N         -8.4564809  *    6.964246  *   10.482123  *
   168       N        -10.8054575  *    9.670638  *    4.830368  *
   169       N        -13.7792311  *    5.121504  *    5.865579  *
   170       N        -15.6010720  *    7.971689  *    8.848038  *
   171       N          4.5423811  *   18.379089  *    7.360315  *
   172       N         10.3242880  *   13.738807  *    7.568984  *
   173       N         -2.5635187  *   17.423137  *   13.366175  *
   174       N          0.3288402  *   10.967511  *   12.331570  *
   175       N         -4.5914542  *   10.917943  *   13.422379  *
   176       N         -7.9509950  *   17.173763  *   16.526837  *
   177       N         -9.4380236  *   17.708070  *   10.651775  *
   178       N        -12.7180826  *   13.943916  *   11.476521  *
   179       N         -1.6402988  *   13.647469  *    4.766632  *
   180       N          2.2949091  *   14.331570  *    2.341766  *
   181       N          5.2846356  *    8.231770  *   -1.536611  *
   182       N        -17.9492794  *   10.589199  *   11.633759  *
   183       H         -0.3076636  *    2.231885  *   -0.294303  *
   184       H         -4.4441713  *    1.385718  *    0.671930  *
   185       H         -4.5584744  *    3.696899  *    1.840162  *
   186       H          2.2933519  *    3.935159  *    1.290230  *
   187       H          3.7544297  *    2.398225  *    2.625685  *
   188       H          3.2175975  *    2.033993  *    5.089038  *
   189       H         -0.8331037  *    5.456761  *    2.829648  *
   190       H         -0.0833987  *    7.402352  *    1.624629  *
   191       H          1.4844803  *    6.674263  *    1.229194  *
   192       H         -0.0034831  *    4.669280  *    4.897548  *
   193       H         -1.8812156  *   10.745273  *    3.750258  *
   194       H         -3.2623078  *    9.467269  *    7.237698  *
   195       H         -3.2894574  *   11.824835  *    5.196281  *
   196       H         -1.6592677  *    7.701772  *    6.840275  *
   197       H          1.7006193  *    6.566559  *    3.958320  *
   198       H          3.4495075  *    7.591867  *    3.032736  *
   199       H         -5.2407115  *    5.398036  *    4.383358  *
   200       H         -5.9852285  *    4.731233  *    2.064777  *
   201       H         -4.0895515  *    7.152044  *    5.686385  *
   202       H         -4.1541643  *    9.855690  *    4.253231  *
   203       H         -5.3364025  *    9.510133  *    3.061962  *
   204       H         -7.2076128  *    9.778130  *    4.359284  *
   205       H         -8.0447383  *   12.104871  *    4.741281  *
   206       H         -7.6425301  *   13.192761  *    7.000011  *
   207       H         -6.0656956  *    6.190055  *    6.665624  *
   208       H         -5.6561355  *    9.823083  *    8.415603  *
   209       H         -8.6493154  *    3.702179  *    9.591322  *
   210       H         -9.0841730  *    3.470804  *   12.033374  *
   211       H         -9.0744069  *    5.519807  *   13.480751  *
   212       H         -8.6259775  *    7.770238  *   12.394125  *
   213       H         -7.3245350  *    5.231350  *    8.034936  *
   214       H         -7.1837089  *    7.911253  *    8.665850  *
   215       H         -8.3727493  *    7.987707  *    7.363032  *
   216       H        -10.6919760  *    6.290422  *    4.732786  *
   217       H        -10.7863949  *    8.331092  *    3.239343  *
   218       H         -9.4913765  *    4.459015  *    7.531880  *
   219       H         -8.9746877  *    5.587688  *    6.270893  *
   220       H        -10.8143469  *   10.895510  *    6.510895  *
   221       H        -10.7268146  *    8.953825  *    8.142610  *
   222       H        -11.7096160  *    3.334917  *    8.429064  *
   223       H        -13.1992145  *    3.650316  *    4.349103  *
   224       H        -10.9582705  *    5.525929  *    9.515359  *
   225       H        -12.1704668  *    8.223491  *    8.873702  *
   226       H        -13.5780818  *    6.806761  *    7.026480  *
   227       H        -16.4268086  *    7.241763  *   12.118600  *
   228       H        -19.0169294  *    7.995732  *   11.383343  *
   229       H        -16.8390909  *    8.035239  *    7.110984  *
   230       H        -14.1718992  *    7.830202  *   11.924380  *
   231       H        -13.2675240  *    5.958253  *   10.688209  *
   232       H        -13.2139116  *    9.535064  *    9.557641  *
   233       H          0.1379330  *    4.592938  *   -1.207486  *
   234       H          1.2272425  *    5.739480  *   -0.270767  *
   235       H          6.5046128  *   18.008518  *   10.202040  *
   236       H          3.8820721  *   20.166598  *    6.383950  *
   237       H          4.4284459  *   15.813901  *    7.755436  *
   238       H          6.6831055  *   14.715603  *    9.338201  *
   239       H          6.7138192  *   12.468034  *    8.143129  *
   240       H         10.8456433  *   12.786242  *    9.348558  *
   241       H          7.3042259  *   14.552354  *    5.008936  *
   242       H          9.6712247  *   14.629552  *    5.802811  *
   243       H          1.3060585  *   12.989590  *    9.359843  *
   244       H          3.4431833  *   12.101510  *    8.407052  *
   245       H         -0.5800910  *   15.887006  *    7.950539  *
   246       H         -0.4076470  *   12.964581  *    7.055239  *
   247       H          3.4392976  *   15.268101  *    5.473155  *
   248       H          1.3127163  *   16.146088  *    6.420265  *
   249       H          4.1565582  *   10.847085  *    6.344123  *
   250       H          5.2144812  *   11.200170  *    4.963830  *
   251       H         -4.3242917  *   15.783090  *   10.986049  *
   252       H         -4.5957155  *   17.385117  *   12.908832  *
   253       H         -2.7453130  *   14.864745  *    9.368250  *
   254       H         -0.5131188  *   17.381948  *   13.706390  *
   255       H         -0.0635711  *   15.753323  *   11.789069  *
   256       H         -2.0153479  *   13.914710  *   13.220361  *
   257       H         -0.7170202  *   12.768760  *   15.011857  *
   258       H          0.7597098  *   10.776939  *   14.364252  *
   259       H         -1.8893150  *   12.569138  *    9.603269  *
   260       H         -4.1292193  *   12.345259  *    9.980425  *
   261       H         -0.2240895  *   11.198711  *   10.344639  *
   262       H         -7.7886608  *   11.044369  *   12.283624  *
   263       H         -7.8896008  *    8.868908  *   13.532137  *
   264       H         -3.7031271  *    9.441284  *   14.572790  *
   265       H         -6.2859305  *   12.867544  *   11.349832  *
   266       H         -3.6744110  *   13.707116  *   12.724607  *
   267       H         -5.9867791  *   16.884546  *   13.778690  *
   268       H         -6.4707459  *   18.411468  *   15.746371  *
   269       H         -9.2047649  *   11.914892  *   11.773886  *
   270       H         -5.4602471  *   13.821942  *   14.217413  *
   271       H         -9.4023429  *   15.846467  *   17.202210  *
   272       H         -9.0431231  *   14.214024  *   15.274783  *
   273       H         -6.1108432  *   15.789032  *   11.054104  *
   274       H         -6.1689915  *   18.030073  *    9.859801  *
   275       H         -7.7764305  *   13.753306  *   11.355418  *
   276       H        -10.3123890  *   14.663179  *   12.657060  *
   277       H         -9.4321424  *   13.541735  *   13.693128  *
   278       H        -10.4310138  *   16.114171  *   11.673428  *
   279       H        -12.7614978  *   12.551435  *   14.566424  *
   280       H        -14.5326172  *   14.279044  *   14.880821  *
   281       H        -15.1264113  *   15.788114  *   12.972995  *
   282       H        -13.8921373  *   15.496032  *   10.767612  *
   283       H        -11.1091624  *   11.588628  *   13.272647  *
   284       H        -10.1101704  *   13.031339  *   10.729500  *
   285       H        -10.9064322  *   10.299031  *   11.127784  *
   286       H        -11.9219552  *   11.486454  *   10.293273  *
   287       H         -3.2385518  *   16.117808  *    6.326099  *
   288       H         -0.2177482  *   16.206765  *    3.216905  *
   289       H         -1.1711018  *   13.739544  *    2.755490  *
   290       H         -3.2318559  *   14.121218  *    7.861156  *
   291       H         -2.6236631  *   11.652805  *    8.235553  *
   292       H          5.0846442  *   11.856009  *    1.979002  *
   293       H          3.7332624  *   15.927792  *    2.761740  *
   294       H          2.1927793  *   11.875013  *    5.205156  *
   295       H          1.0788865  *   12.725858  *    2.775108  *
   296       H          4.9292381  *   10.358027  *    1.095773  *
   297       H          1.5098546  *    9.261812  *    1.119017  *
   298       H          3.9413750  *    6.706912  *   -2.158158  *
   299       H          2.3371044  *    7.127430  *   -0.250522  *
   300       H        -14.8414390  *    9.776766  *   13.807016  *
   301       H        -17.1298482  *    9.211239  *   14.644500  *
   302       H        -14.3342851  *   11.544047  *   10.533488  *
   303       H        -12.8749567  *    9.768768  *   12.701707  *
   304       H        -16.5074929  *   11.843435  *    9.902905  *
   305      Tv         24.9707818  *    0.000000       0.000000   
   306      Tv          0.0000000      19.075623  *    0.000000   
   307      Tv          0.0000000       0.000000      13.670937  *
 

              THE SYSTEM IS A  SOLID         


                UNIT CELL TRANSLATION VECTORS

              X              Y              Z
    T1 =  24.9707818      0.0000000      0.0000000
    T2 =   0.0000000     19.0756230      0.0000000
    T3 =   0.0000000      0.0000000     13.6709368


          CARTESIAN COORDINATES 

    NO.       ATOM         X         Y         Z

     1         C       -3.5849    2.0610    0.7205
     2         C       -2.3747    1.7802    0.1683
     3         C       -1.2463    2.5399    0.1763
     4         C       -3.6396    3.3093    1.3674
     5         C       -1.3819    3.7782    0.8419
     6         C       -0.2582    4.7341    0.8852
     7         C        0.3965    5.0238   -0.2444
     8         C        2.9108    2.9104    3.0976
     9         C        2.1011    3.7679    2.3574
    10         C        1.0256    4.4079    2.9731
    11         C        2.6271    2.7064    4.4463
    12         C        0.8052    4.1720    4.3403
    13         C        0.1036    5.3361    2.2251
    14         C        0.7036    6.7332    2.0309
    15         C       -1.4519    9.8403    4.1939
    16         C       -2.2861    9.1118    5.2161
    17         C       -1.5164    7.9754    5.7913
    18         C       -0.2682    9.3838    3.7946
    19         C       -0.4725    7.5754    5.0706
    20         C        0.2816    8.0935    4.0841
    21         C       -3.1481    9.8876    6.2193
    22         C       -3.1052   11.3591    6.1746
    23         C        1.3100    7.3749    3.2881
    24         C        2.5254    8.1838    2.8604
    25         C       -5.4307    6.1617    3.6205
    26         C       -5.2282    7.5147    3.9047
    27         C       -5.4776    8.4311    2.8873
    28         C       -5.8532    5.7892    2.3432
    29         C       -5.8357    7.9961    1.6051
    30         C       -4.7054    7.9793    5.2459
    31         C       -3.7966    9.1803    5.0650
    32         C       -7.5103   11.5719    5.5342
    33         C       -7.0451   10.2772    5.3226
    34         C       -6.3681    9.6151    6.3483
    35         C       -7.2967   12.1786    6.7707
    36         C       -6.1833   10.2823    7.5693
    37         C       -5.8762    8.2393    6.1734
    38         C       -6.4468    7.2109    6.8230
    39         C       -8.9117    5.5957   12.4013
    40         C       -8.9106    4.4601   11.5970
    41         C       -8.6727    4.5902   10.2340
    42         C       -8.6756    6.8356   11.8102
    43         C       -8.4465    5.8632    9.6852
    44         C       -8.1376    5.9895    8.2120
    45         C       -7.5710    7.3483    7.7896
    46         C      -10.7161    7.2974    5.1649
    47         C      -10.7016    7.4749    6.5540
    48         C      -10.7271    8.7768    7.0565
    49         C      -10.7691    8.4127    4.3320
    50         C      -10.7835    9.8535    6.1694
    51         C      -10.6447    6.2699    7.4316
    52         C       -9.3098    5.5376    7.3288
    53         C      -12.3438    3.4112    6.3609
    54         C      -11.8673    3.8901    7.5017
    55         C      -11.8950    5.3819    7.4857
    56         C      -13.1058    3.9161    5.4035
    57         C      -13.1553    5.8264    6.7648
    58         C      -11.4357    6.1359    8.7158
    59         C      -12.2813    7.2013    9.2843
    60         C      -17.7662    7.5291    9.0912
    61         C      -17.7336    7.3518   10.3382
    62         C      -16.5376    7.4013   11.0423
    63         C      -16.7831    7.8671    8.1899
    64         C      -15.4596    7.7736   10.2035
    65         C      -14.0927    7.9997   10.8189
    66         C      -13.1577    6.9638   10.2623
    67         C      -13.6258    9.4213   10.5872
    68         C        5.1546   20.3646    8.2252
    69         C        5.7942   19.8303    9.1582
    70         C        5.9477   18.4819    9.3910
    71         C        4.4545   19.7262    7.2167
    72         C        5.2477   17.7710    8.3827
    73         C        5.2401   16.3041    8.3753
    74         C        6.0319   15.4809    8.9440
    75         C        8.7185   12.5397    8.9182
    76         C        7.7332   12.8466    7.9944
    77         C        8.0408   13.6039    6.8544
    78         C       10.0111   13.0072    8.6631
    79         C        9.3580   14.0401    6.6721
    80         C        7.0209   13.9232    5.8629
    81         C        5.8015   13.4676    5.9735
    82         C        1.7779   13.4746    8.4935
    83         C        1.1376   14.5561    7.8806
    84         C        1.7781   15.2546    6.8575
    85         C        2.9665   12.9864    7.9687
    86         C        2.9737   14.7707    6.3343
    87         C        3.5234   13.5874    6.8358
    88         C       -0.3217   14.8132    8.1762
    89         C       -1.0489   13.8585    7.2469
    90         C        4.6221   12.9227    6.1160
    91         C        4.3336   11.5720    5.5233
    92         C       -3.4376   16.1135   11.5539
    93         C       -2.1559   15.6356   11.2625
    94         C       -1.0801   16.1008   12.0236
    95         C       -3.6056   17.0006   12.6164
    96         C       -1.3163   16.9926   13.0700
    97         C       -1.9516   14.6511   10.1426
    98         C       -0.5816   14.8124    9.6110
    99         C       -0.6249   12.4369   13.9636
   100         C       -1.3509   13.0756   12.9640
   101         C       -1.2693   12.6335   11.6418
   102         C        0.1956   11.3643   13.6198
   103         C       -0.3812   11.5840   11.3608
   104         C       -2.1459   13.1569   10.5363
   105         C       -3.6009   12.8643   10.7930
   106         C       -5.8449    9.0437   14.2417
   107         C       -6.9636    9.4638   13.5302
   108         C       -6.9018   10.6650   12.8198
   109         C       -4.6428    9.7640   14.1043
   110         C       -5.7179   11.4074   12.8317
   111         C       -5.6370   12.8060   12.2650
   112         C       -4.2246   13.1756   11.9280
   113         C       -6.7600   16.6243   14.5184
   114         C       -7.4894   15.4392   14.3961
   115         C       -8.4529   15.1384   15.3614
   116         C       -7.0153   17.4715   15.5964
   117         C       -8.6609   16.0274   16.4153
   118         C       -7.2146   14.5119   13.2798
   119         C       -6.1108   13.7546   13.3328
   120         C       -7.0639   17.5628   10.2782
   121         C       -7.0633   16.3374   10.9298
   122         C       -8.2679   15.7935   11.4507
   123         C       -8.3235   18.1415   10.2146
   124         C       -9.4641   16.4889   11.3019
   125         C       -8.1946   14.4532   12.1356
   126         C       -9.5292   13.8735   12.6334
   127         C      -14.3487   15.0273   12.8616
   128         C      -14.0170   14.1880   13.9192
   129         C      -13.0277   13.2252   13.7438
   130         C      -13.6779   14.8778   11.6472
   131         C      -12.3830   13.1171   12.5049
   132         C      -11.3065   12.0811   12.2865
   133         C       -9.9956   12.7043   11.7828
   134         C      -11.7449   11.0105   11.2821
   135         C       -1.0279   15.7588    3.7944
   136         C       -1.6817   16.2555    4.8307
   137         C       -2.3313   15.7293    5.8586
   138         C       -1.3271   14.3048    3.6922
   139         C       -1.8915   14.3138    6.0708
   140         C       -2.5218   13.5484    7.2241
   141         C       -2.7910   12.0977    7.2377
   142         C        4.5478   13.9146    2.4239
   143         C        4.4865   12.5942    2.5279
   144         C        3.2250   12.1951    3.2154
   145         C        3.6373   14.8739    2.4936
   146         C        2.1098   13.1101    2.7535
   147         C        2.9658   10.7679    3.4709
   148         C        3.1165   11.6273    4.6394
   149         C        4.6974    9.5284    0.4013
   150         C        3.5236    8.7871    0.5351
   151         C        3.2541    7.7460   -0.3770
   152         C        5.5906    9.2315   -0.6365
   153         C        4.1317    7.4935   -1.4123
   154         C        2.5055    9.0233    1.5741
   155         C        2.7391    9.6321    2.8865
   156         C      -16.9995    9.6648   13.6578
   157         C      -15.7191    9.9862   13.1848
   158         C      -15.5896   10.5179   11.9115
   159         C      -18.0785    9.8805   12.8087
   160         C      -16.7393   10.9370   11.1856
   161         C      -14.3105   10.6353   11.1818
   162         C      -12.9569   10.2104   11.6911
   163         N       -2.5654    4.1282    1.4215
   164         N        1.5913    3.3338    5.0513
   165         N       -6.0500    6.6834    1.3436
   166         N       -6.6434   11.5370    7.7684
   167         N       -8.4565    6.9642   10.4821
   168         N      -10.8055    9.6706    4.8304
   169         N      -13.7792    5.1215    5.8656
   170         N      -15.6011    7.9717    8.8480
   171         N        4.5424   18.3791    7.3603
   172         N       10.3243   13.7388    7.5690
   173         N       -2.5635   17.4231   13.3662
   174         N        0.3288   10.9675   12.3316
   175         N       -4.5915   10.9179   13.4224
   176         N       -7.9510   17.1738   16.5268
   177         N       -9.4380   17.7081   10.6518
   178         N      -12.7181   13.9439   11.4765
   179         N       -1.6403   13.6475    4.7666
   180         N        2.2949   14.3316    2.3418
   181         N        5.2846    8.2318   -1.5366
   182         N      -17.9493   10.5892   11.6338
   183         H       -0.3077    2.2319   -0.2943
   184         H       -4.4442    1.3857    0.6719
   185         H       -4.5585    3.6969    1.8402
   186         H        2.2934    3.9352    1.2902
   187         H        3.7544    2.3982    2.6257
   188         H        3.2176    2.0340    5.0890
   189         H       -0.8331    5.4568    2.8296
   190         H       -0.0834    7.4024    1.6246
   191         H        1.4845    6.6743    1.2292
   192         H       -0.0035    4.6693    4.8975
   193         H       -1.8812   10.7453    3.7503
   194         H       -3.2623    9.4673    7.2377
   195         H       -3.2895   11.8248    5.1963
   196         H       -1.6593    7.7018    6.8403
   197         H        1.7006    6.5666    3.9583
   198         H        3.4495    7.5919    3.0327
   199         H       -5.2407    5.3980    4.3834
   200         H       -5.9852    4.7312    2.0648
   201         H       -4.0896    7.1520    5.6864
   202         H       -4.1542    9.8557    4.2532
   203         H       -5.3364    9.5101    3.0620
   204         H       -7.2076    9.7781    4.3593
   205         H       -8.0447   12.1049    4.7413
   206         H       -7.6425   13.1928    7.0000
   207         H       -6.0657    6.1901    6.6656
   208         H       -5.6561    9.8231    8.4156
   209         H       -8.6493    3.7022    9.5913
   210         H       -9.0842    3.4708   12.0334
   211         H       -9.0744    5.5198   13.4808
   212         H       -8.6260    7.7702   12.3941
   213         H       -7.3245    5.2314    8.0349
   214         H       -7.1837    7.9113    8.6659
   215         H       -8.3727    7.9877    7.3630
   216         H      -10.6920    6.2904    4.7328
   217         H      -10.7864    8.3311    3.2393
   218         H       -9.4914    4.4590    7.5319
   219         H       -8.9747    5.5877    6.2709
   220         H      -10.8143   10.8955    6.5109
   221         H      -10.7268    8.9538    8.1426
   222         H      -11.7096    3.3349    8.4291
   223         H      -13.1992    3.6503    4.3491
   224         H      -10.9583    5.5259    9.5154
   225         H      -12.1705    8.2235    8.8737
   226         H      -13.5781    6.8068    7.0265
   227         H      -16.4268    7.2418   12.1186
   228         H      -19.0169    7.9957   11.3833
   229         H      -16.8391    8.0352    7.1110
   230         H      -14.1719    7.8302   11.9244
   231         H      -13.2675    5.9583   10.6882
   232         H      -13.2139    9.5351    9.5576
   233         H        0.1379    4.5929   -1.2075
   234         H        1.2272    5.7395   -0.2708
   235         H        6.5046   18.0085   10.2020
   236         H        3.8821   20.1666    6.3840
   237         H        4.4284   15.8139    7.7554
   238         H        6.6831   14.7156    9.3382
   239         H        6.7138   12.4680    8.1431
   240         H       10.8456   12.7862    9.3486
   241         H        7.3042   14.5524    5.0089
   242         H        9.6712   14.6296    5.8028
   243         H        1.3061   12.9896    9.3598
   244         H        3.4432   12.1015    8.4071
   245         H       -0.5801   15.8870    7.9505
   246         H       -0.4076   12.9646    7.0552
   247         H        3.4393   15.2681    5.4732
   248         H        1.3127   16.1461    6.4203
   249         H        4.1566   10.8471    6.3441
   250         H        5.2145   11.2002    4.9638
   251         H       -4.3243   15.7831   10.9860
   252         H       -4.5957   17.3851   12.9088
   253         H       -2.7453   14.8647    9.3682
   254         H       -0.5131   17.3819   13.7064
   255         H       -0.0636   15.7533   11.7891
   256         H       -2.0153   13.9147   13.2204
   257         H       -0.7170   12.7688   15.0119
   258         H        0.7597   10.7769   14.3643
   259         H       -1.8893   12.5691    9.6033
   260         H       -4.1292   12.3453    9.9804
   261         H       -0.2241   11.1987   10.3446
   262         H       -7.7887   11.0444   12.2836
   263         H       -7.8896    8.8689   13.5321
   264         H       -3.7031    9.4413   14.5728
   265         H       -6.2859   12.8675   11.3498
   266         H       -3.6744   13.7071   12.7246
   267         H       -5.9868   16.8845   13.7787
   268         H       -6.4707   18.4115   15.7464
   269         H       -9.2048   11.9149   11.7739
   270         H       -5.4602   13.8219   14.2174
   271         H       -9.4023   15.8465   17.2022
   272         H       -9.0431   14.2140   15.2748
   273         H       -6.1108   15.7890   11.0541
   274         H       -6.1690   18.0301    9.8598
   275         H       -7.7764   13.7533   11.3554
   276         H      -10.3124   14.6632   12.6571
   277         H       -9.4321   13.5417   13.6931
   278         H      -10.4310   16.1142   11.6734
   279         H      -12.7615   12.5514   14.5664
   280         H      -14.5326   14.2790   14.8808
   281         H      -15.1264   15.7881   12.9730
   282         H      -13.8921   15.4960   10.7676
   283         H      -11.1092   11.5886   13.2726
   284         H      -10.1102   13.0313   10.7295
   285         H      -10.9064   10.2990   11.1278
   286         H      -11.9220   11.4865   10.2933
   287         H       -3.2386   16.1178    6.3261
   288         H       -0.2177   16.2068    3.2169
   289         H       -1.1711   13.7395    2.7555
   290         H       -3.2319   14.1212    7.8612
   291         H       -2.6237   11.6528    8.2356
   292         H        5.0846   11.8560    1.9790
   293         H        3.7333   15.9278    2.7617
   294         H        2.1928   11.8750    5.2052
   295         H        1.0789   12.7259    2.7751
   296         H        4.9292   10.3580    1.0958
   297         H        1.5099    9.2618    1.1190
   298         H        3.9414    6.7069   -2.1582
   299         H        2.3371    7.1274   -0.2505
   300         H      -14.8414    9.7768   13.8070
   301         H      -17.1298    9.2112   14.6445
   302         H      -14.3343   11.5440   10.5335
   303         H      -12.8750    9.7688   12.7017
   304         H      -16.5075   11.8434    9.9029

  H: (PM3): J. J. P. STEWART, J. COMP. CHEM. 10, 209 (1989).
  C: (PM3): J. J. P. STEWART, J. COMP. CHEM. 10, 209 (1989).
  N: (PM3): J. J. P. STEWART, J. COMP. CHEM. 10, 209 (1989).

           Empirical Formula: C162 H122 N20


      RHF CALCULATION, NO. OF DOUBLY OCCUPIED LEVELS =  435


          TOTAL TIME USED SO FAR:    471755.65 SECONDS
                        FUNCTION:      2086.291787


          RESTARTING OPTIMIZATION AT STEP   0
  SCF CRITERION =    0.1520E-05
 ITERATION   1 PLS= 0.100E+01 0.000E+00 ENERGY     2086.291615 DELTAE 1986.2916150
 ITERATION   2 PLS= 0.524E-05 0.000E+00 ENERGY     2086.291600 DELTAE   -0.0000155
 ITERATION   3 PLS= 0.506E-05 0.000E+00 ENERGY     2086.291588 DELTAE   -0.0000113
 ITERATION   4 PLS= 0.250E-05 0.000E+00 ENERGY     2086.291583 DELTAE   -0.0000055
 CYCLE:   1 TIME:  37.484 TIME LEFT: 16.53W  GRAD.:     1.422 HEAT: 2086.292

 RESTART FILE WRITTEN,    TIME LEFT: 16.51W  GRAD.:     1.159 HEAT: 2086.129
 ITERATION   1 PLS= 0.250E-05 0.000E+00 ENERGY     2086.129969 DELTAE 1986.1299693
 ITERATION   2 PLS= 0.463E-05 0.000E+00 ENERGY     2086.129770 DELTAE   -0.0001990
 ITERATION   3 PLS= 0.434E-05 0.000E+00 ENERGY     2086.129617 DELTAE   -0.0001536
 ITERATION   4 PLS= 0.438E-05 0.000E+00 ENERGY     2086.129476 DELTAE   -0.0001404
 ITERATION   5 PLS= 0.335E-05 0.000E+00 ENERGY     2086.129478 DELTAE    0.0000019
 ITERATION   6 PLS= 0.390E-05 0.000E+00 ENERGY     2086.129433 DELTAE   -0.0000448
 ITERATION   7 PLS= 0.361E-05 0.000E+00 ENERGY     2086.129394 DELTAE   -0.0000390
 ITERATION   8 PLS= 0.326E-05 0.000E+00 ENERGY     2086.129361 DELTAE   -0.0000333
 RESTART FILE WRITTEN,    TIME LEFT: 16.51W  GRAD.:     1.084 HEAT: 2086.129

     RMS GRADIENT =  1.08375  IS LESS THAN CUTOFF =  1.11500


 ITERATION   1 PLS= 0.303E-05 0.000E+00 ENERGY     2086.129327 DELTAE 1986.1293272
 ITERATION   2 PLS= 0.370E-05 0.000E+00 ENERGY     2086.129260 DELTAE   -0.0000675
 ITERATION   3 PLS= 0.334E-05 0.000E+00 ENERGY     2086.129202 DELTAE   -0.0000581
 ITERATION   4 PLS= 0.254E-05 0.000E+00 ENERGY     2086.129166 DELTAE   -0.0000352
 ITERATION   5 PLS= 0.236E-05 0.000E+00 ENERGY     2086.129165 DELTAE   -0.0000019
 ITERATION   6 PLS= 0.272E-05 0.000E+00 ENERGY     2086.129144 DELTAE   -0.0000210
 ITERATION   7 PLS= 0.255E-05 0.000E+00 ENERGY     2086.129125 DELTAE   -0.0000187
 ITERATION   8 PLS= 0.269E-05 0.000E+00 ENERGY     2086.129110 DELTAE   -0.0000149

 -------------------------------------------------------------------------------
PM3 bonds T=20000000.0 SINGLET XYZ DDMIN=0.0 DUMP=0.1 GNORM=01.115 CHARGE=+0 &
DENOUT OLDENS SCFCRT=1.D-07 EF  CYCLES=5002 PL SHIFT=020.0 restart
 SKN_2 model by PM3. Point=05. Mult=01.


     GEOMETRY OPTIMISED USING EIGENVECTOR FOLLOWING (EF).     
     SCF FIELD WAS ACHIEVED                                   


                                PM3    CALCULATION
                                                       MOPAC2007 (Version: 7.334W)
                                                       Sat Jan 26 13:07:23 2008
                                                       No. of days left =  51


          FINAL HEAT OF FORMATION =       2086.12910 KCAL =    8728.36415 KJ
          H.o.F. per unit cell    =       1043.06455 KCAL, for   2 unit cells


          TOTAL ENERGY            =     -24250.14936 EV
          ELECTRONIC ENERGY       =  -63098145.56908 EV
          CORE-CORE REPULSION     =   63073895.41971 EV

          IONIZATION POTENTIAL    =          5.84843
          NO. OF FILLED LEVELS    =        435
          MOLECULAR WEIGHT        =       2348.880

          MOLECULAR DIMENSIONS (Angstroms)

            Atom       Atom       Distance
            H   301    H   298    27.00700
            H   223    C    69    23.25689
            H   282    H   188    12.41459

          VOLUME OF UNIT CELL         6532.478 CUBIC ANGSTROMS
          DENSITY                        0.597 GRAMS/CC


          SCF CALCULATIONS        =       1535
          COMPUTATION TIME =  5 DAYS  15 HOURS 58 MINUTES AND  51.724 SECONDS


   ATOM   CHEMICAL     X               Y              Z
  NUMBER   SYMBOL (ANGSTROMS)     (ANGSTROMS)    (ANGSTROMS)
 
     1       C         -3.6176460  *    2.072137  *    0.704422  *
     2       C         -2.4050778  *    1.797462  *    0.153825  *
     3       C         -1.2821965  *    2.565330  *    0.161059  *
     4       C         -3.6810358  *    3.321203  *    1.348714  *
     5       C         -1.4258958  *    3.803627  *    0.825039  *
     6       C         -0.3069398  *    4.765419  *    0.868186  *
     7       C          0.3434970  *    5.058608  *   -0.262911  *
     8       C          2.7528855  *    2.835827  *    3.124505  *
     9       C          1.9744282  *    3.706826  *    2.366671  *
    10       C          0.9436672  *    4.421755  *    2.975939  *
    11       C          2.4837223  *    2.695221  *    4.484034  *
    12       C          0.7368168  *    4.247847  *    4.354913  *
    13       C          0.0539501  *    5.365618  *    2.209136  *
    14       C          0.6876293  *    6.747921  *    2.015621  *
    15       C         -1.4544640  *    9.850906  *    4.187867  *
    16       C         -2.2915777  *    9.119740  *    5.205705  *
    17       C         -1.5256754  *    7.978982  *    5.777169  *
    18       C         -0.2710414  *    9.393652  *    3.789161  *
    19       C         -0.4830019  *    7.576329  *    5.055560  *
    20       C          0.2731499  *    8.099989  *    4.073300  *
    21       C         -3.1563961  *    9.894293  *    6.207183  *
    22       C         -3.1130591  *   11.366044  *    6.162504  *
    23       C          1.2992601  *    7.383505  *    3.272921  *
    24       C          2.5137204  *    8.191889  *    2.842500  *
    25       C         -5.4477592  *    6.179869  *    3.592970  *
    26       C         -5.2377535  *    7.530650  *    3.882138  *
    27       C         -5.4833195  *    8.452237  *    2.868353  *
    28       C         -5.8747201  *    5.814539  *    2.315035  *
    29       C         -5.8411397  *    8.023612  *    1.583939  *
    30       C         -4.7090067  *    7.985788  *    5.224341  *
    31       C         -3.8013942  *    9.188722  *    5.049733  *
    32       C         -7.5464710  *   11.553083  *    5.536060  *
    33       C         -7.0684951  *   10.263886  *    5.318768  *
    34       C         -6.3774489  *    9.607680  *    6.338755  *
    35       C         -7.3297102  *   12.160557  *    6.771540  *
    36       C         -6.1887694  *   10.275987  *    7.558674  *
    37       C         -5.8747372  *    8.236268  *    6.160349  *
    38       C         -6.4320902  *    7.203446  *    6.814351  *
    39       C         -8.8619126  *    5.583365  *   12.411076  *
    40       C         -8.8500038  *    4.444937  *   11.611108  *
    41       C         -8.6139379  *    4.572510  *   10.247547  *
    42       C         -8.6362781  *    6.823274  *   11.815674  *
    43       C         -8.4012180  *    5.845609  *    9.693961  *
    44       C         -8.1007171  *    5.969489  *    8.218760  *
    45       C         -7.5515094  *    7.332493  *    7.787652  *
    46       C        -10.7099331  *    7.207820  *    5.159941  *
    47       C        -10.6849387  *    7.413713  *    6.544974  *
    48       C        -10.7133853  *    8.725461  *    7.020955  *
    49       C        -10.7759645  *    8.305403  *    4.304763  *
    50       C        -10.7836581  *    9.783288  *    6.112402  *
    51       C        -10.6126285  *    6.226762  *    7.445869  *
    52       C         -9.2734261  *    5.501917  *    7.344503  *
    53       C        -12.2960414  *    3.336510  *    6.442888  *
    54       C        -11.8187370  *    3.840775  *    7.572340  *
    55       C        -11.8566386  *    5.331626  *    7.527381  *
    56       C        -13.0657942  *    3.817539  *    5.479392  *
    57       C        -13.1237987  *    5.753026  *    6.804658  *
    58       C        -11.3927837  *    6.112330  *    8.738364  *
    59       C        -12.2383770  *    7.182962  *    9.297223  *
    60       C        -17.7403449  *    7.531954  *    9.088314  *
    61       C        -17.7088707  *    7.360729  *   10.336137  *
    62       C        -16.5125217  *    7.406528  *   11.039921  *
    63       C        -16.7548008  *    7.858017  *    8.185248  *
    64       C        -15.4320219  *    7.767256  *   10.199384  *
    65       C        -14.0635771  *    7.987902  *   10.813907  *
    66       C        -13.1325523  *    6.947599  *   10.259612  *
    67       C        -13.5915845  *    9.407929  *   10.581938  *
    68       C          5.0004687  *   20.419600  *    8.282834  *
    69       C          5.6496878  *   19.880499  *    9.206366  *
    70       C          5.8286439  *   18.531282  *    9.414617  *
    71       C          4.3136636  *   19.786826  *    7.261774  *
    72       C          5.1437237  *   17.825995  *    8.392092  *
    73       C          5.1642862  *   16.359779  *    8.357041  *
    74       C          5.9755009  *   15.540283  *    8.902981  *
    75       C          8.6982284  *   12.582255  *    8.959449  *
    76       C          7.7222716  *   12.880929  *    8.023019  *
    77       C          8.0377514  *   13.642880  *    6.888473  *
    78       C          9.9889326  *   13.065151  *    8.724431  *
    79       C          9.3521678  *   14.095500  *    6.726798  *
    80       C          7.0297666  *   13.948624  *    5.880659  *
    81       C          5.8142042  *   13.478847  *    5.971746  *
    82       C          1.7860520  *   13.491283  *    8.470194  *
    83       C          1.1444816  *   14.568694  *    7.851550  *
    84       C          1.7831023  *   15.261454  *    6.823425  *
    85       C          2.9745998  *   13.000771  *    7.947423  *
    86       C          2.9788750  *   14.775394  *    6.302221  *
    87       C          3.5302070  *   13.595958  *    6.810954  *
    88       C         -0.3147734  *   14.825890  *    8.147751  *
    89       C         -1.0413531  *   13.865976  *    7.222971  *
    90       C          4.6343352  *   12.931218  *    6.099038  *
    91       C          4.3501476  *   11.580759  *    5.504013  *
    92       C         -3.4351211  *   16.130922  *   11.515584  *
    93       C         -2.1511101  *   15.657435  *   11.227018  *
    94       C         -1.0767101  *   16.138027  *   11.980509  *
    95       C         -3.6065110  *   17.027580  *   12.569530  *
    96       C         -1.3157863  *   17.041790  *   13.015755  *
    97       C         -1.9421105  *   14.664252  *   10.115762  *
    98       C         -0.5723113  *   14.824889  *    9.583458  *
    99       C         -0.5956775  *   12.472806  *   13.945471  *
   100       C         -1.3227050  *   13.107236  *   12.943916  *
   101       C         -1.2459087  *   12.656601  *   11.624208  *
   102       C          0.2211442  *   11.395898  *   13.605957  *
   103       C         -0.3595356  *   11.604758  *   11.346989  *
   104       C         -2.1279629  *   13.171416  *   10.518994  *
   105       C         -3.5805149  *   12.874686  *   10.783536  *
   106       C         -5.8395419  *    9.072317  *   14.254023  *
   107       C         -6.9480093  *    9.485322  *   13.522338  *
   108       C         -6.8783383  *   10.683069  *   12.807052  *
   109       C         -4.6383590  *    9.797054  *   14.134333  *
   110       C         -5.6968658  *   11.429155  *   12.834221  *
   111       C         -5.6121345  *   12.824590  *   12.260577  *
   112       C         -4.2001397  *   13.190745  *   11.919326  *
   113       C         -6.7450962  *   16.647923  *   14.502161  *
   114       C         -7.4700040  *   15.459938  *   14.384509  *
   115       C         -8.4335014  *   15.159437  *   15.350002  *
   116       C         -7.0053849  *   17.499384  *   15.575689  *
   117       C         -8.6462863  *   16.052478  *   16.399394  *
   118       C         -7.1925251  *   14.528792  *   13.272278  *
   119       C         -6.0838095  *   13.778804  *   13.324317  *
   120       C         -7.0907261  *   17.574326  *   10.261684  *
   121       C         -7.0729235  *   16.349480  *   10.914189  *
   122       C         -8.2679956  *   15.795347  *   11.446334  *
   123       C         -8.3563335  *   18.141069  *   10.209753  *
   124       C         -9.4721999  *   16.479197  *   11.308026  *
   125       C         -8.1774231  *   14.457134  *   12.133036  *
   126       C         -9.5031619  *   13.864485  *   12.639470  *
   127       C        -14.3358949  *   14.899011  *   13.098721  *
   128       C        -13.9507694  *   14.026141  *   14.110049  *
   129       C        -12.9464205  *   13.094923  *   13.863824  *
   130       C        -13.7012814  *   14.814572  *   11.858766  *
   131       C        -12.3421260  *   13.050143  *   12.600914  *
   132       C        -11.2563541  *   12.043742  *   12.305628  *
   133       C         -9.9734094  *   12.704383  *   11.778539  *
   134       C        -11.7123445  *   11.000714  *   11.279834  *
   135       C         -1.0180891  *   15.751443  *    3.763649  *
   136       C         -1.6727753  *   16.252822  *    4.797143  *
   137       C         -2.3226292  *   15.730797  *    5.826896  *
   138       C         -1.3188048  *   14.297478  *    3.666108  *
   139       C         -1.8835189  *   14.315748  *    6.044388  *
   140       C         -2.5141154  *   13.555358  *    7.201055  *
   141       C         -2.7826703  *   12.104583  *    7.220638  *
   142       C          4.5513306  *   13.916683  *    2.404241  *
   143       C          4.4885262  *   12.596346  *    2.509124  *
   144       C          3.2293723  *   12.199521  *    3.202006  *
   145       C          3.6422507  *   14.877194  *    2.475806  *
   146       C          2.1137249  *   13.115442  *    2.743773  *
   147       C          2.9693515  *   10.772627  *    3.459628  *
   148       C          3.1280218  *   11.632594  *    4.626752  *
   149       C          4.6766402  *    9.534576  *    0.380297  *
   150       C          3.4993470  *    8.799315  *    0.515174  *
   151       C          3.2207501  *    7.763173  *   -0.399716  *
   152       C          5.5644779  *    9.236316  *   -0.661409  *
   153       C          4.0937297  *    7.509594  *   -1.438919  *
   154       C          2.4881966  *    9.037220  *    1.560456  *
   155       C          2.7333957  *    9.639269  *    2.874080  *
   156       C        -16.9570367  *    9.643608  *   13.656986  *
   157       C        -15.6768979  *    9.960580  *   13.180767  *
   158       C        -15.5505538  *   10.507519  *   11.913415  *
   159       C        -18.0387007  *    9.878769  *   12.816291  *
   160       C        -16.7006576  *   10.946947  *   11.200827  *
   161       C        -14.2742108  *   10.622244  *   11.178653  *
   162       C        -12.9209723  *   10.194847  *   11.686529  *
   163       N         -2.6118392  *    4.146799  *    1.403348  *
   164       N          1.4928215  *    3.397023  *    5.083068  *
   165       N         -6.0654840  *    6.713206  *    1.318491  *
   166       N         -6.6595627  *   11.525923  *    7.762592  *
   167       N         -8.4188770  *    6.949289  *   10.487202  *
   168       N        -10.8156127  *    9.573050  *    4.777593  *
   169       N        -13.7453578  *    5.027334  *    5.920541  *
   170       N        -15.5720448  *    7.958817  *    8.842890  *
   171       N          4.4274610  *   18.439201  *    7.380358  *
   172       N         10.3089813  *   13.803636  *    7.636855  *
   173       N         -2.5653904  *   17.466038  *   13.311316  *
   174       N          0.3511972  *   10.991933  *   12.319756  *
   175       N         -4.5791404  *   10.947677  *   13.447186  *
   176       N         -7.9414949  *   17.202555  *   16.505881  *
   177       N         -9.4628773  *   17.697766  *   10.656262  *
   178       N        -12.7280134  *   13.910305  *   11.618692  *
   179       N         -1.6329965  *   13.644163  *    4.742836  *
   180       N          2.2987211  *   14.336040  *    2.329281  *
   181       N          5.2504132  *    8.241845  *   -1.564478  *
   182       N        -17.9110499  *   10.603228  *   11.651343  *
   183       H         -0.3412438  *    2.263330  *   -0.308706  *
   184       H         -4.4727228  *    1.391699  *    0.655784  *
   185       H         -4.6026994  *    3.704649  *    1.819173  *
   186       H          2.1552987  *    3.825596  *    1.290902  *
   187       H          3.5604899  *    2.264216  *    2.657777  *
   188       H          3.0513885  *    2.016757  *    5.140788  *
   189       H         -0.8877292  *    5.510136  *    2.800696  *
   190       H         -0.0819576  *    7.432524  *    1.601386  *
   191       H          1.4732686  *    6.670857  *    1.220081  *
   192       H         -0.0330363  *    4.811494  *    4.906408  *
   193       H         -1.8817171  *   10.757914  *    3.746504  *
   194       H         -3.2735061  *    9.473801  *    7.225116  *
   195       H         -3.3101107  *   11.832705  *    5.187134  *
   196       H         -1.6700801  *    7.702516  *    6.825228  *
   197       H          1.6924526  *    6.573234  *    3.939148  *
   198       H          3.4372177  *    7.596180  *    3.005365  *
   199       H         -5.2604881  *    5.412182  *    4.352473  *
   200       H         -6.0156303  *    4.758479  *    2.033810  *
   201       H         -4.0897192  *    7.155372  *    5.654287  *
   202       H         -4.1561609  *    9.865971  *    4.238309  *
   203       H         -5.3386373  *    9.530083  *    3.047201  *
   204       H         -7.2322400  *    9.764673  *    4.355777  *
   205       H         -8.0933192  *   12.081064  *    4.748278  *
   206       H         -7.6853862  *   13.170224  *    7.005408  *
   207       H         -6.0430176  *    6.185783  *    6.655821  *
   208       H         -5.6492945  *    9.821452  *    8.399666  *
   209       H         -8.5823869  *    3.682468  *    9.607877  *
   210       H         -9.0137103  *    3.455544  *   12.050909  *
   211       H         -9.0248939  *    5.510046  *   13.490715  *
   212       H         -8.5951429  *    7.760361  *   12.396180  *
   213       H         -7.2807225  *    5.219329  *    8.040268  *
   214       H         -7.1658684  *    7.903699  *    8.659280  *
   215       H         -8.3626427  *    7.961057  *    7.362534  *
   216       H        -10.6836670  *    6.192321  *    4.748325  *
   217       H        -10.8010723  *    8.201216  *    3.214103  *
   218       H         -9.4473476  *    4.424017  *    7.557955  *
   219       H         -8.9425229  *    5.544375  *    6.284955  *
   220       H        -10.8165966  *   10.831951  *    6.432559  *
   221       H        -10.7028978  *    8.925330  *    8.103081  *
   222       H        -11.6537872  *    3.304931  *    8.509825  *
   223       H        -13.1620307  *    3.530421  *    4.430843  *
   224       H        -10.9054427  *    5.520296  *    9.545449  *
   225       H        -12.1105852  *    8.206670  *    8.895627  *
   226       H        -13.5519591  *    6.735351  *    7.049457  *
   227       H        -16.4029783  *    7.253130  *   12.117456  *
   228       H        -18.9912720  *    8.004886  *   11.385597  *
   229       H        -16.8095642  *    8.019867  *    7.105380  *
   230       H        -14.1434892  *    7.819447  *   11.919590  *
   231       H        -13.2590080  *    5.939883  *   10.675624  *
   232       H        -13.1785691  *    9.520454  *    9.552884  *
   233       H          0.0816604  *    4.629325  *   -1.225853  *
   234       H          1.1737248  *    5.774511  *   -0.291864  *
   235       H          6.3932425  *   18.053614  *   10.217749  *
   236       H          3.7336103  *   20.231043  *    6.436319  *
   237       H          4.3560804  *   15.865994  *    7.734462  *
   238       H          6.6419945  *   14.777959  *    9.277852  *
   239       H          6.7053874  *   12.490287  *    8.156801  *
   240       H         10.8157290  *   12.848918  *    9.421058  *
   241       H          7.3191642  *   14.580517  *    5.030686  *
   242       H          9.6709661  *   14.691020  *    5.863613  *
   243       H          1.3147930  *   13.010990  *    9.339673  *
   244       H          3.4523650  *   12.118857  *    8.390553  *
   245       H         -0.5751282  *   15.897979  *    7.917526  *
   246       H         -0.3998356  *   12.971166  *    7.036373  *
   247       H          3.4428142  *   15.266837  *    5.436673  *
   248       H          1.3163564  *   16.149552  *    6.380646  *
   249       H          4.1809835  *   10.852943  *    6.324028  *
   250       H          5.2300443  *   11.215186  *    4.939181  *
   251       H         -4.3215398  *   15.790428  *   10.953203  *
   252       H         -4.5987559  *   17.406880  *   12.861810  *
   253       H         -2.7373349  *   14.868758  *    9.340746  *
   254       H         -0.5134152  *   17.445311  *   13.644196  *
   255       H         -0.0585939  *   15.793753  *   11.748288  *
   256       H         -1.9849730  *   13.949243  *   13.196497  *
   257       H         -0.6851588  *   12.809677  *   14.992399  *
   258       H          0.7848386  *   10.810663  *   14.352382  *
   259       H         -1.8728855  *   12.579978  *    9.587783  *
   260       H         -4.1108687  *   12.351002  *    9.975409  *
   261       H         -0.2058294  *   11.212938  *   10.332824  *
   262       H         -7.7575303  *   11.056853  *   12.254326  *
   263       H         -7.8718728  *    8.886947  *   13.512151  *
   264       H         -3.7055299  *    9.480272  *   14.620582  *
   265       H         -6.2616302  *   12.883217  *   11.345475  *
   266       H         -3.6473181  *   13.725752  *   12.711844  *
   267       H         -5.9719792  *   16.907889  *   13.762213  *
   268       H         -6.4652538  *   18.442493  *   15.721912  *
   269       H         -9.1694336  *   11.929694  *   11.729591  *
   270       H         -5.4289413  *   13.855463  *   14.204987  *
   271       H         -9.3879568  *   15.872210  *   17.186396  *
   272       H         -9.0194454  *   14.232026  *   15.266140  *
   273       H         -6.1140252  *   15.810192  *   11.030565  *
   274       H         -6.2043233  *   18.049665  *    9.834374  *
   275       H         -7.7563636  *   13.759973  *   11.352153  *
   276       H        -10.2896249  *   14.650254  *   12.682123  *
   277       H         -9.3909356  *   13.520804  *   13.694081  *
   278       H        -10.4318568  *   16.095357  *   11.689290  *
   279       H        -12.6379238  *   12.395785  *   14.649817  *
   280       H        -14.4365331  *   14.066231  *   15.090566  *
   281       H        -15.1270325  *   15.635671  *   13.265526  *
   282       H        -13.9573920  *   15.463281  *   11.013147  *
   283       H        -11.0156146  *   11.520239  *   13.265987  *
   284       H        -10.1242736  *   13.052860  *   10.736685  *
   285       H        -10.8781243  *   10.292138  *   11.094310  *
   286       H        -11.9037306  *   11.502707  *   10.306649  *
   287       H         -3.2294029  *   16.121502  *    6.293353  *
   288       H         -0.2066554  *   16.196287  *    3.185522  *
   289       H         -1.1631793  *   13.730432  *    2.730317  *
   290       H         -3.2251244  *   14.130655  *    7.834490  *
   291       H         -2.6021570  *   11.661221  *    8.216857  *
   292       H          5.0838100  *   11.857267  *    1.958530  *
   293       H          3.7402396  *   15.931409  *    2.741616  *
   294       H          2.2071871  *   11.880493  *    5.197318  *
   295       H          1.0825060  *   12.732425  *    2.770275  *
   296       H          4.9152748  *   10.360465  *    1.076859  *
   297       H          1.4913703  *    9.283024  *    1.112113  *
   298       H          3.8967791  *    6.726255  *   -2.186475  *
   299       H          2.3013273  *    7.148533  *   -0.270948  *
   300       H        -14.7972440  *    9.736710  *   13.795209  *
   301       H        -17.0857990  *    9.179253  *   14.638870  *
   302       H        -14.2977843  *   11.532284  *   10.531512  *
   303       H        -12.8380866  *    9.750723  *   12.695961  *
   304       H        -16.4695340  *   11.875282  *    9.935477  *
   305      Tv         24.9080691  *    0.000000       0.000000   
   306      Tv          0.0000000      19.138870  *    0.000000   
   307      Tv          0.0000000       0.000000      13.703188  *

           Empirical Formula: C162 H122 N20


                  EIGENVALUES

 -44.25227 -44.01450 -43.60851 -43.32121 -42.92479 -42.43375 -42.09465 -41.42207
 -41.04319 -40.63688 -40.34864 -40.18685 -40.03154 -39.79980 -39.37758 -39.14982
 -38.98467 -38.87104 -38.80900 -38.66052 -38.54128 -38.45482 -38.35013 -37.36776
 -37.08917 -36.99634 -36.75893 -36.44133 -36.20517 -35.93455 -35.65032 -35.29991
 -34.91664 -34.64650 -34.43376 -34.15481 -33.70208 -33.21882 -32.77413 -32.19546
 -31.99914 -31.53000 -31.30834 -31.24155 -31.14888 -30.74199 -30.57886 -30.49691
 -30.40011 -30.33341 -30.23806 -30.08480 -29.98604 -29.92871 -29.83904 -29.65692
 -29.60812 -29.57778 -29.53640 -29.47094 -29.40250 -29.25753 -29.21258 -29.16728
 -29.11204 -29.01581 -28.82723 -28.80427 -28.73778 -28.63363 -28.51367 -28.46297
 -28.33938 -28.29624 -27.96161 -27.87127 -27.78702 -27.76389 -27.57795 -27.37339
 -27.27269 -27.24339 -26.74985 -26.56255 -26.53259 -26.40196 -26.35463 -26.23142
 -25.53057 -25.24292 -25.04079 -24.80795 -24.67600 -24.21475 -24.17527 -24.03652
 -23.92247 -23.60108 -23.54382 -23.47448 -23.17521 -23.15336 -22.99752 -22.89284
 -22.84933 -22.68058 -22.58890 -22.52704 -22.49497 -22.46702 -22.38550 -22.32148
 -22.30369 -22.22847 -22.19795 -22.14672 -22.10309 -22.07499 -21.99613 -21.94696
 -21.86337 -21.76818 -21.73229 -21.69762 -21.63970 -21.45660 -21.41880 -21.33030
 -21.21652 -21.15138 -21.10414 -21.04832 -20.98212 -20.97162 -20.88877 -20.78401
 -20.74779 -20.66303 -20.49765 -20.40837 -20.31538 -20.30196 -20.15812 -20.12619
 -20.01024 -19.92214 -19.80635 -19.70917 -19.61966 -19.54869 -19.39571 -19.27433
 -19.21152 -19.18870 -19.14549 -19.02892 -18.97588 -18.82073 -18.81426 -18.79668
 -18.77582 -18.64562 -18.54449 -18.52073 -18.43782 -18.27530 -18.24816 -18.15678
 -18.15532 -18.14586 -18.08505 -18.07602 -18.02734 -17.99284 -17.90916 -17.82126
 -17.79757 -17.73450 -17.69805 -17.67956 -17.65281 -17.63004 -17.60688 -17.60254
 -17.55902 -17.49954 -17.45602 -17.42721 -17.40963 -17.38054 -17.33191 -17.30637
 -17.27641 -17.24743 -17.18767 -17.16169 -17.12180 -17.11470 -17.06268 -17.02399
 -16.99943 -16.96242 -16.93636 -16.86234 -16.78266 -16.76604 -16.70766 -16.62821
 -16.59226 -16.57489 -16.52206 -16.48899 -16.45524 -16.31621 -16.22491 -16.20112
 -16.17766 -16.15178 -16.10684 -16.08781 -16.06147 -16.03273 -16.02014 -16.00099
 -15.96067 -15.90409 -15.88667 -15.88039 -15.80801 -15.74300 -15.72923 -15.70799
 -15.65753 -15.59420 -15.57985 -15.56829 -15.54539 -15.50059 -15.48205 -15.47480
 -15.44979 -15.42370 -15.36500 -15.34330 -15.32495 -15.28715 -15.24739 -15.20951
 -15.18204 -15.15314 -15.12160 -15.10946 -15.04783 -15.00700 -15.00050 -14.97062
 -14.89281 -14.88790 -14.86133 -14.82185 -14.77893 -14.75343 -14.73563 -14.66532
 -14.64501 -14.63203 -14.56880 -14.54226 -14.49409 -14.46040 -14.41785 -14.35805
 -14.34219 -14.28554 -14.25978 -14.22245 -14.21331 -14.19500 -14.16063 -14.13609
 -14.12817 -14.11649 -14.05259 -14.03486 -13.97573 -13.95669 -13.95049 -13.92614
 -13.91907 -13.88385 -13.87161 -13.85390 -13.82949 -13.80306 -13.77109 -13.75053
 -13.73601 -13.72890 -13.70718 -13.65223 -13.64100 -13.63185 -13.54541 -13.52943
 -13.51826 -13.49972 -13.47365 -13.46081 -13.42783 -13.40736 -13.39011 -13.37165
 -13.32359 -13.26793 -13.23968 -13.21536 -13.20278 -13.15508 -13.14084 -13.13478
 -13.10872 -13.07722 -13.04752 -13.00056 -12.90452 -12.87507 -12.83797 -12.81636
 -12.80914 -12.75173 -12.75089 -12.70485 -12.65867 -12.63069 -12.58371 -12.56748
 -12.51598 -12.43305 -12.38778 -12.32318 -12.28021 -12.22488 -12.15432 -12.14030
 -12.06750 -12.05214 -11.97691 -11.94358 -11.92074 -11.85973 -11.82131 -11.78914
 -11.74709 -11.73631 -11.70148 -11.60998 -11.59688 -11.57875 -11.51909 -11.47398
 -11.45700 -11.43716 -11.39430 -11.27261 -11.09395 -11.07589 -11.06431 -11.03331
 -11.02042 -11.00337 -10.97562 -10.95585 -10.84961 -10.81104 -10.77636 -10.73738
 -10.68018 -10.66628 -10.66200 -10.60055 -10.57916 -10.56835 -10.55148 -10.53906
 -10.49634 -10.47829 -10.47597 -10.46980 -10.46235 -10.42024 -10.41845 -10.38676
 -10.38081 -10.37231 -10.36874 -10.36045 -10.34994 -10.33866 -10.32058 -10.31171
 -10.30135 -10.29754 -10.27703 -10.27639 -10.26976 -10.25794 -10.23827 -10.21333
 -10.10535 -10.09577 -10.09373 -10.04652  -9.99699  -9.98216  -9.94156  -9.93067
  -9.92273  -9.86227  -9.79340  -9.73179  -9.64004  -9.63154  -9.62192  -9.55532
  -9.37397  -9.24477  -9.20048  -9.16750  -9.12908  -9.09023  -9.06909  -7.71204
  -7.47474  -6.24609  -5.84843  -4.45267  -4.40770  -2.43518  -2.22216  -2.17074
  -1.78663  -1.71124  -1.39776  -1.36811  -1.35471  -1.21849  -1.17353  -0.94186
  -0.63334  -0.56702  -0.54480  -0.51180  -0.41261  -0.32061  -0.31362  -0.28697
  -0.28686  -0.25310  -0.24904  -0.23486  -0.23304  -0.23159  -0.20775  -0.19631
  -0.17923  -0.14731  -0.13475  -0.13254  -0.12251  -0.12021  -0.11110  -0.05110
  -0.04634  -0.02322  -0.00216   0.03211   0.03325   0.10177   0.20733   0.26996
   0.32449   0.36266   0.36489   0.39157   0.42542   0.48186   0.52801   0.55947
   0.61582   0.69094   0.72776   0.74449   0.75414   0.88862   0.90564   1.11053
   1.24282   1.26160   1.27443   1.27631   1.32355   1.35518   1.58874   1.62390
   1.62835   1.67714   1.82000   1.85167   1.87235   1.90920   1.93112   1.96391
   1.98220   1.99097   1.99726   2.01607   2.09234   2.09969   2.10808   2.14779
   2.17450   2.18160   2.21431   2.23411   2.23623   2.27060   2.27561   2.29165
   2.31174   2.31723   2.33128   2.33444   2.34074   2.37961   2.39888   2.41102
   2.42651   2.43300   2.44306   2.44715   2.45855   2.47854   2.48200   2.48765
   2.50960   2.52925   2.53418   2.54095   2.56101   2.56991   2.58980   2.60852
   2.61281   2.61655   2.64812   2.65517   2.67470   2.68488   2.69322   2.69659
   2.70432   2.71539   2.72229   2.73033   2.73687   2.76112   2.76181   2.76633
   2.77726   2.79491   2.80510   2.81648   2.82322   2.85013   2.85366   2.86307
   2.87802   2.88252   2.89233   2.89987   2.90379   2.91346   2.93816   2.94260
   2.94873   2.95611   2.95919   2.96308   2.97062   2.98954   2.99741   3.00064
   3.01099   3.01700   3.02487   3.02999   3.03736   3.03850   3.05939   3.07106
   3.09304   3.09977   3.11521   3.12121   3.12950   3.13589   3.15321   3.15746
   3.16408   3.17149   3.17899   3.18029   3.20603   3.22124   3.22454   3.24023
   3.24536   3.25049   3.28176   3.30707   3.31035   3.32552   3.33210   3.34377
   3.34996   3.36808   3.37761   3.37992   3.40007   3.40496   3.41453   3.43053
   3.44809   3.45873   3.46380   3.47960   3.49306   3.50783   3.52732   3.52874
   3.54183   3.54598   3.55486   3.56289   3.57507   3.59436   3.59848   3.61041
   3.62172   3.62355   3.63081   3.64049   3.65338   3.65702   3.66697   3.68106
   3.70614   3.71515   3.72442   3.72849   3.73471   3.75517   3.75924   3.76931
   3.78501   3.78943   3.80311   3.80945   3.81414   3.82629   3.84183   3.85597
   3.86726   3.88397   3.89021   3.89858   3.90946   3.91803   3.93049   3.93738
   3.96508   3.96849   3.97789   3.99652   4.01660   4.02339   4.02473   4.04292
   4.06166   4.06771   4.07354   4.13250   4.13962   4.15485   4.16379   4.18970
   4.19687   4.20373   4.21225   4.23030   4.23370   4.24090   4.27957   4.28775
   4.30312   4.30872   4.32152   4.33196   4.34788   4.36526   4.37253   4.37555
   4.38772   4.39580   4.39748   4.40529   4.40884   4.42309   4.42750   4.44203
   4.44466   4.45636   4.47754   4.47962   4.48461   4.48665   4.50568   4.51404
   4.52194   4.52566   4.53425   4.53713   4.54783   4.55575   4.57751   4.57994
   4.58302   4.59016   4.60807   4.61332   4.62888   4.63583   4.64895   4.66359
   4.66836   4.68131   4.68709   4.69969   4.70767   4.71224   4.72341   4.73040
   4.73470   4.74180   4.74943   4.76319   4.76676   4.79245   4.80667   4.82100
   4.82818   4.83370   4.84201   4.85754   4.86776   4.87292   4.88482   4.89252
   4.90293   4.91850   4.92229   4.93195   4.93648   4.94029   4.94717   4.98156
   4.98911   5.00075   5.01270   5.02964   5.03940   5.06258   5.07525   5.08007
   5.10268   5.10598   5.12867   5.19556   5.19794   5.22550   5.23770   5.24999
   5.29921   5.32136   5.32601   5.36242   5.36591   5.38766   5.39392   5.42308
   5.45931   5.46353   5.46924   5.46997   5.49656   5.52497   5.52709   5.53142
   5.54086   5.54933   5.56309   5.58006   5.59193   5.59791   5.61007   5.64860
   5.67291   5.67896   5.68663   5.71461   5.73370   5.74882   5.75944   5.82373
   5.86627   5.92571   5.98081   6.05463   6.14268   6.22398   6.28030   6.28088
   6.50522   6.52894   6.60518   6.62041   6.68247   6.68366   6.70651   6.70737
   6.73136   6.77690   6.77973   6.78480   6.82366   6.82658   6.91554   7.35530
   7.43555   7.78404


              NET ATOMIC CHARGES AND DIPOLE CONTRIBUTIONS

  ATOM NO.   TYPE          CHARGE      No. of ELECS.   s-Pop       p-Pop       
    1          C          -0.111174        4.1112     1.17753     2.93365
    2          C          -0.099779        4.0998     1.34595     2.75383
    3          C          -0.116933        4.1169     1.17692     2.94002
    4          C          -0.077908        4.0779     1.21808     2.85983
    5          C          -0.017530        4.0175     1.20146     2.81607
    6          C          -0.035552        4.0356     1.18559     2.84997
    7          C          -0.185766        4.1858     1.18726     2.99851
    8          C          -0.152417        4.1524     1.18423     2.96819
    9          C          -0.076808        4.0768     1.17899     2.89782
   10          C          -0.108676        4.1087     1.19317     2.91550
   11          C          -0.079812        4.0798     1.20443     2.87538
   12          C          -0.048328        4.0483     1.21353     2.83480
   13          C           0.009784        3.9902     1.15473     2.83548
   14          C          -0.113689        4.1137     1.17563     2.93806
   15          C          -0.154081        4.1541     1.19510     2.95898
   16          C           0.008227        3.9918     1.18503     2.80674
   17          C          -0.083852        4.0839     1.17255     2.91130
   18          C          -0.304739        4.3047     1.43344     2.87130
   19          C          -0.254216        4.2542     1.31689     2.93733
   20          C           0.054198        3.9458     1.15742     2.78838
   21          C          -0.105254        4.1053     1.17287     2.93239
   22          C          -0.062459        4.0625     1.18597     2.87649
   23          C           0.012210        3.9878     1.15260     2.83519
   24          C          -0.009291        4.0093     1.17209     2.83720
   25          C          -0.135256        4.1353     1.18538     2.94988
   26          C          -0.019568        4.0196     1.18525     2.83432
   27          C          -0.163955        4.1640     1.19083     2.97313
   28          C          -0.069115        4.0691     1.20671     2.86240
   29          C           0.005960        3.9940     1.18484     2.80920
   30          C           0.052702        3.9473     1.14542     2.80188
   31          C          -0.147813        4.1478     1.18846     2.95935
   32          C          -0.144678        4.1447     1.18634     2.95834
   33          C          -0.072189        4.0722     1.18112     2.89106
   34          C          -0.062564        4.0626     1.16964     2.89293
   35          C          -0.070060        4.0701     1.20513     2.86493
   36          C          -0.053084        4.0531     1.20530     2.84778
   37          C          -0.091470        4.0915     1.18384     2.90763
   38          C          -0.121743        4.1217     1.20023     2.92151
   39          C          -0.141101        4.1411     1.18591     2.95519
   40          C          -0.062166        4.0622     1.17867     2.88350
   41          C          -0.162916        4.1629     1.18743     2.97549
   42          C          -0.064165        4.0642     1.20841     2.85575
   43          C          -0.038690        4.0387     1.21280     2.82589
   44          C          -0.014234        4.0142     1.16696     2.84727
   45          C          -0.096415        4.0964     1.15269     2.94373
   46          C          -0.152237        4.1522     1.18718     2.96506
   47          C          -0.011363        4.0114     1.17096     2.84040
   48          C          -0.151545        4.1515     1.18887     2.96267
   49          C          -0.060113        4.0601     1.20433     2.85578
   50          C          -0.053961        4.0540     1.20683     2.84713
   51          C          -0.005314        4.0053     1.17308     2.83223
   52          C          -0.082266        4.0823     1.16462     2.91765
   53          C          -0.241199        4.2412     1.28166     2.95954
   54          C          -0.013372        4.0134     1.16857     2.84480
   55          C          -0.120756        4.1208     1.18843     2.93233
   56          C          -0.011434        4.0114     1.18900     2.82243
   57          C          -0.017602        4.0176     1.23189     2.78572
   58          C          -0.054078        4.0541     1.16803     2.88605
   59          C          -0.131516        4.1315     1.19045     2.94107
   60          C          -0.060117        4.0601     1.22556     2.83456
   61          C          -0.251569        4.2516     1.25135     3.00021
   62          C          -0.002472        4.0025     1.17532     2.82715
   63          C           0.062963        3.9370     1.18809     2.74894
   64          C          -0.039735        4.0397     1.22859     2.81115
   65          C           0.048106        3.9519     1.14556     2.80633
   66          C          -0.132885        4.1329     1.19648     2.93640
   67          C          -0.147674        4.1477     1.18380     2.96388
   68          C          -0.133344        4.1333     1.22560     2.90775
   69          C          -0.093252        4.0933     1.21237     2.88088
   70          C           0.012395        3.9876     1.16526     2.82235
   71          C           0.080337        3.9197     1.19168     2.72798
   72          C          -0.019965        4.0200     1.19330     2.82666
   73          C          -0.114672        4.1147     1.17285     2.94182
   74          C           0.091563        3.9084     1.29635     2.61209
   75          C          -0.310853        4.3109     1.31890     2.99195
   76          C          -0.096443        4.0964     1.18420     2.91224
   77          C          -0.143278        4.1433     1.17495     2.96832
   78          C          -0.072652        4.0727     1.21563     2.85702
   79          C          -0.080520        4.0805     1.20250     2.87802
   80          C           0.013616        3.9864     1.14541     2.84097
   81          C          -0.214552        4.2146     1.21261     3.00194
   82          C          -0.078963        4.0790     1.18177     2.89719
   83          C          -0.046512        4.0465     1.18288     2.86363
   84          C          -0.097696        4.0977     1.18106     2.91663
   85          C          -0.100581        4.1006     1.18051     2.92007
   86          C          -0.121629        4.1216     1.18290     2.93873
   87          C          -0.053177        4.0532     1.16808     2.88510
   88          C          -0.085709        4.0857     1.16793     2.91778
   89          C          -0.139403        4.1394     1.19260     2.94681
   90          C          -0.000864        4.0009     1.14756     2.85330
   91          C          -0.022774        4.0228     1.13990     2.88288
   92          C          -0.167444        4.1674     1.19046     2.97698
   93          C          -0.028286        4.0283     1.17947     2.84881
   94          C          -0.135545        4.1355     1.19342     2.94212
   95          C          -0.086812        4.0868     1.20768     2.87913
   96          C          -0.065044        4.0650     1.20645     2.85859
   97          C          -0.126313        4.1263     1.18166     2.94465
   98          C           0.023732        3.9763     1.64117     2.33510
   99          C          -0.136597        4.1366     1.18723     2.94936
  100          C          -0.054563        4.0546     1.18059     2.87397
  101          C          -0.104724        4.1047     1.18638     2.91835
  102          C          -0.071261        4.0713     1.20958     2.86168
  103          C          -0.059768        4.0598     1.20577     2.85400
  104          C           0.040760        3.9592     1.15429     2.80495
  105          C          -0.159890        4.1599     1.19955     2.96034
  106          C          -0.079579        4.0796     1.17073     2.90885
  107          C          -0.042036        4.0420     1.17657     2.86547
  108          C          -0.150545        4.1505     1.18873     2.96182
  109          C          -0.054380        4.0544     1.20967     2.84471
  110          C          -0.039241        4.0392     1.20958     2.82966
  111          C           0.036837        3.9632     1.14266     2.82051
  112          C          -0.126678        4.1267     1.20086     2.92582
  113          C          -0.161428        4.1614     1.19086     2.97056
  114          C           0.000936        3.9991     1.16536     2.83370
  115          C          -0.154359        4.1544     1.18909     2.96526
  116          C          -0.055363        4.0554     1.20531     2.85005
  117          C          -0.057211        4.0572     1.20545     2.85176
  118          C          -0.093580        4.0936     1.18582     2.90776
  119          C          -0.124229        4.1242     1.20272     2.92151
  120          C          -0.061781        4.0618     1.17576     2.88602
  121          C          -0.092517        4.0925     1.19295     2.89957
  122          C          -0.107427        4.1074     1.19420     2.91323
  123          C          -0.152200        4.1522     1.36709     2.78511
  124          C          -0.087192        4.0872     1.21613     2.87107
  125          C           0.015052        3.9849     1.15503     2.82991
  126          C          -0.127845        4.1278     1.17046     2.95739
  127          C          -0.155217        4.1552     1.18567     2.96955
  128          C          -0.058809        4.0588     1.17862     2.88019
  129          C          -0.145683        4.1457     1.18695     2.95874
  130          C          -0.061867        4.0619     1.20494     2.85693
  131          C          -0.038902        4.0389     1.21285     2.82605
  132          C          -0.017805        4.0178     1.16683     2.85098
  133          C          -0.101593        4.1016     1.16904     2.93255
  134          C          -0.077032        4.0770     1.16051     2.91652
  135          C          -0.075696        4.0757     1.17940     2.89629
  136          C          -0.170180        4.1702     1.27204     2.89814
  137          C          -0.073329        4.0733     1.17548     2.89785
  138          C          -0.044874        4.0449     1.22734     2.81753
  139          C          -0.043595        4.0436     1.19417     2.84942
  140          C          -0.049698        4.0497     1.16934     2.88036
  141          C          -0.169292        4.1693     1.18704     2.98225
  142          C          -0.247948        4.2479     1.28365     2.96430
  143          C          -0.007401        4.0074     1.16798     2.83942
  144          C          -0.093000        4.0930     1.17425     2.91875
  145          C          -0.008953        4.0090     1.18817     2.82078
  146          C          -0.012367        4.0124     1.23291     2.77946
  147          C          -0.085542        4.0855     1.15251     2.93304
  148          C          -0.019035        4.0190     1.16740     2.85164
  149          C          -0.107540        4.1075     1.18748     2.92006
  150          C           0.080562        3.9194     1.17693     2.74250
  151          C          -0.117985        4.1180     1.19573     2.92225
  152          C          -0.000500        4.0005     1.21102     2.78948
  153          C          -0.175149        4.1751     1.22130     2.95385
  154          C          -0.143889        4.1439     1.16943     2.97446
  155          C          -0.039844        4.0398     1.15137     2.88847
  156          C          -0.146024        4.1460     1.17610     2.96993
  157          C          -0.121608        4.1216     1.17854     2.94307
  158          C          -0.070446        4.0704     1.19496     2.87549
  159          C          -0.157983        4.1580     1.19456     2.96342
  160          C          -0.342945        4.3429     1.52900     2.81395
  161          C          -0.079833        4.0798     1.17113     2.90870
  162          C          -0.131556        4.1316     1.18084     2.95071
  163          N          -0.074462        5.0745     1.59921     3.47525
  164          N          -0.080847        5.0808     1.61471     3.46614
  165          N          -0.058033        5.0580     1.60576     3.45227
  166          N          -0.090345        5.0903     1.61595     3.47439
  167          N          -0.070906        5.0709     1.60289     3.46801
  168          N          -0.083142        5.0831     1.61636     3.46679
  169          N          -0.111399        5.1114     1.63945     3.47195
  170          N          -0.036514        5.0365     1.59271     3.44380
  171          N          -0.072444        5.0724     1.60181     3.47063
  172          N          -0.091310        5.0913     1.61721     3.47410
  173          N          -0.064475        5.0645     1.61331     3.45116
  174          N          -0.098844        5.0988     1.61691     3.48193
  175          N          -0.069461        5.0695     1.60581     3.46366
  176          N          -0.080246        5.0802     1.61573     3.46452
  177          N           0.100591        4.8994     1.50891     3.39050
  178          N          -0.073442        5.0734     1.60524     3.46820
  179          N          -0.073780        5.0738     1.61720     3.45658
  180          N          -0.114693        5.1147     1.63908     3.47561
  181          N           0.412216        4.5878     1.26722     3.32057
  182          N          -0.088859        5.0889     1.62701     3.46185
  183          H           0.129517        0.8705     0.87048
  184          H           0.130559        0.8694     0.86944
  185          H           0.124433        0.8756     0.87557
  186          H           0.110412        0.8896     0.88959
  187          H           0.109491        0.8905     0.89051
  188          H           0.105587        0.8944     0.89441
  189          H           0.112802        0.8872     0.88720
  190          H           0.084400        0.9156     0.91560
  191          H           0.043700        0.9563     0.95630
  192          H           0.147020        0.8530     0.85298
  193          H           0.115046        0.8850     0.88495
  194          H           0.107089        0.8929     0.89291
  195          H           0.120638        0.8794     0.87936
  196          H           0.113076        0.8869     0.88692
  197          H           0.079191        0.9208     0.92081
  198          H           0.082019        0.9180     0.91798
  199          H           0.119165        0.8808     0.88083
  200          H           0.119457        0.8805     0.88054
  201          H           0.087617        0.9124     0.91238
  202          H           0.109482        0.8905     0.89052
  203          H           0.134314        0.8657     0.86569
  204          H           0.119455        0.8805     0.88054
  205          H           0.118008        0.8820     0.88199
  206          H           0.117513        0.8825     0.88249
  207          H           0.105181        0.8948     0.89482
  208          H           0.125840        0.8742     0.87416
  209          H           0.120767        0.8792     0.87923
  210          H           0.109738        0.8903     0.89026
  211          H           0.118339        0.8817     0.88166
  212          H           0.122758        0.8772     0.87724
  213          H           0.073364        0.9266     0.92664
  214          H           0.097710        0.9023     0.90229
  215          H           0.081092        0.9189     0.91891
  216          H           0.121936        0.8781     0.87806
  217          H           0.116707        0.8833     0.88329
  218          H           0.066338        0.9337     0.93366
  219          H           0.069082        0.9309     0.93092
  220          H           0.126999        0.8730     0.87300
  221          H           0.137020        0.8630     0.86298
  222          H           0.127058        0.8729     0.87294
  223          H           0.138472        0.8615     0.86153
  224          H           0.118253        0.8817     0.88175
  225          H           0.136015        0.8640     0.86398
  226          H           0.136005        0.8640     0.86400
  227          H           0.128607        0.8714     0.87139
  228          H           0.159192        0.8408     0.84081
  229          H           0.147529        0.8525     0.85247
  230          H           0.075931        0.9241     0.92407
  231          H           0.100046        0.9000     0.89995
  232          H           0.111759        0.8882     0.88824
  233          H           0.097186        0.9028     0.90281
  234          H           0.081522        0.9185     0.91848
  235          H           0.132063        0.8679     0.86794
  236          H           0.152454        0.8475     0.84755
  237          H           0.222399        0.7776     0.77760
  238          H           0.239714        0.7603     0.76029
  239          H           0.107048        0.8930     0.89295
  240          H           0.126386        0.8736     0.87361
  241          H           0.115025        0.8850     0.88497
  242          H           0.111183        0.8888     0.88882
  243          H           0.126820        0.8732     0.87318
  244          H           0.120498        0.8795     0.87950
  245          H           0.123828        0.8762     0.87617
  246          H           0.131136        0.8689     0.86886
  247          H           0.121281        0.8787     0.87872
  248          H           0.117955        0.8820     0.88204
  249          H           0.072579        0.9274     0.92742
  250          H           0.066321        0.9337     0.93368
  251          H           0.122654        0.8773     0.87735
  252          H           0.118536        0.8815     0.88146
  253          H           0.079510        0.9205     0.92049
  254          H           0.120056        0.8799     0.87994
  255          H           0.150576        0.8494     0.84942
  256          H           0.121051        0.8789     0.87895
  257          H           0.118045        0.8820     0.88196
  258          H           0.126092        0.8739     0.87391
  259          H           0.079685        0.9203     0.92031
  260          H           0.121243        0.8788     0.87876
  261          H           0.116990        0.8830     0.88301
  262          H           0.129140        0.8709     0.87086
  263          H           0.118856        0.8811     0.88114
  264          H           0.135317        0.8647     0.86468
  265          H           0.094150        0.9059     0.90585
  266          H           0.120322        0.8797     0.87968
  267          H           0.125286        0.8747     0.87471
  268          H           0.120167        0.8798     0.87983
  269          H           0.057343        0.9427     0.94266
  270          H           0.116590        0.8834     0.88341
  271          H           0.122056        0.8779     0.87794
  272          H           0.128889        0.8711     0.87111
  273          H           0.126344        0.8737     0.87366
  274          H           0.132166        0.8678     0.86783
  275          H           0.094896        0.9051     0.90510
  276          H           0.070662        0.9293     0.92934
  277          H           0.069589        0.9304     0.93041
  278          H           0.147889        0.8521     0.85211
  279          H           0.121388        0.8786     0.87861
  280          H           0.109255        0.8907     0.89075
  281          H           0.110166        0.8898     0.88983
  282          H           0.119102        0.8809     0.88090
  283          H           0.065326        0.9347     0.93467
  284          H           0.074358        0.9256     0.92564
  285          H           0.057317        0.9427     0.94268
  286          H           0.072832        0.9272     0.92717
  287          H           0.131158        0.8688     0.86884
  288          H           0.145491        0.8545     0.85451
  289          H           0.131710        0.8683     0.86829
  290          H           0.109674        0.8903     0.89033
  291          H           0.112640        0.8874     0.88736
  292          H           0.121698        0.8783     0.87830
  293          H           0.135173        0.8648     0.86483
  294          H           0.122449        0.8776     0.87755
  295          H           0.137287        0.8627     0.86271
  296          H           0.155564        0.8444     0.84444
  297          H           0.160273        0.8397     0.83973
  298          H           0.152596        0.8474     0.84740
  299          H           0.164062        0.8359     0.83594
  300          H           0.107783        0.8922     0.89222
  301          H           0.106437        0.8936     0.89356
  302          H           0.136104        0.8639     0.86390
  303          H           0.099842        0.9002     0.90016
  304          H           0.303991        0.6960     0.69601


          CARTESIAN COORDINATES 

    NO.       ATOM               X         Y         Z

     1         C                 -3.6176    2.0721    0.7044
     2         C                 -2.4051    1.7975    0.1538
     3         C                 -1.2822    2.5653    0.1611
     4         C                 -3.6810    3.3212    1.3487
     5         C                 -1.4259    3.8036    0.8250
     6         C                 -0.3069    4.7654    0.8682
     7         C                  0.3435    5.0586   -0.2629
     8         C                  2.7529    2.8358    3.1245
     9         C                  1.9744    3.7068    2.3667
    10         C                  0.9437    4.4218    2.9759
    11         C                  2.4837    2.6952    4.4840
    12         C                  0.7368    4.2478    4.3549
    13         C                  0.0540    5.3656    2.2091
    14         C                  0.6876    6.7479    2.0156
    15         C                 -1.4545    9.8509    4.1879
    16         C                 -2.2916    9.1197    5.2057
    17         C                 -1.5257    7.9790    5.7772
    18         C                 -0.2710    9.3937    3.7892
    19         C                 -0.4830    7.5763    5.0556
    20         C                  0.2731    8.1000    4.0733
    21         C                 -3.1564    9.8943    6.2072
    22         C                 -3.1131   11.3660    6.1625
    23         C                  1.2993    7.3835    3.2729
    24         C                  2.5137    8.1919    2.8425
    25         C                 -5.4478    6.1799    3.5930
    26         C                 -5.2378    7.5307    3.8821
    27         C                 -5.4833    8.4522    2.8684
    28         C                 -5.8747    5.8145    2.3150
    29         C                 -5.8411    8.0236    1.5839
    30         C                 -4.7090    7.9858    5.2243
    31         C                 -3.8014    9.1887    5.0497
    32         C                 -7.5465   11.5531    5.5361
    33         C                 -7.0685   10.2639    5.3188
    34         C                 -6.3774    9.6077    6.3388
    35         C                 -7.3297   12.1606    6.7715
    36         C                 -6.1888   10.2760    7.5587
    37         C                 -5.8747    8.2363    6.1603
    38         C                 -6.4321    7.2034    6.8144
    39         C                 -8.8619    5.5834   12.4111
    40         C                 -8.8500    4.4449   11.6111
    41         C                 -8.6139    4.5725   10.2475
    42         C                 -8.6363    6.8233   11.8157
    43         C                 -8.4012    5.8456    9.6940
    44         C                 -8.1007    5.9695    8.2188
    45         C                 -7.5515    7.3325    7.7877
    46         C                -10.7099    7.2078    5.1599
    47         C                -10.6849    7.4137    6.5450
    48         C                -10.7134    8.7255    7.0210
    49         C                -10.7760    8.3054    4.3048
    50         C                -10.7837    9.7833    6.1124
    51         C                -10.6126    6.2268    7.4459
    52         C                 -9.2734    5.5019    7.3445
    53         C                -12.2960    3.3365    6.4429
    54         C                -11.8187    3.8408    7.5723
    55         C                -11.8566    5.3316    7.5274
    56         C                -13.0658    3.8175    5.4794
    57         C                -13.1238    5.7530    6.8047
    58         C                -11.3928    6.1123    8.7384
    59         C                -12.2384    7.1830    9.2972
    60         C                -17.7403    7.5320    9.0883
    61         C                -17.7089    7.3607   10.3361
    62         C                -16.5125    7.4065   11.0399
    63         C                -16.7548    7.8580    8.1852
    64         C                -15.4320    7.7673   10.1994
    65         C                -14.0636    7.9879   10.8139
    66         C                -13.1326    6.9476   10.2596
    67         C                -13.5916    9.4079   10.5819
    68         C                  5.0005   20.4196    8.2828
    69         C                  5.6497   19.8805    9.2064
    70         C                  5.8286   18.5313    9.4146
    71         C                  4.3137   19.7868    7.2618
    72         C                  5.1437   17.8260    8.3921
    73         C                  5.1643   16.3598    8.3570
    74         C                  5.9755   15.5403    8.9030
    75         C                  8.6982   12.5823    8.9594
    76         C                  7.7223   12.8809    8.0230
    77         C                  8.0378   13.6429    6.8885
    78         C                  9.9889   13.0652    8.7244
    79         C                  9.3522   14.0955    6.7268
    80         C                  7.0298   13.9486    5.8807
    81         C                  5.8142   13.4788    5.9717
    82         C                  1.7861   13.4913    8.4702
    83         C                  1.1445   14.5687    7.8516
    84         C                  1.7831   15.2615    6.8234
    85         C                  2.9746   13.0008    7.9474
    86         C                  2.9789   14.7754    6.3022
    87         C                  3.5302   13.5960    6.8110
    88         C                 -0.3148   14.8259    8.1478
    89         C                 -1.0414   13.8660    7.2230
    90         C                  4.6343   12.9312    6.0990
    91         C                  4.3501   11.5808    5.5040
    92         C                 -3.4351   16.1309   11.5156
    93         C                 -2.1511   15.6574   11.2270
    94         C                 -1.0767   16.1380   11.9805
    95         C                 -3.6065   17.0276   12.5695
    96         C                 -1.3158   17.0418   13.0158
    97         C                 -1.9421   14.6643   10.1158
    98         C                 -0.5723   14.8249    9.5835
    99         C                 -0.5957   12.4728   13.9455
   100         C                 -1.3227   13.1072   12.9439
   101         C                 -1.2459   12.6566   11.6242
   102         C                  0.2211   11.3959   13.6060
   103         C                 -0.3595   11.6048   11.3470
   104         C                 -2.1280   13.1714   10.5190
   105         C                 -3.5805   12.8747   10.7835
   106         C                 -5.8395    9.0723   14.2540
   107         C                 -6.9480    9.4853   13.5223
   108         C                 -6.8783   10.6831   12.8071
   109         C                 -4.6384    9.7971   14.1343
   110         C                 -5.6969   11.4292   12.8342
   111         C                 -5.6121   12.8246   12.2606
   112         C                 -4.2001   13.1907   11.9193
   113         C                 -6.7451   16.6479   14.5022
   114         C                 -7.4700   15.4599   14.3845
   115         C                 -8.4335   15.1594   15.3500
   116         C                 -7.0054   17.4994   15.5757
   117         C                 -8.6463   16.0525   16.3994
   118         C                 -7.1925   14.5288   13.2723
   119         C                 -6.0838   13.7788   13.3243
   120         C                 -7.0907   17.5743   10.2617
   121         C                 -7.0729   16.3495   10.9142
   122         C                 -8.2680   15.7953   11.4463
   123         C                 -8.3563   18.1411   10.2098
   124         C                 -9.4722   16.4792   11.3080
   125         C                 -8.1774   14.4571   12.1330
   126         C                 -9.5032   13.8645   12.6395
   127         C                -14.3359   14.8990   13.0987
   128         C                -13.9508   14.0261   14.1100
   129         C                -12.9464   13.0949   13.8638
   130         C                -13.7013   14.8146   11.8588
   131         C                -12.3421   13.0501   12.6009
   132         C                -11.2564   12.0437   12.3056
   133         C                 -9.9734   12.7044   11.7785
   134         C                -11.7123   11.0007   11.2798
   135         C                 -1.0181   15.7514    3.7636
   136         C                 -1.6728   16.2528    4.7971
   137         C                 -2.3226   15.7308    5.8269
   138         C                 -1.3188   14.2975    3.6661
   139         C                 -1.8835   14.3157    6.0444
   140         C                 -2.5141   13.5554    7.2011
   141         C                 -2.7827   12.1046    7.2206
   142         C                  4.5513   13.9167    2.4042
   143         C                  4.4885   12.5963    2.5091
   144         C                  3.2294   12.1995    3.2020
   145         C                  3.6423   14.8772    2.4758
   146         C                  2.1137   13.1154    2.7438
   147         C                  2.9694   10.7726    3.4596
   148         C                  3.1280   11.6326    4.6268
   149         C                  4.6766    9.5346    0.3803
   150         C                  3.4993    8.7993    0.5152
   151         C                  3.2208    7.7632   -0.3997
   152         C                  5.5645    9.2363   -0.6614
   153         C                  4.0937    7.5096   -1.4389
   154         C                  2.4882    9.0372    1.5605
   155         C                  2.7334    9.6393    2.8741
   156         C                -16.9570    9.6436   13.6570
   157         C                -15.6769    9.9606   13.1808
   158         C                -15.5506   10.5075   11.9134
   159         C                -18.0387    9.8788   12.8163
   160         C                -16.7007   10.9469   11.2008
   161         C                -14.2742   10.6222   11.1787
   162         C                -12.9210   10.1948   11.6865
   163         N                 -2.6118    4.1468    1.4033
   164         N                  1.4928    3.3970    5.0831
   165         N                 -6.0655    6.7132    1.3185
   166         N                 -6.6596   11.5259    7.7626
   167         N                 -8.4189    6.9493   10.4872
   168         N                -10.8156    9.5730    4.7776
   169         N                -13.7454    5.0273    5.9205
   170         N                -15.5720    7.9588    8.8429
   171         N                  4.4275   18.4392    7.3804
   172         N                 10.3090   13.8036    7.6369
   173         N                 -2.5654   17.4660   13.3113
   174         N                  0.3512   10.9919   12.3198
   175         N                 -4.5791   10.9477   13.4472
   176         N                 -7.9415   17.2026   16.5059
   177         N                 -9.4629   17.6978   10.6563
   178         N                -12.7280   13.9103   11.6187
   179         N                 -1.6330   13.6442    4.7428
   180         N                  2.2987   14.3360    2.3293
   181         N                  5.2504    8.2418   -1.5645
   182         N                -17.9110   10.6032   11.6513
   183         H                 -0.3412    2.2633   -0.3087
   184         H                 -4.4727    1.3917    0.6558
   185         H                 -4.6027    3.7046    1.8192
   186         H                  2.1553    3.8256    1.2909
   187         H                  3.5605    2.2642    2.6578
   188         H                  3.0514    2.0168    5.1408
   189         H                 -0.8877    5.5101    2.8007
   190         H                 -0.0820    7.4325    1.6014
   191         H                  1.4733    6.6709    1.2201
   192         H                 -0.0330    4.8115    4.9064
   193         H                 -1.8817   10.7579    3.7465
   194         H                 -3.2735    9.4738    7.2251
   195         H                 -3.3101   11.8327    5.1871
   196         H                 -1.6701    7.7025    6.8252
   197         H                  1.6925    6.5732    3.9391
   198         H                  3.4372    7.5962    3.0054
   199         H                 -5.2605    5.4122    4.3525
   200         H                 -6.0156    4.7585    2.0338
   201         H                 -4.0897    7.1554    5.6543
   202         H                 -4.1562    9.8660    4.2383
   203         H                 -5.3386    9.5301    3.0472
   204         H                 -7.2322    9.7647    4.3558
   205         H                 -8.0933   12.0811    4.7483
   206         H                 -7.6854   13.1702    7.0054
   207         H                 -6.0430    6.1858    6.6558
   208         H                 -5.6493    9.8215    8.3997
   209         H                 -8.5824    3.6825    9.6079
   210         H                 -9.0137    3.4555   12.0509
   211         H                 -9.0249    5.5100   13.4907
   212         H                 -8.5951    7.7604   12.3962
   213         H                 -7.2807    5.2193    8.0403
   214         H                 -7.1659    7.9037    8.6593
   215         H                 -8.3626    7.9611    7.3625
   216         H                -10.6837    6.1923    4.7483
   217         H                -10.8011    8.2012    3.2141
   218         H                 -9.4473    4.4240    7.5580
   219         H                 -8.9425    5.5444    6.2850
   220         H                -10.8166   10.8320    6.4326
   221         H                -10.7029    8.9253    8.1031
   222         H                -11.6538    3.3049    8.5098
   223         H                -13.1620    3.5304    4.4308
   224         H                -10.9054    5.5203    9.5454
   225         H                -12.1106    8.2067    8.8956
   226         H                -13.5520    6.7354    7.0495
   227         H                -16.4030    7.2531   12.1175
   228         H                -18.9913    8.0049   11.3856
   229         H                -16.8096    8.0199    7.1054
   230         H                -14.1435    7.8194   11.9196
   231         H                -13.2590    5.9399   10.6756
   232         H                -13.1786    9.5205    9.5529
   233         H                  0.0817    4.6293   -1.2259
   234         H                  1.1737    5.7745   -0.2919
   235         H                  6.3932   18.0536   10.2177
   236         H                  3.7336   20.2310    6.4363
   237         H                  4.3561   15.8660    7.7345
   238         H                  6.6420   14.7780    9.2779
   239         H                  6.7054   12.4903    8.1568
   240         H                 10.8157   12.8489    9.4211
   241         H                  7.3192   14.5805    5.0307
   242         H                  9.6710   14.6910    5.8636
   243         H                  1.3148   13.0110    9.3397
   244         H                  3.4524   12.1189    8.3906
   245         H                 -0.5751   15.8980    7.9175
   246         H                 -0.3998   12.9712    7.0364
   247         H                  3.4428   15.2668    5.4367
   248         H                  1.3164   16.1496    6.3806
   249         H                  4.1810   10.8529    6.3240
   250         H                  5.2300   11.2152    4.9392
   251         H                 -4.3215   15.7904   10.9532
   252         H                 -4.5988   17.4069   12.8618
   253         H                 -2.7373   14.8688    9.3407
   254         H                 -0.5134   17.4453   13.6442
   255         H                 -0.0586   15.7938   11.7483
   256         H                 -1.9850   13.9492   13.1965
   257         H                 -0.6852   12.8097   14.9924
   258         H                  0.7848   10.8107   14.3524
   259         H                 -1.8729   12.5800    9.5878
   260         H                 -4.1109   12.3510    9.9754
   261         H                 -0.2058   11.2129   10.3328
   262         H                 -7.7575   11.0569   12.2543
   263         H                 -7.8719    8.8869   13.5122
   264         H                 -3.7055    9.4803   14.6206
   265         H                 -6.2616   12.8832   11.3455
   266         H                 -3.6473   13.7258   12.7118
   267         H                 -5.9720   16.9079   13.7622
   268         H                 -6.4653   18.4425   15.7219
   269         H                 -9.1694   11.9297   11.7296
   270         H                 -5.4289   13.8555   14.2050
   271         H                 -9.3880   15.8722   17.1864
   272         H                 -9.0194   14.2320   15.2661
   273         H                 -6.1140   15.8102   11.0306
   274         H                 -6.2043   18.0497    9.8344
   275         H                 -7.7564   13.7600   11.3522
   276         H                -10.2896   14.6503   12.6821
   277         H                 -9.3909   13.5208   13.6941
   278         H                -10.4319   16.0954   11.6893
   279         H                -12.6379   12.3958   14.6498
   280         H                -14.4365   14.0662   15.0906
   281         H                -15.1270   15.6357   13.2655
   282         H                -13.9574   15.4633   11.0131
   283         H                -11.0156   11.5202   13.2660
   284         H                -10.1243   13.0529   10.7367
   285         H                -10.8781   10.2921   11.0943
   286         H                -11.9037   11.5027   10.3066
   287         H                 -3.2294   16.1215    6.2934
   288         H                 -0.2067   16.1963    3.1855
   289         H                 -1.1632   13.7304    2.7303
   290         H                 -3.2251   14.1307    7.8345
   291         H                 -2.6022   11.6612    8.2169
   292         H                  5.0838   11.8573    1.9585
   293         H                  3.7402   15.9314    2.7416
   294         H                  2.2072   11.8805    5.1973
   295         H                  1.0825   12.7324    2.7703
   296         H                  4.9153   10.3605    1.0769
   297         H                  1.4914    9.2830    1.1121
   298         H                  3.8968    6.7263   -2.1865
   299         H                  2.3013    7.1485   -0.2709
   300         H                -14.7972    9.7367   13.7952
   301         H                -17.0858    9.1793   14.6389
   302         H                -14.2978   11.5323   10.5315
   303         H                -12.8381    9.7507   12.6960
   304         H                -16.4695   11.8753    9.9355


          ATOMIC ORBITAL ELECTRON POPULATIONS

   1.17753   0.98645   0.95228   0.99491   1.34595   0.91979   0.92399   0.91005
   1.17692   0.99860   0.92890   1.01252   1.21808   0.97516   0.91948   0.96518
   1.20146   0.93738   0.92511   0.95358   1.18559   0.94042   0.95589   0.95366
   1.18726   1.00153   1.02108   0.97590   1.18423   1.00637   1.00419   0.95763
   1.17899   0.95030   0.95838   0.98914   1.19317   0.96988   0.98574   0.95989
   1.20443   0.96605   0.97692   0.93241   1.21353   0.97180   0.94549   0.91751
   1.15473   0.98951   0.91759   0.92838   1.17563   1.00890   0.95822   0.97093
   1.19510   0.94512   1.01216   1.00170   1.18503   0.90615   0.93985   0.96074
   1.17255   1.03360   0.91820   0.95951   1.43344   0.96418   0.89026   1.01685
   1.31689   0.99154   0.99640   0.94939   1.15742   0.98641   0.94824   0.85373
   1.17287   1.04562   0.93197   0.95480   1.18597   0.95854   0.93628   0.98167
   1.15260   0.92132   0.96068   0.95318   1.17209   0.99330   0.90323   0.94068
   1.18538   1.01463   0.95959   0.97566   1.18525   0.94485   0.93932   0.95014
   1.19083   1.02123   1.00692   0.94497   1.20671   0.96282   0.98257   0.91702
   1.18484   0.96394   0.92798   0.91729   1.14542   0.92283   0.97270   0.90635
   1.18846   0.94865   0.99722   1.01349   1.18634   1.01238   0.96424   0.98172
   1.18112   0.95875   0.95006   0.98226   1.16964   0.99087   0.94675   0.95530
   1.20513   0.96065   0.98345   0.92084   1.20530   0.96251   0.93553   0.94974
   1.18384   0.98267   0.92752   0.99744   1.20023   0.97683   0.97424   0.97044
   1.18591   1.01643   0.94360   0.99517   1.17867   0.96341   0.97875   0.94134
   1.18743   1.03335   0.97503   0.96711   1.20841   0.95253   0.96493   0.93830
   1.21280   0.95201   0.91939   0.95449   1.16696   0.96397   0.98018   0.90311
   1.15269   0.97585   0.96767   1.00020   1.18718   1.02713   0.99617   0.94176
   1.17096   0.96775   0.93548   0.93717   1.18887   1.02216   0.93384   1.00667
   1.20433   0.95635   0.91636   0.98307   1.20683   0.94629   0.97783   0.92301
   1.17308   0.91350   0.94243   0.97630   1.16462   0.91838   0.98939   1.00988
   1.28166   0.97500   1.02062   0.96392   1.16857   1.02640   0.89202   0.92639
   1.18843   0.96416   0.92744   1.04072   1.18900   1.00271   0.87072   0.94900
   1.23189   0.89599   0.97749   0.91223   1.16803   0.98764   0.98469   0.91372
   1.19045   0.97286   0.99447   0.97374   1.22556   0.79067   1.03357   1.01031
   1.25135   0.98635   0.97738   1.03649   1.17532   0.83907   1.00646   0.98163
   1.18809   0.83856   0.93920   0.97118   1.22859   0.95650   0.94319   0.91145
   1.14556   0.88943   0.93530   0.98160   1.19648   0.97208   0.98132   0.98299
   1.18380   1.05532   0.91655   0.99201   1.22560   0.97553   0.97776   0.95446
   1.21237   0.98352   0.88237   1.01499   1.16526   0.98247   0.87019   0.96969
   1.19168   0.92728   0.87310   0.92760   1.19330   0.98745   0.88753   0.95168
   1.17285   1.00268   0.94393   0.99521   1.29635   0.87232   0.81106   0.92871
   1.31890   0.92748   0.97961   1.08486   1.18420   1.00452   0.96528   0.94244
   1.17495   0.95317   1.04062   0.97453   1.21563   0.97154   0.93762   0.94787
   1.20250   0.91008   0.98501   0.98293   1.14541   0.88895   0.98271   0.96931
   1.21261   0.97204   1.01797   1.01193   1.18177   0.95518   0.95461   0.98740
   1.18288   0.93792   0.96384   0.96188   1.18106   0.95729   0.99688   0.96247
   1.18051   0.96367   0.99368   0.96272   1.18290   0.97033   0.96840   0.99999
   1.16808   0.96732   0.95390   0.96389   1.16793   0.94379   0.98305   0.99095
   1.19260   0.95567   1.01412   0.97702   1.14756   0.90731   0.95201   0.99399
   1.13990   0.96641   0.93535   0.98111   1.19046   0.97156   1.00212   1.00330
   1.17947   0.93973   0.95427   0.95481   1.19342   1.00608   0.97761   0.95843
   1.20768   0.98459   0.95534   0.93921   1.20645   0.96273   0.94498   0.95087
   1.18166   1.00733   0.95066   0.98666   1.64117   1.10992   0.20653   1.01865
   1.18723   0.98347   0.97800   0.98789   1.18059   0.96598   0.97915   0.92884
   1.18638   0.98263   0.98258   0.95314   1.20958   0.96025   0.94640   0.95502
   1.20577   0.94003   0.93236   0.98161   1.15429   0.93037   0.90584   0.96874
   1.19955   0.94879   1.01555   0.99599   1.17073   0.95803   0.97075   0.98006
   1.17657   0.97025   0.94770   0.94752   1.18873   0.97872   0.96889   1.01420
   1.20967   0.96318   0.92594   0.95558   1.20958   0.92439   0.94302   0.96226
   1.14266   0.95247   0.90536   0.96268   1.20086   0.95687   0.98851   0.98044
   1.19086   1.00950   0.96104   1.00003   1.16536   0.95381   0.94126   0.93863
   1.18909   0.99399   1.00776   0.96352   1.20531   0.95411   0.97417   0.92177
   1.20545   0.96973   0.92559   0.95645   1.18582   0.96966   0.98164   0.95645
   1.20272   0.96425   0.96370   0.99356   1.17576   0.96307   0.92942   0.99353
   1.19295   0.97786   0.95701   0.96470   1.19420   0.94090   0.97503   0.99730
   1.36709   0.90702   0.95214   0.92594   1.21613   0.97853   0.91750   0.97503
   1.15503   0.95037   0.93568   0.94386   1.17046   0.96170   0.99218   1.00350
   1.18567   1.00718   1.00540   0.95697   1.17862   0.95530   0.94561   0.97927
   1.18695   0.98635   0.99863   0.97375   1.20494   0.94083   0.96377   0.95232
   1.21285   0.95465   0.95039   0.92101   1.16683   0.92443   0.93829   0.98826
   1.16904   0.96107   0.96888   1.00260   1.16051   0.96592   0.96427   0.98633
   1.17940   0.96648   0.88989   1.03992   1.27204   0.96228   0.98405   0.95181
   1.17548   0.95936   0.87352   1.06497   1.22734   0.93151   0.91637   0.96965
   1.19417   1.05013   0.90420   0.89510   1.16934   0.94214   0.96324   0.97498
   1.18704   1.05392   0.93268   0.99565   1.28365   1.01290   0.96273   0.98867
   1.16798   0.90924   0.93899   0.99120   1.17425   0.94568   0.95015   1.02291
   1.18817   0.86361   0.98595   0.97123   1.23291   0.96966   0.92515   0.88464
   1.15251   1.03151   0.89768   1.00385   1.16740   1.00331   0.97156   0.87676
   1.18748   0.93478   1.00441   0.98086   1.17693   0.91910   0.89955   0.92386
   1.19573   1.00178   0.98287   0.93760   1.21102   0.96338   0.91291   0.91319
   1.22130   0.94626   0.99807   1.00952   1.16943   1.00133   1.07959   0.89354
   1.15137   0.98554   0.93963   0.96331   1.17610   0.93777   1.04947   0.98269
   1.17854   0.95902   1.00338   0.98066   1.19496   0.98647   0.95220   0.93683
   1.19456   0.89549   1.04807   1.01986   1.52900   0.85068   0.88334   1.07993
   1.17113   0.90677   0.98880   1.01313   1.18084   0.94733   1.02314   0.98024
   1.59921   0.96878   1.34208   1.16439   1.61471   1.02457   1.03666   1.40490
   1.60576   1.11310   0.99415   1.34502   1.61595   1.06740   1.07660   1.33039
   1.60289   1.09544   1.33486   1.03771   1.61636   1.08291   1.23415   1.14973
   1.63945   1.29813   1.04470   1.12912   1.59271   1.24841   1.09940   1.09599
   1.60181   1.14534   1.11786   1.20743   1.61721   1.35940   1.10493   1.00977
   1.61331   0.97817   1.20712   1.26587   1.61691   1.20742   1.27929   0.99523
   1.60581   1.29654   1.12172   1.04540   1.61573   1.03435   1.16842   1.26174
   1.50891   1.26921   1.04305   1.07825   1.60524   1.11305   1.01588   1.33926
   1.61720   1.08340   1.41193   0.96125   1.63908   1.21291   1.13119   1.13152
   1.26722   1.07034   1.11225   1.13798   1.62701   1.32928   1.06721   1.06535
   0.87048   0.86944   0.87557   0.88959   0.89051   0.89441   0.88720   0.91560
   0.95630   0.85298   0.88495   0.89291   0.87936   0.88692   0.92081   0.91798
   0.88083   0.88054   0.91238   0.89052   0.86569   0.88054   0.88199   0.88249
   0.89482   0.87416   0.87923   0.89026   0.88166   0.87724   0.92664   0.90229
   0.91891   0.87806   0.88329   0.93366   0.93092   0.87300   0.86298   0.87294
   0.86153   0.88175   0.86398   0.86400   0.87139   0.84081   0.85247   0.92407
   0.89995   0.88824   0.90281   0.91848   0.86794   0.84755   0.77760   0.76029
   0.89295   0.87361   0.88497   0.88882   0.87318   0.87950   0.87617   0.86886
   0.87872   0.88204   0.92742   0.93368   0.87735   0.88146   0.92049   0.87994
   0.84942   0.87895   0.88196   0.87391   0.92031   0.87876   0.88301   0.87086
   0.88114   0.86468   0.90585   0.87968   0.87471   0.87983   0.94266   0.88341
   0.87794   0.87111   0.87366   0.86783   0.90510   0.92934   0.93041   0.85211
   0.87861   0.89075   0.88983   0.88090   0.93467   0.92564   0.94268   0.92717
   0.86884   0.85451   0.86829   0.89033   0.88736   0.87830   0.86483   0.87755
   0.86271   0.84444   0.83973   0.84740   0.83594   0.89222   0.89356   0.86390
   0.90016   0.69601

          BONDING CONTRIBUTION OF EACH M.O.

  1.7307  1.7261  1.7333  1.7348  1.7266  1.7311  1.7335  1.7124  1.7160  1.7058
  1.7051  1.7087  1.7061  1.7133  1.7075  1.7015  1.7056  1.7109  1.7233  1.7103
  1.7035  1.7042  1.7053  1.7228  1.7165  1.7397  1.7414  1.7391  1.7429  1.7515
  1.7364  1.7270  1.7604  1.7469  1.7459  1.7605  1.7459  1.7450  1.7514  1.7509
  1.7560  1.7514  1.7533  1.7649  1.7522  1.7483  1.7513  1.7504  1.7496  1.7244
  1.7413  1.7420  1.7425  1.7450  1.7111  1.7164  1.7054  1.7045  1.7109  1.6931
  1.6886  1.6869  1.6791  1.6696  1.6679  1.6762  1.6961  1.7033  1.6896  1.7098
  1.7131  1.7147  1.7083  1.6869  1.6159  1.6833  1.7168  1.7043  1.7226  1.7363
  1.7462  1.7491  1.7548  1.7765  1.7828  1.7991  1.8018  1.7943  1.8060  1.8353
  1.8639  1.8326  1.8496  1.8516  1.8813  1.9220  1.8801  1.8992  1.8695  1.8883
  1.8819  1.8916  1.8932  1.9056  1.8808  1.8734  1.8874  1.8963  1.8702  1.8909
  1.8939  1.8753  1.8888  1.8840  1.8856  1.8822  1.8692  1.8692  1.8897  1.8772
  1.8740  1.8927  1.8589  1.8753  1.8807  1.8686  1.8804  1.8552  1.8715  1.8994
  1.8716  1.8540  1.8910  1.8792  1.8606  1.8713  1.8711  1.8715  1.8848  1.9083
  1.8984  1.8971  1.8992  1.9146  1.8804  1.9033  1.9161  1.9486  1.9185  2.0122
  1.9372  1.9382  1.9839  1.9493  1.9968  1.9592  2.1170  1.9964  1.9836  1.9755
  2.0143  2.0234  2.0064  2.0313  1.9932  2.0150  1.9971  2.0125  2.0002  1.9837
  2.0203  2.0147  2.0322  2.0132  2.0692  2.0526  2.0504  2.0684  2.0202  2.0604
  2.0752  2.0604  2.0582  2.0843  2.0788  2.0765  2.0715  2.0775  2.0606  2.0476
  2.0676  2.0623  2.0674  2.0490  2.0792  2.0623  1.9825  2.0104  1.9826  2.0521
  2.0150  2.0476  2.0463  2.0504  2.0618  2.0423  2.0338  2.0402  2.0394  2.0276
  2.0467  2.0430  2.0403  2.0504  2.0193  2.0230  2.0237  2.0298  2.0183  2.0886
  2.0323  2.0405  2.0538  2.0561  2.0442  2.0341  2.0421  2.0380  2.0319  2.0116
  2.0105  2.0164  1.9939  2.0424  2.0421  2.0218  2.0268  2.0607  2.0322  2.0409
  2.0400  2.0548  2.0410  2.0724  2.0526  2.0511  2.0532  2.0690  2.0514  2.0641
  2.0649  2.0657  2.0609  2.0659  2.0532  2.0495  2.0482  2.0524  2.0474  2.0356
  2.0384  2.0611  2.0540  2.0313  2.0419  2.0415  2.0309  2.0058  2.0220  2.0087
  2.0155  2.0095  2.0520  2.0098  2.0306  2.0015  2.0242  2.0047  2.0042  1.9992
  1.9809  2.0250  2.0119  2.0131  2.0271  1.9594  1.9856  2.0250  2.0125  1.9707
  2.0080  1.9936  2.0128  1.9999  2.0067  1.9978  2.0027  2.0015  1.9902  1.9947
  2.0243  1.9828  2.0459  2.0136  2.0286  2.0195  2.0273  2.0092  2.0049  2.0427
  2.0090  2.0096  2.0481  2.0496  2.0565  2.0285  2.0293  1.9531  2.0354  2.0538
  2.0576  2.0563  2.0339  2.0539  2.0404  2.0036  2.0526  2.0073  2.0216  2.0680
  2.0335  2.0469  2.0650  2.0079  2.0379  2.0248  2.0321  2.0116  2.0236  1.9547
  1.9877  2.0079  1.9565  1.9771  2.0149  2.0041  1.8776  1.9610  2.0405  2.0281
  1.9814  2.0195  1.8142  1.0054  1.9139  1.9948  1.6012  1.9363  1.9136  1.5782
  1.9116  1.9879  1.9775  1.9553  1.9482  2.0174  1.9720  1.9461  2.0040  0.9014
  1.9233  1.9121  1.3741  1.3684  1.9084  1.7841  1.9577  1.9679  1.9564  1.8510
  1.9016  1.9294  1.9693  1.8320  1.5869  1.7375  1.8629  1.7866  1.4998  1.0737
  1.2466  1.7385  1.6378  1.3332  1.3439  1.2039  1.3148  1.3159  1.0308  1.3665
  1.1297  1.7210  1.3479  1.7112  0.9235  1.8163  1.2500  1.4076  1.6220  1.4062
  1.4152  2.0227  1.8450  1.9829  1.9429  1.9128  1.9935  2.0124  1.8130  1.0275
  1.9677  1.9687  1.9760  1.9532  1.7874  1.8055  1.9354  1.7965  2.0112  2.0240
  0.9942  1.6841  0.9319  1.6502  1.8105 -1.6117 -2.3640 -2.0467 -2.0523 -2.1281
 -2.0011 -1.9567 -1.7267 -2.0316 -2.0308 -0.9377 -1.9959 -1.9761 -2.0194 -2.0325
 -1.9987 -1.9997 -2.1082 -2.0118 -2.0149 -2.0095 -2.0020 -1.9841 -1.9983 -1.9805
 -2.0807 -2.0045 -1.9783 -1.9797 -1.9874 -1.9775 -1.9999 -2.0136 -1.9859 -1.9815
 -2.0158 -1.9920 -1.9968 -2.0063 -2.0019 -2.0031 -2.0030 -2.0006 -2.0267 -2.0712
 -1.9982 -1.9958 -2.0062 -2.0119 -2.0042 -2.0031 -2.0190 -2.0130 -1.9701 -2.0469
 -2.0087 -2.0213 -1.9660 -2.0130 -1.9928 -2.1009 -2.0079 -1.9828 -2.0177 -2.0039
 -2.1225 -2.0728 -1.9987 -2.0362 -2.0013 -2.0245 -2.0481 -2.0680 -1.9994 -2.0982
 -2.0864 -2.0914 -2.0447 -2.0412 -2.0605 -2.0663 -2.0581 -2.1001 -2.0503 -2.0617
 -2.1274 -1.9392 -2.0223 -2.0920 -2.0372 -2.0913 -2.0585 -2.1100 -2.0713 -2.0043
 -2.0469 -2.0289 -2.0434 -2.1298 -2.0178 -2.0660 -2.0694 -2.0946 -2.0883 -2.0363
 -2.0921 -2.1274 -2.0596 -2.0746 -2.0391 -2.0636 -2.0714 -2.0792 -2.0675 -2.0972
 -2.0806 -2.1084 -2.0977 -2.0770 -2.0649 -2.0022 -2.0746 -2.0410 -2.0742 -2.0637
 -2.0732 -2.0744 -2.0857 -2.0933 -2.0881 -2.0801 -1.9777 -1.9947 -2.0943 -2.0803
 -2.0609 -2.0253 -2.0390 -2.0798 -2.0602 -2.0752 -2.1106 -2.0777 -2.0419 -2.0801
 -2.0818 -2.0717 -2.0805 -2.0614 -2.0693 -2.0452 -2.0466 -2.0623 -2.0310 -2.0565
 -2.0761 -2.0433 -2.0353 -2.0475 -2.0533 -2.0432 -2.0596 -2.0532 -2.0356 -2.0403
 -2.0426 -2.0066 -1.8836 -1.9960 -2.0354 -2.0154 -2.0291 -2.0052 -2.0335 -2.0116
 -2.0021 -1.9913 -1.9926 -2.0174 -2.0005 -1.9946 -2.0140 -1.9918 -1.9989 -1.9976
 -2.0205 -1.9785 -1.9686 -1.9712 -1.9981 -1.9411 -1.9646 -1.9616 -1.9703 -1.9173
 -1.9811 -1.9771 -1.9623 -1.9703 -1.9682 -1.9649 -1.9688 -1.9953 -1.9746 -1.9723
 -1.9575 -1.9615 -1.9610 -1.9695 -1.9631 -1.9610 -1.9563 -1.9648 -1.9489 -1.9635
 -1.9508 -1.9460 -1.9591 -1.9519 -1.9419 -1.9714 -1.9516 -1.9540 -1.9711 -1.9561
 -1.9507 -1.9387 -1.9715 -1.9420 -1.9648 -1.9586 -1.9947 -1.9614 -1.9497 -1.9612
 -1.9525 -1.9580 -1.9527 -1.9253 -1.9632 -1.9655 -1.9639 -1.9467 -1.9707 -1.9451
 -1.9193 -1.8864 -1.9286 -1.9471 -1.9411 -1.9697 -1.9445 -1.9359 -1.9332 -1.9332
 -1.9505 -1.9180 -1.9169 -1.9087 -1.9350 -1.9293 -1.9307 -1.9279 -1.9269 -1.9278
 -1.9322 -1.9336 -1.9128 -1.9175 -1.9130 -1.9197 -1.9189 -1.9113 -1.9160 -1.9087
 -1.9170 -1.9156 -1.9276 -1.9231 -1.9115 -1.9204 -1.9150 -1.9211 -1.9172 -1.9099
 -1.9071 -1.9025 -1.9097 -1.9273 -1.9167 -1.9270 -1.9227 -1.9128 -1.9015 -1.9052
 -1.9184 -1.9224 -1.9251 -1.9131 -1.9204 -1.9094 -1.9271 -1.9132 -1.9222 -1.9285
 -1.9275 -1.9292 -1.9128 -1.9198 -1.9093 -1.9189 -1.9175 -1.9230 -1.9125 -1.9081
 -1.9125 -1.9115 -1.9337 -1.9150 -1.9099 -1.9067 -1.9086 -1.9431 -1.9316 -1.9177
 -1.9161 -1.9231 -1.8886 -1.9224 -1.8971 -1.9314 -1.9082 -1.9290 -1.9116 -1.9232
 -1.9106 -1.9156 -1.9129 -1.9203 -1.9238 -1.9192 -1.9043 -1.9314 -1.9189 -1.9094
 -1.9143 -1.9112 -1.9121 -1.9119 -1.9142 -1.9097 -1.9075 -1.9469 -1.9029 -1.9032
 -1.9032 -1.9342 -1.9095 -1.9054 -1.9080 -1.8836 -1.8916 -1.8981 -1.9001 -1.8738
 -1.8739 -1.9058 -1.9055 -1.8319 -1.8900 -1.9219 -1.9100 -1.9102 -1.9004 -1.9224
 -1.9024 -1.8994 -1.9060 -1.8968 -1.9261 -1.8966 -1.8618 -1.8950 -1.8979 -1.8983
 -1.9334 -1.8733 -1.9019 -1.8971 -1.8935 -1.8943 -1.8389 -1.9118 -1.8668 -1.8665
 -1.8666 -1.8730 -1.8937 -1.8489 -1.8513 -1.8873 -1.8857 -1.8868 -1.8838 -1.8833
 -1.8867 -1.8853 -1.8873 -1.8798 -1.8857 -1.9515 -1.8600 -1.8843 -1.8240 -1.8695


                    BOND ORDERS AND VALENCIES


                  C  1       C  2       C  3       C  4       C  5       C  6
 ------------------------------------------------------------------------------
     C    1   3.951915
     C    2   1.444322   3.793731
     C    3   0.011989   1.440942   3.951011
     C    4   1.349896   0.008422   0.118670   3.937077
     C    5   0.122195   0.006735   1.339793   0.005248   3.945979
     C    6   0.000123   0.004238   0.009723   0.007991   0.986210   3.954794
     C    7   0.007093   0.000488   0.019767   0.000760   0.006143   1.922182
     C    8   0.000001   0.000002   0.000009   0.000001   0.000002   0.000076
     C    9   0.000013   0.000005   0.000143   0.000005   0.000088   0.003893
     C   10   0.000010   0.000014   0.000069   0.000016   0.000302   0.004670
     C   11   0.000003   0.000001   0.000015   0.000001   0.000025   0.000918
     C   12   0.000010   0.000003   0.000044   0.000003   0.000068   0.004297
     C   13   0.001191   0.000296   0.004301   0.000342   0.007814   0.968009
     C   14   0.000073   0.000098   0.000321   0.000022   0.003403   0.003431
     C   15   0.000014   0.000272   0.000014   0.000015   0.000016   0.000004
     C   16   0.000009   0.000162   0.000008   0.000009   0.000010   0.000007
     C   17   0.000026   0.000503   0.000027   0.000028   0.000032   0.000012
     C   18   0.000121   0.002318   0.000120   0.000128   0.000134   0.000036
     C   19   0.000008   0.000147   0.000010   0.000008   0.000018   0.000127
     C   20   0.000036   0.000682   0.000037   0.000038   0.000047   0.000052
     C   21   0.000005   0.000095   0.000005   0.000006   0.000006   0.000001
     C   22   0.000000   0.000000   0.000000   0.000000   0.000000   0.000000
     C   23   0.000018   0.000020   0.000072   0.000003   0.000300   0.004695
     C   24   0.000004   0.000027   0.000009   0.000002   0.000060   0.000268
     C   25   0.000019   0.000008   0.000001   0.000592   0.000007   0.000000
     C   26   0.000003   0.000001   0.000000   0.000063   0.000001   0.000000
     C   27   0.000007   0.000002   0.000000   0.000144   0.000003   0.000000
     C   28   0.000191   0.000083   0.000011   0.009601   0.000112   0.000007
     C   29   0.000004   0.000003   0.000000   0.000133   0.000002   0.000000
     C   30   0.000000   0.000001   0.000000   0.000008   0.000000   0.000000
     C   31   0.000002   0.000041   0.000002   0.000003   0.000002   0.000001
     C   32   0.000000   0.000000   0.000000   0.000000   0.000000   0.000000
     C   33   0.000000   0.000000   0.000000   0.000000   0.000000   0.000000
     C   34   0.000000   0.000000   0.000000   0.000000   0.000000   0.000000
     C   35   0.000000   0.000000   0.000000   0.000000   0.000000   0.000000
     C   36   0.000000   0.000000   0.000000   0.000000   0.000000   0.000000
     C   37   0.000000   0.000000   0.000000   0.000001   0.000000   0.000000
     C   38   0.000000   0.000000   0.000000   0.000001   0.000000   0.000000
     C   39   0.000000   0.000000   0.000000   0.000000   0.000000   0.000000
     C   40   0.000000   0.000001   0.000000   0.000000   0.000000   0.000000
     C   41   0.000000   0.000003   0.000000   0.000000   0.000000   0.000000
     C   42   0.000000   0.000000   0.000000   0.000000   0.000000   0.000000


                  C  1       C  2       C  3       C  4       C  5       C  6
 ------------------------------------------------------------------------------
     C   43   0.000000   0.000000   0.000000   0.000000   0.000000   0.000000
     C   44   0.000000   0.000000   0.000000   0.000000   0.000000   0.000000
     C   45   0.000000   0.000000   0.000000   0.000000   0.000000   0.000000
     C   46   0.000000   0.000000   0.000000   0.000000   0.000000   0.000000
     C   47   0.000000   0.000000   0.000000   0.000000   0.000000   0.000000
     C   48   0.000000   0.000000   0.000000   0.000000   0.000000   0.000000
     C   49   0.000000   0.000000   0.000000   0.000000   0.000000   0.000000
     C   50   0.000000   0.000000   0.000000   0.000000   0.000000   0.000000
     C   51   0.000000   0.000000   0.000000   0.000000   0.000000   0.000000
     C   52   0.000000   0.000000   0.000000   0.000000   0.000000   0.000000
     C   53   0.000000   0.000000   0.000000   0.000000   0.000000   0.000000
     C   54   0.000000   0.000000   0.000000   0.000000   0.000000   0.000000
     C   55   0.000000   0.000000   0.000000   0.000000   0.000000   0.000000
     C   56   0.000000   0.000000   0.000000   0.000000   0.000000   0.000000
     C   57   0.000000   0.000000   0.000000   0.000000   0.000000   0.000000
     C   58   0.000000   0.000000   0.000000   0.000000   0.000000   0.000000
     C   59   0.000000   0.000000   0.000000   0.000000   0.000000   0.000000
     C   60   0.000000   0.000000   0.000000   0.000000   0.000000   0.000000
     C   61   0.000000   0.000000   0.000000   0.000000   0.000000   0.000000
     C   62   0.000000   0.000000   0.000000   0.000000   0.000000   0.000000
     C   63   0.000000   0.000000   0.000000   0.000000   0.000000   0.000000
     C   64   0.000000   0.000000   0.000000   0.000000   0.000000   0.000000
     C   65   0.000000   0.000000   0.000000   0.000000   0.000000   0.000000
     C   66   0.000000   0.000000   0.000000   0.000000   0.000000   0.000000
     C   67   0.000000   0.000000   0.000000   0.000000   0.000000   0.000000
     C   68   0.000000   0.000001   0.000000   0.000000   0.000000   0.000000
     C   69   0.000000   0.000000   0.000000   0.000000   0.000000   0.000000
     C   70   0.000000   0.000001   0.000000   0.000000   0.000000   0.000000
     C   71   0.000000   0.000000   0.000000   0.000000   0.000000   0.000000
     C   72   0.000000   0.000008   0.000000   0.000000   0.000001   0.000003
     C   73   0.000000   0.000001   0.000000   0.000000   0.000000   0.000000
     C   74   0.000005   0.000094   0.000006   0.000005   0.000010   0.000029
     C   75   0.000000   0.000000   0.000000   0.000000   0.000000   0.000000
     C   76   0.000000   0.000000   0.000000   0.000000   0.000000   0.000000
     C   77   0.000000   0.000000   0.000000   0.000000   0.000000   0.000000
     C   78   0.000000   0.000000   0.000000   0.000000   0.000000   0.000000
     C   79   0.000000   0.000000   0.000000   0.000000   0.000000   0.000000
     C   80   0.000000   0.000000   0.000000   0.000000   0.000000   0.000000
     C   81   0.000000   0.000000   0.000000   0.000000   0.000000   0.000000
     C   82   0.000000   0.000000   0.000000   0.000000   0.000000   0.000000
     C   83   0.000000   0.000000   0.000000   0.000000   0.000000   0.000000
     C   84   0.000000   0.000000   0.000000   0.000000   0.000000   0.000000
     C   85   0.000000   0.000000   0.000000   0.000000   0.000000   0.000000
     C   86   0.000000   0.000000   0.000000   0.000000   0.000000   0.000000
     C   87   0.000000   0.000000   0.000000   0.000000   0.000000   0.000000
     C   88   0.000000   0.000000   0.000000   0.000000   0.000000   0.000000
     C   89   0.000000   0.000001   0.000000   0.000000   0.000000   0.000000


                  C  1       C  2       C  3       C  4       C  5       C  6
 ------------------------------------------------------------------------------
     C   90   0.000000   0.000000   0.000000   0.000000   0.000000   0.000000
     C   91   0.000000   0.000000   0.000000   0.000000   0.000000   0.000000
     C   92   0.000010   0.000146   0.000008   0.000008   0.000007   0.000001
     C   93   0.000002   0.000008   0.000001   0.000000   0.000000   0.000000
     C   94   0.000001   0.000009   0.000001   0.000000   0.000000   0.000000
     C   95   0.000122   0.000001   0.000003   0.000004   0.000000   0.000000
     C   96   0.000008   0.000006   0.000036   0.000000   0.000001   0.000000
     C   97   0.000000   0.000001   0.000000   0.000000   0.000000   0.000000
     C   98   0.000000   0.000000   0.000000   0.000000   0.000000   0.000000
     C   99   0.000000   0.000000   0.000000   0.000000   0.000000   0.000000
     C  100   0.000000   0.000000   0.000000   0.000000   0.000000   0.000000
     C  101   0.000000   0.000000   0.000000   0.000000   0.000000   0.000000
     C  102   0.000000   0.000000   0.000000   0.000000   0.000000   0.000000
     C  103   0.000000   0.000000   0.000000   0.000000   0.000000   0.000000
     C  104   0.000000   0.000000   0.000000   0.000000   0.000000   0.000000
     C  105   0.000000   0.000001   0.000000   0.000000   0.000000   0.000000
     C  106   0.000000   0.000000   0.000000   0.000007   0.000000   0.000000
     C  107   0.000000   0.000000   0.000000   0.000001   0.000000   0.000000
     C  108   0.000000   0.000000   0.000000   0.000000   0.000000   0.000000
     C  109   0.000000   0.000000   0.000000   0.000002   0.000000   0.000000
     C  110   0.000000   0.000007   0.000000   0.000001   0.000000   0.000000
     C  111   0.000001   0.000024   0.000001   0.000001   0.000001   0.000000
     C  112   0.000000   0.000003   0.000000   0.000000   0.000000   0.000000
     C  113   0.000022   0.000005   0.000001   0.000001   0.000000   0.000000
     C  114   0.000001   0.000003   0.000000   0.000000   0.000000   0.000000
     C  115   0.000000   0.000002   0.000000   0.000000   0.000000   0.000000
     C  116   0.000251   0.000005   0.000002   0.000004   0.000000   0.000000
     C  117   0.000004   0.000000   0.000000   0.000000   0.000000   0.000000
     C  118   0.000007   0.000121   0.000006   0.000006   0.000006   0.000001
     C  119   0.000009   0.000163   0.000008   0.000009   0.000008   0.000001
     C  120   0.003116   0.058478   0.002955   0.003057   0.002959   0.000428
     C  121   0.001047   0.019582   0.000991   0.001021   0.000990   0.000143
     C  122   0.000234   0.004399   0.000223   0.000231   0.000224   0.000032
     C  123   0.024842   0.464375   0.023534   0.024409   0.023618   0.003421
     C  124   0.003300   0.061729   0.003133   0.003252   0.003153   0.000458
     C  125   0.000176   0.003295   0.000167   0.000173   0.000168   0.000024
     C  126   0.000004   0.000069   0.000004   0.000004   0.000004   0.000001
     C  127   0.000000   0.000000   0.000000   0.000000   0.000000   0.000000
     C  128   0.000000   0.000000   0.000000   0.000000   0.000000   0.000000
     C  129   0.000000   0.000000   0.000000   0.000000   0.000000   0.000000
     C  130   0.000000   0.000000   0.000000   0.000000   0.000000   0.000000
     C  131   0.000000   0.000000   0.000000   0.000000   0.000000   0.000000
     C  132   0.000000   0.000001   0.000000   0.000000   0.000000   0.000000
     C  133   0.000000   0.000003   0.000000   0.000000   0.000000   0.000000
     C  134   0.000000   0.000000   0.000000   0.000000   0.000000   0.000000
     C  135   0.000000   0.000000   0.000000   0.000000   0.000000   0.000000
     C  136   0.000000   0.000000   0.000000   0.000000   0.000000   0.000000


                  C  1       C  2       C  3       C  4       C  5       C  6
 ------------------------------------------------------------------------------
     C  137   0.000000   0.000000   0.000000   0.000000   0.000000   0.000000
     C  138   0.000000   0.000000   0.000000   0.000000   0.000000   0.000000
     C  139   0.000000   0.000000   0.000000   0.000000   0.000000   0.000000
     C  140   0.000000   0.000000   0.000000   0.000000   0.000000   0.000000
     C  141   0.000001   0.000016   0.000001   0.000001   0.000001   0.000000
     C  142   0.000000   0.000000   0.000000   0.000000   0.000000   0.000000
     C  143   0.000000   0.000000   0.000000   0.000000   0.000000   0.000000
     C  144   0.000000   0.000000   0.000000   0.000000   0.000000   0.000003
     C  145   0.000000   0.000000   0.000000   0.000000   0.000000   0.000000
     C  146   0.000000   0.000000   0.000000   0.000000   0.000000   0.000000
     C  147   0.000001   0.000008   0.000001   0.000000   0.000003   0.000011
     C  148   0.000000   0.000000   0.000000   0.000000   0.000000   0.000001
     C  149   0.000000   0.000000   0.000000   0.000000   0.000001   0.000004
     C  150   0.000000   0.000000   0.000000   0.000000   0.000002   0.000004
     C  151   0.000001   0.000001   0.000003   0.000004   0.000129   0.000144
     C  152   0.000000   0.000000   0.000000   0.000000   0.000000   0.000000
     C  153   0.000000   0.000000   0.000000   0.000000   0.000003   0.000007
     C  154   0.000000   0.000002   0.000001   0.000000   0.000004   0.000033
     C  155   0.000001   0.000001   0.000002   0.000000   0.000009   0.000058
     C  156   0.000000   0.000000   0.000000   0.000000   0.000000   0.000000
     C  157   0.000000   0.000000   0.000000   0.000000   0.000000   0.000000
     C  158   0.000000   0.000000   0.000000   0.000000   0.000000   0.000000
     C  159   0.000000   0.000000   0.000000   0.000000   0.000000   0.000000
     C  160   0.000000   0.000000   0.000000   0.000000   0.000000   0.000000
     C  161   0.000000   0.000000   0.000000   0.000000   0.000000   0.000000
     C  162   0.000000   0.000000   0.000000   0.000000   0.000000   0.000000
     N  163   0.016378   0.102796   0.016984   1.453589   1.403671   0.012305
     N  164   0.000001   0.000001   0.000006   0.000000   0.000012   0.000407
     N  165   0.000019   0.000009   0.000001   0.000490   0.000008   0.000001
     N  166   0.000000   0.000000   0.000000   0.000000   0.000000   0.000000
     N  167   0.000000   0.000000   0.000000   0.000000   0.000000   0.000000
     N  168   0.000000   0.000000   0.000000   0.000000   0.000000   0.000000
     N  169   0.000000   0.000000   0.000000   0.000000   0.000000   0.000000
     N  170   0.000000   0.000000   0.000000   0.000000   0.000000   0.000000
     N  171   0.000000   0.000000   0.000000   0.000000   0.000000   0.000000
     N  172   0.000000   0.000000   0.000000   0.000000   0.000000   0.000000
     N  173   0.000036   0.000140   0.000014   0.000004   0.000003   0.000000
     N  174   0.000000   0.000000   0.000000   0.000000   0.000000   0.000000
     N  175   0.000000   0.000001   0.000000   0.000000   0.000000   0.000000
     N  176   0.000006   0.000002   0.000000   0.000000   0.000000   0.000000
     N  177   0.007635   0.143180   0.007259   0.007552   0.007312   0.001061
     N  178   0.000000   0.000001   0.000000   0.000000   0.000000   0.000000
     N  179   0.000000   0.000000   0.000000   0.000000   0.000000   0.000000
     N  180   0.000000   0.000000   0.000000   0.000000   0.000000   0.000000
     N  181   0.000000   0.000000   0.000000   0.000000   0.000001   0.000003
     N  182   0.000000   0.000000   0.000000   0.000000   0.000000   0.000000
     H  183   0.003885   0.006468   0.944353   0.000261   0.004587   0.001089


                  C  1       C  2       C  3       C  4       C  5       C  6
 ------------------------------------------------------------------------------
     H  184   0.944711   0.006445   0.003875   0.004563   0.000228   0.000086
     H  185   0.008127   0.003674   0.000035   0.935484   0.008397   0.000371
     H  186   0.000001   0.000003   0.000000   0.000000   0.000003   0.001331
     H  187   0.000000   0.000000   0.000000   0.000000   0.000000   0.000011
     H  188   0.000000   0.000000   0.000000   0.000000   0.000000   0.000009
     H  189   0.000012   0.000010   0.000090   0.000016   0.000941   0.002579
     H  190   0.000000   0.000000   0.000001   0.000002   0.000002   0.000063
     H  191   0.000002   0.000003   0.000006   0.000005   0.000007   0.001116
     H  192   0.000000   0.000000   0.000000   0.000000   0.000002   0.000004
     H  193   0.000003   0.000050   0.000003   0.000003   0.000003   0.000001
     H  194   0.000000   0.000006   0.000000   0.000000   0.000000   0.000000
     H  195   0.000000   0.000000   0.000000   0.000000   0.000000   0.000000
     H  196   0.000001   0.000016   0.000001   0.000001   0.000001   0.000002
     H  197   0.000001   0.000001   0.000002   0.000000   0.000016   0.000029
     H  198   0.000000   0.000002   0.000000   0.000000   0.000002   0.000007
     H  199   0.000001   0.000000   0.000000   0.000012   0.000000   0.000000
     H  200   0.000007   0.000029   0.000001   0.000077   0.000002   0.000001
     H  201   0.000000   0.000001   0.000000   0.000000   0.000000   0.000000
     H  202   0.000000   0.000007   0.000000   0.000000   0.000000   0.000000
     H  203   0.000000   0.000000   0.000000   0.000001   0.000000   0.000000
     H  204   0.000000   0.000000   0.000000   0.000000   0.000000   0.000000
     H  205   0.000000   0.000000   0.000000   0.000000   0.000000   0.000000
     H  206   0.000000   0.000000   0.000000   0.000000   0.000000   0.000000
     H  207   0.000000   0.000000   0.000000   0.000000   0.000000   0.000000
     H  208   0.000000   0.000000   0.000000   0.000000   0.000000   0.000000
     H  209   0.000000   0.000000   0.000000   0.000000   0.000000   0.000000
     H  210   0.000000   0.000000   0.000000   0.000000   0.000000   0.000000
     H  211   0.000000   0.000000   0.000000   0.000000   0.000000   0.000000
     H  212   0.000000   0.000000   0.000000   0.000000   0.000000   0.000000
     H  213   0.000000   0.000000   0.000000   0.000000   0.000000   0.000000
     H  214   0.000000   0.000000   0.000000   0.000000   0.000000   0.000000
     H  215   0.000000   0.000000   0.000000   0.000000   0.000000   0.000000
     H  216   0.000000   0.000000   0.000000   0.000000   0.000000   0.000000
     H  217   0.000000   0.000000   0.000000   0.000000   0.000000   0.000000
     H  218   0.000000   0.000000   0.000000   0.000000   0.000000   0.000000
     H  219   0.000000   0.000000   0.000000   0.000000   0.000000   0.000000
     H  220   0.000000   0.000000   0.000000   0.000000   0.000000   0.000000
     H  221   0.000000   0.000000   0.000000   0.000000   0.000000   0.000000
     H  222   0.000000   0.000000   0.000000   0.000000   0.000000   0.000000
     H  223   0.000000   0.000000   0.000000   0.000000   0.000000   0.000000
     H  224   0.000000   0.000000   0.000000   0.000000   0.000000   0.000000
     H  225   0.000000   0.000000   0.000000   0.000000   0.000000   0.000000
     H  226   0.000000   0.000000   0.000000   0.000000   0.000000   0.000000
     H  227   0.000000   0.000000   0.000000   0.000000   0.000000   0.000000
     H  228   0.000000   0.000000   0.000000   0.000000   0.000000   0.000000
     H  229   0.000000   0.000000   0.000000   0.000000   0.000000   0.000000
     H  230   0.000000   0.000000   0.000000   0.000000   0.000000   0.000000


                  C  1       C  2       C  3       C  4       C  5       C  6
 ------------------------------------------------------------------------------
     H  231   0.000000   0.000000   0.000000   0.000000   0.000000   0.000000
     H  232   0.000000   0.000000   0.000000   0.000000   0.000000   0.000000
     H  233   0.000001   0.000044   0.000556   0.000057   0.002898   0.004114
     H  234   0.000085   0.000043   0.000207   0.000163   0.007373   0.004308
     H  235   0.000000   0.000000   0.000000   0.000000   0.000000   0.000000
     H  236   0.000000   0.000000   0.000000   0.000000   0.000000   0.000000
     H  237   0.000000   0.000010   0.000001   0.000001   0.000001   0.000003
     H  238   0.000000   0.000000   0.000000   0.000000   0.000000   0.000000
     H  239   0.000000   0.000000   0.000000   0.000000   0.000000   0.000000
     H  240   0.000000   0.000000   0.000000   0.000000   0.000000   0.000000
     H  241   0.000000   0.000000   0.000000   0.000000   0.000000   0.000000
     H  242   0.000000   0.000000   0.000000   0.000000   0.000000   0.000000
     H  243   0.000000   0.000000   0.000000   0.000000   0.000000   0.000000
     H  244   0.000000   0.000000   0.000000   0.000000   0.000000   0.000000
     H  245   0.000000   0.000000   0.000000   0.000000   0.000000   0.000000
     H  246   0.000000   0.000000   0.000000   0.000000   0.000000   0.000000
     H  247   0.000000   0.000000   0.000000   0.000000   0.000000   0.000000
     H  248   0.000000   0.000000   0.000000   0.000000   0.000000   0.000000
     H  249   0.000000   0.000000   0.000000   0.000000   0.000000   0.000000
     H  250   0.000000   0.000000   0.000000   0.000000   0.000000   0.000000
     H  251   0.000000   0.000002   0.000000   0.000000   0.000000   0.000000
     H  252   0.000002   0.000003   0.000000   0.000000   0.000000   0.000000
     H  253   0.000000   0.000000   0.000000   0.000000   0.000000   0.000000
     H  254   0.000000   0.000042   0.000002   0.000000   0.000000   0.000000
     H  255   0.000000   0.000001   0.000000   0.000000   0.000000   0.000000
     H  256   0.000000   0.000000   0.000000   0.000000   0.000000   0.000000
     H  257   0.000000   0.000000   0.000000   0.000000   0.000000   0.000000
     H  258   0.000000   0.000000   0.000000   0.000000   0.000000   0.000000
     H  259   0.000000   0.000000   0.000000   0.000000   0.000000   0.000000
     H  260   0.000000   0.000000   0.000000   0.000000   0.000000   0.000000
     H  261   0.000000   0.000000   0.000000   0.000000   0.000000   0.000000
     H  262   0.000000   0.000000   0.000000   0.000000   0.000000   0.000000
     H  263   0.000000   0.000000   0.000000   0.000000   0.000000   0.000000
     H  264   0.000000   0.000000   0.000000   0.000000   0.000000   0.000000
     H  265   0.000000   0.000000   0.000000   0.000000   0.000000   0.000000
     H  266   0.000000   0.000000   0.000000   0.000000   0.000000   0.000000
     H  267   0.000000   0.000000   0.000000   0.000000   0.000000   0.000000
     H  268   0.000007   0.000005   0.000000   0.000001   0.000000   0.000000
     H  269   0.000000   0.000002   0.000000   0.000000   0.000000   0.000000
     H  270   0.000000   0.000007   0.000000   0.000000   0.000000   0.000000
     H  271   0.000000   0.000000   0.000000   0.000000   0.000000   0.000000
     H  272   0.000000   0.000000   0.000000   0.000000   0.000000   0.000000
     H  273   0.000259   0.004893   0.000247   0.000253   0.000246   0.000036
     H  274   0.000141   0.002624   0.000133   0.000137   0.000132   0.000019
     H  275   0.000006   0.000109   0.000006   0.000006   0.000006   0.000001
     H  276   0.000001   0.000017   0.000001   0.000001   0.000001   0.000000
     H  277   0.000000   0.000004   0.000000   0.000000   0.000000   0.000000


                  C  1       C  2       C  3       C  4       C  5       C  6
 ------------------------------------------------------------------------------
     H  278   0.000030   0.000567   0.000029   0.000030   0.000029   0.000004
     H  279   0.000000   0.000000   0.000000   0.000000   0.000000   0.000000
     H  280   0.000000   0.000000   0.000000   0.000000   0.000000   0.000000
     H  281   0.000000   0.000000   0.000000   0.000000   0.000000   0.000000
     H  282   0.000000   0.000000   0.000000   0.000000   0.000000   0.000000
     H  283   0.000000   0.000000   0.000000   0.000000   0.000000   0.000000
     H  284   0.000000   0.000000   0.000000   0.000000   0.000000   0.000000
     H  285   0.000000   0.000000   0.000000   0.000000   0.000000   0.000000
     H  286   0.000000   0.000000   0.000000   0.000000   0.000000   0.000000
     H  287   0.000000   0.000000   0.000000   0.000000   0.000000   0.000000
     H  288   0.000000   0.000000   0.000000   0.000000   0.000000   0.000000
     H  289   0.000000   0.000000   0.000000   0.000000   0.000000   0.000000
     H  290   0.000000   0.000000   0.000000   0.000000   0.000000   0.000000
     H  291   0.000000   0.000000   0.000000   0.000000   0.000000   0.000000
     H  292   0.000000   0.000000   0.000000   0.000000   0.000000   0.000000
     H  293   0.000000   0.000000   0.000000   0.000000   0.000000   0.000000
     H  294   0.000000   0.000000   0.000000   0.000000   0.000000   0.000000
     H  295   0.000000   0.000000   0.000000   0.000000   0.000000   0.000000
     H  296   0.000000   0.000000   0.000000   0.000000   0.000000   0.000000
     H  297   0.000000   0.000000   0.000000   0.000000   0.000001   0.000004
     H  298   0.000000   0.000000   0.000000   0.000000   0.000001   0.000002
     H  299   0.000000   0.000000   0.000000   0.000000   0.000005   0.000043
     H  300   0.000000   0.000000   0.000000   0.000000   0.000000   0.000000
     H  301   0.000000   0.000000   0.000000   0.000000   0.000000   0.000000
     H  302   0.000000   0.000000   0.000000   0.000000   0.000000   0.000000
     H  303   0.000000   0.000000   0.000000   0.000000   0.000000   0.000000
     H  304   0.000000   0.000000   0.000000   0.000000   0.000000   0.000000


                  C  7       C  8       C  9       C 10       C 11       C 12
 ------------------------------------------------------------------------------
     C    7   3.955695
     C    8   0.000096   3.957366
     C    9   0.001823   1.418219   3.956451
     C   10   0.014276   0.004350   1.421895   3.956912
     C   11   0.000195   1.415018   0.004100   0.121888   3.947502
     C   12   0.000771   0.118817   0.007566   1.369562   0.004163   3.932401
     C   13   0.007938   0.004799   0.007487   0.969053   0.000291   0.007995
     C   14   0.010245   0.000047   0.006736   0.004324   0.002824   0.006212
     C   15   0.000002   0.000002   0.000005   0.000007   0.000004   0.000071
     C   16   0.000002   0.000000   0.000002   0.000003   0.000001   0.000028
     C   17   0.000005   0.000005   0.000030   0.000032   0.000030   0.001140
     C   18   0.000018   0.000003   0.000021   0.000015   0.000012   0.000283
     C   19   0.000034   0.000001   0.000012   0.000048   0.000010   0.000418
     C   20   0.000061   0.000006   0.000017   0.000047   0.000012   0.000427
     C   21   0.000000   0.000000   0.000001   0.000002   0.000001   0.000032
     C   22   0.000000   0.000000   0.000000   0.000000   0.000000   0.000002
     C   23   0.000482   0.000170   0.000938   0.002072   0.000204   0.001436
     C   24   0.000060   0.000007   0.000017   0.000053   0.000007   0.000063
     C   25   0.000000   0.000000   0.000000   0.000000   0.000000   0.000000
     C   26   0.000000   0.000000   0.000000   0.000000   0.000000   0.000000
     C   27   0.000000   0.000000   0.000000   0.000000   0.000000   0.000000
     C   28   0.000003   0.000000   0.000000   0.000000   0.000000   0.000000
     C   29   0.000000   0.000000   0.000000   0.000000   0.000000   0.000000
     C   30   0.000000   0.000000   0.000000   0.000000   0.000000   0.000003
     C   31   0.000000   0.000001   0.000002   0.000002   0.000002   0.000064
     C   32   0.000000   0.000000   0.000000   0.000000   0.000000   0.000000
     C   33   0.000000   0.000000   0.000000   0.000000   0.000000   0.000000
     C   34   0.000000   0.000000   0.000000   0.000000   0.000000   0.000000
     C   35   0.000000   0.000000   0.000000   0.000000   0.000000   0.000000
     C   36   0.000000   0.000000   0.000000   0.000000   0.000000   0.000000
     C   37   0.000000   0.000000   0.000000   0.000000   0.000000   0.000001
     C   38   0.000000   0.000000   0.000000   0.000000   0.000000   0.000000
     C   39   0.000000   0.000000   0.000000   0.000000   0.000000   0.000000
     C   40   0.000000   0.000000   0.000000   0.000000   0.000000   0.000000
     C   41   0.000000   0.000000   0.000000   0.000000   0.000000   0.000000
     C   42   0.000000   0.000000   0.000000   0.000000   0.000000   0.000000
     C   43   0.000000   0.000000   0.000000   0.000000   0.000000   0.000000
     C   44   0.000000   0.000000   0.000000   0.000000   0.000000   0.000000
     C   45   0.000000   0.000000   0.000000   0.000000   0.000000   0.000000
     C   46   0.000000   0.000000   0.000000   0.000000   0.000000   0.000000
     C   47   0.000000   0.000000   0.000000   0.000000   0.000000   0.000000
     C   48   0.000000   0.000000   0.000000   0.000000   0.000000   0.000000
     C   49   0.000000   0.000000   0.000000   0.000000   0.000000   0.000000
     C   50   0.000000   0.000000   0.000000   0.000000   0.000000   0.000000
     C   51   0.000000   0.000000   0.000000   0.000000   0.000000   0.000000
     C   52   0.000000   0.000000   0.000000   0.000000   0.000000   0.000000


                  C  7       C  8       C  9       C 10       C 11       C 12
 ------------------------------------------------------------------------------
     C   53   0.000000   0.000000   0.000000   0.000000   0.000000   0.000000
     C   54   0.000000   0.000000   0.000000   0.000000   0.000000   0.000000
     C   55   0.000000   0.000000   0.000000   0.000000   0.000000   0.000000
     C   56   0.000000   0.000000   0.000000   0.000000   0.000000   0.000000
     C   57   0.000000   0.000000   0.000000   0.000000   0.000000   0.000000
     C   58   0.000000   0.000000   0.000000   0.000000   0.000000   0.000000
     C   59   0.000000   0.000000   0.000000   0.000000   0.000000   0.000000
     C   60   0.000002   0.000000   0.000000   0.000000   0.000000   0.000000
     C   61   0.000000   0.000000   0.000000   0.000000   0.000000   0.000000
     C   62   0.000000   0.000000   0.000000   0.000000   0.000000   0.000000
     C   63   0.000000   0.000000   0.000000   0.000000   0.000000   0.000000
     C   64   0.000000   0.000000   0.000000   0.000000   0.000000   0.000000
     C   65   0.000000   0.000000   0.000000   0.000000   0.000000   0.000000
     C   66   0.000000   0.000000   0.000000   0.000000   0.000000   0.000000
     C   67   0.000000   0.000000   0.000000   0.000000   0.000000   0.000000
     C   68   0.000000   0.000009   0.000003   0.000000   0.000189   0.000003
     C   69   0.000000   0.000004   0.000001   0.000000   0.000109   0.000002
     C   70   0.000000   0.000000   0.000000   0.000000   0.000002   0.000000
     C   71   0.000000   0.000291   0.000099   0.000002   0.011707   0.000141
     C   72   0.000000   0.000006   0.000002   0.000000   0.000167   0.000003
     C   73   0.000000   0.000000   0.000000   0.000000   0.000006   0.000000
     C   74   0.000003   0.000001   0.000003   0.000002   0.000005   0.000003
     C   75   0.000000   0.000000   0.000000   0.000000   0.000000   0.000000
     C   76   0.000000   0.000000   0.000000   0.000000   0.000000   0.000000
     C   77   0.000000   0.000000   0.000000   0.000000   0.000000   0.000000
     C   78   0.000000   0.000000   0.000000   0.000000   0.000000   0.000000
     C   79   0.000000   0.000000   0.000000   0.000000   0.000000   0.000000
     C   80   0.000000   0.000000   0.000000   0.000000   0.000000   0.000000
     C   81   0.000000   0.000000   0.000000   0.000000   0.000000   0.000000
     C   82   0.000000   0.000000   0.000000   0.000000   0.000000   0.000000
     C   83   0.000000   0.000000   0.000000   0.000000   0.000000   0.000000
     C   84   0.000000   0.000000   0.000000   0.000000   0.000000   0.000000
     C   85   0.000000   0.000000   0.000000   0.000000   0.000000   0.000000
     C   86   0.000000   0.000000   0.000000   0.000000   0.000000   0.000000
     C   87   0.000000   0.000000   0.000000   0.000000   0.000000   0.000000
     C   88   0.000000   0.000000   0.000000   0.000000   0.000000   0.000000
     C   89   0.000000   0.000000   0.000000   0.000000   0.000000   0.000000
     C   90   0.000000   0.000000   0.000000   0.000000   0.000000   0.000000
     C   91   0.000000   0.000000   0.000000   0.000000   0.000000   0.000000
     C   92   0.000000   0.000000   0.000000   0.000000   0.000000   0.000000
     C   93   0.000000   0.000000   0.000000   0.000000   0.000000   0.000000
     C   94   0.000000   0.000000   0.000000   0.000000   0.000000   0.000000
     C   95   0.000000   0.000000   0.000000   0.000000   0.000000   0.000000
     C   96   0.000000   0.000000   0.000000   0.000000   0.000000   0.000000
     C   97   0.000000   0.000000   0.000000   0.000000   0.000000   0.000000
     C   98   0.000000   0.000000   0.000000   0.000000   0.000000   0.000000
     C   99   0.000000   0.000000   0.000000   0.000000   0.000000   0.000000


                  C  7       C  8       C  9       C 10       C 11       C 12
 ------------------------------------------------------------------------------
     C  100   0.000000   0.000000   0.000000   0.000000   0.000000   0.000000
     C  101   0.000000   0.000000   0.000000   0.000000   0.000000   0.000000
     C  102   0.000000   0.000000   0.000000   0.000000   0.000000   0.000000
     C  103   0.000000   0.000000   0.000000   0.000000   0.000000   0.000000
     C  104   0.000000   0.000000   0.000000   0.000000   0.000000   0.000000
     C  105   0.000000   0.000000   0.000000   0.000000   0.000000   0.000000
     C  106   0.000000   0.000000   0.000000   0.000000   0.000000   0.000000
     C  107   0.000000   0.000000   0.000000   0.000000   0.000000   0.000000
     C  108   0.000000   0.000000   0.000000   0.000000   0.000000   0.000000
     C  109   0.000000   0.000000   0.000000   0.000000   0.000000   0.000000
     C  110   0.000000   0.000000   0.000000   0.000000   0.000000   0.000000
     C  111   0.000000   0.000000   0.000000   0.000000   0.000000   0.000000
     C  112   0.000000   0.000000   0.000000   0.000000   0.000000   0.000000
     C  113   0.000000   0.000000   0.000000   0.000000   0.000000   0.000000
     C  114   0.000000   0.000000   0.000000   0.000000   0.000000   0.000000
     C  115   0.000000   0.000000   0.000000   0.000000   0.000000   0.000000
     C  116   0.000000   0.000000   0.000000   0.000000   0.000000   0.000000
     C  117   0.000000   0.000000   0.000000   0.000000   0.000000   0.000000
     C  118   0.000000   0.000000   0.000000   0.000000   0.000000   0.000000
     C  119   0.000001   0.000000   0.000000   0.000000   0.000000   0.000000
     C  120   0.000187   0.000000   0.000003   0.000001   0.000001   0.000002
     C  121   0.000063   0.000000   0.000001   0.000000   0.000000   0.000001
     C  122   0.000014   0.000000   0.000000   0.000000   0.000000   0.000000
     C  123   0.001497   0.000001   0.000024   0.000009   0.000009   0.000017
     C  124   0.000200   0.000000   0.000003   0.000001   0.000001   0.000002
     C  125   0.000011   0.000000   0.000000   0.000000   0.000000   0.000000
     C  126   0.000000   0.000000   0.000000   0.000000   0.000000   0.000000
     C  127   0.000000   0.000000   0.000000   0.000000   0.000000   0.000000
     C  128   0.000000   0.000000   0.000000   0.000000   0.000000   0.000000
     C  129   0.000000   0.000000   0.000000   0.000000   0.000000   0.000000
     C  130   0.000000   0.000000   0.000000   0.000000   0.000000   0.000000
     C  131   0.000000   0.000000   0.000000   0.000000   0.000000   0.000000
     C  132   0.000000   0.000000   0.000000   0.000000   0.000000   0.000000
     C  133   0.000000   0.000000   0.000000   0.000000   0.000000   0.000000
     C  134   0.000000   0.000000   0.000000   0.000000   0.000000   0.000000
     C  135   0.000000   0.000000   0.000000   0.000000   0.000000   0.000000
     C  136   0.000000   0.000000   0.000000   0.000000   0.000000   0.000000
     C  137   0.000000   0.000000   0.000000   0.000000   0.000000   0.000000
     C  138   0.000000   0.000000   0.000000   0.000000   0.000000   0.000000
     C  139   0.000000   0.000000   0.000000   0.000000   0.000000   0.000000
     C  140   0.000000   0.000000   0.000000   0.000000   0.000000   0.000000
     C  141   0.000000   0.000000   0.000000   0.000000   0.000000   0.000003
     C  142   0.000000   0.000000   0.000000   0.000000   0.000000   0.000000
     C  143   0.000000   0.000000   0.000000   0.000000   0.000000   0.000000
     C  144   0.000000   0.000000   0.000000   0.000001   0.000000   0.000000
     C  145   0.000000   0.000000   0.000000   0.000000   0.000000   0.000000
     C  146   0.000000   0.000000   0.000000   0.000000   0.000000   0.000000


                  C  7       C  8       C  9       C 10       C 11       C 12
 ------------------------------------------------------------------------------
     C  147   0.000002   0.000000   0.000001   0.000003   0.000001   0.000002
     C  148   0.000000   0.000000   0.000000   0.000000   0.000000   0.000000
     C  149   0.000078   0.000000   0.000001   0.000001   0.000000   0.000001
     C  150   0.000110   0.000000   0.000001   0.000003   0.000000   0.000001
     C  151   0.009271   0.000001   0.000018   0.000002   0.000000   0.000001
     C  152   0.000001   0.000000   0.000000   0.000001   0.000000   0.000000
     C  153   0.000145   0.000000   0.000002   0.000000   0.000000   0.000000
     C  154   0.000052   0.000004   0.000023   0.000029   0.000007   0.000018
     C  155   0.000007   0.000001   0.000000   0.000018   0.000000   0.000002
     C  156   0.000000   0.000000   0.000000   0.000000   0.000000   0.000000
     C  157   0.000000   0.000000   0.000000   0.000000   0.000000   0.000000
     C  158   0.000000   0.000000   0.000000   0.000000   0.000000   0.000000
     C  159   0.000001   0.000000   0.000000   0.000000   0.000000   0.000000
     C  160   0.000000   0.000000   0.000000   0.000000   0.000000   0.000000
     C  161   0.000000   0.000000   0.000000   0.000000   0.000000   0.000000
     C  162   0.000000   0.000000   0.000000   0.000000   0.000000   0.000000
     N  163   0.018580   0.000002   0.000036   0.000034   0.000006   0.000036
     N  164   0.000223   0.014947   0.105238   0.014903   1.421953   1.448837
     N  165   0.000000   0.000000   0.000000   0.000000   0.000000   0.000000
     N  166   0.000000   0.000000   0.000000   0.000000   0.000000   0.000000
     N  167   0.000000   0.000000   0.000000   0.000000   0.000000   0.000000
     N  168   0.000000   0.000000   0.000000   0.000000   0.000000   0.000000
     N  169   0.000000   0.000000   0.000000   0.000000   0.000000   0.000000
     N  170   0.000000   0.000000   0.000000   0.000000   0.000000   0.000000
     N  171   0.000000   0.000011   0.000004   0.000000   0.000271   0.000005
     N  172   0.000000   0.000000   0.000000   0.000000   0.000000   0.000000
     N  173   0.000000   0.000000   0.000000   0.000000   0.000000   0.000000
     N  174   0.000000   0.000000   0.000000   0.000000   0.000000   0.000000
     N  175   0.000000   0.000000   0.000000   0.000000   0.000000   0.000000
     N  176   0.000000   0.000000   0.000000   0.000000   0.000000   0.000000
     N  177   0.000465   0.000000   0.000008   0.000003   0.000003   0.000005
     N  178   0.000000   0.000000   0.000000   0.000000   0.000000   0.000000
     N  179   0.000000   0.000000   0.000000   0.000000   0.000000   0.000000
     N  180   0.000000   0.000000   0.000000   0.000000   0.000000   0.000000
     N  181   0.000060   0.000000   0.000000   0.000001   0.000000   0.000000
     N  182   0.000000   0.000000   0.000000   0.000000   0.000000   0.000000
     H  183   0.000494   0.000001   0.000021   0.000004   0.000000   0.000000
     H  184   0.000006   0.000000   0.000000   0.000000   0.000000   0.000000
     H  185   0.000169   0.000000   0.000000   0.000001   0.000000   0.000000
     H  186   0.001891   0.005314   0.959706   0.005033   0.004924   0.004624
     H  187   0.000018   0.965440   0.004838   0.004910   0.004969   0.000088
     H  188   0.000003   0.009268   0.004601   0.000059   0.943918   0.008496
     H  189   0.006592   0.000255   0.004117   0.002235   0.000368   0.001464
     H  190   0.000232   0.000045   0.000220   0.004821   0.000093   0.000283
     H  191   0.000457   0.000011   0.000252   0.000283   0.000026   0.000026
     H  192   0.000026   0.000076   0.003936   0.008895   0.008386   0.942093
     H  193   0.000001   0.000000   0.000000   0.000000   0.000000   0.000012


                  C  7       C  8       C  9       C 10       C 11       C 12
 ------------------------------------------------------------------------------
     H  194   0.000000   0.000000   0.000000   0.000000   0.000000   0.000000
     H  195   0.000000   0.000000   0.000000   0.000000   0.000000   0.000000
     H  196   0.000000   0.000000   0.000000   0.000000   0.000000   0.000000
     H  197   0.000007   0.000002   0.000068   0.002820   0.000020   0.002604
     H  198   0.000004   0.000000   0.000034   0.000013   0.000003   0.000008
     H  199   0.000000   0.000000   0.000000   0.000000   0.000000   0.000000
     H  200   0.000000   0.000000   0.000000   0.000000   0.000000   0.000000
     H  201   0.000000   0.000000   0.000000   0.000000   0.000000   0.000001
     H  202   0.000000   0.000000   0.000000   0.000000   0.000000   0.000000
     H  203   0.000000   0.000000   0.000000   0.000000   0.000000   0.000000
     H  204   0.000000   0.000000   0.000000   0.000000   0.000000   0.000000
     H  205   0.000000   0.000000   0.000000   0.000000   0.000000   0.000000
     H  206   0.000000   0.000000   0.000000   0.000000   0.000000   0.000000
     H  207   0.000000   0.000000   0.000000   0.000000   0.000000   0.000000
     H  208   0.000000   0.000000   0.000000   0.000000   0.000000   0.000000
     H  209   0.000000   0.000000   0.000000   0.000000   0.000000   0.000000
     H  210   0.000000   0.000000   0.000000   0.000000   0.000000   0.000000
     H  211   0.000000   0.000000   0.000000   0.000000   0.000000   0.000000
     H  212   0.000000   0.000000   0.000000   0.000000   0.000000   0.000000
     H  213   0.000000   0.000000   0.000000   0.000000   0.000000   0.000000
     H  214   0.000000   0.000000   0.000000   0.000000   0.000000   0.000000
     H  215   0.000000   0.000000   0.000000   0.000000   0.000000   0.000000
     H  216   0.000000   0.000000   0.000000   0.000000   0.000000   0.000000
     H  217   0.000000   0.000000   0.000000   0.000000   0.000000   0.000000
     H  218   0.000000   0.000000   0.000000   0.000000   0.000000   0.000000
     H  219   0.000000   0.000000   0.000000   0.000000   0.000000   0.000000
     H  220   0.000000   0.000000   0.000000   0.000000   0.000000   0.000000
     H  221   0.000000   0.000000   0.000000   0.000000   0.000000   0.000000
     H  222   0.000000   0.000000   0.000000   0.000000   0.000000   0.000000
     H  223   0.000000   0.000000   0.000000   0.000000   0.000000   0.000000
     H  224   0.000000   0.000000   0.000000   0.000000   0.000000   0.000000
     H  225   0.000000   0.000000   0.000000   0.000000   0.000000   0.000000
     H  226   0.000000   0.000000   0.000000   0.000000   0.000000   0.000000
     H  227   0.000000   0.000000   0.000000   0.000000   0.000000   0.000000
     H  228   0.000011   0.000000   0.000000   0.000000   0.000000   0.000000
     H  229   0.000000   0.000000   0.000000   0.000000   0.000000   0.000000
     H  230   0.000000   0.000000   0.000000   0.000000   0.000000   0.000000
     H  231   0.000000   0.000000   0.000000   0.000000   0.000000   0.000000
     H  232   0.000000   0.000000   0.000000   0.000000   0.000000   0.000000
     H  233   0.968643   0.000000   0.000042   0.000054   0.000016   0.000070
     H  234   0.953245   0.000001   0.000118   0.000054   0.000013   0.000057
     H  235   0.000000   0.000000   0.000000   0.000000   0.000006   0.000000
     H  236   0.000000   0.000040   0.000005   0.000000   0.000593   0.000009
     H  237   0.000000   0.000000   0.000000   0.000000   0.000001   0.000000
     H  238   0.000000   0.000000   0.000000   0.000000   0.000000   0.000000
     H  239   0.000000   0.000000   0.000000   0.000000   0.000000   0.000000
     H  240   0.000000   0.000000   0.000000   0.000000   0.000000   0.000000


                  C  7       C  8       C  9       C 10       C 11       C 12
 ------------------------------------------------------------------------------
     H  241   0.000000   0.000000   0.000000   0.000000   0.000000   0.000000
     H  242   0.000000   0.000000   0.000000   0.000000   0.000000   0.000000
     H  243   0.000000   0.000000   0.000000   0.000000   0.000000   0.000000
     H  244   0.000000   0.000000   0.000000   0.000000   0.000000   0.000000
     H  245   0.000000   0.000000   0.000000   0.000000   0.000000   0.000000
     H  246   0.000000   0.000000   0.000000   0.000000   0.000000   0.000000
     H  247   0.000000   0.000000   0.000000   0.000000   0.000000   0.000000
     H  248   0.000000   0.000000   0.000000   0.000000   0.000000   0.000000
     H  249   0.000000   0.000000   0.000000   0.000000   0.000000   0.000000
     H  250   0.000000   0.000000   0.000000   0.000000   0.000000   0.000000
     H  251   0.000000   0.000000   0.000000   0.000000   0.000000   0.000000
     H  252   0.000000   0.000000   0.000000   0.000000   0.000000   0.000000
     H  253   0.000000   0.000000   0.000000   0.000000   0.000000   0.000000
     H  254   0.000000   0.000000   0.000000   0.000000   0.000000   0.000000
     H  255   0.000000   0.000000   0.000000   0.000000   0.000000   0.000000
     H  256   0.000000   0.000000   0.000000   0.000000   0.000000   0.000000
     H  257   0.000000   0.000000   0.000000   0.000000   0.000000   0.000000
     H  258   0.000000   0.000000   0.000000   0.000000   0.000000   0.000000
     H  259   0.000000   0.000000   0.000000   0.000000   0.000000   0.000000
     H  260   0.000000   0.000000   0.000000   0.000000   0.000000   0.000000
     H  261   0.000000   0.000000   0.000000   0.000000   0.000000   0.000000
     H  262   0.000000   0.000000   0.000000   0.000000   0.000000   0.000000
     H  263   0.000000   0.000000   0.000000   0.000000   0.000000   0.000000
     H  264   0.000000   0.000000   0.000000   0.000000   0.000000   0.000000
     H  265   0.000000   0.000000   0.000000   0.000000   0.000000   0.000000
     H  266   0.000000   0.000000   0.000000   0.000000   0.000000   0.000000
     H  267   0.000000   0.000000   0.000000   0.000000   0.000000   0.000000
     H  268   0.000000   0.000000   0.000000   0.000000   0.000000   0.000000
     H  269   0.000000   0.000000   0.000000   0.000000   0.000000   0.000000
     H  270   0.000000   0.000000   0.000000   0.000000   0.000000   0.000000
     H  271   0.000000   0.000000   0.000000   0.000000   0.000000   0.000000
     H  272   0.000000   0.000000   0.000000   0.000000   0.000000   0.000000
     H  273   0.000016   0.000000   0.000000   0.000000   0.000000   0.000000
     H  274   0.000008   0.000000   0.000000   0.000000   0.000000   0.000000
     H  275   0.000000   0.000000   0.000000   0.000000   0.000000   0.000000
     H  276   0.000000   0.000000   0.000000   0.000000   0.000000   0.000000
     H  277   0.000000   0.000000   0.000000   0.000000   0.000000   0.000000
     H  278   0.000002   0.000000   0.000000   0.000000   0.000000   0.000000
     H  279   0.000000   0.000000   0.000000   0.000000   0.000000   0.000000
     H  280   0.000000   0.000000   0.000000   0.000000   0.000000   0.000000
     H  281   0.000000   0.000000   0.000000   0.000000   0.000000   0.000000
     H  282   0.000000   0.000000   0.000000   0.000000   0.000000   0.000000
     H  283   0.000000   0.000000   0.000000   0.000000   0.000000   0.000000
     H  284   0.000000   0.000000   0.000000   0.000000   0.000000   0.000000
     H  285   0.000000   0.000000   0.000000   0.000000   0.000000   0.000000
     H  286   0.000000   0.000000   0.000000   0.000000   0.000000   0.000000
     H  287   0.000000   0.000000   0.000000   0.000000   0.000000   0.000000


                  C  7       C  8       C  9       C 10       C 11       C 12
 ------------------------------------------------------------------------------
     H  288   0.000000   0.000000   0.000000   0.000000   0.000000   0.000000
     H  289   0.000000   0.000000   0.000000   0.000000   0.000000   0.000000
     H  290   0.000000   0.000000   0.000000   0.000000   0.000000   0.000000
     H  291   0.000000   0.000000   0.000000   0.000000   0.000000   0.000000
     H  292   0.000000   0.000000   0.000000   0.000000   0.000000   0.000000
     H  293   0.000000   0.000000   0.000000   0.000000   0.000000   0.000000
     H  294   0.000000   0.000000   0.000000   0.000000   0.000000   0.000000
     H  295   0.000000   0.000000   0.000000   0.000000   0.000000   0.000000
     H  296   0.000008   0.000000   0.000000   0.000000   0.000000   0.000000
     H  297   0.000009   0.000000   0.000000   0.000000   0.000000   0.000000
     H  298   0.000029   0.000000   0.000000   0.000000   0.000000   0.000000
     H  299   0.000401   0.000000   0.000002   0.000000   0.000000   0.000000
     H  300   0.000000   0.000000   0.000000   0.000000   0.000000   0.000000
     H  301   0.000000   0.000000   0.000000   0.000000   0.000000   0.000000
     H  302   0.000000   0.000000   0.000000   0.000000   0.000000   0.000000
     H  303   0.000000   0.000000   0.000000   0.000000   0.000000   0.000000
     H  304   0.000000   0.000000   0.000000   0.000000   0.000000   0.000000


                  C 13       C 14       C 15       C 16       C 17       C 18
 ------------------------------------------------------------------------------
     C   13   3.949396
     C   14   0.972387   3.961633
     C   15   0.000012   0.000330   3.939326
     C   16   0.000009   0.000655   0.959334   3.938478
     C   17   0.000288   0.000310   0.008602   0.987341   3.932677
     C   18   0.000088   0.002556   1.839383   0.016490   0.052551   3.581540
     C   19   0.000219   0.013285   0.096139   0.013310   1.788051   0.137801
     C   20   0.000324   0.003245   0.015011   0.030662   0.029087   1.063667
     C   21   0.000005   0.000049   0.005675   0.905250   0.006585   0.016377
     C   22   0.000000   0.000009   0.003759   0.004975   0.001989   0.000767
     C   23   0.003913   0.964681   0.006852   0.000239   0.008239   0.015578
     C   24   0.004139   0.005053   0.000056   0.000194   0.000201   0.002755
     C   25   0.000004   0.000000   0.000009   0.000037   0.000042   0.000004
     C   26   0.000001   0.000000   0.000013   0.000134   0.000057   0.000006
     C   27   0.000000   0.000000   0.000062   0.000095   0.000066   0.000015
     C   28   0.000001   0.000000   0.000002   0.000006   0.000003   0.000001
     C   29   0.000000   0.000000   0.000003   0.000008   0.000003   0.000001
     C   30   0.000002   0.000010   0.001502   0.006047   0.003178   0.000680
     C   31   0.000006   0.000011   0.006537   0.930399   0.008393   0.012666
     C   32   0.000000   0.000000   0.000001   0.000013   0.000001   0.000001
     C   33   0.000000   0.000000   0.000000   0.000027   0.000003   0.000004
     C   34   0.000000   0.000000   0.000005   0.000021   0.000011   0.000001
     C   35   0.000000   0.000000   0.000000   0.000010   0.000001   0.000001
     C   36   0.000000   0.000000   0.000006   0.000051   0.000006   0.000003
     C   37   0.000000   0.000000   0.000189   0.005494   0.000046   0.000227
     C   38   0.000000   0.000000   0.000054   0.000499   0.000039   0.000032
     C   39   0.000000   0.000000   0.000000   0.000000   0.000000   0.000000
     C   40   0.000000   0.000000   0.000000   0.000000   0.000000   0.000000
     C   41   0.000000   0.000000   0.000000   0.000000   0.000000   0.000000
     C   42   0.000000   0.000000   0.000000   0.000000   0.000000   0.000000
     C   43   0.000000   0.000000   0.000000   0.000002   0.000000   0.000000
     C   44   0.000000   0.000000   0.000000   0.000009   0.000000   0.000001
     C   45   0.000000   0.000000   0.000006   0.000097   0.000001   0.000007
     C   46   0.000000   0.000000   0.000000   0.000000   0.000000   0.000000
     C   47   0.000000   0.000000   0.000000   0.000000   0.000000   0.000000
     C   48   0.000000   0.000000   0.000000   0.000000   0.000000   0.000000
     C   49   0.000000   0.000000   0.000000   0.000000   0.000000   0.000000
     C   50   0.000000   0.000000   0.000000   0.000000   0.000000   0.000000
     C   51   0.000000   0.000000   0.000000   0.000000   0.000000   0.000000
     C   52   0.000000   0.000000   0.000000   0.000000   0.000000   0.000000
     C   53   0.000000   0.000000   0.000000   0.000000   0.000000   0.000000
     C   54   0.000000   0.000000   0.000000   0.000000   0.000000   0.000000
     C   55   0.000000   0.000000   0.000000   0.000000   0.000000   0.000000
     C   56   0.000000   0.000000   0.000000   0.000000   0.000000   0.000000
     C   57   0.000000   0.000000   0.000000   0.000000   0.000000   0.000000
     C   58   0.000000   0.000000   0.000000   0.000000   0.000000   0.000000


                  C 13       C 14       C 15       C 16       C 17       C 18
 ------------------------------------------------------------------------------
     C   59   0.000000   0.000000   0.000000   0.000000   0.000000   0.000000
     C   60   0.000000   0.000003   0.000000   0.000000   0.000000   0.000000
     C   61   0.000000   0.000000   0.000000   0.000000   0.000000   0.000000
     C   62   0.000000   0.000001   0.000000   0.000000   0.000000   0.000000
     C   63   0.000000   0.000000   0.000000   0.000000   0.000000   0.000000
     C   64   0.000000   0.000000   0.000000   0.000000   0.000000   0.000000
     C   65   0.000000   0.000000   0.000000   0.000000   0.000000   0.000000
     C   66   0.000000   0.000000   0.000000   0.000000   0.000000   0.000000
     C   67   0.000000   0.000000   0.000000   0.000000   0.000000   0.000000
     C   68   0.000000   0.000018   0.000275   0.000170   0.000506   0.002486
     C   69   0.000000   0.000009   0.000132   0.000081   0.000243   0.001187
     C   70   0.000000   0.000013   0.000209   0.000129   0.000374   0.001888
     C   71   0.000003   0.000005   0.000073   0.000045   0.000133   0.000663
     C   72   0.000004   0.000185   0.002961   0.001825   0.005225   0.026793
     C   73   0.000001   0.000033   0.000528   0.000327   0.000936   0.004794
     C   74   0.000050   0.002186   0.035363   0.021806   0.062337   0.320645
     C   75   0.000000   0.000000   0.000003   0.000002   0.000006   0.000029
     C   76   0.000000   0.000000   0.000007   0.000005   0.000013   0.000068
     C   77   0.000000   0.000000   0.000003   0.000002   0.000005   0.000025
     C   78   0.000000   0.000000   0.000000   0.000000   0.000001   0.000003
     C   79   0.000000   0.000000   0.000000   0.000000   0.000000   0.000001
     C   80   0.000000   0.000000   0.000000   0.000000   0.000001   0.000003
     C   81   0.000000   0.000000   0.000004   0.000003   0.000009   0.000044
     C   82   0.000000   0.000004   0.000078   0.000054   0.000132   0.000713
     C   83   0.000000   0.000000   0.000001   0.000008   0.000003   0.000013
     C   84   0.000000   0.000006   0.000098   0.000059   0.000173   0.000876
     C   85   0.000000   0.000000   0.000002   0.000001   0.000003   0.000017
     C   86   0.000000   0.000004   0.000072   0.000045   0.000128   0.000665
     C   87   0.000000   0.000008   0.000124   0.000082   0.000216   0.001154
     C   88   0.000000   0.000000   0.000000   0.000036   0.000002   0.000003
     C   89   0.000000   0.000000   0.000016   0.000722   0.000025   0.000039
     C   90   0.000000   0.000002   0.000003   0.000002   0.000005   0.000026
     C   91   0.000006   0.000013   0.000004   0.000003   0.000006   0.000040
     C   92   0.000000   0.000000   0.000000   0.000000   0.000000   0.000000
     C   93   0.000000   0.000000   0.000000   0.000001   0.000000   0.000000
     C   94   0.000000   0.000000   0.000000   0.000000   0.000000   0.000000
     C   95   0.000000   0.000000   0.000000   0.000000   0.000000   0.000000
     C   96   0.000000   0.000000   0.000000   0.000000   0.000000   0.000000
     C   97   0.000000   0.000000   0.000000   0.000006   0.000000   0.000000
     C   98   0.000000   0.000000   0.000000   0.000008   0.000000   0.000002
     C   99   0.000000   0.000002   0.000116   0.000003   0.000001   0.000013
     C  100   0.000000   0.000000   0.000003   0.000000   0.000000   0.000001
     C  101   0.000000   0.000000   0.000001   0.000000   0.000000   0.000000
     C  102   0.000002   0.000047   0.000024   0.000002   0.000006   0.000143
     C  103   0.000000   0.000000   0.000001   0.000000   0.000001   0.000002
     C  104   0.000000   0.000000   0.000001   0.000000   0.000000   0.000000
     C  105   0.000000   0.000000   0.000000   0.000003   0.000000   0.000000


                  C 13       C 14       C 15       C 16       C 17       C 18
 ------------------------------------------------------------------------------
     C  106   0.000000   0.000000   0.000002   0.000000   0.000000   0.000000
     C  107   0.000000   0.000000   0.000001   0.000000   0.000000   0.000000
     C  108   0.000000   0.000000   0.000000   0.000000   0.000000   0.000000
     C  109   0.000001   0.000013   0.000081   0.000001   0.000002   0.000013
     C  110   0.000000   0.000000   0.000001   0.000000   0.000000   0.000000
     C  111   0.000000   0.000000   0.000000   0.000000   0.000000   0.000000
     C  112   0.000000   0.000000   0.000000   0.000000   0.000000   0.000000
     C  113   0.000000   0.000000   0.000000   0.000000   0.000000   0.000000
     C  114   0.000000   0.000000   0.000000   0.000000   0.000000   0.000000
     C  115   0.000000   0.000000   0.000000   0.000000   0.000000   0.000000
     C  116   0.000000   0.000000   0.000000   0.000000   0.000000   0.000000
     C  117   0.000000   0.000000   0.000000   0.000000   0.000000   0.000000
     C  118   0.000000   0.000000   0.000000   0.000000   0.000000   0.000000
     C  119   0.000000   0.000000   0.000000   0.000000   0.000000   0.000000
     C  120   0.000071   0.000013   0.000015   0.000009   0.000027   0.000128
     C  121   0.000024   0.000005   0.000005   0.000003   0.000010   0.000045
     C  122   0.000005   0.000001   0.000001   0.000001   0.000002   0.000010
     C  123   0.000570   0.000108   0.000124   0.000077   0.000226   0.001058
     C  124   0.000076   0.000015   0.000017   0.000010   0.000031   0.000144
     C  125   0.000004   0.000001   0.000001   0.000001   0.000002   0.000008
     C  126   0.000000   0.000000   0.000000   0.000000   0.000000   0.000000
     C  127   0.000000   0.000000   0.000000   0.000000   0.000000   0.000000
     C  128   0.000000   0.000000   0.000000   0.000000   0.000000   0.000000
     C  129   0.000000   0.000000   0.000000   0.000000   0.000000   0.000000
     C  130   0.000000   0.000000   0.000000   0.000000   0.000000   0.000000
     C  131   0.000000   0.000000   0.000000   0.000000   0.000000   0.000000
     C  132   0.000000   0.000000   0.000000   0.000000   0.000000   0.000000
     C  133   0.000000   0.000000   0.000000   0.000000   0.000000   0.000000
     C  134   0.000000   0.000000   0.000000   0.000000   0.000000   0.000000
     C  135   0.000000   0.000000   0.000001   0.000001   0.000000   0.000001
     C  136   0.000000   0.000000   0.000006   0.000002   0.000000   0.000000
     C  137   0.000000   0.000000   0.000003   0.000002   0.000000   0.000001
     C  138   0.000000   0.000000   0.000224   0.000007   0.000002   0.000006
     C  139   0.000000   0.000000   0.000018   0.000020   0.000002   0.000002
     C  140   0.000000   0.000000   0.000042   0.000175   0.000030   0.000018
     C  141   0.000001   0.000006   0.000485   0.024603   0.000563   0.000847
     C  142   0.000000   0.000004   0.000001   0.000000   0.000000   0.000012
     C  143   0.000002   0.000003   0.000006   0.000001   0.000001   0.000028
     C  144   0.000012   0.000146   0.000007   0.000001   0.000003   0.000020
     C  145   0.000000   0.000001   0.000003   0.000000   0.000000   0.000013
     C  146   0.000005   0.000012   0.000068   0.000002   0.000002   0.000067
     C  147   0.000215   0.000433   0.000100   0.000021   0.000018   0.000291
     C  148   0.000003   0.000049   0.000048   0.000002   0.000003   0.000084
     C  149   0.000004   0.000209   0.000000   0.000000   0.000002   0.000010
     C  150   0.000004   0.000324   0.000005   0.000004   0.000006   0.000076
     C  151   0.000168   0.008834   0.000001   0.000001   0.000003   0.000006
     C  152   0.000000   0.000042   0.000000   0.000000   0.000000   0.000004


                  C 13       C 14       C 15       C 16       C 17       C 18
 ------------------------------------------------------------------------------
     C  153   0.000007   0.000298   0.000000   0.000000   0.000001   0.000001
     C  154   0.000231   0.006694   0.000038   0.000017   0.000035   0.000477
     C  155   0.000391   0.003982   0.000139   0.000040   0.000079   0.001994
     C  156   0.000000   0.000002   0.000000   0.000000   0.000000   0.000000
     C  157   0.000000   0.000000   0.000000   0.000000   0.000000   0.000000
     C  158   0.000000   0.000001   0.000000   0.000000   0.000000   0.000001
     C  159   0.000000   0.000003   0.000000   0.000000   0.000000   0.000001
     C  160   0.000000   0.000001   0.000001   0.000001   0.000001   0.000007
     C  161   0.000000   0.000000   0.000000   0.000000   0.000000   0.000000
     C  162   0.000000   0.000000   0.000000   0.000000   0.000000   0.000000
     N  163   0.004373   0.000151   0.000006   0.000003   0.000013   0.000041
     N  164   0.005361   0.000138   0.000006   0.000002   0.000047   0.000023
     N  165   0.000000   0.000000   0.000003   0.000013   0.000011   0.000002
     N  166   0.000000   0.000000   0.000001   0.000024   0.000001   0.000002
     N  167   0.000000   0.000000   0.000000   0.000000   0.000000   0.000000
     N  168   0.000000   0.000000   0.000000   0.000000   0.000000   0.000000
     N  169   0.000000   0.000000   0.000000   0.000000   0.000000   0.000000
     N  170   0.000000   0.000000   0.000000   0.000000   0.000000   0.000000
     N  171   0.000000   0.000005   0.000072   0.000045   0.000129   0.000656
     N  172   0.000000   0.000000   0.000002   0.000001   0.000004   0.000020
     N  173   0.000000   0.000000   0.000000   0.000000   0.000000   0.000000
     N  174   0.000000   0.000002   0.000001   0.000000   0.000000   0.000002
     N  175   0.000000   0.000000   0.000001   0.000000   0.000000   0.000000
     N  176   0.000000   0.000000   0.000000   0.000000   0.000000   0.000000
     N  177   0.000177   0.000033   0.000037   0.000023   0.000067   0.000316
     N  178   0.000000   0.000000   0.000000   0.000000   0.000000   0.000000
     N  179   0.000000   0.000000   0.000309   0.000011   0.000003   0.000010
     N  180   0.000002   0.000008   0.000002   0.000000   0.000000   0.000004
     N  181   0.000003   0.000187   0.000000   0.000000   0.000001   0.000003
     N  182   0.000000   0.000001   0.000000   0.000000   0.000000   0.000001
     H  183   0.000018   0.000014   0.000006   0.000004   0.000011   0.000051
     H  184   0.000005   0.000001   0.000006   0.000003   0.000011   0.000048
     H  185   0.000003   0.000002   0.000003   0.000002   0.000005   0.000024
     H  186   0.001884   0.000082   0.000000   0.000000   0.000001   0.000001
     H  187   0.000383   0.000001   0.000000   0.000000   0.000001   0.000000
     H  188   0.000132   0.000002   0.000000   0.000000   0.000001   0.000000
     H  189   0.955755   0.001372   0.000000   0.000002   0.000006   0.000019
     H  190   0.001871   0.973071   0.000083   0.000010   0.000029   0.001309
     H  191   0.002715   0.958280   0.000025   0.000041   0.000102   0.000167
     H  192   0.001026   0.000011   0.000003   0.000008   0.000083   0.000014
     H  193   0.000002   0.000034   0.941902   0.007739   0.004544   0.006467
     H  194   0.000000   0.000002   0.001318   0.003437   0.001513   0.000398
     H  195   0.000000   0.000000   0.000122   0.000029   0.000035   0.000036
     H  196   0.000001   0.000229   0.003760   0.007544   0.946646   0.001920
     H  197   0.001752   0.001904   0.000663   0.000111   0.000496   0.003457
     H  198   0.000038   0.000448   0.000040   0.000009   0.000056   0.000023
     H  199   0.000000   0.000000   0.000000   0.000000   0.000001   0.000000


                  C 13       C 14       C 15       C 16       C 17       C 18
 ------------------------------------------------------------------------------
     H  200   0.000000   0.000000   0.000000   0.000000   0.000001   0.000000
     H  201   0.000000   0.000001   0.000017   0.001845   0.002099   0.000050
     H  202   0.000000   0.000004   0.001686   0.002907   0.001934   0.000111
     H  203   0.000000   0.000000   0.000003   0.000015   0.000002   0.000004
     H  204   0.000000   0.000000   0.000000   0.000001   0.000000   0.000000
     H  205   0.000000   0.000000   0.000000   0.000000   0.000000   0.000000
     H  206   0.000000   0.000000   0.000000   0.000000   0.000000   0.000000
     H  207   0.000000   0.000000   0.000001   0.000027   0.000001   0.000001
     H  208   0.000000   0.000000   0.000000   0.000001   0.000000   0.000000
     H  209   0.000000   0.000000   0.000000   0.000000   0.000000   0.000000
     H  210   0.000000   0.000000   0.000000   0.000000   0.000000   0.000000
     H  211   0.000000   0.000000   0.000000   0.000000   0.000000   0.000000
     H  212   0.000000   0.000000   0.000000   0.000000   0.000000   0.000000
     H  213   0.000000   0.000000   0.000000   0.000000   0.000000   0.000000
     H  214   0.000000   0.000000   0.000001   0.000005   0.000001   0.000000
     H  215   0.000000   0.000000   0.000001   0.000005   0.000000   0.000000
     H  216   0.000000   0.000000   0.000000   0.000000   0.000000   0.000000
     H  217   0.000000   0.000000   0.000000   0.000000   0.000000   0.000000
     H  218   0.000000   0.000000   0.000000   0.000000   0.000000   0.000000
     H  219   0.000000   0.000000   0.000000   0.000000   0.000000   0.000000
     H  220   0.000000   0.000000   0.000000   0.000000   0.000000   0.000000
     H  221   0.000000   0.000000   0.000000   0.000000   0.000000   0.000000
     H  222   0.000000   0.000000   0.000000   0.000000   0.000000   0.000000
     H  223   0.000000   0.000000   0.000000   0.000000   0.000000   0.000000
     H  224   0.000000   0.000000   0.000000   0.000000   0.000000   0.000000
     H  225   0.000000   0.000000   0.000000   0.000000   0.000000   0.000000
     H  226   0.000000   0.000000   0.000000   0.000000   0.000000   0.000000
     H  227   0.000000   0.000000   0.000000   0.000000   0.000000   0.000000
     H  228   0.000001   0.000015   0.000000   0.000000   0.000000   0.000000
     H  229   0.000000   0.000000   0.000000   0.000000   0.000000   0.000000
     H  230   0.000000   0.000000   0.000000   0.000000   0.000000   0.000000
     H  231   0.000000   0.000000   0.000000   0.000000   0.000000   0.000000
     H  232   0.000000   0.000000   0.000000   0.000000   0.000000   0.000000
     H  233   0.007365   0.000367   0.000000   0.000000   0.000000   0.000001
     H  234   0.003645   0.000304   0.000000   0.000000   0.000000   0.000001
     H  235   0.000000   0.000001   0.000009   0.000005   0.000016   0.000078
     H  236   0.000000   0.000000   0.000001   0.000001   0.000002   0.000010
     H  237   0.000005   0.000218   0.003556   0.002189   0.006231   0.032256
     H  238   0.000000   0.000001   0.000008   0.000005   0.000015   0.000077
     H  239   0.000000   0.000000   0.000001   0.000000   0.000001   0.000007
     H  240   0.000000   0.000000   0.000000   0.000000   0.000000   0.000000
     H  241   0.000000   0.000000   0.000000   0.000000   0.000000   0.000001
     H  242   0.000000   0.000000   0.000000   0.000000   0.000000   0.000000
     H  243   0.000000   0.000000   0.000000   0.000000   0.000000   0.000000
     H  244   0.000000   0.000000   0.000000   0.000000   0.000000   0.000000
     H  245   0.000000   0.000000   0.000000   0.000002   0.000000   0.000000
     H  246   0.000000   0.000000   0.000009   0.000001   0.000000   0.000002


                  C 13       C 14       C 15       C 16       C 17       C 18
 ------------------------------------------------------------------------------
     H  247   0.000000   0.000000   0.000006   0.000004   0.000011   0.000058
     H  248   0.000000   0.000000   0.000000   0.000000   0.000000   0.000000
     H  249   0.000000   0.000000   0.000000   0.000000   0.000000   0.000000
     H  250   0.000000   0.000000   0.000000   0.000000   0.000000   0.000001
     H  251   0.000000   0.000000   0.000000   0.000000   0.000000   0.000000
     H  252   0.000000   0.000000   0.000000   0.000000   0.000000   0.000000
     H  253   0.000000   0.000000   0.000000   0.000000   0.000000   0.000000
     H  254   0.000000   0.000000   0.000000   0.000000   0.000000   0.000000
     H  255   0.000000   0.000000   0.000000   0.000000   0.000000   0.000000
     H  256   0.000000   0.000000   0.000000   0.000000   0.000000   0.000000
     H  257   0.000000   0.000000   0.000003   0.000000   0.000000   0.000012
     H  258   0.000000   0.000006   0.000003   0.000001   0.000002   0.000257
     H  259   0.000000   0.000000   0.000000   0.000000   0.000000   0.000000
     H  260   0.000000   0.000000   0.000000   0.000000   0.000000   0.000000
     H  261   0.000000   0.000000   0.000000   0.000000   0.000000   0.000000
     H  262   0.000000   0.000000   0.000000   0.000000   0.000000   0.000000
     H  263   0.000000   0.000000   0.000000   0.000000   0.000000   0.000000
     H  264   0.000000   0.000000   0.000029   0.000001   0.000000   0.000006
     H  265   0.000000   0.000000   0.000000   0.000000   0.000000   0.000000
     H  266   0.000000   0.000000   0.000000   0.000000   0.000000   0.000000
     H  267   0.000000   0.000000   0.000000   0.000000   0.000000   0.000000
     H  268   0.000000   0.000000   0.000000   0.000000   0.000000   0.000000
     H  269   0.000000   0.000000   0.000000   0.000000   0.000000   0.000000
     H  270   0.000000   0.000000   0.000000   0.000000   0.000000   0.000000
     H  271   0.000000   0.000000   0.000000   0.000000   0.000000   0.000000
     H  272   0.000000   0.000000   0.000000   0.000000   0.000000   0.000000
     H  273   0.000006   0.000001   0.000001   0.000001   0.000002   0.000011
     H  274   0.000003   0.000001   0.000001   0.000000   0.000001   0.000006
     H  275   0.000000   0.000000   0.000000   0.000000   0.000000   0.000000
     H  276   0.000000   0.000000   0.000000   0.000000   0.000000   0.000000
     H  277   0.000000   0.000000   0.000000   0.000000   0.000000   0.000000
     H  278   0.000001   0.000000   0.000000   0.000000   0.000000   0.000002
     H  279   0.000000   0.000000   0.000000   0.000000   0.000000   0.000000
     H  280   0.000000   0.000000   0.000000   0.000000   0.000000   0.000000
     H  281   0.000000   0.000000   0.000000   0.000000   0.000000   0.000000
     H  282   0.000000   0.000000   0.000000   0.000000   0.000000   0.000000
     H  283   0.000000   0.000000   0.000000   0.000000   0.000000   0.000000
     H  284   0.000000   0.000000   0.000000   0.000000   0.000000   0.000000
     H  285   0.000000   0.000000   0.000000   0.000000   0.000000   0.000000
     H  286   0.000000   0.000000   0.000000   0.000000   0.000000   0.000000
     H  287   0.000000   0.000000   0.000000   0.000000   0.000000   0.000000
     H  288   0.000000   0.000000   0.000000   0.000000   0.000000   0.000000
     H  289   0.000000   0.000000   0.000002   0.000001   0.000000   0.000001
     H  290   0.000000   0.000000   0.000011   0.000292   0.000005   0.000010
     H  291   0.000000   0.000000   0.000041   0.000017   0.000018   0.000003
     H  292   0.000000   0.000002   0.000000   0.000000   0.000000   0.000000
     H  293   0.000000   0.000000   0.000000   0.000000   0.000000   0.000000


                  C 13       C 14       C 15       C 16       C 17       C 18
 ------------------------------------------------------------------------------
     H  294   0.000003   0.000002   0.000022   0.000002   0.000001   0.000157
     H  295   0.000000   0.000000   0.000014   0.000000   0.000001   0.000160
     H  296   0.000000   0.000004   0.000000   0.000000   0.000000   0.000000
     H  297   0.000034   0.000471   0.000007   0.000004   0.000003   0.000651
     H  298   0.000001   0.000012   0.000000   0.000000   0.000000   0.000000
     H  299   0.000053   0.000182   0.000000   0.000000   0.000000   0.000001
     H  300   0.000000   0.000000   0.000000   0.000000   0.000000   0.000000
     H  301   0.000000   0.000000   0.000000   0.000000   0.000000   0.000000
     H  302   0.000000   0.000000   0.000000   0.000000   0.000000   0.000000
     H  303   0.000000   0.000000   0.000000   0.000000   0.000000   0.000000
     H  304   0.000000   0.000000   0.000000   0.000000   0.000000   0.000001


                  C 19       C 20       C 21       C 22       C 23       C 24
 ------------------------------------------------------------------------------
     C   19   3.821497
     C   20   1.666097   3.928428
     C   21   0.014189   0.002762   3.947887
     C   22   0.000874   0.000402   1.009902   3.950147
     C   23   0.014276   0.973305   0.000106   0.000006   3.958601
     C   24   0.006519   0.003224   0.000009   0.000003   0.960986   3.939046
     C   25   0.000013   0.000007   0.000496   0.000034   0.000000   0.000000
     C   26   0.000004   0.000008   0.005274   0.000140   0.000000   0.000000
     C   27   0.000019   0.000009   0.000306   0.000072   0.000001   0.000000
     C   28   0.000001   0.000001   0.000094   0.000004   0.000000   0.000000
     C   29   0.000002   0.000000   0.000029   0.000005   0.000000   0.000000
     C   30   0.001600   0.000397   0.005816   0.001918   0.000025   0.000003
     C   31   0.027005   0.001275   0.968002   0.006111   0.000707   0.000002
     C   32   0.000002   0.000000   0.000033   0.000010   0.000000   0.000000
     C   33   0.000002   0.000000   0.000052   0.000011   0.000000   0.000000
     C   34   0.000006   0.000002   0.000201   0.000016   0.000000   0.000000
     C   35   0.000001   0.000000   0.000018   0.000004   0.000000   0.000000
     C   36   0.000001   0.000001   0.000803   0.000054   0.000000   0.000000
     C   37   0.000358   0.000022   0.003060   0.000044   0.000010   0.000000
     C   38   0.000062   0.000009   0.000171   0.000003   0.000001   0.000000
     C   39   0.000000   0.000000   0.000000   0.000000   0.000000   0.000000
     C   40   0.000000   0.000000   0.000000   0.000000   0.000000   0.000000
     C   41   0.000000   0.000000   0.000000   0.000000   0.000000   0.000000
     C   42   0.000000   0.000000   0.000000   0.000000   0.000000   0.000000
     C   43   0.000000   0.000000   0.000000   0.000000   0.000000   0.000000
     C   44   0.000002   0.000000   0.000003   0.000000   0.000000   0.000000
     C   45   0.000014   0.000001   0.000034   0.000000   0.000000   0.000000
     C   46   0.000000   0.000000   0.000000   0.000000   0.000000   0.000000
     C   47   0.000000   0.000000   0.000000   0.000000   0.000000   0.000000
     C   48   0.000000   0.000000   0.000000   0.000000   0.000000   0.000000
     C   49   0.000000   0.000000   0.000000   0.000000   0.000000   0.000000
     C   50   0.000000   0.000000   0.000000   0.000000   0.000000   0.000000
     C   51   0.000000   0.000000   0.000000   0.000000   0.000000   0.000000
     C   52   0.000000   0.000000   0.000000   0.000000   0.000000   0.000000
     C   53   0.000000   0.000000   0.000000   0.000000   0.000000   0.000000
     C   54   0.000000   0.000000   0.000000   0.000000   0.000000   0.000000
     C   55   0.000000   0.000000   0.000000   0.000000   0.000000   0.000000
     C   56   0.000000   0.000000   0.000000   0.000000   0.000000   0.000000
     C   57   0.000000   0.000000   0.000000   0.000000   0.000000   0.000000
     C   58   0.000000   0.000000   0.000000   0.000000   0.000000   0.000000
     C   59   0.000000   0.000000   0.000000   0.000000   0.000000   0.000000
     C   60   0.000000   0.000000   0.000000   0.000000   0.000000   0.000000
     C   61   0.000000   0.000000   0.000000   0.000000   0.000000   0.000000
     C   62   0.000000   0.000000   0.000000   0.000000   0.000000   0.000000
     C   63   0.000000   0.000000   0.000000   0.000000   0.000000   0.000000
     C   64   0.000000   0.000000   0.000000   0.000000   0.000000   0.000000


                  C 19       C 20       C 21       C 22       C 23       C 24
 ------------------------------------------------------------------------------
     C   65   0.000000   0.000000   0.000000   0.000000   0.000000   0.000000
     C   66   0.000000   0.000000   0.000000   0.000000   0.000000   0.000000
     C   67   0.000000   0.000000   0.000000   0.000000   0.000000   0.000000
     C   68   0.000135   0.000671   0.000098   0.000000   0.000011   0.000017
     C   69   0.000066   0.000322   0.000047   0.000000   0.000005   0.000008
     C   70   0.000098   0.000494   0.000075   0.000000   0.000009   0.000013
     C   71   0.000035   0.000176   0.000026   0.000000   0.000003   0.000005
     C   72   0.001356   0.006920   0.001057   0.000005   0.000125   0.000179
     C   73   0.000246   0.001245   0.000189   0.000001   0.000022   0.000032
     C   74   0.016118   0.082751   0.012610   0.000060   0.001487   0.002140
     C   75   0.000002   0.000008   0.000001   0.000000   0.000000   0.000008
     C   76   0.000003   0.000018   0.000003   0.000000   0.000000   0.000001
     C   77   0.000001   0.000007   0.000001   0.000000   0.000001   0.000001
     C   78   0.000000   0.000001   0.000000   0.000000   0.000000   0.000001
     C   79   0.000000   0.000000   0.000000   0.000000   0.000000   0.000001
     C   80   0.000000   0.000001   0.000000   0.000000   0.000002   0.000008
     C   81   0.000002   0.000012   0.000002   0.000001   0.000012   0.000019
     C   82   0.000038   0.000175   0.000033   0.000041   0.000003   0.000005
     C   83   0.000001   0.000003   0.000006   0.000133   0.000000   0.000000
     C   84   0.000042   0.000229   0.000033   0.000037   0.000004   0.000006
     C   85   0.000001   0.000005   0.000001   0.000001   0.000001   0.000000
     C   86   0.000034   0.000174   0.000025   0.000003   0.000004   0.000005
     C   87   0.000060   0.000295   0.000049   0.000023   0.000005   0.000009
     C   88   0.000003   0.000001   0.000060   0.000682   0.000000   0.000000
     C   89   0.000046   0.000014   0.000250   0.017587   0.000000   0.000000
     C   90   0.000001   0.000007   0.000001   0.000000   0.000015   0.000094
     C   91   0.000005   0.000009   0.000001   0.000000   0.000236   0.000221
     C   92   0.000000   0.000000   0.000000   0.000003   0.000000   0.000000
     C   93   0.000000   0.000000   0.000000   0.000014   0.000000   0.000000
     C   94   0.000000   0.000000   0.000000   0.000004   0.000000   0.000000
     C   95   0.000000   0.000000   0.000000   0.000000   0.000000   0.000000
     C   96   0.000000   0.000000   0.000000   0.000000   0.000000   0.000000
     C   97   0.000000   0.000000   0.000007   0.000178   0.000000   0.000000
     C   98   0.000001   0.000000   0.000005   0.000151   0.000000   0.000000
     C   99   0.000001   0.000001   0.000000   0.000001   0.000002   0.000010
     C  100   0.000000   0.000000   0.000001   0.000003   0.000000   0.000003
     C  101   0.000000   0.000000   0.000000   0.000004   0.000000   0.000000
     C  102   0.000023   0.000010   0.000001   0.000000   0.000035   0.000256
     C  103   0.000001   0.000000   0.000004   0.000004   0.000000   0.000004
     C  104   0.000000   0.000000   0.000049   0.000271   0.000000   0.000000
     C  105   0.000000   0.000000   0.000018   0.000098   0.000000   0.000000
     C  106   0.000000   0.000000   0.000002   0.000000   0.000000   0.000000
     C  107   0.000000   0.000000   0.000001   0.000000   0.000000   0.000000
     C  108   0.000000   0.000000   0.000000   0.000000   0.000000   0.000000
     C  109   0.000001   0.000001   0.000002   0.000001   0.000000   0.000000
     C  110   0.000000   0.000000   0.000000   0.000000   0.000000   0.000000
     C  111   0.000000   0.000000   0.000000   0.000001   0.000000   0.000000


                  C 19       C 20       C 21       C 22       C 23       C 24
 ------------------------------------------------------------------------------
     C  112   0.000000   0.000000   0.000000   0.000005   0.000000   0.000000
     C  113   0.000000   0.000000   0.000000   0.000000   0.000000   0.000000
     C  114   0.000000   0.000000   0.000000   0.000000   0.000000   0.000000
     C  115   0.000000   0.000000   0.000000   0.000000   0.000000   0.000000
     C  116   0.000000   0.000000   0.000000   0.000000   0.000000   0.000000
     C  117   0.000000   0.000000   0.000000   0.000000   0.000000   0.000000
     C  118   0.000000   0.000000   0.000000   0.000000   0.000000   0.000000
     C  119   0.000000   0.000000   0.000000   0.000000   0.000000   0.000000
     C  120   0.000010   0.000037   0.000005   0.000000   0.000004   0.000003
     C  121   0.000004   0.000013   0.000002   0.000000   0.000001   0.000001
     C  122   0.000001   0.000003   0.000000   0.000000   0.000000   0.000000
     C  123   0.000085   0.000307   0.000045   0.000000   0.000031   0.000022
     C  124   0.000012   0.000042   0.000006   0.000000   0.000004   0.000003
     C  125   0.000001   0.000002   0.000000   0.000000   0.000000   0.000000
     C  126   0.000000   0.000000   0.000000   0.000000   0.000000   0.000000
     C  127   0.000000   0.000000   0.000000   0.000000   0.000000   0.000000
     C  128   0.000000   0.000000   0.000000   0.000000   0.000000   0.000000
     C  129   0.000000   0.000000   0.000000   0.000000   0.000000   0.000000
     C  130   0.000000   0.000000   0.000000   0.000000   0.000000   0.000000
     C  131   0.000000   0.000000   0.000000   0.000000   0.000000   0.000000
     C  132   0.000000   0.000000   0.000000   0.000000   0.000000   0.000000
     C  133   0.000000   0.000000   0.000000   0.000000   0.000000   0.000000
     C  134   0.000000   0.000000   0.000000   0.000000   0.000000   0.000000
     C  135   0.000000   0.000000   0.000011   0.000063   0.000000   0.000000
     C  136   0.000000   0.000000   0.000013   0.000227   0.000000   0.000000
     C  137   0.000000   0.000000   0.000028   0.000115   0.000000   0.000000
     C  138   0.000003   0.000002   0.000029   0.000773   0.000000   0.000000
     C  139   0.000002   0.000001   0.000037   0.003666   0.000000   0.000000
     C  140   0.000031   0.000011   0.007681   0.005570   0.000000   0.000000
     C  141   0.001114   0.000307   0.006928   1.915547   0.000010   0.000001
     C  142   0.000001   0.000005   0.000000   0.000000   0.000006   0.000400
     C  143   0.000005   0.000005   0.000001   0.000000   0.000104   0.000184
     C  144   0.000004   0.000105   0.000000   0.000000   0.000211   0.013854
     C  145   0.000002   0.000003   0.000000   0.000000   0.000012   0.000153
     C  146   0.000007   0.000003   0.000001   0.000000   0.000190   0.000314
     C  147   0.000164   0.000152   0.000009   0.000001   0.009995   0.013014
     C  148   0.000005   0.000039   0.000002   0.000000   0.000209   0.005893
     C  149   0.000012   0.000033   0.000000   0.000000   0.000282   0.010896
     C  150   0.000050   0.000099   0.000000   0.000000   0.001454   0.010197
     C  151   0.000026   0.000073   0.000000   0.000000   0.000207   0.007575
     C  152   0.000002   0.000003   0.000000   0.000000   0.000061   0.000991
     C  153   0.000003   0.000009   0.000000   0.000000   0.000022   0.000669
     C  154   0.000277   0.000457   0.000002   0.000000   0.006606   0.938736
     C  155   0.000141   0.003325   0.000006   0.000000   0.005205   0.978053
     C  156   0.000000   0.000000   0.000000   0.000000   0.000000   0.000019
     C  157   0.000000   0.000000   0.000000   0.000000   0.000000   0.000003
     C  158   0.000000   0.000000   0.000000   0.000000   0.000000   0.000010


                  C 19       C 20       C 21       C 22       C 23       C 24
 ------------------------------------------------------------------------------
     C  159   0.000000   0.000000   0.000000   0.000000   0.000004   0.000063
     C  160   0.000001   0.000002   0.000000   0.000000   0.000001   0.000040
     C  161   0.000000   0.000000   0.000000   0.000000   0.000000   0.000000
     C  162   0.000000   0.000000   0.000000   0.000000   0.000000   0.000000
     N  163   0.000004   0.000012   0.000002   0.000000   0.000036   0.000004
     N  164   0.000016   0.000024   0.000002   0.000000   0.000682   0.000011
     N  165   0.000001   0.000003   0.000059   0.000006   0.000000   0.000000
     N  166   0.000002   0.000000   0.000111   0.000011   0.000000   0.000000
     N  167   0.000000   0.000000   0.000000   0.000000   0.000000   0.000000
     N  168   0.000000   0.000000   0.000000   0.000000   0.000000   0.000000
     N  169   0.000000   0.000000   0.000000   0.000000   0.000000   0.000000
     N  170   0.000000   0.000000   0.000000   0.000000   0.000000   0.000000
     N  171   0.000034   0.000171   0.000026   0.000000   0.000003   0.000004
     N  172   0.000001   0.000005   0.000001   0.000000   0.000000   0.000000
     N  173   0.000000   0.000000   0.000000   0.000001   0.000000   0.000000
     N  174   0.000001   0.000000   0.000000   0.000000   0.000000   0.000004
     N  175   0.000000   0.000000   0.000000   0.000000   0.000000   0.000000
     N  176   0.000000   0.000000   0.000000   0.000000   0.000000   0.000000
     N  177   0.000026   0.000092   0.000013   0.000000   0.000010   0.000007
     N  178   0.000000   0.000000   0.000000   0.000000   0.000000   0.000000
     N  179   0.000006   0.000003   0.000061   0.001883   0.000000   0.000000
     N  180   0.000001   0.000003   0.000000   0.000000   0.000042   0.000409
     N  181   0.000005   0.000017   0.000000   0.000000   0.000079   0.003938
     N  182   0.000000   0.000000   0.000000   0.000000   0.000001   0.000031
     H  183   0.000004   0.000015   0.000002   0.000000   0.000001   0.000001
     H  184   0.000003   0.000014   0.000002   0.000000   0.000000   0.000000
     H  185   0.000001   0.000007   0.000001   0.000000   0.000000   0.000000
     H  186   0.000001   0.000000   0.000000   0.000000   0.000007   0.000000
     H  187   0.000000   0.000000   0.000000   0.000000   0.000001   0.000000
     H  188   0.000000   0.000000   0.000000   0.000000   0.000001   0.000000
     H  189   0.000631   0.000233   0.000000   0.000000   0.000096   0.000006
     H  190   0.000094   0.001706   0.000000   0.000000   0.001451   0.000057
     H  191   0.000961   0.003621   0.000001   0.000000   0.002538   0.001705
     H  192   0.002776   0.000016   0.000000   0.000000   0.000130   0.000002
     H  193   0.005752   0.006209   0.000038   0.000500   0.000111   0.000044
     H  194   0.000118   0.000067   0.955639   0.003870   0.000005   0.000001
     H  195   0.000018   0.000003   0.006209   0.950468   0.000000   0.000000
     H  196   0.005784   0.012223   0.002493   0.000025   0.000058   0.000157
     H  197   0.001754   0.003211   0.000064   0.000004   0.961290   0.002930
     H  198   0.000313   0.002655   0.000004   0.000000   0.003679   0.958905
     H  199   0.000000   0.000000   0.000019   0.000000   0.000000   0.000000
     H  200   0.000000   0.000000   0.000012   0.000001   0.000000   0.000000
     H  201   0.000295   0.000022   0.000037   0.000043   0.000007   0.000000
     H  202   0.000206   0.000124   0.003475   0.002064   0.000006   0.000001
     H  203   0.000002   0.000000   0.000042   0.000002   0.000000   0.000000
     H  204   0.000000   0.000000   0.000000   0.000001   0.000000   0.000000
     H  205   0.000000   0.000000   0.000000   0.000000   0.000000   0.000000


                  C 19       C 20       C 21       C 22       C 23       C 24
 ------------------------------------------------------------------------------
     H  206   0.000000   0.000000   0.000000   0.000000   0.000000   0.000000
     H  207   0.000001   0.000000   0.000015   0.000001   0.000000   0.000000
     H  208   0.000000   0.000000   0.000027   0.000005   0.000000   0.000000
     H  209   0.000000   0.000000   0.000000   0.000000   0.000000   0.000000
     H  210   0.000000   0.000000   0.000000   0.000000   0.000000   0.000000
     H  211   0.000000   0.000000   0.000000   0.000000   0.000000   0.000000
     H  212   0.000000   0.000000   0.000000   0.000000   0.000000   0.000000
     H  213   0.000000   0.000000   0.000000   0.000000   0.000000   0.000000
     H  214   0.000000   0.000000   0.000001   0.000000   0.000000   0.000000
     H  215   0.000000   0.000000   0.000001   0.000000   0.000000   0.000000
     H  216   0.000000   0.000000   0.000000   0.000000   0.000000   0.000000
     H  217   0.000000   0.000000   0.000000   0.000000   0.000000   0.000000
     H  218   0.000000   0.000000   0.000000   0.000000   0.000000   0.000000
     H  219   0.000000   0.000000   0.000000   0.000000   0.000000   0.000000
     H  220   0.000000   0.000000   0.000000   0.000000   0.000000   0.000000
     H  221   0.000000   0.000000   0.000000   0.000000   0.000000   0.000000
     H  222   0.000000   0.000000   0.000000   0.000000   0.000000   0.000000
     H  223   0.000000   0.000000   0.000000   0.000000   0.000000   0.000000
     H  224   0.000000   0.000000   0.000000   0.000000   0.000000   0.000000
     H  225   0.000000   0.000000   0.000000   0.000000   0.000000   0.000000
     H  226   0.000000   0.000000   0.000000   0.000000   0.000000   0.000000
     H  227   0.000000   0.000000   0.000000   0.000000   0.000000   0.000000
     H  228   0.000000   0.000000   0.000000   0.000000   0.000001   0.000000
     H  229   0.000000   0.000000   0.000000   0.000000   0.000000   0.000000
     H  230   0.000000   0.000000   0.000000   0.000000   0.000000   0.000000
     H  231   0.000000   0.000000   0.000000   0.000000   0.000000   0.000000
     H  232   0.000000   0.000000   0.000000   0.000000   0.000000   0.000000
     H  233   0.000000   0.000003   0.000000   0.000000   0.000001   0.000005
     H  234   0.000001   0.000001   0.000000   0.000000   0.000039   0.000005
     H  235   0.000004   0.000021   0.000003   0.000000   0.000000   0.000001
     H  236   0.000001   0.000003   0.000000   0.000000   0.000000   0.000000
     H  237   0.001608   0.008280   0.001266   0.000006   0.000149   0.000214
     H  238   0.000004   0.000020   0.000003   0.000000   0.000000   0.000001
     H  239   0.000000   0.000002   0.000000   0.000000   0.000000   0.000000
     H  240   0.000000   0.000000   0.000000   0.000000   0.000000   0.000000
     H  241   0.000000   0.000000   0.000000   0.000000   0.000001   0.000001
     H  242   0.000000   0.000000   0.000000   0.000000   0.000000   0.000000
     H  243   0.000000   0.000000   0.000000   0.000001   0.000000   0.000000
     H  244   0.000000   0.000000   0.000000   0.000000   0.000000   0.000000
     H  245   0.000000   0.000000   0.000001   0.000044   0.000000   0.000000
     H  246   0.000000   0.000000   0.000032   0.000096   0.000000   0.000000
     H  247   0.000003   0.000015   0.000002   0.000000   0.000000   0.000000
     H  248   0.000000   0.000000   0.000000   0.000001   0.000000   0.000000
     H  249   0.000000   0.000000   0.000000   0.000000   0.000000   0.000004
     H  250   0.000000   0.000001   0.000000   0.000000   0.000000   0.000016
     H  251   0.000000   0.000000   0.000000   0.000000   0.000000   0.000000
     H  252   0.000000   0.000000   0.000000   0.000000   0.000000   0.000000


                  C 19       C 20       C 21       C 22       C 23       C 24
 ------------------------------------------------------------------------------
     H  253   0.000000   0.000000   0.000000   0.000001   0.000000   0.000000
     H  254   0.000000   0.000000   0.000000   0.000000   0.000000   0.000000
     H  255   0.000000   0.000000   0.000000   0.000000   0.000000   0.000000
     H  256   0.000000   0.000000   0.000000   0.000000   0.000000   0.000000
     H  257   0.000000   0.000000   0.000000   0.000000   0.000000   0.000001
     H  258   0.000003   0.000004   0.000000   0.000000   0.000001   0.000032
     H  259   0.000000   0.000000   0.000003   0.000031   0.000000   0.000000
     H  260   0.000000   0.000000   0.000001   0.000016   0.000000   0.000000
     H  261   0.000000   0.000000   0.000000   0.000000   0.000000   0.000000
     H  262   0.000000   0.000000   0.000000   0.000000   0.000000   0.000000
     H  263   0.000000   0.000000   0.000000   0.000000   0.000000   0.000000
     H  264   0.000000   0.000000   0.000000   0.000000   0.000000   0.000000
     H  265   0.000000   0.000000   0.000000   0.000000   0.000000   0.000000
     H  266   0.000000   0.000000   0.000000   0.000002   0.000000   0.000000
     H  267   0.000000   0.000000   0.000000   0.000000   0.000000   0.000000
     H  268   0.000000   0.000000   0.000000   0.000000   0.000000   0.000000
     H  269   0.000000   0.000000   0.000000   0.000000   0.000000   0.000000
     H  270   0.000000   0.000000   0.000000   0.000000   0.000000   0.000000
     H  271   0.000000   0.000000   0.000000   0.000000   0.000000   0.000000
     H  272   0.000000   0.000000   0.000000   0.000000   0.000000   0.000000
     H  273   0.000001   0.000003   0.000000   0.000000   0.000000   0.000000
     H  274   0.000000   0.000002   0.000000   0.000000   0.000000   0.000000
     H  275   0.000000   0.000000   0.000000   0.000000   0.000000   0.000000
     H  276   0.000000   0.000000   0.000000   0.000000   0.000000   0.000000
     H  277   0.000000   0.000000   0.000000   0.000000   0.000000   0.000000
     H  278   0.000000   0.000000   0.000000   0.000000   0.000000   0.000000
     H  279   0.000000   0.000000   0.000000   0.000000   0.000000   0.000000
     H  280   0.000000   0.000000   0.000000   0.000000   0.000000   0.000000
     H  281   0.000000   0.000000   0.000000   0.000000   0.000000   0.000000
     H  282   0.000000   0.000000   0.000000   0.000000   0.000000   0.000000
     H  283   0.000000   0.000000   0.000000   0.000000   0.000000   0.000000
     H  284   0.000000   0.000000   0.000000   0.000000   0.000000   0.000000
     H  285   0.000000   0.000000   0.000000   0.000000   0.000000   0.000000
     H  286   0.000000   0.000000   0.000000   0.000000   0.000000   0.000000
     H  287   0.000000   0.000000   0.000000   0.000017   0.000000   0.000000
     H  288   0.000000   0.000000   0.000000   0.000003   0.000000   0.000000
     H  289   0.000000   0.000000   0.000001   0.000011   0.000000   0.000000
     H  290   0.000012   0.000004   0.000152   0.009867   0.000000   0.000000
     H  291   0.000009   0.000004   0.003135   0.004770   0.000000   0.000000
     H  292   0.000000   0.000001   0.000000   0.000000   0.000008   0.000118
     H  293   0.000000   0.000000   0.000000   0.000000   0.000000   0.000004
     H  294   0.000006   0.000004   0.000001   0.000000   0.000137   0.000156
     H  295   0.000000   0.000002   0.000001   0.000000   0.000004   0.000014
     H  296   0.000000   0.000001   0.000000   0.000000   0.000001   0.000019
     H  297   0.000050   0.000025   0.000001   0.000000   0.002034   0.002269
     H  298   0.000000   0.000000   0.000000   0.000000   0.000000   0.000007
     H  299   0.000002   0.000003   0.000000   0.000000   0.000045   0.000096


                  C 19       C 20       C 21       C 22       C 23       C 24
 ------------------------------------------------------------------------------
     H  300   0.000000   0.000000   0.000000   0.000000   0.000000   0.000001
     H  301   0.000000   0.000000   0.000000   0.000000   0.000000   0.000001
     H  302   0.000000   0.000000   0.000000   0.000000   0.000000   0.000000
     H  303   0.000000   0.000000   0.000000   0.000000   0.000000   0.000000
     H  304   0.000000   0.000000   0.000000   0.000000   0.000000   0.000001


                  C 25       C 26       C 27       C 28       C 29       C 30
 ------------------------------------------------------------------------------
     C   25   3.954755
     C   26   1.399835   3.953906
     C   27   0.005577   1.419403   3.951261
     C   28   1.412697   0.005245   0.116040   3.943678
     C   29   0.117508   0.005072   1.375741   0.003688   3.951768
     C   30   0.008880   0.966753   0.007250   0.004667   0.004803   3.954523
     C   31   0.003941   0.003289   0.012110   0.000335   0.000520   0.975050
     C   32   0.000006   0.000011   0.000121   0.000005   0.000016   0.000030
     C   33   0.000141   0.000576   0.002410   0.000154   0.000454   0.004521
     C   34   0.000146   0.000336   0.000239   0.000017   0.000008   0.008070
     C   35   0.000045   0.000028   0.000067   0.000003   0.000006   0.001930
     C   36   0.000094   0.000060   0.000108   0.000002   0.000007   0.004957
     C   37   0.005748   0.005324   0.005832   0.000127   0.000072   0.957299
     C   38   0.001741   0.013271   0.000748   0.000174   0.000174   0.008147
     C   39   0.000001   0.000003   0.000002   0.000050   0.000011   0.000000
     C   40   0.000000   0.000000   0.000000   0.000002   0.000000   0.000002
     C   41   0.000000   0.000000   0.000000   0.000000   0.000000   0.000010
     C   42   0.000004   0.000002   0.000012   0.000006   0.000025   0.000000
     C   43   0.000001   0.000000   0.000001   0.000001   0.000001   0.000063
     C   44   0.000019   0.000022   0.000009   0.000000   0.000000   0.000359
     C   45   0.000106   0.000141   0.000071   0.000003   0.000005   0.006428
     C   46   0.000000   0.000001   0.000000   0.000000   0.000000   0.000000
     C   47   0.000000   0.000001   0.000000   0.000000   0.000000   0.000000
     C   48   0.000000   0.000001   0.000000   0.000000   0.000000   0.000000
     C   49   0.000000   0.000000   0.000000   0.000000   0.000000   0.000000
     C   50   0.000000   0.000001   0.000000   0.000000   0.000000   0.000000
     C   51   0.000000   0.000000   0.000000   0.000000   0.000000   0.000000
     C   52   0.000012   0.000006   0.000001   0.000002   0.000000   0.000006
     C   53   0.000000   0.000000   0.000000   0.000000   0.000000   0.000000
     C   54   0.000000   0.000000   0.000000   0.000000   0.000000   0.000000
     C   55   0.000000   0.000000   0.000000   0.000000   0.000000   0.000000
     C   56   0.000000   0.000000   0.000000   0.000000   0.000000   0.000000
     C   57   0.000000   0.000000   0.000000   0.000000   0.000000   0.000000
     C   58   0.000000   0.000000   0.000000   0.000000   0.000000   0.000000
     C   59   0.000000   0.000000   0.000000   0.000000   0.000000   0.000000
     C   60   0.000000   0.000000   0.000000   0.000000   0.000000   0.000000
     C   61   0.000000   0.000000   0.000000   0.000000   0.000000   0.000000
     C   62   0.000000   0.000000   0.000000   0.000000   0.000000   0.000000
     C   63   0.000000   0.000000   0.000000   0.000000   0.000000   0.000000
     C   64   0.000000   0.000000   0.000000   0.000000   0.000000   0.000000
     C   65   0.000000   0.000000   0.000000   0.000000   0.000000   0.000000
     C   66   0.000000   0.000000   0.000000   0.000000   0.000000   0.000000
     C   67   0.000000   0.000000   0.000000   0.000000   0.000000   0.000000
     C   68   0.000000   0.000000   0.000000   0.000000   0.000000   0.000001
     C   69   0.000000   0.000000   0.000000   0.000000   0.000000   0.000000
     C   70   0.000000   0.000000   0.000000   0.000000   0.000000   0.000001


                  C 25       C 26       C 27       C 28       C 29       C 30
 ------------------------------------------------------------------------------
     C   71   0.000000   0.000000   0.000000   0.000000   0.000000   0.000000
     C   72   0.000000   0.000000   0.000004   0.000000   0.000000   0.000008
     C   73   0.000000   0.000000   0.000001   0.000000   0.000000   0.000001
     C   74   0.000001   0.000001   0.000046   0.000001   0.000004   0.000090
     C   75   0.000000   0.000000   0.000000   0.000000   0.000000   0.000000
     C   76   0.000000   0.000000   0.000000   0.000000   0.000000   0.000000
     C   77   0.000000   0.000000   0.000000   0.000000   0.000000   0.000000
     C   78   0.000000   0.000000   0.000000   0.000000   0.000000   0.000000
     C   79   0.000000   0.000000   0.000000   0.000000   0.000000   0.000000
     C   80   0.000000   0.000000   0.000000   0.000000   0.000000   0.000000
     C   81   0.000000   0.000000   0.000000   0.000000   0.000000   0.000000
     C   82   0.000000   0.000000   0.000000   0.000000   0.000000   0.000000
     C   83   0.000000   0.000000   0.000000   0.000000   0.000000   0.000000
     C   84   0.000000   0.000000   0.000000   0.000000   0.000000   0.000000
     C   85   0.000000   0.000000   0.000000   0.000000   0.000000   0.000000
     C   86   0.000000   0.000000   0.000000   0.000000   0.000000   0.000000
     C   87   0.000000   0.000000   0.000000   0.000000   0.000000   0.000000
     C   88   0.000000   0.000000   0.000000   0.000000   0.000000   0.000000
     C   89   0.000000   0.000003   0.000001   0.000000   0.000000   0.000005
     C   90   0.000000   0.000000   0.000000   0.000000   0.000000   0.000000
     C   91   0.000000   0.000000   0.000000   0.000000   0.000000   0.000000
     C   92   0.000000   0.000000   0.000000   0.000000   0.000000   0.000000
     C   93   0.000000   0.000000   0.000000   0.000000   0.000000   0.000000
     C   94   0.000000   0.000000   0.000000   0.000000   0.000000   0.000000
     C   95   0.000000   0.000000   0.000000   0.000000   0.000000   0.000000
     C   96   0.000000   0.000000   0.000000   0.000000   0.000000   0.000000
     C   97   0.000000   0.000000   0.000000   0.000000   0.000000   0.000000
     C   98   0.000000   0.000000   0.000000   0.000000   0.000000   0.000000
     C   99   0.000000   0.000000   0.000000   0.000000   0.000000   0.000000
     C  100   0.000000   0.000000   0.000000   0.000000   0.000000   0.000000
     C  101   0.000000   0.000000   0.000000   0.000000   0.000000   0.000000
     C  102   0.000000   0.000000   0.000000   0.000000   0.000000   0.000000
     C  103   0.000000   0.000000   0.000000   0.000000   0.000000   0.000000
     C  104   0.000000   0.000000   0.000000   0.000000   0.000000   0.000000
     C  105   0.000001   0.000000   0.000002   0.000000   0.000001   0.000000
     C  106   0.000085   0.004007   0.009564   0.008364   0.987196   0.000378
     C  107   0.002695   0.000544   0.010041   0.000203   0.006564   0.000090
     C  108   0.000066   0.000066   0.000405   0.000085   0.004913   0.000007
     C  109   0.002569   0.000445   0.009111   0.000447   0.005951   0.000066
     C  110   0.000844   0.000154   0.002839   0.000067   0.000132   0.000035
     C  111   0.000005   0.000002   0.000012   0.000003   0.000141   0.000000
     C  112   0.000004   0.000001   0.000013   0.000000   0.000003   0.000000
     C  113   0.000000   0.000000   0.000000   0.000000   0.000000   0.000000
     C  114   0.000000   0.000000   0.000002   0.000000   0.000000   0.000000
     C  115   0.000000   0.000000   0.000000   0.000000   0.000000   0.000000
     C  116   0.000000   0.000000   0.000000   0.000000   0.000000   0.000000
     C  117   0.000000   0.000000   0.000000   0.000000   0.000000   0.000000


                  C 25       C 26       C 27       C 28       C 29       C 30
 ------------------------------------------------------------------------------
     C  118   0.000003   0.000000   0.000010   0.000001   0.000006   0.000000
     C  119   0.000021   0.000004   0.000070   0.000002   0.000004   0.000001
     C  120   0.000003   0.000000   0.000001   0.000020   0.000001   0.000000
     C  121   0.000001   0.000000   0.000001   0.000007   0.000000   0.000000
     C  122   0.000000   0.000000   0.000000   0.000002   0.000000   0.000000
     C  123   0.000021   0.000002   0.000010   0.000159   0.000006   0.000001
     C  124   0.000003   0.000000   0.000001   0.000021   0.000001   0.000000
     C  125   0.000000   0.000000   0.000001   0.000001   0.000001   0.000000
     C  126   0.000000   0.000000   0.000000   0.000000   0.000000   0.000000
     C  127   0.000000   0.000000   0.000000   0.000000   0.000000   0.000000
     C  128   0.000000   0.000000   0.000000   0.000000   0.000000   0.000000
     C  129   0.000000   0.000000   0.000000   0.000000   0.000000   0.000000
     C  130   0.000000   0.000000   0.000000   0.000000   0.000000   0.000000
     C  131   0.000000   0.000000   0.000000   0.000000   0.000000   0.000000
     C  132   0.000000   0.000000   0.000000   0.000000   0.000000   0.000000
     C  133   0.000001   0.000000   0.000002   0.000000   0.000011   0.000000
     C  134   0.000000   0.000000   0.000000   0.000000   0.000000   0.000000
     C  135   0.000000   0.000000   0.000000   0.000000   0.000000   0.000000
     C  136   0.000000   0.000000   0.000000   0.000000   0.000000   0.000000
     C  137   0.000000   0.000000   0.000000   0.000000   0.000000   0.000000
     C  138   0.000000   0.000000   0.000000   0.000000   0.000000   0.000000
     C  139   0.000000   0.000000   0.000000   0.000000   0.000000   0.000003
     C  140   0.000001   0.000007   0.000001   0.000000   0.000000   0.000027
     C  141   0.000028   0.000194   0.000019   0.000005   0.000001   0.000655
     C  142   0.000000   0.000000   0.000000   0.000000   0.000000   0.000000
     C  143   0.000000   0.000000   0.000000   0.000000   0.000000   0.000000
     C  144   0.000000   0.000000   0.000000   0.000000   0.000000   0.000000
     C  145   0.000000   0.000000   0.000000   0.000000   0.000000   0.000000
     C  146   0.000000   0.000000   0.000000   0.000000   0.000000   0.000000
     C  147   0.000000   0.000000   0.000000   0.000000   0.000000   0.000000
     C  148   0.000000   0.000000   0.000000   0.000000   0.000000   0.000000
     C  149   0.000000   0.000000   0.000000   0.000000   0.000000   0.000000
     C  150   0.000000   0.000000   0.000000   0.000000   0.000000   0.000000
     C  151   0.000000   0.000000   0.000000   0.000000   0.000000   0.000000
     C  152   0.000000   0.000000   0.000000   0.000000   0.000000   0.000000
     C  153   0.000000   0.000000   0.000000   0.000000   0.000000   0.000000
     C  154   0.000000   0.000000   0.000000   0.000000   0.000000   0.000000
     C  155   0.000000   0.000000   0.000000   0.000000   0.000000   0.000000
     C  156   0.000000   0.000000   0.000000   0.000000   0.000000   0.000000
     C  157   0.000000   0.000000   0.000000   0.000000   0.000000   0.000000
     C  158   0.000000   0.000000   0.000000   0.000000   0.000000   0.000000
     C  159   0.000000   0.000000   0.000000   0.000000   0.000000   0.000000
     C  160   0.000000   0.000000   0.000000   0.000000   0.000000   0.000000
     C  161   0.000000   0.000000   0.000000   0.000000   0.000000   0.000000
     C  162   0.000000   0.000000   0.000000   0.000000   0.000000   0.000000
     N  163   0.000010   0.000001   0.000003   0.000124   0.000003   0.000000
     N  164   0.000000   0.000000   0.000000   0.000000   0.000000   0.000000


                  C 25       C 26       C 27       C 28       C 29       C 30
 ------------------------------------------------------------------------------
     N  165   0.015100   0.103756   0.015581   1.430290   1.416649   0.000323
     N  166   0.000005   0.000012   0.000037   0.000001   0.000002   0.000210
     N  167   0.000000   0.000003   0.000001   0.000001   0.000001   0.000002
     N  168   0.000000   0.000000   0.000000   0.000000   0.000000   0.000000
     N  169   0.000000   0.000000   0.000000   0.000000   0.000000   0.000000
     N  170   0.000000   0.000000   0.000000   0.000000   0.000000   0.000000
     N  171   0.000000   0.000000   0.000000   0.000000   0.000000   0.000000
     N  172   0.000000   0.000000   0.000000   0.000000   0.000000   0.000000
     N  173   0.000000   0.000000   0.000000   0.000000   0.000000   0.000000
     N  174   0.000000   0.000000   0.000000   0.000000   0.000000   0.000000
     N  175   0.000254   0.000075   0.000812   0.000127   0.005111   0.000003
     N  176   0.000000   0.000000   0.000000   0.000000   0.000000   0.000000
     N  177   0.000006   0.000001   0.000003   0.000049   0.000002   0.000000
     N  178   0.000000   0.000000   0.000000   0.000000   0.000000   0.000000
     N  179   0.000000   0.000000   0.000000   0.000000   0.000000   0.000000
     N  180   0.000000   0.000000   0.000000   0.000000   0.000000   0.000000
     N  181   0.000000   0.000000   0.000000   0.000000   0.000000   0.000000
     N  182   0.000000   0.000000   0.000000   0.000000   0.000000   0.000000
     H  183   0.000000   0.000000   0.000000   0.000001   0.000000   0.000000
     H  184   0.000002   0.000000   0.000001   0.000017   0.000000   0.000000
     H  185   0.000092   0.000001   0.000002   0.001774   0.000009   0.000000
     H  186   0.000000   0.000000   0.000000   0.000000   0.000000   0.000000
     H  187   0.000000   0.000000   0.000000   0.000000   0.000000   0.000000
     H  188   0.000000   0.000000   0.000000   0.000000   0.000000   0.000000
     H  189   0.000002   0.000001   0.000000   0.000000   0.000000   0.000000
     H  190   0.000000   0.000000   0.000000   0.000000   0.000000   0.000000
     H  191   0.000000   0.000000   0.000000   0.000000   0.000000   0.000000
     H  192   0.000000   0.000000   0.000000   0.000000   0.000000   0.000000
     H  193   0.000000   0.000001   0.000009   0.000000   0.000000   0.000004
     H  194   0.000012   0.000007   0.000057   0.000002   0.000003   0.002043
     H  195   0.000000   0.000010   0.000015   0.000000   0.000000   0.000001
     H  196   0.000001   0.000001   0.000003   0.000000   0.000000   0.000095
     H  197   0.000000   0.000000   0.000000   0.000000   0.000000   0.000007
     H  198   0.000000   0.000000   0.000000   0.000000   0.000000   0.000001
     H  199   0.959501   0.005028   0.004477   0.005032   0.000138   0.001690
     H  200   0.008983   0.004582   0.000044   0.943203   0.008423   0.000486
     H  201   0.001702   0.002591   0.004504   0.000031   0.000249   0.958483
     H  202   0.000037   0.001539   0.001153   0.000010   0.000037   0.004301
     H  203   0.004534   0.004798   0.943306   0.000189   0.004891   0.002175
     H  204   0.000003   0.000319   0.001534   0.000004   0.000034   0.000137
     H  205   0.000000   0.000002   0.000004   0.000001   0.000003   0.000001
     H  206   0.000000   0.000001   0.000002   0.000000   0.000001   0.000002
     H  207   0.000263   0.000070   0.000037   0.000002   0.000001   0.002643
     H  208   0.000000   0.000001   0.000001   0.000000   0.000001   0.000014
     H  209   0.000000   0.000000   0.000000   0.000000   0.000000   0.000000
     H  210   0.000000   0.000000   0.000000   0.000000   0.000000   0.000000
     H  211   0.000000   0.000000   0.000000   0.000011   0.000002   0.000000


                  C 25       C 26       C 27       C 28       C 29       C 30
 ------------------------------------------------------------------------------
     H  212   0.000000   0.000000   0.000000   0.000000   0.000004   0.000000
     H  213   0.000002   0.000001   0.000000   0.000000   0.000000   0.000035
     H  214   0.000018   0.000319   0.000016   0.000003   0.000004   0.000006
     H  215   0.000018   0.000229   0.000014   0.000004   0.000004   0.000025
     H  216   0.000000   0.000000   0.000000   0.000000   0.000000   0.000000
     H  217   0.000000   0.000000   0.000000   0.000000   0.000000   0.000000
     H  218   0.000000   0.000001   0.000000   0.000000   0.000000   0.000004
     H  219   0.000003   0.000001   0.000000   0.000000   0.000000   0.000001
     H  220   0.000000   0.000000   0.000000   0.000000   0.000000   0.000000
     H  221   0.000000   0.000000   0.000000   0.000000   0.000000   0.000000
     H  222   0.000000   0.000000   0.000000   0.000000   0.000000   0.000000
     H  223   0.000000   0.000000   0.000000   0.000000   0.000000   0.000000
     H  224   0.000000   0.000000   0.000000   0.000000   0.000000   0.000000
     H  225   0.000000   0.000000   0.000000   0.000000   0.000000   0.000000
     H  226   0.000000   0.000000   0.000000   0.000000   0.000000   0.000000
     H  227   0.000000   0.000000   0.000000   0.000000   0.000000   0.000000
     H  228   0.000000   0.000000   0.000000   0.000000   0.000000   0.000000
     H  229   0.000000   0.000000   0.000000   0.000000   0.000000   0.000000
     H  230   0.000000   0.000000   0.000000   0.000000   0.000000   0.000000
     H  231   0.000000   0.000000   0.000000   0.000000   0.000000   0.000000
     H  232   0.000000   0.000000   0.000000   0.000000   0.000000   0.000000
     H  233   0.000000   0.000000   0.000000   0.000000   0.000000   0.000000
     H  234   0.000000   0.000000   0.000000   0.000000   0.000000   0.000000
     H  235   0.000000   0.000000   0.000000   0.000000   0.000000   0.000000
     H  236   0.000000   0.000000   0.000000   0.000000   0.000000   0.000000
     H  237   0.000000   0.000000   0.000005   0.000000   0.000000   0.000009
     H  238   0.000000   0.000000   0.000000   0.000000   0.000000   0.000000
     H  239   0.000000   0.000000   0.000000   0.000000   0.000000   0.000000
     H  240   0.000000   0.000000   0.000000   0.000000   0.000000   0.000000
     H  241   0.000000   0.000000   0.000000   0.000000   0.000000   0.000000
     H  242   0.000000   0.000000   0.000000   0.000000   0.000000   0.000000
     H  243   0.000000   0.000000   0.000000   0.000000   0.000000   0.000000
     H  244   0.000000   0.000000   0.000000   0.000000   0.000000   0.000000
     H  245   0.000000   0.000000   0.000000   0.000000   0.000000   0.000000
     H  246   0.000000   0.000000   0.000000   0.000000   0.000000   0.000000
     H  247   0.000000   0.000000   0.000000   0.000000   0.000000   0.000000
     H  248   0.000000   0.000000   0.000000   0.000000   0.000000   0.000000
     H  249   0.000000   0.000000   0.000000   0.000000   0.000000   0.000000
     H  250   0.000000   0.000000   0.000000   0.000000   0.000000   0.000000
     H  251   0.000000   0.000000   0.000000   0.000000   0.000000   0.000000
     H  252   0.000000   0.000000   0.000000   0.000000   0.000000   0.000000
     H  253   0.000000   0.000000   0.000000   0.000000   0.000000   0.000000
     H  254   0.000000   0.000000   0.000000   0.000000   0.000000   0.000000
     H  255   0.000000   0.000000   0.000000   0.000000   0.000000   0.000000
     H  256   0.000000   0.000000   0.000000   0.000000   0.000000   0.000000
     H  257   0.000000   0.000000   0.000000   0.000000   0.000000   0.000000
     H  258   0.000000   0.000000   0.000000   0.000000   0.000000   0.000000


                  C 25       C 26       C 27       C 28       C 29       C 30
 ------------------------------------------------------------------------------
     H  259   0.000000   0.000000   0.000000   0.000000   0.000000   0.000000
     H  260   0.000000   0.000000   0.000000   0.000000   0.000000   0.000000
     H  261   0.000000   0.000000   0.000000   0.000000   0.000000   0.000000
     H  262   0.000022   0.000007   0.000075   0.000005   0.000369   0.000001
     H  263   0.000027   0.000015   0.000091   0.000041   0.001568   0.000002
     H  264   0.000016   0.000005   0.000745   0.000019   0.001015   0.000003
     H  265   0.000007   0.000001   0.000022   0.000000   0.000002   0.000000
     H  266   0.000000   0.000000   0.000000   0.000000   0.000000   0.000000
     H  267   0.000000   0.000000   0.000000   0.000000   0.000000   0.000000
     H  268   0.000000   0.000000   0.000000   0.000000   0.000000   0.000000
     H  269   0.000000   0.000000   0.000000   0.000000   0.000000   0.000000
     H  270   0.000000   0.000000   0.000001   0.000000   0.000000   0.000000
     H  271   0.000000   0.000000   0.000000   0.000000   0.000000   0.000000
     H  272   0.000000   0.000000   0.000000   0.000000   0.000000   0.000000
     H  273   0.000000   0.000000   0.000000   0.000002   0.000000   0.000000
     H  274   0.000000   0.000000   0.000000   0.000001   0.000000   0.000000
     H  275   0.000000   0.000000   0.000000   0.000000   0.000000   0.000000
     H  276   0.000000   0.000000   0.000000   0.000000   0.000000   0.000000
     H  277   0.000000   0.000000   0.000000   0.000000   0.000000   0.000000
     H  278   0.000000   0.000000   0.000000   0.000000   0.000000   0.000000
     H  279   0.000000   0.000000   0.000000   0.000000   0.000000   0.000000
     H  280   0.000000   0.000000   0.000000   0.000000   0.000000   0.000000
     H  281   0.000000   0.000000   0.000000   0.000000   0.000000   0.000000
     H  282   0.000000   0.000000   0.000000   0.000000   0.000000   0.000000
     H  283   0.000000   0.000000   0.000000   0.000000   0.000000   0.000000
     H  284   0.000000   0.000000   0.000000   0.000000   0.000000   0.000000
     H  285   0.000000   0.000000   0.000000   0.000000   0.000000   0.000000
     H  286   0.000000   0.000000   0.000000   0.000000   0.000000   0.000000
     H  287   0.000000   0.000000   0.000000   0.000000   0.000000   0.000000
     H  288   0.000000   0.000000   0.000000   0.000000   0.000000   0.000000
     H  289   0.000000   0.000000   0.000000   0.000000   0.000000   0.000000
     H  290   0.000001   0.000005   0.000000   0.000000   0.000000   0.000016
     H  291   0.000000   0.000001   0.000001   0.000000   0.000000   0.000004
     H  292   0.000000   0.000000   0.000000   0.000000   0.000000   0.000000
     H  293   0.000000   0.000000   0.000000   0.000000   0.000000   0.000000
     H  294   0.000000   0.000000   0.000000   0.000000   0.000000   0.000000
     H  295   0.000000   0.000000   0.000000   0.000000   0.000000   0.000000
     H  296   0.000000   0.000000   0.000000   0.000000   0.000000   0.000000
     H  297   0.000000   0.000000   0.000000   0.000000   0.000000   0.000000
     H  298   0.000000   0.000000   0.000000   0.000000   0.000000   0.000000
     H  299   0.000000   0.000000   0.000000   0.000000   0.000000   0.000000
     H  300   0.000000   0.000000   0.000000   0.000000   0.000000   0.000000
     H  301   0.000000   0.000000   0.000000   0.000000   0.000000   0.000000
     H  302   0.000000   0.000000   0.000000   0.000000   0.000000   0.000000
     H  303   0.000000   0.000000   0.000000   0.000000   0.000000   0.000000
     H  304   0.000000   0.000000   0.000000   0.000000   0.000000   0.000000


                  C 31       C 32       C 33       C 34       C 35       C 36
 ------------------------------------------------------------------------------
     C   31   3.943210
     C   32   0.000100   3.956278
     C   33   0.000197   1.422518   3.954049
     C   34   0.001817   0.004335   1.410308   3.964172
     C   35   0.000021   1.412568   0.004784   0.121036   3.944892
     C   36   0.000110   0.119060   0.006746   1.370601   0.004335   3.941013
     C   37   0.003088   0.004481   0.005871   0.992525   0.000128   0.005973
     C   38   0.004566   0.000636   0.015565   0.005927   0.003038   0.014092
     C   39   0.000000   0.000000   0.000000   0.000000   0.000000   0.000000
     C   40   0.000000   0.000000   0.000000   0.000000   0.000000   0.000000
     C   41   0.000001   0.000000   0.000000   0.000001   0.000000   0.000001
     C   42   0.000000   0.000000   0.000001   0.000000   0.000000   0.000001
     C   43   0.000007   0.000001   0.000002   0.000010   0.000001   0.000004
     C   44   0.000021   0.000008   0.000034   0.000074   0.000006   0.000027
     C   45   0.000428   0.000120   0.000442   0.003803   0.000096   0.001690
     C   46   0.000000   0.000003   0.000008   0.000001   0.000002   0.000002
     C   47   0.000000   0.000003   0.000005   0.000002   0.000001   0.000002
     C   48   0.000000   0.000009   0.000007   0.000004   0.000003   0.000002
     C   49   0.000000   0.000008   0.000032   0.000000   0.000001   0.000001
     C   50   0.000000   0.000123   0.000051   0.000002   0.000067   0.000010
     C   51   0.000000   0.000000   0.000001   0.000001   0.000000   0.000001
     C   52   0.000001   0.000002   0.000003   0.000004   0.000001   0.000013
     C   53   0.000000   0.000000   0.000000   0.000000   0.000000   0.000000
     C   54   0.000000   0.000000   0.000000   0.000000   0.000000   0.000000
     C   55   0.000000   0.000000   0.000000   0.000000   0.000000   0.000000
     C   56   0.000000   0.000000   0.000000   0.000000   0.000000   0.000000
     C   57   0.000000   0.000000   0.000000   0.000000   0.000000   0.000000
     C   58   0.000000   0.000000   0.000000   0.000000   0.000000   0.000000
     C   59   0.000000   0.000000   0.000000   0.000000   0.000000   0.000000
     C   60   0.000000   0.000000   0.000000   0.000000   0.000000   0.000000
     C   61   0.000000   0.000000   0.000000   0.000000   0.000000   0.000000
     C   62   0.000000   0.000000   0.000000   0.000000   0.000000   0.000000
     C   63   0.000000   0.000000   0.000000   0.000000   0.000000   0.000000
     C   64   0.000000   0.000000   0.000000   0.000000   0.000000   0.000000
     C   65   0.000000   0.000000   0.000000   0.000000   0.000000   0.000000
     C   66   0.000000   0.000000   0.000000   0.000000   0.000000   0.000000
     C   67   0.000000   0.000000   0.000000   0.000000   0.000000   0.000000
     C   68   0.000039   0.000000   0.000000   0.000000   0.000000   0.000000
     C   69   0.000019   0.000000   0.000000   0.000000   0.000000   0.000000
     C   70   0.000029   0.000000   0.000000   0.000000   0.000000   0.000000
     C   71   0.000010   0.000000   0.000000   0.000000   0.000000   0.000000
     C   72   0.000404   0.000000   0.000000   0.000000   0.000000   0.000000
     C   73   0.000072   0.000000   0.000000   0.000000   0.000000   0.000000
     C   74   0.004810   0.000005   0.000001   0.000000   0.000001   0.000005
     C   75   0.000000   0.000000   0.000000   0.000000   0.000000   0.000000
     C   76   0.000001   0.000000   0.000000   0.000000   0.000000   0.000000


                  C 31       C 32       C 33       C 34       C 35       C 36
 ------------------------------------------------------------------------------
     C   77   0.000000   0.000000   0.000000   0.000000   0.000000   0.000000
     C   78   0.000000   0.000000   0.000000   0.000000   0.000000   0.000000
     C   79   0.000000   0.000000   0.000000   0.000000   0.000000   0.000000
     C   80   0.000000   0.000000   0.000000   0.000000   0.000000   0.000000
     C   81   0.000001   0.000000   0.000000   0.000000   0.000000   0.000000
     C   82   0.000011   0.000000   0.000000   0.000000   0.000000   0.000000
     C   83   0.000001   0.000000   0.000000   0.000000   0.000000   0.000000
     C   84   0.000013   0.000000   0.000000   0.000000   0.000000   0.000000
     C   85   0.000000   0.000000   0.000000   0.000000   0.000000   0.000000
     C   86   0.000010   0.000000   0.000000   0.000000   0.000000   0.000000
     C   87   0.000018   0.000000   0.000000   0.000000   0.000000   0.000000
     C   88   0.000002   0.000000   0.000000   0.000000   0.000000   0.000000
     C   89   0.000130   0.000000   0.000000   0.000000   0.000000   0.000000
     C   90   0.000000   0.000000   0.000000   0.000000   0.000000   0.000000
     C   91   0.000000   0.000000   0.000000   0.000000   0.000000   0.000000
     C   92   0.000000   0.000000   0.000000   0.000000   0.000000   0.000000
     C   93   0.000000   0.000000   0.000000   0.000000   0.000000   0.000000
     C   94   0.000000   0.000000   0.000000   0.000000   0.000000   0.000000
     C   95   0.000000   0.000000   0.000000   0.000000   0.000000   0.000000
     C   96   0.000000   0.000000   0.000000   0.000000   0.000000   0.000000
     C   97   0.000006   0.000000   0.000000   0.000000   0.000000   0.000000
     C   98   0.000002   0.000000   0.000000   0.000000   0.000000   0.000000
     C   99   0.000000   0.000000   0.000000   0.000000   0.000000   0.000000
     C  100   0.000000   0.000000   0.000000   0.000000   0.000000   0.000000
     C  101   0.000000   0.000000   0.000000   0.000000   0.000000   0.000001
     C  102   0.000000   0.000000   0.000000   0.000000   0.000000   0.000000
     C  103   0.000000   0.000000   0.000000   0.000000   0.000000   0.000000
     C  104   0.000001   0.000000   0.000000   0.000000   0.000000   0.000003
     C  105   0.000001   0.000001   0.000004   0.000003   0.000010   0.000163
     C  106   0.000025   0.000000   0.000003   0.000000   0.000000   0.000000
     C  107   0.000009   0.000000   0.000005   0.000000   0.000000   0.000001
     C  108   0.000001   0.000000   0.000001   0.000000   0.000000   0.000005
     C  109   0.000099   0.000000   0.000007   0.000000   0.000000   0.000000
     C  110   0.000003   0.000000   0.000002   0.000000   0.000000   0.000001
     C  111   0.000000   0.000000   0.000000   0.000000   0.000005   0.000011
     C  112   0.000000   0.000000   0.000000   0.000000   0.000000   0.000002
     C  113   0.000000   0.000000   0.000000   0.000000   0.000000   0.000000
     C  114   0.000000   0.000001   0.000000   0.000000   0.000000   0.000000
     C  115   0.000000   0.000030   0.000000   0.000000   0.000000   0.000000
     C  116   0.000000   0.000001   0.000000   0.000000   0.000000   0.000000
     C  117   0.000000   0.000014   0.000000   0.000000   0.000003   0.000000
     C  118   0.000000   0.000000   0.000000   0.000000   0.000000   0.000000
     C  119   0.000000   0.000000   0.000000   0.000000   0.000000   0.000000
     C  120   0.000002   0.000000   0.000000   0.000000   0.000000   0.000000
     C  121   0.000001   0.000000   0.000000   0.000000   0.000001   0.000000
     C  122   0.000000   0.000000   0.000000   0.000000   0.000000   0.000000
     C  123   0.000020   0.000000   0.000000   0.000000   0.000000   0.000000


                  C 31       C 32       C 33       C 34       C 35       C 36
 ------------------------------------------------------------------------------
     C  124   0.000003   0.000000   0.000000   0.000000   0.000000   0.000000
     C  125   0.000000   0.000000   0.000000   0.000000   0.000008   0.000000
     C  126   0.000000   0.000000   0.000000   0.000000   0.000000   0.000000
     C  127   0.000000   0.000000   0.000000   0.000000   0.000000   0.000000
     C  128   0.000000   0.000000   0.000000   0.000000   0.000000   0.000000
     C  129   0.000000   0.000000   0.000000   0.000000   0.000000   0.000000
     C  130   0.000000   0.000000   0.000000   0.000000   0.000000   0.000000
     C  131   0.000000   0.000000   0.000000   0.000000   0.000000   0.000000
     C  132   0.000000   0.000000   0.000000   0.000000   0.000000   0.000000
     C  133   0.000000   0.000000   0.000000   0.000000   0.000008   0.000001
     C  134   0.000000   0.000000   0.000000   0.000000   0.000000   0.000000
     C  135   0.000000   0.000000   0.000000   0.000000   0.000000   0.000000
     C  136   0.000003   0.000000   0.000000   0.000000   0.000000   0.000000
     C  137   0.000002   0.000000   0.000000   0.000000   0.000000   0.000000
     C  138   0.000009   0.000000   0.000000   0.000000   0.000000   0.000000
     C  139   0.000021   0.000000   0.000000   0.000000   0.000000   0.000001
     C  140   0.000391   0.000000   0.000000   0.000001   0.000005   0.000003
     C  141   0.012816   0.000004   0.000003   0.000030   0.000002   0.000060
     C  142   0.000000   0.000000   0.000000   0.000000   0.000000   0.000000
     C  143   0.000000   0.000000   0.000000   0.000000   0.000000   0.000000
     C  144   0.000000   0.000000   0.000000   0.000000   0.000000   0.000000
     C  145   0.000000   0.000000   0.000000   0.000000   0.000000   0.000000
     C  146   0.000000   0.000000   0.000000   0.000000   0.000000   0.000000
     C  147   0.000001   0.000000   0.000000   0.000000   0.000000   0.000000
     C  148   0.000001   0.000000   0.000000   0.000000   0.000000   0.000000
     C  149   0.000000   0.000000   0.000000   0.000000   0.000000   0.000000
     C  150   0.000000   0.000000   0.000000   0.000000   0.000000   0.000000
     C  151   0.000000   0.000000   0.000000   0.000000   0.000000   0.000000
     C  152   0.000000   0.000000   0.000000   0.000000   0.000000   0.000000
     C  153   0.000000   0.000000   0.000000   0.000000   0.000000   0.000000
     C  154   0.000001   0.000000   0.000000   0.000000   0.000000   0.000000
     C  155   0.000008   0.000000   0.000000   0.000000   0.000000   0.000000
     C  156   0.000000   0.000000   0.000000   0.000000   0.000000   0.000000
     C  157   0.000000   0.000000   0.000000   0.000000   0.000000   0.000000
     C  158   0.000000   0.000000   0.000000   0.000000   0.000000   0.000000
     C  159   0.000000   0.000000   0.000000   0.000000   0.000000   0.000000
     C  160   0.000000   0.000000   0.000000   0.000000   0.000000   0.000000
     C  161   0.000000   0.000000   0.000000   0.000000   0.000000   0.000000
     C  162   0.000000   0.000000   0.000000   0.000000   0.000000   0.000000
     N  163   0.000001   0.000000   0.000000   0.000000   0.000000   0.000000
     N  164   0.000003   0.000000   0.000000   0.000000   0.000000   0.000000
     N  165   0.000648   0.000003   0.000068   0.000053   0.000024   0.000043
     N  166   0.000039   0.014200   0.105644   0.014682   1.422487   1.446802
     N  167   0.000000   0.000000   0.000003   0.000002   0.000001   0.000011
     N  168   0.000000   0.000027   0.000041   0.000005   0.000006   0.000002
     N  169   0.000000   0.000000   0.000000   0.000000   0.000000   0.000000
     N  170   0.000000   0.000000   0.000000   0.000000   0.000000   0.000000


                  C 31       C 32       C 33       C 34       C 35       C 36
 ------------------------------------------------------------------------------
     N  171   0.000010   0.000000   0.000000   0.000000   0.000000   0.000000
     N  172   0.000000   0.000000   0.000000   0.000000   0.000000   0.000000
     N  173   0.000000   0.000000   0.000000   0.000000   0.000000   0.000000
     N  174   0.000000   0.000000   0.000000   0.000000   0.000000   0.000000
     N  175   0.000003   0.000000   0.000001   0.000000   0.000000   0.000001
     N  176   0.000000   0.000001   0.000000   0.000000   0.000000   0.000000
     N  177   0.000006   0.000000   0.000000   0.000000   0.000000   0.000000
     N  178   0.000000   0.000000   0.000000   0.000000   0.000000   0.000000
     N  179   0.000012   0.000000   0.000000   0.000000   0.000000   0.000000
     N  180   0.000000   0.000000   0.000000   0.000000   0.000000   0.000000
     N  181   0.000000   0.000000   0.000000   0.000000   0.000000   0.000000
     N  182   0.000000   0.000000   0.000000   0.000000   0.000000   0.000000
     H  183   0.000001   0.000000   0.000000   0.000000   0.000000   0.000000
     H  184   0.000001   0.000000   0.000000   0.000000   0.000000   0.000000
     H  185   0.000000   0.000000   0.000000   0.000000   0.000000   0.000000
     H  186   0.000000   0.000000   0.000000   0.000000   0.000000   0.000000
     H  187   0.000000   0.000000   0.000000   0.000000   0.000000   0.000000
     H  188   0.000000   0.000000   0.000000   0.000000   0.000000   0.000000
     H  189   0.000000   0.000000   0.000000   0.000000   0.000000   0.000000
     H  190   0.000006   0.000000   0.000000   0.000000   0.000000   0.000000
     H  191   0.000007   0.000000   0.000000   0.000000   0.000000   0.000000
     H  192   0.000005   0.000000   0.000000   0.000000   0.000000   0.000000
     H  193   0.000436   0.000000   0.000000   0.000000   0.000000   0.000000
     H  194   0.004727   0.000000   0.000014   0.000046   0.000001   0.000193
     H  195   0.001254   0.000008   0.000005   0.000002   0.000004   0.000009
     H  196   0.001009   0.000000   0.000000   0.000002   0.000000   0.000001
     H  197   0.000048   0.000000   0.000000   0.000000   0.000000   0.000000
     H  198   0.000005   0.000000   0.000000   0.000000   0.000000   0.000000
     H  199   0.000006   0.000000   0.000000   0.000002   0.000000   0.000000
     H  200   0.000051   0.000000   0.000001   0.000000   0.000000   0.000000
     H  201   0.001882   0.000017   0.000135   0.003046   0.000068   0.000233
     H  202   0.946002   0.000002   0.000129   0.000207   0.000004   0.000013
     H  203   0.000263   0.000008   0.000246   0.000021   0.000002   0.000002
     H  204   0.000052   0.005027   0.958193   0.005077   0.004894   0.004469
     H  205   0.000002   0.963624   0.004674   0.004904   0.004927   0.000084
     H  206   0.000000   0.008800   0.004550   0.000054   0.955469   0.008420
     H  207   0.000016   0.000070   0.000396   0.006397   0.000104   0.000239
     H  208   0.000007   0.000068   0.004138   0.008953   0.008531   0.950139
     H  209   0.000000   0.000000   0.000000   0.000000   0.000000   0.000000
     H  210   0.000000   0.000000   0.000000   0.000000   0.000000   0.000000
     H  211   0.000000   0.000000   0.000000   0.000000   0.000000   0.000000
     H  212   0.000000   0.000000   0.000000   0.000000   0.000000   0.000000
     H  213   0.000002   0.000000   0.000005   0.000012   0.000002   0.000007
     H  214   0.000056   0.000021   0.000347   0.000202   0.000041   0.000839
     H  215   0.000036   0.000004   0.000490   0.000934   0.000037   0.000377
     H  216   0.000000   0.000000   0.000000   0.000000   0.000000   0.000000
     H  217   0.000000   0.000000   0.000002   0.000000   0.000000   0.000000


                  C 31       C 32       C 33       C 34       C 35       C 36
 ------------------------------------------------------------------------------
     H  218   0.000000   0.000000   0.000000   0.000001   0.000000   0.000001
     H  219   0.000000   0.000000   0.000000   0.000000   0.000000   0.000000
     H  220   0.000000   0.000108   0.000005   0.000001   0.000036   0.000000
     H  221   0.000000   0.000001   0.000000   0.000000   0.000002   0.000000
     H  222   0.000000   0.000000   0.000000   0.000000   0.000000   0.000000
     H  223   0.000000   0.000000   0.000000   0.000000   0.000000   0.000000
     H  224   0.000000   0.000000   0.000000   0.000000   0.000000   0.000000
     H  225   0.000000   0.000000   0.000000   0.000000   0.000000   0.000000
     H  226   0.000000   0.000000   0.000000   0.000000   0.000000   0.000000
     H  227   0.000000   0.000000   0.000000   0.000000   0.000000   0.000000
     H  228   0.000000   0.000000   0.000000   0.000000   0.000000   0.000000
     H  229   0.000000   0.000000   0.000000   0.000000   0.000000   0.000000
     H  230   0.000000   0.000000   0.000000   0.000000   0.000000   0.000000
     H  231   0.000000   0.000000   0.000000   0.000000   0.000000   0.000000
     H  232   0.000000   0.000000   0.000000   0.000000   0.000000   0.000000
     H  233   0.000000   0.000000   0.000000   0.000000   0.000000   0.000000
     H  234   0.000000   0.000000   0.000000   0.000000   0.000000   0.000000
     H  235   0.000001   0.000000   0.000000   0.000000   0.000000   0.000000
     H  236   0.000000   0.000000   0.000000   0.000000   0.000000   0.000000
     H  237   0.000481   0.000000   0.000000   0.000000   0.000000   0.000000
     H  238   0.000001   0.000000   0.000000   0.000000   0.000000   0.000000
     H  239   0.000000   0.000000   0.000000   0.000000   0.000000   0.000000
     H  240   0.000000   0.000000   0.000000   0.000000   0.000000   0.000000
     H  241   0.000000   0.000000   0.000000   0.000000   0.000000   0.000000
     H  242   0.000000   0.000000   0.000000   0.000000   0.000000   0.000000
     H  243   0.000000   0.000000   0.000000   0.000000   0.000000   0.000000
     H  244   0.000000   0.000000   0.000000   0.000000   0.000000   0.000000
     H  245   0.000000   0.000000   0.000000   0.000000   0.000000   0.000000
     H  246   0.000003   0.000000   0.000000   0.000000   0.000000   0.000000
     H  247   0.000001   0.000000   0.000000   0.000000   0.000000   0.000000
     H  248   0.000000   0.000000   0.000000   0.000000   0.000000   0.000000
     H  249   0.000000   0.000000   0.000000   0.000000   0.000000   0.000000
     H  250   0.000000   0.000000   0.000000   0.000000   0.000000   0.000000
     H  251   0.000000   0.000000   0.000000   0.000000   0.000000   0.000000
     H  252   0.000000   0.000000   0.000000   0.000000   0.000000   0.000000
     H  253   0.000000   0.000000   0.000000   0.000000   0.000000   0.000000
     H  254   0.000000   0.000000   0.000000   0.000000   0.000000   0.000000
     H  255   0.000000   0.000000   0.000000   0.000000   0.000000   0.000000
     H  256   0.000000   0.000000   0.000000   0.000000   0.000000   0.000000
     H  257   0.000000   0.000000   0.000000   0.000000   0.000000   0.000000
     H  258   0.000000   0.000000   0.000000   0.000000   0.000000   0.000000
     H  259   0.000000   0.000000   0.000000   0.000000   0.000000   0.000000
     H  260   0.000000   0.000000   0.000000   0.000000   0.000001   0.000025
     H  261   0.000000   0.000000   0.000000   0.000000   0.000000   0.000000
     H  262   0.000000   0.000000   0.000000   0.000000   0.000000   0.000000
     H  263   0.000000   0.000000   0.000000   0.000000   0.000000   0.000000
     H  264   0.000003   0.000000   0.000000   0.000000   0.000000   0.000000


                  C 31       C 32       C 33       C 34       C 35       C 36
 ------------------------------------------------------------------------------
     H  265   0.000000   0.000000   0.000000   0.000000   0.000000   0.000000
     H  266   0.000000   0.000000   0.000000   0.000000   0.000000   0.000003
     H  267   0.000000   0.000000   0.000000   0.000000   0.000000   0.000000
     H  268   0.000000   0.000000   0.000000   0.000000   0.000000   0.000000
     H  269   0.000000   0.000000   0.000000   0.000000   0.000000   0.000000
     H  270   0.000000   0.000000   0.000000   0.000000   0.000000   0.000000
     H  271   0.000000   0.000000   0.000000   0.000000   0.000000   0.000000
     H  272   0.000000   0.000000   0.000000   0.000000   0.000000   0.000000
     H  273   0.000000   0.000000   0.000000   0.000000   0.000000   0.000000
     H  274   0.000000   0.000000   0.000000   0.000000   0.000000   0.000000
     H  275   0.000000   0.000000   0.000000   0.000000   0.000000   0.000000
     H  276   0.000000   0.000000   0.000000   0.000000   0.000000   0.000000
     H  277   0.000000   0.000000   0.000000   0.000000   0.000000   0.000000
     H  278   0.000000   0.000000   0.000000   0.000000   0.000000   0.000000
     H  279   0.000000   0.000000   0.000000   0.000000   0.000000   0.000000
     H  280   0.000000   0.000000   0.000000   0.000000   0.000000   0.000000
     H  281   0.000000   0.000000   0.000000   0.000000   0.000000   0.000000
     H  282   0.000000   0.000000   0.000000   0.000000   0.000000   0.000000
     H  283   0.000000   0.000000   0.000000   0.000000   0.000000   0.000000
     H  284   0.000000   0.000000   0.000000   0.000000   0.000001   0.000000
     H  285   0.000000   0.000000   0.000000   0.000000   0.000000   0.000000
     H  286   0.000000   0.000000   0.000000   0.000000   0.000000   0.000000
     H  287   0.000000   0.000000   0.000000   0.000000   0.000000   0.000000
     H  288   0.000000   0.000000   0.000000   0.000000   0.000000   0.000000
     H  289   0.000000   0.000000   0.000000   0.000000   0.000000   0.000000
     H  290   0.000256   0.000000   0.000000   0.000000   0.000002   0.000001
     H  291   0.000026   0.000000   0.000000   0.000000   0.000000   0.000010
     H  292   0.000000   0.000000   0.000000   0.000000   0.000000   0.000000
     H  293   0.000000   0.000000   0.000000   0.000000   0.000000   0.000000
     H  294   0.000000   0.000000   0.000000   0.000000   0.000000   0.000000
     H  295   0.000000   0.000000   0.000000   0.000000   0.000000   0.000000
     H  296   0.000000   0.000000   0.000000   0.000000   0.000000   0.000000
     H  297   0.000000   0.000000   0.000000   0.000000   0.000000   0.000000
     H  298   0.000000   0.000000   0.000000   0.000000   0.000000   0.000000
     H  299   0.000000   0.000000   0.000000   0.000000   0.000000   0.000000
     H  300   0.000000   0.000000   0.000000   0.000000   0.000000   0.000000
     H  301   0.000000   0.000000   0.000000   0.000000   0.000000   0.000000
     H  302   0.000000   0.000000   0.000000   0.000000   0.000000   0.000000
     H  303   0.000000   0.000000   0.000000   0.000000   0.000000   0.000000
     H  304   0.000000   0.000000   0.000000   0.000000   0.000000   0.000000


                  C 37       C 38       C 39       C 40       C 41       C 42
 ------------------------------------------------------------------------------
     C   37   3.954271
     C   38   1.898117   3.950148
     C   39   0.000010   0.000038   3.956397
     C   40   0.000012   0.000044   1.419471   3.956469
     C   41   0.000061   0.000306   0.004338   1.436845   3.954483
     C   42   0.000026   0.000007   1.408067   0.005246   0.118818   3.941612
     C   43   0.000321   0.003437   0.121858   0.004680   1.378289   0.003706
     C   44   0.004492   0.006696   0.000455   0.004331   0.012335   0.008182
     C   45   0.010323   1.002805   0.000120   0.000403   0.003572   0.000538
     C   46   0.000021   0.000007   0.000002   0.000001   0.000003   0.000001
     C   47   0.000032   0.000025   0.000001   0.000007   0.000024   0.000001
     C   48   0.000036   0.000041   0.000001   0.000002   0.000002   0.000006
     C   49   0.000011   0.000004   0.000003   0.000000   0.000001   0.000001
     C   50   0.000032   0.000012   0.000000   0.000000   0.000000   0.000000
     C   51   0.000016   0.000021   0.000031   0.000018   0.000037   0.000025
     C   52   0.000279   0.000662   0.002530   0.000192   0.007093   0.000183
     C   53   0.000000   0.000001   0.000006   0.000001   0.000019   0.000000
     C   54   0.000000   0.000000   0.000002   0.000020   0.000185   0.000004
     C   55   0.000001   0.000003   0.000056   0.000010   0.000127   0.000001
     C   56   0.000000   0.000000   0.000001   0.000001   0.000005   0.000000
     C   57   0.000000   0.000000   0.000001   0.000004   0.000011   0.000001
     C   58   0.000003   0.000004   0.000061   0.000875   0.001851   0.000057
     C   59   0.000000   0.000000   0.000001   0.000011   0.000028   0.000005
     C   60   0.000000   0.000000   0.000000   0.000000   0.000000   0.000000
     C   61   0.000000   0.000000   0.000000   0.000000   0.000000   0.000000
     C   62   0.000000   0.000000   0.000000   0.000000   0.000000   0.000000
     C   63   0.000000   0.000000   0.000000   0.000000   0.000000   0.000000
     C   64   0.000000   0.000000   0.000000   0.000001   0.000001   0.000000
     C   65   0.000000   0.000000   0.000000   0.000000   0.000000   0.000000
     C   66   0.000000   0.000000   0.000006   0.000025   0.000037   0.000005
     C   67   0.000000   0.000000   0.000000   0.000000   0.000000   0.000000
     C   68   0.000000   0.000000   0.000000   0.000000   0.000000   0.000000
     C   69   0.000000   0.000000   0.000000   0.000000   0.000000   0.000000
     C   70   0.000000   0.000000   0.000000   0.000000   0.000000   0.000000
     C   71   0.000000   0.000000   0.000000   0.000000   0.000000   0.000000
     C   72   0.000004   0.000001   0.000000   0.000000   0.000000   0.000000
     C   73   0.000001   0.000000   0.000000   0.000000   0.000000   0.000000
     C   74   0.000045   0.000012   0.000000   0.000000   0.000000   0.000000
     C   75   0.000000   0.000000   0.000000   0.000000   0.000000   0.000000
     C   76   0.000000   0.000000   0.000000   0.000000   0.000000   0.000000
     C   77   0.000000   0.000000   0.000000   0.000000   0.000000   0.000000
     C   78   0.000000   0.000000   0.000000   0.000000   0.000000   0.000000
     C   79   0.000000   0.000000   0.000000   0.000000   0.000000   0.000000
     C   80   0.000000   0.000000   0.000000   0.000000   0.000000   0.000000
     C   81   0.000000   0.000000   0.000000   0.000000   0.000000   0.000000
     C   82   0.000000   0.000000   0.000000   0.000000   0.000000   0.000000


                  C 37       C 38       C 39       C 40       C 41       C 42
 ------------------------------------------------------------------------------
     C   83   0.000000   0.000000   0.000000   0.000000   0.000000   0.000000
     C   84   0.000000   0.000000   0.000000   0.000000   0.000000   0.000000
     C   85   0.000000   0.000000   0.000000   0.000000   0.000000   0.000000
     C   86   0.000000   0.000000   0.000000   0.000000   0.000000   0.000000
     C   87   0.000000   0.000000   0.000000   0.000000   0.000000   0.000000
     C   88   0.000000   0.000000   0.000000   0.000000   0.000000   0.000000
     C   89   0.000001   0.000000   0.000000   0.000000   0.000000   0.000000
     C   90   0.000000   0.000000   0.000000   0.000000   0.000000   0.000000
     C   91   0.000000   0.000000   0.000000   0.000000   0.000000   0.000000
     C   92   0.000000   0.000000   0.000000   0.000000   0.000000   0.000000
     C   93   0.000000   0.000000   0.000000   0.000000   0.000000   0.000000
     C   94   0.000000   0.000000   0.000000   0.000000   0.000000   0.000000
     C   95   0.000000   0.000000   0.000000   0.000000   0.000000   0.000000
     C   96   0.000000   0.000000   0.000000   0.000000   0.000000   0.000000
     C   97   0.000000   0.000000   0.000000   0.000000   0.000000   0.000000
     C   98   0.000000   0.000000   0.000000   0.000000   0.000000   0.000000
     C   99   0.000000   0.000000   0.000000   0.000000   0.000000   0.000000
     C  100   0.000000   0.000000   0.000000   0.000000   0.000000   0.000000
     C  101   0.000000   0.000000   0.000000   0.000000   0.000000   0.000000
     C  102   0.000000   0.000000   0.000000   0.000000   0.000000   0.000000
     C  103   0.000000   0.000000   0.000000   0.000000   0.000000   0.000000
     C  104   0.000000   0.000000   0.000000   0.000000   0.000000   0.000000
     C  105   0.000001   0.000000   0.000000   0.000000   0.000000   0.000001
     C  106   0.000003   0.000016   0.000011   0.000004   0.000001   0.000295
     C  107   0.000002   0.000005   0.000233   0.000069   0.000017   0.010827
     C  108   0.000000   0.000000   0.000009   0.000003   0.000001   0.000255
     C  109   0.000005   0.000005   0.000003   0.000001   0.000000   0.000091
     C  110   0.000001   0.000003   0.000003   0.000001   0.000000   0.000075
     C  111   0.000000   0.000000   0.000000   0.000000   0.000000   0.000010
     C  112   0.000000   0.000000   0.000000   0.000000   0.000000   0.000001
     C  113   0.000000   0.000000   0.000000   0.000000   0.000000   0.000000
     C  114   0.000000   0.000000   0.000000   0.000000   0.000000   0.000000
     C  115   0.000000   0.000000   0.000000   0.000000   0.000000   0.000000
     C  116   0.000000   0.000000   0.000000   0.000000   0.000000   0.000000
     C  117   0.000000   0.000000   0.000000   0.000000   0.000000   0.000000
     C  118   0.000000   0.000000   0.000000   0.000000   0.000000   0.000001
     C  119   0.000000   0.000000   0.000000   0.000000   0.000000   0.000001
     C  120   0.000000   0.000000   0.000000   0.000000   0.000001   0.000000
     C  121   0.000000   0.000000   0.000000   0.000000   0.000000   0.000000
     C  122   0.000000   0.000000   0.000000   0.000000   0.000000   0.000000
     C  123   0.000000   0.000000   0.000000   0.000000   0.000001   0.000000
     C  124   0.000000   0.000000   0.000000   0.000000   0.000000   0.000000
     C  125   0.000000   0.000000   0.000000   0.000000   0.000000   0.000000
     C  126   0.000000   0.000000   0.000000   0.000000   0.000000   0.000000
     C  127   0.000000   0.000000   0.000000   0.000000   0.000000   0.000000
     C  128   0.000000   0.000000   0.000000   0.000000   0.000000   0.000000
     C  129   0.000000   0.000000   0.000000   0.000000   0.000000   0.000000


                  C 37       C 38       C 39       C 40       C 41       C 42
 ------------------------------------------------------------------------------
     C  130   0.000000   0.000000   0.000000   0.000000   0.000000   0.000000
     C  131   0.000000   0.000000   0.000000   0.000000   0.000000   0.000001
     C  132   0.000000   0.000000   0.000000   0.000000   0.000000   0.000004
     C  133   0.000000   0.000000   0.000000   0.000000   0.000000   0.000011
     C  134   0.000000   0.000000   0.000002   0.000001   0.000001   0.000070
     C  135   0.000000   0.000000   0.000000   0.000000   0.000000   0.000000
     C  136   0.000000   0.000000   0.000000   0.000000   0.000000   0.000000
     C  137   0.000000   0.000000   0.000000   0.000000   0.000000   0.000000
     C  138   0.000000   0.000000   0.000000   0.000000   0.000000   0.000000
     C  139   0.000000   0.000000   0.000000   0.000000   0.000000   0.000000
     C  140   0.000004   0.000000   0.000000   0.000000   0.000000   0.000000
     C  141   0.000072   0.000004   0.000000   0.000000   0.000000   0.000000
     C  142   0.000000   0.000000   0.000000   0.000000   0.000000   0.000000
     C  143   0.000000   0.000000   0.000000   0.000000   0.000000   0.000000
     C  144   0.000000   0.000000   0.000000   0.000000   0.000000   0.000000
     C  145   0.000000   0.000000   0.000000   0.000000   0.000000   0.000000
     C  146   0.000000   0.000000   0.000000   0.000000   0.000000   0.000000
     C  147   0.000000   0.000000   0.000000   0.000000   0.000000   0.000000
     C  148   0.000000   0.000000   0.000000   0.000000   0.000000   0.000000
     C  149   0.000000   0.000000   0.000000   0.000000   0.000000   0.000000
     C  150   0.000000   0.000000   0.000000   0.000000   0.000000   0.000000
     C  151   0.000000   0.000000   0.000000   0.000000   0.000000   0.000000
     C  152   0.000000   0.000000   0.000000   0.000000   0.000000   0.000000
     C  153   0.000000   0.000000   0.000000   0.000000   0.000000   0.000000
     C  154   0.000000   0.000000   0.000000   0.000000   0.000000   0.000000
     C  155   0.000000   0.000000   0.000000   0.000000   0.000000   0.000000
     C  156   0.000000   0.000000   0.000000   0.000000   0.000000   0.000000
     C  157   0.000000   0.000000   0.000000   0.000000   0.000000   0.000000
     C  158   0.000000   0.000000   0.000000   0.000000   0.000000   0.000000
     C  159   0.000000   0.000000   0.000000   0.000000   0.000000   0.000000
     C  160   0.000000   0.000000   0.000000   0.000000   0.000000   0.000000
     C  161   0.000000   0.000000   0.000000   0.000000   0.000000   0.000000
     C  162   0.000000   0.000000   0.000000   0.000000   0.000000   0.000003
     N  163   0.000000   0.000000   0.000000   0.000000   0.000000   0.000000
     N  164   0.000000   0.000000   0.000000   0.000000   0.000000   0.000000
     N  165   0.002224   0.000276   0.000058   0.000001   0.000001   0.000046
     N  166   0.005223   0.000916   0.000000   0.000000   0.000000   0.000000
     N  167   0.000121   0.000139   0.014446   0.104833   0.014906   1.433760
     N  168   0.000007   0.000003   0.000000   0.000000   0.000001   0.000000
     N  169   0.000000   0.000000   0.000006   0.000002   0.000013   0.000000
     N  170   0.000000   0.000000   0.000000   0.000000   0.000000   0.000000
     N  171   0.000000   0.000000   0.000000   0.000000   0.000000   0.000000
     N  172   0.000000   0.000000   0.000000   0.000000   0.000000   0.000000
     N  173   0.000000   0.000000   0.000000   0.000000   0.000000   0.000000
     N  174   0.000000   0.000000   0.000000   0.000000   0.000000   0.000000
     N  175   0.000001   0.000001   0.000003   0.000001   0.000000   0.000056
     N  176   0.000000   0.000000   0.000000   0.000000   0.000000   0.000000


                  C 37       C 38       C 39       C 40       C 41       C 42
 ------------------------------------------------------------------------------
     N  177   0.000000   0.000000   0.000000   0.000001   0.000001   0.000000
     N  178   0.000000   0.000000   0.000000   0.000000   0.000000   0.000000
     N  179   0.000000   0.000000   0.000000   0.000000   0.000000   0.000000
     N  180   0.000000   0.000000   0.000000   0.000000   0.000000   0.000000
     N  181   0.000000   0.000000   0.000000   0.000000   0.000000   0.000000
     N  182   0.000000   0.000000   0.000000   0.000000   0.000000   0.000000
     H  183   0.000000   0.000000   0.000000   0.000000   0.000000   0.000000
     H  184   0.000000   0.000000   0.000000   0.000000   0.000000   0.000000
     H  185   0.000000   0.000000   0.000000   0.000000   0.000000   0.000000
     H  186   0.000000   0.000000   0.000000   0.000000   0.000000   0.000000
     H  187   0.000000   0.000000   0.000000   0.000000   0.000000   0.000000
     H  188   0.000000   0.000000   0.000000   0.000000   0.000000   0.000000
     H  189   0.000000   0.000000   0.000000   0.000000   0.000000   0.000000
     H  190   0.000000   0.000000   0.000000   0.000000   0.000000   0.000000
     H  191   0.000000   0.000000   0.000000   0.000000   0.000000   0.000000
     H  192   0.000000   0.000000   0.000000   0.000000   0.000000   0.000000
     H  193   0.000005   0.000000   0.000000   0.000000   0.000000   0.000000
     H  194   0.000492   0.000044   0.000000   0.000000   0.000000   0.000000
     H  195   0.000007   0.000001   0.000000   0.000000   0.000000   0.000000
     H  196   0.000019   0.000003   0.000000   0.000000   0.000000   0.000000
     H  197   0.000001   0.000000   0.000000   0.000000   0.000000   0.000000
     H  198   0.000000   0.000000   0.000000   0.000000   0.000000   0.000000
     H  199   0.000024   0.000200   0.000000   0.000000   0.000000   0.000000
     H  200   0.000009   0.000020   0.000002   0.000000   0.000000   0.000000
     H  201   0.002353   0.003981   0.000000   0.000000   0.000000   0.000000
     H  202   0.000025   0.000039   0.000000   0.000000   0.000000   0.000000
     H  203   0.000055   0.000089   0.000000   0.000000   0.000000   0.000000
     H  204   0.001682   0.000097   0.000000   0.000000   0.000000   0.000000
     H  205   0.000346   0.000160   0.000000   0.000000   0.000000   0.000000
     H  206   0.000120   0.000005   0.000000   0.000000   0.000000   0.000000
     H  207   0.005114   0.953443   0.000002   0.000001   0.000018   0.000001
     H  208   0.001097   0.000353   0.000000   0.000000   0.000000   0.000000
     H  209   0.000001   0.000008   0.004949   0.004595   0.959372   0.000138
     H  210   0.000001   0.000008   0.005176   0.964921   0.005168   0.004886
     H  211   0.000001   0.000000   0.963642   0.004892   0.004912   0.004792
     H  212   0.000000   0.000001   0.008799   0.004514   0.000072   0.940758
     H  213   0.000037   0.001952   0.001762   0.000060   0.002899   0.000250
     H  214   0.014766   0.003805   0.000009   0.000019   0.000134   0.000014
     H  215   0.010613   0.003037   0.000000   0.000019   0.000071   0.000001
     H  216   0.000000   0.000000   0.000000   0.000000   0.000000   0.000000
     H  217   0.000000   0.000000   0.000000   0.000000   0.000000   0.000000
     H  218   0.000043   0.000042   0.000001   0.000015   0.000334   0.000006
     H  219   0.000017   0.000288   0.000094   0.000022   0.000233   0.000101
     H  220   0.000000   0.000000   0.000000   0.000000   0.000000   0.000000
     H  221   0.000004   0.000001   0.000000   0.000000   0.000000   0.000001
     H  222   0.000000   0.000000   0.000001   0.000001   0.000014   0.000000
     H  223   0.000000   0.000000   0.000000   0.000000   0.000001   0.000000


                  C 37       C 38       C 39       C 40       C 41       C 42
 ------------------------------------------------------------------------------
     H  224   0.000000   0.000000   0.000047   0.000276   0.002295   0.000033
     H  225   0.000000   0.000000   0.000001   0.000005   0.000009   0.000002
     H  226   0.000000   0.000000   0.000000   0.000000   0.000000   0.000000
     H  227   0.000000   0.000000   0.000000   0.000000   0.000000   0.000000
     H  228   0.000000   0.000000   0.000000   0.000000   0.000000   0.000000
     H  229   0.000000   0.000000   0.000000   0.000000   0.000000   0.000000
     H  230   0.000000   0.000000   0.000000   0.000000   0.000000   0.000000
     H  231   0.000000   0.000000   0.000001   0.000000   0.000000   0.000001
     H  232   0.000000   0.000000   0.000000   0.000000   0.000000   0.000000
     H  233   0.000000   0.000000   0.000000   0.000000   0.000000   0.000000
     H  234   0.000000   0.000000   0.000000   0.000000   0.000000   0.000000
     H  235   0.000000   0.000000   0.000000   0.000000   0.000000   0.000000
     H  236   0.000000   0.000000   0.000000   0.000000   0.000000   0.000000
     H  237   0.000004   0.000001   0.000000   0.000000   0.000000   0.000000
     H  238   0.000000   0.000000   0.000000   0.000000   0.000000   0.000000
     H  239   0.000000   0.000000   0.000000   0.000000   0.000000   0.000000
     H  240   0.000000   0.000000   0.000000   0.000000   0.000000   0.000000
     H  241   0.000000   0.000000   0.000000   0.000000   0.000000   0.000000
     H  242   0.000000   0.000000   0.000000   0.000000   0.000000   0.000000
     H  243   0.000000   0.000000   0.000000   0.000000   0.000000   0.000000
     H  244   0.000000   0.000000   0.000000   0.000000   0.000000   0.000000
     H  245   0.000000   0.000000   0.000000   0.000000   0.000000   0.000000
     H  246   0.000000   0.000000   0.000000   0.000000   0.000000   0.000000
     H  247   0.000000   0.000000   0.000000   0.000000   0.000000   0.000000
     H  248   0.000000   0.000000   0.000000   0.000000   0.000000   0.000000
     H  249   0.000000   0.000000   0.000000   0.000000   0.000000   0.000000
     H  250   0.000000   0.000000   0.000000   0.000000   0.000000   0.000000
     H  251   0.000000   0.000000   0.000000   0.000000   0.000000   0.000000
     H  252   0.000000   0.000000   0.000000   0.000000   0.000000   0.000000
     H  253   0.000000   0.000000   0.000000   0.000000   0.000000   0.000000
     H  254   0.000000   0.000000   0.000000   0.000000   0.000000   0.000000
     H  255   0.000000   0.000000   0.000000   0.000000   0.000000   0.000000
     H  256   0.000000   0.000000   0.000000   0.000000   0.000000   0.000000
     H  257   0.000000   0.000000   0.000000   0.000000   0.000000   0.000000
     H  258   0.000000   0.000000   0.000000   0.000000   0.000000   0.000000
     H  259   0.000000   0.000000   0.000000   0.000000   0.000000   0.000000
     H  260   0.000000   0.000000   0.000000   0.000000   0.000000   0.000000
     H  261   0.000000   0.000000   0.000000   0.000000   0.000000   0.000000
     H  262   0.000000   0.000000   0.000001   0.000000   0.000000   0.000025
     H  263   0.000000   0.000000   0.000004   0.000001   0.000000   0.000144
     H  264   0.000000   0.000000   0.000000   0.000000   0.000000   0.000012
     H  265   0.000000   0.000000   0.000000   0.000000   0.000000   0.000000
     H  266   0.000000   0.000000   0.000000   0.000000   0.000000   0.000000
     H  267   0.000000   0.000000   0.000000   0.000000   0.000000   0.000000
     H  268   0.000000   0.000000   0.000000   0.000000   0.000000   0.000000
     H  269   0.000000   0.000000   0.000000   0.000000   0.000000   0.000000
     H  270   0.000000   0.000000   0.000000   0.000000   0.000000   0.000000


                  C 37       C 38       C 39       C 40       C 41       C 42
 ------------------------------------------------------------------------------
     H  271   0.000000   0.000000   0.000000   0.000000   0.000000   0.000000
     H  272   0.000000   0.000000   0.000000   0.000000   0.000000   0.000000
     H  273   0.000000   0.000000   0.000000   0.000000   0.000000   0.000000
     H  274   0.000000   0.000000   0.000000   0.000000   0.000000   0.000000
     H  275   0.000000   0.000000   0.000000   0.000000   0.000000   0.000000
     H  276   0.000000   0.000000   0.000000   0.000000   0.000000   0.000000
     H  277   0.000000   0.000000   0.000000   0.000000   0.000000   0.000000
     H  278   0.000000   0.000000   0.000000   0.000000   0.000000   0.000000
     H  279   0.000000   0.000000   0.000000   0.000000   0.000000   0.000000
     H  280   0.000000   0.000000   0.000000   0.000000   0.000000   0.000000
     H  281   0.000000   0.000000   0.000000   0.000000   0.000000   0.000000
     H  282   0.000000   0.000000   0.000000   0.000000   0.000000   0.000000
     H  283   0.000000   0.000000   0.000000   0.000000   0.000000   0.000000
     H  284   0.000000   0.000000   0.000000   0.000000   0.000000   0.000000
     H  285   0.000000   0.000000   0.000000   0.000000   0.000000   0.000007
     H  286   0.000000   0.000000   0.000000   0.000000   0.000000   0.000000
     H  287   0.000000   0.000000   0.000000   0.000000   0.000000   0.000000
     H  288   0.000000   0.000000   0.000000   0.000000   0.000000   0.000000
     H  289   0.000000   0.000000   0.000000   0.000000   0.000000   0.000000
     H  290   0.000002   0.000000   0.000000   0.000000   0.000000   0.000000
     H  291   0.000000   0.000000   0.000000   0.000000   0.000000   0.000000
     H  292   0.000000   0.000000   0.000000   0.000000   0.000000   0.000000
     H  293   0.000000   0.000000   0.000000   0.000000   0.000000   0.000000
     H  294   0.000000   0.000000   0.000000   0.000000   0.000000   0.000000
     H  295   0.000000   0.000000   0.000000   0.000000   0.000000   0.000000
     H  296   0.000000   0.000000   0.000000   0.000000   0.000000   0.000000
     H  297   0.000000   0.000000   0.000000   0.000000   0.000000   0.000000
     H  298   0.000000   0.000000   0.000000   0.000000   0.000000   0.000000
     H  299   0.000000   0.000000   0.000000   0.000000   0.000000   0.000000
     H  300   0.000000   0.000000   0.000000   0.000000   0.000000   0.000000
     H  301   0.000000   0.000000   0.000000   0.000000   0.000000   0.000000
     H  302   0.000000   0.000000   0.000000   0.000000   0.000000   0.000000
     H  303   0.000000   0.000000   0.000000   0.000000   0.000000   0.000000
     H  304   0.000000   0.000000   0.000000   0.000000   0.000000   0.000000


                  C 43       C 44       C 45       C 46       C 47       C 48
 ------------------------------------------------------------------------------
     C   43   3.942742
     C   44   0.966135   3.957135
     C   45   0.004025   0.982166   3.962310
     C   46   0.000020   0.000058   0.000632   3.954495
     C   47   0.000023   0.000125   0.001364   1.396549   3.961262
     C   48   0.000009   0.000039   0.002007   0.005491   1.412233   3.951611
     C   49   0.000002   0.000012   0.000186   1.417956   0.004832   0.118465
     C   50   0.000001   0.000009   0.000901   0.119501   0.005036   1.398322
     C   51   0.001154   0.004333   0.000888   0.006679   0.978357   0.007105
     C   52   0.005117   0.970560   0.004210   0.006334   0.006028   0.005355
     C   53   0.000003   0.000191   0.000030   0.000498   0.000280   0.000531
     C   54   0.000026   0.000051   0.000007   0.000155   0.001206   0.000277
     C   55   0.000012   0.006183   0.000043   0.005848   0.004918   0.007181
     C   56   0.000002   0.000023   0.000002   0.000103   0.000107   0.000025
     C   57   0.000016   0.000317   0.000001   0.000287   0.001986   0.000209
     C   58   0.000991   0.002990   0.000043   0.004628   0.006640   0.002726
     C   59   0.000029   0.000043   0.000003   0.000087   0.002852   0.008946
     C   60   0.000000   0.000000   0.000000   0.000000   0.000001   0.000001
     C   61   0.000000   0.000000   0.000000   0.000000   0.000000   0.000000
     C   62   0.000000   0.000000   0.000000   0.000000   0.000001   0.000001
     C   63   0.000000   0.000000   0.000000   0.000000   0.000000   0.000000
     C   64   0.000000   0.000000   0.000000   0.000000   0.000003   0.000003
     C   65   0.000001   0.000004   0.000000   0.000001   0.000017   0.000063
     C   66   0.000015   0.000035   0.000001   0.000068   0.000094   0.000283
     C   67   0.000000   0.000000   0.000000   0.000001   0.000016   0.000327
     C   68   0.000000   0.000000   0.000000   0.000000   0.000000   0.000000
     C   69   0.000000   0.000000   0.000000   0.000000   0.000000   0.000000
     C   70   0.000000   0.000000   0.000000   0.000000   0.000000   0.000000
     C   71   0.000000   0.000000   0.000000   0.000000   0.000000   0.000000
     C   72   0.000000   0.000000   0.000000   0.000000   0.000000   0.000000
     C   73   0.000000   0.000000   0.000000   0.000000   0.000000   0.000000
     C   74   0.000000   0.000000   0.000002   0.000000   0.000000   0.000000
     C   75   0.000000   0.000000   0.000000   0.000000   0.000000   0.000000
     C   76   0.000000   0.000000   0.000000   0.000000   0.000000   0.000000
     C   77   0.000000   0.000000   0.000000   0.000000   0.000000   0.000000
     C   78   0.000000   0.000000   0.000000   0.000000   0.000000   0.000000
     C   79   0.000000   0.000000   0.000000   0.000000   0.000000   0.000000
     C   80   0.000000   0.000000   0.000000   0.000000   0.000000   0.000000
     C   81   0.000000   0.000000   0.000000   0.000000   0.000000   0.000000
     C   82   0.000000   0.000000   0.000000   0.000000   0.000000   0.000000
     C   83   0.000000   0.000000   0.000000   0.000000   0.000000   0.000000
     C   84   0.000000   0.000000   0.000000   0.000000   0.000000   0.000000
     C   85   0.000000   0.000000   0.000000   0.000000   0.000000   0.000000
     C   86   0.000000   0.000000   0.000000   0.000000   0.000000   0.000000
     C   87   0.000000   0.000000   0.000000   0.000000   0.000000   0.000000
     C   88   0.000000   0.000000   0.000000   0.000000   0.000000   0.000000


                  C 43       C 44       C 45       C 46       C 47       C 48
 ------------------------------------------------------------------------------
     C   89   0.000000   0.000000   0.000000   0.000000   0.000000   0.000000
     C   90   0.000000   0.000000   0.000000   0.000000   0.000000   0.000000
     C   91   0.000000   0.000000   0.000000   0.000000   0.000000   0.000000
     C   92   0.000000   0.000000   0.000000   0.000000   0.000000   0.000000
     C   93   0.000000   0.000000   0.000000   0.000000   0.000000   0.000000
     C   94   0.000000   0.000000   0.000000   0.000000   0.000000   0.000000
     C   95   0.000000   0.000000   0.000000   0.000000   0.000000   0.000000
     C   96   0.000000   0.000000   0.000000   0.000000   0.000000   0.000000
     C   97   0.000000   0.000000   0.000000   0.000000   0.000000   0.000000
     C   98   0.000000   0.000000   0.000000   0.000000   0.000000   0.000000
     C   99   0.000000   0.000000   0.000000   0.000000   0.000000   0.000000
     C  100   0.000000   0.000000   0.000000   0.000000   0.000000   0.000000
     C  101   0.000000   0.000000   0.000000   0.000000   0.000000   0.000000
     C  102   0.000000   0.000000   0.000000   0.000000   0.000000   0.000000
     C  103   0.000000   0.000000   0.000000   0.000000   0.000000   0.000000
     C  104   0.000000   0.000000   0.000000   0.000000   0.000000   0.000000
     C  105   0.000000   0.000000   0.000000   0.000000   0.000000   0.000000
     C  106   0.000006   0.000000   0.000000   0.000000   0.000000   0.000000
     C  107   0.000155   0.000007   0.000002   0.000000   0.000000   0.000000
     C  108   0.000004   0.000000   0.000002   0.000000   0.000000   0.000000
     C  109   0.000002   0.000000   0.000000   0.000000   0.000000   0.000000
     C  110   0.000002   0.000000   0.000000   0.000000   0.000000   0.000000
     C  111   0.000000   0.000000   0.000000   0.000000   0.000000   0.000000
     C  112   0.000000   0.000000   0.000000   0.000000   0.000000   0.000000
     C  113   0.000000   0.000000   0.000000   0.000000   0.000000   0.000000
     C  114   0.000000   0.000000   0.000000   0.000000   0.000000   0.000000
     C  115   0.000000   0.000000   0.000000   0.000000   0.000000   0.000000
     C  116   0.000000   0.000000   0.000000   0.000000   0.000000   0.000000
     C  117   0.000000   0.000000   0.000000   0.000000   0.000000   0.000000
     C  118   0.000000   0.000000   0.000000   0.000000   0.000000   0.000000
     C  119   0.000000   0.000000   0.000000   0.000000   0.000000   0.000000
     C  120   0.000000   0.000000   0.000000   0.000000   0.000000   0.000000
     C  121   0.000000   0.000000   0.000000   0.000000   0.000000   0.000000
     C  122   0.000000   0.000000   0.000000   0.000000   0.000000   0.000000
     C  123   0.000000   0.000000   0.000000   0.000000   0.000000   0.000000
     C  124   0.000000   0.000000   0.000000   0.000000   0.000000   0.000000
     C  125   0.000000   0.000000   0.000000   0.000000   0.000000   0.000000
     C  126   0.000000   0.000000   0.000000   0.000000   0.000000   0.000000
     C  127   0.000000   0.000000   0.000000   0.000000   0.000000   0.000000
     C  128   0.000000   0.000000   0.000000   0.000000   0.000000   0.000000
     C  129   0.000000   0.000000   0.000000   0.000000   0.000000   0.000000
     C  130   0.000000   0.000000   0.000000   0.000000   0.000000   0.000000
     C  131   0.000000   0.000000   0.000000   0.000000   0.000000   0.000001
     C  132   0.000000   0.000000   0.000000   0.000000   0.000000   0.000007
     C  133   0.000000   0.000000   0.000000   0.000000   0.000000   0.000002
     C  134   0.000001   0.000000   0.000001   0.000002   0.000003   0.000217
     C  135   0.000000   0.000000   0.000000   0.000000   0.000000   0.000000


                  C 43       C 44       C 45       C 46       C 47       C 48
 ------------------------------------------------------------------------------
     C  136   0.000000   0.000000   0.000000   0.000000   0.000000   0.000000
     C  137   0.000000   0.000000   0.000000   0.000000   0.000000   0.000000
     C  138   0.000000   0.000000   0.000000   0.000000   0.000000   0.000000
     C  139   0.000000   0.000000   0.000000   0.000000   0.000000   0.000000
     C  140   0.000000   0.000000   0.000000   0.000000   0.000000   0.000000
     C  141   0.000000   0.000000   0.000001   0.000000   0.000000   0.000000
     C  142   0.000000   0.000000   0.000000   0.000000   0.000000   0.000000
     C  143   0.000000   0.000000   0.000000   0.000000   0.000000   0.000000
     C  144   0.000000   0.000000   0.000000   0.000000   0.000000   0.000000
     C  145   0.000000   0.000000   0.000000   0.000000   0.000000   0.000000
     C  146   0.000000   0.000000   0.000000   0.000000   0.000000   0.000000
     C  147   0.000000   0.000000   0.000000   0.000000   0.000000   0.000000
     C  148   0.000000   0.000000   0.000000   0.000000   0.000000   0.000000
     C  149   0.000000   0.000000   0.000000   0.000000   0.000000   0.000000
     C  150   0.000000   0.000000   0.000000   0.000000   0.000000   0.000000
     C  151   0.000000   0.000000   0.000000   0.000000   0.000000   0.000000
     C  152   0.000000   0.000000   0.000000   0.000000   0.000000   0.000000
     C  153   0.000000   0.000000   0.000000   0.000000   0.000000   0.000000
     C  154   0.000000   0.000000   0.000000   0.000000   0.000000   0.000000
     C  155   0.000000   0.000000   0.000000   0.000000   0.000000   0.000000
     C  156   0.000000   0.000000   0.000000   0.000000   0.000000   0.000000
     C  157   0.000000   0.000000   0.000000   0.000000   0.000000   0.000001
     C  158   0.000000   0.000000   0.000000   0.000000   0.000000   0.000001
     C  159   0.000000   0.000000   0.000000   0.000000   0.000000   0.000000
     C  160   0.000000   0.000000   0.000000   0.000000   0.000000   0.000000
     C  161   0.000000   0.000000   0.000000   0.000000   0.000001   0.000011
     C  162   0.000000   0.000000   0.000000   0.000000   0.000000   0.000002
     N  163   0.000000   0.000000   0.000000   0.000000   0.000000   0.000000
     N  164   0.000000   0.000000   0.000000   0.000000   0.000000   0.000000
     N  165   0.000001   0.000004   0.000034   0.000000   0.000000   0.000000
     N  166   0.000002   0.000017   0.000295   0.000000   0.000000   0.000002
     N  167   1.419988   0.015205   0.004653   0.000004   0.000007   0.000022
     N  168   0.000002   0.000018   0.000110   0.014610   0.107975   0.014500
     N  169   0.000001   0.000310   0.000004   0.000198   0.000401   0.000196
     N  170   0.000000   0.000000   0.000000   0.000000   0.000001   0.000001
     N  171   0.000000   0.000000   0.000000   0.000000   0.000000   0.000000
     N  172   0.000000   0.000000   0.000000   0.000000   0.000000   0.000000
     N  173   0.000000   0.000000   0.000000   0.000000   0.000000   0.000000
     N  174   0.000000   0.000000   0.000000   0.000000   0.000000   0.000000
     N  175   0.000001   0.000000   0.000000   0.000000   0.000000   0.000000
     N  176   0.000000   0.000000   0.000000   0.000000   0.000000   0.000000
     N  177   0.000000   0.000000   0.000000   0.000000   0.000000   0.000000
     N  178   0.000000   0.000000   0.000000   0.000000   0.000000   0.000000
     N  179   0.000000   0.000000   0.000000   0.000000   0.000000   0.000000
     N  180   0.000000   0.000000   0.000000   0.000000   0.000000   0.000000
     N  181   0.000000   0.000000   0.000000   0.000000   0.000000   0.000000
     N  182   0.000000   0.000000   0.000000   0.000000   0.000000   0.000000


                  C 43       C 44       C 45       C 46       C 47       C 48
 ------------------------------------------------------------------------------
     H  183   0.000000   0.000000   0.000000   0.000000   0.000000   0.000000
     H  184   0.000000   0.000000   0.000000   0.000000   0.000000   0.000000
     H  185   0.000000   0.000000   0.000000   0.000000   0.000000   0.000000
     H  186   0.000000   0.000000   0.000000   0.000000   0.000000   0.000000
     H  187   0.000000   0.000000   0.000000   0.000000   0.000000   0.000000
     H  188   0.000000   0.000000   0.000000   0.000000   0.000000   0.000000
     H  189   0.000000   0.000000   0.000000   0.000000   0.000000   0.000000
     H  190   0.000000   0.000000   0.000000   0.000000   0.000000   0.000000
     H  191   0.000000   0.000000   0.000000   0.000000   0.000000   0.000000
     H  192   0.000000   0.000000   0.000000   0.000000   0.000000   0.000000
     H  193   0.000000   0.000000   0.000000   0.000000   0.000000   0.000000
     H  194   0.000000   0.000001   0.000007   0.000000   0.000000   0.000000
     H  195   0.000000   0.000000   0.000000   0.000000   0.000000   0.000000
     H  196   0.000000   0.000000   0.000000   0.000000   0.000000   0.000000
     H  197   0.000000   0.000000   0.000000   0.000000   0.000000   0.000000
     H  198   0.000000   0.000000   0.000000   0.000000   0.000000   0.000000
     H  199   0.000000   0.000001   0.000003   0.000000   0.000000   0.000000
     H  200   0.000000   0.000000   0.000000   0.000000   0.000000   0.000000
     H  201   0.000000   0.000015   0.000041   0.000000   0.000000   0.000000
     H  202   0.000000   0.000000   0.000010   0.000000   0.000000   0.000000
     H  203   0.000000   0.000000   0.000001   0.000000   0.000000   0.000000
     H  204   0.000000   0.000001   0.000026   0.000003   0.000000   0.000000
     H  205   0.000000   0.000000   0.000005   0.000000   0.000000   0.000001
     H  206   0.000000   0.000000   0.000002   0.000000   0.000000   0.000000
     H  207   0.000014   0.001916   0.006825   0.000003   0.000007   0.000009
     H  208   0.000000   0.000002   0.000075   0.000000   0.000000   0.000000
     H  209   0.005242   0.001093   0.000005   0.000000   0.000001   0.000000
     H  210   0.004999   0.000444   0.000074   0.000000   0.000000   0.000000
     H  211   0.000110   0.000144   0.000011   0.000000   0.000000   0.000000
     H  212   0.008537   0.000339   0.000036   0.000000   0.000000   0.000000
     H  213   0.003631   0.958677   0.002093   0.000090   0.000056   0.000089
     H  214   0.001589   0.001986   0.954872   0.000007   0.000001   0.000005
     H  215   0.000274   0.002321   0.959576   0.000015   0.002604   0.003050
     H  216   0.000001   0.000002   0.000001   0.959849   0.005114   0.004315
     H  217   0.000000   0.000000   0.000001   0.008871   0.004601   0.000032
     H  218   0.000251   0.002129   0.005032   0.000273   0.003780   0.000418
     H  219   0.004919   0.001891   0.000610   0.000792   0.001265   0.000053
     H  220   0.000000   0.000000   0.000001   0.000037   0.004496   0.008885
     H  221   0.000006   0.000005   0.000129   0.004482   0.005039   0.947546
     H  222   0.000001   0.000027   0.000004   0.000027   0.000152   0.000048
     H  223   0.000000   0.000007   0.000000   0.000008   0.000007   0.000009
     H  224   0.003028   0.000190   0.000003   0.000225   0.002020   0.000037
     H  225   0.000003   0.000014   0.000000   0.000035   0.000473   0.002262
     H  226   0.000000   0.000004   0.000000   0.000011   0.000459   0.000021
     H  227   0.000000   0.000000   0.000000   0.000000   0.000000   0.000000
     H  228   0.000000   0.000000   0.000000   0.000000   0.000000   0.000000
     H  229   0.000000   0.000000   0.000000   0.000000   0.000000   0.000000


                  C 43       C 44       C 45       C 46       C 47       C 48
 ------------------------------------------------------------------------------
     H  230   0.000000   0.000001   0.000000   0.000001   0.000000   0.000002
     H  231   0.000001   0.000000   0.000000   0.000002   0.000022   0.000124
     H  232   0.000000   0.000000   0.000000   0.000000   0.000002   0.000019
     H  233   0.000000   0.000000   0.000000   0.000000   0.000000   0.000000
     H  234   0.000000   0.000000   0.000000   0.000000   0.000000   0.000000
     H  235   0.000000   0.000000   0.000000   0.000000   0.000000   0.000000
     H  236   0.000000   0.000000   0.000000   0.000000   0.000000   0.000000
     H  237   0.000000   0.000000   0.000000   0.000000   0.000000   0.000000
     H  238   0.000000   0.000000   0.000000   0.000000   0.000000   0.000000
     H  239   0.000000   0.000000   0.000000   0.000000   0.000000   0.000000
     H  240   0.000000   0.000000   0.000000   0.000000   0.000000   0.000000
     H  241   0.000000   0.000000   0.000000   0.000000   0.000000   0.000000
     H  242   0.000000   0.000000   0.000000   0.000000   0.000000   0.000000
     H  243   0.000000   0.000000   0.000000   0.000000   0.000000   0.000000
     H  244   0.000000   0.000000   0.000000   0.000000   0.000000   0.000000
     H  245   0.000000   0.000000   0.000000   0.000000   0.000000   0.000000
     H  246   0.000000   0.000000   0.000000   0.000000   0.000000   0.000000
     H  247   0.000000   0.000000   0.000000   0.000000   0.000000   0.000000
     H  248   0.000000   0.000000   0.000000   0.000000   0.000000   0.000000
     H  249   0.000000   0.000000   0.000000   0.000000   0.000000   0.000000
     H  250   0.000000   0.000000   0.000000   0.000000   0.000000   0.000000
     H  251   0.000000   0.000000   0.000000   0.000000   0.000000   0.000000
     H  252   0.000000   0.000000   0.000000   0.000000   0.000000   0.000000
     H  253   0.000000   0.000000   0.000000   0.000000   0.000000   0.000000
     H  254   0.000000   0.000000   0.000000   0.000000   0.000000   0.000000
     H  255   0.000000   0.000000   0.000000   0.000000   0.000000   0.000000
     H  256   0.000000   0.000000   0.000000   0.000000   0.000000   0.000000
     H  257   0.000000   0.000000   0.000000   0.000000   0.000000   0.000000
     H  258   0.000000   0.000000   0.000000   0.000000   0.000000   0.000000
     H  259   0.000000   0.000000   0.000000   0.000000   0.000000   0.000000
     H  260   0.000000   0.000000   0.000000   0.000000   0.000000   0.000000
     H  261   0.000000   0.000000   0.000000   0.000000   0.000000   0.000000
     H  262   0.000000   0.000000   0.000000   0.000000   0.000000   0.000000
     H  263   0.000001   0.000000   0.000000   0.000000   0.000000   0.000000
     H  264   0.000000   0.000000   0.000000   0.000000   0.000000   0.000000
     H  265   0.000000   0.000000   0.000000   0.000000   0.000000   0.000000
     H  266   0.000000   0.000000   0.000000   0.000000   0.000000   0.000000
     H  267   0.000000   0.000000   0.000000   0.000000   0.000000   0.000000
     H  268   0.000000   0.000000   0.000000   0.000000   0.000000   0.000000
     H  269   0.000000   0.000000   0.000000   0.000000   0.000000   0.000000
     H  270   0.000000   0.000000   0.000000   0.000000   0.000000   0.000000
     H  271   0.000000   0.000000   0.000000   0.000000   0.000000   0.000000
     H  272   0.000000   0.000000   0.000000   0.000000   0.000000   0.000000
     H  273   0.000000   0.000000   0.000000   0.000000   0.000000   0.000000
     H  274   0.000000   0.000000   0.000000   0.000000   0.000000   0.000000
     H  275   0.000000   0.000000   0.000000   0.000000   0.000000   0.000000
     H  276   0.000000   0.000000   0.000000   0.000000   0.000000   0.000000


                  C 43       C 44       C 45       C 46       C 47       C 48
 ------------------------------------------------------------------------------
     H  277   0.000000   0.000000   0.000000   0.000000   0.000000   0.000000
     H  278   0.000000   0.000000   0.000000   0.000000   0.000000   0.000000
     H  279   0.000000   0.000000   0.000000   0.000000   0.000000   0.000000
     H  280   0.000000   0.000000   0.000000   0.000000   0.000000   0.000000
     H  281   0.000000   0.000000   0.000000   0.000000   0.000000   0.000000
     H  282   0.000000   0.000000   0.000000   0.000000   0.000000   0.000000
     H  283   0.000000   0.000000   0.000000   0.000000   0.000000   0.000000
     H  284   0.000000   0.000000   0.000000   0.000000   0.000000   0.000000
     H  285   0.000000   0.000000   0.000000   0.000000   0.000001   0.000004
     H  286   0.000000   0.000000   0.000000   0.000000   0.000000   0.000001
     H  287   0.000000   0.000000   0.000000   0.000000   0.000000   0.000000
     H  288   0.000000   0.000000   0.000000   0.000000   0.000000   0.000000
     H  289   0.000000   0.000000   0.000000   0.000000   0.000000   0.000000
     H  290   0.000000   0.000000   0.000000   0.000000   0.000000   0.000000
     H  291   0.000000   0.000000   0.000000   0.000000   0.000000   0.000000
     H  292   0.000000   0.000000   0.000000   0.000000   0.000000   0.000000
     H  293   0.000000   0.000000   0.000000   0.000000   0.000000   0.000000
     H  294   0.000000   0.000000   0.000000   0.000000   0.000000   0.000000
     H  295   0.000000   0.000000   0.000000   0.000000   0.000000   0.000000
     H  296   0.000000   0.000000   0.000000   0.000000   0.000000   0.000000
     H  297   0.000000   0.000000   0.000000   0.000000   0.000000   0.000000
     H  298   0.000000   0.000000   0.000000   0.000000   0.000000   0.000000
     H  299   0.000000   0.000000   0.000000   0.000000   0.000000   0.000000
     H  300   0.000000   0.000000   0.000000   0.000000   0.000000   0.000000
     H  301   0.000000   0.000000   0.000000   0.000000   0.000000   0.000000
     H  302   0.000000   0.000000   0.000000   0.000000   0.000000   0.000001
     H  303   0.000000   0.000000   0.000000   0.000000   0.000000   0.000002
     H  304   0.000000   0.000000   0.000000   0.000000   0.000000   0.000000


                  C 49       C 50       C 51       C 52       C 53       C 54
 ------------------------------------------------------------------------------
     C   49   3.944323
     C   50   0.003841   3.940837
     C   51   0.004479   0.004641   3.943039
     C   52   0.000327   0.000215   0.966633   3.959873
     C   53   0.000006   0.000025   0.024143   0.002790   3.880823
     C   54   0.000005   0.000033   0.007811   0.003158   1.870223   3.926230
     C   55   0.000092   0.000296   0.910369   0.005330   0.009085   0.987438
     C   56   0.000002   0.000002   0.000773   0.000445   1.867332   0.028496
     C   57   0.000039   0.000021   0.006922   0.001472   0.066469   0.006887
     C   58   0.000464   0.000042   0.966571   0.006045   0.009366   0.007446
     C   59   0.000221   0.000674   0.005374   0.001888   0.000437   0.001691
     C   60   0.000000   0.000000   0.000001   0.000000   0.000001   0.000000
     C   61   0.000000   0.000000   0.000000   0.000000   0.000001   0.000001
     C   62   0.000000   0.000000   0.000004   0.000000   0.000002   0.000001
     C   63   0.000000   0.000000   0.000000   0.000000   0.000001   0.000002
     C   64   0.000000   0.000000   0.000003   0.000001   0.000021   0.000014
     C   65   0.000003   0.000009   0.000556   0.000053   0.000008   0.000020
     C   66   0.000012   0.000027   0.005830   0.000271   0.000603   0.000333
     C   67   0.000002   0.000017   0.000046   0.000000   0.000002   0.000003
     C   68   0.000000   0.000000   0.000000   0.000000   0.000000   0.000000
     C   69   0.000000   0.000000   0.000000   0.000000   0.000000   0.000000
     C   70   0.000000   0.000000   0.000000   0.000000   0.000000   0.000000
     C   71   0.000000   0.000000   0.000000   0.000000   0.000000   0.000000
     C   72   0.000000   0.000000   0.000000   0.000000   0.000000   0.000000
     C   73   0.000000   0.000000   0.000000   0.000000   0.000000   0.000000
     C   74   0.000000   0.000000   0.000000   0.000000   0.000000   0.000000
     C   75   0.000000   0.000000   0.000000   0.000000   0.000000   0.000000
     C   76   0.000000   0.000000   0.000000   0.000000   0.000000   0.000000
     C   77   0.000000   0.000000   0.000000   0.000000   0.000000   0.000000
     C   78   0.000000   0.000002   0.000000   0.000000   0.000000   0.000000
     C   79   0.000000   0.000000   0.000000   0.000000   0.000000   0.000000
     C   80   0.000000   0.000000   0.000000   0.000000   0.000000   0.000000
     C   81   0.000000   0.000000   0.000000   0.000000   0.000000   0.000000
     C   82   0.000000   0.000000   0.000000   0.000000   0.000000   0.000000
     C   83   0.000000   0.000000   0.000000   0.000000   0.000000   0.000000
     C   84   0.000000   0.000000   0.000000   0.000000   0.000000   0.000000
     C   85   0.000000   0.000000   0.000000   0.000000   0.000000   0.000000
     C   86   0.000000   0.000000   0.000000   0.000000   0.000000   0.000000
     C   87   0.000000   0.000000   0.000000   0.000000   0.000000   0.000000
     C   88   0.000000   0.000000   0.000000   0.000000   0.000000   0.000000
     C   89   0.000000   0.000000   0.000000   0.000000   0.000000   0.000000
     C   90   0.000000   0.000000   0.000000   0.000000   0.000000   0.000000
     C   91   0.000000   0.000000   0.000000   0.000000   0.000000   0.000000
     C   92   0.000000   0.000000   0.000000   0.000000   0.000000   0.000000
     C   93   0.000000   0.000000   0.000000   0.000000   0.000000   0.000000
     C   94   0.000000   0.000000   0.000000   0.000000   0.000000   0.000000


                  C 49       C 50       C 51       C 52       C 53       C 54
 ------------------------------------------------------------------------------
     C   95   0.000000   0.000000   0.000000   0.000000   0.000000   0.000000
     C   96   0.000000   0.000000   0.000000   0.000000   0.000000   0.000000
     C   97   0.000000   0.000000   0.000000   0.000000   0.000000   0.000000
     C   98   0.000000   0.000000   0.000000   0.000000   0.000000   0.000000
     C   99   0.000000   0.000000   0.000000   0.000000   0.000000   0.000000
     C  100   0.000000   0.000000   0.000000   0.000000   0.000000   0.000000
     C  101   0.000000   0.000000   0.000000   0.000000   0.000000   0.000000
     C  102   0.000000   0.000000   0.000000   0.000000   0.000000   0.000000
     C  103   0.000000   0.000000   0.000000   0.000000   0.000000   0.000000
     C  104   0.000000   0.000000   0.000000   0.000000   0.000000   0.000000
     C  105   0.000000   0.000000   0.000000   0.000000   0.000000   0.000000
     C  106   0.000000   0.000000   0.000000   0.000000   0.000000   0.000000
     C  107   0.000005   0.000000   0.000000   0.000001   0.000000   0.000000
     C  108   0.000000   0.000000   0.000000   0.000000   0.000000   0.000000
     C  109   0.000000   0.000000   0.000000   0.000000   0.000000   0.000000
     C  110   0.000000   0.000000   0.000000   0.000000   0.000000   0.000000
     C  111   0.000000   0.000000   0.000000   0.000000   0.000000   0.000000
     C  112   0.000000   0.000000   0.000000   0.000000   0.000000   0.000000
     C  113   0.000000   0.000000   0.000000   0.000000   0.000000   0.000000
     C  114   0.000000   0.000000   0.000000   0.000000   0.000000   0.000000
     C  115   0.000000   0.000000   0.000000   0.000000   0.000000   0.000000
     C  116   0.000000   0.000000   0.000000   0.000000   0.000000   0.000000
     C  117   0.000000   0.000000   0.000000   0.000000   0.000000   0.000000
     C  118   0.000000   0.000000   0.000000   0.000000   0.000000   0.000000
     C  119   0.000000   0.000000   0.000000   0.000000   0.000000   0.000000
     C  120   0.000000   0.000000   0.000000   0.000000   0.000000   0.000000
     C  121   0.000000   0.000000   0.000000   0.000000   0.000000   0.000000
     C  122   0.000000   0.000000   0.000000   0.000000   0.000000   0.000000
     C  123   0.000000   0.000000   0.000000   0.000000   0.000000   0.000000
     C  124   0.000000   0.000000   0.000000   0.000000   0.000000   0.000000
     C  125   0.000000   0.000000   0.000000   0.000000   0.000000   0.000000
     C  126   0.000000   0.000000   0.000000   0.000000   0.000000   0.000000
     C  127   0.000000   0.000000   0.000000   0.000000   0.000000   0.000000
     C  128   0.000000   0.000000   0.000000   0.000000   0.000000   0.000000
     C  129   0.000001   0.000000   0.000000   0.000000   0.000000   0.000000
     C  130   0.000000   0.000000   0.000000   0.000000   0.000000   0.000000
     C  131   0.000000   0.000000   0.000000   0.000000   0.000000   0.000000
     C  132   0.000002   0.000000   0.000000   0.000000   0.000000   0.000000
     C  133   0.000000   0.000002   0.000000   0.000000   0.000000   0.000000
     C  134   0.000001   0.000022   0.000002   0.000000   0.000000   0.000000
     C  135   0.000000   0.000000   0.000000   0.000000   0.000000   0.000000
     C  136   0.000000   0.000000   0.000000   0.000000   0.000000   0.000000
     C  137   0.000000   0.000000   0.000000   0.000000   0.000000   0.000000
     C  138   0.000000   0.000000   0.000000   0.000000   0.000000   0.000000
     C  139   0.000000   0.000000   0.000000   0.000000   0.000000   0.000000
     C  140   0.000000   0.000000   0.000000   0.000000   0.000000   0.000000
     C  141   0.000000   0.000000   0.000000   0.000000   0.000000   0.000000


                  C 49       C 50       C 51       C 52       C 53       C 54
 ------------------------------------------------------------------------------
     C  142   0.000000   0.000000   0.000000   0.000000   0.000000   0.000000
     C  143   0.000000   0.000000   0.000000   0.000000   0.000000   0.000000
     C  144   0.000000   0.000000   0.000000   0.000000   0.000000   0.000000
     C  145   0.000000   0.000000   0.000000   0.000000   0.000000   0.000000
     C  146   0.000000   0.000000   0.000000   0.000000   0.000000   0.000000
     C  147   0.000000   0.000000   0.000000   0.000000   0.000000   0.000000
     C  148   0.000000   0.000000   0.000000   0.000000   0.000000   0.000000
     C  149   0.000000   0.000000   0.000000   0.000000   0.000000   0.000000
     C  150   0.000000   0.000000   0.000000   0.000000   0.000000   0.000000
     C  151   0.000000   0.000000   0.000000   0.000000   0.000000   0.000000
     C  152   0.000000   0.000000   0.000000   0.000000   0.000000   0.000000
     C  153   0.000000   0.000000   0.000000   0.000000   0.000000   0.000000
     C  154   0.000000   0.000000   0.000000   0.000000   0.000000   0.000000
     C  155   0.000000   0.000000   0.000000   0.000000   0.000000   0.000000
     C  156   0.000000   0.000000   0.000000   0.000000   0.000000   0.000000
     C  157   0.000001   0.000000   0.000001   0.000000   0.000000   0.000000
     C  158   0.000000   0.000000   0.000001   0.000000   0.000000   0.000000
     C  159   0.000000   0.000000   0.000000   0.000000   0.000000   0.000000
     C  160   0.000000   0.000000   0.000000   0.000000   0.000000   0.000000
     C  161   0.000000   0.000000   0.000014   0.000001   0.000000   0.000000
     C  162   0.000002   0.000001   0.000000   0.000000   0.000000   0.000000
     N  163   0.000000   0.000000   0.000000   0.000000   0.000000   0.000000
     N  164   0.000000   0.000000   0.000000   0.000000   0.000000   0.000000
     N  165   0.000000   0.000000   0.000000   0.000000   0.000000   0.000000
     N  166   0.000001   0.000008   0.000000   0.000002   0.000000   0.000000
     N  167   0.000001   0.000001   0.000087   0.006061   0.000013   0.000006
     N  168   1.424405   1.440336   0.000245   0.001824   0.000194   0.000049
     N  169   0.000039   0.000040   0.016205   0.000632   0.012905   0.042794
     N  170   0.000000   0.000000   0.000003   0.000000   0.000005   0.000006
     N  171   0.000000   0.000000   0.000000   0.000000   0.000000   0.000000
     N  172   0.000000   0.000000   0.000000   0.000000   0.000000   0.000000
     N  173   0.000000   0.000000   0.000000   0.000000   0.000000   0.000000
     N  174   0.000000   0.000000   0.000000   0.000000   0.000000   0.000000
     N  175   0.000000   0.000000   0.000000   0.000000   0.000000   0.000000
     N  176   0.000000   0.000000   0.000000   0.000000   0.000000   0.000000
     N  177   0.000000   0.000000   0.000000   0.000000   0.000000   0.000000
     N  178   0.000000   0.000000   0.000000   0.000000   0.000000   0.000000
     N  179   0.000000   0.000000   0.000000   0.000000   0.000000   0.000000
     N  180   0.000000   0.000000   0.000000   0.000000   0.000000   0.000000
     N  181   0.000000   0.000000   0.000000   0.000000   0.000000   0.000000
     N  182   0.000000   0.000000   0.000000   0.000000   0.000000   0.000000
     H  183   0.000000   0.000000   0.000000   0.000000   0.000000   0.000000
     H  184   0.000000   0.000000   0.000000   0.000000   0.000000   0.000000
     H  185   0.000000   0.000000   0.000000   0.000000   0.000000   0.000000
     H  186   0.000000   0.000000   0.000000   0.000000   0.000000   0.000000
     H  187   0.000000   0.000000   0.000000   0.000000   0.000000   0.000000
     H  188   0.000000   0.000000   0.000000   0.000000   0.000000   0.000000


                  C 49       C 50       C 51       C 52       C 53       C 54
 ------------------------------------------------------------------------------
     H  189   0.000000   0.000000   0.000000   0.000000   0.000000   0.000000
     H  190   0.000000   0.000000   0.000000   0.000000   0.000000   0.000000
     H  191   0.000000   0.000000   0.000000   0.000000   0.000000   0.000000
     H  192   0.000000   0.000000   0.000000   0.000000   0.000000   0.000000
     H  193   0.000000   0.000000   0.000000   0.000000   0.000000   0.000000
     H  194   0.000000   0.000000   0.000000   0.000000   0.000000   0.000000
     H  195   0.000000   0.000000   0.000000   0.000000   0.000000   0.000000
     H  196   0.000000   0.000000   0.000000   0.000000   0.000000   0.000000
     H  197   0.000000   0.000000   0.000000   0.000000   0.000000   0.000000
     H  198   0.000000   0.000000   0.000000   0.000000   0.000000   0.000000
     H  199   0.000000   0.000000   0.000000   0.000000   0.000000   0.000000
     H  200   0.000000   0.000000   0.000000   0.000000   0.000000   0.000000
     H  201   0.000000   0.000000   0.000000   0.000003   0.000000   0.000000
     H  202   0.000000   0.000000   0.000000   0.000000   0.000000   0.000000
     H  203   0.000000   0.000000   0.000000   0.000000   0.000000   0.000000
     H  204   0.000039   0.000013   0.000000   0.000000   0.000000   0.000000
     H  205   0.000001   0.000017   0.000000   0.000000   0.000000   0.000000
     H  206   0.000000   0.000001   0.000000   0.000000   0.000000   0.000000
     H  207   0.000002   0.000005   0.000001   0.000030   0.000000   0.000000
     H  208   0.000000   0.000000   0.000000   0.000000   0.000000   0.000000
     H  209   0.000000   0.000000   0.000005   0.000104   0.000001   0.000008
     H  210   0.000000   0.000000   0.000000   0.000003   0.000000   0.000000
     H  211   0.000000   0.000000   0.000001   0.000004   0.000000   0.000000
     H  212   0.000000   0.000000   0.000001   0.000021   0.000000   0.000000
     H  213   0.000001   0.000017   0.005295   0.002131   0.000062   0.000028
     H  214   0.000001   0.000007   0.000009   0.003603   0.000000   0.000000
     H  215   0.000005   0.000068   0.000390   0.002025   0.000001   0.000000
     H  216   0.004617   0.000140   0.001818   0.000119   0.000052   0.000010
     H  217   0.955537   0.008399   0.000434   0.000001   0.000001   0.000000
     H  218   0.000031   0.000042   0.002450   0.970610   0.000269   0.004236
     H  219   0.000019   0.000018   0.002151   0.973440   0.000055   0.000113
     H  220   0.008415   0.953018   0.000452   0.000019   0.000005   0.000005
     H  221   0.000127   0.004706   0.001719   0.000023   0.000000   0.000003
     H  222   0.000000   0.000004   0.001751   0.000222   0.005348   0.947606
     H  223   0.000000   0.000001   0.000610   0.000036   0.007649   0.009510
     H  224   0.000043   0.000013   0.003747   0.001663   0.000161   0.001781
     H  225   0.000006   0.000018   0.002705   0.000014   0.000085   0.000159
     H  226   0.000005   0.000006   0.000014   0.000036   0.001925   0.004387
     H  227   0.000000   0.000000   0.000000   0.000000   0.000000   0.000000
     H  228   0.000000   0.000000   0.000000   0.000000   0.000000   0.000000
     H  229   0.000000   0.000000   0.000000   0.000000   0.000000   0.000000
     H  230   0.000000   0.000000   0.000092   0.000008   0.000007   0.000002
     H  231   0.000005   0.000015   0.000005   0.000011   0.000005   0.000028
     H  232   0.000000   0.000002   0.000004   0.000000   0.000000   0.000000
     H  233   0.000000   0.000000   0.000000   0.000000   0.000000   0.000000
     H  234   0.000000   0.000000   0.000000   0.000000   0.000000   0.000000
     H  235   0.000000   0.000000   0.000000   0.000000   0.000000   0.000000


                  C 49       C 50       C 51       C 52       C 53       C 54
 ------------------------------------------------------------------------------
     H  236   0.000000   0.000000   0.000000   0.000000   0.000000   0.000000
     H  237   0.000000   0.000000   0.000000   0.000000   0.000000   0.000000
     H  238   0.000000   0.000000   0.000000   0.000000   0.000000   0.000000
     H  239   0.000000   0.000000   0.000000   0.000000   0.000000   0.000000
     H  240   0.000000   0.000000   0.000000   0.000000   0.000000   0.000000
     H  241   0.000000   0.000000   0.000000   0.000000   0.000000   0.000000
     H  242   0.000000   0.000000   0.000000   0.000000   0.000000   0.000000
     H  243   0.000000   0.000000   0.000000   0.000000   0.000000   0.000000
     H  244   0.000000   0.000000   0.000000   0.000000   0.000000   0.000000
     H  245   0.000000   0.000000   0.000000   0.000000   0.000000   0.000000
     H  246   0.000000   0.000000   0.000000   0.000000   0.000000   0.000000
     H  247   0.000000   0.000000   0.000000   0.000000   0.000000   0.000000
     H  248   0.000000   0.000000   0.000000   0.000000   0.000000   0.000000
     H  249   0.000000   0.000000   0.000000   0.000000   0.000000   0.000000
     H  250   0.000000   0.000000   0.000000   0.000000   0.000000   0.000000
     H  251   0.000000   0.000000   0.000000   0.000000   0.000000   0.000000
     H  252   0.000000   0.000000   0.000000   0.000000   0.000000   0.000000
     H  253   0.000000   0.000000   0.000000   0.000000   0.000000   0.000000
     H  254   0.000000   0.000000   0.000000   0.000000   0.000000   0.000000
     H  255   0.000000   0.000000   0.000000   0.000000   0.000000   0.000000
     H  256   0.000000   0.000000   0.000000   0.000000   0.000000   0.000000
     H  257   0.000000   0.000000   0.000000   0.000000   0.000000   0.000000
     H  258   0.000000   0.000000   0.000000   0.000000   0.000000   0.000000
     H  259   0.000000   0.000000   0.000000   0.000000   0.000000   0.000000
     H  260   0.000000   0.000000   0.000000   0.000000   0.000000   0.000000
     H  261   0.000000   0.000000   0.000000   0.000000   0.000000   0.000000
     H  262   0.000000   0.000000   0.000000   0.000000   0.000000   0.000000
     H  263   0.000000   0.000000   0.000000   0.000000   0.000000   0.000000
     H  264   0.000000   0.000000   0.000000   0.000000   0.000000   0.000000
     H  265   0.000000   0.000000   0.000000   0.000000   0.000000   0.000000
     H  266   0.000000   0.000000   0.000000   0.000000   0.000000   0.000000
     H  267   0.000000   0.000000   0.000000   0.000000   0.000000   0.000000
     H  268   0.000000   0.000000   0.000000   0.000000   0.000000   0.000000
     H  269   0.000000   0.000000   0.000000   0.000000   0.000000   0.000000
     H  270   0.000000   0.000000   0.000000   0.000000   0.000000   0.000000
     H  271   0.000000   0.000000   0.000000   0.000000   0.000000   0.000000
     H  272   0.000000   0.000000   0.000000   0.000000   0.000000   0.000000
     H  273   0.000000   0.000000   0.000000   0.000000   0.000000   0.000000
     H  274   0.000000   0.000000   0.000000   0.000000   0.000000   0.000000
     H  275   0.000000   0.000000   0.000000   0.000000   0.000000   0.000000
     H  276   0.000000   0.000000   0.000000   0.000000   0.000000   0.000000
     H  277   0.000000   0.000000   0.000000   0.000000   0.000000   0.000000
     H  278   0.000000   0.000000   0.000000   0.000000   0.000000   0.000000
     H  279   0.000000   0.000000   0.000000   0.000000   0.000000   0.000000
     H  280   0.000000   0.000000   0.000000   0.000000   0.000000   0.000000
     H  281   0.000000   0.000000   0.000000   0.000000   0.000000   0.000000
     H  282   0.000000   0.000000   0.000000   0.000000   0.000000   0.000000


                  C 49       C 50       C 51       C 52       C 53       C 54
 ------------------------------------------------------------------------------
     H  283   0.000000   0.000000   0.000000   0.000000   0.000000   0.000000
     H  284   0.000000   0.000000   0.000000   0.000000   0.000000   0.000000
     H  285   0.000000   0.000000   0.000000   0.000000   0.000000   0.000000
     H  286   0.000000   0.000000   0.000000   0.000000   0.000000   0.000000
     H  287   0.000000   0.000000   0.000000   0.000000   0.000000   0.000000
     H  288   0.000000   0.000000   0.000000   0.000000   0.000000   0.000000
     H  289   0.000000   0.000000   0.000000   0.000000   0.000000   0.000000
     H  290   0.000000   0.000000   0.000000   0.000000   0.000000   0.000000
     H  291   0.000000   0.000000   0.000000   0.000000   0.000000   0.000000
     H  292   0.000000   0.000000   0.000000   0.000000   0.000000   0.000000
     H  293   0.000000   0.000000   0.000000   0.000000   0.000000   0.000000
     H  294   0.000000   0.000000   0.000000   0.000000   0.000000   0.000000
     H  295   0.000000   0.000000   0.000000   0.000000   0.000000   0.000000
     H  296   0.000000   0.000000   0.000000   0.000000   0.000000   0.000000
     H  297   0.000000   0.000000   0.000000   0.000000   0.000000   0.000000
     H  298   0.000000   0.000000   0.000000   0.000000   0.000000   0.000000
     H  299   0.000000   0.000000   0.000000   0.000000   0.000000   0.000000
     H  300   0.000000   0.000000   0.000000   0.000000   0.000000   0.000000
     H  301   0.000000   0.000000   0.000000   0.000000   0.000000   0.000000
     H  302   0.000000   0.000000   0.000000   0.000000   0.000000   0.000000
     H  303   0.000000   0.000000   0.000000   0.000000   0.000000   0.000000
     H  304   0.000000   0.000000   0.000000   0.000000   0.000000   0.000000


                  C 55       C 56       C 57       C 58       C 59       C 60
 ------------------------------------------------------------------------------
     C   55   3.943935
     C   56   0.037321   3.920132
     C   57   0.957334   0.006291   3.919429
     C   58   0.931819   0.003390   0.007824   3.946265
     C   59   0.004296   0.000363   0.002858   1.000284   3.949851
     C   60   0.000035   0.000002   0.000019   0.000042   0.000692   3.887334
     C   61   0.000013   0.000002   0.000036   0.000010   0.000236   2.293758
     C   62   0.000055   0.000002   0.000016   0.000108   0.001297   0.048707
     C   63   0.000013   0.000003   0.000171   0.000003   0.000196   1.307909
     C   64   0.000523   0.000013   0.000072   0.000116   0.015272   0.121532
     C   65   0.000046   0.000006   0.000047   0.007622   0.005791   0.005896
     C   66   0.021747   0.000332   0.001462   0.006287   1.932674   0.001825
     C   67   0.000052   0.000002   0.000014   0.000310   0.010175   0.001887
     C   68   0.000000   0.000000   0.000000   0.000000   0.000000   0.000000
     C   69   0.000000   0.000000   0.000000   0.000000   0.000000   0.000000
     C   70   0.000000   0.000000   0.000000   0.000000   0.000000   0.000000
     C   71   0.000000   0.000000   0.000000   0.000000   0.000000   0.000000
     C   72   0.000000   0.000000   0.000000   0.000000   0.000000   0.000000
     C   73   0.000000   0.000000   0.000000   0.000000   0.000000   0.000000
     C   74   0.000000   0.000000   0.000000   0.000000   0.000000   0.000000
     C   75   0.000000   0.000000   0.000000   0.000000   0.000000   0.000001
     C   76   0.000000   0.000000   0.000000   0.000000   0.000000   0.000000
     C   77   0.000000   0.000000   0.000000   0.000000   0.000000   0.000000
     C   78   0.000000   0.000000   0.000000   0.000000   0.000001   0.000000
     C   79   0.000000   0.000000   0.000000   0.000000   0.000000   0.000000
     C   80   0.000000   0.000000   0.000000   0.000000   0.000000   0.000000
     C   81   0.000000   0.000000   0.000000   0.000000   0.000000   0.000000
     C   82   0.000000   0.000000   0.000000   0.000000   0.000000   0.000000
     C   83   0.000000   0.000000   0.000000   0.000000   0.000000   0.000000
     C   84   0.000000   0.000000   0.000000   0.000000   0.000000   0.000000
     C   85   0.000000   0.000000   0.000000   0.000000   0.000000   0.000000
     C   86   0.000000   0.000000   0.000000   0.000000   0.000000   0.000000
     C   87   0.000000   0.000000   0.000000   0.000000   0.000000   0.000000
     C   88   0.000000   0.000000   0.000000   0.000000   0.000000   0.000000
     C   89   0.000000   0.000000   0.000000   0.000000   0.000000   0.000000
     C   90   0.000000   0.000000   0.000000   0.000000   0.000000   0.000000
     C   91   0.000000   0.000000   0.000000   0.000000   0.000000   0.000000
     C   92   0.000000   0.000000   0.000000   0.000000   0.000000   0.000000
     C   93   0.000000   0.000000   0.000000   0.000000   0.000000   0.000000
     C   94   0.000000   0.000000   0.000000   0.000000   0.000000   0.000000
     C   95   0.000000   0.000000   0.000000   0.000000   0.000000   0.000000
     C   96   0.000000   0.000000   0.000000   0.000000   0.000000   0.000000
     C   97   0.000000   0.000000   0.000000   0.000000   0.000000   0.000000
     C   98   0.000000   0.000000   0.000000   0.000000   0.000000   0.000000
     C   99   0.000000   0.000000   0.000000   0.000000   0.000000   0.000000
     C  100   0.000000   0.000000   0.000000   0.000000   0.000000   0.000000


                  C 55       C 56       C 57       C 58       C 59       C 60
 ------------------------------------------------------------------------------
     C  101   0.000000   0.000000   0.000000   0.000000   0.000000   0.000000
     C  102   0.000000   0.000000   0.000000   0.000000   0.000000   0.000000
     C  103   0.000000   0.000000   0.000000   0.000000   0.000000   0.000000
     C  104   0.000000   0.000000   0.000000   0.000000   0.000000   0.000000
     C  105   0.000000   0.000000   0.000000   0.000000   0.000000   0.000000
     C  106   0.000000   0.000000   0.000000   0.000000   0.000000   0.000000
     C  107   0.000000   0.000000   0.000000   0.000000   0.000000   0.000000
     C  108   0.000000   0.000000   0.000000   0.000000   0.000000   0.000000
     C  109   0.000000   0.000000   0.000000   0.000000   0.000000   0.000000
     C  110   0.000000   0.000000   0.000000   0.000000   0.000000   0.000000
     C  111   0.000000   0.000000   0.000000   0.000000   0.000000   0.000000
     C  112   0.000000   0.000000   0.000000   0.000000   0.000000   0.000000
     C  113   0.000000   0.000000   0.000000   0.000000   0.000000   0.000000
     C  114   0.000000   0.000000   0.000000   0.000000   0.000000   0.000000
     C  115   0.000000   0.000000   0.000000   0.000000   0.000000   0.000000
     C  116   0.000000   0.000000   0.000000   0.000000   0.000000   0.000000
     C  117   0.000000   0.000000   0.000000   0.000000   0.000000   0.000000
     C  118   0.000000   0.000000   0.000000   0.000000   0.000000   0.000000
     C  119   0.000000   0.000000   0.000000   0.000000   0.000000   0.000000
     C  120   0.000000   0.000000   0.000000   0.000000   0.000000   0.000000
     C  121   0.000000   0.000000   0.000000   0.000000   0.000000   0.000000
     C  122   0.000000   0.000000   0.000000   0.000000   0.000000   0.000000
     C  123   0.000000   0.000000   0.000000   0.000000   0.000000   0.000000
     C  124   0.000000   0.000000   0.000000   0.000000   0.000000   0.000000
     C  125   0.000000   0.000000   0.000000   0.000000   0.000000   0.000000
     C  126   0.000000   0.000000   0.000000   0.000000   0.000000   0.000000
     C  127   0.000000   0.000000   0.000000   0.000000   0.000000   0.000000
     C  128   0.000000   0.000000   0.000000   0.000000   0.000000   0.000000
     C  129   0.000000   0.000000   0.000000   0.000000   0.000000   0.000000
     C  130   0.000000   0.000000   0.000000   0.000000   0.000000   0.000000
     C  131   0.000000   0.000000   0.000000   0.000000   0.000001   0.000000
     C  132   0.000000   0.000000   0.000000   0.000000   0.000005   0.000013
     C  133   0.000000   0.000000   0.000000   0.000000   0.000002   0.000001
     C  134   0.000000   0.000000   0.000000   0.000004   0.000200   0.000035
     C  135   0.000000   0.000000   0.000000   0.000000   0.000000   0.000000
     C  136   0.000000   0.000000   0.000000   0.000000   0.000000   0.000000
     C  137   0.000000   0.000000   0.000000   0.000000   0.000000   0.000000
     C  138   0.000000   0.000000   0.000000   0.000000   0.000000   0.000000
     C  139   0.000000   0.000000   0.000000   0.000000   0.000000   0.000000
     C  140   0.000000   0.000000   0.000000   0.000000   0.000000   0.000000
     C  141   0.000000   0.000000   0.000000   0.000000   0.000000   0.000000
     C  142   0.000000   0.000000   0.000000   0.000000   0.000000   0.000000
     C  143   0.000000   0.000000   0.000000   0.000000   0.000000   0.000002
     C  144   0.000000   0.000000   0.000000   0.000000   0.000000   0.000000
     C  145   0.000000   0.000000   0.000000   0.000000   0.000000   0.000000
     C  146   0.000000   0.000000   0.000000   0.000000   0.000000   0.000000
     C  147   0.000000   0.000000   0.000000   0.000000   0.000000   0.000000


                  C 55       C 56       C 57       C 58       C 59       C 60
 ------------------------------------------------------------------------------
     C  148   0.000000   0.000000   0.000000   0.000000   0.000000   0.000000
     C  149   0.000000   0.000000   0.000000   0.000000   0.000000   0.000485
     C  150   0.000000   0.000000   0.000000   0.000000   0.000000   0.000030
     C  151   0.000000   0.000000   0.000000   0.000000   0.000000   0.000385
     C  152   0.000000   0.000000   0.000000   0.000000   0.000001   0.001250
     C  153   0.000000   0.000000   0.000000   0.000000   0.000001   0.001435
     C  154   0.000000   0.000000   0.000000   0.000000   0.000000   0.000006
     C  155   0.000000   0.000000   0.000000   0.000000   0.000000   0.000000
     C  156   0.000000   0.000000   0.000000   0.000000   0.000008   0.000042
     C  157   0.000000   0.000000   0.000000   0.000000   0.000026   0.000042
     C  158   0.000000   0.000000   0.000000   0.000002   0.000056   0.000093
     C  159   0.000000   0.000000   0.000000   0.000000   0.000008   0.000186
     C  160   0.000000   0.000000   0.000000   0.000000   0.000010   0.000040
     C  161   0.000008   0.000000   0.000000   0.000007   0.000412   0.000075
     C  162   0.000001   0.000000   0.000001   0.000005   0.000052   0.000323
     N  163   0.000000   0.000000   0.000000   0.000000   0.000000   0.000000
     N  164   0.000000   0.000000   0.000000   0.000000   0.000000   0.000000
     N  165   0.000000   0.000000   0.000000   0.000000   0.000000   0.000000
     N  166   0.000000   0.000000   0.000000   0.000000   0.000000   0.000000
     N  167   0.000133   0.000001   0.000005   0.000860   0.000011   0.000000
     N  168   0.001825   0.000008   0.000027   0.000116   0.000100   0.000000
     N  169   0.024753   1.001813   1.907192   0.010222   0.000244   0.000002
     N  170   0.000033   0.000013   0.000506   0.000060   0.000641   0.049246
     N  171   0.000000   0.000000   0.000000   0.000000   0.000000   0.000000
     N  172   0.000000   0.000000   0.000000   0.000000   0.000000   0.000000
     N  173   0.000000   0.000000   0.000000   0.000000   0.000000   0.000000
     N  174   0.000000   0.000000   0.000000   0.000000   0.000000   0.000000
     N  175   0.000000   0.000000   0.000000   0.000000   0.000000   0.000000
     N  176   0.000000   0.000000   0.000000   0.000000   0.000000   0.000000
     N  177   0.000000   0.000000   0.000000   0.000000   0.000000   0.000000
     N  178   0.000000   0.000000   0.000000   0.000000   0.000000   0.000000
     N  179   0.000000   0.000000   0.000000   0.000000   0.000000   0.000000
     N  180   0.000000   0.000000   0.000000   0.000000   0.000000   0.000000
     N  181   0.000000   0.000000   0.000000   0.000000   0.000008   0.029288
     N  182   0.000000   0.000000   0.000000   0.000000   0.000006   0.000167
     H  183   0.000000   0.000000   0.000000   0.000000   0.000000   0.000000
     H  184   0.000000   0.000000   0.000000   0.000000   0.000000   0.000000
     H  185   0.000000   0.000000   0.000000   0.000000   0.000000   0.000000
     H  186   0.000000   0.000000   0.000000   0.000000   0.000000   0.000000
     H  187   0.000000   0.000000   0.000000   0.000000   0.000000   0.000000
     H  188   0.000000   0.000000   0.000000   0.000000   0.000000   0.000000
     H  189   0.000000   0.000000   0.000000   0.000000   0.000000   0.000000
     H  190   0.000000   0.000000   0.000000   0.000000   0.000000   0.000000
     H  191   0.000000   0.000000   0.000000   0.000000   0.000000   0.000000
     H  192   0.000000   0.000000   0.000000   0.000000   0.000000   0.000000
     H  193   0.000000   0.000000   0.000000   0.000000   0.000000   0.000000
     H  194   0.000000   0.000000   0.000000   0.000000   0.000000   0.000000


                  C 55       C 56       C 57       C 58       C 59       C 60
 ------------------------------------------------------------------------------
     H  195   0.000000   0.000000   0.000000   0.000000   0.000000   0.000000
     H  196   0.000000   0.000000   0.000000   0.000000   0.000000   0.000000
     H  197   0.000000   0.000000   0.000000   0.000000   0.000000   0.000000
     H  198   0.000000   0.000000   0.000000   0.000000   0.000000   0.000000
     H  199   0.000000   0.000000   0.000000   0.000000   0.000000   0.000000
     H  200   0.000000   0.000000   0.000000   0.000000   0.000000   0.000000
     H  201   0.000000   0.000000   0.000000   0.000000   0.000000   0.000000
     H  202   0.000000   0.000000   0.000000   0.000000   0.000000   0.000000
     H  203   0.000000   0.000000   0.000000   0.000000   0.000000   0.000000
     H  204   0.000000   0.000000   0.000000   0.000000   0.000000   0.000000
     H  205   0.000000   0.000000   0.000000   0.000000   0.000000   0.000000
     H  206   0.000000   0.000000   0.000000   0.000000   0.000000   0.000000
     H  207   0.000000   0.000000   0.000000   0.000001   0.000000   0.000000
     H  208   0.000000   0.000000   0.000000   0.000000   0.000000   0.000000
     H  209   0.000000   0.000000   0.000000   0.000056   0.000001   0.000000
     H  210   0.000000   0.000000   0.000000   0.000002   0.000000   0.000000
     H  211   0.000000   0.000000   0.000000   0.000000   0.000000   0.000000
     H  212   0.000000   0.000000   0.000000   0.000005   0.000001   0.000000
     H  213   0.000282   0.000013   0.000039   0.000005   0.000011   0.000000
     H  214   0.000036   0.000000   0.000002   0.000009   0.000000   0.000000
     H  215   0.000018   0.000000   0.000002   0.000017   0.000001   0.000000
     H  216   0.000264   0.000157   0.000196   0.000004   0.000018   0.000000
     H  217   0.000011   0.000001   0.000005   0.000100   0.000003   0.000000
     H  218   0.001750   0.000014   0.000053   0.000009   0.000007   0.000000
     H  219   0.000019   0.000003   0.000003   0.005518   0.000243   0.000000
     H  220   0.000059   0.000000   0.000001   0.000018   0.000010   0.000000
     H  221   0.000011   0.000001   0.000018   0.000352   0.000254   0.000000
     H  222   0.007966   0.013424   0.002015   0.002266   0.000008   0.000000
     H  223   0.000126   0.947608   0.007508   0.000064   0.000003   0.000000
     H  224   0.003471   0.000085   0.001868   0.947960   0.003479   0.000008
     H  225   0.001226   0.000046   0.000118   0.006343   0.931811   0.000016
     H  226   0.011366   0.011888   0.939020   0.000320   0.001978   0.000001
     H  227   0.000001   0.000000   0.000000   0.000000   0.000034   0.006731
     H  228   0.000000   0.000000   0.000000   0.000000   0.000001   0.004904
     H  229   0.000000   0.000000   0.000001   0.000000   0.000002   0.009853
     H  230   0.000211   0.000003   0.000016   0.000222   0.008137   0.000058
     H  231   0.000109   0.000007   0.000041   0.003054   0.005102   0.000020
     H  232   0.000001   0.000000   0.000001   0.000040   0.000428   0.000022
     H  233   0.000000   0.000000   0.000000   0.000000   0.000000   0.000000
     H  234   0.000000   0.000000   0.000000   0.000000   0.000000   0.000000
     H  235   0.000000   0.000000   0.000000   0.000000   0.000000   0.000000
     H  236   0.000000   0.000000   0.000000   0.000000   0.000000   0.000000
     H  237   0.000000   0.000000   0.000000   0.000000   0.000000   0.000000
     H  238   0.000000   0.000000   0.000000   0.000000   0.000000   0.000000
     H  239   0.000000   0.000000   0.000000   0.000000   0.000000   0.000000
     H  240   0.000000   0.000000   0.000000   0.000000   0.000000   0.000000
     H  241   0.000000   0.000000   0.000000   0.000000   0.000000   0.000000


                  C 55       C 56       C 57       C 58       C 59       C 60
 ------------------------------------------------------------------------------
     H  242   0.000000   0.000000   0.000000   0.000000   0.000000   0.000000
     H  243   0.000000   0.000000   0.000000   0.000000   0.000000   0.000000
     H  244   0.000000   0.000000   0.000000   0.000000   0.000000   0.000000
     H  245   0.000000   0.000000   0.000000   0.000000   0.000000   0.000000
     H  246   0.000000   0.000000   0.000000   0.000000   0.000000   0.000000
     H  247   0.000000   0.000000   0.000000   0.000000   0.000000   0.000000
     H  248   0.000000   0.000000   0.000000   0.000000   0.000000   0.000000
     H  249   0.000000   0.000000   0.000000   0.000000   0.000000   0.000000
     H  250   0.000000   0.000000   0.000000   0.000000   0.000000   0.000000
     H  251   0.000000   0.000000   0.000000   0.000000   0.000000   0.000000
     H  252   0.000000   0.000000   0.000000   0.000000   0.000000   0.000000
     H  253   0.000000   0.000000   0.000000   0.000000   0.000000   0.000000
     H  254   0.000000   0.000000   0.000000   0.000000   0.000000   0.000000
     H  255   0.000000   0.000000   0.000000   0.000000   0.000000   0.000000
     H  256   0.000000   0.000000   0.000000   0.000000   0.000000   0.000000
     H  257   0.000000   0.000000   0.000000   0.000000   0.000000   0.000000
     H  258   0.000000   0.000000   0.000000   0.000000   0.000000   0.000000
     H  259   0.000000   0.000000   0.000000   0.000000   0.000000   0.000000
     H  260   0.000000   0.000000   0.000000   0.000000   0.000000   0.000000
     H  261   0.000000   0.000000   0.000000   0.000000   0.000000   0.000000
     H  262   0.000000   0.000000   0.000000   0.000000   0.000000   0.000000
     H  263   0.000000   0.000000   0.000000   0.000000   0.000000   0.000000
     H  264   0.000000   0.000000   0.000000   0.000000   0.000000   0.000000
     H  265   0.000000   0.000000   0.000000   0.000000   0.000000   0.000000
     H  266   0.000000   0.000000   0.000000   0.000000   0.000000   0.000000
     H  267   0.000000   0.000000   0.000000   0.000000   0.000000   0.000000
     H  268   0.000000   0.000000   0.000000   0.000000   0.000000   0.000000
     H  269   0.000000   0.000000   0.000000   0.000000   0.000000   0.000000
     H  270   0.000000   0.000000   0.000000   0.000000   0.000000   0.000000
     H  271   0.000000   0.000000   0.000000   0.000000   0.000000   0.000000
     H  272   0.000000   0.000000   0.000000   0.000000   0.000000   0.000000
     H  273   0.000000   0.000000   0.000000   0.000000   0.000000   0.000000
     H  274   0.000000   0.000000   0.000000   0.000000   0.000000   0.000000
     H  275   0.000000   0.000000   0.000000   0.000000   0.000000   0.000000
     H  276   0.000000   0.000000   0.000000   0.000000   0.000000   0.000000
     H  277   0.000000   0.000000   0.000000   0.000000   0.000000   0.000000
     H  278   0.000000   0.000000   0.000000   0.000000   0.000000   0.000000
     H  279   0.000000   0.000000   0.000000   0.000000   0.000000   0.000000
     H  280   0.000000   0.000000   0.000000   0.000000   0.000000   0.000000
     H  281   0.000000   0.000000   0.000000   0.000000   0.000000   0.000000
     H  282   0.000000   0.000000   0.000000   0.000000   0.000000   0.000000
     H  283   0.000000   0.000000   0.000000   0.000000   0.000000   0.000000
     H  284   0.000000   0.000000   0.000000   0.000000   0.000000   0.000000
     H  285   0.000000   0.000000   0.000000   0.000000   0.000016   0.000002
     H  286   0.000000   0.000000   0.000000   0.000000   0.000006   0.000000
     H  287   0.000000   0.000000   0.000000   0.000000   0.000000   0.000000
     H  288   0.000000   0.000000   0.000000   0.000000   0.000000   0.000000


                  C 55       C 56       C 57       C 58       C 59       C 60
 ------------------------------------------------------------------------------
     H  289   0.000000   0.000000   0.000000   0.000000   0.000000   0.000000
     H  290   0.000000   0.000000   0.000000   0.000000   0.000000   0.000000
     H  291   0.000000   0.000000   0.000000   0.000000   0.000000   0.000000
     H  292   0.000000   0.000000   0.000000   0.000000   0.000000   0.000000
     H  293   0.000000   0.000000   0.000000   0.000000   0.000000   0.000000
     H  294   0.000000   0.000000   0.000000   0.000000   0.000000   0.000000
     H  295   0.000000   0.000000   0.000000   0.000000   0.000000   0.000000
     H  296   0.000000   0.000000   0.000000   0.000000   0.000000   0.000065
     H  297   0.000000   0.000000   0.000000   0.000000   0.000000   0.000000
     H  298   0.000000   0.000000   0.000000   0.000000   0.000000   0.000089
     H  299   0.000000   0.000000   0.000000   0.000000   0.000000   0.000081
     H  300   0.000000   0.000000   0.000000   0.000000   0.000001   0.000001
     H  301   0.000000   0.000000   0.000000   0.000000   0.000000   0.000001
     H  302   0.000000   0.000000   0.000000   0.000004   0.000031   0.000004
     H  303   0.000000   0.000000   0.000000   0.000002   0.000045   0.000006
     H  304   0.000000   0.000000   0.000000   0.000000   0.000000   0.000001


                  C 61       C 62       C 63       C 64       C 65       C 66
 ------------------------------------------------------------------------------
     C   61   3.856631
     C   62   1.294395   3.925331
     C   63   0.023606   0.135733   3.913105
     C   64   0.005885   1.432378   0.007186   3.931958
     C   65   0.004871   0.012150   0.007111   0.946661   3.955133
     C   66   0.000304   0.005963   0.000086   0.005605   0.979188   3.953389
     C   67   0.000276   0.005987   0.000113   0.004202   0.973044   0.002698
     C   68   0.000000   0.000000   0.000000   0.000000   0.000000   0.000000
     C   69   0.000000   0.000000   0.000000   0.000000   0.000000   0.000000
     C   70   0.000000   0.000000   0.000000   0.000000   0.000000   0.000000
     C   71   0.000000   0.000000   0.000000   0.000000   0.000000   0.000000
     C   72   0.000000   0.000000   0.000000   0.000000   0.000000   0.000000
     C   73   0.000000   0.000000   0.000000   0.000000   0.000000   0.000000
     C   74   0.000000   0.000000   0.000000   0.000000   0.000000   0.000000
     C   75   0.000000   0.000001   0.000003   0.000002   0.000007   0.000000
     C   76   0.000000   0.000000   0.000003   0.000000   0.000000   0.000000
     C   77   0.000000   0.000000   0.000000   0.000000   0.000000   0.000000
     C   78   0.000000   0.000000   0.000000   0.000001   0.000029   0.000003
     C   79   0.000000   0.000000   0.000000   0.000000   0.000001   0.000000
     C   80   0.000000   0.000000   0.000000   0.000000   0.000000   0.000000
     C   81   0.000000   0.000000   0.000000   0.000000   0.000000   0.000000
     C   82   0.000000   0.000000   0.000000   0.000000   0.000000   0.000000
     C   83   0.000000   0.000000   0.000000   0.000000   0.000000   0.000000
     C   84   0.000000   0.000000   0.000000   0.000000   0.000000   0.000000
     C   85   0.000000   0.000000   0.000000   0.000000   0.000000   0.000000
     C   86   0.000000   0.000000   0.000000   0.000000   0.000000   0.000000
     C   87   0.000000   0.000000   0.000000   0.000000   0.000000   0.000000
     C   88   0.000000   0.000000   0.000000   0.000000   0.000000   0.000000
     C   89   0.000000   0.000000   0.000000   0.000000   0.000000   0.000000
     C   90   0.000000   0.000000   0.000000   0.000000   0.000000   0.000000
     C   91   0.000000   0.000000   0.000004   0.000000   0.000000   0.000000
     C   92   0.000000   0.000000   0.000000   0.000000   0.000000   0.000000
     C   93   0.000000   0.000000   0.000000   0.000000   0.000000   0.000000
     C   94   0.000000   0.000000   0.000000   0.000000   0.000000   0.000000
     C   95   0.000000   0.000000   0.000000   0.000000   0.000000   0.000000
     C   96   0.000000   0.000000   0.000000   0.000000   0.000000   0.000000
     C   97   0.000000   0.000000   0.000000   0.000000   0.000000   0.000000
     C   98   0.000000   0.000000   0.000000   0.000000   0.000000   0.000000
     C   99   0.000000   0.000000   0.000000   0.000000   0.000000   0.000000
     C  100   0.000000   0.000000   0.000000   0.000000   0.000000   0.000000
     C  101   0.000000   0.000000   0.000000   0.000000   0.000000   0.000000
     C  102   0.000000   0.000000   0.000000   0.000000   0.000000   0.000000
     C  103   0.000000   0.000000   0.000000   0.000000   0.000000   0.000000
     C  104   0.000000   0.000000   0.000000   0.000000   0.000000   0.000000
     C  105   0.000000   0.000000   0.000000   0.000000   0.000000   0.000000
     C  106   0.000000   0.000000   0.000000   0.000000   0.000000   0.000000


                  C 61       C 62       C 63       C 64       C 65       C 66
 ------------------------------------------------------------------------------
     C  107   0.000000   0.000000   0.000000   0.000000   0.000000   0.000000
     C  108   0.000000   0.000000   0.000000   0.000000   0.000000   0.000000
     C  109   0.000000   0.000000   0.000000   0.000000   0.000000   0.000000
     C  110   0.000000   0.000000   0.000000   0.000000   0.000000   0.000000
     C  111   0.000000   0.000000   0.000000   0.000000   0.000000   0.000000
     C  112   0.000000   0.000000   0.000000   0.000000   0.000000   0.000000
     C  113   0.000000   0.000000   0.000000   0.000000   0.000000   0.000000
     C  114   0.000000   0.000000   0.000000   0.000000   0.000000   0.000000
     C  115   0.000000   0.000000   0.000000   0.000000   0.000000   0.000000
     C  116   0.000000   0.000000   0.000000   0.000000   0.000000   0.000000
     C  117   0.000000   0.000000   0.000000   0.000000   0.000000   0.000000
     C  118   0.000000   0.000000   0.000000   0.000000   0.000000   0.000000
     C  119   0.000000   0.000000   0.000000   0.000000   0.000000   0.000000
     C  120   0.000000   0.000000   0.000000   0.000000   0.000000   0.000000
     C  121   0.000000   0.000000   0.000000   0.000000   0.000000   0.000000
     C  122   0.000000   0.000000   0.000000   0.000000   0.000000   0.000000
     C  123   0.000000   0.000000   0.000000   0.000000   0.000000   0.000000
     C  124   0.000000   0.000000   0.000000   0.000000   0.000000   0.000000
     C  125   0.000000   0.000000   0.000000   0.000000   0.000001   0.000000
     C  126   0.000000   0.000001   0.000000   0.000002   0.000007   0.000000
     C  127   0.000000   0.000000   0.000000   0.000001   0.000000   0.000000
     C  128   0.000000   0.000000   0.000000   0.000000   0.000000   0.000000
     C  129   0.000000   0.000000   0.000000   0.000001   0.000001   0.000000
     C  130   0.000000   0.000000   0.000000   0.000000   0.000001   0.000000
     C  131   0.000000   0.000000   0.000000   0.000000   0.000003   0.000000
     C  132   0.000003   0.000024   0.000001   0.000118   0.000306   0.000005
     C  133   0.000000   0.000003   0.000000   0.000011   0.000031   0.000000
     C  134   0.000008   0.000073   0.000005   0.000253   0.001830   0.000021
     C  135   0.000000   0.000000   0.000000   0.000000   0.000000   0.000000
     C  136   0.000000   0.000000   0.000000   0.000000   0.000000   0.000000
     C  137   0.000000   0.000000   0.000000   0.000000   0.000000   0.000000
     C  138   0.000000   0.000000   0.000000   0.000000   0.000000   0.000000
     C  139   0.000000   0.000000   0.000000   0.000000   0.000000   0.000000
     C  140   0.000000   0.000000   0.000000   0.000000   0.000000   0.000000
     C  141   0.000000   0.000000   0.000000   0.000000   0.000000   0.000000
     C  142   0.000000   0.000000   0.000000   0.000000   0.000000   0.000000
     C  143   0.000000   0.000000   0.000000   0.000000   0.000000   0.000000
     C  144   0.000000   0.000000   0.000000   0.000000   0.000000   0.000000
     C  145   0.000000   0.000000   0.000000   0.000000   0.000000   0.000000
     C  146   0.000000   0.000000   0.000000   0.000000   0.000000   0.000000
     C  147   0.000000   0.000000   0.000000   0.000000   0.000000   0.000000
     C  148   0.000000   0.000000   0.000000   0.000000   0.000000   0.000000
     C  149   0.000127   0.000096   0.000010   0.000003   0.000002   0.000001
     C  150   0.000032   0.000011   0.000001   0.000001   0.000000   0.000000
     C  151   0.000111   0.000085   0.000007   0.000001   0.000002   0.000000
     C  152   0.000754   0.000255   0.000025   0.000006   0.000010   0.000001
     C  153   0.001005   0.000265   0.000023   0.000004   0.000007   0.000000


                  C 61       C 62       C 63       C 64       C 65       C 66
 ------------------------------------------------------------------------------
     C  154   0.000000   0.000002   0.000000   0.000000   0.000000   0.000000
     C  155   0.000000   0.000000   0.000000   0.000000   0.000000   0.000000
     C  156   0.000067   0.000593   0.000021   0.000063   0.000205   0.000003
     C  157   0.000068   0.000443   0.000039   0.000083   0.000786   0.000153
     C  158   0.000036   0.000208   0.000007   0.000286   0.002911   0.000031
     C  159   0.000021   0.000294   0.000006   0.000054   0.000081   0.000040
     C  160   0.000016   0.000047   0.000012   0.000085   0.000171   0.000039
     C  161   0.000047   0.000094   0.000037   0.002522   0.005763   0.005885
     C  162   0.000082   0.000745   0.000051   0.006328   0.006471   0.000307
     N  163   0.000000   0.000000   0.000000   0.000000   0.000000   0.000000
     N  164   0.000000   0.000000   0.000000   0.000000   0.000000   0.000000
     N  165   0.000000   0.000000   0.000000   0.000000   0.000000   0.000000
     N  166   0.000000   0.000000   0.000000   0.000000   0.000000   0.000000
     N  167   0.000000   0.000000   0.000000   0.000000   0.000000   0.000015
     N  168   0.000000   0.000000   0.000000   0.000000   0.000001   0.000010
     N  169   0.000002   0.000002   0.000004   0.000015   0.000006   0.000412
     N  170   0.135796   0.021800   1.483666   1.365024   0.012368   0.003541
     N  171   0.000000   0.000000   0.000000   0.000000   0.000000   0.000000
     N  172   0.000000   0.000000   0.000000   0.000000   0.000002   0.000000
     N  173   0.000000   0.000000   0.000000   0.000000   0.000000   0.000000
     N  174   0.000000   0.000000   0.000000   0.000000   0.000000   0.000000
     N  175   0.000000   0.000000   0.000000   0.000000   0.000000   0.000000
     N  176   0.000000   0.000000   0.000000   0.000000   0.000000   0.000000
     N  177   0.000000   0.000000   0.000000   0.000000   0.000000   0.000000
     N  178   0.000000   0.000000   0.000000   0.000001   0.000000   0.000000
     N  179   0.000000   0.000000   0.000000   0.000000   0.000000   0.000000
     N  180   0.000000   0.000000   0.000000   0.000000   0.000000   0.000000
     N  181   0.014137   0.006999   0.000439   0.000086   0.000117   0.000003
     N  182   0.000073   0.000125   0.000013   0.000052   0.000087   0.000030
     H  183   0.000000   0.000000   0.000000   0.000000   0.000000   0.000000
     H  184   0.000000   0.000000   0.000000   0.000000   0.000000   0.000000
     H  185   0.000000   0.000000   0.000000   0.000000   0.000000   0.000000
     H  186   0.000000   0.000000   0.000000   0.000000   0.000000   0.000000
     H  187   0.000000   0.000000   0.000000   0.000000   0.000000   0.000000
     H  188   0.000000   0.000000   0.000000   0.000000   0.000000   0.000000
     H  189   0.000000   0.000000   0.000000   0.000000   0.000000   0.000000
     H  190   0.000000   0.000000   0.000000   0.000000   0.000000   0.000000
     H  191   0.000000   0.000000   0.000000   0.000000   0.000000   0.000000
     H  192   0.000000   0.000000   0.000000   0.000000   0.000000   0.000000
     H  193   0.000000   0.000000   0.000000   0.000000   0.000000   0.000000
     H  194   0.000000   0.000000   0.000000   0.000000   0.000000   0.000000
     H  195   0.000000   0.000000   0.000000   0.000000   0.000000   0.000000
     H  196   0.000000   0.000000   0.000000   0.000000   0.000000   0.000000
     H  197   0.000000   0.000000   0.000000   0.000000   0.000000   0.000000
     H  198   0.000000   0.000000   0.000000   0.000000   0.000000   0.000000
     H  199   0.000000   0.000000   0.000000   0.000000   0.000000   0.000000
     H  200   0.000000   0.000000   0.000000   0.000000   0.000000   0.000000


                  C 61       C 62       C 63       C 64       C 65       C 66
 ------------------------------------------------------------------------------
     H  201   0.000000   0.000000   0.000000   0.000000   0.000000   0.000000
     H  202   0.000000   0.000000   0.000000   0.000000   0.000000   0.000000
     H  203   0.000000   0.000000   0.000000   0.000000   0.000000   0.000000
     H  204   0.000000   0.000000   0.000000   0.000000   0.000000   0.000000
     H  205   0.000000   0.000000   0.000000   0.000000   0.000000   0.000000
     H  206   0.000000   0.000000   0.000000   0.000000   0.000000   0.000000
     H  207   0.000000   0.000000   0.000000   0.000000   0.000000   0.000000
     H  208   0.000000   0.000000   0.000000   0.000000   0.000000   0.000000
     H  209   0.000000   0.000000   0.000000   0.000000   0.000000   0.000001
     H  210   0.000000   0.000000   0.000000   0.000000   0.000000   0.000000
     H  211   0.000000   0.000000   0.000000   0.000000   0.000000   0.000000
     H  212   0.000000   0.000000   0.000000   0.000000   0.000000   0.000001
     H  213   0.000000   0.000000   0.000000   0.000000   0.000000   0.000000
     H  214   0.000000   0.000000   0.000000   0.000000   0.000000   0.000000
     H  215   0.000000   0.000000   0.000000   0.000000   0.000000   0.000000
     H  216   0.000000   0.000000   0.000000   0.000000   0.000000   0.000001
     H  217   0.000000   0.000000   0.000000   0.000000   0.000000   0.000002
     H  218   0.000000   0.000000   0.000000   0.000000   0.000000   0.000002
     H  219   0.000000   0.000000   0.000000   0.000000   0.000012   0.000094
     H  220   0.000000   0.000000   0.000000   0.000000   0.000000   0.000002
     H  221   0.000000   0.000000   0.000000   0.000000   0.000001   0.000018
     H  222   0.000000   0.000000   0.000000   0.000004   0.000000   0.000154
     H  223   0.000000   0.000000   0.000000   0.000000   0.000000   0.000015
     H  224   0.000003   0.000013   0.000002   0.000168   0.000007   0.006840
     H  225   0.000002   0.000043   0.000001   0.000032   0.003500   0.004363
     H  226   0.000002   0.000003   0.000048   0.000009   0.000003   0.000169
     H  227   0.006698   0.953455   0.000108   0.006897   0.000773   0.000008
     H  228   0.068155   0.001585   0.000121   0.000097   0.000003   0.000000
     H  229   0.005791   0.000181   0.945721   0.007441   0.000175   0.000007
     H  230   0.000060   0.000827   0.000577   0.002635   0.961341   0.002552
     H  231   0.000002   0.000107   0.000000   0.000055   0.006908   0.961447
     H  232   0.000007   0.000047   0.000003   0.000014   0.004022   0.001189
     H  233   0.000000   0.000000   0.000000   0.000000   0.000000   0.000000
     H  234   0.000000   0.000000   0.000000   0.000000   0.000000   0.000000
     H  235   0.000000   0.000000   0.000000   0.000000   0.000000   0.000000
     H  236   0.000000   0.000000   0.000000   0.000000   0.000000   0.000000
     H  237   0.000000   0.000000   0.000000   0.000000   0.000000   0.000000
     H  238   0.000000   0.000000   0.000000   0.000000   0.000000   0.000000
     H  239   0.000000   0.000000   0.000001   0.000000   0.000000   0.000000
     H  240   0.000000   0.000000   0.000000   0.000000   0.000001   0.000000
     H  241   0.000000   0.000000   0.000000   0.000000   0.000000   0.000000
     H  242   0.000000   0.000000   0.000000   0.000000   0.000000   0.000000
     H  243   0.000000   0.000000   0.000000   0.000000   0.000000   0.000000
     H  244   0.000000   0.000000   0.000000   0.000000   0.000000   0.000000
     H  245   0.000000   0.000000   0.000000   0.000000   0.000000   0.000000
     H  246   0.000000   0.000000   0.000000   0.000000   0.000000   0.000000
     H  247   0.000000   0.000000   0.000000   0.000000   0.000000   0.000000


                  C 61       C 62       C 63       C 64       C 65       C 66
 ------------------------------------------------------------------------------
     H  248   0.000000   0.000000   0.000000   0.000000   0.000000   0.000000
     H  249   0.000000   0.000000   0.000000   0.000000   0.000000   0.000000
     H  250   0.000000   0.000000   0.000000   0.000000   0.000000   0.000000
     H  251   0.000000   0.000000   0.000000   0.000000   0.000000   0.000000
     H  252   0.000000   0.000000   0.000000   0.000000   0.000000   0.000000
     H  253   0.000000   0.000000   0.000000   0.000000   0.000000   0.000000
     H  254   0.000000   0.000000   0.000000   0.000000   0.000000   0.000000
     H  255   0.000000   0.000000   0.000000   0.000000   0.000000   0.000000
     H  256   0.000000   0.000000   0.000000   0.000000   0.000000   0.000000
     H  257   0.000000   0.000000   0.000000   0.000000   0.000000   0.000000
     H  258   0.000000   0.000000   0.000000   0.000000   0.000000   0.000000
     H  259   0.000000   0.000000   0.000000   0.000000   0.000000   0.000000
     H  260   0.000000   0.000000   0.000000   0.000000   0.000000   0.000000
     H  261   0.000000   0.000000   0.000000   0.000000   0.000000   0.000000
     H  262   0.000000   0.000000   0.000000   0.000000   0.000000   0.000000
     H  263   0.000000   0.000000   0.000000   0.000000   0.000000   0.000000
     H  264   0.000000   0.000000   0.000000   0.000000   0.000000   0.000000
     H  265   0.000000   0.000000   0.000000   0.000000   0.000000   0.000000
     H  266   0.000000   0.000000   0.000000   0.000000   0.000000   0.000000
     H  267   0.000000   0.000000   0.000000   0.000000   0.000000   0.000000
     H  268   0.000000   0.000000   0.000000   0.000000   0.000000   0.000000
     H  269   0.000000   0.000000   0.000000   0.000000   0.000000   0.000000
     H  270   0.000000   0.000000   0.000000   0.000000   0.000000   0.000000
     H  271   0.000000   0.000000   0.000000   0.000000   0.000000   0.000000
     H  272   0.000000   0.000000   0.000000   0.000000   0.000000   0.000000
     H  273   0.000000   0.000000   0.000000   0.000000   0.000000   0.000000
     H  274   0.000000   0.000000   0.000000   0.000000   0.000000   0.000000
     H  275   0.000000   0.000000   0.000000   0.000000   0.000000   0.000000
     H  276   0.000000   0.000000   0.000000   0.000000   0.000000   0.000000
     H  277   0.000000   0.000000   0.000000   0.000000   0.000000   0.000000
     H  278   0.000000   0.000000   0.000000   0.000000   0.000000   0.000000
     H  279   0.000000   0.000000   0.000000   0.000000   0.000000   0.000000
     H  280   0.000000   0.000000   0.000000   0.000000   0.000000   0.000000
     H  281   0.000000   0.000000   0.000000   0.000000   0.000000   0.000000
     H  282   0.000000   0.000000   0.000000   0.000000   0.000000   0.000000
     H  283   0.000000   0.000000   0.000000   0.000000   0.000001   0.000000
     H  284   0.000000   0.000000   0.000000   0.000000   0.000001   0.000000
     H  285   0.000000   0.000003   0.000000   0.000024   0.000039   0.000010
     H  286   0.000000   0.000000   0.000000   0.000001   0.000009   0.000001
     H  287   0.000000   0.000000   0.000000   0.000000   0.000000   0.000000
     H  288   0.000000   0.000000   0.000000   0.000000   0.000000   0.000000
     H  289   0.000000   0.000000   0.000000   0.000000   0.000000   0.000000
     H  290   0.000000   0.000000   0.000000   0.000000   0.000000   0.000000
     H  291   0.000000   0.000000   0.000000   0.000000   0.000000   0.000000
     H  292   0.000000   0.000000   0.000000   0.000000   0.000000   0.000000
     H  293   0.000000   0.000000   0.000000   0.000000   0.000000   0.000000
     H  294   0.000000   0.000000   0.000000   0.000000   0.000000   0.000000


                  C 61       C 62       C 63       C 64       C 65       C 66
 ------------------------------------------------------------------------------
     H  295   0.000000   0.000000   0.000000   0.000000   0.000000   0.000000
     H  296   0.000019   0.000013   0.000001   0.000000   0.000000   0.000000
     H  297   0.000000   0.000000   0.000000   0.000000   0.000000   0.000000
     H  298   0.000083   0.000006   0.000001   0.000000   0.000000   0.000000
     H  299   0.000025   0.000014   0.000001   0.000000   0.000000   0.000000
     H  300   0.000000   0.000011   0.000000   0.000002   0.000083   0.000001
     H  301   0.000000   0.000026   0.000000   0.000001   0.000001   0.000000
     H  302   0.000001   0.000005   0.000002   0.000061   0.001907   0.000122
     H  303   0.000001   0.000016   0.000001   0.000017   0.001967   0.000070
     H  304   0.000000   0.000000   0.000005   0.000003   0.000000   0.000000


                  C 67       C 68       C 69       C 70       C 71       C 72
 ------------------------------------------------------------------------------
     C   67   3.943060
     C   68   0.000000   3.910355
     C   69   0.000000   2.410253   3.918528
     C   70   0.000000   0.031035   1.328348   3.932599
     C   71   0.000000   1.283874   0.030614   0.127905   3.908263
     C   72   0.000000   0.123338   0.005203   1.419508   0.008091   3.938978
     C   73   0.000000   0.003601   0.004658   0.009433   0.007561   0.951064
     C   74   0.000000   0.010696   0.000787   0.034072   0.001210   0.022700
     C   75   0.000080   0.000000   0.000000   0.000001   0.000000   0.000004
     C   76   0.000003   0.000001   0.000000   0.000004   0.000000   0.000003
     C   77   0.000002   0.000001   0.000000   0.000003   0.000000   0.000002
     C   78   0.000103   0.000000   0.000000   0.000001   0.000000   0.000001
     C   79   0.000002   0.000000   0.000000   0.000001   0.000000   0.000000
     C   80   0.000000   0.000000   0.000000   0.000002   0.000000   0.000001
     C   81   0.000000   0.000000   0.000000   0.000001   0.000000   0.000011
     C   82   0.000000   0.000001   0.000001   0.000003   0.000001   0.000025
     C   83   0.000000   0.000001   0.000000   0.000001   0.000000   0.000015
     C   84   0.000000   0.000003   0.000004   0.000013   0.000007   0.000026
     C   85   0.000000   0.000001   0.000000   0.000003   0.000000   0.000010
     C   86   0.000000   0.000004   0.000005   0.000015   0.000008   0.000320
     C   87   0.000000   0.000005   0.000004   0.000018   0.000004   0.000058
     C   88   0.000000   0.000000   0.000000   0.000000   0.000000   0.000000
     C   89   0.000000   0.000001   0.000000   0.000001   0.000000   0.000009
     C   90   0.000000   0.000000   0.000000   0.000001   0.000000   0.000008
     C   91   0.000000   0.000000   0.000000   0.000000   0.000000   0.000004
     C   92   0.000000   0.000000   0.000000   0.000000   0.000000   0.000000
     C   93   0.000000   0.000000   0.000000   0.000000   0.000000   0.000000
     C   94   0.000000   0.000000   0.000000   0.000000   0.000000   0.000000
     C   95   0.000000   0.000000   0.000000   0.000000   0.000000   0.000000
     C   96   0.000000   0.000000   0.000000   0.000000   0.000000   0.000000
     C   97   0.000000   0.000000   0.000000   0.000000   0.000000   0.000000
     C   98   0.000000   0.000000   0.000000   0.000000   0.000000   0.000000
     C   99   0.000000   0.000000   0.000000   0.000000   0.000000   0.000000
     C  100   0.000000   0.000000   0.000000   0.000000   0.000000   0.000000
     C  101   0.000000   0.000000   0.000000   0.000000   0.000000   0.000000
     C  102   0.000000   0.000000   0.000000   0.000000   0.000000   0.000005
     C  103   0.000000   0.000000   0.000000   0.000000   0.000000   0.000000
     C  104   0.000000   0.000000   0.000000   0.000000   0.000000   0.000000
     C  105   0.000000   0.000000   0.000000   0.000000   0.000000   0.000000
     C  106   0.000000   0.000000   0.000000   0.000000   0.000000   0.000000
     C  107   0.000000   0.000000   0.000000   0.000000   0.000000   0.000000
     C  108   0.000000   0.000000   0.000000   0.000000   0.000000   0.000000
     C  109   0.000000   0.000000   0.000000   0.000000   0.000000   0.000000
     C  110   0.000000   0.000000   0.000000   0.000000   0.000000   0.000000
     C  111   0.000000   0.000000   0.000000   0.000000   0.000000   0.000000
     C  112   0.000000   0.000000   0.000000   0.000000   0.000000   0.000000


                  C 67       C 68       C 69       C 70       C 71       C 72
 ------------------------------------------------------------------------------
     C  113   0.000000   0.000000   0.000000   0.000000   0.000000   0.000000
     C  114   0.000000   0.000000   0.000000   0.000000   0.000000   0.000000
     C  115   0.000000   0.000000   0.000000   0.000000   0.000000   0.000000
     C  116   0.000000   0.000000   0.000000   0.000000   0.000000   0.000000
     C  117   0.000000   0.000000   0.000000   0.000000   0.000000   0.000000
     C  118   0.000001   0.000000   0.000000   0.000000   0.000000   0.000000
     C  119   0.000001   0.000000   0.000000   0.000000   0.000000   0.000000
     C  120   0.000000   0.000002   0.000001   0.000001   0.000000   0.000018
     C  121   0.000000   0.000001   0.000000   0.000000   0.000000   0.000006
     C  122   0.000001   0.000000   0.000000   0.000000   0.000000   0.000001
     C  123   0.000000   0.000013   0.000007   0.000011   0.000004   0.000146
     C  124   0.000000   0.000002   0.000001   0.000001   0.000000   0.000020
     C  125   0.000018   0.000000   0.000000   0.000000   0.000000   0.000001
     C  126   0.000096   0.000000   0.000000   0.000000   0.000000   0.000000
     C  127   0.000023   0.000000   0.000000   0.000001   0.000000   0.000000
     C  128   0.000002   0.000000   0.000000   0.000000   0.000000   0.000000
     C  129   0.000071   0.000000   0.000000   0.000000   0.000000   0.000000
     C  130   0.000003   0.000000   0.000000   0.000000   0.000000   0.000000
     C  131   0.000030   0.000000   0.000000   0.000000   0.000000   0.000000
     C  132   0.007378   0.000000   0.000000   0.000000   0.000000   0.000000
     C  133   0.000442   0.000000   0.000000   0.000000   0.000000   0.000000
     C  134   0.006070   0.000000   0.000000   0.000000   0.000000   0.000000
     C  135   0.000000   0.000000   0.000000   0.000000   0.000000   0.000000
     C  136   0.000000   0.000000   0.000000   0.000000   0.000000   0.000000
     C  137   0.000000   0.000000   0.000000   0.000000   0.000000   0.000000
     C  138   0.000000   0.000000   0.000000   0.000000   0.000000   0.000000
     C  139   0.000000   0.000000   0.000000   0.000000   0.000000   0.000001
     C  140   0.000000   0.000000   0.000000   0.000000   0.000000   0.000000
     C  141   0.000000   0.000018   0.000009   0.000014   0.000005   0.000198
     C  142   0.000000   0.000000   0.000000   0.000000   0.000000   0.000000
     C  143   0.000000   0.000000   0.000000   0.000000   0.000000   0.000003
     C  144   0.000000   0.000000   0.000000   0.000000   0.000000   0.000000
     C  145   0.000000   0.000000   0.000000   0.000000   0.000000   0.000002
     C  146   0.000000   0.000000   0.000000   0.000000   0.000000   0.000005
     C  147   0.000000   0.000009   0.000004   0.000007   0.000002   0.000098
     C  148   0.000000   0.000000   0.000000   0.000000   0.000000   0.000000
     C  149   0.000120   0.000000   0.000000   0.000000   0.000000   0.000001
     C  150   0.000026   0.000000   0.000000   0.000000   0.000000   0.000005
     C  151   0.000040   0.000000   0.000000   0.000000   0.000000   0.000000
     C  152   0.000093   0.000000   0.000000   0.000000   0.000000   0.000000
     C  153   0.000022   0.000000   0.000000   0.000000   0.000000   0.000000
     C  154   0.000002   0.000003   0.000001   0.000002   0.000001   0.000027
     C  155   0.000000   0.000000   0.000000   0.000000   0.000000   0.000004
     C  156   0.000095   0.000000   0.000000   0.000000   0.000000   0.000000
     C  157   0.013417   0.000000   0.000000   0.000000   0.000000   0.000000
     C  158   0.005128   0.000000   0.000000   0.000000   0.000000   0.000000
     C  159   0.005052   0.000000   0.000000   0.000000   0.000000   0.000000


                  C 67       C 68       C 69       C 70       C 71       C 72
 ------------------------------------------------------------------------------
     C  160   0.006974   0.000000   0.000000   0.000000   0.000000   0.000002
     C  161   0.955483   0.000000   0.000000   0.000000   0.000000   0.000000
     C  162   0.970258   0.000000   0.000000   0.000000   0.000000   0.000000
     N  163   0.000000   0.000000   0.000000   0.000000   0.000000   0.000000
     N  164   0.000000   0.000005   0.000002   0.000000   0.000136   0.000003
     N  165   0.000000   0.000000   0.000000   0.000000   0.000000   0.000000
     N  166   0.000000   0.000000   0.000000   0.000000   0.000000   0.000000
     N  167   0.000000   0.000000   0.000000   0.000000   0.000000   0.000000
     N  168   0.000002   0.000000   0.000000   0.000000   0.000000   0.000000
     N  169   0.000001   0.000000   0.000000   0.000000   0.000000   0.000000
     N  170   0.004082   0.000000   0.000000   0.000000   0.000000   0.000000
     N  171   0.000000   0.023784   0.125390   0.021906   1.504470   1.343384
     N  172   0.000012   0.000000   0.000000   0.000001   0.000000   0.000001
     N  173   0.000000   0.000000   0.000000   0.000000   0.000000   0.000000
     N  174   0.000000   0.000000   0.000000   0.000000   0.000000   0.000000
     N  175   0.000000   0.000000   0.000000   0.000000   0.000000   0.000000
     N  176   0.000000   0.000000   0.000000   0.000000   0.000000   0.000000
     N  177   0.000000   0.000004   0.000002   0.000003   0.000001   0.000047
     N  178   0.000045   0.000000   0.000000   0.000000   0.000000   0.000000
     N  179   0.000000   0.000000   0.000000   0.000000   0.000000   0.000001
     N  180   0.000000   0.000000   0.000000   0.000000   0.000000   0.000001
     N  181   0.000206   0.000000   0.000000   0.000000   0.000000   0.000000
     N  182   0.001262   0.000000   0.000000   0.000000   0.000000   0.000000
     H  183   0.000000   0.000000   0.000000   0.000000   0.000000   0.000000
     H  184   0.000000   0.000000   0.000000   0.000000   0.000000   0.000000
     H  185   0.000000   0.000000   0.000000   0.000000   0.000000   0.000000
     H  186   0.000000   0.000000   0.000000   0.000000   0.000015   0.000000
     H  187   0.000000   0.000001   0.000000   0.000000   0.000024   0.000000
     H  188   0.000000   0.000006   0.000000   0.000000   0.000078   0.000001
     H  189   0.000000   0.000000   0.000000   0.000000   0.000000   0.000001
     H  190   0.000000   0.000000   0.000000   0.000000   0.000000   0.000003
     H  191   0.000000   0.000001   0.000000   0.000000   0.000000   0.000007
     H  192   0.000000   0.000000   0.000000   0.000000   0.000006   0.000000
     H  193   0.000000   0.000053   0.000026   0.000041   0.000014   0.000579
     H  194   0.000000   0.000006   0.000003   0.000005   0.000002   0.000065
     H  195   0.000000   0.000000   0.000000   0.000000   0.000000   0.000001
     H  196   0.000000   0.000015   0.000007   0.000011   0.000004   0.000152
     H  197   0.000000   0.000001   0.000000   0.000001   0.000000   0.000008
     H  198   0.000000   0.000001   0.000001   0.000001   0.000000   0.000015
     H  199   0.000000   0.000000   0.000000   0.000000   0.000000   0.000000
     H  200   0.000000   0.000000   0.000000   0.000000   0.000000   0.000000
     H  201   0.000000   0.000001   0.000000   0.000000   0.000000   0.000006
     H  202   0.000000   0.000007   0.000003   0.000005   0.000002   0.000077
     H  203   0.000000   0.000000   0.000000   0.000000   0.000000   0.000000
     H  204   0.000000   0.000000   0.000000   0.000000   0.000000   0.000000
     H  205   0.000000   0.000000   0.000000   0.000000   0.000000   0.000000
     H  206   0.000000   0.000000   0.000000   0.000000   0.000000   0.000000


                  C 67       C 68       C 69       C 70       C 71       C 72
 ------------------------------------------------------------------------------
     H  207   0.000000   0.000000   0.000000   0.000000   0.000000   0.000000
     H  208   0.000000   0.000000   0.000000   0.000000   0.000000   0.000000
     H  209   0.000000   0.000000   0.000000   0.000000   0.000000   0.000000
     H  210   0.000000   0.000000   0.000000   0.000000   0.000000   0.000000
     H  211   0.000000   0.000000   0.000000   0.000000   0.000000   0.000000
     H  212   0.000000   0.000000   0.000000   0.000000   0.000000   0.000000
     H  213   0.000000   0.000000   0.000000   0.000000   0.000000   0.000000
     H  214   0.000000   0.000000   0.000000   0.000000   0.000000   0.000000
     H  215   0.000000   0.000000   0.000000   0.000000   0.000000   0.000000
     H  216   0.000000   0.000000   0.000000   0.000000   0.000000   0.000000
     H  217   0.000000   0.000000   0.000000   0.000000   0.000000   0.000000
     H  218   0.000000   0.000000   0.000000   0.000000   0.000000   0.000000
     H  219   0.000000   0.000000   0.000000   0.000000   0.000000   0.000000
     H  220   0.000000   0.000000   0.000000   0.000000   0.000000   0.000000
     H  221   0.000012   0.000000   0.000000   0.000000   0.000000   0.000000
     H  222   0.000000   0.000000   0.000000   0.000000   0.000000   0.000000
     H  223   0.000000   0.000000   0.000000   0.000000   0.000000   0.000000
     H  224   0.000066   0.000000   0.000000   0.000000   0.000000   0.000000
     H  225   0.000691   0.000000   0.000000   0.000000   0.000000   0.000000
     H  226   0.000001   0.000000   0.000000   0.000000   0.000000   0.000000
     H  227   0.000003   0.000000   0.000000   0.000000   0.000000   0.000000
     H  228   0.000008   0.000000   0.000000   0.000000   0.000000   0.000000
     H  229   0.000012   0.000000   0.000000   0.000000   0.000000   0.000000
     H  230   0.002113   0.000000   0.000000   0.000000   0.000000   0.000000
     H  231   0.004030   0.000000   0.000000   0.000000   0.000000   0.000000
     H  232   0.951531   0.000000   0.000000   0.000000   0.000000   0.000000
     H  233   0.000000   0.000000   0.000000   0.000000   0.000000   0.000000
     H  234   0.000000   0.000000   0.000000   0.000000   0.000000   0.000000
     H  235   0.000000   0.009224   0.004949   0.954180   0.000167   0.007363
     H  236   0.000000   0.009265   0.005616   0.000052   0.930420   0.007821
     H  237   0.000000   0.000471   0.000376   0.002562   0.000164   0.000558
     H  238   0.000000   0.000006   0.000008   0.000081   0.000048   0.000668
     H  239   0.000000   0.000000   0.000000   0.000001   0.000000   0.000001
     H  240   0.000007   0.000000   0.000000   0.000000   0.000000   0.000000
     H  241   0.000000   0.000000   0.000000   0.000000   0.000000   0.000001
     H  242   0.000000   0.000000   0.000000   0.000000   0.000000   0.000000
     H  243   0.000000   0.000000   0.000000   0.000000   0.000000   0.000000
     H  244   0.000000   0.000000   0.000000   0.000000   0.000000   0.000000
     H  245   0.000000   0.000000   0.000000   0.000000   0.000000   0.000000
     H  246   0.000000   0.000000   0.000000   0.000000   0.000000   0.000000
     H  247   0.000000   0.000001   0.000000   0.000002   0.000000   0.000001
     H  248   0.000000   0.000000   0.000000   0.000000   0.000000   0.000000
     H  249   0.000000   0.000000   0.000000   0.000000   0.000000   0.000000
     H  250   0.000000   0.000000   0.000000   0.000000   0.000000   0.000000
     H  251   0.000000   0.000000   0.000000   0.000000   0.000000   0.000000
     H  252   0.000000   0.000000   0.000000   0.000000   0.000000   0.000000
     H  253   0.000000   0.000000   0.000000   0.000000   0.000000   0.000000


                  C 67       C 68       C 69       C 70       C 71       C 72
 ------------------------------------------------------------------------------
     H  254   0.000000   0.000000   0.000000   0.000000   0.000000   0.000000
     H  255   0.000000   0.000000   0.000000   0.000000   0.000000   0.000000
     H  256   0.000000   0.000000   0.000000   0.000000   0.000000   0.000000
     H  257   0.000000   0.000000   0.000000   0.000000   0.000000   0.000000
     H  258   0.000000   0.000000   0.000000   0.000000   0.000000   0.000000
     H  259   0.000000   0.000000   0.000000   0.000000   0.000000   0.000000
     H  260   0.000000   0.000000   0.000000   0.000000   0.000000   0.000000
     H  261   0.000000   0.000000   0.000000   0.000000   0.000000   0.000000
     H  262   0.000000   0.000000   0.000000   0.000000   0.000000   0.000000
     H  263   0.000000   0.000000   0.000000   0.000000   0.000000   0.000000
     H  264   0.000000   0.000000   0.000000   0.000000   0.000000   0.000000
     H  265   0.000000   0.000000   0.000000   0.000000   0.000000   0.000000
     H  266   0.000000   0.000000   0.000000   0.000000   0.000000   0.000000
     H  267   0.000000   0.000000   0.000000   0.000000   0.000000   0.000000
     H  268   0.000000   0.000000   0.000000   0.000000   0.000000   0.000000
     H  269   0.000001   0.000000   0.000000   0.000000   0.000000   0.000000
     H  270   0.000000   0.000000   0.000000   0.000000   0.000000   0.000000
     H  271   0.000000   0.000000   0.000000   0.000000   0.000000   0.000000
     H  272   0.000000   0.000000   0.000000   0.000000   0.000000   0.000000
     H  273   0.000000   0.000000   0.000000   0.000000   0.000000   0.000001
     H  274   0.000000   0.000000   0.000000   0.000000   0.000000   0.000001
     H  275   0.000000   0.000000   0.000000   0.000000   0.000000   0.000000
     H  276   0.000000   0.000000   0.000000   0.000000   0.000000   0.000000
     H  277   0.000000   0.000000   0.000000   0.000000   0.000000   0.000000
     H  278   0.000000   0.000000   0.000000   0.000000   0.000000   0.000000
     H  279   0.000000   0.000000   0.000000   0.000000   0.000000   0.000000
     H  280   0.000000   0.000000   0.000000   0.000000   0.000000   0.000000
     H  281   0.000000   0.000000   0.000000   0.000000   0.000000   0.000000
     H  282   0.000000   0.000000   0.000000   0.000000   0.000000   0.000000
     H  283   0.000008   0.000000   0.000000   0.000000   0.000000   0.000000
     H  284   0.000010   0.000000   0.000000   0.000000   0.000000   0.000000
     H  285   0.001372   0.000000   0.000000   0.000000   0.000000   0.000000
     H  286   0.000162   0.000000   0.000000   0.000000   0.000000   0.000000
     H  287   0.000000   0.000000   0.000000   0.000000   0.000000   0.000000
     H  288   0.000000   0.000000   0.000000   0.000000   0.000000   0.000000
     H  289   0.000000   0.000000   0.000000   0.000000   0.000000   0.000000
     H  290   0.000000   0.000000   0.000000   0.000000   0.000000   0.000005
     H  291   0.000000   0.000000   0.000000   0.000000   0.000000   0.000000
     H  292   0.000000   0.000000   0.000000   0.000000   0.000000   0.000000
     H  293   0.000000   0.000000   0.000000   0.000000   0.000000   0.000000
     H  294   0.000000   0.000000   0.000000   0.000000   0.000000   0.000004
     H  295   0.000000   0.000000   0.000000   0.000000   0.000000   0.000000
     H  296   0.000000   0.000000   0.000000   0.000000   0.000000   0.000000
     H  297   0.000001   0.000000   0.000000   0.000000   0.000000   0.000000
     H  298   0.000003   0.000000   0.000000   0.000000   0.000000   0.000000
     H  299   0.000000   0.000000   0.000000   0.000000   0.000000   0.000000
     H  300   0.000043   0.000000   0.000000   0.000000   0.000000   0.000000


                  C 67       C 68       C 69       C 70       C 71       C 72
 ------------------------------------------------------------------------------
     H  301   0.000032   0.000000   0.000000   0.000000   0.000000   0.000000
     H  302   0.002558   0.000000   0.000000   0.000000   0.000000   0.000000
     H  303   0.004548   0.000000   0.000000   0.000000   0.000000   0.000000
     H  304   0.000022   0.000000   0.000000   0.000000   0.000000   0.000000


                  C 73       C 74       C 75       C 76       C 77       C 78
 ------------------------------------------------------------------------------
     C   73   3.952985
     C   74   2.107065   3.750283
     C   75   0.000145   0.001657   3.747027
     C   76   0.000227   0.002498   1.452306   3.954046
     C   77   0.000150   0.001208   0.006992   1.357595   3.958385
     C   78   0.000013   0.000129   1.380693   0.014777   0.117183   3.939272
     C   79   0.000015   0.000024   0.113795   0.006552   1.378385   0.004375
     C   80   0.000114   0.000039   0.004970   0.006307   1.019368   0.000263
     C   81   0.000064   0.000353   0.000080   0.026449   0.005728   0.014060
     C   82   0.000382   0.000881   0.000001   0.000021   0.000020   0.000010
     C   83   0.000028   0.000254   0.000001   0.000013   0.000109   0.000003
     C   84   0.002377   0.001325   0.000000   0.000014   0.000016   0.000006
     C   85   0.000256   0.000038   0.000005   0.000199   0.000449   0.000025
     C   86   0.003078   0.005843   0.000002   0.000051   0.000473   0.000014
     C   87   0.003189   0.002087   0.000002   0.000982   0.000057   0.000567
     C   88   0.000001   0.000003   0.000000   0.000000   0.000000   0.000000
     C   89   0.000001   0.000116   0.000000   0.000000   0.000003   0.000000
     C   90   0.000079   0.000076   0.000085   0.001701   0.025089   0.000062
     C   91   0.000023   0.000085   0.000004   0.001128   0.000120   0.000641
     C   92   0.000000   0.000001   0.000000   0.000000   0.000000   0.000000
     C   93   0.000000   0.000000   0.000000   0.000000   0.000000   0.000000
     C   94   0.000000   0.000000   0.000000   0.000000   0.000000   0.000000
     C   95   0.000000   0.000000   0.000000   0.000000   0.000000   0.000000
     C   96   0.000000   0.000000   0.000000   0.000000   0.000000   0.000000
     C   97   0.000000   0.000003   0.000000   0.000000   0.000000   0.000000
     C   98   0.000000   0.000005   0.000000   0.000000   0.000001   0.000000
     C   99   0.000000   0.000003   0.000000   0.000000   0.000000   0.000000
     C  100   0.000000   0.000001   0.000000   0.000000   0.000000   0.000000
     C  101   0.000000   0.000000   0.000000   0.000000   0.000000   0.000000
     C  102   0.000001   0.000062   0.000000   0.000000   0.000000   0.000000
     C  103   0.000000   0.000003   0.000000   0.000000   0.000000   0.000000
     C  104   0.000000   0.000001   0.000000   0.000000   0.000000   0.000000
     C  105   0.000000   0.000000   0.000000   0.000000   0.000000   0.000000
     C  106   0.000000   0.000000   0.000000   0.000000   0.000000   0.000000
     C  107   0.000000   0.000000   0.000000   0.000000   0.000000   0.000000
     C  108   0.000000   0.000000   0.000000   0.000000   0.000000   0.000000
     C  109   0.000000   0.000003   0.000000   0.000000   0.000000   0.000000
     C  110   0.000000   0.000000   0.000000   0.000000   0.000000   0.000000
     C  111   0.000000   0.000000   0.000000   0.000000   0.000000   0.000000
     C  112   0.000000   0.000000   0.000000   0.000000   0.000000   0.000000
     C  113   0.000000   0.000000   0.000000   0.000000   0.000000   0.000000
     C  114   0.000000   0.000000   0.000000   0.000000   0.000000   0.000000
     C  115   0.000000   0.000000   0.000000   0.000000   0.000000   0.000000
     C  116   0.000000   0.000000   0.000000   0.000000   0.000000   0.000000
     C  117   0.000000   0.000000   0.000000   0.000000   0.000000   0.000000
     C  118   0.000000   0.000000   0.000000   0.000000   0.000000   0.000000


                  C 73       C 74       C 75       C 76       C 77       C 78
 ------------------------------------------------------------------------------
     C  119   0.000000   0.000001   0.000000   0.000000   0.000000   0.000000
     C  120   0.000003   0.000215   0.000000   0.000000   0.000000   0.000000
     C  121   0.000001   0.000071   0.000000   0.000000   0.000000   0.000000
     C  122   0.000000   0.000017   0.000000   0.000000   0.000000   0.000000
     C  123   0.000026   0.001743   0.000000   0.000000   0.000000   0.000000
     C  124   0.000004   0.000244   0.000000   0.000000   0.000000   0.000000
     C  125   0.000000   0.000013   0.000000   0.000000   0.000000   0.000000
     C  126   0.000000   0.000000   0.000000   0.000000   0.000000   0.000001
     C  127   0.000000   0.000001   0.000002   0.000001   0.000001   0.000038
     C  128   0.000000   0.000000   0.000003   0.000001   0.000000   0.000056
     C  129   0.000000   0.000000   0.000001   0.000000   0.000000   0.000019
     C  130   0.000000   0.000002   0.000033   0.000006   0.000011   0.000447
     C  131   0.000000   0.000000   0.000007   0.000003   0.000000   0.000202
     C  132   0.000000   0.000000   0.000000   0.000000   0.000000   0.000001
     C  133   0.000000   0.000000   0.000000   0.000000   0.000000   0.000004
     C  134   0.000000   0.000000   0.000020   0.000008   0.000001   0.000808
     C  135   0.000000   0.000000   0.000000   0.000000   0.000000   0.000000
     C  136   0.000000   0.000005   0.000000   0.000000   0.000000   0.000000
     C  137   0.000000   0.000000   0.000000   0.000000   0.000000   0.000000
     C  138   0.000000   0.000003   0.000000   0.000000   0.000000   0.000000
     C  139   0.000000   0.000010   0.000000   0.000000   0.000000   0.000000
     C  140   0.000000   0.000005   0.000000   0.000000   0.000000   0.000000
     C  141   0.000035   0.002353   0.000000   0.000000   0.000000   0.000000
     C  142   0.000000   0.000004   0.000000   0.000001   0.000001   0.000001
     C  143   0.000001   0.000040   0.000000   0.000002   0.000005   0.000001
     C  144   0.000000   0.000003   0.000000   0.000009   0.000002   0.000006
     C  145   0.000000   0.000017   0.000000   0.000000   0.000002   0.000000
     C  146   0.000001   0.000060   0.000000   0.000000   0.000002   0.000000
     C  147   0.000019   0.001178   0.000000   0.000025   0.000019   0.000016
     C  148   0.000003   0.000004   0.000002   0.000041   0.000342   0.000021
     C  149   0.000000   0.000009   0.000193   0.000006   0.000004   0.000007
     C  150   0.000001   0.000058   0.000149   0.000005   0.000004   0.000005
     C  151   0.000000   0.000001   0.000187   0.000006   0.000004   0.000006
     C  152   0.000000   0.000003   0.000908   0.000028   0.000016   0.000028
     C  153   0.000000   0.000001   0.000021   0.000001   0.000000   0.000001
     C  154   0.000005   0.000331   0.000001   0.000001   0.000001   0.000001
     C  155   0.000000   0.000047   0.000000   0.000003   0.000015   0.000002
     C  156   0.000000   0.000000   0.000105   0.000006   0.000002   0.000008
     C  157   0.000000   0.000001   0.001073   0.000033   0.000016   0.000136
     C  158   0.000000   0.000003   0.003430   0.000112   0.000051   0.000189
     C  159   0.000000   0.000003   0.002400   0.000071   0.000038   0.000086
     C  160   0.000001   0.000037   0.077178   0.002060   0.000930   0.001866
     C  161   0.000000   0.000000   0.001196   0.000048   0.000036   0.010646
     C  162   0.000000   0.000000   0.000073   0.000004   0.000002   0.000066
     N  163   0.000000   0.000000   0.000000   0.000000   0.000000   0.000000
     N  164   0.000000   0.000000   0.000000   0.000000   0.000000   0.000000
     N  165   0.000000   0.000002   0.000000   0.000000   0.000000   0.000000


                  C 73       C 74       C 75       C 76       C 77       C 78
 ------------------------------------------------------------------------------
     N  166   0.000000   0.000004   0.000000   0.000000   0.000000   0.000000
     N  167   0.000000   0.000000   0.000000   0.000000   0.000000   0.000000
     N  168   0.000000   0.000000   0.000000   0.000000   0.000000   0.000000
     N  169   0.000000   0.000000   0.000000   0.000000   0.000000   0.000000
     N  170   0.000000   0.000000   0.000002   0.000000   0.000000   0.000000
     N  171   0.012365   0.021875   0.000002   0.000002   0.000002   0.000000
     N  172   0.000047   0.000325   0.015935   0.101519   0.016929   1.433558
     N  173   0.000000   0.000000   0.000000   0.000000   0.000000   0.000000
     N  174   0.000000   0.000005   0.000000   0.000000   0.000000   0.000000
     N  175   0.000000   0.000000   0.000000   0.000000   0.000000   0.000000
     N  176   0.000000   0.000000   0.000000   0.000000   0.000000   0.000000
     N  177   0.000008   0.000568   0.000000   0.000000   0.000000   0.000000
[truncated: 362,925 more chars]
