# Supplementary material for: Characterization by SEM, TEM and Quantum-Chemical Simulations of the Spherical Carbon with Nitrogen (SCN) Active Carbon Produced by Thermal Decomposition of Poly(vinylpyridine-divinylbenzene) Copolymer
Source: Materials (Basel). 2009 Sep 7;2(3):1239–51. doi: 10.3390/ma2031239 (PMC5445732; doi:10.3390/ma2031239)
Supplement: Supplementary file 1 [file materials-02-01239-s001.zip › Supplementary Data/m06.MOP]

PM3 bonds T=20000000.0 SINGLET XYZ DDMIN=0.0 DUMP=0.1 GNORM=021.115 CHARGE=+0 &
DENOUT OLDENS SCFCRT=1.D-07 EF  CYCLES=5002 PL SHIFT=020.0 restart
 SKN_2 model by PM3. Point=05. Mult=01.
  C        -3.58493859 +1    2.0609992 +1    0.7204769 +1
  C        -2.37471224 +1    1.7802348 +1    0.1682668 +1
  C        -1.24625937 +1    2.5398802 +1    0.1763008 +1
  C        -3.63964076 +1    3.3092667 +1    1.3673983 +1
  C        -1.38185533 +1    3.7781954 +1    0.8418789 +1
  C        -0.25815931 +1    4.7341266 +1    0.8851948 +1
  C         0.39648065 +1    5.0238315 +1   -0.2443842 +1
  C         2.91075235 +1    2.9104257 +1    3.0976228 +1
  C         2.10114685 +1    3.7679157 +1    2.3574086 +1
  C         1.02562600 +1    4.4079123 +1    2.9730895 +1
  C         2.62707508 +1    2.7063534 +1    4.4462649 +1
  C         0.80524107 +1    4.1719904 +1    4.3403314 +1
  C         0.10359648 +1    5.3360986 +1    2.2250588 +1
  C         0.70361668 +1    6.7332339 +1    2.0309310 +1
  C        -1.45190229 +1    9.8403419 +1    4.1939245 +1
  C        -2.28614442 +1    9.1117756 +1    5.2161423 +1
  C        -1.51640669 +1    7.9753554 +1    5.7912919 +1
  C        -0.26822872 +1    9.3838201 +1    3.7946437 +1
  C        -0.47245668 +1    7.5754084 +1    5.0705608 +1
  C         0.28156561 +1    8.0934554 +1    4.0840593 +1
  C        -3.14811663 +1    9.8875969 +1    6.2193077 +1
  C        -3.10524242 +1   11.3591316 +1    6.1745760 +1
  C         1.30997279 +1    7.3748932 +1    3.2880702 +1
  C         2.52538351 +1    8.1838030 +1    2.8604023 +1
  C        -5.43068332 +1    6.1616996 +1    3.6204984 +1
  C        -5.22823161 +1    7.5146662 +1    3.9047222 +1
  C        -5.47758395 +1    8.4310862 +1    2.8872710 +1
  C        -5.85321735 +1    5.7892092 +1    2.3431633 +1
  C        -5.83570659 +1    7.9960762 +1    1.6050865 +1
  C        -4.70540565 +1    7.9792533 +1    5.2459027 +1
  C        -3.79656928 +1    9.1803128 +1    5.0650248 +1
  C        -7.51032052 +1   11.5718521 +1    5.5341934 +1
  C        -7.04512852 +1   10.2771613 +1    5.3225987 +1
  C        -6.36805593 +1    9.6151364 +1    6.3482797 +1
  C        -7.29671418 +1   12.1785722 +1    6.7706597 +1
  C        -6.18328257 +1   10.2822760 +1    7.5693468 +1
  C        -5.87616583 +1    8.2392667 +1    6.1734345 +1
  C        -6.44680997 +1    7.2109133 +1    6.8229869 +1
  C        -8.91172146 +1    5.5956761 +1   12.4012790 +1
  C        -8.91063448 +1    4.4600914 +1   11.5970281 +1
  C        -8.67271332 +1    4.5902446 +1   10.2340294 +1
  C        -8.67555594 +1    6.8356336 +1   11.8101907 +1
  C        -8.44648887 +1    5.8631654 +1    9.6852157 +1
  C        -8.13762015 +1    5.9894556 +1    8.2119637 +1
  C        -7.57095282 +1    7.3482660 +1    7.7896324 +1
  C       -10.71607815 +1    7.2973945 +1    5.1649140 +1
  C       -10.70162916 +1    7.4748719 +1    6.5539855 +1
  C       -10.72709603 +1    8.7767603 +1    7.0564611 +1
  C       -10.76907586 +1    8.4126723 +1    4.3320219 +1
  C       -10.78352187 +1    9.8534810 +1    6.1693978 +1
  C       -10.64466686 +1    6.2698917 +1    7.4316190 +1
  C        -9.30977995 +1    5.5376320 +1    7.3287500 +1
  C       -12.34381434 +1    3.4111692 +1    6.3609410 +1
  C       -11.86732936 +1    3.8901467 +1    7.5016863 +1
  C       -11.89495705 +1    5.3819126 +1    7.4857232 +1
  C       -13.10580913 +1    3.9161312 +1    5.4035261 +1
  C       -13.15529090 +1    5.8263677 +1    6.7647565 +1
  C       -11.43573803 +1    6.1358564 +1    8.7157744 +1
  C       -12.28134147 +1    7.2012690 +1    9.2843109 +1
  C       -17.76618671 +1    7.5290700 +1    9.0912212 +1
  C       -17.73359042 +1    7.3518062 +1   10.3381675 +1
  C       -16.53755026 +1    7.4012724 +1   11.0422783 +1
  C       -16.78314081 +1    7.8671149 +1    8.1898679 +1
  C       -15.45962344 +1    7.7736024 +1   10.2034849 +1
  C       -14.09272805 +1    7.9996540 +1   10.8189454 +1
  C       -13.15774381 +1    6.9637602 +1   10.2623399 +1
  C       -13.62578239 +1    9.4212548 +1   10.5871841 +1
  C         5.15461692 +1   20.3645650 +1    8.2252161 +1
  C         5.79423430 +1   19.8302553 +1    9.1581972 +1
  C         5.94774535 +1   18.4819402 +1    9.3910240 +1
  C         4.45448641 +1   19.7262075 +1    7.2167230 +1
  C         5.24773820 +1   17.7709637 +1    8.3827171 +1
  C         5.24006032 +1   16.3040998 +1    8.3752631 +1
  C         6.03185679 +1   15.4808626 +1    8.9439509 +1
  C         8.71846516 +1   12.5396887 +1    8.9182275 +1
  C         7.73318529 +1   12.8466498 +1    7.9943503 +1
  C         8.04078401 +1   13.6039250 +1    6.8544361 +1
  C        10.01107518 +1   13.0072482 +1    8.6630997 +1
  C         9.35797067 +1   14.0400504 +1    6.6720861 +1
  C         7.02088311 +1   13.9231965 +1    5.8629438 +1
  C         5.80151512 +1   13.4676119 +1    5.9734821 +1
  C         1.77793893 +1   13.4746487 +1    8.4934760 +1
  C         1.13758666 +1   14.5561050 +1    7.8805955 +1
  C         1.77808419 +1   15.2545783 +1    6.8575095 +1
  C         2.96652696 +1   12.9863945 +1    7.9687380 +1
  C         2.97368071 +1   14.7707144 +1    6.3342863 +1
  C         3.52339094 +1   13.5874497 +1    6.8357642 +1
  C        -0.32174200 +1   14.8132286 +1    8.1762353 +1
  C        -1.04890816 +1   13.8584930 +1    7.2469458 +1
  C         4.62210970 +1   12.9227478 +1    6.1159583 +1
  C         4.33362089 +1   11.5720066 +1    5.5232567 +1
  C        -3.43756847 +1   16.1134994 +1   11.5538995 +1
  C        -2.15591740 +1   15.6355573 +1   11.2625440 +1
  C        -1.08012990 +1   16.1007683 +1   12.0236183 +1
  C        -3.60557543 +1   17.0005525 +1   12.6163660 +1
  C        -1.31628193 +1   16.9925813 +1   13.0699925 +1
  C        -1.95162050 +1   14.6510654 +1   10.1425725 +1
  C        -0.58161089 +1   14.8123895 +1    9.6110373 +1
  C        -0.62491236 +1   12.4369314 +1   13.9635750 +1
  C        -1.35093905 +1   13.0756046 +1   12.9640014 +1
  C        -1.26933471 +1   12.6335356 +1   11.6417543 +1
  C         0.19555553 +1   11.3643061 +1   13.6198123 +1
  C        -0.38123924 +1   11.5840232 +1   11.3607725 +1
  C        -2.14594058 +1   13.1569203 +1   10.5362601 +1
  C        -3.60091097 +1   12.8642954 +1   10.7930319 +1
  C        -5.84485334 +1    9.0436827 +1   14.2416623 +1
  C        -6.96358405 +1    9.4637763 +1   13.5301804 +1
  C        -6.90179676 +1   10.6650467 +1   12.8197759 +1
  C        -4.64281109 +1    9.7639562 +1   14.1042659 +1
  C        -5.71785553 +1   11.4073639 +1   12.8316865 +1
  C        -5.63698834 +1   12.8060101 +1   12.2650141 +1
  C        -4.22457856 +1   13.1755883 +1   11.9279710 +1
  C        -6.76004645 +1   16.6242854 +1   14.5183981 +1
  C        -7.48935319 +1   15.4392480 +1   14.3961398 +1
  C        -8.45293051 +1   15.1383833 +1   15.3613602 +1
  C        -7.01529498 +1   17.4715146 +1   15.5963727 +1
  C        -8.66086004 +1   16.0273872 +1   16.4152813 +1
  C        -7.21456584 +1   14.5119086 +1   13.2798048 +1
  C        -6.11081376 +1   13.7545772 +1   13.3327932 +1
  C        -7.06389726 +1   17.5628230 +1   10.2782189 +1
  C        -7.06332300 +1   16.3374402 +1   10.9297859 +1
  C        -8.26787456 +1   15.7935242 +1   11.4507423 +1
  C        -8.32353880 +1   18.1415442 +1   10.2146199 +1
  C        -9.46411867 +1   16.4888644 +1   11.3019333 +1
  C        -8.19460886 +1   14.4531714 +1   12.1356026 +1
  C        -9.52922715 +1   13.8734534 +1   12.6333847 +1
  C       -14.34873613 +1   15.0273130 +1   12.8616227 +1
  C       -14.01697550 +1   14.1879873 +1   13.9192458 +1
  C       -13.02770238 +1   13.2251782 +1   13.7438150 +1
  C       -13.67791320 +1   14.8777598 +1   11.6471742 +1
  C       -12.38303401 +1   13.1170638 +1   12.5049297 +1
  C       -11.30654003 +1   12.0811212 +1   12.2865198 +1
  C        -9.99558749 +1   12.7042584 +1   11.7828270 +1
  C       -11.74488095 +1   11.0104626 +1   11.2820725 +1
  C        -1.02792777 +1   15.7588231 +1    3.7943770 +1
  C        -1.68166264 +1   16.2555247 +1    4.8307477 +1
  C        -2.33129335 +1   15.7293271 +1    5.8585574 +1
  C        -1.32705158 +1   14.3048420 +1    3.6921934 +1
  C        -1.89145308 +1   14.3137803 +1    6.0707721 +1
  C        -2.52183752 +1   13.5483677 +1    7.2240808 +1
  C        -2.79104105 +1   12.0976617 +1    7.2376807 +1
  C         4.54784755 +1   13.9146221 +1    2.4238715 +1
  C         4.48647489 +1   12.5941522 +1    2.5278823 +1
  C         3.22495753 +1   12.1951330 +1    3.2153771 +1
  C         3.63732642 +1   14.8739267 +1    2.4936354 +1
  C         2.10981951 +1   13.1101165 +1    2.7535032 +1
  C         2.96580570 +1   10.7678636 +1    3.4709477 +1
  C         3.11654573 +1   11.6273112 +1    4.6394350 +1
  C         4.69741556 +1    9.5284499 +1    0.4012630 +1
  C         3.52364327 +1    8.7871058 +1    0.5350826 +1
  C         3.25411490 +1    7.7460299 +1   -0.3770089 +1
  C         5.59060027 +1    9.2315138 +1   -0.6365031 +1
  C         4.13173806 +1    7.4934854 +1   -1.4123080 +1
  C         2.50545047 +1    9.0233382 +1    1.5741318 +1
  C         2.73906963 +1    9.6321498 +1    2.8864832 +1
  C       -16.99952185 +1    9.6648202 +1   13.6577744 +1
  C       -15.71905817 +1    9.9861740 +1   13.1847986 +1
  C       -15.58961140 +1   10.5178961 +1   11.9114875 +1
  C       -18.07850542 +1    9.8804832 +1   12.8086894 +1
  C       -16.73931720 +1   10.9370209 +1   11.1856499 +1
  C       -14.31049356 +1   10.6352523 +1   11.1817867 +1
  C       -12.95688613 +1   10.2103839 +1   11.6911135 +1
  N        -2.56537491 +1    4.1281606 +1    1.4215436 +1
  N         1.59134203 +1    3.3338414 +1    5.0513068 +1
  N        -6.05002074 +1    6.6833513 +1    1.3435744 +1
  N        -6.64341558 +1   11.5370370 +1    7.7684212 +1
  N        -8.45648094 +1    6.9642458 +1   10.4821229 +1
  N       -10.80545754 +1    9.6706384 +1    4.8303677 +1
  N       -13.77923112 +1    5.1215038 +1    5.8655791 +1
  N       -15.60107202 +1    7.9716886 +1    8.8480383 +1
  N         4.54238113 +1   18.3790892 +1    7.3603153 +1
  N        10.32428799 +1   13.7388070 +1    7.5689844 +1
  N        -2.56351865 +1   17.4231370 +1   13.3661750 +1
  N         0.32884017 +1   10.9675108 +1   12.3315702 +1
  N        -4.59145423 +1   10.9179433 +1   13.4223789 +1
  N        -7.95099503 +1   17.1737625 +1   16.5268374 +1
  N        -9.43802356 +1   17.7080700 +1   10.6517754 +1
  N       -12.71808263 +1   13.9439159 +1   11.4765211 +1
  N        -1.64029882 +1   13.6474694 +1    4.7666324 +1
  N         2.29490907 +1   14.3315703 +1    2.3417663 +1
  N         5.28463557 +1    8.2317701 +1   -1.5366113 +1
  N       -17.94927944 +1   10.5891994 +1   11.6337591 +1
  H        -0.30766364 +1    2.2318848 +1   -0.2943028 +1
  H        -4.44417132 +1    1.3857181 +1    0.6719302 +1
  H        -4.55847444 +1    3.6968990 +1    1.8401621 +1
  H         2.29335189 +1    3.9351588 +1    1.2902303 +1
  H         3.75442965 +1    2.3982254 +1    2.6256849 +1
  H         3.21759747 +1    2.0339926 +1    5.0890380 +1
  H        -0.83310372 +1    5.4567609 +1    2.8296481 +1
  H        -0.08339868 +1    7.4023516 +1    1.6246293 +1
  H         1.48448028 +1    6.6742629 +1    1.2291936 +1
  H        -0.00348314 +1    4.6692800 +1    4.8975479 +1
  H        -1.88121562 +1   10.7452726 +1    3.7502584 +1
  H        -3.26230780 +1    9.4672695 +1    7.2376984 +1
  H        -3.28945739 +1   11.8248352 +1    5.1962813 +1
  H        -1.65926768 +1    7.7017722 +1    6.8402750 +1
  H         1.70061934 +1    6.5665588 +1    3.9583199 +1
  H         3.44950748 +1    7.5918666 +1    3.0327364 +1
  H        -5.24071148 +1    5.3980358 +1    4.3833579 +1
  H        -5.98522851 +1    4.7312330 +1    2.0647774 +1
  H        -4.08955151 +1    7.1520444 +1    5.6863848 +1
  H        -4.15416427 +1    9.8556896 +1    4.2532305 +1
  H        -5.33640254 +1    9.5101331 +1    3.0619619 +1
  H        -7.20761277 +1    9.7781304 +1    4.3592837 +1
  H        -8.04473831 +1   12.1048705 +1    4.7412814 +1
  H        -7.64253010 +1   13.1927615 +1    7.0000108 +1
  H        -6.06569562 +1    6.1900551 +1    6.6656236 +1
  H        -5.65613553 +1    9.8230834 +1    8.4156028 +1
  H        -8.64931541 +1    3.7021792 +1    9.5913217 +1
  H        -9.08417295 +1    3.4708042 +1   12.0333739 +1
  H        -9.07440693 +1    5.5198074 +1   13.4807513 +1
  H        -8.62597750 +1    7.7702382 +1   12.3941253 +1
  H        -7.32453495 +1    5.2313500 +1    8.0349364 +1
  H        -7.18370887 +1    7.9112527 +1    8.6658502 +1
  H        -8.37274929 +1    7.9877066 +1    7.3630320 +1
  H       -10.69197601 +1    6.2904223 +1    4.7327861 +1
  H       -10.78639492 +1    8.3310918 +1    3.2393426 +1
  H        -9.49137651 +1    4.4590146 +1    7.5318797 +1
  H        -8.97468767 +1    5.5876875 +1    6.2708931 +1
  H       -10.81434690 +1   10.8955101 +1    6.5108948 +1
  H       -10.72681462 +1    8.9538245 +1    8.1426095 +1
  H       -11.70961596 +1    3.3349172 +1    8.4290635 +1
  H       -13.19921454 +1    3.6503156 +1    4.3491030 +1
  H       -10.95827053 +1    5.5259289 +1    9.5153589 +1
  H       -12.17046683 +1    8.2234912 +1    8.8737021 +1
  H       -13.57808176 +1    6.8067606 +1    7.0264804 +1
  H       -16.42680857 +1    7.2417627 +1   12.1186003 +1
  H       -19.01692939 +1    7.9957322 +1   11.3833426 +1
  H       -16.83909093 +1    8.0352391 +1    7.1109841 +1
  H       -14.17189918 +1    7.8302016 +1   11.9243802 +1
  H       -13.26752402 +1    5.9582533 +1   10.6882087 +1
  H       -13.21391158 +1    9.5350637 +1    9.5576413 +1
  H         0.13793298 +1    4.5929382 +1   -1.2074861 +1
  H         1.22724251 +1    5.7394797 +1   -0.2707673 +1
  H         6.50461282 +1   18.0085179 +1   10.2020401 +1
  H         3.88207211 +1   20.1665979 +1    6.3839501 +1
  H         4.42844593 +1   15.8139006 +1    7.7554358 +1
  H         6.68310547 +1   14.7156029 +1    9.3382006 +1
  H         6.71381921 +1   12.4680337 +1    8.1431290 +1
  H        10.84564329 +1   12.7862415 +1    9.3485577 +1
  H         7.30422592 +1   14.5523541 +1    5.0089365 +1
  H         9.67122473 +1   14.6295522 +1    5.8028109 +1
  H         1.30605855 +1   12.9895904 +1    9.3598430 +1
  H         3.44318332 +1   12.1015104 +1    8.4070515 +1
  H        -0.58009104 +1   15.8870056 +1    7.9505393 +1
  H        -0.40764698 +1   12.9645806 +1    7.0552393 +1
  H         3.43929765 +1   15.2681011 +1    5.4731548 +1
  H         1.31271634 +1   16.1460876 +1    6.4202651 +1
  H         4.15655821 +1   10.8470848 +1    6.3441234 +1
  H         5.21448116 +1   11.2001704 +1    4.9638299 +1
  H        -4.32429165 +1   15.7830900 +1   10.9860494 +1
  H        -4.59571551 +1   17.3851169 +1   12.9088318 +1
  H        -2.74531298 +1   14.8647447 +1    9.3682499 +1
  H        -0.51311876 +1   17.3819484 +1   13.7063896 +1
  H        -0.06357115 +1   15.7533228 +1   11.7890692 +1
  H        -2.01534787 +1   13.9147099 +1   13.2203609 +1
  H        -0.71702023 +1   12.7687598 +1   15.0118573 +1
  H         0.75970982 +1   10.7769391 +1   14.3642518 +1
  H        -1.88931502 +1   12.5691376 +1    9.6032693 +1
  H        -4.12921929 +1   12.3452589 +1    9.9804248 +1
  H        -0.22408947 +1   11.1987111 +1   10.3446385 +1
  H        -7.78866084 +1   11.0443693 +1   12.2836236 +1
  H        -7.88960077 +1    8.8689085 +1   13.5321366 +1
  H        -3.70312712 +1    9.4412837 +1   14.5727896 +1
  H        -6.28593049 +1   12.8675435 +1   11.3498323 +1
  H        -3.67441096 +1   13.7071164 +1   12.7246069 +1
  H        -5.98677912 +1   16.8845461 +1   13.7786902 +1
  H        -6.47074587 +1   18.4114683 +1   15.7463712 +1
  H        -9.20476488 +1   11.9148923 +1   11.7738858 +1
  H        -5.46024714 +1   13.8219419 +1   14.2174127 +1
  H        -9.40234292 +1   15.8464673 +1   17.2022101 +1
  H        -9.04312308 +1   14.2140243 +1   15.2747828 +1
  H        -6.11084319 +1   15.7890324 +1   11.0541039 +1
  H        -6.16899152 +1   18.0300732 +1    9.8598014 +1
  H        -7.77643047 +1   13.7533062 +1   11.3554177 +1
  H       -10.31238905 +1   14.6631787 +1   12.6570600 +1
  H        -9.43214238 +1   13.5417350 +1   13.6931280 +1
  H       -10.43101380 +1   16.1141714 +1   11.6734282 +1
  H       -12.76149784 +1   12.5514350 +1   14.5664239 +1
  H       -14.53261720 +1   14.2790444 +1   14.8808210 +1
  H       -15.12641134 +1   15.7881142 +1   12.9729951 +1
  H       -13.89213732 +1   15.4960322 +1   10.7676116 +1
  H       -11.10916239 +1   11.5886285 +1   13.2726466 +1
  H       -10.11017045 +1   13.0313387 +1   10.7294996 +1
  H       -10.90643223 +1   10.2990314 +1   11.1277839 +1
  H       -11.92195519 +1   11.4864535 +1   10.2932728 +1
  H        -3.23855185 +1   16.1178077 +1    6.3260994 +1
  H        -0.21774821 +1   16.2067653 +1    3.2169052 +1
  H        -1.17110183 +1   13.7395443 +1    2.7554897 +1
  H        -3.23185592 +1   14.1212184 +1    7.8611562 +1
  H        -2.62366314 +1   11.6528049 +1    8.2355529 +1
  H         5.08464416 +1   11.8560093 +1    1.9790019 +1
  H         3.73326236 +1   15.9277916 +1    2.7617400 +1
  H         2.19277927 +1   11.8750130 +1    5.2051561 +1
  H         1.07888654 +1   12.7258578 +1    2.7751080 +1
  H         4.92923806 +1   10.3580270 +1    1.0957735 +1
  H         1.50985461 +1    9.2618116 +1    1.1190167 +1
  H         3.94137500 +1    6.7069124 +1   -2.1581582 +1
  H         2.33710438 +1    7.1274298 +1   -0.2505222 +1
  H       -14.84143896 +1    9.7767659 +1   13.8070158 +1
  H       -17.12984821 +1    9.2112391 +1   14.6444998 +1
  H       -14.33428510 +1   11.5440467 +1   10.5334882 +1
  H       -12.87495669 +1    9.7687675 +1   12.7017066 +1
  H       -16.50749287 +1   11.8434348 +1    9.9029046 +1
 Tv        24.97078177 +1    0.0000000 +0    0.0000000 +0
 Tv         0.00000000 +0   19.0756230 +1    0.0000000 +0
 Tv         0.00000000 +0    0.0000000 +0   13.6709368 +1
