# Supplementary material for: Characterization by SEM, TEM and Quantum-Chemical Simulations of the Spherical Carbon with Nitrogen (SCN) Active Carbon Produced by Thermal Decomposition of Poly(vinylpyridine-divinylbenzene) Copolymer
Source: Materials (Basel). 2009 Sep 7;2(3):1239–51. doi: 10.3390/ma2031239 (PMC5445732; doi:10.3390/ma2031239)
Supplement: Supplementary file 1 [file materials-02-01239-s001.zip › Supplementary Data/m06.out]

 *******************************************************************************
 ** Site#:  128            For non-commercial use only         Version 7.334W **
 *******************************************************************************
 ** Cite this work as: MOPAC2007, James J. P. Stewart, Stewart Computational  **
 ** Chemistry, Version 7.334W web: HTTP://OpenMOPAC.net   Days remaining:  44 **
 *******************************************************************************
 **                                                                           **
 **                                MOPAC2007                                  **
 **                                                                           **
 *******************************************************************************

                            PM3 CALCULATION RESULTS


 *******************************************************************************
 *  CALCULATION DONE:                                Fri Feb  1 20:27:52 2008  *
 *  PM3      - The PM3 Hamiltonian to be used
 *  SINGLET  - SPIN STATE DEFINED AS A SINGLET
 *
 *
 *
 *                 CHARGE ON SYSTEM =     0
 *
 *
 *
 *  XYZ      - CARTESIAN COORDINATE SYSTEM TO BE USED
 *  RESTART  - CALCULATION RESTARTED
 *  EF       - USE EF ROUTINE FOR MINIMUM SEARCH
 *  T=       - A TIME OF  0.2E+08 SECONDS REQUESTED
 *  DUMP=N   - RESTART FILE WRITTEN EVERY     0.100 SECONDS
 *  CYCLES=  - DO A MAXIMUM OF  5002 STEPS
 *  DDMIN=   - MINIMUM TRUST RADIUS  0.000 ANG/RAD
 *  GNORM=   - EXIT WHEN GRADIENT NORM DROPS BELOW 1.11    
 *  SCFCRT   - DEFAULT SCF CRITERION REPLACED BY   0.100E-06
 *  SHIFT    - A DAMPING FACTOR OF   20.00 DEFINED
 *  DENOUT   - DENSITY MATRIX OUTPUT ON CHANNEL 10
 *  OLDENS   - INITIAL DENSITY MATRIX READ OF DISK
 *  BONDS    - FINAL BOND-ORDER MATRIX TO BE PRINTED
 *   PL      - MONITOR CONVERGENCE IN DENSITY MATRIX
 *******************************************************************************
PM3 bonds T=20000000.0 SINGLET XYZ DDMIN=0.0 DUMP=0.1 GNORM=01.115 CHARGE=+0 &
DENOUT OLDENS SCFCRT=1.D-07 EF  CYCLES=5002 PL SHIFT=020.0 restart
 SKN_2 model by PM3. Point=06. Mult=01.
   ATOM   CHEMICAL     X               Y              Z
  NUMBER   SYMBOL (ANGSTROMS)     (ANGSTROMS)    (ANGSTROMS)
 
     1       C         -3.6806432  *    1.984264  *    0.751385  *
     2       C         -2.4740014  *    1.831145  *    0.196900  *
     3       C         -1.3134955  *    2.566316  *    0.154619  *
     4       C         -3.5072056  *    3.241862  *    1.383569  *
     5       C         -1.3460405  *    3.796524  *    0.837690  *
     6       C         -0.2206209  *    4.742772  *    0.864155  *
     7       C          0.4186630  *    5.036073  *   -0.273941  *
     8       C          2.9382663  *    2.864467  *    3.106171  *
     9       C          2.1287828  *    3.708173  *    2.353069  *
    10       C          1.0398092  *    4.338923  *    2.956204  *
    11       C          2.6390088  *    2.663158  *    4.453510  *
    12       C          0.7862945  *    4.083676  *    4.311997  *
    13       C          0.1742982  *    5.317345  *    2.209348  *
    14       C          0.8927050  *    6.664025  *    2.050574  *
    15       C         -1.0526015  *   10.013987  *    4.421541  *
    16       C         -1.9203359  *    9.436225  *    5.407319  *
    17       C         -1.4395388  *    8.189094  *    5.895841  *
    18       C         -0.0705764  *    9.082004  *    4.221989  *
    19       C         -0.3026015  *    7.916132  *    5.148353  *
    20       C          0.6402940  *    7.918181  *    4.151699  *
    21       C         -3.2129809  *   10.090214  *    5.523827  *
    22       C         -3.1850098  *   11.544306  *    5.734477  *
    23       C          1.6022384  *    7.219443  *    3.302781  *
    24       C          2.7356377  *    8.129460  *    2.841946  *
    25       C         -5.5616929  *    6.294899  *    3.703172  *
    26       C         -5.3853464  *    7.656019  *    3.921387  *
    27       C         -5.5531843  *    8.545763  *    2.846183  *
    28       C         -6.0162456  *    5.957277  *    2.432048  *
    29       C         -5.8785610  *    8.072608  *    1.574209  *
    30       C         -4.9304314  *    8.194777  *    5.273321  *
    31       C         -4.4053497  *    9.585811  *    5.191466  *
    32       C         -7.7574207  *   11.568159  *    5.617089  *
    33       C         -7.4003543  *   10.239894  *    5.422187  *
    34       C         -6.7294709  *    9.552626  *    6.444229  *
    35       C         -7.4606595  *   12.180799  *    6.836868  *
    36       C         -6.5416503  *   10.196719  *    7.676871  *
    37       C         -6.1012779  *    8.253400  *    6.192743  *
    38       C         -6.5540858  *    7.089099  *    6.834560  *
    39       C         -8.8429919  *    5.672142  *   12.388483  *
    40       C         -8.8853812  *    4.487175  *   11.659652  *
    41       C         -8.6857969  *    4.528096  *   10.284468  *
    42       C         -8.6083184  *    6.870581  *   11.714585  *
    43       C         -8.4563334  *    5.760374  *    9.656722  *
    44       C         -8.1663405  *    5.781726  *    8.176812  *
    45       C         -7.6316211  *    7.070448  *    7.666746  *
    46       C        -10.7200491  *    7.256963  *    5.168888  *
    47       C        -10.6568103  *    7.423478  *    6.557587  *
    48       C        -10.6163961  *    8.727675  *    7.057632  *
    49       C        -10.7812820  *    8.377058  *    4.340343  *
    50       C        -10.7115529  *    9.809610  *    6.179936  *
    51       C        -10.6406395  *    6.203971  *    7.423462  *
    52       C         -9.3635722  *    5.383246  *    7.299344  *
    53       C        -12.3994218  *    3.427422  *    6.377279  *
    54       C        -11.9379533  *    3.881239  *    7.533144  *
    55       C        -11.9244096  *    5.376570  *    7.516332  *
    56       C        -13.1334575  *    3.943597  *    5.406281  *
    57       C        -13.1782803  *    5.845659  *    6.792017  *
    58       C        -11.4000702  *    6.107787  *    8.734057  *
    59       C        -12.1441718  *    7.230838  *    9.311383  *
    60       C        -17.8558681  *    7.269542  *    9.138450  *
    61       C        -17.5943829  *    7.060266  *   10.342666  *
    62       C        -16.4151441  *    7.313383  *   11.012859  *
    63       C        -16.9923579  *    7.792225  *    8.190076  *
    64       C        -15.4981134  *    7.845796  *   10.082609  *
    65       C        -14.0924967  *    8.171305  *   10.358769  *
    66       C        -13.2028766  *    7.071275  *   10.137710  *
    67       C        -13.6309519  *    9.539639  *   10.478348  *
    68       C          5.1737079  *   20.389534  *    8.241260  *
    69       C          5.8087060  *   19.836263  *    9.167201  *
    70       C          5.9481424  *   18.485157  *    9.386969  *
    71       C          4.4670539  *   19.761364  *    7.232876  *
    72       C          5.2429001  *   17.784570  *    8.374582  *
    73       C          5.2286481  *   16.315832  *    8.345883  *
    74       C          6.0145924  *   15.510595  *    8.956710  *
    75       C          8.8432004  *   12.473875  *    8.966691  *
    76       C          7.8289567  *   12.779381  *    8.073185  *
    77       C          8.1120903  *   13.541991  *    6.935581  *
    78       C         10.1246123  *   12.946539  *    8.686326  *
    79       C          9.4256087  *   13.972462  *    6.709968  *
    80       C          7.0437089  *   13.899380  *    6.008115  *
    81       C          5.8326236  *   13.459780  *    6.158860  *
    82       C          1.8075141  *   13.418759  *    8.579882  *
    83       C          1.0917025  *   14.445602  *    7.957581  *
    84       C          1.6720371  *   15.174701  *    6.916532  *
    85       C          3.0021296  *   12.982601  *    8.022005  *
    86       C          2.8694397  *   14.738026  *    6.359972  *
    87       C          3.4802468  *   13.582527  *    6.852344  *
    88       C         -0.3662707  *   14.521017  *    8.163115  *
    89       C         -1.0588104  *   13.842010  *    7.040229  *
    90       C          4.5864960  *   12.933070  *    6.122663  *
    91       C          4.3653365  *   11.822503  *    5.318498  *
    92       C         -3.4016236  *   16.099065  *   11.518588  *
    93       C         -2.0905568  *   15.673251  *   11.304359  *
    94       C         -1.0636512  *   16.226301  *   12.082605  *
    95       C         -3.6491915  *   17.016230  *   12.543524  *
    96       C         -1.3809932  *   17.137159  *   13.086988  *
    97       C         -1.7156988  *   14.603057  *   10.371517  *
    98       C         -0.9972823  *   14.764738  *    9.284661  *
    99       C         -0.5476469  *   12.374213  *   14.085256  *
   100       C         -1.2950642  *   13.015426  *   13.101918  *
   101       C         -1.2395863  *   12.568997  *   11.781344  *
   102       C          0.2519442  *   11.291713  *   13.722608  *
   103       C         -0.3817690  *   11.498881  *   11.479988  *
   104       C         -2.0695617  *   13.152275  *   10.675424  *
   105       C         -3.5443223  *   12.935850  *   10.866893  *
   106       C         -5.8384917  *    9.057003  *   14.284232  *
   107       C         -6.9417271  *    9.457622  *   13.535989  *
   108       C         -6.8683307  *   10.647821  *   12.809351  *
   109       C         -4.6283835  *    9.761619  *   14.135504  *
   110       C         -5.6900708  *   11.397960  *   12.840159  *
   111       C         -5.6082676  *   12.803417  *   12.287321  *
   112       C         -4.1820806  *   13.173784  *   12.010590  *
   113       C         -6.7798138  *   16.607238  *   14.492620  *
   114       C         -7.5087685  *   15.420812  *   14.384032  *
   115       C         -8.4659189  *   15.124358  *   15.356965  *
   116       C         -7.0287877  *   17.459845  *   15.568490  *
   117       C         -8.6702462  *   16.019828  *   16.405616  *
   118       C         -7.2319204  *   14.484683  *   13.274680  *
   119       C         -6.1228322  *   13.738205  *   13.346682  *
   120       C         -7.0810900  *   17.554137  *   10.272762  *
   121       C         -7.0597497  *   16.321492  *   10.898875  *
   122       C         -8.2571631  *   15.783846  *   11.435619  *
   123       C         -8.3205952  *   18.195688  *   10.199591  *
   124       C         -9.4340999  *   16.512655  *   11.319162  *
   125       C         -8.1920958  *   14.438548  *   12.111895  *
   126       C         -9.5492863  *   13.904347  *   12.605106  *
   127       C        -14.4059086  *   15.026950  *   12.896382  *
   128       C        -14.0751845  *   14.188341  *   13.953774  *
   129       C        -13.0856705  *   13.221479  *   13.780352  *
   130       C        -13.7415790  *   14.873343  *   11.676273  *
   131       C        -12.4451574  *   13.119333  *   12.542824  *
   132       C        -11.3384469  *   12.110448  *   12.309406  *
   133       C        -10.1027621  *   12.801044  *   11.856761  *
   134       C        -11.7248710  *   11.022527  *   11.299591  *
   135       C         -1.0777797  *   15.849200  *    3.705756  *
   136       C         -1.7425915  *   16.328962  *    4.743814  *
   137       C         -2.4009553  *   15.786471  *    5.758893  *
   138       C         -1.3845728  *   14.402338  *    3.560755  *
   139       C         -1.9490640  *   14.378139  *    5.942198  *
   140       C         -2.5287867  *   13.520118  *    7.056977  *
   141       C         -2.7906613  *   12.080363  *    6.887816  *
   142       C          4.4595602  *   13.890184  *    2.414537  *
   143       C          4.3753553  *   12.568983  *    2.485766  *
   144       C          3.1160165  *   12.172437  *    3.178297  *
   145       C          3.5628290  *   14.858966  *    2.513212  *
   146       C          2.0142841  *   13.100907  *    2.736988  *
   147       C          2.9455243  *   10.743126  *    3.488563  *
   148       C          3.0891602  *   11.628414  *    4.644342  *
   149       C          4.7600833  *    9.563961  *    0.338180  *
   150       C          3.5969422  *    8.806146  *    0.500479  *
   151       C          3.3228978  *    7.765847  *   -0.395822  *
   152       C          5.6361657  *    9.242154  *   -0.706900  *
   153       C          4.2168713  *    7.513949  *   -1.430874  *
   154       C          2.6010296  *    8.990697  *    1.578953  *
   155       C          2.8162219  *    9.595760  *    2.895879  *
   156       C        -16.9925466  *    9.593297  *   13.649072  *
   157       C        -15.7075638  *    9.909023  *   13.191679  *
   158       C        -15.5670726  *   10.486507  *   11.937256  *
   159       C        -18.0945271  *    9.877369  *   12.839178  *
   160       C        -16.7248595  *   10.914673  *   11.253087  *
   161       C        -14.2952069  *   10.679547  *   11.217668  *
   162       C        -12.9396343  *   10.196335  *   11.662261  *
   163       N         -2.5523259  *    4.084989  *    1.476586  *
   164       N          1.5772296  *    3.262601  *    5.037161  *
   165       N         -6.1932289  *    6.737197  *    1.408694  *
   166       N         -6.9003878  *   11.488237  *    7.854746  *
   167       N         -8.4228971  *    6.915436  *   10.375565  *
   168       N        -10.7962005  *    9.632815  *    4.842758  *
   169       N        -13.7914447  *    5.157945  *    5.875233  *
   170       N        -15.7840477  *    8.067618  *    8.739445  *
   171       N          4.5426710  *   18.412701  *    7.360346  *
   172       N         10.4139656  *   13.672014  *    7.580150  *
   173       N         -2.6613365  *   17.509625  *   13.320811  *
   174       N          0.3383399  *   10.876274  *   12.436851  *
   175       N         -4.5692016  *   10.906577  *   13.440811  *
   176       N         -7.9587917  *   17.165720  *   16.505779  *
   177       N         -9.4314381  *   17.738243  *   10.677729  *
   178       N        -12.7818241  *   13.939810  *   11.509629  *
   179       N         -1.7118795  *   13.728307  *    4.618523  *
   180       N          2.2141088  *   14.332478  *    2.358751  *
   181       N          5.3502406  *    8.231330  *   -1.574306  *
   182       N        -17.9402700  *   10.620283  *   11.695159  *
   183       H         -0.4225027  *    2.222280  *   -0.378491  *
   184       H         -4.5847497  *    1.378290  *    0.763976  *
   185       H          2.3390711  *    3.888729  *    1.290234  *
   186       H          3.8002747  *    2.368334  *    2.649379  *
   187       H          3.2420016  *    2.014932  *    5.109945  *
   188       H         -0.7615846  *    5.492471  *    2.799671  *
   189       H          0.1627318  *    7.415630  *    1.680947  *
   190       H          1.6502038  *    6.570955  *    1.227884  *
   191       H         -0.0530708  *    4.540706  *    4.853063  *
   192       H         -1.2008991  *   10.969280  *    3.921313  *
   193       H         -3.5027158  *   12.165146  *    4.887944  *
   194       H         -1.8853457  *    7.582915  *    6.682652  *
   195       H          2.0404349  *    6.382129  *    3.905149  *
   196       H          3.7072440  *    7.612848  *    2.974678  *
   197       H         -5.3431372  *    5.530653  *    4.453082  *
   198       H         -4.1493887  *    7.493277  *    5.668016  *
   199       H         -5.1535028  *   10.337068  *    4.877826  *
   200       H         -5.3836101  *    9.622321  *    2.995303  *
   201       H         -7.5966245  *    9.740185  *    4.464824  *
   202       H         -8.2541673  *   12.130993  *    4.819893  *
   203       H         -7.6517184  *   13.243042  *    7.029232  *
   204       H         -6.0157423  *    6.153366  *    6.610633  *
   205       H         -6.0598516  *    9.705532  *    8.532993  *
   206       H         -8.6879136  *    3.602281  *    9.693144  *
   207       H         -9.0540236  *    3.526815  *   12.159921  *
   208       H         -8.9613687  *    5.663522  *   13.477282  *
   209       H         -8.5230693  *    7.834510  *   12.247349  *
   210       H         -7.3919146  *    4.980715  *    8.022919  *
   211       H         -8.1619914  *    7.994736  *    7.939837  *
   212       H        -10.7256278  *    6.252718  *    4.728672  *
   213       H        -10.8253217  *    8.298400  *    3.247905  *
   214       H         -9.5938049  *    4.314776  *    7.508306  *
   215       H         -9.0405538  *    5.413151  *    6.236335  *
   216       H        -10.7199284  *   10.851974  *    6.524342  *
   217       H        -10.5117506  *    8.916864  *    8.135344  *
   218       H        -11.8162683  *    3.317301  *    8.461181  *
   219       H        -13.2159449  *    3.687355  *    4.351876  *
   220       H        -10.9373991  *    5.476822  *    9.528684  *
   221       H        -11.8602213  *    8.247082  *    8.977918  *
   222       H        -13.5961784  *    6.826515  *    7.052994  *
   223       H        -16.2140883  *    7.183833  *   12.078528  *
   224       H        -17.1565977  *    7.991434  *    7.127106  *
   225       H        -13.5216760  *    6.072980  *   10.475433  *
   226       H        -13.2152444  *    9.788776  *    9.467163  *
   227       H          0.1442347  *    4.603443  *   -1.233415  *
   228       H          1.2579665  *    5.743125  *   -0.309675  *
   229       H          6.4999540  *   17.992148  *   10.189292  *
   230       H          3.8946744  *   20.208454  *    6.407599  *
   231       H          4.4512240  *   15.850826  *    7.687213  *
   232       H          6.6854910  *   14.830516  *    9.435375  *
   233       H          6.8058463  *   12.424639  *    8.255292  *
   234       H         10.9749348  *   12.752398  *    9.361287  *
   235       H          7.2999259  *   14.557298  *    5.163789  *
   236       H          9.7123067  *   14.563520  *    5.833023  *
   237       H          1.3855534  *   12.910454  *    9.456049  *
   238       H          3.5412647  *   12.136171  *    8.463418  *
   239       H         -0.3955773  *   13.004958  *    6.719105  *
   240       H          3.2971517  *   15.257664  *    5.492757  *
   241       H          1.1487681  *   16.037984  *    6.492722  *
   242       H          5.2165170  *   11.216645  *    4.985259  *
   243       H         -4.2514002  *   15.711871  *   10.934409  *
   244       H         -4.6684276  *   17.361034  *   12.783917  *
   245       H         -0.6238410  *   17.584254  *   13.742123  *
   246       H         -0.0222710  *   15.926694  *   11.914290  *
   247       H         -1.9534799  *   13.858064  *   13.361379  *
   248       H         -0.5978926  *   12.724742  *   15.129787  *
   249       H          0.8551937  *   10.714039  *   14.441844  *
   250       H         -1.8214492  *   12.565540  *    9.746175  *
   251       H         -4.0727654  *   12.520427  *    9.997658  *
   252       H         -0.2545604  *   11.111162  *   10.459157  *
   253       H         -7.7373775  *   11.010487  *   12.247704  *
   254       H         -7.8630200  *    8.854320  *   13.523882  *
   255       H         -3.6945730  *    9.431812  *   14.609929  *
   256       H         -6.2330210  *   12.873529  *   11.355973  *
   257       H         -3.6316241  *   13.615702  *   12.859890  *
   258       H         -6.0180216  *   16.867549  *   13.738713  *
   259       H         -6.4847898  *   18.402321  *   15.710159  *
   260       H         -5.4894280  *   13.815275  *   14.243760  *
   261       H         -9.4089382  *   15.844439  *   17.196351  *
   262       H         -9.0524838  *   14.197537  *   15.288264  *
   263       H         -6.1077499  *   15.768826  *   10.996730  *
   264       H         -6.1852525  *   18.017561  *    9.851988  *
   265       H         -7.7736888  *   13.720490  *   11.348610  *
   266       H        -10.3117223  *   14.738945  *   12.596222  *
   267       H         -9.5073972  *   13.639842  *   13.695467  *
   268       H        -10.4081641  *   16.180780  *   11.708069  *
   269       H        -12.8215386  *   12.548054  *   14.603464  *
   270       H        -14.5900621  *   14.279412  *   14.916617  *
   271       H        -15.1795173  *   15.793674  *   13.008777  *
   272       H        -13.9593085  *   15.487580  *   10.793003  *
   273       H        -11.1122034  *   11.617614  *   13.293877  *
   274       H         -9.6247320  *   12.479823  *   10.921235  *
   275       H        -10.8665221  *   10.331775  *   11.174806  *
   276       H        -11.8787479  *   11.501026  *   10.305973  *
   277       H         -3.3013555  *   16.164027  *    6.247938  *
   278       H         -0.2485027  *   16.298755  *    3.160066  *
   279       H         -1.2191491  *   13.847020  *    2.619885  *
   280       H         -3.1935251  *   14.017941  *    7.790091  *
   281       H         -2.5432109  *   11.464974  *    7.763912  *
   282       H          4.9720409  *   11.835353  *    1.930022  *
   283       H          3.6769033  *   15.903233  *    2.803883  *
   284       H          2.1847211  *   11.827254  *    5.254782  *
   285       H          0.9744268  *   12.739833  *    2.737939  *
   286       H          4.9885789  *   10.395953  *    1.020652  *
   287       H          1.5882553  *    9.183515  *    1.145286  *
   288       H          4.0582364  *    6.723219  *   -2.173339  *
   289       H          2.4170311  *    7.139488  *   -0.268812  *
   290       H        -14.8358259  *    9.679654  *   13.812807  *
   291       H        -17.1254304  *    9.100357  *   14.618536  *
   292       H        -14.3189553  *   11.653185  *   10.667953  *
   293       H        -12.8423026  *    9.648866  *   12.617182  *
   294       H        -16.4564640  *   11.816438  *    9.935153  *
   295      Tv         25.0471397  *    0.000000       0.000000   
   296      Tv          0.0000000      19.096040  *    0.000000   
   297      Tv          0.0000000       0.000000      13.796190  *
 

              THE SYSTEM IS A  SOLID         


                UNIT CELL TRANSLATION VECTORS

              X              Y              Z
    T1 =  25.0471397      0.0000000      0.0000000
    T2 =   0.0000000     19.0960398      0.0000000
    T3 =   0.0000000      0.0000000     13.7961897


          CARTESIAN COORDINATES 

    NO.       ATOM         X         Y         Z

     1         C       -3.6806    1.9843    0.7514
     2         C       -2.4740    1.8311    0.1969
     3         C       -1.3135    2.5663    0.1546
     4         C       -3.5072    3.2419    1.3836
     5         C       -1.3460    3.7965    0.8377
     6         C       -0.2206    4.7428    0.8642
     7         C        0.4187    5.0361   -0.2739
     8         C        2.9383    2.8645    3.1062
     9         C        2.1288    3.7082    2.3531
    10         C        1.0398    4.3389    2.9562
    11         C        2.6390    2.6632    4.4535
    12         C        0.7863    4.0837    4.3120
    13         C        0.1743    5.3173    2.2093
    14         C        0.8927    6.6640    2.0506
    15         C       -1.0526   10.0140    4.4215
    16         C       -1.9203    9.4362    5.4073
    17         C       -1.4395    8.1891    5.8958
    18         C       -0.0706    9.0820    4.2220
    19         C       -0.3026    7.9161    5.1484
    20         C        0.6403    7.9182    4.1517
    21         C       -3.2130   10.0902    5.5238
    22         C       -3.1850   11.5443    5.7345
    23         C        1.6022    7.2194    3.3028
    24         C        2.7356    8.1295    2.8419
    25         C       -5.5617    6.2949    3.7032
    26         C       -5.3853    7.6560    3.9214
    27         C       -5.5532    8.5458    2.8462
    28         C       -6.0162    5.9573    2.4320
    29         C       -5.8786    8.0726    1.5742
    30         C       -4.9304    8.1948    5.2733
    31         C       -4.4053    9.5858    5.1915
    32         C       -7.7574   11.5682    5.6171
    33         C       -7.4004   10.2399    5.4222
    34         C       -6.7295    9.5526    6.4442
    35         C       -7.4607   12.1808    6.8369
    36         C       -6.5417   10.1967    7.6769
    37         C       -6.1013    8.2534    6.1927
    38         C       -6.5541    7.0891    6.8346
    39         C       -8.8430    5.6721   12.3885
    40         C       -8.8854    4.4872   11.6597
    41         C       -8.6858    4.5281   10.2845
    42         C       -8.6083    6.8706   11.7146
    43         C       -8.4563    5.7604    9.6567
    44         C       -8.1663    5.7817    8.1768
    45         C       -7.6316    7.0704    7.6667
    46         C      -10.7200    7.2570    5.1689
    47         C      -10.6568    7.4235    6.5576
    48         C      -10.6164    8.7277    7.0576
    49         C      -10.7813    8.3771    4.3403
    50         C      -10.7116    9.8096    6.1799
    51         C      -10.6406    6.2040    7.4235
    52         C       -9.3636    5.3832    7.2993
    53         C      -12.3994    3.4274    6.3773
    54         C      -11.9380    3.8812    7.5331
    55         C      -11.9244    5.3766    7.5163
    56         C      -13.1335    3.9436    5.4063
    57         C      -13.1783    5.8457    6.7920
    58         C      -11.4001    6.1078    8.7341
    59         C      -12.1442    7.2308    9.3114
    60         C      -17.8559    7.2695    9.1384
    61         C      -17.5944    7.0603   10.3427
    62         C      -16.4151    7.3134   11.0129
    63         C      -16.9924    7.7922    8.1901
    64         C      -15.4981    7.8458   10.0826
    65         C      -14.0925    8.1713   10.3588
    66         C      -13.2029    7.0713   10.1377
    67         C      -13.6310    9.5396   10.4783
    68         C        5.1737   20.3895    8.2413
    69         C        5.8087   19.8363    9.1672
    70         C        5.9481   18.4852    9.3870
    71         C        4.4671   19.7614    7.2329
    72         C        5.2429   17.7846    8.3746
    73         C        5.2286   16.3158    8.3459
    74         C        6.0146   15.5106    8.9567
    75         C        8.8432   12.4739    8.9667
    76         C        7.8290   12.7794    8.0732
    77         C        8.1121   13.5420    6.9356
    78         C       10.1246   12.9465    8.6863
    79         C        9.4256   13.9725    6.7100
    80         C        7.0437   13.8994    6.0081
    81         C        5.8326   13.4598    6.1589
    82         C        1.8075   13.4188    8.5799
    83         C        1.0917   14.4456    7.9576
    84         C        1.6720   15.1747    6.9165
    85         C        3.0021   12.9826    8.0220
    86         C        2.8694   14.7380    6.3600
    87         C        3.4802   13.5825    6.8523
    88         C       -0.3663   14.5210    8.1631
    89         C       -1.0588   13.8420    7.0402
    90         C        4.5865   12.9331    6.1227
    91         C        4.3653   11.8225    5.3185
    92         C       -3.4016   16.0991   11.5186
    93         C       -2.0906   15.6733   11.3044
    94         C       -1.0637   16.2263   12.0826
    95         C       -3.6492   17.0162   12.5435
    96         C       -1.3810   17.1372   13.0870
    97         C       -1.7157   14.6031   10.3715
    98         C       -0.9973   14.7647    9.2847
    99         C       -0.5476   12.3742   14.0853
   100         C       -1.2951   13.0154   13.1019
   101         C       -1.2396   12.5690   11.7813
   102         C        0.2519   11.2917   13.7226
   103         C       -0.3818   11.4989   11.4800
   104         C       -2.0696   13.1523   10.6754
   105         C       -3.5443   12.9358   10.8669
   106         C       -5.8385    9.0570   14.2842
   107         C       -6.9417    9.4576   13.5360
   108         C       -6.8683   10.6478   12.8094
   109         C       -4.6284    9.7616   14.1355
   110         C       -5.6901   11.3980   12.8402
   111         C       -5.6083   12.8034   12.2873
   112         C       -4.1821   13.1738   12.0106
   113         C       -6.7798   16.6072   14.4926
   114         C       -7.5088   15.4208   14.3840
   115         C       -8.4659   15.1244   15.3570
   116         C       -7.0288   17.4598   15.5685
   117         C       -8.6702   16.0198   16.4056
   118         C       -7.2319   14.4847   13.2747
   119         C       -6.1228   13.7382   13.3467
   120         C       -7.0811   17.5541   10.2728
   121         C       -7.0597   16.3215   10.8989
   122         C       -8.2572   15.7838   11.4356
   123         C       -8.3206   18.1957   10.1996
   124         C       -9.4341   16.5127   11.3192
   125         C       -8.1921   14.4385   12.1119
   126         C       -9.5493   13.9043   12.6051
   127         C      -14.4059   15.0270   12.8964
   128         C      -14.0752   14.1883   13.9538
   129         C      -13.0857   13.2215   13.7804
   130         C      -13.7416   14.8733   11.6763
   131         C      -12.4452   13.1193   12.5428
   132         C      -11.3384   12.1104   12.3094
   133         C      -10.1028   12.8010   11.8568
   134         C      -11.7249   11.0225   11.2996
   135         C       -1.0778   15.8492    3.7058
   136         C       -1.7426   16.3290    4.7438
   137         C       -2.4010   15.7865    5.7589
   138         C       -1.3846   14.4023    3.5608
   139         C       -1.9491   14.3781    5.9422
   140         C       -2.5288   13.5201    7.0570
   141         C       -2.7907   12.0804    6.8878
   142         C        4.4596   13.8902    2.4145
   143         C        4.3754   12.5690    2.4858
   144         C        3.1160   12.1724    3.1783
   145         C        3.5628   14.8590    2.5132
   146         C        2.0143   13.1009    2.7370
   147         C        2.9455   10.7431    3.4886
   148         C        3.0892   11.6284    4.6443
   149         C        4.7601    9.5640    0.3382
   150         C        3.5969    8.8061    0.5005
   151         C        3.3229    7.7658   -0.3958
   152         C        5.6362    9.2422   -0.7069
   153         C        4.2169    7.5139   -1.4309
   154         C        2.6010    8.9907    1.5790
   155         C        2.8162    9.5958    2.8959
   156         C      -16.9925    9.5933   13.6491
   157         C      -15.7076    9.9090   13.1917
   158         C      -15.5671   10.4865   11.9373
   159         C      -18.0945    9.8774   12.8392
   160         C      -16.7249   10.9147   11.2531
   161         C      -14.2952   10.6795   11.2177
   162         C      -12.9396   10.1963   11.6623
   163         N       -2.5523    4.0850    1.4766
   164         N        1.5772    3.2626    5.0372
   165         N       -6.1932    6.7372    1.4087
   166         N       -6.9004   11.4882    7.8547
   167         N       -8.4229    6.9154   10.3756
   168         N      -10.7962    9.6328    4.8428
   169         N      -13.7914    5.1579    5.8752
   170         N      -15.7840    8.0676    8.7394
   171         N        4.5427   18.4127    7.3603
   172         N       10.4140   13.6720    7.5801
   173         N       -2.6613   17.5096   13.3208
   174         N        0.3383   10.8763   12.4369
   175         N       -4.5692   10.9066   13.4408
   176         N       -7.9588   17.1657   16.5058
   177         N       -9.4314   17.7382   10.6777
   178         N      -12.7818   13.9398   11.5096
   179         N       -1.7119   13.7283    4.6185
   180         N        2.2141   14.3325    2.3588
   181         N        5.3502    8.2313   -1.5743
   182         N      -17.9403   10.6203   11.6952
   183         H       -0.4225    2.2223   -0.3785
   184         H       -4.5847    1.3783    0.7640
   185         H        2.3391    3.8887    1.2902
   186         H        3.8003    2.3683    2.6494
   187         H        3.2420    2.0149    5.1099
   188         H       -0.7616    5.4925    2.7997
   189         H        0.1627    7.4156    1.6809
   190         H        1.6502    6.5710    1.2279
   191         H       -0.0531    4.5407    4.8531
   192         H       -1.2009   10.9693    3.9213
   193         H       -3.5027   12.1651    4.8879
   194         H       -1.8853    7.5829    6.6827
   195         H        2.0404    6.3821    3.9051
   196         H        3.7072    7.6128    2.9747
   197         H       -5.3431    5.5307    4.4531
   198         H       -4.1494    7.4933    5.6680
   199         H       -5.1535   10.3371    4.8778
   200         H       -5.3836    9.6223    2.9953
   201         H       -7.5966    9.7402    4.4648
   202         H       -8.2542   12.1310    4.8199
   203         H       -7.6517   13.2430    7.0292
   204         H       -6.0157    6.1534    6.6106
   205         H       -6.0599    9.7055    8.5330
   206         H       -8.6879    3.6023    9.6931
   207         H       -9.0540    3.5268   12.1599
   208         H       -8.9614    5.6635   13.4773
   209         H       -8.5231    7.8345   12.2473
   210         H       -7.3919    4.9807    8.0229
   211         H       -8.1620    7.9947    7.9398
   212         H      -10.7256    6.2527    4.7287
   213         H      -10.8253    8.2984    3.2479
   214         H       -9.5938    4.3148    7.5083
   215         H       -9.0406    5.4132    6.2363
   216         H      -10.7199   10.8520    6.5243
   217         H      -10.5118    8.9169    8.1353
   218         H      -11.8163    3.3173    8.4612
   219         H      -13.2159    3.6874    4.3519
   220         H      -10.9374    5.4768    9.5287
   221         H      -11.8602    8.2471    8.9779
   222         H      -13.5962    6.8265    7.0530
   223         H      -16.2141    7.1838   12.0785
   224         H      -17.1566    7.9914    7.1271
   225         H      -13.5217    6.0730   10.4754
   226         H      -13.2152    9.7888    9.4672
   227         H        0.1442    4.6034   -1.2334
   228         H        1.2580    5.7431   -0.3097
   229         H        6.5000   17.9921   10.1893
   230         H        3.8947   20.2085    6.4076
   231         H        4.4512   15.8508    7.6872
   232         H        6.6855   14.8305    9.4354
   233         H        6.8058   12.4246    8.2553
   234         H       10.9749   12.7524    9.3613
   235         H        7.2999   14.5573    5.1638
   236         H        9.7123   14.5635    5.8330
   237         H        1.3856   12.9105    9.4560
   238         H        3.5413   12.1362    8.4634
   239         H       -0.3956   13.0050    6.7191
   240         H        3.2972   15.2577    5.4928
   241         H        1.1488   16.0380    6.4927
   242         H        5.2165   11.2166    4.9853
   243         H       -4.2514   15.7119   10.9344
   244         H       -4.6684   17.3610   12.7839
   245         H       -0.6238   17.5843   13.7421
   246         H       -0.0223   15.9267   11.9143
   247         H       -1.9535   13.8581   13.3614
   248         H       -0.5979   12.7247   15.1298
   249         H        0.8552   10.7140   14.4418
   250         H       -1.8214   12.5655    9.7462
   251         H       -4.0728   12.5204    9.9977
   252         H       -0.2546   11.1112   10.4592
   253         H       -7.7374   11.0105   12.2477
   254         H       -7.8630    8.8543   13.5239
   255         H       -3.6946    9.4318   14.6099
   256         H       -6.2330   12.8735   11.3560
   257         H       -3.6316   13.6157   12.8599
   258         H       -6.0180   16.8675   13.7387
   259         H       -6.4848   18.4023   15.7102
   260         H       -5.4894   13.8153   14.2438
   261         H       -9.4089   15.8444   17.1964
   262         H       -9.0525   14.1975   15.2883
   263         H       -6.1077   15.7688   10.9967
   264         H       -6.1853   18.0176    9.8520
   265         H       -7.7737   13.7205   11.3486
   266         H      -10.3117   14.7389   12.5962
   267         H       -9.5074   13.6398   13.6955
   268         H      -10.4082   16.1808   11.7081
   269         H      -12.8215   12.5481   14.6035
   270         H      -14.5901   14.2794   14.9166
   271         H      -15.1795   15.7937   13.0088
   272         H      -13.9593   15.4876   10.7930
   273         H      -11.1122   11.6176   13.2939
   274         H       -9.6247   12.4798   10.9212
   275         H      -10.8665   10.3318   11.1748
   276         H      -11.8787   11.5010   10.3060
   277         H       -3.3014   16.1640    6.2479
   278         H       -0.2485   16.2988    3.1601
   279         H       -1.2191   13.8470    2.6199
   280         H       -3.1935   14.0179    7.7901
   281         H       -2.5432   11.4650    7.7639
   282         H        4.9720   11.8354    1.9300
   283         H        3.6769   15.9032    2.8039
   284         H        2.1847   11.8273    5.2548
   285         H        0.9744   12.7398    2.7379
   286         H        4.9886   10.3960    1.0207
   287         H        1.5883    9.1835    1.1453
   288         H        4.0582    6.7232   -2.1733
   289         H        2.4170    7.1395   -0.2688
   290         H      -14.8358    9.6797   13.8128
   291         H      -17.1254    9.1004   14.6185
   292         H      -14.3190   11.6532   10.6680
   293         H      -12.8423    9.6489   12.6172
   294         H      -16.4565   11.8164    9.9352

  H: (PM3): J. J. P. STEWART, J. COMP. CHEM. 10, 209 (1989).
  C: (PM3): J. J. P. STEWART, J. COMP. CHEM. 10, 209 (1989).
  N: (PM3): J. J. P. STEWART, J. COMP. CHEM. 10, 209 (1989).

           Empirical Formula: C162 H112 N20


      RHF CALCULATION, NO. OF DOUBLY OCCUPIED LEVELS =  430


          TOTAL TIME USED SO FAR:     16126.94 SECONDS
                        FUNCTION:      2366.993241


          RESTARTING OPTIMIZATION AT STEP  87
  SCF CRITERION =    0.1470E-05
 ITERATION   1 PLS= 0.100E+01 0.000E+00 ENERGY     2366.988640 DELTAE 2266.9886399
 ITERATION   2 PLS= 0.152E-04 0.000E+00 ENERGY     2366.988216 DELTAE   -0.0004235
 ITERATION   3 PLS= 0.154E-04 0.000E+00 ENERGY     2366.987901 DELTAE   -0.0003158
 ITERATION   4 PLS= 0.156E-04 0.000E+00 ENERGY     2366.987872 DELTAE   -0.0000285

 ITERATION 131 PLS= 0.445E-05 0.000E+00 ENERGY     2366.986622 DELTAE   -0.0000029
 CYCLE:  88 TIME: 469.188 TIME LEFT: 16.53W  GRAD.:    18.159 HEAT: 2366.987

 RESTART FILE WRITTEN,    TIME LEFT: 16.44W  GRAD.:     1.962 HEAT: 2137.840
 ITERATION   1 PLS= 0.952E-05 0.000E+00 ENERGY     2137.839956 DELTAE 2037.8399563
 ITERATION   2 PLS= 0.779E-05 0.000E+00 ENERGY     2137.839700 DELTAE   -0.0002560
 ITERATION   3 PLS= 0.742E-05 0.000E+00 ENERGY     2137.839518 DELTAE   -0.0001820
 ITERATION   4 PLS= 0.766E-05 0.000E+00 ENERGY     2137.839219 DELTAE   -0.0002996
 ITERATION   5 PLS= 0.633E-05 0.000E+00 ENERGY     2137.839341 DELTAE    0.0001227
 ITERATION   6 PLS= 0.604E-05 0.000E+00 ENERGY     2137.839298 DELTAE   -0.0000435
 ITERATION   7 PLS= 0.552E-05 0.000E+00 ENERGY     2137.839275 DELTAE   -0.0000230
 ITERATION   8 PLS= 0.524E-05 0.000E+00 ENERGY     2137.839255 DELTAE   -0.0000203
 ITERATION   9 PLS= 0.520E-05 0.000E+00 ENERGY     2137.839234 DELTAE   -0.0000206
 RESTART FILE WRITTEN,    TIME LEFT: 16.44W  GRAD.:     1.011 HEAT: 2137.839

     RMS GRADIENT =  1.01064  IS LESS THAN CUTOFF =  1.11500


 ITERATION   1 PLS= 0.487E-05 0.000E+00 ENERGY     2137.839216 DELTAE 2037.8392161
 ITERATION   2 PLS= 0.466E-05 0.000E+00 ENERGY     2137.839152 DELTAE   -0.0000641
 ITERATION   3 PLS= 0.447E-05 0.000E+00 ENERGY     2137.839103 DELTAE   -0.0000486
 ITERATION   4 PLS= 0.384E-05 0.000E+00 ENERGY     2137.839098 DELTAE   -0.0000052
 ITERATION   5 PLS= 0.352E-05 0.000E+00 ENERGY     2137.839096 DELTAE   -0.0000022
 ITERATION   6 PLS= 0.377E-05 0.000E+00 ENERGY     2137.839093 DELTAE   -0.0000033
 ITERATION   7 PLS= 0.356E-05 0.000E+00 ENERGY     2137.839088 DELTAE   -0.0000052
 ITERATION   8 PLS= 0.353E-05 0.000E+00 ENERGY     2137.839081 DELTAE   -0.0000062
 ITERATION   9 PLS= 0.329E-05 0.000E+00 ENERGY     2137.839076 DELTAE   -0.0000057

 -------------------------------------------------------------------------------
PM3 bonds T=20000000.0 SINGLET XYZ DDMIN=0.0 DUMP=0.1 GNORM=01.115 CHARGE=+0 &
DENOUT OLDENS SCFCRT=1.D-07 EF  CYCLES=5002 PL SHIFT=020.0 restart
 SKN_2 model by PM3. Point=06. Mult=01.


     GEOMETRY OPTIMISED USING EIGENVECTOR FOLLOWING (EF).     
     SCF FIELD WAS ACHIEVED                                   


                                PM3    CALCULATION
                                                       MOPAC2007 (Version: 7.334W)
                                                       Sat Feb  2 12:47:54 2008
                                                       No. of days left =  44


          FINAL HEAT OF FORMATION =       2137.83907 KCAL =    8944.71866 KJ
          H.o.F. per unit cell    =       1068.91953 KCAL, for   2 unit cells


          TOTAL ENERGY            =     -24094.58021 EV
          ELECTRONIC ENERGY       =  -61738519.79240 EV
          CORE-CORE REPULSION     =   61714425.21219 EV

          IONIZATION POTENTIAL    =          6.79518
          NO. OF FILLED LEVELS    =        430
          MOLECULAR WEIGHT        =       2338.801

          MOLECULAR DIMENSIONS (Angstroms)

            Atom       Atom       Distance
            C   159    N   181    27.27041
            H   219    C    68    21.89817
            H   279    H   249    13.36415

          VOLUME OF UNIT CELL         5936.828 CUBIC ANGSTROMS
          DENSITY                        0.654 GRAMS/CC


          SCF CALCULATIONS        =        767
          COMPUTATION TIME = 20 HOURS 26 MINUTES AND  25.578 SECONDS


   ATOM   CHEMICAL     X               Y              Z
  NUMBER   SYMBOL (ANGSTROMS)     (ANGSTROMS)    (ANGSTROMS)
 
     1       C         -4.1368937  *    2.540246  *    1.681203  *
     2       C         -3.0586702  *    2.182480  *    0.979874  *
     3       C         -1.8436471  *    2.753630  *    0.680715  *
     4       C         -3.7189980  *    3.810834  *    2.161553  *
     5       C         -1.6154024  *    4.022957  *    1.245407  *
     6       C         -0.4005065  *    4.818340  *    1.044360  *
     7       C          0.3157769  *    4.694463  *   -0.079217  *
     8       C          2.9467827  *    3.957860  *    3.722421  *
     9       C          2.1033415  *    4.485462  *    2.751209  *
    10       C          0.9070514  *    5.094328  *    3.135964  *
    11       C          2.5778549  *    4.050038  *    5.064641  *
    12       C          0.5769313  *    5.119071  *    4.498300  *
    13       C          0.0014550  *    5.774812  *    2.144245  *
    14       C          0.6773236  *    7.022265  *    1.559575  *
    15       C         -1.7491682  *   10.846779  *    3.442381  *
    16       C         -2.6112099  *   10.224458  *    4.399924  *
    17       C         -2.2095260  *    8.886794  *    4.688659  *
    18       C         -0.7784133  *    9.910800  *    3.143193  *
    19       C         -1.0732117  *    8.669421  *    3.938716  *
    20       C          0.0142663  *    8.795570  *    3.107868  *
    21       C         -3.6927662  *   10.932388  *    5.079758  *
    22       C         -3.3166342  *   12.273624  *    5.531300  *
    23       C          1.1581944  *    8.017100  *    2.630542  *
    24       C          2.3972597  *    8.739962  *    2.146111  *
    25       C         -6.5019320  *    7.369100  *    3.784661  *
    26       C         -5.9253969  *    8.619586  *    3.977902  *
    27       C         -5.7802121  *    9.477142  *    2.878265  *
    28       C         -6.9783991  *    7.107767  *    2.504086  *
    29       C         -6.2047407  *    9.082250  *    1.606544  *
    30       C         -5.3862566  *    9.024328  *    5.346906  *
    31       C         -4.8950261  *   10.435485  *    5.426727  *
    32       C         -8.9837311  *   11.513576  *    5.939319  *
    33       C         -8.0562965  *   10.525144  *    5.630115  *
    34       C         -7.4200966  *    9.821904  *    6.666422  *
    35       C         -9.2524529  *   11.805387  *    7.275334  *
    36       C         -7.7365651  *   10.170053  *    7.995173  *
    37       C         -6.4380894  *    8.790723  *    6.380215  *
    38       C         -6.4409800  *    7.553759  *    7.067017  *
    39       C         -7.5608157  *    6.099360  *   12.759576  *
    40       C         -7.6984087  *    4.852637  *   12.156756  *
    41       C         -7.7117269  *    4.747291  *   10.771518  *
    42       C         -7.4533623  *    7.224963  *   11.945678  *
    43       C         -7.5687768  *    5.914367  *   10.012965  *
    44       C         -7.4774277  *    5.788313  *    8.508411  *
    45       C         -7.4786225  *    7.111589  *    7.829998  *
    46       C        -10.1900532  *    5.756601  *    5.504225  *
    47       C        -10.2995128  *    6.293729  *    6.792859  *
    48       C        -10.7140085  *    7.621580  *    6.917877  *
    49       C        -10.5063491  *    6.543869  *    4.397051  *
    50       C        -11.0336707  *    8.353770  *    5.774134  *
    51       C         -9.9869036  *    5.400978  *    7.948624  *
    52       C         -8.5646717  *    4.860332  *    7.936890  *
    53       C        -11.4643875  *    2.281167  *    7.696015  *
    54       C        -10.9162952  *    3.006192  *    8.663490  *
    55       C        -11.1184836  *    4.455984  *    8.369784  *
    56       C        -12.4186192  *    2.480283  *    6.801484  *
    57       C        -12.4991960  *    4.626519  *    7.746571  *
    58       C        -10.6209233  *    5.519744  *    9.322184  *
    59       C        -11.3815833  *    6.691385  *    9.745881  *
    60       C        -17.5081838  *    7.193803  *    9.878962  *
    61       C        -16.8392057  *    6.292500  *   10.431852  *
    62       C        -15.4852517  *    6.276653  *   10.653974  *
    63       C        -17.0269363  *    8.380825  *    9.335225  *
    64       C        -14.9255951  *    7.495054  *   10.148156  *
    65       C        -13.5127369  *    7.765677  *   10.277693  *
    66       C        -12.6594842  *    6.631890  *   10.209629  *
    67       C        -13.0201049  *    9.143895  *   10.299485  *
    68       C          5.8922509  *   19.057154  *    8.518013  *
    69       C          6.4060093  *   17.992648  *    8.931649  *
    70       C          6.2589210  *   16.733536  *    8.402584  *
    71       C          5.0572603  *   19.188774  *    7.425199  *
    72       C          5.4107135  *   16.809160  *    7.263818  *
    73       C          5.0555764  *   15.611104  *    6.505796  *
    74       C          5.4375104  *   14.390401  *    6.907818  *
    75       C          8.1597586  *   11.794251  *    9.353117  *
    76       C          7.0232726  *   11.786989  *    8.553949  *
    77       C          7.1280572  *   12.080857  *    7.191305  *
    78       C          9.3707695  *   12.130747  *    8.747050  *
    79       C          8.3831087  *   12.377372  *    6.649277  *
    80       C          5.9370344  *   12.074986  *    6.341898  *
    81       C          5.1303834  *   13.145551  *    6.208300  *
    82       C          0.8578452  *   13.106510  *    7.537400  *
    83       C          0.2972673  *   14.343253  *    7.203746  *
    84       C          0.9518838  *   15.184861  *    6.303752  *
    85       C          2.0343710  *   12.686841  *    6.930029  *
    86       C          2.1376423  *   14.769279  *    5.708158  *
    87       C          2.6680379  *   13.509893  *    5.996773  *
    88       C         -1.0467223  *   14.661909  *    7.718966  *
    89       C         -2.1070469  *   14.657077  *    6.681341  *
    90       C          3.9221604  *   13.059020  *    5.364233  *
    91       C          4.0018216  *   12.562777  *    4.117835  *
    92       C         -3.3704112  *   16.164642  *   11.140483  *
    93       C         -2.0767272  *   15.633317  *   11.125221  *
    94       C         -1.1073285  *   16.185028  *   11.966098  *
    95       C         -3.6627487  *   17.227112  *   11.993887  *
    96       C         -1.4649865  *   17.251211  *   12.793909  *
    97       C         -1.7842900  *   14.513307  *   10.215536  *
    98       C         -1.3442230  *   14.695409  *    8.995042  *
    99       C         -0.2057608  *   12.278698  *   13.804508  *
   100       C         -1.0370588  *   12.949447  *   12.912840  *
   101       C         -1.1709609  *   12.479299  *   11.606044  *
   102       C          0.4708238  *   11.136573  *   13.378535  *
   103       C         -0.4257607  *   11.350531  *   11.230046  *
   104       C         -2.1117534  *   13.078967  *   10.598730  *
   105       C         -3.5564771  *   12.943611  *   10.979966  *
   106       C         -5.9798903  *    9.953388  *   15.550741  *
   107       C         -6.5448277  *    9.731683  *   14.294444  *
   108       C         -6.3630805  *   10.678317  *   13.285611  *
   109       C         -5.1596884  *   11.086337  *   15.719066  *
   110       C         -5.6059322  *   11.820175  *   13.543011  *
   111       C         -5.4799369  *   12.950931  *   12.547826  *
   112       C         -4.0406713  *   13.163684  *   12.201242  *
   113       C         -6.9556777  *   17.139015  *   13.715071  *
   114       C         -7.6384589  *   15.921216  *   13.684762  *
   115       C         -8.7602413  *   15.752033  *   14.500883  *
   116       C         -7.4139199  *   18.148320  *   14.563891  *
   117       C         -9.1646441  *   16.798387  *   15.327801  *
   118       C         -7.1612185  *   14.809341  *   12.837604  *
   119       C         -6.0438755  *   14.171253  *   13.210937  *
   120       C         -6.8672428  *   17.669919  *    9.805798  *
   121       C         -6.8430659  *   16.358402  *   10.239948  *
   122       C         -8.0101219  *   15.804446  *   10.793062  *
   123       C         -8.0270554  *   18.454004  *    9.928435  *
   124       C         -9.1766688  *   16.567917  *   10.747932  *
   125       C         -7.9004736  *   14.514591  *   11.552635  *
   126       C         -9.2548237  *   13.859990  *   11.874238  *
   127       C        -13.7528208  *   13.555555  *   13.904374  *
   128       C        -13.1059834  *   12.525331  *   14.573000  *
   129       C        -12.0133835  *   11.893255  *   13.974070  *
   130       C        -13.2783566  *   13.957763  *   12.649260  *
   131       C        -11.6000370  *   12.320146  *   12.713243  *
   132       C        -10.4888212  *   11.622548  *   11.969971  *
   133       C         -9.4665847  *   12.529163  *   11.418380  *
   134       C        -11.0052670  *   10.656935  *   10.879422  *
   135       C         -3.2306411  *   18.288979  *    5.671716  *
   136       C         -3.3457279  *   17.893171  *    6.927141  *
   137       C         -3.5979298  *   16.729803  *    7.508327  *
   138       C         -3.7338300  *   17.208702  *    4.780915  *
   139       C         -3.2821211  *   15.612597  *    6.565863  *
   140       C         -3.4969638  *   14.188784  *    7.037513  *
   141       C         -4.0860566  *   13.068241  *    6.287758  *
   142       C          4.6538805  *   14.201542  *    0.754930  *
   143       C          4.4935181  *   12.924579  *    1.072571  *
   144       C          3.1479448  *   12.726935  *    1.687831  *
   145       C          3.8148245  *   15.203774  *    0.547109  *
   146       C          2.1501660  *   13.589387  *    0.937927  *
   147       C          2.7914013  *   11.390620  *    2.186202  *
   148       C          2.8699959  *   12.466695  *    3.181117  *
   149       C          4.9229243  *    9.389031  *   -0.311488  *
   150       C          3.7533274  *    8.677804  *   -0.033659  *
   151       C          3.6360381  *    7.353488  *   -0.473105  *
   152       C          5.9460699  *    8.739516  *   -1.017271  *
   153       C          4.6955847  *    6.756799  *   -1.146122  *
   154       C          2.5819289  *    9.213285  *    0.702332  *
   155       C          2.6174838  *   10.153917  *    1.829257  *
   156       C        -15.6135264  *    8.904692  *   14.103069  *
   157       C        -14.4649955  *    9.222183  *   13.382343  *
   158       C        -14.5976460  *    9.979973  *   12.224328  *
   159       C        -16.8469157  *    9.355211  *   13.619179  *
   160       C        -15.8372568  *   10.562584  *   11.870393  *
   161       C        -13.5184488  *   10.220905  *   11.254366  *
   162       C        -12.0978072  *    9.726940  *   11.354841  *
   163       N         -2.6676870  *    4.516953  *    2.021806  *
   164       N          1.4037993  *    4.608024  *    5.436999  *
   165       N         -6.8670998  *    7.877182  *    1.459389  *
   166       N         -8.6264321  *   11.144147  *    8.283131  *
   167       N         -7.4556130  *    7.142752  *   10.593824  *
   168       N        -10.9319537  *    7.820963  *    4.536822  *
   169       N        -13.1490510  *    3.699864  *    7.108638  *
   170       N        -15.6934714  *    8.465644  *    9.507778  *
   171       N          4.8548367  *   17.993743  *    6.815558  *
   172       N          9.4895780  *   12.408145  *    7.427271  *
   173       N         -2.7165535  *   17.764209  *   12.795057  *
   174       N          0.3652065  *   10.693276  *   12.104619  *
   175       N         -4.9814413  *   11.987807  *   14.743169  *
   176       N         -8.4967781  *   17.973795  *   15.355918  *
   177       N         -9.1715270  *   17.859295  *   10.333589  *
   178       N        -12.2194426  *   13.355035  *   12.073904  *
   179       N         -3.6763095  *   15.973598  *    5.176666  *
   180       N          2.4603229  *   14.705227  *    0.345678  *
   181       N          5.8293197  *    7.437823  *   -1.407038  *
   182       N        -16.9336754  *   10.230200  *   12.578034  *
   183       H         -1.1267600  *    2.257607  *    0.004857  *
   184       H         -5.1022455  *    2.073982  *    1.873704  *
   185       H          2.3735349  *    4.433304  *    1.688943  *
   186       H          3.8906285  *    3.479553  *    3.441750  *
   187       H          3.2168894  *    3.684284  *    5.884444  *
   188       H         -0.9173703  *    6.124226  *    2.684903  *
   189       H         -0.0207843  *    7.525467  *    0.860390  *
   190       H          1.5416897  *    6.697618  *    0.929391  *
   191       H         -0.3555311  *    5.562519  *    4.872877  *
   192       H         -1.8520812  *   11.854466  *    3.044441  *
   193       H         -2.2799501  *   12.588813  *    5.309255  *
   194       H         -2.7276305  *    8.200558  *    5.361879  *
   195       H          1.4836909  *    7.436420  *    3.535899  *
   196       H          3.2875862  *    8.241987  *    2.590011  *
   197       H         -6.5831995  *    6.627567  *    4.586172  *
   198       H         -4.5013586  *    8.345989  *    5.532027  *
   199       H         -5.5905596  *   11.157789  *    5.897008  *
   200       H         -5.2825468  *   10.453273  *    3.007186  *
   201       H         -7.8190629  *   10.282150  *    4.583385  *
   202       H         -9.4998158  *   12.058923  *    5.141257  *
   203       H         -9.9726400  *   12.575033  *    7.579055  *
   204       H         -5.5644353  *    6.900131  *    6.924600  *
   205       H         -7.2640569  *    9.677427  *    8.858302  *
   206       H         -7.8590483  *    3.652804  *   10.223871  *
   207       H         -7.7909419  *    3.946341  *   12.768178  *
   208       H         -7.5313098  *    6.204694  *   13.850541  *
   209       H         -7.3383663  *    8.231663  *   12.377833  *
   210       H         -6.4992631  *    5.269587  *    8.321187  *
   211       H         -8.3858468  *    7.722175  *    7.956270  *
   212       H         -9.8578208  *    4.720058  *    5.359773  *
   213       H        -10.4191837  *    6.175566  *    3.366520  *
   214       H         -8.5136407  *    3.901746  *    8.534405  *
   215       H         -8.2962134  *    4.587157  *    6.896221  *
   216       H        -11.3789126  *    9.394026  *    5.818975  *
   217       H        -10.7874399  *    8.105315  *    7.901877  *
   218       H        -10.4524920  *    2.599646  *    9.609045  *
   219       H        -12.6312274  *    1.985025  *    5.852606  *
   220       H         -9.9856872  *    5.158824  *   10.177310  *
   221       H        -10.8800476  *    7.668886  *    9.605485  *
   222       H        -12.9909666  *    5.602864  *    7.832650  *
   223       H        -14.8794968  *    5.499168  *   11.134222  *
   224       H        -17.5628539  *    9.204894  *    8.844537  *
   225       H        -13.1267677  *    5.641883  *   10.383513  *
   226       H        -12.8954237  *    9.476589  *    9.240966  *
   227       H          0.0520166  *    4.019798  *   -0.890076  *
   228       H          1.2142910  *    5.294330  *   -0.252417  *
   229       H          6.6829795  *   15.784596  *    8.752208  *
   230       H          4.5558248  *   20.078506  *    7.021612  *
   231       H          4.4228425  *   15.746968  *    5.609994  *
   232       H          6.0585180  *   14.285354  *    7.818342  *
   233       H          6.0474523  *   11.555523  *    8.997106  *
   234       H         10.3059929  *   12.170766  *    9.325638  *
   235       H          5.7263735  *   11.135284  *    5.814849  *
   236       H          8.5311044  *   12.604442  *    5.588318  *
   237       H          0.3572811  *   12.461931  *    8.272017  *
   238       H          2.4667893  *   11.712675  *    7.184116  *
   239       H         -1.6982369  *   14.275341  *    5.713388  *
   240       H          2.6951001  *   15.442247  *    5.038898  *
   241       H          0.5299450  *   16.167157  *    6.064377  *
   242       H          4.9733545  *   12.226117  *    3.728084  *
   243       H         -4.1682233  *   15.749989  *   10.500796  *
   244       H         -4.6757414  *   17.659612  *   12.070147  *
   245       H         -0.7789905  *   17.731937  *   13.511715  *
   246       H         -0.0865403  *   15.787486  *   11.977808  *
   247       H         -1.6147043  *   13.830274  *   13.234301  *
   248       H         -0.0749525  *   12.645735  *   14.833857  *
   249       H          1.1147070  *   10.537396  *   14.044880  *
   250       H         -1.9924048  *   12.467501  *    9.661657  *
   251       H         -4.2209366  *   12.641525  *   10.158419  *
   252       H         -0.4507157  *   10.940272  *   10.211262  *
   253       H         -6.7983859  *   10.514237  *   12.292820  *
   254       H         -7.1202337  *    8.815795  *   14.073256  *
   255       H         -4.6363501  *   11.292741  *   16.668407  *
   256       H         -6.0696639  *   12.704685  *   11.621556  *
   257       H         -3.3828933  *   13.496310  *   13.024172  *
   258       H         -6.0757331  *   17.307632  *   13.069528  *
   259       H         -6.9227147  *   19.128291  *   14.633645  *
   260       H         -5.4930653  *   14.522141  *   14.097908  *
   261       H        -10.0324273  *   16.725068  *   15.993123  *
   262       H         -9.3147462  *   14.803834  *   14.493036  *
   263       H         -5.9072020  *   15.775436  *   10.208645  *
   264       H         -5.9661020  *   18.133794  *    9.390144  *
   265       H         -7.2847820  *   13.793932  *   10.943690  *
   266       H        -10.0914779  *   14.447440  *   11.342082  *
   267       H         -9.5466468  *   14.026050  *   12.951139  *
   268       H        -10.1491152  *   16.165846  *   11.076573  *
   269       H        -11.5147300  *   11.057051  *   14.478872  *
   270       H        -13.4594688  *   12.190970  *   15.555268  *
   271       H        -14.6326011  *   14.043492  *   14.339562  *
   272       H        -13.7409232  *   14.764506  *   12.066628  *
   273       H         -9.8952135  *   11.015803  *   12.717663  *
   274       H         -8.8265360  *   12.129023  *   10.601943  *
   275       H        -10.1583159  *   10.049351  *   10.495786  *
   276       H        -11.3727259  *   11.255215  *   10.017373  *
   277       H         -4.1834370  *   16.566055  *    8.419099  *
   278       H         -2.6669112  *   19.132571  *    5.271970  *
   279       H         -4.0499217  *   17.418591  *    3.750255  *
   280       H         -3.7485078  *   14.084079  *    8.117797  *
   281       H         -5.1457727  *   12.834274  *    6.470242  *
   282       H          5.0695952  *   12.063828  *    0.703572  *
   283       H          3.9564718  *   16.283385  *    0.620148  *
   284       H          1.9151817  *   12.851604  *    3.596930  *
   285       H          1.1017999  *   13.253675  *    0.873195  *
   286       H          5.0354460  *   10.440790  *    0.002079  *
   287       H          1.6940532  *    9.297734  *    0.030853  *
   288       H          4.6683265  *    5.720780  *   -1.502435  *
   289       H          2.7130244  *    6.780216  *   -0.291691  *
   290       H        -13.4883227  *    8.858218  *   13.719673  *
   291       H        -15.5556132  *    8.274797  *   14.995262  *
   292       H        -13.6674189  *   11.224629  *   10.781230  *
   293       H        -11.7993420  *    9.093510  *   12.211586  *
   294       H        -15.9415747  *   11.394597  *   10.525347  *
   295      Tv         24.0582832  *    0.000000       0.000000   
   296      Tv          0.0000000      16.342350  *    0.000000   
   297      Tv          0.0000000       0.000000      15.099944  *

           Empirical Formula: C162 H112 N20


                  EIGENVALUES

 -44.92995 -44.11492 -43.87741 -43.33327 -42.81988 -42.71492 -42.06261 -41.50877
 -41.14095 -40.98892 -40.77632 -40.41943 -40.09047 -39.54597 -39.46883 -39.39832
 -39.20227 -38.97074 -38.90776 -38.76511 -38.76101 -38.63607 -38.25208 -37.67862
 -37.46945 -37.14446 -37.09044 -36.64130 -36.37779 -36.28603 -35.98078 -35.80863
 -35.09224 -35.02237 -34.70700 -34.17542 -33.63583 -33.24379 -32.54168 -32.40668
 -32.18884 -31.51179 -31.30103 -31.12172 -31.03269 -30.85421 -30.67063 -30.52827
 -30.43509 -30.36821 -30.28104 -30.21135 -30.13374 -30.08539 -30.00540 -29.95677
 -29.82651 -29.77975 -29.68493 -29.57626 -29.50418 -29.35771 -29.26213 -29.16176
 -29.06719 -28.99447 -28.90207 -28.76801 -28.73807 -28.70427 -28.63457 -28.58149
 -28.43356 -28.18798 -27.94292 -27.80869 -27.74193 -27.70108 -27.64836 -27.39986
 -27.27498 -27.15966 -26.91793 -26.80306 -26.63921 -26.52118 -26.33014 -26.22610
 -25.87208 -25.77750 -25.53096 -24.90003 -24.76681 -24.47829 -24.43099 -24.26915
 -24.14379 -23.87483 -23.68309 -23.55149 -23.45995 -23.42237 -23.35288 -23.23247
 -22.99631 -22.99321 -22.85615 -22.84419 -22.78934 -22.74839 -22.70092 -22.59584
 -22.54169 -22.38859 -22.34676 -22.27433 -22.16895 -22.06416 -22.05640 -21.96402
 -21.91565 -21.90389 -21.79434 -21.76571 -21.55572 -21.50463 -21.41467 -21.32450
 -21.20044 -21.14882 -21.07585 -20.94189 -20.86579 -20.82616 -20.76099 -20.65955
 -20.60409 -20.55420 -20.51871 -20.45622 -20.44435 -20.31358 -20.19136 -20.13329
 -20.02567 -20.01462 -19.97171 -19.83562 -19.70747 -19.66345 -19.50696 -19.43255
 -19.23536 -19.20714 -19.19242 -19.13962 -19.06348 -18.99013 -18.94553 -18.89664
 -18.84604 -18.79921 -18.76606 -18.67048 -18.62016 -18.55408 -18.42404 -18.39072
 -18.31879 -18.29123 -18.21039 -18.16326 -18.10999 -18.08029 -18.07217 -18.02669
 -18.01088 -17.94771 -17.92959 -17.89175 -17.88661 -17.82026 -17.76952 -17.72929
 -17.69357 -17.65930 -17.65765 -17.61215 -17.56145 -17.52187 -17.47659 -17.44267
 -17.43674 -17.38679 -17.32801 -17.29611 -17.23733 -17.21069 -17.16369 -17.08485
 -17.06863 -17.01313 -16.93160 -16.91511 -16.86291 -16.83031 -16.80059 -16.74446
 -16.70919 -16.69026 -16.63887 -16.61586 -16.58028 -16.49550 -16.44678 -16.42162
 -16.41154 -16.37967 -16.35097 -16.29820 -16.29028 -16.22935 -16.19675 -16.15717
 -16.13233 -16.08322 -16.06637 -15.99040 -15.93490 -15.91436 -15.87668 -15.85991
 -15.77835 -15.74920 -15.69369 -15.66403 -15.64086 -15.59391 -15.58277 -15.53977
 -15.50877 -15.49618 -15.46797 -15.43614 -15.40879 -15.38407 -15.34351 -15.24859
 -15.23059 -15.21583 -15.14495 -15.12956 -15.07679 -15.06575 -15.03863 -15.03290
 -14.98695 -14.93194 -14.91125 -14.89037 -14.87709 -14.86669 -14.84571 -14.81859
 -14.78450 -14.75733 -14.73579 -14.68263 -14.63159 -14.59843 -14.58673 -14.56453
 -14.52984 -14.50234 -14.48844 -14.47044 -14.45091 -14.39656 -14.34439 -14.34075
 -14.28123 -14.27265 -14.26014 -14.23405 -14.21068 -14.15597 -14.13383 -14.10393
 -14.06370 -14.05343 -13.99237 -13.98049 -13.96627 -13.92051 -13.90113 -13.89472
 -13.80466 -13.78187 -13.73130 -13.70391 -13.69010 -13.65641 -13.64499 -13.60468
 -13.59852 -13.57067 -13.54828 -13.51989 -13.51114 -13.47842 -13.43025 -13.35797
 -13.33962 -13.32161 -13.29905 -13.25053 -13.21982 -13.21477 -13.19362 -13.17748
 -13.13550 -13.09935 -13.03900 -13.02239 -12.99760 -12.95292 -12.87646 -12.86531
 -12.80082 -12.78286 -12.72743 -12.68890 -12.67640 -12.63576 -12.56856 -12.53204
 -12.48845 -12.41871 -12.39132 -12.31744 -12.21205 -12.19531 -12.18679 -12.14054
 -12.08159 -12.06446 -11.98302 -11.92011 -11.84106 -11.74149 -11.73028 -11.71957
 -11.67312 -11.58987 -11.55391 -11.52037 -11.45878 -11.41265 -11.39653 -11.23926
 -11.21723 -11.18612 -11.15936 -11.12352 -11.06622 -11.05968 -11.00274 -10.99165
 -10.95601 -10.93642 -10.91767 -10.88314 -10.86451 -10.82287 -10.76184 -10.75651
 -10.74578 -10.73637 -10.72664 -10.70936 -10.67799 -10.67188 -10.66716 -10.66506
 -10.59868 -10.58164 -10.56814 -10.53534 -10.47322 -10.44076 -10.43228 -10.39709
 -10.38717 -10.33562 -10.32090 -10.28841 -10.26893 -10.24460 -10.22463 -10.22356
 -10.19019 -10.17669 -10.10593 -10.10004 -10.07370 -10.00070  -9.99602  -9.93841
  -9.88993  -9.81441  -9.77538  -9.74943  -9.61821  -9.57666  -9.57244  -9.56413
  -9.40662  -9.38780  -9.30533  -9.29219  -9.21417  -9.13165  -9.11344  -8.99795
  -8.89618  -8.84819  -8.57697  -7.62987  -7.28028  -6.79518  -4.34156  -4.04529
  -3.67489  -2.09942  -1.86851  -1.55274  -1.37239  -1.35116  -1.30051  -1.28675
  -1.25965  -1.16465  -1.09123  -1.08342  -1.05353  -1.02517  -1.00041  -0.89790
  -0.81466  -0.73226  -0.60700  -0.57299  -0.53529  -0.48199  -0.40237  -0.37693
  -0.31682  -0.27500  -0.27036  -0.23902  -0.22427  -0.21028  -0.15887  -0.14647
  -0.14321  -0.13087  -0.06370  -0.05013  -0.01800   0.12226   0.13786   0.15881
   0.19285   0.21210   0.23835   0.31289   0.33150   0.33481   0.34791   0.39158
   0.41698   0.46234   0.47347   0.50348   0.51167   0.54220   0.58636   0.61061
   0.65146   0.70360   0.71354   0.74717   0.74974   0.80025   0.88619   0.97003
   1.04166   1.05323   1.07193   1.13813   1.14768   1.15395   1.18208   1.26226
   1.37352   1.40596   1.41374   1.43393   1.43706   1.45950   1.49870   1.57067
   1.60599   1.64235   1.64663   1.69535   1.71703   1.76827   1.77398   1.80574
   1.83873   1.85660   1.88403   1.89290   1.91399   1.93526   1.95745   1.96763
   1.98272   2.01011   2.01561   2.02109   2.05495   2.05660   2.07112   2.12465
   2.13596   2.16464   2.17434   2.18369   2.19586   2.20688   2.24462   2.26566
   2.27719   2.28534   2.29841   2.30376   2.32118   2.33206   2.34544   2.35802
   2.36647   2.37327   2.37979   2.40440   2.41562   2.43213   2.44353   2.46312
   2.46628   2.48348   2.48570   2.50812   2.52007   2.52731   2.53518   2.55397
   2.56144   2.57115   2.57233   2.58733   2.61001   2.61482   2.61799   2.62775
   2.64206   2.64524   2.65170   2.66508   2.67774   2.69016   2.70713   2.71966
   2.72526   2.73525   2.74686   2.75960   2.76302   2.76600   2.77981   2.79203
   2.79857   2.80280   2.81565   2.81645   2.82400   2.83774   2.85568   2.86854
   2.87738   2.88565   2.91810   2.92059   2.93038   2.94368   2.95643   2.95936
   2.97757   2.98682   3.00141   3.00917   3.01972   3.02320   3.04225   3.05333
   3.06092   3.07512   3.09177   3.09726   3.10187   3.13773   3.15106   3.15776
   3.16544   3.17428   3.18532   3.19370   3.20637   3.22318   3.24291   3.24831
   3.26429   3.27342   3.28525   3.29643   3.31719   3.32949   3.35497   3.36005
   3.36719   3.37755   3.38066   3.38732   3.40693   3.41564   3.42238   3.42905
   3.45976   3.46542   3.47065   3.47903   3.49423   3.50077   3.52219   3.53088
   3.54470   3.54785   3.55632   3.56601   3.58410   3.59016   3.59535   3.60081
   3.62329   3.63588   3.64825   3.66510   3.68535   3.69269   3.71263   3.72206
   3.72334   3.73070   3.74877   3.76263   3.77809   3.80242   3.80301   3.81280
   3.82464   3.84749   3.86201   3.86281   3.88262   3.90314   3.93073   3.93299
   3.93633   3.94231   3.95521   3.96460   3.98643   4.00254   4.00777   4.01830
   4.03368   4.03630   4.04286   4.08120   4.09074   4.09965   4.11724   4.11998
   4.13186   4.14289   4.18252   4.20528   4.21422   4.22644   4.25327   4.25804
   4.27034   4.28154   4.29824   4.31182   4.32270   4.32983   4.34902   4.38452
   4.39059   4.40193   4.41297   4.41972   4.44180   4.44620   4.45845   4.46583
   4.47535   4.49813   4.50158   4.52047   4.53364   4.55088   4.59009   4.59574
   4.60353   4.61415   4.62700   4.62815   4.63068   4.64704   4.65357   4.67719
   4.68000   4.69950   4.71172   4.72692   4.73284   4.75464   4.76713   4.77483
   4.78546   4.80565   4.81562   4.82345   4.85309   4.85821   4.86836   4.87492
   4.89020   4.90419   4.92453   4.94859   4.98990   4.99781   5.01467   5.01747
   5.06256   5.07314   5.07811   5.08479   5.10166   5.10432   5.11836   5.12531
   5.14184   5.16716   5.18015   5.20160   5.20870   5.22414   5.22703   5.26569
   5.29958   5.30510   5.31575   5.34713   5.36369   5.37674   5.41050   5.45014
   5.45544   5.47790   5.49778   5.49826   5.51062   5.51982   5.53300   5.53427
   5.54247   5.56149   5.56667   5.57427   5.57986   5.58386   5.64915   5.65520
   5.66460   5.68188   5.75371   5.76182   5.84058   5.85002   5.86480   5.91578
   6.02282   6.03745   6.05391   6.13200   6.25630   6.26303   6.28917   6.31814
   6.32337   6.32501   6.53284   6.53327   6.57542   6.62053   6.68300   6.68749
   6.72830   6.83688   6.95023   6.97163   7.40745   7.45242   7.81858   8.16973


              NET ATOMIC CHARGES AND DIPOLE CONTRIBUTIONS

  ATOM NO.   TYPE          CHARGE      No. of ELECS.   s-Pop       p-Pop       
    1          C           0.049312        3.9507     1.18056     2.77013
    2          C          -0.173317        4.1733     1.35675     2.81657
    3          C          -0.097780        4.0978     1.18270     2.91508
    4          C          -0.130237        4.1302     1.46903     2.66121
    5          C          -0.012341        4.0123     1.23254     2.77980
    6          C          -0.071646        4.0716     1.18130     2.89035
    7          C          -0.137549        4.1375     1.18777     2.94978
    8          C          -0.141686        4.1417     1.18641     2.95528
    9          C          -0.068924        4.0689     1.17857     2.89035
   10          C          -0.131467        4.1315     1.19129     2.94017
   11          C          -0.072654        4.0727     1.21155     2.86110
   12          C          -0.061743        4.0617     1.20853     2.85321
   13          C           0.008831        3.9912     1.15455     2.83662
   14          C          -0.121099        4.1211     1.17551     2.94559
   15          C          -0.077803        4.0778     1.16213     2.91568
   16          C          -0.027973        4.0280     1.19596     2.83201
   17          C          -0.068239        4.0682     1.15975     2.90849
   18          C          -0.195052        4.1951     1.21600     2.97905
   19          C          -0.219033        4.2190     1.22301     2.99602
   20          C           0.210245        3.7898     1.16029     2.62947
   21          C           0.010992        3.9890     1.16049     2.82851
   22          C          -0.123516        4.1235     1.18904     2.93447
   23          C           0.002463        3.9975     1.14804     2.84950
   24          C          -0.068097        4.0681     1.17130     2.89679
   25          C          -0.085753        4.0858     1.18777     2.89799
   26          C          -0.078230        4.0782     1.20726     2.87096
   27          C          -0.189063        4.1891     1.18918     2.99988
   28          C          -0.224125        4.2241     1.45915     2.76497
   29          C          -0.032120        4.0321     1.19939     2.83273
   30          C           0.025567        3.9744     1.14706     2.82737
   31          C          -0.177509        4.1775     1.20017     2.97734
   32          C          -0.137719        4.1377     1.18784     2.94988
   33          C          -0.036383        4.0364     1.18733     2.84905
   34          C          -0.120925        4.1209     1.17360     2.94733
   35          C          -0.046339        4.0463     1.20792     2.83842
   36          C          -0.041475        4.0415     1.21189     2.82958
   37          C           0.088110        3.9119     1.20067     2.71122
   38          C          -0.174562        4.1746     1.18466     2.98990
   39          C          -0.154453        4.1545     1.19101     2.96344
   40          C          -0.054146        4.0541     1.18311     2.87104
   41          C          -0.313759        4.3138     1.31181     3.00195
   42          C          -0.117328        4.1173     1.20636     2.91097
   43          C          -0.067985        4.0680     1.21322     2.85476
   44          C          -0.005937        4.0059     1.15659     2.84935
   45          C           0.022570        3.9774     1.20964     2.76779
   46          C          -0.138589        4.1386     1.19035     2.94824
   47          C          -0.019518        4.0195     1.17289     2.84663
   48          C          -0.200659        4.2007     1.18662     3.01404
   49          C          -0.032311        4.0323     1.20931     2.82300
   50          C          -0.060390        4.0604     1.20553     2.85486
   51          C           0.000172        3.9998     1.17432     2.82551
   52          C          -0.136865        4.1369     1.17606     2.96080
   53          C          -0.211436        4.2114     1.27917     2.93226
   54          C          -0.064164        4.0642     1.21759     2.84657
   55          C          -0.041191        4.0412     1.18292     2.85827
   56          C          -0.056589        4.0566     1.18702     2.86957
   57          C          -0.091625        4.0916     1.22859     2.86303
   58          C          -0.183270        4.1833     1.18307     3.00020
   59          C           0.194913        3.8051     1.19775     2.60734
   60          C          -0.035045        4.0350     1.22916     2.80589
   61          C          -0.105693        4.1057     1.20461     2.90109
   62          C           0.129013        3.8710     1.16633     2.70466
   63          C           0.085348        3.9147     1.19441     2.72025
   64          C          -0.198329        4.1983     1.21491     2.98342
   65          C           0.423704        3.5763     1.18982     2.38647
   66          C          -0.308767        4.3088     1.19984     3.10893
   67          C          -0.234477        4.2345     1.17879     3.05568
   68          C          -0.181095        4.1811     1.22940     2.95169
   69          C          -0.082731        4.0827     1.21146     2.87127
   70          C          -0.019894        4.0199     1.16882     2.85108
   71          C           0.062093        3.9379     1.18646     2.75145
   72          C          -0.020220        4.0202     1.20665     2.81357
   73          C          -0.112282        4.1123     1.18258     2.92971
   74          C          -0.076342        4.0763     1.18291     2.89344
   75          C          -0.296935        4.2969     1.32160     2.97534
   76          C          -0.070111        4.0701     1.18129     2.88882
   77          C          -0.126975        4.1270     1.17467     2.95230
   78          C          -0.098362        4.0984     1.20847     2.88989
   79          C          -0.088821        4.0888     1.19992     2.88890
   80          C          -0.055529        4.0555     1.17859     2.87694
   81          C          -0.051010        4.0510     1.16839     2.88262
   82          C          -0.087891        4.0879     1.17976     2.90813
   83          C          -0.042151        4.0422     1.16523     2.87693
   84          C          -0.077511        4.0775     1.17659     2.90092
   85          C          -0.082152        4.0822     1.17723     2.90492
   86          C          -0.098099        4.0981     1.18109     2.91701
   87          C          -0.041253        4.0413     1.16530     2.87595
   88          C           0.055374        3.9446     1.13743     2.80720
   89          C          -0.083085        4.0831     1.17309     2.91000
   90          C          -0.003371        4.0034     1.16596     2.83741
   91          C          -0.125032        4.1250     1.18545     2.93958
   92          C          -0.161748        4.1617     1.19125     2.97050
   93          C           0.009936        3.9901     1.16083     2.82923
   94          C          -0.125647        4.1256     1.18515     2.94050
   95          C          -0.069157        4.0692     1.20900     2.86016
   96          C          -0.066919        4.0669     1.20741     2.85951
   97          C           0.008046        3.9920     1.15155     2.84041
   98          C          -0.168526        4.1685     1.20720     2.96133
   99          C          -0.146971        4.1470     1.18812     2.95885
  100          C          -0.062729        4.0627     1.18033     2.88240
  101          C          -0.122404        4.1224     1.18900     2.93340
  102          C          -0.073456        4.0735     1.20922     2.86424
  103          C          -0.055723        4.0557     1.20689     2.84883
  104          C           0.062087        3.9379     1.14150     2.79642
  105          C          -0.145185        4.1452     1.19764     2.94755
  106          C          -0.057111        4.0571     1.17009     2.88702
  107          C          -0.053053        4.0531     1.18321     2.86985
  108          C          -0.174004        4.1740     1.18390     2.99011
  109          C          -0.059200        4.0592     1.21036     2.84884
  110          C          -0.051938        4.0519     1.20930     2.84264
  111          C           0.037719        3.9623     1.14248     2.81980
  112          C          -0.136082        4.1361     1.20036     2.93572
  113          C          -0.129233        4.1292     1.19189     2.93734
  114          C           0.003262        3.9967     1.16315     2.83359
  115          C          -0.172154        4.1722     1.18280     2.98935
  116          C          -0.050586        4.0506     1.20884     2.84175
  117          C          -0.055568        4.0556     1.20311     2.85246
  118          C          -0.127098        4.1271     1.18918     2.93792
  119          C          -0.092628        4.0926     1.20264     2.88999
  120          C          -0.154641        4.1546     1.20022     2.95442
  121          C          -0.095708        4.0957     1.18128     2.91443
  122          C          -0.232659        4.2327     1.18512     3.04753
  123          C          -0.371154        4.3712     1.52596     2.84520
  124          C          -0.084697        4.0847     1.20036     2.88434
  125          C           0.074501        3.9255     1.14695     2.77855
  126          C          -0.259974        4.2600     1.18780     3.07218
  127          C          -0.100111        4.1001     1.18992     2.91020
  128          C          -0.041910        4.0419     1.18229     2.85962
  129          C          -0.109626        4.1096     1.18352     2.92610
  130          C          -0.023325        4.0233     1.20728     2.81605
  131          C          -0.110461        4.1105     1.20002     2.91044
  132          C          -0.085306        4.0853     1.17214     2.91316
  133          C           0.388265        3.6117     1.25985     2.35189
  134          C          -0.062630        4.0626     1.16095     2.90168
  135          C          -0.089383        4.0894     1.17800     2.91139
  136          C          -0.155941        4.1559     1.27104     2.88490
  137          C          -0.064164        4.0642     1.17624     2.88792
  138          C          -0.034325        4.0343     1.22591     2.80841
  139          C          -0.013759        4.0138     1.19157     2.82219
  140          C          -0.088493        4.0885     1.17049     2.91801
  141          C          -0.087349        4.0873     1.18332     2.90403
  142          C          -0.233019        4.2330     1.27893     2.95409
  143          C          -0.015279        4.0153     1.17130     2.84398
  144          C          -0.074881        4.0749     1.17432     2.90056
  145          C          -0.011666        4.0117     1.18768     2.82398
  146          C          -0.032867        4.0329     1.23123     2.80164
  147          C          -0.087664        4.0877     1.15657     2.93110
  148          C           0.013920        3.9861     1.15258     2.83350
  149          C          -0.113199        4.1132     1.18097     2.93223
  150          C          -0.016252        4.0163     1.17105     2.84520
  151          C          -0.176538        4.1765     1.18949     2.98705
  152          C           0.035708        3.9643     1.19355     2.77074
  153          C          -0.056873        4.0569     1.20219     2.85469
  154          C          -0.062854        4.0629     1.16048     2.90237
  155          C          -0.077264        4.0773     1.15695     2.92032
  156          C          -0.177930        4.1779     1.17961     2.99832
  157          C          -0.104673        4.1047     1.17383     2.93084
  158          C          -0.201514        4.2015     1.19215     3.00937
  159          C          -0.034777        4.0348     1.19660     2.83818
  160          C          -0.336466        4.3365     1.52855     2.80792
  161          C           0.017906        3.9821     1.17133     2.81076
  162          C          -0.128020        4.1280     1.18187     2.94615
  163          N           0.026135        4.9739     1.52623     3.44764
  164          N          -0.072879        5.0729     1.61431     3.45857
  165          N           0.003737        4.9963     1.56826     3.42800
  166          N          -0.150623        5.1506     1.62167     3.52895
  167          N          -0.134157        5.1342     1.61557     3.51859
  168          N          -0.077246        5.0772     1.61605     3.46120
  169          N          -0.053173        5.0532     1.62774     3.42543
  170          N           0.010611        4.9894     1.58985     3.39953
  171          N          -0.091981        5.0920     1.60684     3.48515
  172          N          -0.112734        5.1127     1.62015     3.49259
  173          N          -0.075700        5.0757     1.61395     3.46175
  174          N          -0.069260        5.0693     1.61269     3.45657
  175          N          -0.062243        5.0622     1.60301     3.45923
  176          N          -0.071618        5.0716     1.61429     3.45733
  177          N          -0.093174        5.0932     1.60788     3.48530
  178          N          -0.107198        5.1072     1.60753     3.49967
  179          N          -0.091025        5.0910     1.62515     3.46588
  180          N          -0.090717        5.0907     1.63483     3.45588
  181          N          -0.094976        5.0950     1.61250     3.48248
  182          N          -0.073158        5.0732     1.61878     3.45437
  183          H           0.158718        0.8413     0.84128
  184          H           0.145343        0.8547     0.85466
  185          H           0.112795        0.8872     0.88721
  186          H           0.119295        0.8807     0.88071
  187          H           0.131118        0.8689     0.86888
  188          H           0.103121        0.8969     0.89688
  189          H           0.074269        0.9257     0.92573
  190          H           0.079095        0.9209     0.92090
  191          H           0.128351        0.8716     0.87165
  192          H           0.132315        0.8677     0.86769
  193          H           0.126566        0.8734     0.87343
  194          H           0.130796        0.8692     0.86920
  195          H           0.099199        0.9008     0.90080
  196          H           0.104374        0.8956     0.89563
  197          H           0.119196        0.8808     0.88080
  198          H           0.109994        0.8900     0.89001
  199          H           0.115348        0.8847     0.88465
  200          H           0.137124        0.8629     0.86288
  201          H           0.137866        0.8621     0.86213
  202          H           0.129134        0.8709     0.87087
  203          H           0.126086        0.8739     0.87391
  204          H           0.133673        0.8663     0.86633
  205          H           0.144714        0.8553     0.85529
  206          H           0.304354        0.6956     0.69565
  207          H           0.110799        0.8892     0.88920
  208          H           0.130565        0.8694     0.86944
  209          H           0.105281        0.8947     0.89472
  210          H           0.096303        0.9037     0.90370
  211          H           0.105336        0.8947     0.89466
  212          H           0.138048        0.8620     0.86195
  213          H           0.137404        0.8626     0.86260
  214          H           0.160579        0.8394     0.83942
  215          H           0.074484        0.9255     0.92552
  216          H           0.122051        0.8779     0.87795
  217          H           0.106977        0.8930     0.89302
  218          H           0.231152        0.7688     0.76885
  219          H           0.145058        0.8549     0.85494
  220          H           0.190491        0.8095     0.80951
  221          H           0.112338        0.8877     0.88766
  222          H           0.104675        0.8953     0.89532
  223          H           0.135291        0.8647     0.86471
  224          H           0.167406        0.8326     0.83259
  225          H           0.158434        0.8416     0.84157
  226          H           0.154873        0.8451     0.84513
  227          H           0.099491        0.9005     0.90051
  228          H           0.092364        0.9076     0.90764
  229          H           0.142146        0.8579     0.85785
  230          H           0.136200        0.8638     0.86380
  231          H           0.132575        0.8674     0.86743
  232          H           0.120881        0.8791     0.87912
  233          H           0.111703        0.8883     0.88830
  234          H           0.092605        0.9074     0.90739
  235          H           0.106528        0.8935     0.89347
  236          H           0.110019        0.8900     0.88998
  237          H           0.111331        0.8887     0.88867
  238          H           0.114582        0.8854     0.88542
  239          H           0.127424        0.8726     0.87258
  240          H           0.119792        0.8802     0.88021
  241          H           0.116922        0.8831     0.88308
  242          H           0.113825        0.8862     0.88618
  243          H           0.122900        0.8771     0.87710
  244          H           0.129368        0.8706     0.87063
  245          H           0.119216        0.8808     0.88078
  246          H           0.131137        0.8689     0.86886
  247          H           0.123799        0.8762     0.87620
  248          H           0.119779        0.8802     0.88022
  249          H           0.122148        0.8779     0.87785
  250          H           0.075499        0.9245     0.92450
  251          H           0.097880        0.9021     0.90212
  252          H           0.120326        0.8797     0.87967
  253          H           0.105552        0.8944     0.89445
  254          H           0.139158        0.8608     0.86084
  255          H           0.136875        0.8631     0.86312
  256          H           0.061964        0.9380     0.93804
  257          H           0.138274        0.8617     0.86173
  258          H           0.138261        0.8617     0.86174
  259          H           0.132338        0.8677     0.86766
  260          H           0.136681        0.8633     0.86332
  261          H           0.117971        0.8820     0.88203
  262          H           0.099208        0.9008     0.90079
  263          H           0.097088        0.9029     0.90291
  264          H           0.105849        0.8942     0.89415
  265          H           0.078752        0.9212     0.92125
  266          H           0.238740        0.7613     0.76126
  267          H           0.169539        0.8305     0.83046
  268          H           0.087422        0.9126     0.91258
  269          H           0.123976        0.8760     0.87602
  270          H           0.124784        0.8752     0.87522
  271          H           0.133188        0.8668     0.86681
  272          H           0.135788        0.8642     0.86421
  273          H           0.141240        0.8588     0.85876
  274          H           0.139006        0.8610     0.86099
  275          H           0.071889        0.9281     0.92811
  276          H           0.082963        0.9170     0.91704
  277          H           0.134020        0.8660     0.86598
  278          H           0.140612        0.8594     0.85939
  279          H           0.129831        0.8702     0.87017
  280          H           0.105374        0.8946     0.89463
  281          H           0.102764        0.8972     0.89724
  282          H           0.134999        0.8650     0.86500
  283          H           0.138826        0.8612     0.86117
  284          H           0.117343        0.8827     0.88266
  285          H           0.125875        0.8741     0.87413
  286          H           0.128326        0.8717     0.87167
  287          H           0.124799        0.8752     0.87520
  288          H           0.117751        0.8822     0.88225
  289          H           0.123405        0.8766     0.87659
  290          H           0.086455        0.9135     0.91354
  291          H           0.112055        0.8879     0.88795
  292          H           0.144747        0.8553     0.85525
  293          H           0.112920        0.8871     0.88708
  294          H           0.306083        0.6939     0.69392


          CARTESIAN COORDINATES 

    NO.       ATOM               X         Y         Z

     1         C                 -4.1369    2.5402    1.6812
     2         C                 -3.0587    2.1825    0.9799
     3         C                 -1.8436    2.7536    0.6807
     4         C                 -3.7190    3.8108    2.1616
     5         C                 -1.6154    4.0230    1.2454
     6         C                 -0.4005    4.8183    1.0444
     7         C                  0.3158    4.6945   -0.0792
     8         C                  2.9468    3.9579    3.7224
     9         C                  2.1033    4.4855    2.7512
    10         C                  0.9071    5.0943    3.1360
    11         C                  2.5779    4.0500    5.0646
    12         C                  0.5769    5.1191    4.4983
    13         C                  0.0015    5.7748    2.1442
    14         C                  0.6773    7.0223    1.5596
    15         C                 -1.7492   10.8468    3.4424
    16         C                 -2.6112   10.2245    4.3999
    17         C                 -2.2095    8.8868    4.6887
    18         C                 -0.7784    9.9108    3.1432
    19         C                 -1.0732    8.6694    3.9387
    20         C                  0.0143    8.7956    3.1079
    21         C                 -3.6928   10.9324    5.0798
    22         C                 -3.3166   12.2736    5.5313
    23         C                  1.1582    8.0171    2.6305
    24         C                  2.3973    8.7400    2.1461
    25         C                 -6.5019    7.3691    3.7847
    26         C                 -5.9254    8.6196    3.9779
    27         C                 -5.7802    9.4771    2.8783
    28         C                 -6.9784    7.1078    2.5041
    29         C                 -6.2047    9.0823    1.6065
    30         C                 -5.3863    9.0243    5.3469
    31         C                 -4.8950   10.4355    5.4267
    32         C                 -8.9837   11.5136    5.9393
    33         C                 -8.0563   10.5251    5.6301
    34         C                 -7.4201    9.8219    6.6664
    35         C                 -9.2525   11.8054    7.2753
    36         C                 -7.7366   10.1701    7.9952
    37         C                 -6.4381    8.7907    6.3802
    38         C                 -6.4410    7.5538    7.0670
    39         C                 -7.5608    6.0994   12.7596
    40         C                 -7.6984    4.8526   12.1568
    41         C                 -7.7117    4.7473   10.7715
    42         C                 -7.4534    7.2250   11.9457
    43         C                 -7.5688    5.9144   10.0130
    44         C                 -7.4774    5.7883    8.5084
    45         C                 -7.4786    7.1116    7.8300
    46         C                -10.1901    5.7566    5.5042
    47         C                -10.2995    6.2937    6.7929
    48         C                -10.7140    7.6216    6.9179
    49         C                -10.5063    6.5439    4.3971
    50         C                -11.0337    8.3538    5.7741
    51         C                 -9.9869    5.4010    7.9486
    52         C                 -8.5647    4.8603    7.9369
    53         C                -11.4644    2.2812    7.6960
    54         C                -10.9163    3.0062    8.6635
    55         C                -11.1185    4.4560    8.3698
    56         C                -12.4186    2.4803    6.8015
    57         C                -12.4992    4.6265    7.7466
    58         C                -10.6209    5.5197    9.3222
    59         C                -11.3816    6.6914    9.7459
    60         C                -17.5082    7.1938    9.8790
    61         C                -16.8392    6.2925   10.4319
    62         C                -15.4853    6.2767   10.6540
    63         C                -17.0269    8.3808    9.3352
    64         C                -14.9256    7.4951   10.1482
    65         C                -13.5127    7.7657   10.2777
    66         C                -12.6595    6.6319   10.2096
    67         C                -13.0201    9.1439   10.2995
    68         C                  5.8923   19.0572    8.5180
    69         C                  6.4060   17.9926    8.9316
    70         C                  6.2589   16.7335    8.4026
    71         C                  5.0573   19.1888    7.4252
    72         C                  5.4107   16.8092    7.2638
    73         C                  5.0556   15.6111    6.5058
    74         C                  5.4375   14.3904    6.9078
    75         C                  8.1598   11.7943    9.3531
    76         C                  7.0233   11.7870    8.5539
    77         C                  7.1281   12.0809    7.1913
    78         C                  9.3708   12.1307    8.7470
    79         C                  8.3831   12.3774    6.6493
    80         C                  5.9370   12.0750    6.3419
    81         C                  5.1304   13.1456    6.2083
    82         C                  0.8578   13.1065    7.5374
    83         C                  0.2973   14.3433    7.2037
    84         C                  0.9519   15.1849    6.3038
    85         C                  2.0344   12.6868    6.9300
    86         C                  2.1376   14.7693    5.7082
    87         C                  2.6680   13.5099    5.9968
    88         C                 -1.0467   14.6619    7.7190
    89         C                 -2.1070   14.6571    6.6813
    90         C                  3.9222   13.0590    5.3642
    91         C                  4.0018   12.5628    4.1178
    92         C                 -3.3704   16.1646   11.1405
    93         C                 -2.0767   15.6333   11.1252
    94         C                 -1.1073   16.1850   11.9661
    95         C                 -3.6627   17.2271   11.9939
    96         C                 -1.4650   17.2512   12.7939
    97         C                 -1.7843   14.5133   10.2155
    98         C                 -1.3442   14.6954    8.9950
    99         C                 -0.2058   12.2787   13.8045
   100         C                 -1.0371   12.9494   12.9128
   101         C                 -1.1710   12.4793   11.6060
   102         C                  0.4708   11.1366   13.3785
   103         C                 -0.4258   11.3505   11.2300
   104         C                 -2.1118   13.0790   10.5987
   105         C                 -3.5565   12.9436   10.9800
   106         C                 -5.9799    9.9534   15.5507
   107         C                 -6.5448    9.7317   14.2944
   108         C                 -6.3631   10.6783   13.2856
   109         C                 -5.1597   11.0863   15.7191
   110         C                 -5.6059   11.8202   13.5430
   111         C                 -5.4799   12.9509   12.5478
   112         C                 -4.0407   13.1637   12.2012
   113         C                 -6.9557   17.1390   13.7151
   114         C                 -7.6385   15.9212   13.6848
   115         C                 -8.7602   15.7520   14.5009
   116         C                 -7.4139   18.1483   14.5639
   117         C                 -9.1646   16.7984   15.3278
   118         C                 -7.1612   14.8093   12.8376
   119         C                 -6.0439   14.1713   13.2109
   120         C                 -6.8672   17.6699    9.8058
   121         C                 -6.8431   16.3584   10.2399
   122         C                 -8.0101   15.8044   10.7931
   123         C                 -8.0271   18.4540    9.9284
   124         C                 -9.1767   16.5679   10.7479
   125         C                 -7.9005   14.5146   11.5526
   126         C                 -9.2548   13.8600   11.8742
   127         C                -13.7528   13.5556   13.9044
   128         C                -13.1060   12.5253   14.5730
   129         C                -12.0134   11.8933   13.9741
   130         C                -13.2784   13.9578   12.6493
   131         C                -11.6000   12.3201   12.7132
   132         C                -10.4888   11.6225   11.9700
   133         C                 -9.4666   12.5292   11.4184
   134         C                -11.0053   10.6569   10.8794
   135         C                 -3.2306   18.2890    5.6717
   136         C                 -3.3457   17.8932    6.9271
   137         C                 -3.5979   16.7298    7.5083
   138         C                 -3.7338   17.2087    4.7809
   139         C                 -3.2821   15.6126    6.5659
   140         C                 -3.4970   14.1888    7.0375
   141         C                 -4.0861   13.0682    6.2878
   142         C                  4.6539   14.2015    0.7549
   143         C                  4.4935   12.9246    1.0726
   144         C                  3.1479   12.7269    1.6878
   145         C                  3.8148   15.2038    0.5471
   146         C                  2.1502   13.5894    0.9379
   147         C                  2.7914   11.3906    2.1862
   148         C                  2.8700   12.4667    3.1811
   149         C                  4.9229    9.3890   -0.3115
   150         C                  3.7533    8.6778   -0.0337
   151         C                  3.6360    7.3535   -0.4731
   152         C                  5.9461    8.7395   -1.0173
   153         C                  4.6956    6.7568   -1.1461
   154         C                  2.5819    9.2133    0.7023
   155         C                  2.6175   10.1539    1.8293
   156         C                -15.6135    8.9047   14.1031
   157         C                -14.4650    9.2222   13.3823
   158         C                -14.5976    9.9800   12.2243
   159         C                -16.8469    9.3552   13.6192
   160         C                -15.8373   10.5626   11.8704
   161         C                -13.5184   10.2209   11.2544
   162         C                -12.0978    9.7269   11.3548
   163         N                 -2.6677    4.5170    2.0218
   164         N                  1.4038    4.6080    5.4370
   165         N                 -6.8671    7.8772    1.4594
   166         N                 -8.6264   11.1441    8.2831
   167         N                 -7.4556    7.1428   10.5938
   168         N                -10.9320    7.8210    4.5368
   169         N                -13.1491    3.6999    7.1086
   170         N                -15.6935    8.4656    9.5078
   171         N                  4.8548   17.9937    6.8156
   172         N                  9.4896   12.4081    7.4273
   173         N                 -2.7166   17.7642   12.7951
   174         N                  0.3652   10.6933   12.1046
   175         N                 -4.9814   11.9878   14.7432
   176         N                 -8.4968   17.9738   15.3559
   177         N                 -9.1715   17.8593   10.3336
   178         N                -12.2194   13.3550   12.0739
   179         N                 -3.6763   15.9736    5.1767
   180         N                  2.4603   14.7052    0.3457
   181         N                  5.8293    7.4378   -1.4070
   182         N                -16.9337   10.2302   12.5780
   183         H                 -1.1268    2.2576    0.0049
   184         H                 -5.1022    2.0740    1.8737
   185         H                  2.3735    4.4333    1.6889
   186         H                  3.8906    3.4796    3.4418
   187         H                  3.2169    3.6843    5.8844
   188         H                 -0.9174    6.1242    2.6849
   189         H                 -0.0208    7.5255    0.8604
   190         H                  1.5417    6.6976    0.9294
   191         H                 -0.3555    5.5625    4.8729
   192         H                 -1.8521   11.8545    3.0444
   193         H                 -2.2800   12.5888    5.3093
   194         H                 -2.7276    8.2006    5.3619
   195         H                  1.4837    7.4364    3.5359
   196         H                  3.2876    8.2420    2.5900
   197         H                 -6.5832    6.6276    4.5862
   198         H                 -4.5014    8.3460    5.5320
   199         H                 -5.5906   11.1578    5.8970
   200         H                 -5.2825   10.4533    3.0072
   201         H                 -7.8191   10.2821    4.5834
   202         H                 -9.4998   12.0589    5.1413
   203         H                 -9.9726   12.5750    7.5791
   204         H                 -5.5644    6.9001    6.9246
   205         H                 -7.2641    9.6774    8.8583
   206         H                 -7.8590    3.6528   10.2239
   207         H                 -7.7909    3.9463   12.7682
   208         H                 -7.5313    6.2047   13.8505
   209         H                 -7.3384    8.2317   12.3778
   210         H                 -6.4993    5.2696    8.3212
   211         H                 -8.3858    7.7222    7.9563
   212         H                 -9.8578    4.7201    5.3598
   213         H                -10.4192    6.1756    3.3665
   214         H                 -8.5136    3.9017    8.5344
   215         H                 -8.2962    4.5872    6.8962
   216         H                -11.3789    9.3940    5.8190
   217         H                -10.7874    8.1053    7.9019
   218         H                -10.4525    2.5996    9.6090
   219         H                -12.6312    1.9850    5.8526
   220         H                 -9.9857    5.1588   10.1773
   221         H                -10.8800    7.6689    9.6055
   222         H                -12.9910    5.6029    7.8326
   223         H                -14.8795    5.4992   11.1342
   224         H                -17.5629    9.2049    8.8445
   225         H                -13.1268    5.6419   10.3835
   226         H                -12.8954    9.4766    9.2410
   227         H                  0.0520    4.0198   -0.8901
   228         H                  1.2143    5.2943   -0.2524
   229         H                  6.6830   15.7846    8.7522
   230         H                  4.5558   20.0785    7.0216
   231         H                  4.4228   15.7470    5.6100
   232         H                  6.0585   14.2854    7.8183
   233         H                  6.0475   11.5555    8.9971
   234         H                 10.3060   12.1708    9.3256
   235         H                  5.7264   11.1353    5.8148
   236         H                  8.5311   12.6044    5.5883
   237         H                  0.3573   12.4619    8.2720
   238         H                  2.4668   11.7127    7.1841
   239         H                 -1.6982   14.2753    5.7134
   240         H                  2.6951   15.4422    5.0389
   241         H                  0.5299   16.1672    6.0644
   242         H                  4.9734   12.2261    3.7281
   243         H                 -4.1682   15.7500   10.5008
   244         H                 -4.6757   17.6596   12.0701
   245         H                 -0.7790   17.7319   13.5117
   246         H                 -0.0865   15.7875   11.9778
   247         H                 -1.6147   13.8303   13.2343
   248         H                 -0.0750   12.6457   14.8339
   249         H                  1.1147   10.5374   14.0449
   250         H                 -1.9924   12.4675    9.6617
   251         H                 -4.2209   12.6415   10.1584
   252         H                 -0.4507   10.9403   10.2113
   253         H                 -6.7984   10.5142   12.2928
   254         H                 -7.1202    8.8158   14.0733
   255         H                 -4.6364   11.2927   16.6684
   256         H                 -6.0697   12.7047   11.6216
   257         H                 -3.3829   13.4963   13.0242
   258         H                 -6.0757   17.3076   13.0695
   259         H                 -6.9227   19.1283   14.6336
   260         H                 -5.4931   14.5221   14.0979
   261         H                -10.0324   16.7251   15.9931
   262         H                 -9.3147   14.8038   14.4930
   263         H                 -5.9072   15.7754   10.2086
   264         H                 -5.9661   18.1338    9.3901
   265         H                 -7.2848   13.7939   10.9437
   266         H                -10.0915   14.4474   11.3421
   267         H                 -9.5466   14.0260   12.9511
   268         H                -10.1491   16.1658   11.0766
   269         H                -11.5147   11.0571   14.4789
   270         H                -13.4595   12.1910   15.5553
   271         H                -14.6326   14.0435   14.3396
   272         H                -13.7409   14.7645   12.0666
   273         H                 -9.8952   11.0158   12.7177
   274         H                 -8.8265   12.1290   10.6019
   275         H                -10.1583   10.0494   10.4958
   276         H                -11.3727   11.2552   10.0174
   277         H                 -4.1834   16.5661    8.4191
   278         H                 -2.6669   19.1326    5.2720
   279         H                 -4.0499   17.4186    3.7503
   280         H                 -3.7485   14.0841    8.1178
   281         H                 -5.1458   12.8343    6.4702
   282         H                  5.0696   12.0638    0.7036
   283         H                  3.9565   16.2834    0.6201
   284         H                  1.9152   12.8516    3.5969
   285         H                  1.1018   13.2537    0.8732
   286         H                  5.0354   10.4408    0.0021
   287         H                  1.6941    9.2977    0.0309
   288         H                  4.6683    5.7208   -1.5024
   289         H                  2.7130    6.7802   -0.2917
   290         H                -13.4883    8.8582   13.7197
   291         H                -15.5556    8.2748   14.9953
   292         H                -13.6674   11.2246   10.7812
   293         H                -11.7993    9.0935   12.2116
   294         H                -15.9416   11.3946   10.5253


          ATOMIC ORBITAL ELECTRON POPULATIONS

   1.18056   0.97351   0.84749   0.94913   1.35675   0.93943   0.99088   0.88626
   1.18270   0.97540   0.92760   1.01207   1.46903   1.00602   0.77483   0.88036
   1.23254   0.93546   0.90842   0.93592   1.18130   0.94445   0.97817   0.96773
   1.18777   0.98585   1.00145   0.96248   1.18641   0.99868   1.00860   0.94800
   1.17857   0.93808   0.96306   0.98921   1.19129   0.97099   1.01101   0.95818
   1.21155   0.95524   0.95556   0.95030   1.20853   0.98466   0.96207   0.90648
   1.15455   0.98444   0.91872   0.93346   1.17551   1.02364   0.94948   0.97246
   1.16213   0.93331   0.96928   1.01308   1.19596   0.94090   0.93429   0.95682
   1.15975   0.94282   0.94552   1.02015   1.21600   1.00831   0.95113   1.01961
   1.22301   0.97828   1.05448   0.96327   1.16029   0.88051   0.87230   0.87666
   1.16049   0.92742   0.93887   0.96222   1.18904   1.00952   0.93690   0.98805
   1.14804   0.90424   0.95075   0.99451   1.17130   0.98021   0.93905   0.97753
   1.18777   0.96455   0.92989   1.00355   1.20726   1.00002   0.95171   0.91923
   1.18918   1.04699   1.01867   0.93423   1.45915   0.88814   1.00831   0.86853
   1.19939   0.97638   0.94558   0.91077   1.14706   0.95588   0.96004   0.91145
   1.20017   0.98231   0.95813   1.03689   1.18784   0.98931   0.98643   0.97413
   1.18733   0.93148   0.92473   0.99285   1.17360   0.99780   0.99450   0.95502
   1.20792   0.95868   0.96236   0.91738   1.21189   0.94015   0.94174   0.94770
   1.20067   0.90743   0.91491   0.88888   1.18466   1.00931   0.96956   1.01102
   1.19101   1.01287   0.94943   1.00114   1.18311   0.94723   0.95879   0.96503
   1.31181   0.91932   1.10689   0.97574   1.20636   1.00665   0.97485   0.92947
   1.21322   0.98676   0.93140   0.93661   1.15659   1.00316   0.92225   0.92394
   1.20964   0.95357   0.95598   0.85825   1.19035   1.00813   1.01074   0.92938
   1.17289   0.96712   0.93366   0.94585   1.18662   1.06258   0.96063   0.99083
   1.20931   0.92048   0.92308   0.97944   1.20553   0.95609   0.98434   0.91443
   1.17432   0.95283   0.97294   0.89974   1.17606   0.88294   1.02615   1.05172
   1.27917   0.99230   0.97713   0.96284   1.21759   0.98944   0.86833   0.98880
   1.18292   0.93890   0.93044   0.98893   1.18702   1.00418   0.91815   0.94723
   1.22859   0.91659   0.98081   0.96564   1.18307   1.04031   0.97672   0.98316
   1.19775   0.87858   0.98627   0.74249   1.22916   0.98912   0.90515   0.91162
   1.20461   0.88459   1.03191   0.98458   1.16633   0.88851   0.90633   0.90982
   1.19441   0.88732   0.90566   0.92727   1.21491   0.95181   0.96185   1.06976
   1.18982   0.91329   0.92360   0.54958   1.19984   0.98512   1.01247   1.11133
   1.17879   1.11020   0.94867   0.99682   1.22940   0.96861   1.05983   0.92326
   1.21146   0.97972   0.92381   0.96773   1.16882   0.98429   0.93600   0.93079
   1.18646   0.91913   0.95604   0.87628   1.20665   0.94609   0.93444   0.93305
   1.18258   1.01078   0.91827   1.00066   1.18291   0.98201   0.92394   0.98749
   1.32160   0.91129   0.90409   1.15996   1.18129   0.99959   0.97448   0.91474
   1.17467   0.94293   1.04408   0.96529   1.20847   0.97663   0.98365   0.92961
   1.19992   0.91002   0.99579   0.98308   1.17859   0.93983   0.96756   0.96955
   1.16839   0.94679   0.94958   0.98624   1.17976   0.96524   0.95466   0.98823
   1.16523   0.93514   0.95982   0.98196   1.17659   0.95910   0.98388   0.95794
   1.17723   0.95755   0.98661   0.96076   1.18109   0.96342   0.95351   1.00008
   1.16530   0.94152   0.95833   0.97610   1.13743   0.92485   0.99554   0.88680
   1.17309   0.88999   1.01812   1.00189   1.16596   0.92192   0.97717   0.93832
   1.18545   0.98165   1.01360   0.94432   1.19125   0.97027   0.98865   1.01158
   1.16083   0.94138   0.93972   0.94813   1.18515   0.99320   0.97497   0.97232
   1.20900   0.98713   0.93764   0.93539   1.20741   0.95646   0.94105   0.96200
   1.15155   0.99453   0.92865   0.91723   1.20720   0.99097   1.01849   0.95187
   1.18812   0.98893   0.97404   0.99588   1.18033   0.96628   0.98465   0.93147
   1.18900   0.99424   0.98037   0.95879   1.20922   0.96464   0.94521   0.95438
   1.20689   0.93919   0.92487   0.98477   1.14150   0.90839   0.91786   0.97017
   1.19764   0.96273   1.01362   0.97119   1.17009   0.98238   0.95876   0.94588
   1.18321   0.96870   0.97517   0.92598   1.18390   1.02804   0.97203   0.99004
   1.21036   0.95007   0.91692   0.98185   1.20930   0.95075   0.94036   0.95153
   1.14248   0.95276   0.91729   0.94975   1.20036   0.95383   0.99475   0.98714
   1.19189   1.00522   0.93718   0.99494   1.16315   0.94765   0.94032   0.94561
   1.18280   0.98934   0.99129   1.00872   1.20884   0.94177   0.97414   0.92583
   1.20311   0.97742   0.91952   0.95551   1.18918   0.98587   0.98967   0.96238
   1.20264   0.94016   0.95004   0.99978   1.20022   1.02278   0.93255   0.99909
   1.18128   0.94713   0.97363   0.99367   1.18512   0.98920   0.97674   1.08160
   1.52596   0.85806   1.21334   0.77380   1.20036   0.93035   0.95737   0.99661
   1.14695   0.87811   0.96154   0.93890   1.18780   1.04745   0.95770   1.06702
   1.18992   0.98673   0.96767   0.95579   1.18229   0.93271   0.93844   0.98847
   1.18352   0.98577   0.99402   0.94632   1.20728   0.92207   0.96282   0.93115
   1.20002   0.97731   0.98429   0.94884   1.17214   0.94617   0.96948   0.99751
   1.25985   0.75553   0.87115   0.72520   1.16095   0.99313   0.95874   0.94980
   1.17800   1.02571   0.98551   0.90016   1.27104   0.95918   0.96001   0.96571
   1.17624   0.98689   0.90426   0.99677   1.22591   0.92411   0.91037   0.97393
   1.19157   1.01320   0.89820   0.91078   1.17049   0.98872   0.93170   0.99759
   1.18332   0.98131   0.95545   0.96726   1.27893   1.00761   0.96194   0.98453
   1.17130   0.89633   0.93897   1.00868   1.17432   0.94676   0.97412   0.97968
   1.18768   0.85250   0.96981   1.00167   1.23123   0.96878   0.92915   0.90372
   1.15657   1.01533   0.89789   1.01788   1.15258   0.99190   0.96746   0.87414
   1.18097   0.93110   0.99553   1.00560   1.17105   0.93773   0.94349   0.96398
   1.18949   0.99969   0.96195   1.02542   1.19355   0.93142   0.91889   0.92043
   1.20219   0.92054   0.98326   0.95089   1.16048   0.99050   1.00585   0.90602
   1.15695   1.00684   0.90555   1.00793   1.17961   0.93957   1.04042   1.01833
   1.17383   0.96796   0.99029   0.97259   1.19215   1.00539   1.04350   0.96047
   1.19660   0.90583   0.95988   0.97246   1.52855   0.84477   0.92387   1.03928
   1.17133   0.89341   0.96995   0.94740   1.18187   0.95047   1.01192   0.98375
   1.52623   0.98430   1.31155   1.15178   1.61431   1.01674   1.05444   1.38739
   1.56826   1.11642   0.96937   1.34221   1.62167   1.08078   1.07321   1.37496
   1.61557   1.13361   1.27575   1.10923   1.61605   1.09047   1.11892   1.25181
   1.62774   1.33155   1.00459   1.08929   1.58985   1.07859   1.23168   1.08926
   1.60684   1.21596   0.95929   1.30990   1.62015   1.32392   1.11456   1.05411
   1.61395   0.99707   1.27416   1.19052   1.61269   1.14365   1.30146   1.01146
   1.60301   1.18050   1.29777   0.98097   1.61429   1.04649   1.21893   1.19190
   1.60788   1.33973   1.05106   1.09451   1.60753   1.08909   1.06708   1.34349
   1.62515   1.09852   1.22829   1.13907   1.63483   1.17691   1.13098   1.14800
   1.61250   1.24361   1.06743   1.17144   1.61878   1.37898   1.06442   1.01097
   0.84128   0.85466   0.88721   0.88071   0.86888   0.89688   0.92573   0.92090
   0.87165   0.86769   0.87343   0.86920   0.90080   0.89563   0.88080   0.89001
   0.88465   0.86288   0.86213   0.87087   0.87391   0.86633   0.85529   0.69565
   0.88920   0.86944   0.89472   0.90370   0.89466   0.86195   0.86260   0.83942
   0.92552   0.87795   0.89302   0.76885   0.85494   0.80951   0.88766   0.89532
   0.86471   0.83259   0.84157   0.84513   0.90051   0.90764   0.85785   0.86380
   0.86743   0.87912   0.88830   0.90739   0.89347   0.88998   0.88867   0.88542
   0.87258   0.88021   0.88308   0.88618   0.87710   0.87063   0.88078   0.86886
   0.87620   0.88022   0.87785   0.92450   0.90212   0.87967   0.89445   0.86084
   0.86312   0.93804   0.86173   0.86174   0.86766   0.86332   0.88203   0.90079
   0.90291   0.89415   0.92125   0.76126   0.83046   0.91258   0.87602   0.87522
   0.86681   0.86421   0.85876   0.86099   0.92811   0.91704   0.86598   0.85939
   0.87017   0.89463   0.89724   0.86500   0.86117   0.88266   0.87413   0.87167
   0.87520   0.88225   0.87659   0.91354   0.88795   0.85525   0.88708   0.69392

          BONDING CONTRIBUTION OF EACH M.O.

  1.7330  1.7338  1.7448  1.7291  1.7269  1.7271  1.7280  1.7146  1.7237  1.7137
  1.7255  1.6992  1.7086  1.7239  1.7179  1.6909  1.6822  1.7045  1.6974  1.7069
  1.7100  1.7124  1.7048  1.7177  1.7293  1.7292  1.7202  1.7291  1.7307  1.7350
  1.7351  1.7349  1.7478  1.7410  1.7523  1.7633  1.7564  1.7666  1.7720  1.7650
  1.7539  1.7559  1.7465  1.7414  1.7388  1.7592  1.7390  1.7426  1.7322  1.7265
  1.6874  1.7306  1.7112  1.7195  1.7285  1.7351  1.7246  1.7212  1.7203  1.7159
  1.7148  1.6970  1.6976  1.6994  1.6780  1.6815  1.6752  1.6717  1.6839  1.6647
  1.6768  1.6736  1.7120  1.6886  1.6994  1.7198  1.7139  1.7033  1.6596  1.7297
  1.7320  1.7660  1.7666  1.7519  1.7803  1.7855  1.8033  1.8123  1.8088  1.8156
  1.8054  1.8556  1.8620  1.8854  1.8691  1.8801  1.8683  1.8885  1.8847  1.8933
  1.8589  1.9015  1.8919  1.8895  1.8581  1.8791  1.8581  1.8759  1.8849  1.8802
  1.8654  1.9046  1.8679  1.8959  1.8941  1.8991  1.8791  1.8824  1.8900  1.8898
  1.9129  1.8956  1.8889  1.8857  1.8911  1.8844  1.9007  1.8788  1.8670  1.8969
  1.8739  1.8861  1.8522  1.8919  1.8595  1.8902  1.8689  1.8855  1.8730  1.9204
  1.8777  1.8917  1.8952  1.8170  1.9036  1.8937  1.9263  1.9382  1.9714  1.9627
  1.9688  1.8788  1.9711  1.9727  1.9284  1.9764  2.0072  2.0409  1.9971  1.9696
  2.0376  2.0294  1.9914  1.9857  2.0052  2.0568  2.0194  2.0340  2.0238  2.0289
  2.0292  2.0670  2.0789  2.0606  2.0334  2.0201  2.0595  2.0395  2.0135  2.0519
  2.0604  2.0652  2.0303  2.0626  2.0323  2.0216  2.0613  2.0742  2.0537  2.0862
  2.0445  2.0803  2.0645  2.0534  2.0632  2.0461  2.0607  2.0423  2.0548  1.9750
  2.0520  2.0708  2.0333  2.0524  2.0819  2.0677  2.0755  2.0731  2.0364  2.0441
  2.0847  2.0825  2.0314  2.0479  2.0530  2.0372  2.0173  2.0562  2.0286  2.0343
  2.0461  2.0573  2.0510  2.0541  2.0465  2.0647  2.0396  2.0415  2.0297  2.0353
  2.0574  2.0490  2.0544  2.0668  2.0724  2.0481  2.0523  2.0640  2.0659  2.0567
  2.0403  2.0633  2.0542  2.0743  2.0444  2.0304  2.0202  2.0575  2.0309  2.0341
  2.0347  2.0354  2.0418  1.9916  2.0346  2.0377  2.0114  2.0103  1.9930  2.0358
  2.0418  2.0083  2.0204  2.0156  2.0212  2.0458  2.0437  2.0078  2.0119  2.0132
  2.0159  2.0188  2.0332  2.0136  2.0189  2.0335  2.0257  2.0322  2.0098  2.0018
  2.0548  2.0353  2.0536  1.9989  2.0170  1.9983  2.0807  2.0030  2.0075  2.0587
  2.0206  2.0168  2.0217  2.0308  2.0274  2.0283  2.0453  2.0091  2.0461  1.9950
  2.0087  2.0692  2.0055  2.0245  2.0054  2.0295  2.0373  2.0213  2.0511  2.0074
  2.0118  2.0077  1.9767  2.0346  2.0335  2.0326  1.9983  2.0240  2.0284  2.0274
  2.0359  1.8899  2.0171  2.0149  2.0199  2.0349  2.0438  2.0425  2.0175  2.0112
  2.0042  2.0278  2.0135  1.9759  2.0040  2.0424  2.0016  1.9773  2.0038  1.9981
  1.9880  1.9928  2.0133  2.0063  1.9901  1.9779  2.0094  1.9293  1.8963  1.4009
  1.3635  1.5185  0.9860  1.7517  1.8720  2.0023  1.9855  0.8163  1.9564  2.0651
  1.8703  1.9456  2.0289  1.8627  1.8320  1.9538  1.8216  1.8580  1.9556  1.8414
  1.7419  1.6442  1.9384  1.8998  1.2453  1.1258  0.9314  1.5604  1.6214  1.7599
  1.9644  1.6165  1.2944  1.8070  1.7140  1.7306  1.7147  1.7098  0.8253  1.3876
  1.4031  1.3423  1.4475  0.8061  0.8147  1.8147  1.5186  1.9115  1.8068  1.7789
  1.8571  1.6003  1.9285  1.9573  1.8628  1.6647  1.9789  1.9203  1.3582  1.8972
  1.0607  1.9945  1.9165  2.0391  1.9798  1.9051  0.9532  1.9827  2.0093  2.0421
  1.9213  1.8327  1.9879  1.9211  1.7866  1.9889  1.4258  0.9188  0.9020  1.5357
 -0.9873 -1.3778 -2.0396 -2.1417 -2.0954 -1.8731 -2.0335 -2.1397 -2.0606 -2.0134
 -2.0369 -1.9771 -2.0017 -1.9698 -1.9623 -1.9632 -1.8474 -2.0082 -1.9872 -2.0161
 -1.9728 -1.9299 -2.0106 -2.0074 -2.0072 -2.0899 -1.9758 -2.0101 -1.9877 -1.9972
 -1.9997 -1.9959 -1.9957 -1.9936 -2.0019 -2.0024 -2.0027 -1.9943 -2.0225 -2.0302
 -2.0248 -1.9949 -2.0148 -2.0138 -1.9728 -2.0502 -2.0307 -2.0670 -2.0474 -1.9219
 -2.0180 -2.0230 -2.0007 -1.9841 -1.9929 -1.9985 -1.9883 -2.0405 -1.9887 -2.0663
 -2.0560 -1.9911 -1.9784 -1.9991 -1.9834 -1.9164 -1.9183 -1.9393 -2.0143 -2.1449
 -1.9127 -2.0308 -2.0674 -2.0306 -1.9951 -2.0456 -2.0005 -2.0313 -2.0101 -2.0147
 -2.1816 -2.0404 -1.9581 -2.0023 -2.0350 -2.0522 -2.0176 -1.9922 -2.0625 -2.0088
 -2.1037 -2.0750 -2.0821 -2.0133 -2.0914 -2.1105 -2.0583 -2.0698 -2.0770 -2.0119
 -2.0131 -2.0861 -2.1053 -2.1647 -2.1624 -1.9834 -2.0692 -1.9991 -2.1212 -2.1150
 -2.1110 -1.9986 -1.9715 -2.0177 -2.1232 -2.0384 -2.0233 -2.1103 -2.0222 -2.0462
 -2.0713 -2.0661 -2.0498 -2.0355 -2.0595 -2.0426 -2.0363 -1.9752 -2.0337 -2.0374
 -2.0529 -2.0555 -2.0572 -2.0485 -2.0633 -2.0292 -2.0536 -2.0700 -2.0922 -2.0542
 -2.0694 -2.0569 -2.0986 -2.0505 -1.9901 -2.0248 -2.0048 -2.0985 -2.0252 -2.0070
 -2.0583 -2.0408 -2.0546 -2.0356 -2.0362 -2.0266 -2.0334 -2.0690 -2.0237 -2.0476
 -2.0300 -2.0504 -1.9510 -2.0673 -2.0407 -2.0141 -2.0003 -2.0328 -2.0162 -2.0605
 -2.0503 -2.0184 -1.9640 -2.0203 -1.9935 -1.9797 -2.0374 -1.9934 -2.0394 -2.0478
 -2.0757 -2.0356 -2.0191 -1.9854 -2.0122 -2.0021 -2.0473 -2.0272 -1.9906 -1.9307
 -2.0071 -1.9645 -1.9769 -2.0116 -1.9888 -1.9677 -1.9927 -1.9957 -2.0013 -2.0083
 -2.0258 -1.9974 -1.9744 -2.0177 -1.9372 -1.9589 -2.0146 -1.9599 -1.9289 -1.9755
 -1.9518 -1.9662 -1.9306 -1.9711 -1.9740 -1.9555 -1.9548 -1.9732 -1.9601 -1.9697
 -1.9712 -1.9705 -1.9666 -1.9920 -1.9552 -1.9794 -1.9657 -1.9450 -1.9309 -1.9114
 -1.9539 -1.9541 -1.9489 -1.9815 -1.9455 -1.9472 -1.9572 -1.9822 -1.9480 -1.9513
 -1.9546 -1.9520 -1.9544 -1.9573 -1.9478 -1.9464 -1.9266 -1.9358 -1.9262 -1.9392
 -1.9495 -1.9288 -1.9290 -1.9308 -1.9230 -1.9318 -1.9345 -1.9383 -1.9397 -1.9461
 -2.0165 -1.9273 -1.9263 -1.9689 -1.9262 -1.9372 -1.9451 -1.9446 -1.9365 -1.9171
 -1.8884 -1.9278 -1.9236 -1.9210 -1.9330 -1.9227 -1.9645 -1.8939 -1.9299 -1.9475
 -1.9165 -1.9123 -1.9268 -1.9358 -1.9219 -1.9069 -1.9105 -1.8996 -1.9183 -1.9303
 -1.8968 -1.9172 -1.9135 -1.9036 -1.9111 -1.9118 -1.8517 -1.9239 -1.9179 -1.9079
 -1.9123 -1.9129 -1.9291 -1.9182 -1.9227 -1.9211 -1.9102 -1.9294 -1.9210 -1.9120
 -1.9105 -1.9310 -1.9071 -1.9213 -1.9167 -1.9139 -1.9114 -1.9130 -1.9191 -1.9040
 -1.9169 -1.9235 -1.9161 -1.9156 -1.9273 -1.9231 -1.9226 -1.9166 -1.9146 -1.9135
 -1.9141 -1.9199 -1.9183 -1.9281 -1.8981 -1.9002 -1.9148 -1.9134 -1.9016 -1.9159
 -1.8996 -1.9065 -1.9050 -1.9097 -1.9252 -1.8985 -1.9052 -1.8957 -1.8890 -1.9025
 -1.9420 -1.9047 -1.9241 -1.8950 -1.8725 -1.8368 -1.8619 -1.8926 -1.9127 -1.9271
 -1.9119 -1.8917 -1.8557 -1.9168 -1.8323 -1.8772 -1.8949 -1.8760 -1.9134 -1.8820
 -1.9144 -1.8720 -1.9035 -1.8860 -1.8837 -1.8779 -1.8419 -1.9176 -1.9127 -1.8922
 -1.9331 -1.9121 -1.9444 -1.8884 -1.8481 -1.8895 -1.8807 -1.8741 -1.9506 -1.8455
 -1.8863 -1.8525 -1.9396 -1.8831 -1.8638 -1.8722 -1.8387 -1.8865 -1.9461 -1.7961
 -1.8858 -1.8869 -1.8873 -1.8816 -1.8813 -1.9517 -1.8854 -1.8560 -1.8850 -1.8762


                    BOND ORDERS AND VALENCIES


                  C  1       C  2       C  3       C  4       C  5       C  6
 ------------------------------------------------------------------------------
     C    1   3.900091
     C    2   1.650935   3.750644
     C    3   0.019127   1.357099   3.940888
     C    4   1.104299   0.477008   0.108332   3.604007
     C    5   0.131817   0.055783   1.446848   0.041064   3.917553
     C    6   0.000248   0.004883   0.009132   0.009853   1.011413   3.956812
     C    7   0.012931   0.001477   0.037253   0.001093   0.006704   1.904760
     C    8   0.000001   0.000000   0.000004   0.000001   0.000002   0.000068
     C    9   0.000022   0.000010   0.000083   0.000021   0.000090   0.004485
     C   10   0.000006   0.000009   0.000060   0.000016   0.000503   0.004119
     C   11   0.000004   0.000003   0.000020   0.000006   0.000036   0.001522
     C   12   0.000008   0.000011   0.000048   0.000025   0.000103   0.004835
     C   13   0.000656   0.000696   0.004054   0.001470   0.008239   0.968420
     C   14   0.000039   0.000050   0.000303   0.000053   0.003272   0.003499
     C   15   0.000000   0.000000   0.000000   0.000000   0.000000   0.000000
     C   16   0.000000   0.000000   0.000001   0.000001   0.000002   0.000034
     C   17   0.000000   0.000000   0.000000   0.000000   0.000001   0.000005
     C   18   0.000000   0.000000   0.000001   0.000001   0.000006   0.000056
     C   19   0.000000   0.000000   0.000001   0.000001   0.000005   0.000073
     C   20   0.000000   0.000000   0.000001   0.000000   0.000004   0.000080
     C   21   0.000000   0.000000   0.000000   0.000000   0.000000   0.000000
     C   22   0.000000   0.000000   0.000000   0.000000   0.000000   0.000000
     C   23   0.000008   0.000017   0.000064   0.000032   0.000289   0.004974
     C   24   0.000001   0.000001   0.000008   0.000003   0.000052   0.000261
     C   25   0.000001   0.000002   0.000000   0.000001   0.000000   0.000000
     C   26   0.000000   0.000000   0.000000   0.000000   0.000000   0.000000
     C   27   0.000000   0.000000   0.000000   0.000000   0.000000   0.000000
     C   28   0.000000   0.000000   0.000000   0.000002   0.000000   0.000000
     C   29   0.000000   0.000000   0.000000   0.000000   0.000000   0.000000
     C   30   0.000000   0.000000   0.000000   0.000000   0.000000   0.000000
     C   31   0.000000   0.000000   0.000000   0.000000   0.000000   0.000004
     C   32   0.000000   0.000000   0.000000   0.000000   0.000000   0.000000
     C   33   0.000000   0.000000   0.000000   0.000000   0.000000   0.000000
     C   34   0.000000   0.000000   0.000000   0.000000   0.000000   0.000000
     C   35   0.000000   0.000000   0.000000   0.000000   0.000000   0.000000
     C   36   0.000000   0.000000   0.000000   0.000000   0.000000   0.000000
     C   37   0.000000   0.000000   0.000000   0.000000   0.000000   0.000000
     C   38   0.000000   0.000000   0.000000   0.000000   0.000000   0.000000
     C   39   0.000000   0.000000   0.000000   0.000000   0.000000   0.000000
     C   40   0.000000   0.000000   0.000000   0.000000   0.000000   0.000000
     C   41   0.000000   0.000000   0.000000   0.000000   0.000000   0.000000
     C   42   0.000000   0.000000   0.000000   0.000000   0.000000   0.000000


                  C  1       C  2       C  3       C  4       C  5       C  6
 ------------------------------------------------------------------------------
     C   43   0.000000   0.000000   0.000000   0.000000   0.000000   0.000000
     C   44   0.000000   0.000000   0.000000   0.000000   0.000000   0.000000
     C   45   0.000000   0.000000   0.000000   0.000000   0.000000   0.000000
     C   46   0.000000   0.000000   0.000000   0.000000   0.000000   0.000000
     C   47   0.000000   0.000000   0.000000   0.000000   0.000000   0.000000
     C   48   0.000000   0.000000   0.000000   0.000000   0.000000   0.000000
     C   49   0.000000   0.000000   0.000000   0.000000   0.000000   0.000000
     C   50   0.000000   0.000000   0.000000   0.000000   0.000000   0.000000
     C   51   0.000000   0.000000   0.000000   0.000000   0.000000   0.000000
     C   52   0.000000   0.000000   0.000000   0.000000   0.000000   0.000000
     C   53   0.000000   0.000000   0.000000   0.000000   0.000000   0.000000
     C   54   0.000000   0.000000   0.000000   0.000000   0.000000   0.000000
     C   55   0.000000   0.000000   0.000000   0.000000   0.000000   0.000000
     C   56   0.000000   0.000000   0.000000   0.000000   0.000000   0.000000
     C   57   0.000000   0.000000   0.000000   0.000000   0.000000   0.000000
     C   58   0.000000   0.000000   0.000000   0.000000   0.000000   0.000000
     C   59   0.000000   0.000000   0.000000   0.000000   0.000000   0.000000
     C   60   0.000000   0.000000   0.000000   0.000000   0.000000   0.000000
     C   61   0.000000   0.000000   0.000000   0.000000   0.000000   0.000000
     C   62   0.000000   0.000000   0.000000   0.000000   0.000000   0.000000
     C   63   0.000000   0.000000   0.000000   0.000000   0.000000   0.000000
     C   64   0.000000   0.000000   0.000000   0.000000   0.000000   0.000000
     C   65   0.000000   0.000000   0.000000   0.000000   0.000000   0.000000
     C   66   0.000000   0.000000   0.000000   0.000000   0.000000   0.000000
     C   67   0.000000   0.000000   0.000000   0.000000   0.000000   0.000000
     C   68   0.000000   0.000000   0.000000   0.000000   0.000000   0.000000
     C   69   0.000000   0.000000   0.000000   0.000000   0.000000   0.000000
     C   70   0.000000   0.000000   0.000000   0.000000   0.000000   0.000000
     C   71   0.000000   0.000000   0.000000   0.000000   0.000000   0.000000
     C   72   0.000000   0.000000   0.000000   0.000000   0.000000   0.000000
     C   73   0.000000   0.000000   0.000000   0.000000   0.000000   0.000000
     C   74   0.000000   0.000000   0.000000   0.000000   0.000000   0.000000
     C   75   0.000000   0.000000   0.000000   0.000000   0.000000   0.000000
     C   76   0.000000   0.000000   0.000000   0.000000   0.000000   0.000000
     C   77   0.000000   0.000000   0.000000   0.000000   0.000000   0.000000
     C   78   0.000000   0.000000   0.000000   0.000000   0.000000   0.000000
     C   79   0.000000   0.000000   0.000000   0.000000   0.000000   0.000000
     C   80   0.000000   0.000000   0.000000   0.000000   0.000000   0.000000
     C   81   0.000000   0.000000   0.000000   0.000000   0.000000   0.000000
     C   82   0.000000   0.000000   0.000000   0.000000   0.000000   0.000000
     C   83   0.000000   0.000000   0.000000   0.000000   0.000000   0.000000
     C   84   0.000000   0.000000   0.000000   0.000000   0.000000   0.000000
     C   85   0.000000   0.000000   0.000000   0.000000   0.000000   0.000000
     C   86   0.000000   0.000000   0.000000   0.000000   0.000000   0.000000
     C   87   0.000000   0.000000   0.000000   0.000000   0.000000   0.000000
     C   88   0.000000   0.000000   0.000001   0.000000   0.000000   0.000000
     C   89   0.000000   0.000000   0.000000   0.000000   0.000000   0.000000


                  C  1       C  2       C  3       C  4       C  5       C  6
 ------------------------------------------------------------------------------
     C   90   0.000000   0.000000   0.000000   0.000000   0.000000   0.000000
     C   91   0.000000   0.000000   0.000000   0.000000   0.000000   0.000000
     C   92   0.000000   0.000000   0.000015   0.000001   0.000001   0.000000
     C   93   0.000002   0.000004   0.000082   0.000006   0.000003   0.000000
     C   94   0.000003   0.000014   0.000273   0.000017   0.000009   0.000001
     C   95   0.000008   0.000004   0.000024   0.000009   0.000003   0.000000
     C   96   0.000045   0.000209   0.008135   0.000189   0.000170   0.000014
     C   97   0.000000   0.000001   0.000010   0.000001   0.000000   0.000000
     C   98   0.000000   0.000000   0.000003   0.000000   0.000000   0.000000
     C   99   0.000000   0.000000   0.000000   0.000000   0.000000   0.000000
     C  100   0.000000   0.000000   0.000000   0.000000   0.000000   0.000000
     C  101   0.000000   0.000000   0.000000   0.000000   0.000000   0.000000
     C  102   0.000000   0.000000   0.000000   0.000000   0.000000   0.000000
     C  103   0.000000   0.000000   0.000000   0.000000   0.000000   0.000000
     C  104   0.000000   0.000000   0.000001   0.000000   0.000000   0.000000
     C  105   0.000000   0.000000   0.000000   0.000000   0.000000   0.000000
     C  106   0.000000   0.000000   0.000000   0.000000   0.000000   0.000000
     C  107   0.000000   0.000000   0.000000   0.000000   0.000000   0.000000
     C  108   0.000000   0.000000   0.000000   0.000000   0.000000   0.000000
     C  109   0.000000   0.000000   0.000000   0.000000   0.000000   0.000000
     C  110   0.000000   0.000000   0.000000   0.000000   0.000000   0.000000
     C  111   0.000000   0.000000   0.000000   0.000000   0.000000   0.000000
     C  112   0.000000   0.000000   0.000000   0.000000   0.000000   0.000000
     C  113   0.000061   0.000004   0.000001   0.000004   0.000001   0.000000
     C  114   0.000004   0.000000   0.000000   0.000000   0.000000   0.000000
     C  115   0.000017   0.000001   0.000000   0.000002   0.000000   0.000000
     C  116   0.000355   0.000036   0.000003   0.000017   0.000010   0.000000
     C  117   0.000004   0.000001   0.000000   0.000000   0.000000   0.000000
     C  118   0.000000   0.000000   0.000000   0.000000   0.000000   0.000000
     C  119   0.000002   0.000000   0.000000   0.000000   0.000000   0.000000
     C  120   0.000000   0.000000   0.000000   0.000000   0.000000   0.000000
     C  121   0.000000   0.000000   0.000000   0.000000   0.000000   0.000000
     C  122   0.000000   0.000000   0.000000   0.000000   0.000000   0.000000
     C  123   0.000000   0.000000   0.000000   0.000000   0.000000   0.000000
     C  124   0.000000   0.000000   0.000000   0.000000   0.000000   0.000000
     C  125   0.000000   0.000000   0.000000   0.000000   0.000000   0.000000
     C  126   0.000000   0.000000   0.000000   0.000000   0.000000   0.000000
     C  127   0.000000   0.000000   0.000000   0.000000   0.000000   0.000000
     C  128   0.000000   0.000000   0.000000   0.000000   0.000000   0.000000
     C  129   0.000000   0.000000   0.000000   0.000000   0.000000   0.000000
     C  130   0.000000   0.000000   0.000000   0.000000   0.000000   0.000000
     C  131   0.000000   0.000000   0.000000   0.000000   0.000000   0.000000
     C  132   0.000000   0.000000   0.000000   0.000000   0.000000   0.000000
     C  133   0.000000   0.000000   0.000000   0.000000   0.000000   0.000000
     C  134   0.000000   0.000000   0.000000   0.000000   0.000000   0.000000
     C  135   0.000086   0.000061   0.000008   0.000065   0.000020   0.000000
     C  136   0.000016   0.000010   0.000001   0.000010   0.000005   0.000000


                  C  1       C  2       C  3       C  4       C  5       C  6
 ------------------------------------------------------------------------------
     C  137   0.000020   0.000016   0.000000   0.000010   0.000005   0.000000
     C  138   0.002352   0.001131   0.000023   0.000531   0.000329   0.000001
     C  139   0.000048   0.000038   0.000001   0.000018   0.000015   0.000000
     C  140   0.000004   0.000002   0.000000   0.000001   0.000001   0.000000
     C  141   0.000000   0.000000   0.000000   0.000000   0.000000   0.000000
     C  142   0.000000   0.000000   0.000000   0.000000   0.000000   0.000000
     C  143   0.000000   0.000000   0.000000   0.000000   0.000000   0.000000
     C  144   0.000000   0.000000   0.000000   0.000000   0.000000   0.000003
     C  145   0.000000   0.000000   0.000000   0.000000   0.000000   0.000000
     C  146   0.000000   0.000000   0.000000   0.000000   0.000000   0.000000
     C  147   0.000000   0.000000   0.000000   0.000000   0.000002   0.000009
     C  148   0.000000   0.000000   0.000000   0.000000   0.000000   0.000002
     C  149   0.000000   0.000000   0.000000   0.000000   0.000000   0.000001
     C  150   0.000000   0.000000   0.000000   0.000000   0.000001   0.000001
     C  151   0.000000   0.000000   0.000001   0.000003   0.000048   0.000053
     C  152   0.000000   0.000000   0.000000   0.000000   0.000000   0.000000
     C  153   0.000000   0.000000   0.000000   0.000000   0.000001   0.000002
     C  154   0.000000   0.000000   0.000001   0.000000   0.000003   0.000034
     C  155   0.000000   0.000000   0.000002   0.000001   0.000009   0.000066
     C  156   0.000000   0.000000   0.000000   0.000000   0.000000   0.000000
     C  157   0.000000   0.000000   0.000000   0.000000   0.000000   0.000000
     C  158   0.000000   0.000000   0.000000   0.000000   0.000000   0.000000
     C  159   0.000000   0.000000   0.000000   0.000000   0.000000   0.000000
     C  160   0.000000   0.000000   0.000000   0.000000   0.000000   0.000000
     C  161   0.000000   0.000000   0.000000   0.000000   0.000000   0.000000
     C  162   0.000000   0.000000   0.000000   0.000000   0.000000   0.000000
     N  163   0.024983   0.181952   0.018295   1.835709   1.193418   0.010205
     N  164   0.000000   0.000001   0.000002   0.000002   0.000010   0.000283
     N  165   0.000000   0.000000   0.000000   0.000000   0.000000   0.000000
     N  166   0.000000   0.000000   0.000000   0.000000   0.000000   0.000000
     N  167   0.000000   0.000000   0.000000   0.000000   0.000000   0.000000
     N  168   0.000000   0.000000   0.000000   0.000000   0.000000   0.000000
     N  169   0.000000   0.000000   0.000000   0.000000   0.000000   0.000000
     N  170   0.000000   0.000000   0.000000   0.000000   0.000000   0.000000
     N  171   0.000000   0.000000   0.000000   0.000000   0.000000   0.000000
     N  172   0.000000   0.000000   0.000000   0.000000   0.000000   0.000000
     N  173   0.000031   0.000066   0.000087   0.000017   0.000017   0.000000
     N  174   0.000000   0.000000   0.000000   0.000000   0.000000   0.000000
     N  175   0.000000   0.000000   0.000000   0.000000   0.000000   0.000000
     N  176   0.000063   0.000002   0.000001   0.000003   0.000001   0.000000
     N  177   0.000000   0.000000   0.000000   0.000000   0.000000   0.000000
     N  178   0.000000   0.000000   0.000000   0.000000   0.000000   0.000000
     N  179   0.000062   0.000041   0.000002   0.000017   0.000019   0.000000
     N  180   0.000000   0.000000   0.000000   0.000000   0.000000   0.000000
     N  181   0.000000   0.000000   0.000000   0.000000   0.000001   0.000001
     N  182   0.000000   0.000000   0.000000   0.000000   0.000000   0.000000
     H  183   0.003568   0.009187   0.926391   0.011446   0.005669   0.000793


                  C  1       C  2       C  3       C  4       C  5       C  6
 ------------------------------------------------------------------------------
     H  184   0.944608   0.009374   0.004203   0.011817   0.000387   0.000254
     H  185   0.000000   0.000000   0.000000   0.000000   0.000001   0.000415
     H  186   0.000000   0.000000   0.000000   0.000000   0.000000   0.000006
     H  187   0.000000   0.000000   0.000000   0.000000   0.000000   0.000006
     H  188   0.000006   0.000009   0.000087   0.000027   0.001018   0.002199
     H  189   0.000000   0.000000   0.000002   0.000002   0.000007   0.000184
     H  190   0.000001   0.000005   0.000002   0.000014   0.000004   0.000661
     H  191   0.000000   0.000000   0.000000   0.000001   0.000007   0.000003
     H  192   0.000000   0.000000   0.000000   0.000000   0.000000   0.000000
     H  193   0.000000   0.000000   0.000000   0.000000   0.000000   0.000000
     H  194   0.000000   0.000000   0.000000   0.000000   0.000000   0.000000
     H  195   0.000001   0.000000   0.000002   0.000000   0.000016   0.000046
     H  196   0.000000   0.000000   0.000000   0.000000   0.000001   0.000006
     H  197   0.000000   0.000000   0.000000   0.000004   0.000000   0.000000
     H  198   0.000000   0.000000   0.000000   0.000000   0.000000   0.000000
     H  199   0.000000   0.000000   0.000000   0.000000   0.000000   0.000000
     H  200   0.000000   0.000000   0.000000   0.000000   0.000000   0.000000
     H  201   0.000000   0.000000   0.000000   0.000000   0.000000   0.000000
     H  202   0.000000   0.000000   0.000000   0.000000   0.000000   0.000000
     H  203   0.000000   0.000000   0.000000   0.000000   0.000000   0.000000
     H  204   0.000000   0.000000   0.000000   0.000000   0.000000   0.000000
     H  205   0.000000   0.000000   0.000000   0.000000   0.000000   0.000000
     H  206   0.000000   0.000000   0.000000   0.000000   0.000000   0.000000
     H  207   0.000000   0.000000   0.000000   0.000000   0.000000   0.000000
     H  208   0.000000   0.000000   0.000000   0.000000   0.000000   0.000000
     H  209   0.000000   0.000000   0.000000   0.000000   0.000000   0.000000
     H  210   0.000000   0.000000   0.000000   0.000000   0.000000   0.000000
     H  211   0.000000   0.000000   0.000000   0.000000   0.000000   0.000000
     H  212   0.000000   0.000000   0.000000   0.000000   0.000000   0.000000
     H  213   0.000000   0.000000   0.000000   0.000000   0.000000   0.000000
     H  214   0.000000   0.000000   0.000000   0.000000   0.000000   0.000000
     H  215   0.000000   0.000000   0.000000   0.000000   0.000000   0.000000
     H  216   0.000000   0.000000   0.000000   0.000000   0.000000   0.000000
     H  217   0.000000   0.000000   0.000000   0.000000   0.000000   0.000000
     H  218   0.000000   0.000000   0.000000   0.000000   0.000000   0.000000
     H  219   0.000000   0.000000   0.000000   0.000000   0.000000   0.000000
     H  220   0.000000   0.000000   0.000000   0.000000   0.000000   0.000000
     H  221   0.000000   0.000000   0.000000   0.000000   0.000000   0.000000
     H  222   0.000000   0.000000   0.000000   0.000000   0.000000   0.000000
     H  223   0.000000   0.000000   0.000000   0.000000   0.000000   0.000000
     H  224   0.000000   0.000000   0.000000   0.000000   0.000000   0.000000
     H  225   0.000000   0.000000   0.000000   0.000000   0.000000   0.000000
     H  226   0.000000   0.000000   0.000000   0.000000   0.000000   0.000000
     H  227   0.000004   0.000042   0.000488   0.000112   0.002852   0.004523
     H  228   0.000039   0.000060   0.000171   0.000157   0.007217   0.004294
     H  229   0.000000   0.000000   0.000000   0.000000   0.000000   0.000000
     H  230   0.000000   0.000000   0.000000   0.000000   0.000000   0.000000


                  C  1       C  2       C  3       C  4       C  5       C  6
 ------------------------------------------------------------------------------
     H  231   0.000000   0.000000   0.000000   0.000000   0.000000   0.000000
     H  232   0.000000   0.000000   0.000000   0.000000   0.000000   0.000000
     H  233   0.000000   0.000000   0.000000   0.000000   0.000000   0.000000
     H  234   0.000000   0.000000   0.000000   0.000000   0.000000   0.000000
     H  235   0.000000   0.000000   0.000000   0.000000   0.000000   0.000000
     H  236   0.000000   0.000000   0.000000   0.000000   0.000000   0.000000
     H  237   0.000000   0.000000   0.000000   0.000000   0.000000   0.000000
     H  238   0.000000   0.000000   0.000000   0.000000   0.000000   0.000000
     H  239   0.000001   0.000001   0.000000   0.000000   0.000000   0.000000
     H  240   0.000000   0.000000   0.000000   0.000000   0.000000   0.000000
     H  241   0.000000   0.000000   0.000000   0.000000   0.000000   0.000000
     H  242   0.000000   0.000000   0.000000   0.000000   0.000000   0.000000
     H  243   0.000000   0.000000   0.000000   0.000000   0.000000   0.000000
     H  244   0.000001   0.000005   0.000003   0.000000   0.000000   0.000000
     H  245   0.000002   0.000012   0.000103   0.000008   0.000016   0.000002
     H  246   0.000000   0.000001   0.000014   0.000000   0.000001   0.000000
     H  247   0.000000   0.000000   0.000000   0.000000   0.000000   0.000000
     H  248   0.000000   0.000000   0.000000   0.000000   0.000000   0.000000
     H  249   0.000000   0.000000   0.000000   0.000000   0.000000   0.000000
     H  250   0.000000   0.000000   0.000000   0.000000   0.000000   0.000000
     H  251   0.000000   0.000000   0.000000   0.000000   0.000000   0.000000
     H  252   0.000000   0.000000   0.000000   0.000000   0.000000   0.000000
     H  253   0.000000   0.000000   0.000000   0.000000   0.000000   0.000000
     H  254   0.000000   0.000000   0.000000   0.000000   0.000000   0.000000
     H  255   0.000000   0.000000   0.000000   0.000000   0.000000   0.000000
     H  256   0.000000   0.000000   0.000000   0.000000   0.000000   0.000000
     H  257   0.000000   0.000000   0.000000   0.000000   0.000000   0.000000
     H  258   0.000003   0.000008   0.000000   0.000000   0.000000   0.000000
     H  259   0.000072   0.000009   0.000000   0.000007   0.000000   0.000000
     H  260   0.000000   0.000001   0.000000   0.000000   0.000000   0.000000
     H  261   0.000000   0.000000   0.000000   0.000000   0.000000   0.000000
     H  262   0.000000   0.000000   0.000000   0.000000   0.000000   0.000000
     H  263   0.000000   0.000000   0.000000   0.000000   0.000000   0.000000
     H  264   0.000000   0.000000   0.000000   0.000000   0.000000   0.000000
     H  265   0.000000   0.000000   0.000000   0.000000   0.000000   0.000000
     H  266   0.000000   0.000000   0.000000   0.000000   0.000000   0.000000
     H  267   0.000000   0.000000   0.000000   0.000000   0.000000   0.000000
     H  268   0.000000   0.000000   0.000000   0.000000   0.000000   0.000000
     H  269   0.000000   0.000000   0.000000   0.000000   0.000000   0.000000
     H  270   0.000000   0.000000   0.000000   0.000000   0.000000   0.000000
     H  271   0.000000   0.000000   0.000000   0.000000   0.000000   0.000000
     H  272   0.000000   0.000000   0.000000   0.000000   0.000000   0.000000
     H  273   0.000000   0.000000   0.000000   0.000000   0.000000   0.000000
     H  274   0.000000   0.000000   0.000000   0.000000   0.000000   0.000000
     H  275   0.000000   0.000000   0.000000   0.000000   0.000000   0.000000
     H  276   0.000000   0.000000   0.000000   0.000000   0.000000   0.000000
     H  277   0.000000   0.000000   0.000000   0.000000   0.000000   0.000000


                  C  1       C  2       C  3       C  4       C  5       C  6
 ------------------------------------------------------------------------------
     H  278   0.000017   0.000005   0.000000   0.000247   0.000004   0.000000
     H  279   0.003492   0.000340   0.000004   0.000245   0.000014   0.000001
     H  280   0.000000   0.000000   0.000000   0.000000   0.000000   0.000000
     H  281   0.000000   0.000000   0.000000   0.000000   0.000000   0.000000
     H  282   0.000000   0.000000   0.000000   0.000000   0.000000   0.000000
     H  283   0.000000   0.000000   0.000000   0.000000   0.000000   0.000000
     H  284   0.000000   0.000000   0.000000   0.000000   0.000000   0.000000
     H  285   0.000000   0.000000   0.000000   0.000000   0.000000   0.000000
     H  286   0.000000   0.000000   0.000000   0.000000   0.000000   0.000000
     H  287   0.000000   0.000000   0.000000   0.000000   0.000001   0.000005
     H  288   0.000000   0.000000   0.000000   0.000000   0.000000   0.000000
     H  289   0.000000   0.000000   0.000000   0.000000   0.000000   0.000012
     H  290   0.000000   0.000000   0.000000   0.000000   0.000000   0.000000
     H  291   0.000000   0.000000   0.000000   0.000000   0.000000   0.000000
     H  292   0.000000   0.000000   0.000000   0.000000   0.000000   0.000000
     H  293   0.000000   0.000000   0.000000   0.000000   0.000000   0.000000
     H  294   0.000000   0.000000   0.000000   0.000000   0.000000   0.000000


                  C  7       C  8       C  9       C 10       C 11       C 12
 ------------------------------------------------------------------------------
     C    7   3.954171
     C    8   0.000153   3.956017
     C    9   0.001953   1.432679   3.955661
     C   10   0.013615   0.004436   1.407506   3.957637
     C   11   0.000226   1.402131   0.005086   0.121716   3.939718
     C   12   0.000781   0.119323   0.005867   1.382701   0.004071   3.939980
     C   13   0.006865   0.004783   0.006997   0.970899   0.000157   0.008193
     C   14   0.010007   0.000101   0.006293   0.003772   0.002341   0.006068
     C   15   0.000002   0.000000   0.000002   0.000003   0.000000   0.000002
     C   16   0.000008   0.000000   0.000007   0.000006   0.000002   0.000014
     C   17   0.000004   0.000000   0.000006   0.000004   0.000003   0.000133
     C   18   0.000020   0.000002   0.000033   0.000027   0.000010   0.000073
     C   19   0.000018   0.000001   0.000018   0.000015   0.000006   0.000068
     C   20   0.000066   0.000003   0.000033   0.000062   0.000009   0.000138
     C   21   0.000000   0.000000   0.000000   0.000000   0.000000   0.000000
     C   22   0.000000   0.000000   0.000000   0.000000   0.000000   0.000000
     C   23   0.000515   0.000052   0.001099   0.001695   0.000237   0.001569
     C   24   0.000067   0.000009   0.000030   0.000048   0.000007   0.000038
     C   25   0.000000   0.000000   0.000000   0.000000   0.000000   0.000000
     C   26   0.000000   0.000000   0.000000   0.000000   0.000000   0.000000
     C   27   0.000000   0.000000   0.000000   0.000000   0.000000   0.000000
     C   28   0.000000   0.000000   0.000000   0.000000   0.000000   0.000000
     C   29   0.000000   0.000000   0.000000   0.000000   0.000000   0.000000
     C   30   0.000000   0.000000   0.000000   0.000000   0.000000   0.000000
     C   31   0.000001   0.000000   0.000001   0.000001   0.000000   0.000001
     C   32   0.000000   0.000000   0.000000   0.000000   0.000000   0.000000
     C   33   0.000000   0.000000   0.000000   0.000000   0.000000   0.000000
     C   34   0.000000   0.000000   0.000000   0.000000   0.000000   0.000000
     C   35   0.000000   0.000000   0.000000   0.000000   0.000000   0.000000
     C   36   0.000000   0.000000   0.000000   0.000000   0.000000   0.000000
     C   37   0.000000   0.000000   0.000000   0.000000   0.000000   0.000000
     C   38   0.000000   0.000000   0.000000   0.000000   0.000000   0.000000
     C   39   0.000000   0.000000   0.000000   0.000000   0.000000   0.000000
     C   40   0.000000   0.000000   0.000000   0.000000   0.000000   0.000000
     C   41   0.000000   0.000000   0.000000   0.000000   0.000000   0.000000
     C   42   0.000000   0.000000   0.000000   0.000000   0.000000   0.000000
     C   43   0.000000   0.000000   0.000000   0.000000   0.000000   0.000000
     C   44   0.000000   0.000000   0.000000   0.000000   0.000000   0.000000
     C   45   0.000000   0.000000   0.000000   0.000000   0.000000   0.000000
     C   46   0.000000   0.000000   0.000000   0.000000   0.000000   0.000000
     C   47   0.000000   0.000000   0.000000   0.000000   0.000000   0.000000
     C   48   0.000000   0.000000   0.000000   0.000000   0.000000   0.000000
     C   49   0.000000   0.000000   0.000000   0.000000   0.000000   0.000000
     C   50   0.000000   0.000000   0.000000   0.000000   0.000000   0.000000
     C   51   0.000000   0.000000   0.000000   0.000000   0.000000   0.000000
     C   52   0.000000   0.000000   0.000000   0.000000   0.000000   0.000000


                  C  7       C  8       C  9       C 10       C 11       C 12
 ------------------------------------------------------------------------------
     C   53   0.000000   0.000000   0.000000   0.000000   0.000000   0.000000
     C   54   0.000000   0.000000   0.000000   0.000000   0.000000   0.000000
     C   55   0.000000   0.000000   0.000000   0.000000   0.000000   0.000000
     C   56   0.000000   0.000000   0.000000   0.000000   0.000000   0.000000
     C   57   0.000000   0.000000   0.000000   0.000000   0.000000   0.000000
     C   58   0.000000   0.000000   0.000000   0.000000   0.000000   0.000000
     C   59   0.000000   0.000000   0.000000   0.000000   0.000000   0.000000
     C   60   0.000000   0.000000   0.000000   0.000000   0.000000   0.000000
     C   61   0.000000   0.000000   0.000000   0.000000   0.000000   0.000000
     C   62   0.000000   0.000000   0.000000   0.000000   0.000000   0.000000
     C   63   0.000000   0.000000   0.000000   0.000000   0.000000   0.000000
     C   64   0.000000   0.000000   0.000000   0.000000   0.000000   0.000000
     C   65   0.000000   0.000000   0.000000   0.000000   0.000000   0.000000
     C   66   0.000000   0.000000   0.000000   0.000000   0.000000   0.000000
     C   67   0.000000   0.000000   0.000000   0.000000   0.000000   0.000000
     C   68   0.000000   0.000014   0.000004   0.000001   0.000411   0.000008
     C   69   0.000000   0.000005   0.000001   0.000000   0.000138   0.000002
     C   70   0.000000   0.000001   0.000000   0.000000   0.000015   0.000000
     C   71   0.000000   0.000213   0.000069   0.000011   0.010598   0.000140
     C   72   0.000000   0.000002   0.000000   0.000000   0.000009   0.000000
     C   73   0.000000   0.000003   0.000000   0.000000   0.000004   0.000000
     C   74   0.000000   0.000000   0.000000   0.000000   0.000000   0.000000
     C   75   0.000000   0.000000   0.000000   0.000000   0.000000   0.000000
     C   76   0.000000   0.000000   0.000000   0.000000   0.000000   0.000000
     C   77   0.000000   0.000000   0.000000   0.000000   0.000000   0.000000
     C   78   0.000000   0.000000   0.000000   0.000000   0.000000   0.000000
     C   79   0.000000   0.000000   0.000000   0.000000   0.000000   0.000000
     C   80   0.000000   0.000000   0.000000   0.000000   0.000000   0.000000
     C   81   0.000000   0.000000   0.000000   0.000000   0.000000   0.000000
     C   82   0.000000   0.000000   0.000000   0.000000   0.000000   0.000000
     C   83   0.000000   0.000000   0.000000   0.000000   0.000000   0.000000
     C   84   0.000000   0.000001   0.000000   0.000000   0.000003   0.000000
     C   85   0.000000   0.000000   0.000000   0.000000   0.000000   0.000000
     C   86   0.000000   0.000002   0.000000   0.000000   0.000003   0.000000
     C   87   0.000000   0.000000   0.000000   0.000000   0.000000   0.000000
     C   88   0.000000   0.000000   0.000000   0.000000   0.000000   0.000000
     C   89   0.000000   0.000000   0.000000   0.000000   0.000000   0.000000
     C   90   0.000000   0.000000   0.000000   0.000000   0.000000   0.000000
     C   91   0.000000   0.000000   0.000000   0.000000   0.000000   0.000000
     C   92   0.000001   0.000000   0.000000   0.000000   0.000000   0.000000
     C   93   0.000005   0.000000   0.000000   0.000000   0.000000   0.000000
     C   94   0.000015   0.000000   0.000000   0.000000   0.000000   0.000000
     C   95   0.000005   0.000000   0.000000   0.000000   0.000000   0.000000
     C   96   0.000549   0.000000   0.000000   0.000000   0.000000   0.000000
     C   97   0.000001   0.000000   0.000000   0.000000   0.000000   0.000000
     C   98   0.000000   0.000000   0.000000   0.000000   0.000000   0.000000
     C   99   0.000000   0.000000   0.000000   0.000000   0.000000   0.000000


                  C  7       C  8       C  9       C 10       C 11       C 12
 ------------------------------------------------------------------------------
     C  100   0.000000   0.000000   0.000000   0.000000   0.000000   0.000000
     C  101   0.000000   0.000000   0.000000   0.000000   0.000000   0.000000
     C  102   0.000000   0.000000   0.000000   0.000000   0.000000   0.000000
     C  103   0.000000   0.000000   0.000000   0.000000   0.000000   0.000000
     C  104   0.000000   0.000000   0.000000   0.000000   0.000000   0.000000
     C  105   0.000000   0.000000   0.000000   0.000000   0.000000   0.000000
     C  106   0.000000   0.000000   0.000000   0.000000   0.000000   0.000000
     C  107   0.000000   0.000000   0.000000   0.000000   0.000000   0.000000
     C  108   0.000000   0.000000   0.000000   0.000000   0.000000   0.000000
     C  109   0.000000   0.000000   0.000000   0.000000   0.000000   0.000000
     C  110   0.000000   0.000000   0.000000   0.000000   0.000000   0.000000
     C  111   0.000000   0.000000   0.000000   0.000000   0.000000   0.000000
     C  112   0.000000   0.000000   0.000000   0.000000   0.000000   0.000000
     C  113   0.000000   0.000000   0.000000   0.000000   0.000000   0.000000
     C  114   0.000000   0.000000   0.000000   0.000000   0.000000   0.000000
     C  115   0.000000   0.000000   0.000000   0.000000   0.000000   0.000000
     C  116   0.000001   0.000000   0.000000   0.000000   0.000000   0.000000
     C  117   0.000000   0.000000   0.000000   0.000000   0.000000   0.000000
     C  118   0.000000   0.000000   0.000000   0.000000   0.000000   0.000000
     C  119   0.000000   0.000000   0.000000   0.000000   0.000000   0.000000
     C  120   0.000000   0.000000   0.000000   0.000000   0.000000   0.000000
     C  121   0.000000   0.000000   0.000000   0.000000   0.000000   0.000000
     C  122   0.000000   0.000000   0.000000   0.000000   0.000000   0.000000
     C  123   0.000000   0.000000   0.000000   0.000000   0.000000   0.000000
     C  124   0.000000   0.000000   0.000000   0.000000   0.000000   0.000000
     C  125   0.000000   0.000000   0.000000   0.000000   0.000000   0.000000
     C  126   0.000000   0.000000   0.000000   0.000000   0.000000   0.000000
     C  127   0.000000   0.000000   0.000000   0.000000   0.000000   0.000000
     C  128   0.000000   0.000000   0.000000   0.000000   0.000000   0.000000
     C  129   0.000000   0.000000   0.000000   0.000000   0.000000   0.000000
     C  130   0.000000   0.000000   0.000000   0.000000   0.000000   0.000000
     C  131   0.000000   0.000000   0.000000   0.000000   0.000000   0.000000
     C  132   0.000000   0.000000   0.000000   0.000000   0.000000   0.000000
     C  133   0.000000   0.000000   0.000000   0.000000   0.000000   0.000000
     C  134   0.000000   0.000000   0.000000   0.000000   0.000000   0.000000
     C  135   0.000002   0.000001   0.000001   0.000004   0.000001   0.000074
     C  136   0.000001   0.000000   0.000000   0.000000   0.000000   0.000001
     C  137   0.000001   0.000000   0.000000   0.000000   0.000000   0.000002
     C  138   0.000039   0.000000   0.000000   0.000000   0.000000   0.000001
     C  139   0.000002   0.000000   0.000000   0.000000   0.000000   0.000000
     C  140   0.000000   0.000000   0.000000   0.000000   0.000000   0.000000
     C  141   0.000000   0.000000   0.000000   0.000000   0.000000   0.000000
     C  142   0.000000   0.000000   0.000000   0.000000   0.000000   0.000000
     C  143   0.000000   0.000000   0.000000   0.000000   0.000000   0.000000
     C  144   0.000000   0.000000   0.000000   0.000001   0.000000   0.000000
     C  145   0.000000   0.000005   0.000002   0.000000   0.000000   0.000000
     C  146   0.000000   0.000000   0.000000   0.000000   0.000000   0.000000


                  C  7       C  8       C  9       C 10       C 11       C 12
 ------------------------------------------------------------------------------
     C  147   0.000003   0.000000   0.000001   0.000002   0.000001   0.000001
     C  148   0.000000   0.000000   0.000000   0.000000   0.000000   0.000000
     C  149   0.000035   0.000000   0.000002   0.000001   0.000000   0.000000
     C  150   0.000057   0.000000   0.000006   0.000001   0.000000   0.000001
     C  151   0.003812   0.000005   0.000200   0.000007   0.000002   0.000001
     C  152   0.000002   0.000000   0.000002   0.000000   0.000000   0.000000
     C  153   0.000059   0.000000   0.000016   0.000000   0.000000   0.000000
     C  154   0.000030   0.000001   0.000022   0.000019   0.000006   0.000016
     C  155   0.000009   0.000000   0.000000   0.000013   0.000000   0.000001
     C  156   0.000000   0.000000   0.000000   0.000000   0.000000   0.000000
     C  157   0.000000   0.000000   0.000000   0.000000   0.000000   0.000000
     C  158   0.000000   0.000000   0.000000   0.000000   0.000000   0.000000
     C  159   0.000001   0.000000   0.000000   0.000000   0.000000   0.000000
     C  160   0.000000   0.000000   0.000000   0.000000   0.000000   0.000000
     C  161   0.000000   0.000000   0.000000   0.000000   0.000000   0.000000
     C  162   0.000000   0.000000   0.000000   0.000000   0.000000   0.000000
     N  163   0.017026   0.000003   0.000041   0.000023   0.000008   0.000048
     N  164   0.000214   0.014360   0.105952   0.015398   1.432415   1.439943
     N  165   0.000000   0.000000   0.000000   0.000000   0.000000   0.000000
     N  166   0.000000   0.000000   0.000000   0.000000   0.000000   0.000000
     N  167   0.000000   0.000000   0.000000   0.000000   0.000000   0.000000
     N  168   0.000000   0.000000   0.000000   0.000000   0.000000   0.000000
     N  169   0.000000   0.000000   0.000000   0.000000   0.000000   0.000000
     N  170   0.000000   0.000000   0.000000   0.000000   0.000000   0.000000
     N  171   0.000000   0.000019   0.000002   0.000001   0.000308   0.000004
     N  172   0.000000   0.000000   0.000000   0.000000   0.000000   0.000000
     N  173   0.000007   0.000000   0.000000   0.000000   0.000000   0.000000
     N  174   0.000000   0.000000   0.000000   0.000000   0.000000   0.000000
     N  175   0.000000   0.000000   0.000000   0.000000   0.000000   0.000000
     N  176   0.000000   0.000000   0.000000   0.000000   0.000000   0.000000
     N  177   0.000000   0.000000   0.000000   0.000000   0.000000   0.000000
     N  178   0.000000   0.000000   0.000000   0.000000   0.000000   0.000000
     N  179   0.000002   0.000000   0.000000   0.000000   0.000000   0.000001
     N  180   0.000000   0.000000   0.000000   0.000000   0.000000   0.000000
     N  181   0.000030   0.000000   0.000001   0.000000   0.000000   0.000000
     N  182   0.000000   0.000000   0.000000   0.000000   0.000000   0.000000
     H  183   0.000241   0.000000   0.000000   0.000000   0.000000   0.000000
     H  184   0.000017   0.000000   0.000000   0.000000   0.000000   0.000000
     H  185   0.001555   0.005058   0.958857   0.005300   0.004969   0.004519
     H  186   0.000014   0.963478   0.004872   0.004959   0.004710   0.000083
     H  187   0.000006   0.008679   0.004477   0.000066   0.939740   0.008391
     H  188   0.005510   0.000265   0.003704   0.001960   0.000053   0.001273
     H  189   0.000304   0.000032   0.000206   0.004807   0.000100   0.000351
     H  190   0.000333   0.000016   0.000371   0.000580   0.000008   0.000016
     H  191   0.000028   0.000078   0.004007   0.009466   0.008419   0.948970
     H  192   0.000000   0.000000   0.000000   0.000000   0.000000   0.000001
     H  193   0.000000   0.000000   0.000000   0.000000   0.000000   0.000000


                  C  7       C  8       C  9       C 10       C 11       C 12
 ------------------------------------------------------------------------------
     H  194   0.000000   0.000000   0.000000   0.000000   0.000000   0.000000
     H  195   0.000006   0.000004   0.000233   0.003697   0.000021   0.001884
     H  196   0.000003   0.000002   0.000061   0.000015   0.000003   0.000010
     H  197   0.000000   0.000000   0.000000   0.000000   0.000000   0.000000
     H  198   0.000000   0.000000   0.000000   0.000000   0.000000   0.000000
     H  199   0.000000   0.000000   0.000000   0.000000   0.000000   0.000000
     H  200   0.000000   0.000000   0.000000   0.000000   0.000000   0.000000
     H  201   0.000000   0.000000   0.000000   0.000000   0.000000   0.000000
     H  202   0.000000   0.000000   0.000000   0.000000   0.000000   0.000000
     H  203   0.000000   0.000000   0.000000   0.000000   0.000000   0.000000
     H  204   0.000000   0.000000   0.000000   0.000000   0.000000   0.000000
     H  205   0.000000   0.000000   0.000000   0.000000   0.000000   0.000000
     H  206   0.000000   0.000000   0.000000   0.000000   0.000000   0.000000
     H  207   0.000000   0.000000   0.000000   0.000000   0.000000   0.000000
     H  208   0.000000   0.000000   0.000000   0.000000   0.000000   0.000000
     H  209   0.000000   0.000000   0.000000   0.000000   0.000000   0.000000
     H  210   0.000000   0.000000   0.000000   0.000000   0.000000   0.000000
     H  211   0.000000   0.000000   0.000000   0.000000   0.000000   0.000000
     H  212   0.000000   0.000000   0.000000   0.000000   0.000000   0.000000
     H  213   0.000000   0.000000   0.000000   0.000000   0.000000   0.000000
     H  214   0.000000   0.000000   0.000000   0.000000   0.000000   0.000000
     H  215   0.000000   0.000000   0.000000   0.000000   0.000000   0.000000
     H  216   0.000000   0.000000   0.000000   0.000000   0.000000   0.000000
     H  217   0.000000   0.000000   0.000000   0.000000   0.000000   0.000000
     H  218   0.000000   0.000000   0.000000   0.000000   0.000000   0.000000
     H  219   0.000000   0.000000   0.000000   0.000000   0.000000   0.000000
     H  220   0.000000   0.000000   0.000000   0.000000   0.000000   0.000000
     H  221   0.000000   0.000000   0.000000   0.000000   0.000000   0.000000
     H  222   0.000000   0.000000   0.000000   0.000000   0.000000   0.000000
     H  223   0.000000   0.000000   0.000000   0.000000   0.000000   0.000000
     H  224   0.000000   0.000000   0.000000   0.000000   0.000000   0.000000
     H  225   0.000000   0.000000   0.000000   0.000000   0.000000   0.000000
     H  226   0.000000   0.000000   0.000000   0.000000   0.000000   0.000000
     H  227   0.966831   0.000001   0.000073   0.000033   0.000029   0.000079
     H  228   0.958838   0.000002   0.000147   0.000046   0.000022   0.000062
     H  229   0.000000   0.000000   0.000000   0.000000   0.000001   0.000000
     H  230   0.000000   0.000011   0.000001   0.000001   0.000123   0.000001
     H  231   0.000000   0.000000   0.000000   0.000000   0.000000   0.000000
     H  232   0.000000   0.000000   0.000000   0.000000   0.000000   0.000000
     H  233   0.000000   0.000000   0.000000   0.000000   0.000000   0.000000
     H  234   0.000000   0.000000   0.000000   0.000000   0.000000   0.000000
     H  235   0.000000   0.000000   0.000000   0.000000   0.000000   0.000000
     H  236   0.000000   0.000000   0.000000   0.000000   0.000000   0.000000
     H  237   0.000000   0.000000   0.000000   0.000000   0.000000   0.000000
     H  238   0.000000   0.000000   0.000000   0.000000   0.000000   0.000000
     H  239   0.000000   0.000000   0.000000   0.000000   0.000000   0.000000
     H  240   0.000000   0.000001   0.000000   0.000000   0.000001   0.000000


                  C  7       C  8       C  9       C 10       C 11       C 12
 ------------------------------------------------------------------------------
     H  241   0.000000   0.000000   0.000000   0.000000   0.000002   0.000000
     H  242   0.000000   0.000000   0.000000   0.000000   0.000000   0.000000
     H  243   0.000000   0.000000   0.000000   0.000000   0.000000   0.000000
     H  244   0.000000   0.000000   0.000000   0.000000   0.000000   0.000000
     H  245   0.000006   0.000000   0.000000   0.000000   0.000000   0.000000
     H  246   0.000001   0.000000   0.000000   0.000000   0.000000   0.000000
     H  247   0.000000   0.000000   0.000000   0.000000   0.000000   0.000000
     H  248   0.000000   0.000000   0.000000   0.000000   0.000000   0.000000
     H  249   0.000000   0.000000   0.000000   0.000000   0.000000   0.000000
     H  250   0.000000   0.000000   0.000000   0.000000   0.000000   0.000000
     H  251   0.000000   0.000000   0.000000   0.000000   0.000000   0.000000
     H  252   0.000000   0.000000   0.000000   0.000000   0.000000   0.000000
     H  253   0.000000   0.000000   0.000000   0.000000   0.000000   0.000000
     H  254   0.000000   0.000000   0.000000   0.000000   0.000000   0.000000
     H  255   0.000000   0.000000   0.000000   0.000000   0.000000   0.000000
     H  256   0.000000   0.000000   0.000000   0.000000   0.000000   0.000000
     H  257   0.000000   0.000000   0.000000   0.000000   0.000000   0.000000
     H  258   0.000000   0.000000   0.000000   0.000000   0.000000   0.000000
     H  259   0.000000   0.000000   0.000000   0.000000   0.000000   0.000000
     H  260   0.000000   0.000000   0.000000   0.000000   0.000000   0.000000
     H  261   0.000000   0.000000   0.000000   0.000000   0.000000   0.000000
     H  262   0.000000   0.000000   0.000000   0.000000   0.000000   0.000000
     H  263   0.000000   0.000000   0.000000   0.000000   0.000000   0.000000
     H  264   0.000000   0.000000   0.000000   0.000000   0.000000   0.000000
     H  265   0.000000   0.000000   0.000000   0.000000   0.000000   0.000000
     H  266   0.000000   0.000000   0.000000   0.000000   0.000000   0.000000
     H  267   0.000000   0.000000   0.000000   0.000000   0.000000   0.000000
     H  268   0.000000   0.000000   0.000000   0.000000   0.000000   0.000000
     H  269   0.000000   0.000000   0.000000   0.000000   0.000000   0.000000
     H  270   0.000000   0.000000   0.000000   0.000000   0.000000   0.000000
     H  271   0.000000   0.000000   0.000000   0.000000   0.000000   0.000000
     H  272   0.000000   0.000000   0.000000   0.000000   0.000000   0.000000
     H  273   0.000000   0.000000   0.000000   0.000000   0.000000   0.000000
     H  274   0.000000   0.000000   0.000000   0.000000   0.000000   0.000000
     H  275   0.000000   0.000000   0.000000   0.000000   0.000000   0.000000
     H  276   0.000000   0.000000   0.000000   0.000000   0.000000   0.000000
     H  277   0.000000   0.000000   0.000000   0.000000   0.000000   0.000000
     H  278   0.000000   0.000000   0.000000   0.000001   0.000000   0.000021
     H  279   0.000002   0.000000   0.000000   0.000000   0.000000   0.000000
     H  280   0.000000   0.000000   0.000000   0.000000   0.000000   0.000000
     H  281   0.000000   0.000000   0.000000   0.000000   0.000000   0.000000
     H  282   0.000000   0.000000   0.000000   0.000000   0.000000   0.000000
     H  283   0.000000   0.000000   0.000000   0.000000   0.000000   0.000000
     H  284   0.000000   0.000000   0.000000   0.000000   0.000000   0.000000
     H  285   0.000000   0.000000   0.000000   0.000000   0.000000   0.000000
     H  286   0.000003   0.000000   0.000000   0.000000   0.000000   0.000000
     H  287   0.000003   0.000000   0.000001   0.000000   0.000000   0.000000


                  C  7       C  8       C  9       C 10       C 11       C 12
 ------------------------------------------------------------------------------
     H  288   0.000006   0.000000   0.000000   0.000000   0.000000   0.000000
     H  289   0.000028   0.000000   0.000006   0.000001   0.000000   0.000000
     H  290   0.000000   0.000000   0.000000   0.000000   0.000000   0.000000
     H  291   0.000000   0.000000   0.000000   0.000000   0.000000   0.000000
     H  292   0.000000   0.000000   0.000000   0.000000   0.000000   0.000000
     H  293   0.000000   0.000000   0.000000   0.000000   0.000000   0.000000
     H  294   0.000000   0.000000   0.000000   0.000000   0.000000   0.000000


                  C 13       C 14       C 15       C 16       C 17       C 18
 ------------------------------------------------------------------------------
     C   13   3.952837
     C   14   0.973925   3.959088
     C   15   0.000072   0.000069   3.924873
     C   16   0.000015   0.003521   1.371189   3.949781
     C   17   0.000252   0.000045   0.018757   1.369640   3.927431
     C   18   0.000205   0.008190   1.406531   0.014249   0.101910   3.919104
     C   19   0.000415   0.007554   0.105362   0.013738   1.412530   0.963310
     C   20   0.000588   0.006624   0.025056   0.117075   0.025720   1.366467
     C   21   0.000000   0.000003   0.007519   1.011387   0.007650   0.004860
     C   22   0.000000   0.000035   0.004954   0.006638   0.004891   0.000450
     C   23   0.003962   0.962302   0.000252   0.001477   0.000172   0.025803
     C   24   0.004000   0.003519   0.000199   0.000388   0.000324   0.003064
     C   25   0.000000   0.000001   0.000026   0.000037   0.000099   0.000004
     C   26   0.000000   0.000008   0.000415   0.000029   0.000512   0.000009
     C   27   0.000000   0.000000   0.000049   0.000223   0.000097   0.000007
     C   28   0.000000   0.000001   0.000031   0.000056   0.000099   0.000008
     C   29   0.000000   0.000000   0.000010   0.000010   0.000017   0.000001
     C   30   0.000000   0.000002   0.000124   0.003271   0.009251   0.000225
     C   31   0.000001   0.000334   0.022702   0.006684   0.022225   0.000473
     C   32   0.000000   0.000000   0.000001   0.000010   0.000001   0.000000
     C   33   0.000000   0.000000   0.000010   0.000017   0.000010   0.000001
     C   34   0.000000   0.000000   0.000003   0.000010   0.000097   0.000003
     C   35   0.000000   0.000000   0.000005   0.000001   0.000006   0.000000
     C   36   0.000000   0.000000   0.000008   0.000008   0.000015   0.000001
     C   37   0.000000   0.000004   0.000164   0.000085   0.000376   0.000012
     C   38   0.000000   0.000000   0.000011   0.000014   0.000100   0.000002
     C   39   0.000000   0.000000   0.000000   0.000000   0.000000   0.000000
     C   40   0.000000   0.000000   0.000000   0.000000   0.000000   0.000000
     C   41   0.000000   0.000000   0.000000   0.000000   0.000000   0.000000
     C   42   0.000000   0.000000   0.000000   0.000000   0.000000   0.000000
     C   43   0.000000   0.000000   0.000001   0.000001   0.000001   0.000000
     C   44   0.000000   0.000000   0.000000   0.000000   0.000002   0.000000
     C   45   0.000000   0.000001   0.000023   0.000026   0.000042   0.000002
     C   46   0.000000   0.000000   0.000000   0.000000   0.000000   0.000000
     C   47   0.000000   0.000000   0.000000   0.000000   0.000000   0.000000
     C   48   0.000000   0.000000   0.000000   0.000000   0.000000   0.000000
     C   49   0.000000   0.000000   0.000000   0.000000   0.000000   0.000000
     C   50   0.000000   0.000000   0.000000   0.000000   0.000000   0.000000
     C   51   0.000000   0.000000   0.000000   0.000000   0.000000   0.000000
     C   52   0.000000   0.000000   0.000000   0.000001   0.000001   0.000000
     C   53   0.000000   0.000000   0.000000   0.000000   0.000000   0.000000
     C   54   0.000000   0.000000   0.000000   0.000000   0.000000   0.000000
     C   55   0.000000   0.000000   0.000000   0.000000   0.000000   0.000000
     C   56   0.000000   0.000000   0.000000   0.000000   0.000000   0.000000
     C   57   0.000000   0.000000   0.000000   0.000000   0.000000   0.000000
     C   58   0.000000   0.000000   0.000000   0.000000   0.000000   0.000000


                  C 13       C 14       C 15       C 16       C 17       C 18
 ------------------------------------------------------------------------------
     C   59   0.000000   0.000000   0.000000   0.000000   0.000000   0.000000
     C   60   0.000000   0.000000   0.000000   0.000000   0.000000   0.000000
     C   61   0.000000   0.000000   0.000000   0.000000   0.000000   0.000000
     C   62   0.000000   0.000000   0.000000   0.000000   0.000000   0.000000
     C   63   0.000000   0.000000   0.000000   0.000000   0.000000   0.000000
     C   64   0.000000   0.000000   0.000000   0.000000   0.000000   0.000000
     C   65   0.000000   0.000000   0.000000   0.000000   0.000000   0.000000
     C   66   0.000000   0.000000   0.000000   0.000000   0.000000   0.000000
     C   67   0.000000   0.000000   0.000000   0.000000   0.000000   0.000000
     C   68   0.000000   0.000000   0.000000   0.000000   0.000000   0.000000
     C   69   0.000000   0.000000   0.000000   0.000000   0.000000   0.000000
     C   70   0.000000   0.000000   0.000000   0.000000   0.000000   0.000000
     C   71   0.000002   0.000000   0.000000   0.000000   0.000000   0.000000
     C   72   0.000000   0.000000   0.000000   0.000000   0.000000   0.000000
     C   73   0.000000   0.000000   0.000000   0.000000   0.000000   0.000000
     C   74   0.000000   0.000000   0.000000   0.000000   0.000000   0.000000
     C   75   0.000000   0.000000   0.000000   0.000000   0.000000   0.000000
     C   76   0.000000   0.000000   0.000000   0.000000   0.000000   0.000000
     C   77   0.000000   0.000000   0.000000   0.000000   0.000000   0.000000
     C   78   0.000000   0.000000   0.000000   0.000000   0.000000   0.000000
     C   79   0.000000   0.000000   0.000000   0.000000   0.000000   0.000000
     C   80   0.000000   0.000000   0.000000   0.000000   0.000000   0.000000
     C   81   0.000000   0.000000   0.000000   0.000000   0.000000   0.000000
     C   82   0.000000   0.000000   0.000000   0.000000   0.000000   0.000000
     C   83   0.000000   0.000000   0.000000   0.000000   0.000000   0.000000
     C   84   0.000000   0.000000   0.000000   0.000000   0.000000   0.000000
     C   85   0.000000   0.000000   0.000000   0.000000   0.000000   0.000000
     C   86   0.000000   0.000000   0.000000   0.000000   0.000000   0.000000
     C   87   0.000000   0.000000   0.000000   0.000000   0.000000   0.000000
     C   88   0.000000   0.000000   0.000001   0.000001   0.000000   0.000000
     C   89   0.000000   0.000000   0.000058   0.000041   0.000003   0.000002
     C   90   0.000001   0.000004   0.000000   0.000000   0.000000   0.000001
     C   91   0.000005   0.000009   0.000000   0.000000   0.000000   0.000001
     C   92   0.000000   0.000000   0.000000   0.000000   0.000000   0.000000
     C   93   0.000000   0.000000   0.000000   0.000000   0.000000   0.000000
     C   94   0.000001   0.000000   0.000000   0.000000   0.000000   0.000000
     C   95   0.000000   0.000000   0.000000   0.000000   0.000000   0.000000
     C   96   0.000014   0.000000   0.000000   0.000000   0.000000   0.000000
     C   97   0.000000   0.000000   0.000000   0.000000   0.000000   0.000000
     C   98   0.000000   0.000000   0.000001   0.000001   0.000000   0.000000
     C   99   0.000000   0.000001   0.000039   0.000002   0.000000   0.000001
     C  100   0.000000   0.000000   0.000001   0.000000   0.000000   0.000000
     C  101   0.000000   0.000000   0.000000   0.000000   0.000000   0.000000
     C  102   0.000002   0.000035   0.000001   0.000000   0.000000   0.000002
     C  103   0.000000   0.000000   0.000000   0.000000   0.000000   0.000000
     C  104   0.000000   0.000000   0.000000   0.000000   0.000000   0.000000
     C  105   0.000000   0.000000   0.000000   0.000000   0.000000   0.000000


                  C 13       C 14       C 15       C 16       C 17       C 18
 ------------------------------------------------------------------------------
     C  106   0.000000   0.000000   0.000005   0.000002   0.000001   0.000001
     C  107   0.000000   0.000000   0.000002   0.000001   0.000000   0.000000
     C  108   0.000000   0.000000   0.000000   0.000000   0.000000   0.000000
     C  109   0.000000   0.000000   0.000263   0.000078   0.000004   0.000027
     C  110   0.000000   0.000000   0.000003   0.000001   0.000000   0.000001
     C  111   0.000000   0.000000   0.000000   0.000000   0.000000   0.000000
     C  112   0.000000   0.000000   0.000000   0.000000   0.000000   0.000000
     C  113   0.000000   0.000000   0.000000   0.000000   0.000000   0.000000
     C  114   0.000000   0.000000   0.000000   0.000000   0.000000   0.000000
     C  115   0.000000   0.000000   0.000000   0.000000   0.000000   0.000000
     C  116   0.000000   0.000000   0.000000   0.000000   0.000000   0.000000
     C  117   0.000000   0.000000   0.000000   0.000000   0.000000   0.000000
     C  118   0.000000   0.000000   0.000000   0.000000   0.000000   0.000000
     C  119   0.000000   0.000000   0.000000   0.000000   0.000000   0.000000
     C  120   0.000000   0.000000   0.000000   0.000000   0.000000   0.000000
     C  121   0.000000   0.000000   0.000000   0.000000   0.000000   0.000000
     C  122   0.000000   0.000000   0.000000   0.000000   0.000000   0.000000
     C  123   0.000000   0.000000   0.000000   0.000000   0.000000   0.000000
     C  124   0.000000   0.000000   0.000000   0.000000   0.000000   0.000000
     C  125   0.000000   0.000000   0.000000   0.000000   0.000000   0.000000
     C  126   0.000000   0.000000   0.000000   0.000000   0.000000   0.000000
     C  127   0.000000   0.000000   0.000000   0.000000   0.000000   0.000000
     C  128   0.000000   0.000000   0.000000   0.000000   0.000000   0.000000
     C  129   0.000000   0.000000   0.000000   0.000000   0.000000   0.000000
     C  130   0.000000   0.000000   0.000000   0.000000   0.000000   0.000000
     C  131   0.000000   0.000000   0.000000   0.000000   0.000000   0.000000
     C  132   0.000000   0.000000   0.000000   0.000000   0.000000   0.000000
     C  133   0.000000   0.000000   0.000000   0.000000   0.000000   0.000000
     C  134   0.000000   0.000000   0.000000   0.000000   0.000000   0.000000
     C  135   0.000002   0.000000   0.000000   0.000001   0.000001   0.000000
     C  136   0.000000   0.000000   0.000000   0.000002   0.000000   0.000000
     C  137   0.000000   0.000000   0.000001   0.000002   0.000001   0.000000
     C  138   0.000002   0.000000   0.000000   0.000001   0.000000   0.000000
     C  139   0.000000   0.000000   0.000005   0.000037   0.000007   0.000001
     C  140   0.000000   0.000001   0.000053   0.000274   0.000098   0.000007
     C  141   0.000000   0.000005   0.000436   0.003959   0.000522   0.000078
     C  142   0.000000   0.000004   0.000000   0.000000   0.000000   0.000001
     C  143   0.000002   0.000002   0.000001   0.000000   0.000000   0.000001
     C  144   0.000012   0.000142   0.000001   0.000001   0.000000   0.000013
     C  145   0.000000   0.000001   0.000001   0.000000   0.000000   0.000000
     C  146   0.000004   0.000009   0.000030   0.000002   0.000000   0.000002
     C  147   0.000170   0.000343   0.000012   0.000015   0.000006   0.000044
     C  148   0.000006   0.000049   0.000037   0.000002   0.000002   0.000018
     C  149   0.000002   0.000167   0.000000   0.000000   0.000001   0.000002
     C  150   0.000004   0.000167   0.000001   0.000003   0.000002   0.000006
     C  151   0.000127   0.011503   0.000000   0.000006   0.000001   0.000016
     C  152   0.000000   0.000026   0.000000   0.000000   0.000000   0.000000


                  C 13       C 14       C 15       C 16       C 17       C 18
 ------------------------------------------------------------------------------
     C  153   0.000004   0.000279   0.000000   0.000000   0.000000   0.000001
     C  154   0.000165   0.006138   0.000013   0.000007   0.000015   0.000061
     C  155   0.000382   0.003845   0.000008   0.000010   0.000002   0.000301
     C  156   0.000000   0.000000   0.000000   0.000000   0.000000   0.000000
     C  157   0.000000   0.000000   0.000000   0.000000   0.000000   0.000000
     C  158   0.000000   0.000000   0.000000   0.000000   0.000000   0.000000
     C  159   0.000000   0.000004   0.000000   0.000000   0.000000   0.000000
     C  160   0.000000   0.000000   0.000000   0.000000   0.000000   0.000000
     C  161   0.000000   0.000000   0.000000   0.000000   0.000000   0.000000
     C  162   0.000000   0.000000   0.000000   0.000000   0.000000   0.000000
     N  163   0.003769   0.000054   0.000000   0.000000   0.000001   0.000000
     N  164   0.005504   0.000236   0.000000   0.000002   0.000003   0.000007
     N  165   0.000000   0.000000   0.000004   0.000012   0.000040   0.000003
     N  166   0.000000   0.000000   0.000000   0.000001   0.000002   0.000000
     N  167   0.000000   0.000000   0.000000   0.000000   0.000000   0.000000
     N  168   0.000000   0.000000   0.000000   0.000000   0.000000   0.000000
     N  169   0.000000   0.000000   0.000000   0.000000   0.000000   0.000000
     N  170   0.000000   0.000000   0.000000   0.000000   0.000000   0.000000
     N  171   0.000000   0.000000   0.000000   0.000000   0.000000   0.000000
     N  172   0.000000   0.000000   0.000000   0.000000   0.000000   0.000000
     N  173   0.000000   0.000000   0.000000   0.000000   0.000000   0.000000
     N  174   0.000000   0.000001   0.000000   0.000000   0.000000   0.000000
     N  175   0.000000   0.000000   0.000002   0.000001   0.000000   0.000001
     N  176   0.000000   0.000000   0.000000   0.000000   0.000000   0.000000
     N  177   0.000000   0.000000   0.000000   0.000000   0.000000   0.000000
     N  178   0.000000   0.000000   0.000000   0.000000   0.000000   0.000000
     N  179   0.000000   0.000000   0.000001   0.000001   0.000001   0.000000
     N  180   0.000001   0.000007   0.000001   0.000000   0.000000   0.000001
     N  181   0.000002   0.000171   0.000000   0.000000   0.000000   0.000001
     N  182   0.000000   0.000001   0.000000   0.000000   0.000000   0.000000
     H  183   0.000039   0.000009   0.000000   0.000000   0.000000   0.000000
     H  184   0.000005   0.000001   0.000000   0.000000   0.000000   0.000000
     H  185   0.001921   0.000138   0.000000   0.000000   0.000000   0.000000
     H  186   0.000387   0.000001   0.000000   0.000000   0.000000   0.000000
     H  187   0.000131   0.000004   0.000000   0.000000   0.000000   0.000000
     H  188   0.957510   0.001816   0.000005   0.000014   0.000022   0.000024
     H  189   0.001962   0.975511   0.000001   0.000005   0.000001   0.000283
     H  190   0.002136   0.953811   0.000003   0.000250   0.000005   0.000687
     H  191   0.001090   0.000004   0.000000   0.000001   0.000014   0.000004
     H  192   0.000003   0.000002   0.954139   0.007746   0.003673   0.005488
     H  193   0.000000   0.000000   0.001337   0.001363   0.000021   0.000010
     H  194   0.000000   0.000001   0.003785   0.007719   0.946213   0.008404
     H  195   0.001585   0.001159   0.000254   0.001286   0.000217   0.007300
     H  196   0.000038   0.000431   0.000000   0.000047   0.000011   0.000116
     H  197   0.000000   0.000000   0.000001   0.000000   0.000005   0.000000
     H  198   0.000000   0.000002   0.000191   0.000296   0.001400   0.000010
     H  199   0.000000   0.000001   0.000406   0.006249   0.000090   0.000068


                  C 13       C 14       C 15       C 16       C 17       C 18
 ------------------------------------------------------------------------------
     H  200   0.000000   0.000000   0.000012   0.000327   0.000004   0.000000
     H  201   0.000000   0.000000   0.000000   0.000002   0.000000   0.000000
     H  202   0.000000   0.000000   0.000000   0.000000   0.000000   0.000000
     H  203   0.000000   0.000000   0.000000   0.000000   0.000000   0.000000
     H  204   0.000000   0.000000   0.000001   0.000001   0.000010   0.000000
     H  205   0.000000   0.000000   0.000000   0.000000   0.000000   0.000000
     H  206   0.000000   0.000000   0.000000   0.000000   0.000000   0.000000
     H  207   0.000000   0.000000   0.000000   0.000000   0.000000   0.000000
     H  208   0.000000   0.000000   0.000000   0.000000   0.000000   0.000000
     H  209   0.000000   0.000000   0.000000   0.000000   0.000000   0.000000
     H  210   0.000000   0.000000   0.000000   0.000000   0.000000   0.000000
     H  211   0.000000   0.000000   0.000000   0.000000   0.000001   0.000000
     H  212   0.000000   0.000000   0.000000   0.000000   0.000000   0.000000
     H  213   0.000000   0.000000   0.000000   0.000000   0.000000   0.000000
     H  214   0.000000   0.000000   0.000000   0.000000   0.000000   0.000000
     H  215   0.000000   0.000000   0.000000   0.000000   0.000000   0.000000
     H  216   0.000000   0.000000   0.000000   0.000000   0.000000   0.000000
     H  217   0.000000   0.000000   0.000000   0.000000   0.000000   0.000000
     H  218   0.000000   0.000000   0.000000   0.000000   0.000000   0.000000
     H  219   0.000000   0.000000   0.000000   0.000000   0.000000   0.000000
     H  220   0.000000   0.000000   0.000000   0.000000   0.000000   0.000000
     H  221   0.000000   0.000000   0.000000   0.000000   0.000000   0.000000
     H  222   0.000000   0.000000   0.000000   0.000000   0.000000   0.000000
     H  223   0.000000   0.000000   0.000000   0.000000   0.000000   0.000000
     H  224   0.000000   0.000000   0.000000   0.000000   0.000000   0.000000
     H  225   0.000000   0.000000   0.000000   0.000000   0.000000   0.000000
     H  226   0.000000   0.000000   0.000000   0.000000   0.000000   0.000000
     H  227   0.007324   0.000263   0.000000   0.000000   0.000000   0.000000
     H  228   0.003596   0.000321   0.000000   0.000000   0.000000   0.000000
     H  229   0.000000   0.000000   0.000000   0.000000   0.000000   0.000000
     H  230   0.000000   0.000000   0.000000   0.000000   0.000000   0.000000
     H  231   0.000000   0.000000   0.000000   0.000000   0.000000   0.000000
     H  232   0.000000   0.000000   0.000000   0.000000   0.000000   0.000000
     H  233   0.000000   0.000000   0.000000   0.000000   0.000000   0.000000
     H  234   0.000000   0.000000   0.000000   0.000000   0.000000   0.000000
     H  235   0.000000   0.000000   0.000000   0.000000   0.000000   0.000000
     H  236   0.000000   0.000000   0.000000   0.000000   0.000000   0.000000
     H  237   0.000000   0.000000   0.000000   0.000000   0.000000   0.000000
     H  238   0.000000   0.000000   0.000000   0.000000   0.000000   0.000000
     H  239   0.000000   0.000000   0.000002   0.000003   0.000001   0.000000
     H  240   0.000000   0.000000   0.000000   0.000000   0.000000   0.000000
     H  241   0.000000   0.000000   0.000000   0.000000   0.000000   0.000000
     H  242   0.000000   0.000000   0.000000   0.000000   0.000000   0.000000
     H  243   0.000000   0.000000   0.000000   0.000000   0.000000   0.000000
     H  244   0.000000   0.000000   0.000000   0.000000   0.000000   0.000000
     H  245   0.000000   0.000000   0.000000   0.000000   0.000000   0.000000
     H  246   0.000000   0.000000   0.000000   0.000000   0.000000   0.000000


                  C 13       C 14       C 15       C 16       C 17       C 18
 ------------------------------------------------------------------------------
     H  247   0.000000   0.000000   0.000000   0.000000   0.000000   0.000000
     H  248   0.000000   0.000000   0.000002   0.000000   0.000000   0.000005
     H  249   0.000000   0.000004   0.000000   0.000000   0.000000   0.000002
     H  250   0.000000   0.000000   0.000000   0.000000   0.000000   0.000000
     H  251   0.000000   0.000000   0.000000   0.000000   0.000000   0.000000
     H  252   0.000000   0.000000   0.000000   0.000000   0.000000   0.000000
     H  253   0.000000   0.000000   0.000000   0.000000   0.000000   0.000000
     H  254   0.000000   0.000000   0.000000   0.000000   0.000000   0.000000
     H  255   0.000000   0.000000   0.000147   0.000054   0.000000   0.000005
     H  256   0.000000   0.000000   0.000000   0.000000   0.000000   0.000000
     H  257   0.000000   0.000000   0.000000   0.000000   0.000000   0.000000
     H  258   0.000000   0.000000   0.000000   0.000000   0.000000   0.000000
     H  259   0.000000   0.000000   0.000000   0.000000   0.000000   0.000000
     H  260   0.000000   0.000000   0.000000   0.000000   0.000000   0.000000
     H  261   0.000000   0.000000   0.000000   0.000000   0.000000   0.000000
     H  262   0.000000   0.000000   0.000000   0.000000   0.000000   0.000000
     H  263   0.000000   0.000000   0.000000   0.000000   0.000000   0.000000
     H  264   0.000000   0.000000   0.000000   0.000000   0.000000   0.000000
     H  265   0.000000   0.000000   0.000000   0.000000   0.000000   0.000000
     H  266   0.000000   0.000000   0.000000   0.000000   0.000000   0.000000
     H  267   0.000000   0.000000   0.000000   0.000000   0.000000   0.000000
     H  268   0.000000   0.000000   0.000000   0.000000   0.000000   0.000000
     H  269   0.000000   0.000000   0.000000   0.000000   0.000000   0.000000
     H  270   0.000000   0.000000   0.000000   0.000000   0.000000   0.000000
     H  271   0.000000   0.000000   0.000000   0.000000   0.000000   0.000000
     H  272   0.000000   0.000000   0.000000   0.000000   0.000000   0.000000
     H  273   0.000000   0.000000   0.000000   0.000000   0.000000   0.000000
     H  274   0.000000   0.000000   0.000000   0.000000   0.000000   0.000000
     H  275   0.000000   0.000000   0.000000   0.000000   0.000000   0.000000
     H  276   0.000000   0.000000   0.000000   0.000000   0.000000   0.000000
     H  277   0.000000   0.000000   0.000000   0.000000   0.000000   0.000000
     H  278   0.000000   0.000000   0.000000   0.000000   0.000000   0.000000
     H  279   0.000000   0.000000   0.000000   0.000000   0.000000   0.000000
     H  280   0.000000   0.000000   0.000011   0.000044   0.000011   0.000002
     H  281   0.000000   0.000000   0.000020   0.000020   0.000014   0.000006
     H  282   0.000000   0.000002   0.000000   0.000000   0.000000   0.000000
     H  283   0.000000   0.000000   0.000000   0.000000   0.000000   0.000000
     H  284   0.000002   0.000001   0.000012   0.000001   0.000000   0.000025
     H  285   0.000000   0.000000   0.000001   0.000000   0.000000   0.000004
     H  286   0.000000   0.000006   0.000000   0.000000   0.000000   0.000000
     H  287   0.000030   0.000388   0.000001   0.000005   0.000002   0.000041
     H  288   0.000001   0.000013   0.000000   0.000000   0.000000   0.000000
     H  289   0.000026   0.000060   0.000000   0.000000   0.000000   0.000000
     H  290   0.000000   0.000000   0.000000   0.000000   0.000000   0.000000
     H  291   0.000000   0.000000   0.000000   0.000000   0.000000   0.000000
     H  292   0.000000   0.000000   0.000000   0.000000   0.000000   0.000000
     H  293   0.000000   0.000000   0.000000   0.000000   0.000000   0.000000


                  C 13       C 14       C 15       C 16       C 17       C 18
 ------------------------------------------------------------------------------
     H  294   0.000000   0.000000   0.000000   0.000000   0.000000   0.000000


                  C 19       C 20       C 21       C 22       C 23       C 24
 ------------------------------------------------------------------------------
     C   19   3.909630
     C   20   1.350086   3.901179
     C   21   0.004832   0.001366   3.962304
     C   22   0.000314   0.001115   1.033304   3.950620
     C   23   0.022419   0.972435   0.000203   0.000010   3.954851
     C   24   0.006914   0.004696   0.000004   0.000001   0.964532   3.945892
     C   25   0.000008   0.000015   0.000528   0.000040   0.000000   0.000000
     C   26   0.000009   0.000214   0.012751   0.000026   0.000001   0.000001
     C   27   0.000008   0.000004   0.002471   0.000070   0.000000   0.000000
     C   28   0.000007   0.000023   0.000710   0.000111   0.000000   0.000000
     C   29   0.000001   0.000006   0.000099   0.000014   0.000000   0.000000
     C   30   0.000507   0.000070   0.006625   0.006599   0.000005   0.000000
     C   31   0.000481   0.009314   1.824872   0.005792   0.000044   0.000050
     C   32   0.000000   0.000000   0.000027   0.000007   0.000000   0.000000
     C   33   0.000000   0.000005   0.000204   0.000012   0.000000   0.000000
     C   34   0.000008   0.000001   0.000092   0.000013   0.000000   0.000000
     C   35   0.000000   0.000003   0.000095   0.000001   0.000000   0.000000
     C   36   0.000001   0.000003   0.000174   0.000003   0.000000   0.000000
     C   37   0.000018   0.000103   0.006729   0.000345   0.000001   0.000001
     C   38   0.000004   0.000007   0.000493   0.000075   0.000000   0.000000
     C   39   0.000000   0.000000   0.000000   0.000000   0.000000   0.000000
     C   40   0.000000   0.000000   0.000000   0.000000   0.000000   0.000000
     C   41   0.000000   0.000000   0.000001   0.000000   0.000000   0.000000
     C   42   0.000000   0.000000   0.000000   0.000000   0.000000   0.000000
     C   43   0.000000   0.000001   0.000013   0.000001   0.000000   0.000000
     C   44   0.000000   0.000000   0.000015   0.000002   0.000000   0.000000
     C   45   0.000001   0.000019   0.000539   0.000063   0.000000   0.000000
     C   46   0.000000   0.000000   0.000000   0.000000   0.000000   0.000000
     C   47   0.000000   0.000000   0.000000   0.000000   0.000000   0.000000
     C   48   0.000000   0.000000   0.000000   0.000000   0.000000   0.000000
     C   49   0.000000   0.000000   0.000000   0.000000   0.000000   0.000000
     C   50   0.000000   0.000000   0.000000   0.000000   0.000000   0.000000
     C   51   0.000000   0.000000   0.000000   0.000000   0.000000   0.000000
     C   52   0.000000   0.000000   0.000011   0.000003   0.000000   0.000000
     C   53   0.000000   0.000000   0.000000   0.000000   0.000000   0.000000
     C   54   0.000000   0.000000   0.000000   0.000000   0.000000   0.000000
     C   55   0.000000   0.000000   0.000000   0.000000   0.000000   0.000000
     C   56   0.000000   0.000000   0.000000   0.000000   0.000000   0.000000
     C   57   0.000000   0.000000   0.000000   0.000000   0.000000   0.000000
     C   58   0.000000   0.000000   0.000000   0.000000   0.000000   0.000000
     C   59   0.000000   0.000000   0.000000   0.000000   0.000000   0.000000
     C   60   0.000000   0.000000   0.000000   0.000000   0.000000   0.000000
     C   61   0.000000   0.000000   0.000000   0.000000   0.000000   0.000000
     C   62   0.000000   0.000000   0.000000   0.000000   0.000000   0.000000
     C   63   0.000000   0.000000   0.000000   0.000000   0.000000   0.000000
     C   64   0.000000   0.000000   0.000000   0.000000   0.000000   0.000000


                  C 19       C 20       C 21       C 22       C 23       C 24
 ------------------------------------------------------------------------------
     C   65   0.000000   0.000000   0.000000   0.000000   0.000000   0.000000
     C   66   0.000000   0.000000   0.000000   0.000000   0.000000   0.000000
     C   67   0.000000   0.000000   0.000000   0.000000   0.000000   0.000000
     C   68   0.000000   0.000000   0.000000   0.000000   0.000000   0.000000
     C   69   0.000000   0.000000   0.000000   0.000000   0.000000   0.000000
     C   70   0.000000   0.000000   0.000000   0.000000   0.000000   0.000000
     C   71   0.000000   0.000000   0.000000   0.000000   0.000000   0.000000
     C   72   0.000000   0.000000   0.000000   0.000000   0.000000   0.000000
     C   73   0.000000   0.000000   0.000000   0.000000   0.000000   0.000000
     C   74   0.000000   0.000000   0.000000   0.000000   0.000000   0.000001
     C   75   0.000000   0.000000   0.000000   0.000000   0.000000   0.000000
     C   76   0.000000   0.000000   0.000000   0.000000   0.000000   0.000000
     C   77   0.000000   0.000000   0.000000   0.000000   0.000000   0.000001
     C   78   0.000000   0.000000   0.000000   0.000000   0.000000   0.000000
     C   79   0.000000   0.000000   0.000000   0.000000   0.000000   0.000001
     C   80   0.000000   0.000000   0.000000   0.000000   0.000006   0.000025
     C   81   0.000000   0.000000   0.000000   0.000000   0.000005   0.000007
     C   82   0.000000   0.000000   0.000000   0.000036   0.000000   0.000000
     C   83   0.000000   0.000000   0.000002   0.000076   0.000000   0.000000
     C   84   0.000000   0.000000   0.000000   0.000022   0.000000   0.000001
     C   85   0.000000   0.000000   0.000000   0.000007   0.000001   0.000005
     C   86   0.000000   0.000000   0.000000   0.000002   0.000002   0.000003
     C   87   0.000000   0.000000   0.000000   0.000004   0.000001   0.000002
     C   88   0.000000   0.000000   0.000004   0.000264   0.000000   0.000000
     C   89   0.000001   0.000000   0.000283   0.011868   0.000000   0.000000
     C   90   0.000000   0.000001   0.000000   0.000000   0.000045   0.000254
     C   91   0.000003   0.000001   0.000000   0.000000   0.000216   0.000172
     C   92   0.000000   0.000000   0.000000   0.000014   0.000000   0.000000
     C   93   0.000000   0.000000   0.000000   0.000006   0.000000   0.000000
     C   94   0.000000   0.000000   0.000000   0.000001   0.000000   0.000000
     C   95   0.000000   0.000000   0.000000   0.000000   0.000000   0.000000
     C   96   0.000000   0.000000   0.000000   0.000000   0.000000   0.000000
     C   97   0.000000   0.000000   0.000001   0.000043   0.000000   0.000000
     C   98   0.000000   0.000000   0.000002   0.000238   0.000000   0.000000
     C   99   0.000000   0.000001   0.000000   0.000000   0.000002   0.000012
     C  100   0.000000   0.000000   0.000000   0.000000   0.000000   0.000004
     C  101   0.000000   0.000000   0.000000   0.000000   0.000000   0.000000
     C  102   0.000001   0.000002   0.000000   0.000000   0.000034   0.000358
     C  103   0.000000   0.000000   0.000000   0.000000   0.000001   0.000007
     C  104   0.000000   0.000000   0.000000   0.000015   0.000000   0.000000
     C  105   0.000000   0.000000   0.000001   0.000007   0.000000   0.000000
     C  106   0.000001   0.000000   0.000015   0.000000   0.000000   0.000000
     C  107   0.000000   0.000000   0.000005   0.000000   0.000000   0.000000
     C  108   0.000000   0.000000   0.000000   0.000000   0.000000   0.000000
     C  109   0.000012   0.000003   0.000033   0.000007   0.000000   0.000000
     C  110   0.000000   0.000000   0.000001   0.000000   0.000000   0.000000
     C  111   0.000000   0.000000   0.000000   0.000000   0.000000   0.000000


                  C 19       C 20       C 21       C 22       C 23       C 24
 ------------------------------------------------------------------------------
     C  112   0.000000   0.000000   0.000000   0.000004   0.000000   0.000000
     C  113   0.000000   0.000000   0.000000   0.000000   0.000000   0.000000
     C  114   0.000000   0.000000   0.000000   0.000000   0.000000   0.000000
     C  115   0.000000   0.000000   0.000000   0.000000   0.000000   0.000000
     C  116   0.000000   0.000000   0.000000   0.000000   0.000000   0.000000
     C  117   0.000000   0.000000   0.000000   0.000000   0.000000   0.000000
     C  118   0.000000   0.000000   0.000000   0.000000   0.000000   0.000000
     C  119   0.000000   0.000000   0.000000   0.000000   0.000000   0.000000
     C  120   0.000000   0.000000   0.000000   0.000000   0.000000   0.000000
     C  121   0.000000   0.000000   0.000000   0.000003   0.000000   0.000000
     C  122   0.000000   0.000000   0.000000   0.000000   0.000000   0.000000
     C  123   0.000000   0.000000   0.000000   0.000000   0.000000   0.000000
     C  124   0.000000   0.000000   0.000000   0.000000   0.000000   0.000000
     C  125   0.000000   0.000000   0.000000   0.000000   0.000000   0.000000
     C  126   0.000000   0.000000   0.000000   0.000000   0.000000   0.000000
     C  127   0.000000   0.000000   0.000000   0.000000   0.000000   0.000000
     C  128   0.000000   0.000000   0.000000   0.000000   0.000000   0.000000
     C  129   0.000000   0.000000   0.000000   0.000000   0.000000   0.000000
     C  130   0.000000   0.000000   0.000000   0.000000   0.000000   0.000000
     C  131   0.000000   0.000000   0.000000   0.000000   0.000000   0.000000
     C  132   0.000000   0.000000   0.000000   0.000000   0.000000   0.000000
     C  133   0.000000   0.000000   0.000000   0.000000   0.000000   0.000000
     C  134   0.000000   0.000000   0.000000   0.000000   0.000000   0.000000
     C  135   0.000000   0.000000   0.000015   0.000290   0.000000   0.000000
     C  136   0.000000   0.000000   0.000013   0.000780   0.000000   0.000000
     C  137   0.000000   0.000000   0.000074   0.000571   0.000000   0.000000
     C  138   0.000000   0.000000   0.000004   0.000633   0.000000   0.000000
     C  139   0.000001   0.000000   0.000184   0.020677   0.000000   0.000000
     C  140   0.000008   0.000022   0.007392   0.006195   0.000000   0.000000
     C  141   0.000059   0.000133   0.005169   1.879308   0.000003   0.000000
     C  142   0.000001   0.000005   0.000000   0.000000   0.000006   0.000387
     C  143   0.000003   0.000007   0.000000   0.000000   0.000100   0.000205
     C  144   0.000004   0.000113   0.000000   0.000000   0.000252   0.014499
     C  145   0.000001   0.000003   0.000000   0.000000   0.000013   0.000143
     C  146   0.000003   0.000003   0.000000   0.000000   0.000200   0.000262
     C  147   0.000176   0.000252   0.000000   0.000000   0.009722   0.014135
     C  148   0.000002   0.000042   0.000000   0.000003   0.000343   0.006414
     C  149   0.000013   0.000027   0.000000   0.000000   0.000241   0.008406
     C  150   0.000045   0.000098   0.000000   0.000000   0.001333   0.004995
     C  151   0.000021   0.000107   0.000000   0.000000   0.000166   0.007457
     C  152   0.000001   0.000002   0.000000   0.000000   0.000036   0.000246
     C  153   0.000001   0.000003   0.000000   0.000000   0.000007   0.000103
     C  154   0.000315   0.000564   0.000001   0.000000   0.007148   0.955467
     C  155   0.000114   0.003301   0.000002   0.000000   0.006858   0.976539
     C  156   0.000000   0.000000   0.000000   0.000000   0.000001   0.000004
     C  157   0.000000   0.000000   0.000000   0.000000   0.000000   0.000001
     C  158   0.000000   0.000000   0.000000   0.000000   0.000000   0.000003


                  C 19       C 20       C 21       C 22       C 23       C 24
 ------------------------------------------------------------------------------
     C  159   0.000000   0.000000   0.000000   0.000000   0.000005   0.000046
     C  160   0.000000   0.000000   0.000000   0.000000   0.000000   0.000003
     C  161   0.000000   0.000000   0.000000   0.000000   0.000000   0.000000
     C  162   0.000000   0.000000   0.000000   0.000000   0.000000   0.000000
     N  163   0.000002   0.000002   0.000000   0.000000   0.000013   0.000001
     N  164   0.000003   0.000008   0.000000   0.000000   0.000351   0.000005
     N  165   0.000003   0.000003   0.000132   0.000026   0.000000   0.000000
     N  166   0.000000   0.000000   0.000016   0.000000   0.000000   0.000000
     N  167   0.000000   0.000000   0.000000   0.000000   0.000000   0.000000
     N  168   0.000000   0.000000   0.000000   0.000000   0.000000   0.000000
     N  169   0.000000   0.000000   0.000000   0.000000   0.000000   0.000000
     N  170   0.000000   0.000000   0.000000   0.000000   0.000000   0.000000
     N  171   0.000000   0.000000   0.000000   0.000000   0.000000   0.000000
     N  172   0.000000   0.000000   0.000000   0.000000   0.000000   0.000000
     N  173   0.000000   0.000000   0.000000   0.000000   0.000000   0.000000
     N  174   0.000000   0.000000   0.000000   0.000000   0.000001   0.000010
     N  175   0.000000   0.000000   0.000000   0.000000   0.000000   0.000000
     N  176   0.000000   0.000000   0.000000   0.000000   0.000000   0.000000
     N  177   0.000000   0.000000   0.000000   0.000000   0.000000   0.000000
     N  178   0.000000   0.000000   0.000000   0.000000   0.000000   0.000000
     N  179   0.000000   0.000000   0.000040   0.000359   0.000000   0.000000
     N  180   0.000000   0.000003   0.000000   0.000000   0.000045   0.000400
     N  181   0.000005   0.000012   0.000000   0.000000   0.000043   0.002527
     N  182   0.000000   0.000000   0.000000   0.000000   0.000001   0.000007
     H  183   0.000000   0.000000   0.000000   0.000000   0.000001   0.000000
     H  184   0.000000   0.000000   0.000000   0.000000   0.000000   0.000000
     H  185   0.000000   0.000001   0.000000   0.000000   0.000006   0.000001
     H  186   0.000000   0.000000   0.000000   0.000000   0.000001   0.000000
     H  187   0.000000   0.000000   0.000000   0.000000   0.000001   0.000000
     H  188   0.001309   0.000437   0.000000   0.000000   0.000293   0.000004
     H  189   0.000087   0.001547   0.000001   0.000000   0.002451   0.000008
     H  190   0.000520   0.004029   0.000002   0.000003   0.002170   0.001457
     H  191   0.000243   0.000008   0.000000   0.000000   0.000064   0.000000
     H  192   0.008255   0.000086   0.000592   0.000353   0.000189   0.000002
     H  193   0.000014   0.000005   0.005782   0.944950   0.000001   0.000000
     H  194   0.005603   0.000080   0.000557   0.000002   0.000194   0.000005
     H  195   0.003472   0.005718   0.000002   0.000016   0.952146   0.001507
     H  196   0.000419   0.002966   0.000002   0.000000   0.003562   0.956791
     H  197   0.000000   0.000000   0.000037   0.000001   0.000000   0.000000
     H  198   0.000064   0.000055   0.004817   0.000002   0.000001   0.000000
     H  199   0.000063   0.000053   0.004300   0.002860   0.000003   0.000000
     H  200   0.000001   0.000001   0.001776   0.000008   0.000000   0.000000
     H  201   0.000000   0.000000   0.000006   0.000001   0.000000   0.000000
     H  202   0.000000   0.000000   0.000001   0.000000   0.000000   0.000000
     H  203   0.000000   0.000000   0.000000   0.000000   0.000000   0.000000
     H  204   0.000000   0.000001   0.000033   0.000000   0.000000   0.000000
     H  205   0.000000   0.000000   0.000000   0.000000   0.000000   0.000000


                  C 19       C 20       C 21       C 22       C 23       C 24
 ------------------------------------------------------------------------------
     H  206   0.000000   0.000000   0.000000   0.000000   0.000000   0.000000
     H  207   0.000000   0.000000   0.000000   0.000000   0.000000   0.000000
     H  208   0.000000   0.000000   0.000000   0.000000   0.000000   0.000000
     H  209   0.000000   0.000000   0.000000   0.000000   0.000000   0.000000
     H  210   0.000000   0.000000   0.000000   0.000000   0.000000   0.000000
     H  211   0.000000   0.000000   0.000002   0.000000   0.000000   0.000000
     H  212   0.000000   0.000000   0.000000   0.000000   0.000000   0.000000
     H  213   0.000000   0.000000   0.000000   0.000000   0.000000   0.000000
     H  214   0.000000   0.000000   0.000001   0.000000   0.000000   0.000000
     H  215   0.000000   0.000000   0.000000   0.000000   0.000000   0.000000
     H  216   0.000000   0.000000   0.000000   0.000000   0.000000   0.000000
     H  217   0.000000   0.000000   0.000000   0.000000   0.000000   0.000000
     H  218   0.000000   0.000000   0.000000   0.000000   0.000000   0.000000
     H  219   0.000000   0.000000   0.000000   0.000000   0.000000   0.000000
     H  220   0.000000   0.000000   0.000000   0.000000   0.000000   0.000000
     H  221   0.000000   0.000000   0.000000   0.000000   0.000000   0.000000
     H  222   0.000000   0.000000   0.000000   0.000000   0.000000   0.000000
     H  223   0.000000   0.000000   0.000000   0.000000   0.000000   0.000000
     H  224   0.000000   0.000000   0.000000   0.000000   0.000000   0.000000
     H  225   0.000000   0.000000   0.000000   0.000000   0.000000   0.000000
     H  226   0.000000   0.000000   0.000000   0.000000   0.000000   0.000000
     H  227   0.000000   0.000002   0.000000   0.000000   0.000002   0.000004
     H  228   0.000000   0.000001   0.000000   0.000000   0.000037   0.000004
     H  229   0.000000   0.000000   0.000000   0.000000   0.000000   0.000000
     H  230   0.000000   0.000000   0.000000   0.000000   0.000000   0.000000
     H  231   0.000000   0.000000   0.000000   0.000000   0.000000   0.000000
     H  232   0.000000   0.000000   0.000000   0.000000   0.000000   0.000000
     H  233   0.000000   0.000000   0.000000   0.000000   0.000000   0.000000
     H  234   0.000000   0.000000   0.000000   0.000000   0.000000   0.000000
     H  235   0.000000   0.000000   0.000000   0.000000   0.000000   0.000000
     H  236   0.000000   0.000000   0.000000   0.000000   0.000000   0.000000
     H  237   0.000000   0.000000   0.000000   0.000003   0.000000   0.000000
     H  238   0.000000   0.000000   0.000000   0.000000   0.000000   0.000000
     H  239   0.000000   0.000000   0.000058   0.000411   0.000000   0.000000
     H  240   0.000000   0.000000   0.000000   0.000000   0.000000   0.000000
     H  241   0.000000   0.000000   0.000000   0.000001   0.000000   0.000000
     H  242   0.000000   0.000000   0.000000   0.000000   0.000001   0.000009
     H  243   0.000000   0.000000   0.000000   0.000000   0.000000   0.000000
     H  244   0.000000   0.000000   0.000000   0.000000   0.000000   0.000000
     H  245   0.000000   0.000000   0.000000   0.000000   0.000000   0.000000
     H  246   0.000000   0.000000   0.000000   0.000000   0.000000   0.000000
     H  247   0.000000   0.000000   0.000000   0.000000   0.000000   0.000001
     H  248   0.000000   0.000000   0.000000   0.000000   0.000000   0.000001
     H  249   0.000000   0.000001   0.000000   0.000000   0.000000   0.000036
     H  250   0.000000   0.000000   0.000000   0.000005   0.000000   0.000000
     H  251   0.000000   0.000000   0.000000   0.000003   0.000000   0.000000
     H  252   0.000000   0.000000   0.000000   0.000000   0.000000   0.000000


                  C 19       C 20       C 21       C 22       C 23       C 24
 ------------------------------------------------------------------------------
     H  253   0.000000   0.000000   0.000000   0.000000   0.000000   0.000000
     H  254   0.000000   0.000000   0.000000   0.000000   0.000000   0.000000
     H  255   0.000001   0.000001   0.000027   0.000003   0.000000   0.000000
     H  256   0.000000   0.000000   0.000000   0.000000   0.000000   0.000000
     H  257   0.000000   0.000000   0.000000   0.000000   0.000000   0.000000
     H  258   0.000000   0.000000   0.000000   0.000000   0.000000   0.000000
     H  259   0.000000   0.000000   0.000000   0.000000   0.000000   0.000000
     H  260   0.000000   0.000000   0.000000   0.000000   0.000000   0.000000
     H  261   0.000000   0.000000   0.000000   0.000000   0.000000   0.000000
     H  262   0.000000   0.000000   0.000000   0.000000   0.000000   0.000000
     H  263   0.000000   0.000000   0.000000   0.000000   0.000000   0.000000
     H  264   0.000000   0.000000   0.000000   0.000000   0.000000   0.000000
     H  265   0.000000   0.000000   0.000000   0.000000   0.000000   0.000000
     H  266   0.000000   0.000000   0.000000   0.000000   0.000000   0.000000
     H  267   0.000000   0.000000   0.000000   0.000000   0.000000   0.000000
     H  268   0.000000   0.000000   0.000000   0.000000   0.000000   0.000000
     H  269   0.000000   0.000000   0.000000   0.000000   0.000000   0.000000
     H  270   0.000000   0.000000   0.000000   0.000000   0.000000   0.000000
     H  271   0.000000   0.000000   0.000000   0.000000   0.000000   0.000000
     H  272   0.000000   0.000000   0.000000   0.000000   0.000000   0.000000
     H  273   0.000000   0.000000   0.000000   0.000000   0.000000   0.000000
     H  274   0.000000   0.000000   0.000000   0.000000   0.000000   0.000000
     H  275   0.000000   0.000000   0.000000   0.000000   0.000000   0.000000
     H  276   0.000000   0.000000   0.000000   0.000000   0.000000   0.000000
     H  277   0.000000   0.000000   0.000000   0.000120   0.000000   0.000000
     H  278   0.000000   0.000000   0.000000   0.000014   0.000000   0.000000
     H  279   0.000000   0.000000   0.000001   0.000030   0.000000   0.000000
     H  280   0.000001   0.000004   0.000248   0.009962   0.000000   0.000000
     H  281   0.000004   0.000001   0.003092   0.005520   0.000000   0.000000
     H  282   0.000000   0.000001   0.000000   0.000000   0.000009   0.000118
     H  283   0.000000   0.000000   0.000000   0.000000   0.000000   0.000003
     H  284   0.000005   0.000008   0.000000   0.000000   0.000115   0.000243
     H  285   0.000000   0.000001   0.000000   0.000000   0.000003   0.000017
     H  286   0.000000   0.000001   0.000000   0.000000   0.000002   0.000009
     H  287   0.000034   0.000035   0.000000   0.000000   0.002203   0.004179
     H  288   0.000000   0.000000   0.000000   0.000000   0.000000   0.000009
     H  289   0.000001   0.000001   0.000000   0.000000   0.000024   0.000143
     H  290   0.000000   0.000000   0.000000   0.000000   0.000000   0.000000
     H  291   0.000000   0.000000   0.000000   0.000000   0.000000   0.000000
     H  292   0.000000   0.000000   0.000000   0.000000   0.000000   0.000000
     H  293   0.000000   0.000000   0.000000   0.000000   0.000000   0.000000
     H  294   0.000000   0.000000   0.000000   0.000000   0.000000   0.000000


                  C 25       C 26       C 27       C 28       C 29       C 30
 ------------------------------------------------------------------------------
     C   25   3.945566
     C   26   1.450560   3.941653
     C   27   0.007294   1.349207   3.946865
     C   28   1.280985   0.038064   0.097025   3.585337
     C   29   0.122702   0.007641   1.440222   0.009229   3.945191
     C   30   0.008635   0.897821   0.007986   0.004821   0.004480   3.954617
     C   31   0.002966   0.002217   0.002780   0.002849   0.000335   0.985371
     C   32   0.000060   0.000092   0.000023   0.000238   0.000029   0.000052
     C   33   0.004520   0.002905   0.001685   0.027836   0.003477   0.005399
     C   34   0.000178   0.001331   0.000120   0.000409   0.000063   0.008553
     C   35   0.002408   0.001213   0.000220   0.017918   0.002088   0.002046
     C   36   0.002936   0.001611   0.000327   0.021230   0.002469   0.006026
     C   37   0.043313   0.030482   0.007978   0.285847   0.032599   1.022474
     C   38   0.001812   0.005631   0.000336   0.002481   0.000441   0.009868
     C   39   0.000003   0.000003   0.000005   0.000062   0.000012   0.000001
     C   40   0.000015   0.000009   0.000001   0.000118   0.000014   0.000005
     C   41   0.000043   0.000026   0.000003   0.000309   0.000037   0.000017
     C   42   0.000004   0.000002   0.000005   0.000017   0.000026   0.000001
     C   43   0.000498   0.000290   0.000037   0.003630   0.000412   0.000174
     C   44   0.000070   0.000085   0.000009   0.000399   0.000048   0.000436
     C   45   0.019986   0.010901   0.001453   0.142407   0.015703   0.011804
     C   46   0.000038   0.000002   0.000001   0.000067   0.000006   0.000002
     C   47   0.000013   0.000002   0.000001   0.000005   0.000001   0.000001
     C   48   0.000012   0.000006   0.000001   0.000051   0.000007   0.000003
     C   49   0.000042   0.000005   0.000004   0.000051   0.000001   0.000000
     C   50   0.000003   0.000001   0.000000   0.000005   0.000000   0.000000
     C   51   0.000002   0.000001   0.000000   0.000011   0.000001   0.000001
     C   52   0.000626   0.000304   0.000041   0.004135   0.000456   0.000249
     C   53   0.000001   0.000000   0.000000   0.000004   0.000000   0.000000
     C   54   0.000000   0.000000   0.000000   0.000002   0.000000   0.000000
     C   55   0.000011   0.000007   0.000001   0.000089   0.000010   0.000004
     C   56   0.000000   0.000000   0.000000   0.000000   0.000000   0.000000
     C   57   0.000001   0.000000   0.000000   0.000005   0.000001   0.000000
     C   58   0.000007   0.000003   0.000000   0.000033   0.000004   0.000001
     C   59   0.000002   0.000001   0.000000   0.000014   0.000002   0.000000
     C   60   0.000000   0.000000   0.000000   0.000001   0.000000   0.000000
     C   61   0.000000   0.000000   0.000000   0.000000   0.000000   0.000000
     C   62   0.000000   0.000000   0.000000   0.000002   0.000000   0.000000
     C   63   0.000000   0.000000   0.000000   0.000000   0.000000   0.000000
     C   64   0.000000   0.000000   0.000000   0.000000   0.000000   0.000000
     C   65   0.000001   0.000001   0.000000   0.000011   0.000001   0.000000
     C   66   0.000001   0.000000   0.000000   0.000004   0.000000   0.000000
     C   67   0.000000   0.000000   0.000000   0.000000   0.000000   0.000000
     C   68   0.000000   0.000000   0.000000   0.000000   0.000000   0.000000
     C   69   0.000000   0.000000   0.000000   0.000000   0.000000   0.000000
     C   70   0.000000   0.000000   0.000000   0.000000   0.000000   0.000000


                  C 25       C 26       C 27       C 28       C 29       C 30
 ------------------------------------------------------------------------------
     C   71   0.000000   0.000000   0.000000   0.000000   0.000000   0.000000
     C   72   0.000000   0.000000   0.000000   0.000000   0.000000   0.000000
     C   73   0.000000   0.000000   0.000000   0.000000   0.000000   0.000000
     C   74   0.000000   0.000000   0.000000   0.000000   0.000000   0.000000
     C   75   0.000000   0.000000   0.000000   0.000000   0.000000   0.000000
     C   76   0.000000   0.000000   0.000000   0.000000   0.000000   0.000000
     C   77   0.000000   0.000000   0.000000   0.000000   0.000000   0.000000
     C   78   0.000000   0.000000   0.000000   0.000000   0.000000   0.000000
     C   79   0.000000   0.000000   0.000000   0.000000   0.000000   0.000000
     C   80   0.000000   0.000000   0.000000   0.000000   0.000000   0.000000
     C   81   0.000000   0.000000   0.000000   0.000000   0.000000   0.000000
     C   82   0.000000   0.000000   0.000000   0.000000   0.000000   0.000000
     C   83   0.000000   0.000000   0.000000   0.000000   0.000000   0.000000
     C   84   0.000000   0.000000   0.000000   0.000000   0.000000   0.000000
     C   85   0.000000   0.000000   0.000000   0.000000   0.000000   0.000000
     C   86   0.000000   0.000000   0.000000   0.000000   0.000000   0.000000
     C   87   0.000000   0.000000   0.000000   0.000000   0.000000   0.000000
     C   88   0.000000   0.000001   0.000000   0.000000   0.000000   0.000000
     C   89   0.000000   0.000003   0.000001   0.000001   0.000000   0.000019
     C   90   0.000000   0.000000   0.000000   0.000000   0.000000   0.000000
     C   91   0.000000   0.000000   0.000000   0.000000   0.000000   0.000000
     C   92   0.000000   0.000000   0.000000   0.000000   0.000000   0.000000
     C   93   0.000000   0.000000   0.000000   0.000000   0.000000   0.000000
     C   94   0.000000   0.000000   0.000000   0.000000   0.000000   0.000000
     C   95   0.000000   0.000000   0.000000   0.000000   0.000000   0.000000
     C   96   0.000000   0.000000   0.000000   0.000000   0.000000   0.000000
     C   97   0.000000   0.000000   0.000000   0.000000   0.000000   0.000000
     C   98   0.000000   0.000000   0.000000   0.000000   0.000000   0.000001
     C   99   0.000000   0.000000   0.000000   0.000000   0.000000   0.000000
     C  100   0.000000   0.000000   0.000000   0.000000   0.000000   0.000000
     C  101   0.000000   0.000000   0.000000   0.000000   0.000000   0.000000
     C  102   0.000000   0.000000   0.000000   0.000000   0.000000   0.000000
     C  103   0.000000   0.000000   0.000000   0.000000   0.000000   0.000000
     C  104   0.000002   0.000000   0.000004   0.000000   0.000000   0.000000
     C  105   0.000012   0.000000   0.000022   0.000000   0.000005   0.000000
     C  106   0.000191   0.004712   0.009686   0.008561   1.016720   0.000303
     C  107   0.006745   0.000347   0.017372   0.000280   0.005681   0.000067
     C  108   0.000010   0.000075   0.000375   0.000045   0.005068   0.000009
     C  109   0.005577   0.000377   0.020959   0.000432   0.005644   0.000036
     C  110   0.003853   0.000035   0.007595   0.000021   0.000155   0.000005
     C  111   0.000004   0.000000   0.000021   0.000001   0.000137   0.000000
     C  112   0.000071   0.000001   0.000132   0.000000   0.000004   0.000000
     C  113   0.000000   0.000000   0.000000   0.000000   0.000000   0.000000
     C  114   0.000002   0.000000   0.000003   0.000000   0.000000   0.000000
     C  115   0.000001   0.000000   0.000001   0.000000   0.000000   0.000000
     C  116   0.000000   0.000000   0.000000   0.000000   0.000000   0.000000
     C  117   0.000000   0.000000   0.000000   0.000000   0.000000   0.000000


                  C 25       C 26       C 27       C 28       C 29       C 30
 ------------------------------------------------------------------------------
     C  118   0.000016   0.000000   0.000027   0.000000   0.000006   0.000000
     C  119   0.000072   0.000000   0.000132   0.000000   0.000008   0.000000
     C  120   0.000000   0.000000   0.000000   0.000002   0.000000   0.000000
     C  121   0.000000   0.000000   0.000000   0.000000   0.000000   0.000000
     C  122   0.000001   0.000000   0.000000   0.000002   0.000000   0.000000
     C  123   0.000000   0.000000   0.000000   0.000000   0.000000   0.000000
     C  124   0.000000   0.000000   0.000000   0.000000   0.000000   0.000000
     C  125   0.000001   0.000000   0.000002   0.000000   0.000000   0.000000
     C  126   0.000000   0.000000   0.000000   0.000000   0.000000   0.000000
     C  127   0.000000   0.000000   0.000000   0.000000   0.000000   0.000000
     C  128   0.000000   0.000000   0.000000   0.000000   0.000000   0.000000
     C  129   0.000000   0.000000   0.000000   0.000000   0.000000   0.000000
     C  130   0.000000   0.000000   0.000000   0.000000   0.000000   0.000000
     C  131   0.000000   0.000000   0.000000   0.000000   0.000000   0.000000
     C  132   0.000000   0.000000   0.000000   0.000000   0.000000   0.000000
     C  133   0.000001   0.000000   0.000001   0.000003   0.000001   0.000001
     C  134   0.000000   0.000000   0.000000   0.000001   0.000000   0.000000
     C  135   0.000000   0.000001   0.000000   0.000000   0.000000   0.000000
     C  136   0.000000   0.000004   0.000000   0.000000   0.000000   0.000000
     C  137   0.000000   0.000002   0.000000   0.000000   0.000000   0.000001
     C  138   0.000000   0.000003   0.000000   0.000000   0.000000   0.000000
     C  139   0.000003   0.000068   0.000007   0.000004   0.000000   0.000005
     C  140   0.000000   0.000004   0.000000   0.000002   0.000000   0.000013
     C  141   0.000082   0.001664   0.000161   0.000074   0.000008   0.000342
     C  142   0.000000   0.000000   0.000000   0.000000   0.000000   0.000000
     C  143   0.000000   0.000000   0.000000   0.000000   0.000000   0.000000
     C  144   0.000000   0.000000   0.000000   0.000000   0.000000   0.000000
     C  145   0.000000   0.000000   0.000000   0.000000   0.000000   0.000000
     C  146   0.000000   0.000000   0.000000   0.000000   0.000000   0.000000
     C  147   0.000000   0.000000   0.000000   0.000000   0.000000   0.000000
     C  148   0.000000   0.000000   0.000000   0.000000   0.000000   0.000000
     C  149   0.000000   0.000000   0.000000   0.000000   0.000000   0.000000
     C  150   0.000000   0.000000   0.000000   0.000000   0.000000   0.000000
     C  151   0.000000   0.000000   0.000000   0.000000   0.000000   0.000000
     C  152   0.000000   0.000000   0.000000   0.000000   0.000000   0.000000
     C  153   0.000000   0.000000   0.000000   0.000000   0.000000   0.000000
     C  154   0.000000   0.000000   0.000000   0.000000   0.000000   0.000000
     C  155   0.000000   0.000000   0.000000   0.000000   0.000000   0.000000
     C  156   0.000000   0.000000   0.000000   0.000000   0.000000   0.000000
     C  157   0.000000   0.000000   0.000000   0.000000   0.000000   0.000000
     C  158   0.000000   0.000000   0.000000   0.000000   0.000000   0.000000
     C  159   0.000000   0.000000   0.000000   0.000000   0.000000   0.000000
     C  160   0.000000   0.000000   0.000000   0.000000   0.000000   0.000000
     C  161   0.000000   0.000000   0.000000   0.000000   0.000000   0.000000
     C  162   0.000000   0.000000   0.000000   0.000000   0.000000   0.000000
     N  163   0.000001   0.000000   0.000000   0.000000   0.000000   0.000000
     N  164   0.000000   0.000000   0.000000   0.000000   0.000000   0.000000


                  C 25       C 26       C 27       C 28       C 29       C 30
 ------------------------------------------------------------------------------
     N  165   0.017450   0.102829   0.018503   1.624211   1.255610   0.000522
     N  166   0.000079   0.000099   0.000012   0.000561   0.000066   0.000405
     N  167   0.000004   0.000003   0.000001   0.000031   0.000005   0.000005
     N  168   0.000015   0.000004   0.000001   0.000018   0.000003   0.000001
     N  169   0.000001   0.000001   0.000000   0.000008   0.000001   0.000000
     N  170   0.000000   0.000000   0.000000   0.000001   0.000000   0.000000
     N  171   0.000000   0.000000   0.000000   0.000000   0.000000   0.000000
     N  172   0.000000   0.000000   0.000000   0.000000   0.000000   0.000000
     N  173   0.000000   0.000000   0.000000   0.000000   0.000000   0.000000
     N  174   0.000000   0.000000   0.000000   0.000000   0.000000   0.000000
     N  175   0.000026   0.000042   0.000477   0.000152   0.005316   0.000003
     N  176   0.000000   0.000000   0.000000   0.000000   0.000000   0.000000
     N  177   0.000000   0.000000   0.000000   0.000003   0.000000   0.000000
     N  178   0.000000   0.000000   0.000000   0.000000   0.000000   0.000000
     N  179   0.000000   0.000001   0.000000   0.000000   0.000000   0.000000
     N  180   0.000000   0.000000   0.000000   0.000000   0.000000   0.000000
     N  181   0.000000   0.000000   0.000000   0.000000   0.000000   0.000000
     N  182   0.000000   0.000000   0.000000   0.000000   0.000000   0.000000
     H  183   0.000000   0.000000   0.000000   0.000000   0.000000   0.000000
     H  184   0.000000   0.000000   0.000000   0.000000   0.000000   0.000000
     H  185   0.000000   0.000000   0.000000   0.000000   0.000000   0.000000
     H  186   0.000000   0.000000   0.000000   0.000000   0.000000   0.000000
     H  187   0.000000   0.000000   0.000000   0.000000   0.000000   0.000000
     H  188   0.000000   0.000000   0.000000   0.000000   0.000000   0.000000
     H  189   0.000000   0.000000   0.000000   0.000000   0.000000   0.000000
     H  190   0.000000   0.000001   0.000000   0.000000   0.000000   0.000000
     H  191   0.000000   0.000000   0.000000   0.000000   0.000000   0.000000
     H  192   0.000000   0.000001   0.000003   0.000000   0.000000   0.000008
     H  193   0.000003   0.000003   0.000006   0.000018   0.000002   0.000505
     H  194   0.000006   0.000006   0.000004   0.000002   0.000000   0.000082
     H  195   0.000000   0.000002   0.000000   0.000000   0.000000   0.000001
     H  196   0.000000   0.000000   0.000000   0.000000   0.000000   0.000000
     H  197   0.951723   0.007043   0.004737   0.004854   0.000089   0.001686
     H  198   0.005013   0.001287   0.004225   0.002512   0.000306   0.936939
     H  199   0.000113   0.000312   0.000083   0.000013   0.000001   0.006883
     H  200   0.003659   0.005378   0.940369   0.000672   0.004631   0.001752
     H  201   0.000118   0.002770   0.001389   0.000043   0.000035   0.000449
     H  202   0.000016   0.000007   0.000008   0.000108   0.000016   0.000006
     H  203   0.000002   0.000001   0.000002   0.000001   0.000001   0.000004
     H  204   0.000098   0.000042   0.000032   0.000565   0.000061   0.001492
     H  205   0.000011   0.000006   0.000002   0.000079   0.000010   0.000006
     H  206   0.000003   0.000002   0.000000   0.000018   0.000002   0.000001
     H  207   0.000002   0.000001   0.000000   0.000010   0.000002   0.000001
     H  208   0.000000   0.000001   0.000001   0.000060   0.000001   0.000000
     H  209   0.000000   0.000000   0.000000   0.000003   0.000001   0.000000
     H  210   0.000001   0.000000   0.000000   0.000000   0.000000   0.000015
     H  211   0.000011   0.000002   0.000001   0.000028   0.000003   0.000045


                  C 25       C 26       C 27       C 28       C 29       C 30
 ------------------------------------------------------------------------------
     H  212   0.000002   0.000000   0.000000   0.000003   0.000000   0.000000
     H  213   0.000006   0.000001   0.000000   0.000173   0.000001   0.000000
     H  214   0.000032   0.000018   0.000003   0.000249   0.000028   0.000021
     H  215   0.000003   0.000001   0.000000   0.000014   0.000002   0.000001
     H  216   0.000000   0.000000   0.000000   0.000000   0.000000   0.000000
     H  217   0.000000   0.000000   0.000000   0.000000   0.000000   0.000000
     H  218   0.000000   0.000000   0.000000   0.000001   0.000000   0.000000
     H  219   0.000000   0.000000   0.000000   0.000000   0.000000   0.000000
     H  220   0.000000   0.000000   0.000000   0.000000   0.000000   0.000000
     H  221   0.000000   0.000000   0.000000   0.000000   0.000000   0.000000
     H  222   0.000000   0.000000   0.000000   0.000000   0.000000   0.000000
     H  223   0.000000   0.000000   0.000000   0.000000   0.000000   0.000000
     H  224   0.000000   0.000000   0.000000   0.000000   0.000000   0.000000
     H  225   0.000000   0.000000   0.000000   0.000000   0.000000   0.000000
     H  226   0.000000   0.000000   0.000000   0.000000   0.000000   0.000000
     H  227   0.000000   0.000000   0.000000   0.000000   0.000000   0.000000
     H  228   0.000000   0.000000   0.000000   0.000000   0.000000   0.000000
     H  229   0.000000   0.000000   0.000000   0.000000   0.000000   0.000000
     H  230   0.000000   0.000000   0.000000   0.000000   0.000000   0.000000
     H  231   0.000000   0.000000   0.000000   0.000000   0.000000   0.000000
     H  232   0.000000   0.000000   0.000000   0.000000   0.000000   0.000000
     H  233   0.000000   0.000000   0.000000   0.000000   0.000000   0.000000
     H  234   0.000000   0.000000   0.000000   0.000000   0.000000   0.000000
     H  235   0.000000   0.000000   0.000000   0.000000   0.000000   0.000000
     H  236   0.000000   0.000000   0.000000   0.000000   0.000000   0.000000
     H  237   0.000000   0.000000   0.000000   0.000000   0.000000   0.000000
     H  238   0.000000   0.000000   0.000000   0.000000   0.000000   0.000000
     H  239   0.000000   0.000000   0.000000   0.000000   0.000000   0.000000
     H  240   0.000000   0.000000   0.000000   0.000000   0.000000   0.000000
     H  241   0.000000   0.000000   0.000000   0.000000   0.000000   0.000000
     H  242   0.000000   0.000000   0.000000   0.000000   0.000000   0.000000
     H  243   0.000000   0.000000   0.000000   0.000000   0.000000   0.000000
     H  244   0.000000   0.000000   0.000000   0.000000   0.000000   0.000000
     H  245   0.000000   0.000000   0.000000   0.000000   0.000000   0.000000
     H  246   0.000000   0.000000   0.000000   0.000000   0.000000   0.000000
     H  247   0.000000   0.000000   0.000000   0.000000   0.000000   0.000000
     H  248   0.000000   0.000000   0.000000   0.000000   0.000000   0.000000
     H  249   0.000000   0.000000   0.000000   0.000000   0.000000   0.000000
     H  250   0.000000   0.000000   0.000001   0.000000   0.000000   0.000000
     H  251   0.000001   0.000000   0.000001   0.000000   0.000000   0.000000
     H  252   0.000000   0.000000   0.000000   0.000000   0.000000   0.000000
     H  253   0.000000   0.000008   0.000071   0.000007   0.000322   0.000002
     H  254   0.000008   0.000013   0.000062   0.000038   0.001505   0.000002
     H  255   0.000001   0.000038   0.000664   0.000029   0.001051   0.000001
     H  256   0.000000   0.000000   0.000003   0.000000   0.000002   0.000000
     H  257   0.000001   0.000000   0.000001   0.000000   0.000000   0.000000
     H  258   0.000000   0.000000   0.000000   0.000000   0.000000   0.000000


                  C 25       C 26       C 27       C 28       C 29       C 30
 ------------------------------------------------------------------------------
     H  259   0.000000   0.000000   0.000000   0.000001   0.000000   0.000000
     H  260   0.000000   0.000000   0.000001   0.000000   0.000000   0.000000
     H  261   0.000000   0.000000   0.000000   0.000000   0.000000   0.000000
     H  262   0.000000   0.000000   0.000000   0.000000   0.000000   0.000000
     H  263   0.000000   0.000000   0.000000   0.000000   0.000000   0.000000
     H  264   0.000000   0.000000   0.000000   0.000000   0.000000   0.000000
     H  265   0.000000   0.000000   0.000000   0.000000   0.000000   0.000000
     H  266   0.000000   0.000000   0.000000   0.000000   0.000000   0.000000
     H  267   0.000000   0.000000   0.000000   0.000000   0.000000   0.000000
     H  268   0.000000   0.000000   0.000000   0.000000   0.000000   0.000000
     H  269   0.000000   0.000000   0.000000   0.000000   0.000000   0.000000
     H  270   0.000000   0.000000   0.000000   0.000000   0.000000   0.000000
     H  271   0.000000   0.000000   0.000000   0.000000   0.000000   0.000000
     H  272   0.000000   0.000000   0.000000   0.000000   0.000000   0.000000
     H  273   0.000000   0.000000   0.000000   0.000000   0.000000   0.000000
     H  274   0.000000   0.000000   0.000000   0.000001   0.000000   0.000001
     H  275   0.000000   0.000000   0.000000   0.000000   0.000000   0.000000
     H  276   0.000000   0.000000   0.000000   0.000000   0.000000   0.000000
     H  277   0.000000   0.000000   0.000000   0.000000   0.000000   0.000000
     H  278   0.000000   0.000000   0.000000   0.000000   0.000000   0.000000
     H  279   0.000000   0.000000   0.000000   0.000000   0.000000   0.000000
     H  280   0.000002   0.000028   0.000003   0.000001   0.000000   0.000004
     H  281   0.000000   0.000000   0.000000   0.000001   0.000000   0.000059
     H  282   0.000000   0.000000   0.000000   0.000000   0.000000   0.000000
     H  283   0.000000   0.000000   0.000000   0.000000   0.000000   0.000000
     H  284   0.000000   0.000000   0.000000   0.000000   0.000000   0.000000
     H  285   0.000000   0.000000   0.000000   0.000000   0.000000   0.000000
     H  286   0.000000   0.000000   0.000000   0.000000   0.000000   0.000000
     H  287   0.000000   0.000000   0.000000   0.000000   0.000000   0.000000
     H  288   0.000000   0.000000   0.000000   0.000000   0.000000   0.000000
     H  289   0.000000   0.000000   0.000000   0.000000   0.000000   0.000000
     H  290   0.000000   0.000000   0.000000   0.000000   0.000000   0.000000
     H  291   0.000000   0.000000   0.000000   0.000000   0.000000   0.000000
     H  292   0.000000   0.000000   0.000000   0.000000   0.000000   0.000000
     H  293   0.000000   0.000000   0.000000   0.000000   0.000000   0.000000
     H  294   0.000000   0.000000   0.000000   0.000000   0.000000   0.000000


                  C 31       C 32       C 33       C 34       C 35       C 36
 ------------------------------------------------------------------------------
     C   31   3.947452
     C   32   0.000545   3.954671
     C   33   0.001509   1.433331   3.943041
     C   34   0.002615   0.004809   1.356374   3.962779
     C   35   0.000190   1.410361   0.008604   0.108585   3.939916
     C   36   0.001060   0.110326   0.005714   1.332259   0.005078   3.932410
     C   37   0.007467   0.005446   0.006546   1.078561   0.000423   0.008065
     C   38   0.003851   0.000358   0.008930   0.007522   0.002752   0.008930
     C   39   0.000000   0.000000   0.000001   0.000001   0.000001   0.000003
     C   40   0.000001   0.000000   0.000002   0.000004   0.000001   0.000003
     C   41   0.000002   0.000001   0.000005   0.000015   0.000002   0.000011
     C   42   0.000000   0.000000   0.000001   0.000002   0.000001   0.000062
     C   43   0.000025   0.000003   0.000027   0.000179   0.000009   0.000061
     C   44   0.000063   0.000021   0.000072   0.000102   0.000030   0.000097
     C   45   0.001724   0.000408   0.001032   0.011767   0.000396   0.002826
     C   46   0.000000   0.000002   0.000003   0.000008   0.000000   0.000001
     C   47   0.000000   0.000002   0.000002   0.000004   0.000001   0.000005
     C   48   0.000001   0.000012   0.000008   0.000015   0.000013   0.000042
     C   49   0.000000   0.000002   0.000009   0.000001   0.000005   0.000004
     C   50   0.000000   0.000207   0.000117   0.000009   0.000141   0.000022
     C   51   0.000000   0.000000   0.000001   0.000002   0.000001   0.000002
     C   52   0.000073   0.000005   0.000055   0.000192   0.000029   0.000070
     C   53   0.000000   0.000000   0.000000   0.000000   0.000000   0.000000
     C   54   0.000000   0.000000   0.000000   0.000000   0.000000   0.000000
     C   55   0.000002   0.000000   0.000001   0.000002   0.000001   0.000003
     C   56   0.000000   0.000000   0.000000   0.000000   0.000000   0.000000
     C   57   0.000000   0.000000   0.000000   0.000000   0.000000   0.000000
     C   58   0.000001   0.000000   0.000000   0.000001   0.000000   0.000002
     C   59   0.000000   0.000000   0.000000   0.000002   0.000001   0.000012
     C   60   0.000000   0.000000   0.000000   0.000000   0.000000   0.000000
     C   61   0.000000   0.000000   0.000000   0.000000   0.000000   0.000000
     C   62   0.000000   0.000000   0.000000   0.000000   0.000000   0.000000
     C   63   0.000000   0.000000   0.000000   0.000000   0.000000   0.000000
     C   64   0.000000   0.000000   0.000000   0.000000   0.000000   0.000000
     C   65   0.000000   0.000000   0.000000   0.000000   0.000000   0.000000
     C   66   0.000000   0.000000   0.000000   0.000000   0.000000   0.000000
     C   67   0.000000   0.000000   0.000000   0.000000   0.000004   0.000001
     C   68   0.000000   0.000000   0.000000   0.000000   0.000000   0.000000
     C   69   0.000000   0.000000   0.000000   0.000000   0.000000   0.000000
     C   70   0.000000   0.000000   0.000000   0.000000   0.000000   0.000000
     C   71   0.000000   0.000000   0.000000   0.000000   0.000000   0.000000
     C   72   0.000000   0.000000   0.000000   0.000000   0.000000   0.000000
     C   73   0.000000   0.000000   0.000000   0.000000   0.000000   0.000000
     C   74   0.000000   0.000000   0.000000   0.000000   0.000000   0.000000
     C   75   0.000000   0.000000   0.000000   0.000000   0.000000   0.000000
     C   76   0.000000   0.000000   0.000000   0.000000   0.000000   0.000000


                  C 31       C 32       C 33       C 34       C 35       C 36
 ------------------------------------------------------------------------------
     C   77   0.000000   0.000000   0.000000   0.000000   0.000000   0.000000
     C   78   0.000000   0.000000   0.000000   0.000000   0.000014   0.000000
     C   79   0.000000   0.000000   0.000000   0.000000   0.000000   0.000000
     C   80   0.000000   0.000000   0.000000   0.000000   0.000000   0.000000
     C   81   0.000000   0.000000   0.000000   0.000000   0.000000   0.000000
     C   82   0.000001   0.000000   0.000000   0.000000   0.000000   0.000000
     C   83   0.000005   0.000000   0.000000   0.000000   0.000000   0.000000
     C   84   0.000001   0.000000   0.000000   0.000000   0.000000   0.000000
     C   85   0.000000   0.000000   0.000000   0.000000   0.000000   0.000000
     C   86   0.000000   0.000000   0.000000   0.000000   0.000000   0.000000
     C   87   0.000001   0.000000   0.000000   0.000000   0.000000   0.000000
     C   88   0.000031   0.000000   0.000000   0.000000   0.000000   0.000000
     C   89   0.000337   0.000000   0.000000   0.000001   0.000000   0.000000
     C   90   0.000000   0.000000   0.000000   0.000000   0.000000   0.000000
     C   91   0.000000   0.000000   0.000000   0.000000   0.000000   0.000000
     C   92   0.000002   0.000000   0.000000   0.000000   0.000000   0.000000
     C   93   0.000001   0.000000   0.000000   0.000000   0.000000   0.000000
     C   94   0.000000   0.000000   0.000000   0.000000   0.000000   0.000000
     C   95   0.000000   0.000000   0.000000   0.000000   0.000000   0.000000
     C   96   0.000000   0.000000   0.000000   0.000000   0.000000   0.000000
     C   97   0.000003   0.000000   0.000000   0.000000   0.000000   0.000000
     C   98   0.000022   0.000000   0.000000   0.000000   0.000000   0.000000
     C   99   0.000000   0.000000   0.000000   0.000000   0.000000   0.000000
     C  100   0.000000   0.000000   0.000000   0.000000   0.000000   0.000000
     C  101   0.000000   0.000000   0.000000   0.000000   0.000000   0.000000
     C  102   0.000000   0.000000   0.000000   0.000000   0.000000   0.000000
     C  103   0.000000   0.000000   0.000000   0.000000   0.000000   0.000000
     C  104   0.000001   0.000000   0.000000   0.000000   0.000000   0.000000
     C  105   0.000003   0.000000   0.000000   0.000000   0.000000   0.000007
     C  106   0.000011   0.000001   0.000030   0.000003   0.000019   0.000022
     C  107   0.000007   0.000000   0.000045   0.000001   0.000025   0.000031
     C  108   0.000000   0.000000   0.000001   0.000002   0.000001   0.000086
     C  109   0.000058   0.000001   0.000060   0.000001   0.000035   0.000042
     C  110   0.000001   0.000000   0.000010   0.000000   0.000004   0.000006
     C  111   0.000000   0.000000   0.000000   0.000000   0.000000   0.000010
     C  112   0.000001   0.000000   0.000000   0.000000   0.000000   0.000000
     C  113   0.000000   0.000000   0.000000   0.000000   0.000000   0.000000
     C  114   0.000000   0.000000   0.000000   0.000000   0.000000   0.000000
     C  115   0.000000   0.000000   0.000000   0.000000   0.000000   0.000000
     C  116   0.000000   0.000000   0.000000   0.000000   0.000000   0.000000
     C  117   0.000000   0.000000   0.000000   0.000000   0.000000   0.000000
     C  118   0.000000   0.000000   0.000000   0.000000   0.000000   0.000000
     C  119   0.000000   0.000000   0.000000   0.000000   0.000000   0.000000
     C  120   0.000000   0.000000   0.000000   0.000000   0.000000   0.000000
     C  121   0.000000   0.000000   0.000000   0.000000   0.000000   0.000000
     C  122   0.000000   0.000000   0.000000   0.000000   0.000001   0.000000
     C  123   0.000000   0.000000   0.000000   0.000000   0.000000   0.000000


                  C 31       C 32       C 33       C 34       C 35       C 36
 ------------------------------------------------------------------------------
     C  124   0.000000   0.000000   0.000000   0.000000   0.000001   0.000000
     C  125   0.000000   0.000000   0.000001   0.000000   0.000009   0.000008
     C  126   0.000000   0.000002   0.000001   0.000001   0.000027   0.000008
     C  127   0.000000   0.000000   0.000000   0.000000   0.000000   0.000000
     C  128   0.000000   0.000000   0.000000   0.000000   0.000000   0.000000
     C  129   0.000000   0.000000   0.000000   0.000000   0.000001   0.000001
     C  130   0.000000   0.000000   0.000000   0.000000   0.000000   0.000000
     C  131   0.000000   0.000001   0.000000   0.000001   0.000005   0.000006
     C  132   0.000000   0.000001   0.000001   0.000001   0.000010   0.000012
     C  133   0.000000   0.000029   0.000022   0.000037   0.000344   0.000328
     C  134   0.000000   0.000019   0.000033   0.000009   0.000432   0.000278
     C  135   0.000049   0.000000   0.000000   0.000000   0.000000   0.000000
     C  136   0.000130   0.000000   0.000000   0.000000   0.000000   0.000000
     C  137   0.000069   0.000000   0.000000   0.000000   0.000000   0.000000
     C  138   0.000105   0.000000   0.000000   0.000000   0.000000   0.000000
     C  139   0.002699   0.000000   0.000001   0.000000   0.000001   0.000001
     C  140   0.000575   0.000000   0.000001   0.000001   0.000000   0.000000
     C  141   0.078436   0.000013   0.000084   0.000060   0.000024   0.000038
     C  142   0.000000   0.000000   0.000000   0.000000   0.000000   0.000000
     C  143   0.000000   0.000000   0.000000   0.000000   0.000000   0.000000
     C  144   0.000000   0.000000   0.000000   0.000000   0.000000   0.000000
     C  145   0.000000   0.000000   0.000000   0.000000   0.000000   0.000000
     C  146   0.000000   0.000000   0.000000   0.000000   0.000000   0.000000
     C  147   0.000002   0.000000   0.000000   0.000000   0.000000   0.000000
     C  148   0.000000   0.000000   0.000000   0.000000   0.000000   0.000000
     C  149   0.000000   0.000000   0.000000   0.000000   0.000000   0.000000
     C  150   0.000000   0.000000   0.000000   0.000000   0.000000   0.000000
     C  151   0.000001   0.000000   0.000000   0.000000   0.000000   0.000000
     C  152   0.000000   0.000000   0.000000   0.000000   0.000000   0.000000
     C  153   0.000000   0.000000   0.000000   0.000000   0.000000   0.000000
     C  154   0.000000   0.000000   0.000000   0.000000   0.000000   0.000000
     C  155   0.000000   0.000000   0.000000   0.000000   0.000000   0.000000
     C  156   0.000000   0.000000   0.000000   0.000000   0.000000   0.000000
     C  157   0.000000   0.000000   0.000000   0.000000   0.000000   0.000000
     C  158   0.000000   0.000000   0.000000   0.000000   0.000000   0.000000
     C  159   0.000000   0.000000   0.000000   0.000000   0.000000   0.000000
     C  160   0.000000   0.000000   0.000000   0.000000   0.000000   0.000000
     C  161   0.000000   0.000000   0.000000   0.000000   0.000002   0.000003
     C  162   0.000000   0.000000   0.000001   0.000000   0.000006   0.000003
     N  163   0.000000   0.000000   0.000000   0.000000   0.000000   0.000000
     N  164   0.000000   0.000000   0.000000   0.000000   0.000000   0.000000
     N  165   0.000736   0.000062   0.006377   0.000154   0.004082   0.004737
     N  166   0.000118   0.013598   0.099022   0.015524   1.399945   1.456194
     N  167   0.000001   0.000000   0.000005   0.000012   0.000009   0.000563
     N  168   0.000000   0.000008   0.000020   0.000013   0.000002   0.000002
     N  169   0.000000   0.000000   0.000000   0.000000   0.000000   0.000000
     N  170   0.000000   0.000000   0.000000   0.000000   0.000000   0.000000


                  C 31       C 32       C 33       C 34       C 35       C 36
 ------------------------------------------------------------------------------
     N  171   0.000000   0.000000   0.000000   0.000000   0.000000   0.000000
     N  172   0.000000   0.000000   0.000000   0.000000   0.000001   0.000000
     N  173   0.000000   0.000000   0.000000   0.000000   0.000000   0.000000
     N  174   0.000000   0.000000   0.000000   0.000000   0.000000   0.000000
     N  175   0.000002   0.000000   0.000011   0.000000   0.000008   0.000010
     N  176   0.000000   0.000000   0.000000   0.000000   0.000000   0.000000
     N  177   0.000000   0.000000   0.000000   0.000000   0.000000   0.000000
     N  178   0.000000   0.000000   0.000000   0.000000   0.000000   0.000000
     N  179   0.000052   0.000000   0.000000   0.000000   0.000000   0.000000
     N  180   0.000000   0.000000   0.000000   0.000000   0.000000   0.000000
     N  181   0.000000   0.000000   0.000000   0.000000   0.000000   0.000000
     N  182   0.000000   0.000000   0.000000   0.000000   0.000000   0.000000
     H  183   0.000000   0.000000   0.000000   0.000000   0.000000   0.000000
     H  184   0.000000   0.000000   0.000000   0.000000   0.000000   0.000000
     H  185   0.000000   0.000000   0.000000   0.000000   0.000000   0.000000
     H  186   0.000000   0.000000   0.000000   0.000000   0.000000   0.000000
     H  187   0.000000   0.000000   0.000000   0.000000   0.000000   0.000000
     H  188   0.000001   0.000000   0.000000   0.000000   0.000000   0.000000
     H  189   0.000000   0.000000   0.000000   0.000000   0.000000   0.000000
     H  190   0.000025   0.000000   0.000000   0.000000   0.000000   0.000000
     H  191   0.000000   0.000000   0.000000   0.000000   0.000000   0.000000
     H  192   0.000016   0.000000   0.000000   0.000000   0.000000   0.000000
     H  193   0.003529   0.000001   0.000002   0.000001   0.000000   0.000000
     H  194   0.000134   0.000000   0.000000   0.000003   0.000000   0.000001
     H  195   0.000091   0.000000   0.000000   0.000000   0.000000   0.000000
     H  196   0.000005   0.000000   0.000000   0.000000   0.000000   0.000000
     H  197   0.000040   0.000002   0.000183   0.000005   0.000120   0.000158
     H  198   0.002169   0.000010   0.000067   0.004162   0.000031   0.000306
     H  199   0.944517   0.000022   0.002038   0.003497   0.000014   0.000105
     H  200   0.003240   0.000001   0.000171   0.000004   0.000109   0.000148
     H  201   0.000130   0.004756   0.953225   0.005236   0.004875   0.004200
     H  202   0.000007   0.961250   0.004398   0.005066   0.004762   0.000082
     H  203   0.000000   0.008024   0.004494   0.000044   0.953698   0.008290
     H  204   0.000005   0.000060   0.000322   0.004747   0.000051   0.000131
     H  205   0.000015   0.000065   0.003871   0.008864   0.008354   0.944768
     H  206   0.000000   0.000000   0.000000   0.000001   0.000000   0.000001
     H  207   0.000000   0.000000   0.000000   0.000001   0.000000   0.000000
     H  208   0.000000   0.000000   0.000000   0.000000   0.000000   0.000001
     H  209   0.000000   0.000000   0.000000   0.000000   0.000000   0.000001
     H  210   0.000001   0.000003   0.000007   0.000009   0.000002   0.000011
     H  211   0.000006   0.000004   0.000018   0.001356   0.000014   0.002145
     H  212   0.000000   0.000000   0.000000   0.000000   0.000000   0.000000
     H  213   0.000000   0.000000   0.000000   0.000000   0.000000   0.000000
     H  214   0.000007   0.000000   0.000004   0.000008   0.000003   0.000008
     H  215   0.000000   0.000000   0.000000   0.000001   0.000000   0.000001
     H  216   0.000000   0.000311   0.000060   0.000001   0.000079   0.000001
     H  217   0.000000   0.000003   0.000001   0.000005   0.000019   0.000034


                  C 31       C 32       C 33       C 34       C 35       C 36
 ------------------------------------------------------------------------------
     H  218   0.000000   0.000000   0.000000   0.000000   0.000000   0.000000
     H  219   0.000000   0.000000   0.000000   0.000000   0.000000   0.000000
     H  220   0.000000   0.000000   0.000000   0.000000   0.000000   0.000000
     H  221   0.000000   0.000000   0.000000   0.000000   0.000000   0.000003
     H  222   0.000000   0.000000   0.000000   0.000000   0.000000   0.000000
     H  223   0.000000   0.000000   0.000000   0.000000   0.000000   0.000000
     H  224   0.000000   0.000000   0.000000   0.000000   0.000000   0.000000
     H  225   0.000000   0.000000   0.000000   0.000000   0.000000   0.000000
     H  226   0.000000   0.000000   0.000000   0.000000   0.000001   0.000000
     H  227   0.000000   0.000000   0.000000   0.000000   0.000000   0.000000
     H  228   0.000000   0.000000   0.000000   0.000000   0.000000   0.000000
     H  229   0.000000   0.000000   0.000000   0.000000   0.000000   0.000000
     H  230   0.000000   0.000000   0.000000   0.000000   0.000000   0.000000
     H  231   0.000000   0.000000   0.000000   0.000000   0.000000   0.000000
     H  232   0.000000   0.000000   0.000000   0.000000   0.000000   0.000000
     H  233   0.000000   0.000000   0.000000   0.000000   0.000000   0.000000
     H  234   0.000000   0.000000   0.000000   0.000000   0.000000   0.000000
     H  235   0.000000   0.000000   0.000000   0.000000   0.000000   0.000000
     H  236   0.000000   0.000000   0.000000   0.000000   0.000000   0.000000
     H  237   0.000000   0.000000   0.000000   0.000000   0.000000   0.000000
     H  238   0.000000   0.000000   0.000000   0.000000   0.000000   0.000000
     H  239   0.000003   0.000000   0.000000   0.000000   0.000000   0.000000
     H  240   0.000000   0.000000   0.000000   0.000000   0.000000   0.000000
     H  241   0.000000   0.000000   0.000000   0.000000   0.000000   0.000000
     H  242   0.000000   0.000000   0.000000   0.000000   0.000000   0.000000
     H  243   0.000000   0.000000   0.000000   0.000000   0.000000   0.000000
     H  244   0.000000   0.000000   0.000000   0.000000   0.000000   0.000000
     H  245   0.000000   0.000000   0.000000   0.000000   0.000000   0.000000
     H  246   0.000000   0.000000   0.000000   0.000000   0.000000   0.000000
     H  247   0.000000   0.000000   0.000000   0.000000   0.000000   0.000000
     H  248   0.000000   0.000000   0.000000   0.000000   0.000000   0.000000
     H  249   0.000000   0.000000   0.000000   0.000000   0.000000   0.000000
     H  250   0.000000   0.000000   0.000000   0.000000   0.000000   0.000000
     H  251   0.000000   0.000000   0.000000   0.000000   0.000000   0.000001
     H  252   0.000000   0.000000   0.000000   0.000000   0.000000   0.000000
     H  253   0.000000   0.000000   0.000001   0.000000   0.000001   0.000003
     H  254   0.000000   0.000000   0.000001   0.000000   0.000000   0.000001
     H  255   0.000000   0.000000   0.000001   0.000000   0.000001   0.000001
     H  256   0.000000   0.000000   0.000000   0.000000   0.000000   0.000001
     H  257   0.000000   0.000000   0.000000   0.000000   0.000000   0.000000
     H  258   0.000000   0.000000   0.000000   0.000000   0.000000   0.000000
     H  259   0.000000   0.000000   0.000000   0.000000   0.000000   0.000000
     H  260   0.000000   0.000000   0.000000   0.000000   0.000000   0.000000
     H  261   0.000000   0.000000   0.000000   0.000000   0.000000   0.000000
     H  262   0.000000   0.000000   0.000000   0.000000   0.000000   0.000000
     H  263   0.000000   0.000000   0.000000   0.000000   0.000000   0.000000
     H  264   0.000000   0.000000   0.000000   0.000000   0.000000   0.000000


                  C 31       C 32       C 33       C 34       C 35       C 36
 ------------------------------------------------------------------------------
     H  265   0.000000   0.000000   0.000000   0.000000   0.000001   0.000001
     H  266   0.000000   0.000000   0.000000   0.000000   0.000002   0.000000
     H  267   0.000000   0.000001   0.000000   0.000000   0.000002   0.000004
     H  268   0.000000   0.000000   0.000000   0.000000   0.000000   0.000000
     H  269   0.000000   0.000000   0.000000   0.000000   0.000000   0.000000
     H  270   0.000000   0.000000   0.000000   0.000000   0.000000   0.000000
     H  271   0.000000   0.000000   0.000000   0.000000   0.000000   0.000000
     H  272   0.000000   0.000000   0.000000   0.000000   0.000000   0.000000
     H  273   0.000000   0.000000   0.000000   0.000000   0.000001   0.000000
     H  274   0.000000   0.000029   0.000004   0.000028   0.000037   0.000047
     H  275   0.000000   0.000002   0.000002   0.000001   0.000014   0.000074
     H  276   0.000000   0.000001   0.000001   0.000000   0.000074   0.000002
     H  277   0.000018   0.000000   0.000000   0.000000   0.000000   0.000000
     H  278   0.000002   0.000000   0.000000   0.000000   0.000000   0.000000
     H  279   0.000005   0.000000   0.000000   0.000000   0.000000   0.000000
     H  280   0.001124   0.000000   0.000001   0.000000   0.000000   0.000001
     H  281   0.000269   0.000008   0.000009   0.000007   0.000005   0.000009
     H  282   0.000000   0.000000   0.000000   0.000000   0.000000   0.000000
     H  283   0.000000   0.000000   0.000000   0.000000   0.000000   0.000000
     H  284   0.000000   0.000000   0.000000   0.000000   0.000000   0.000000
     H  285   0.000000   0.000000   0.000000   0.000000   0.000000   0.000000
     H  286   0.000000   0.000000   0.000000   0.000000   0.000000   0.000000
     H  287   0.000001   0.000000   0.000000   0.000000   0.000000   0.000000
     H  288   0.000000   0.000000   0.000000   0.000000   0.000000   0.000000
     H  289   0.000000   0.000000   0.000000   0.000000   0.000000   0.000000
     H  290   0.000000   0.000000   0.000000   0.000000   0.000000   0.000000
     H  291   0.000000   0.000000   0.000000   0.000000   0.000000   0.000000
     H  292   0.000000   0.000000   0.000000   0.000000   0.000000   0.000000
     H  293   0.000000   0.000000   0.000000   0.000000   0.000003   0.000000
     H  294   0.000000   0.000000   0.000000   0.000000   0.000000   0.000000


                  C 37       C 38       C 39       C 40       C 41       C 42
 ------------------------------------------------------------------------------
     C   37   3.924158
     C   38   1.260141   3.949847
     C   39   0.000009   0.000017   3.953530
     C   40   0.000043   0.000172   1.414976   3.953170
     C   41   0.000156   0.000616   0.008278   1.428446   3.754287
     C   42   0.000015   0.000017   1.412365   0.004073   0.114693   3.947396
     C   43   0.000994   0.008846   0.116945   0.012031   1.385597   0.009033
     C   44   0.007496   0.008094   0.000400   0.005248   0.011266   0.008440
     C   45   0.023518   1.644676   0.000172   0.000504   0.003742   0.000153
     C   46   0.000006   0.000073   0.000001   0.000001   0.000003   0.000001
     C   47   0.000050   0.000010   0.000001   0.000011   0.000034   0.000004
     C   48   0.000035   0.000095   0.000001   0.000001   0.000006   0.000000
     C   49   0.000035   0.000007   0.000000   0.000000   0.000001   0.000000
     C   50   0.000006   0.000017   0.000000   0.000000   0.000000   0.000000
     C   51   0.000016   0.000050   0.000050   0.000016   0.000103   0.000014
     C   52   0.001195   0.010388   0.001610   0.000368   0.006029   0.000360
     C   53   0.000002   0.000002   0.000004   0.000001   0.000005   0.000001
     C   54   0.000001   0.000002   0.000001   0.000020   0.000101   0.000005
     C   55   0.000043   0.000096   0.000034   0.000014   0.000082   0.000006
     C   56   0.000000   0.000000   0.000000   0.000002   0.000001   0.000000
     C   57   0.000002   0.000006   0.000001   0.000010   0.000012   0.000004
     C   58   0.000012   0.000038   0.000025   0.001952   0.002702   0.000481
     C   59   0.000002   0.000013   0.000057   0.000245   0.000915   0.000220
     C   60   0.000000   0.000000   0.000003   0.000009   0.000027   0.000009
     C   61   0.000000   0.000000   0.000000   0.000000   0.000000   0.000000
     C   62   0.000000   0.000001   0.000005   0.000018   0.000055   0.000018
     C   63   0.000000   0.000000   0.000000   0.000001   0.000002   0.000001
     C   64   0.000000   0.000000   0.000001   0.000007   0.000014   0.000005
     C   65   0.000000   0.000004   0.000032   0.000107   0.000349   0.000108
     C   66   0.000001   0.000003   0.000009   0.000105   0.000166   0.000059
     C   67   0.000000   0.000000   0.000001   0.000003   0.000007   0.000003
     C   68   0.000000   0.000000   0.000000   0.000000   0.000000   0.000000
     C   69   0.000000   0.000000   0.000000   0.000000   0.000000   0.000000
     C   70   0.000000   0.000000   0.000000   0.000000   0.000000   0.000000
     C   71   0.000000   0.000000   0.000000   0.000000   0.000000   0.000000
     C   72   0.000000   0.000000   0.000000   0.000000   0.000000   0.000000
     C   73   0.000000   0.000000   0.000000   0.000000   0.000000   0.000000
     C   74   0.000000   0.000000   0.000000   0.000000   0.000000   0.000000
     C   75   0.000000   0.000000   0.000000   0.000000   0.000000   0.000000
     C   76   0.000000   0.000000   0.000000   0.000000   0.000000   0.000000
     C   77   0.000000   0.000000   0.000000   0.000000   0.000000   0.000000
     C   78   0.000000   0.000000   0.000000   0.000000   0.000000   0.000000
     C   79   0.000000   0.000000   0.000000   0.000000   0.000000   0.000000
     C   80   0.000000   0.000000   0.000000   0.000000   0.000000   0.000000
     C   81   0.000000   0.000000   0.000000   0.000000   0.000000   0.000000
     C   82   0.000000   0.000000   0.000000   0.000000   0.000000   0.000000


                  C 37       C 38       C 39       C 40       C 41       C 42
 ------------------------------------------------------------------------------
     C   83   0.000000   0.000000   0.000000   0.000000   0.000000   0.000000
     C   84   0.000000   0.000000   0.000000   0.000000   0.000000   0.000000
     C   85   0.000000   0.000000   0.000000   0.000000   0.000000   0.000000
     C   86   0.000000   0.000000   0.000000   0.000000   0.000000   0.000000
     C   87   0.000000   0.000000   0.000000   0.000000   0.000000   0.000000
     C   88   0.000000   0.000000   0.000000   0.000000   0.000000   0.000000
     C   89   0.000002   0.000000   0.000000   0.000000   0.000000   0.000000
     C   90   0.000000   0.000000   0.000000   0.000000   0.000000   0.000000
     C   91   0.000000   0.000000   0.000000   0.000000   0.000000   0.000000
     C   92   0.000000   0.000000   0.000000   0.000000   0.000003   0.000000
     C   93   0.000000   0.000000   0.000000   0.000000   0.000000   0.000000
     C   94   0.000000   0.000000   0.000000   0.000000   0.000000   0.000000
     C   95   0.000000   0.000000   0.000001   0.000011   0.000001   0.000000
     C   96   0.000000   0.000000   0.000000   0.000000   0.000000   0.000000
     C   97   0.000000   0.000000   0.000000   0.000000   0.000000   0.000000
     C   98   0.000000   0.000000   0.000000   0.000000   0.000000   0.000000
     C   99   0.000000   0.000000   0.000000   0.000000   0.000000   0.000000
     C  100   0.000000   0.000000   0.000000   0.000000   0.000000   0.000000
     C  101   0.000000   0.000000   0.000000   0.000000   0.000000   0.000000
     C  102   0.000000   0.000000   0.000000   0.000000   0.000000   0.000000
     C  103   0.000000   0.000000   0.000000   0.000000   0.000000   0.000000
     C  104   0.000000   0.000000   0.000000   0.000000   0.000000   0.000000
     C  105   0.000001   0.000000   0.000000   0.000000   0.000000   0.000000
     C  106   0.000319   0.000003   0.000009   0.000001   0.000001   0.000227
     C  107   0.000365   0.000009   0.000891   0.000003   0.000012   0.008694
     C  108   0.000005   0.000000   0.000060   0.000019   0.000001   0.002132
     C  109   0.000532   0.000008   0.000006   0.000000   0.000001   0.000090
     C  110   0.000052   0.000001   0.000011   0.000002   0.000000   0.000039
     C  111   0.000002   0.000000   0.000001   0.000000   0.000001   0.000010
     C  112   0.000001   0.000000   0.000000   0.000000   0.000000   0.000000
     C  113   0.000000   0.000000   0.000008   0.000326   0.000005   0.000004
     C  114   0.000000   0.000000   0.000001   0.000032   0.000001   0.000000
     C  115   0.000000   0.000000   0.000003   0.000099   0.000003   0.000002
     C  116   0.000000   0.000000   0.000094   0.002271   0.000036   0.000008
     C  117   0.000000   0.000000   0.000001   0.000023   0.000001   0.000000
     C  118   0.000000   0.000000   0.000000   0.000002   0.000017   0.000001
     C  119   0.000000   0.000000   0.000000   0.000001   0.000003   0.000001
     C  120   0.000002   0.000003   0.000053   0.000139   0.004753   0.000006
     C  121   0.000000   0.000000   0.000011   0.000026   0.000932   0.000001
     C  122   0.000001   0.000002   0.000010   0.000023   0.001011   0.000001
     C  123   0.000004   0.000012   0.000800   0.001789   0.081343   0.000047
     C  124   0.000000   0.000000   0.000022   0.000048   0.001737   0.000001
     C  125   0.000000   0.000000   0.000000   0.000001   0.000033   0.000000
     C  126   0.000000   0.000000   0.000000   0.000000   0.000005   0.000000
     C  127   0.000000   0.000000   0.000000   0.000000   0.000000   0.000000
     C  128   0.000000   0.000000   0.000000   0.000000   0.000000   0.000000
     C  129   0.000000   0.000000   0.000000   0.000000   0.000000   0.000000


                  C 37       C 38       C 39       C 40       C 41       C 42
 ------------------------------------------------------------------------------
     C  130   0.000000   0.000000   0.000000   0.000000   0.000000   0.000000
     C  131   0.000000   0.000000   0.000000   0.000000   0.000001   0.000000
     C  132   0.000000   0.000000   0.000001   0.000000   0.000003   0.000032
     C  133   0.000009   0.000000   0.000004   0.000006   0.000167   0.000006
     C  134   0.000003   0.000001   0.000002   0.000002   0.000003   0.000043
     C  135   0.000001   0.000001   0.000000   0.000000   0.000000   0.000000
     C  136   0.000001   0.000000   0.000000   0.000000   0.000000   0.000000
     C  137   0.000001   0.000000   0.000000   0.000000   0.000001   0.000000
     C  138   0.000001   0.000000   0.000000   0.000000   0.000000   0.000000
     C  139   0.000020   0.000001   0.000000   0.000000   0.000000   0.000000
     C  140   0.000011   0.000001   0.000000   0.000000   0.000000   0.000000
     C  141   0.000513   0.000024   0.000000   0.000000   0.000000   0.000000
     C  142   0.000000   0.000000   0.000000   0.000000   0.000000   0.000000
     C  143   0.000000   0.000000   0.000000   0.000000   0.000000   0.000000
     C  144   0.000000   0.000000   0.000000   0.000000   0.000000   0.000000
     C  145   0.000000   0.000000   0.000000   0.000000   0.000000   0.000000
     C  146   0.000000   0.000000   0.000000   0.000000   0.000000   0.000000
     C  147   0.000000   0.000000   0.000000   0.000000   0.000000   0.000000
     C  148   0.000000   0.000000   0.000000   0.000000   0.000000   0.000000
     C  149   0.000000   0.000000   0.000000   0.000000   0.000000   0.000000
     C  150   0.000000   0.000000   0.000000   0.000000   0.000000   0.000000
     C  151   0.000000   0.000000   0.000000   0.000000   0.000000   0.000000
     C  152   0.000000   0.000000   0.000000   0.000000   0.000000   0.000000
     C  153   0.000000   0.000000   0.000000   0.000000   0.000000   0.000000
     C  154   0.000000   0.000000   0.000000   0.000000   0.000000   0.000000
     C  155   0.000000   0.000000   0.000000   0.000000   0.000000   0.000000
     C  156   0.000000   0.000000   0.000000   0.000000   0.000001   0.000000
     C  157   0.000000   0.000000   0.000000   0.000000   0.000001   0.000000
     C  158   0.000000   0.000000   0.000000   0.000000   0.000001   0.000000
     C  159   0.000000   0.000000   0.000000   0.000000   0.000001   0.000000
     C  160   0.000000   0.000000   0.000000   0.000000   0.000001   0.000000
     C  161   0.000000   0.000000   0.000001   0.000002   0.000007   0.000003
     C  162   0.000000   0.000000   0.000001   0.000002   0.000006   0.000006
     N  163   0.000000   0.000000   0.000000   0.000000   0.000000   0.000000
     N  164   0.000000   0.000000   0.000000   0.000000   0.000000   0.000000
     N  165   0.062477   0.000627   0.000281   0.000026   0.000077   0.000024
     N  166   0.007139   0.000324   0.000000   0.000000   0.000001   0.000001
     N  167   0.000047   0.000133   0.016126   0.107034   0.014872   1.429994
     N  168   0.000009   0.000030   0.000000   0.000000   0.000001   0.000000
     N  169   0.000002   0.000006   0.000003   0.000002   0.000007   0.000001
     N  170   0.000000   0.000000   0.000002   0.000007   0.000023   0.000008
     N  171   0.000000   0.000000   0.000000   0.000000   0.000000   0.000000
     N  172   0.000000   0.000000   0.000000   0.000000   0.000000   0.000000
     N  173   0.000000   0.000000   0.000000   0.000000   0.000000   0.000000
     N  174   0.000000   0.000000   0.000000   0.000000   0.000000   0.000000
     N  175   0.000107   0.000001   0.000002   0.000000   0.000000   0.000046
     N  176   0.000000   0.000000   0.000007   0.000267   0.000005   0.000003


                  C 37       C 38       C 39       C 40       C 41       C 42
 ------------------------------------------------------------------------------
     N  177   0.000002   0.000003   0.000064   0.000174   0.005662   0.000005
     N  178   0.000000   0.000000   0.000000   0.000000   0.000001   0.000000
     N  179   0.000000   0.000000   0.000000   0.000000   0.000000   0.000000
     N  180   0.000000   0.000000   0.000000   0.000000   0.000000   0.000000
     N  181   0.000000   0.000000   0.000000   0.000000   0.000000   0.000000
     N  182   0.000000   0.000000   0.000000   0.000000   0.000000   0.000000
     H  183   0.000000   0.000000   0.000000   0.000000   0.000000   0.000000
     H  184   0.000000   0.000000   0.000000   0.000000   0.000000   0.000000
     H  185   0.000000   0.000000   0.000000   0.000000   0.000000   0.000000
     H  186   0.000000   0.000000   0.000000   0.000000   0.000000   0.000000
     H  187   0.000000   0.000000   0.000000   0.000000   0.000000   0.000000
     H  188   0.000000   0.000000   0.000000   0.000000   0.000000   0.000000
     H  189   0.000000   0.000000   0.000000   0.000000   0.000000   0.000000
     H  190   0.000000   0.000000   0.000000   0.000000   0.000000   0.000000
     H  191   0.000000   0.000000   0.000000   0.000000   0.000000   0.000000
     H  192   0.000000   0.000000   0.000000   0.000000   0.000000   0.000000
     H  193   0.000067   0.000012   0.000000   0.000000   0.000000   0.000000
     H  194   0.000028   0.000002   0.000000   0.000000   0.000000   0.000000
     H  195   0.000001   0.000000   0.000000   0.000000   0.000000   0.000000
     H  196   0.000000   0.000000   0.000000   0.000000   0.000000   0.000000
     H  197   0.004167   0.001384   0.000001   0.000001   0.000002   0.000000
     H  198   0.003406   0.001636   0.000000   0.000000   0.000001   0.000000
     H  199   0.001502   0.000045   0.000000   0.000000   0.000000   0.000000
     H  200   0.001938   0.000079   0.000000   0.000001   0.000002   0.000000
     H  201   0.001390   0.000024   0.000000   0.000000   0.000000   0.000000
     H  202   0.000342   0.000068   0.000000   0.000000   0.000000   0.000000
     H  203   0.000111   0.000004   0.000000   0.000000   0.000000   0.000000
     H  204   0.005304   0.949282   0.000000   0.000003   0.000024   0.000002
     H  205   0.000855   0.000724   0.000002   0.000000   0.000005   0.000006
     H  206   0.000009   0.000025   0.003091   0.002496   0.657557   0.000092
     H  207   0.000005   0.000020   0.006336   0.959350   0.004762   0.005076
     H  208   0.000002   0.000001   0.959441   0.004624   0.004913   0.005168
     H  209   0.000002   0.000004   0.008701   0.004562   0.000098   0.944604
     H  210   0.000006   0.001450   0.002160   0.000303   0.003695   0.000232
     H  211   0.002352   0.006242   0.000017   0.000005   0.000016   0.000001
     H  212   0.000001   0.000000   0.000000   0.000000   0.000000   0.000000
     H  213   0.000001   0.000000   0.000000   0.000000   0.000000   0.000000
     H  214   0.000142   0.000574   0.000002   0.000030   0.000546   0.000016
     H  215   0.000018   0.000068   0.000037   0.000018   0.000086   0.000111
     H  216   0.000001   0.000000   0.000000   0.000000   0.000000   0.000000
     H  217   0.000001   0.000003   0.000000   0.000000   0.000000   0.000000
     H  218   0.000001   0.000001   0.000000   0.000000   0.000008   0.000000
     H  219   0.000000   0.000000   0.000000   0.000000   0.000000   0.000000
     H  220   0.000001   0.000001   0.000013   0.000803   0.007380   0.000103
     H  221   0.000000   0.000002   0.000000   0.000003   0.000002   0.000015
     H  222   0.000000   0.000000   0.000000   0.000000   0.000000   0.000000
     H  223   0.000000   0.000000   0.000000   0.000000   0.000000   0.000000


                  C 37       C 38       C 39       C 40       C 41       C 42
 ------------------------------------------------------------------------------
     H  224   0.000000   0.000000   0.000000   0.000000   0.000000   0.000000
     H  225   0.000000   0.000000   0.000000   0.000000   0.000002   0.000000
     H  226   0.000000   0.000000   0.000002   0.000005   0.000016   0.000006
     H  227   0.000000   0.000000   0.000000   0.000000   0.000000   0.000000
     H  228   0.000000   0.000000   0.000000   0.000000   0.000000   0.000000
     H  229   0.000000   0.000000   0.000000   0.000000   0.000000   0.000000
     H  230   0.000000   0.000000   0.000000   0.000000   0.000000   0.000000
     H  231   0.000000   0.000000   0.000000   0.000000   0.000000   0.000000
     H  232   0.000000   0.000000   0.000000   0.000000   0.000000   0.000000
     H  233   0.000000   0.000000   0.000000   0.000000   0.000000   0.000000
     H  234   0.000000   0.000000   0.000000   0.000000   0.000000   0.000000
     H  235   0.000000   0.000000   0.000000   0.000000   0.000000   0.000000
     H  236   0.000000   0.000000   0.000000   0.000000   0.000000   0.000000
     H  237   0.000000   0.000000   0.000000   0.000000   0.000000   0.000000
     H  238   0.000000   0.000000   0.000000   0.000000   0.000000   0.000000
     H  239   0.000000   0.000000   0.000000   0.000000   0.000000   0.000000
     H  240   0.000000   0.000000   0.000000   0.000000   0.000000   0.000000
     H  241   0.000000   0.000000   0.000000   0.000000   0.000000   0.000000
     H  242   0.000000   0.000000   0.000000   0.000000   0.000000   0.000000
     H  243   0.000000   0.000000   0.000000   0.000000   0.000000   0.000000
     H  244   0.000000   0.000000   0.000000   0.000001   0.000001   0.000000
     H  245   0.000000   0.000000   0.000000   0.000000   0.000000   0.000000
     H  246   0.000000   0.000000   0.000000   0.000000   0.000000   0.000000
     H  247   0.000000   0.000000   0.000000   0.000000   0.000000   0.000000
     H  248   0.000000   0.000000   0.000000   0.000000   0.000000   0.000000
     H  249   0.000000   0.000000   0.000000   0.000000   0.000000   0.000000
     H  250   0.000000   0.000000   0.000000   0.000000   0.000000   0.000000
     H  251   0.000000   0.000000   0.000000   0.000000   0.000000   0.000000
     H  252   0.000000   0.000000   0.000000   0.000000   0.000000   0.000000
     H  253   0.000012   0.000000   0.000002   0.000000   0.000000   0.000016
     H  254   0.000005   0.000000   0.000144   0.000009   0.000000   0.000270
     H  255   0.000014   0.000000   0.000001   0.000000   0.000000   0.000007
     H  256   0.000000   0.000000   0.000000   0.000000   0.000000   0.000001
     H  257   0.000000   0.000000   0.000000   0.000000   0.000000   0.000000
     H  258   0.000000   0.000000   0.000000   0.000002   0.000001   0.000000
     H  259   0.000000   0.000000   0.000008   0.000036   0.000004   0.000002
     H  260   0.000000   0.000000   0.000000   0.000000   0.000000   0.000000
     H  261   0.000000   0.000000   0.000000   0.000000   0.000000   0.000000
     H  262   0.000000   0.000000   0.000000   0.000000   0.000000   0.000000
     H  263   0.000000   0.000000   0.000002   0.000004   0.000143   0.000000
     H  264   0.000000   0.000000   0.000001   0.000004   0.000164   0.000000
     H  265   0.000000   0.000000   0.000000   0.000000   0.000020   0.000000
     H  266   0.000000   0.000000   0.000001   0.000001   0.000046   0.000000
     H  267   0.000000   0.000000   0.000000   0.000000   0.000009   0.000000
     H  268   0.000000   0.000000   0.000002   0.000004   0.000151   0.000000
     H  269   0.000000   0.000000   0.000000   0.000000   0.000000   0.000000
     H  270   0.000000   0.000000   0.000000   0.000000   0.000000   0.000000


                  C 37       C 38       C 39       C 40       C 41       C 42
 ------------------------------------------------------------------------------
     H  271   0.000000   0.000000   0.000000   0.000000   0.000000   0.000000
     H  272   0.000000   0.000000   0.000000   0.000000   0.000000   0.000000
     H  273   0.000000   0.000000   0.000001   0.000000   0.000009   0.000004
     H  274   0.000004   0.000000   0.000000   0.000000   0.000000   0.000000
     H  275   0.000000   0.000000   0.000000   0.000000   0.000000   0.000012
     H  276   0.000000   0.000000   0.000000   0.000000   0.000000   0.000000
     H  277   0.000000   0.000000   0.000000   0.000000   0.000000   0.000000
     H  278   0.000000   0.000000   0.000000   0.000000   0.000000   0.000000
     H  279   0.000000   0.000000   0.000000   0.000000   0.000000   0.000000
     H  280   0.000010   0.000000   0.000000   0.000000   0.000000   0.000000
     H  281   0.000007   0.000001   0.000000   0.000000   0.000000   0.000000
     H  282   0.000000   0.000000   0.000000   0.000000   0.000000   0.000000
     H  283   0.000000   0.000000   0.000000   0.000000   0.000000   0.000000
     H  284   0.000000   0.000000   0.000000   0.000000   0.000000   0.000000
     H  285   0.000000   0.000000   0.000000   0.000000   0.000000   0.000000
     H  286   0.000000   0.000000   0.000000   0.000000   0.000000   0.000000
     H  287   0.000000   0.000000   0.000000   0.000000   0.000000   0.000000
     H  288   0.000000   0.000000   0.000000   0.000000   0.000000   0.000000
     H  289   0.000000   0.000000   0.000000   0.000000   0.000000   0.000000
     H  290   0.000000   0.000000   0.000000   0.000000   0.000000   0.000000
     H  291   0.000000   0.000000   0.000000   0.000000   0.000000   0.000000
     H  292   0.000000   0.000000   0.000000   0.000000   0.000000   0.000000
     H  293   0.000000   0.000000   0.000000   0.000000   0.000000   0.000002
     H  294   0.000000   0.000000   0.000000   0.000000   0.000000   0.000000


                  C 43       C 44       C 45       C 46       C 47       C 48
 ------------------------------------------------------------------------------
     C   43   3.944678
     C   44   0.954413   3.957689
     C   45   0.006871   0.998365   3.915777
     C   46   0.000036   0.000087   0.000255   3.950798
     C   47   0.000023   0.000237   0.001049   1.406125   3.960763
     C   48   0.000014   0.000040   0.002027   0.005581   1.402781   3.952028
     C   49   0.000006   0.000024   0.000171   1.408785   0.007027   0.118461
     C   50   0.000004   0.000016   0.000575   0.119170   0.003903   1.402110
     C   51   0.000606   0.004630   0.001269   0.006286   0.977650   0.008227
     C   52   0.002884   0.958882   0.008949   0.006876   0.006522   0.004881
     C   53   0.000004   0.000225   0.000017   0.000574   0.000395   0.000622
     C   54   0.000023   0.000038   0.000012   0.000192   0.001291   0.000275
     C   55   0.000009   0.006502   0.000148   0.006956   0.004773   0.007929
     C   56   0.000001   0.000016   0.000002   0.000063   0.000158   0.000031
     C   57   0.000023   0.000309   0.000005   0.000202   0.002120   0.000251
     C   58   0.001859   0.002897   0.000158   0.004803   0.008167   0.002500
     C   59   0.000544   0.000207   0.000221   0.000251   0.002456   0.009493
     C   60   0.000017   0.000005   0.000000   0.000008   0.000004   0.000046
     C   61   0.000000   0.000000   0.000000   0.000000   0.000000   0.000001
     C   62   0.000035   0.000010   0.000000   0.000016   0.000009   0.000091
     C   63   0.000001   0.000000   0.000000   0.000001   0.000001   0.000008
     C   64   0.000010   0.000005   0.000000   0.000009   0.000003   0.000058
     C   65   0.000222   0.000059   0.000003   0.000089   0.000071   0.000688
     C   66   0.000126   0.000090   0.000008   0.000168   0.000043   0.001015
     C   67   0.000005   0.000002   0.000000   0.000003   0.000009   0.000445
     C   68   0.000000   0.000000   0.000000   0.000000   0.000000   0.000000
     C   69   0.000000   0.000000   0.000000   0.000000   0.000000   0.000000
     C   70   0.000000   0.000000   0.000000   0.000000   0.000000   0.000000
     C   71   0.000000   0.000000   0.000000   0.000000   0.000000   0.000000
     C   72   0.000000   0.000000   0.000000   0.000000   0.000000   0.000000
     C   73   0.000000   0.000000   0.000000   0.000000   0.000000   0.000000
     C   74   0.000000   0.000000   0.000000   0.000000   0.000000   0.000000
     C   75   0.000000   0.000000   0.000000   0.000000   0.000000   0.000000
     C   76   0.000000   0.000000   0.000000   0.000000   0.000000   0.000000
     C   77   0.000000   0.000000   0.000000   0.000000   0.000000   0.000000
     C   78   0.000000   0.000000   0.000000   0.000000   0.000000   0.000001
     C   79   0.000000   0.000000   0.000000   0.000000   0.000000   0.000000
     C   80   0.000000   0.000000   0.000000   0.000000   0.000000   0.000000
     C   81   0.000000   0.000000   0.000000   0.000000   0.000000   0.000000
     C   82   0.000000   0.000000   0.000000   0.000000   0.000000   0.000000
     C   83   0.000000   0.000000   0.000000   0.000000   0.000000   0.000000
     C   84   0.000000   0.000000   0.000000   0.000000   0.000000   0.000000
     C   85   0.000000   0.000000   0.000000   0.000000   0.000000   0.000000
     C   86   0.000000   0.000000   0.000000   0.000000   0.000000   0.000000
     C   87   0.000000   0.000000   0.000000   0.000000   0.000000   0.000000
     C   88   0.000000   0.000000   0.000000   0.000000   0.000000   0.000000


                  C 43       C 44       C 45       C 46       C 47       C 48
 ------------------------------------------------------------------------------
     C   89   0.000000   0.000000   0.000000   0.000000   0.000000   0.000000
     C   90   0.000000   0.000000   0.000000   0.000000   0.000000   0.000000
     C   91   0.000000   0.000000   0.000000   0.000000   0.000000   0.000000
     C   92   0.000000   0.000000   0.000000   0.000000   0.000000   0.000000
     C   93   0.000000   0.000000   0.000000   0.000000   0.000000   0.000000
     C   94   0.000000   0.000000   0.000000   0.000000   0.000000   0.000000
     C   95   0.000000   0.000000   0.000000   0.000000   0.000000   0.000000
     C   96   0.000000   0.000000   0.000000   0.000000   0.000000   0.000000
     C   97   0.000000   0.000000   0.000000   0.000000   0.000000   0.000000
     C   98   0.000000   0.000000   0.000000   0.000000   0.000000   0.000000
     C   99   0.000000   0.000000   0.000000   0.000000   0.000000   0.000000
     C  100   0.000000   0.000000   0.000000   0.000000   0.000000   0.000000
     C  101   0.000000   0.000000   0.000000   0.000000   0.000000   0.000000
     C  102   0.000000   0.000000   0.000000   0.000000   0.000000   0.000000
     C  103   0.000000   0.000000   0.000000   0.000000   0.000000   0.000000
     C  104   0.000000   0.000000   0.000000   0.000000   0.000000   0.000000
     C  105   0.000000   0.000000   0.000000   0.000000   0.000000   0.000000
     C  106   0.000010   0.000001   0.000178   0.000000   0.000000   0.000000
     C  107   0.000149   0.000012   0.000177   0.000000   0.000000   0.000000
     C  108   0.000018   0.000001   0.000002   0.000000   0.000000   0.000000
     C  109   0.000009   0.000001   0.000264   0.000000   0.000000   0.000000
     C  110   0.000002   0.000000   0.000028   0.000000   0.000000   0.000000
     C  111   0.000000   0.000000   0.000001   0.000000   0.000000   0.000000
     C  112   0.000000   0.000000   0.000001   0.000000   0.000000   0.000000
     C  113   0.000004   0.000000   0.000000   0.000000   0.000000   0.000000
     C  114   0.000001   0.000000   0.000000   0.000000   0.000000   0.000000
     C  115   0.000002   0.000000   0.000000   0.000000   0.000000   0.000000
     C  116   0.000023   0.000002   0.000001   0.000000   0.000000   0.000000
     C  117   0.000000   0.000000   0.000000   0.000000   0.000000   0.000000
     C  118   0.000001   0.000000   0.000000   0.000000   0.000000   0.000000
     C  119   0.000000   0.000000   0.000000   0.000000   0.000000   0.000000
     C  120   0.000181   0.000077   0.000012   0.000001   0.000011   0.000002
     C  121   0.000035   0.000005   0.000002   0.000000   0.000003   0.000000
     C  122   0.000045   0.000008   0.000006   0.000001   0.000005   0.000001
     C  123   0.001997   0.000261   0.000104   0.000014   0.000111   0.000020
     C  124   0.000057   0.000007   0.000002   0.000000   0.000005   0.000001
     C  125   0.000001   0.000000   0.000000   0.000000   0.000000   0.000000
     C  126   0.000000   0.000000   0.000000   0.000000   0.000000   0.000000
     C  127   0.000000   0.000000   0.000000   0.000000   0.000000   0.000000
     C  128   0.000000   0.000000   0.000000   0.000000   0.000000   0.000000
     C  129   0.000000   0.000000   0.000000   0.000000   0.000000   0.000000
     C  130   0.000000   0.000000   0.000000   0.000000   0.000000   0.000000
     C  131   0.000000   0.000000   0.000000   0.000000   0.000000   0.000001
     C  132   0.000001   0.000000   0.000000   0.000000   0.000000   0.000004
     C  133   0.000007   0.000001   0.000000   0.000000   0.000000   0.000000
     C  134   0.000002   0.000000   0.000018   0.000001   0.000003   0.000139
     C  135   0.000000   0.000001   0.000000   0.000000   0.000000   0.000000


                  C 43       C 44       C 45       C 46       C 47       C 48
 ------------------------------------------------------------------------------
     C  136   0.000000   0.000000   0.000000   0.000000   0.000000   0.000000
     C  137   0.000000   0.000000   0.000000   0.000000   0.000000   0.000000
     C  138   0.000000   0.000000   0.000000   0.000000   0.000000   0.000000
     C  139   0.000000   0.000000   0.000004   0.000000   0.000000   0.000000
     C  140   0.000000   0.000000   0.000001   0.000000   0.000000   0.000000
     C  141   0.000003   0.000001   0.000092   0.000000   0.000000   0.000000
     C  142   0.000000   0.000000   0.000000   0.000000   0.000000   0.000000
     C  143   0.000000   0.000000   0.000000   0.000000   0.000000   0.000000
     C  144   0.000000   0.000000   0.000000   0.000000   0.000000   0.000000
     C  145   0.000000   0.000000   0.000000   0.000000   0.000000   0.000000
     C  146   0.000000   0.000000   0.000000   0.000000   0.000000   0.000000
     C  147   0.000000   0.000000   0.000000   0.000000   0.000000   0.000000
     C  148   0.000000   0.000000   0.000000   0.000000   0.000000   0.000000
     C  149   0.000000   0.000000   0.000000   0.000000   0.000000   0.000000
     C  150   0.000000   0.000000   0.000000   0.000000   0.000000   0.000000
     C  151   0.000000   0.000000   0.000000   0.000000   0.000000   0.000000
     C  152   0.000000   0.000000   0.000000   0.000000   0.000000   0.000000
     C  153   0.000000   0.000000   0.000000   0.000000   0.000000   0.000000
     C  154   0.000000   0.000000   0.000000   0.000000   0.000000   0.000000
     C  155   0.000000   0.000000   0.000000   0.000000   0.000000   0.000000
     C  156   0.000000   0.000000   0.000000   0.000000   0.000000   0.000001
     C  157   0.000000   0.000000   0.000000   0.000000   0.000000   0.000000
     C  158   0.000001   0.000000   0.000000   0.000000   0.000000   0.000003
     C  159   0.000000   0.000000   0.000000   0.000000   0.000000   0.000001
     C  160   0.000001   0.000000   0.000000   0.000000   0.000000   0.000001
     C  161   0.000004   0.000002   0.000000   0.000001   0.000001   0.000005
     C  162   0.000004   0.000001   0.000000   0.000001   0.000001   0.000021
     N  163   0.000000   0.000000   0.000000   0.000000   0.000000   0.000000
     N  164   0.000000   0.000000   0.000000   0.000000   0.000000   0.000000
     N  165   0.000792   0.000085   0.030281   0.000010   0.000001   0.000013
     N  166   0.000025   0.000031   0.001355   0.000001   0.000001   0.000047
     N  167   1.403605   0.016614   0.002853   0.000005   0.000002   0.000008
     N  168   0.000005   0.000014   0.000103   0.014542   0.106566   0.015947
     N  169   0.000002   0.000309   0.000006   0.000078   0.000383   0.000202
     N  170   0.000015   0.000004   0.000000   0.000006   0.000004   0.000037
     N  171   0.000000   0.000000   0.000000   0.000000   0.000000   0.000000
     N  172   0.000000   0.000000   0.000000   0.000000   0.000000   0.000000
     N  173   0.000000   0.000000   0.000000   0.000000   0.000000   0.000000
     N  174   0.000000   0.000000   0.000000   0.000000   0.000000   0.000000
     N  175   0.000002   0.000000   0.000055   0.000000   0.000000   0.000000
     N  176   0.000004   0.000000   0.000000   0.000000   0.000000   0.000000
     N  177   0.000200   0.000031   0.000012   0.000006   0.000020   0.000009
     N  178   0.000000   0.000000   0.000000   0.000000   0.000000   0.000000
     N  179   0.000000   0.000000   0.000000   0.000000   0.000000   0.000000
     N  180   0.000000   0.000000   0.000000   0.000000   0.000000   0.000000
     N  181   0.000000   0.000000   0.000000   0.000000   0.000000   0.000000
     N  182   0.000000   0.000000   0.000000   0.000000   0.000000   0.000000


                  C 43       C 44       C 45       C 46       C 47       C 48
 ------------------------------------------------------------------------------
     H  183   0.000000   0.000000   0.000000   0.000000   0.000000   0.000000
     H  184   0.000000   0.000000   0.000000   0.000000   0.000000   0.000000
     H  185   0.000000   0.000000   0.000000   0.000000   0.000000   0.000000
     H  186   0.000000   0.000000   0.000000   0.000000   0.000000   0.000000
     H  187   0.000000   0.000000   0.000000   0.000000   0.000000   0.000000
     H  188   0.000000   0.000000   0.000000   0.000000   0.000000   0.000000
     H  189   0.000000   0.000000   0.000000   0.000000   0.000000   0.000000
     H  190   0.000000   0.000000   0.000000   0.000000   0.000000   0.000000
     H  191   0.000000   0.000000   0.000000   0.000000   0.000000   0.000000
     H  192   0.000000   0.000000   0.000000   0.000000   0.000000   0.000000
     H  193   0.000000   0.000000   0.000007   0.000000   0.000000   0.000000
     H  194   0.000000   0.000000   0.000004   0.000000   0.000000   0.000000
     H  195   0.000000   0.000000   0.000000   0.000000   0.000000   0.000000
     H  196   0.000000   0.000000   0.000000   0.000000   0.000000   0.000000
     H  197   0.000027   0.000002   0.000832   0.000043   0.000002   0.000001
     H  198   0.000006   0.000022   0.000091   0.000000   0.000000   0.000000
     H  199   0.000001   0.000002   0.000028   0.000000   0.000000   0.000000
     H  200   0.000024   0.000004   0.000900   0.000000   0.000000   0.000000
     H  201   0.000000   0.000000   0.000011   0.000000   0.000000   0.000000
     H  202   0.000001   0.000001   0.000018   0.000000   0.000000   0.000000
     H  203   0.000000   0.000000   0.000001   0.000000   0.000000   0.000001
     H  204   0.000011   0.002556   0.004139   0.000004   0.000013   0.000024
     H  205   0.000001   0.000012   0.001017   0.000000   0.000001   0.000004
     H  206   0.003657   0.000777   0.000026   0.000001   0.000012   0.000001
     H  207   0.005742   0.000363   0.000078   0.000000   0.000000   0.000000
     H  208   0.000145   0.000164   0.000007   0.000000   0.000000   0.000000
     H  209   0.008657   0.000470   0.000039   0.000000   0.000000   0.000000
     H  210   0.002796   0.956553   0.002445   0.000064   0.000045   0.000075
     H  211   0.000317   0.005996   0.951633   0.000021   0.001136   0.001942
     H  212   0.000001   0.000003   0.000004   0.954883   0.005191   0.004279
     H  213   0.000000   0.000000   0.000001   0.008565   0.004539   0.000038
     H  214   0.000922   0.001381   0.004516   0.000183   0.003893   0.000372
     H  215   0.004619   0.002281   0.000185   0.000749   0.000985   0.000046
     H  216   0.000000   0.000000   0.000001   0.000049   0.004402   0.009422
     H  217   0.000001   0.000006   0.000198   0.004616   0.005802   0.950984
     H  218   0.000001   0.000021   0.000005   0.000027   0.000104   0.000041
     H  219   0.000000   0.000007   0.000000   0.000004   0.000010   0.000010
     H  220   0.003936   0.000113   0.000007   0.000117   0.001811   0.000040
     H  221   0.000020   0.000018   0.000004   0.000038   0.000229   0.000073
     H  222   0.000000   0.000006   0.000000   0.000007   0.000478   0.000139
     H  223   0.000000   0.000000   0.000000   0.000000   0.000000   0.000000
     H  224   0.000000   0.000000   0.000000   0.000000   0.000000   0.000000
     H  225   0.000003   0.000000   0.000002   0.000003   0.000017   0.000106
     H  226   0.000010   0.000003   0.000000   0.000004   0.000009   0.000072
     H  227   0.000000   0.000000   0.000000   0.000000   0.000000   0.000000
     H  228   0.000000   0.000000   0.000000   0.000000   0.000000   0.000000
     H  229   0.000000   0.000000   0.000000   0.000000   0.000000   0.000000


                  C 43       C 44       C 45       C 46       C 47       C 48
 ------------------------------------------------------------------------------
     H  230   0.000000   0.000000   0.000000   0.000000   0.000000   0.000000
     H  231   0.000000   0.000000   0.000000   0.000000   0.000000   0.000000
     H  232   0.000000   0.000000   0.000000   0.000000   0.000000   0.000000
     H  233   0.000000   0.000000   0.000000   0.000000   0.000000   0.000000
     H  234   0.000000   0.000000   0.000000   0.000000   0.000000   0.000000
     H  235   0.000000   0.000000   0.000000   0.000000   0.000000   0.000000
     H  236   0.000000   0.000000   0.000000   0.000000   0.000000   0.000000
     H  237   0.000000   0.000000   0.000000   0.000000   0.000000   0.000000
     H  238   0.000000   0.000000   0.000000   0.000000   0.000000   0.000000
     H  239   0.000000   0.000000   0.000000   0.000000   0.000000   0.000000
     H  240   0.000000   0.000000   0.000000   0.000000   0.000000   0.000000
     H  241   0.000000   0.000000   0.000000   0.000000   0.000000   0.000000
     H  242   0.000000   0.000000   0.000000   0.000000   0.000000   0.000000
     H  243   0.000000   0.000000   0.000000   0.000000   0.000000   0.000000
     H  244   0.000000   0.000000   0.000000   0.000000   0.000000   0.000000
     H  245   0.000000   0.000000   0.000000   0.000000   0.000000   0.000000
     H  246   0.000000   0.000000   0.000000   0.000000   0.000000   0.000000
     H  247   0.000000   0.000000   0.000000   0.000000   0.000000   0.000000
     H  248   0.000000   0.000000   0.000000   0.000000   0.000000   0.000000
     H  249   0.000000   0.000000   0.000000   0.000000   0.000000   0.000000
     H  250   0.000000   0.000000   0.000000   0.000000   0.000000   0.000000
     H  251   0.000000   0.000000   0.000000   0.000000   0.000000   0.000000
     H  252   0.000000   0.000000   0.000000   0.000000   0.000000   0.000000
     H  253   0.000000   0.000000   0.000006   0.000000   0.000000   0.000000
     H  254   0.000000   0.000000   0.000003   0.000000   0.000000   0.000000
     H  255   0.000000   0.000000   0.000006   0.000000   0.000000   0.000000
     H  256   0.000000   0.000000   0.000000   0.000000   0.000000   0.000000
     H  257   0.000000   0.000000   0.000000   0.000000   0.000000   0.000000
     H  258   0.000000   0.000000   0.000000   0.000000   0.000000   0.000000
     H  259   0.000000   0.000000   0.000000   0.000000   0.000000   0.000000
     H  260   0.000000   0.000000   0.000000   0.000000   0.000000   0.000000
     H  261   0.000000   0.000000   0.000000   0.000000   0.000000   0.000000
     H  262   0.000000   0.000000   0.000000   0.000000   0.000000   0.000000
     H  263   0.000005   0.000001   0.000000   0.000000   0.000000   0.000000
     H  264   0.000005   0.000001   0.000000   0.000000   0.000000   0.000000
     H  265   0.000001   0.000000   0.000000   0.000000   0.000000   0.000000
     H  266   0.000002   0.000000   0.000000   0.000000   0.000000   0.000000
     H  267   0.000000   0.000000   0.000000   0.000000   0.000000   0.000000
     H  268   0.000005   0.000001   0.000000   0.000000   0.000000   0.000000
     H  269   0.000000   0.000000   0.000000   0.000000   0.000000   0.000000
     H  270   0.000000   0.000000   0.000000   0.000000   0.000000   0.000000
     H  271   0.000000   0.000000   0.000000   0.000000   0.000000   0.000000
     H  272   0.000000   0.000000   0.000000   0.000000   0.000000   0.000000
     H  273   0.000000   0.000000   0.000000   0.000000   0.000000   0.000000
     H  274   0.000000   0.000000   0.000000   0.000000   0.000000   0.000000
     H  275   0.000001   0.000000   0.000000   0.000000   0.000001   0.000003
     H  276   0.000000   0.000000   0.000000   0.000000   0.000000   0.000000


                  C 43       C 44       C 45       C 46       C 47       C 48
 ------------------------------------------------------------------------------
     H  277   0.000000   0.000000   0.000000   0.000000   0.000000   0.000000
     H  278   0.000000   0.000000   0.000000   0.000000   0.000000   0.000000
     H  279   0.000000   0.000000   0.000000   0.000000   0.000000   0.000000
     H  280   0.000000   0.000000   0.000002   0.000000   0.000000   0.000000
     H  281   0.000000   0.000000   0.000001   0.000000   0.000000   0.000000
     H  282   0.000000   0.000000   0.000000   0.000000   0.000000   0.000000
     H  283   0.000000   0.000000   0.000000   0.000000   0.000000   0.000000
     H  284   0.000000   0.000000   0.000000   0.000000   0.000000   0.000000
     H  285   0.000000   0.000000   0.000000   0.000000   0.000000   0.000000
     H  286   0.000000   0.000000   0.000000   0.000000   0.000000   0.000000
     H  287   0.000000   0.000000   0.000000   0.000000   0.000000   0.000000
     H  288   0.000000   0.000000   0.000000   0.000000   0.000000   0.000000
     H  289   0.000000   0.000000   0.000000   0.000000   0.000000   0.000000
     H  290   0.000000   0.000000   0.000000   0.000000   0.000000   0.000000
     H  291   0.000000   0.000000   0.000000   0.000000   0.000000   0.000000
     H  292   0.000000   0.000000   0.000000   0.000000   0.000000   0.000001
     H  293   0.000000   0.000000   0.000000   0.000000   0.000000   0.000001
     H  294   0.000000   0.000000   0.000000   0.000000   0.000000   0.000000


                  C 49       C 50       C 51       C 52       C 53       C 54
 ------------------------------------------------------------------------------
     C   49   3.934836
     C   50   0.003930   3.942498
     C   51   0.004497   0.004553   3.942265
     C   52   0.000362   0.000227   0.969877   3.933491
     C   53   0.000015   0.000019   0.025495   0.001363   3.886016
     C   54   0.000013   0.000026   0.006428   0.002733   1.873245   3.863235
     C   55   0.000189   0.000213   0.910208   0.004898   0.006959   0.984909
     C   56   0.000004   0.000005   0.000752   0.000307   1.868346   0.029482
     C   57   0.000033   0.000075   0.005655   0.001510   0.070327   0.006444
     C   58   0.000558   0.000037   0.952564   0.005756   0.009883   0.007646
     C   59   0.000036   0.000261   0.012332   0.001819   0.001089   0.001826
     C   60   0.000001   0.000003   0.000190   0.000004   0.000033   0.000011
     C   61   0.000000   0.000000   0.000007   0.000000   0.000001   0.000000
     C   62   0.000003   0.000006   0.000373   0.000009   0.000066   0.000022
     C   63   0.000000   0.000001   0.000025   0.000001   0.000002   0.000000
     C   64   0.000001   0.000004   0.000362   0.000007   0.000018   0.000002
     C   65   0.000016   0.000041   0.002215   0.000126   0.000302   0.000196
     C   66   0.000016   0.000060   0.010643   0.000227   0.000229   0.000076
     C   67   0.000002   0.000047   0.000104   0.000001   0.000005   0.000004
     C   68   0.000000   0.000000   0.000000   0.000000   0.000000   0.000000
     C   69   0.000000   0.000000   0.000000   0.000000   0.000000   0.000000
     C   70   0.000000   0.000000   0.000000   0.000000   0.000000   0.000000
     C   71   0.000000   0.000000   0.000000   0.000000   0.000000   0.000000
     C   72   0.000000   0.000000   0.000000   0.000000   0.000000   0.000000
     C   73   0.000000   0.000000   0.000000   0.000000   0.000000   0.000000
     C   74   0.000000   0.000000   0.000000   0.000000   0.000000   0.000000
     C   75   0.000000   0.000000   0.000000   0.000000   0.000000   0.000000
     C   76   0.000000   0.000000   0.000000   0.000000   0.000000   0.000000
     C   77   0.000000   0.000000   0.000000   0.000000   0.000000   0.000000
     C   78   0.000000   0.000001   0.000000   0.000000   0.000000   0.000000
     C   79   0.000000   0.000001   0.000000   0.000000   0.000000   0.000000
     C   80   0.000000   0.000000   0.000000   0.000000   0.000000   0.000000
     C   81   0.000000   0.000000   0.000000   0.000000   0.000000   0.000000
     C   82   0.000000   0.000000   0.000000   0.000000   0.000000   0.000000
     C   83   0.000000   0.000000   0.000000   0.000000   0.000000   0.000000
     C   84   0.000000   0.000000   0.000000   0.000000   0.000000   0.000000
     C   85   0.000000   0.000000   0.000000   0.000000   0.000000   0.000000
     C   86   0.000000   0.000000   0.000000   0.000000   0.000000   0.000000
     C   87   0.000000   0.000000   0.000000   0.000000   0.000000   0.000000
     C   88   0.000000   0.000000   0.000000   0.000000   0.000000   0.000000
     C   89   0.000000   0.000000   0.000000   0.000000   0.000000   0.000000
     C   90   0.000000   0.000000   0.000000   0.000000   0.000000   0.000000
     C   91   0.000000   0.000000   0.000000   0.000000   0.000000   0.000000
     C   92   0.000000   0.000000   0.000000   0.000000   0.000000   0.000000
     C   93   0.000000   0.000000   0.000000   0.000000   0.000000   0.000000
     C   94   0.000000   0.000000   0.000000   0.000000   0.000000   0.000000


                  C 49       C 50       C 51       C 52       C 53       C 54
 ------------------------------------------------------------------------------
     C   95   0.000000   0.000000   0.000000   0.000000   0.000000   0.000000
     C   96   0.000000   0.000000   0.000000   0.000000   0.000000   0.000000
     C   97   0.000000   0.000000   0.000000   0.000000   0.000000   0.000000
     C   98   0.000000   0.000000   0.000000   0.000000   0.000000   0.000000
     C   99   0.000000   0.000000   0.000000   0.000000   0.000000   0.000000
     C  100   0.000000   0.000000   0.000000   0.000000   0.000000   0.000000
     C  101   0.000000   0.000000   0.000000   0.000000   0.000000   0.000000
     C  102   0.000000   0.000000   0.000000   0.000000   0.000000   0.000000
     C  103   0.000000   0.000000   0.000000   0.000000   0.000000   0.000000
     C  104   0.000000   0.000000   0.000000   0.000000   0.000000   0.000000
     C  105   0.000000   0.000000   0.000000   0.000000   0.000000   0.000000
     C  106   0.000000   0.000000   0.000000   0.000005   0.000000   0.000000
     C  107   0.000000   0.000000   0.000000   0.000008   0.000000   0.000000
     C  108   0.000000   0.000000   0.000000   0.000000   0.000000   0.000000
     C  109   0.000000   0.000000   0.000000   0.000008   0.000000   0.000000
     C  110   0.000000   0.000000   0.000000   0.000001   0.000000   0.000000
     C  111   0.000000   0.000000   0.000000   0.000000   0.000000   0.000000
     C  112   0.000000   0.000000   0.000000   0.000000   0.000000   0.000000
     C  113   0.000000   0.000000   0.000000   0.000000   0.000000   0.000000
     C  114   0.000000   0.000000   0.000000   0.000000   0.000000   0.000000
     C  115   0.000000   0.000000   0.000000   0.000000   0.000000   0.000000
     C  116   0.000000   0.000000   0.000000   0.000000   0.000000   0.000000
     C  117   0.000000   0.000000   0.000000   0.000000   0.000000   0.000000
     C  118   0.000000   0.000000   0.000000   0.000011   0.000001   0.000000
     C  119   0.000000   0.000000   0.000000   0.000003   0.000000   0.000002
     C  120   0.000000   0.000000   0.000011   0.000879   0.000033   0.000156
     C  121   0.000000   0.000000   0.000007   0.000165   0.000020   0.000359
     C  122   0.000000   0.000000   0.000012   0.000375   0.000058   0.000482
     C  123   0.000002   0.000002   0.000209   0.012869   0.000383   0.002843
     C  124   0.000000   0.000000   0.000015   0.000205   0.000105   0.003073
     C  125   0.000000   0.000000   0.000001   0.000008   0.000003   0.000092
     C  126   0.000000   0.000000   0.000000   0.000001   0.000000   0.000002
     C  127   0.000000   0.000000   0.000000   0.000000   0.000000   0.000000
     C  128   0.000000   0.000000   0.000000   0.000000   0.000000   0.000000
     C  129   0.000000   0.000000   0.000000   0.000000   0.000000   0.000000
     C  130   0.000000   0.000000   0.000000   0.000000   0.000000   0.000000
     C  131   0.000000   0.000000   0.000000   0.000000   0.000000   0.000000
     C  132   0.000000   0.000000   0.000000   0.000000   0.000000   0.000000
     C  133   0.000000   0.000000   0.000000   0.000008   0.000001   0.000012
     C  134   0.000000   0.000005   0.000009   0.000000   0.000000   0.000001
     C  135   0.000000   0.000000   0.000000   0.000000   0.000000   0.000000
     C  136   0.000000   0.000000   0.000000   0.000000   0.000000   0.000000
     C  137   0.000000   0.000000   0.000000   0.000000   0.000000   0.000000
     C  138   0.000000   0.000000   0.000000   0.000000   0.000000   0.000000
     C  139   0.000000   0.000000   0.000000   0.000000   0.000000   0.000000
     C  140   0.000000   0.000000   0.000000   0.000000   0.000000   0.000000
     C  141   0.000000   0.000000   0.000000   0.000002   0.000000   0.000000


                  C 49       C 50       C 51       C 52       C 53       C 54
 ------------------------------------------------------------------------------
     C  142   0.000000   0.000000   0.000000   0.000000   0.000000   0.000000
     C  143   0.000000   0.000000   0.000000   0.000000   0.000000   0.000000
     C  144   0.000000   0.000000   0.000000   0.000000   0.000000   0.000000
     C  145   0.000000   0.000000   0.000000   0.000000   0.000000   0.000000
     C  146   0.000000   0.000000   0.000000   0.000000   0.000000   0.000000
     C  147   0.000000   0.000000   0.000000   0.000000   0.000000   0.000000
     C  148   0.000000   0.000000   0.000000   0.000000   0.000000   0.000000
     C  149   0.000000   0.000000   0.000000   0.000000   0.000000   0.000000
     C  150   0.000000   0.000000   0.000000   0.000000   0.000000   0.000000
     C  151   0.000000   0.000000   0.000000   0.000000   0.000000   0.000000
     C  152   0.000000   0.000000   0.000000   0.000000   0.000000   0.000000
     C  153   0.000000   0.000000   0.000000   0.000000   0.000000   0.000000
     C  154   0.000000   0.000000   0.000000   0.000000   0.000000   0.000000
     C  155   0.000000   0.000000   0.000000   0.000000   0.000000   0.000000
     C  156   0.000000   0.000000   0.000005   0.000000   0.000001   0.000000
     C  157   0.000000   0.000000   0.000006   0.000000   0.000001   0.000000
     C  158   0.000000   0.000000   0.000012   0.000000   0.000001   0.000000
     C  159   0.000000   0.000000   0.000008   0.000000   0.000001   0.000000
     C  160   0.000000   0.000000   0.000012   0.000000   0.000001   0.000000
     C  161   0.000000   0.000000   0.000070   0.000001   0.000006   0.000003
     C  162   0.000000   0.000001   0.000017   0.000002   0.000008   0.000002
     N  163   0.000000   0.000000   0.000000   0.000000   0.000000   0.000000
     N  164   0.000000   0.000000   0.000000   0.000000   0.000000   0.000000
     N  165   0.000018   0.000001   0.000003   0.000882   0.000001   0.000000
     N  166   0.000001   0.000011   0.000000   0.000013   0.000000   0.000000
     N  167   0.000001   0.000000   0.000095   0.005198   0.000009   0.000002
     N  168   1.426588   1.439940   0.000300   0.001454   0.000253   0.000072
     N  169   0.000010   0.000020   0.015603   0.000571   0.010182   0.041487
     N  170   0.000001   0.000003   0.000153   0.000005   0.000025   0.000009
     N  171   0.000000   0.000000   0.000000   0.000000   0.000000   0.000000
     N  172   0.000000   0.000001   0.000000   0.000000   0.000000   0.000000
     N  173   0.000000   0.000000   0.000000   0.000000   0.000000   0.000000
     N  174   0.000000   0.000000   0.000000   0.000000   0.000000   0.000000
     N  175   0.000000   0.000000   0.000000   0.000002   0.000000   0.000000
     N  176   0.000000   0.000000   0.000000   0.000000   0.000000   0.000000
     N  177   0.000001   0.000001   0.000230   0.000930   0.001522   0.029716
     N  178   0.000000   0.000000   0.000000   0.000000   0.000000   0.000000
     N  179   0.000000   0.000000   0.000000   0.000000   0.000000   0.000000
     N  180   0.000000   0.000000   0.000000   0.000000   0.000000   0.000000
     N  181   0.000000   0.000000   0.000000   0.000000   0.000000   0.000000
     N  182   0.000000   0.000000   0.000001   0.000000   0.000000   0.000000
     H  183   0.000000   0.000000   0.000000   0.000000   0.000000   0.000000
     H  184   0.000000   0.000000   0.000000   0.000000   0.000000   0.000000
     H  185   0.000000   0.000000   0.000000   0.000000   0.000000   0.000000
     H  186   0.000000   0.000000   0.000000   0.000000   0.000000   0.000000
     H  187   0.000000   0.000000   0.000000   0.000000   0.000000   0.000000
     H  188   0.000000   0.000000   0.000000   0.000000   0.000000   0.000000


                  C 49       C 50       C 51       C 52       C 53       C 54
 ------------------------------------------------------------------------------
     H  189   0.000000   0.000000   0.000000   0.000000   0.000000   0.000000
     H  190   0.000000   0.000000   0.000000   0.000000   0.000000   0.000000
     H  191   0.000000   0.000000   0.000000   0.000000   0.000000   0.000000
     H  192   0.000000   0.000000   0.000000   0.000000   0.000000   0.000000
     H  193   0.000000   0.000000   0.000000   0.000000   0.000000   0.000000
     H  194   0.000000   0.000000   0.000000   0.000000   0.000000   0.000000
     H  195   0.000000   0.000000   0.000000   0.000000   0.000000   0.000000
     H  196   0.000000   0.000000   0.000000   0.000000   0.000000   0.000000
     H  197   0.000021   0.000000   0.000001   0.000037   0.000000   0.000000
     H  198   0.000000   0.000000   0.000000   0.000001   0.000000   0.000000
     H  199   0.000000   0.000000   0.000000   0.000000   0.000000   0.000000
     H  200   0.000000   0.000000   0.000000   0.000025   0.000000   0.000000
     H  201   0.000002   0.000016   0.000000   0.000000   0.000000   0.000000
     H  202   0.000000   0.000010   0.000000   0.000001   0.000000   0.000000
     H  203   0.000000   0.000001   0.000000   0.000000   0.000000   0.000000
     H  204   0.000003   0.000009   0.000004   0.000007   0.000000   0.000000
     H  205   0.000000   0.000000   0.000000   0.000005   0.000000   0.000000
     H  206   0.000000   0.000000   0.000014   0.000313   0.000009   0.000028
     H  207   0.000000   0.000000   0.000001   0.000011   0.000000   0.000000
     H  208   0.000000   0.000000   0.000000   0.000004   0.000000   0.000000
     H  209   0.000000   0.000000   0.000000   0.000043   0.000000   0.000000
     H  210   0.000001   0.000014   0.004884   0.001757   0.000035   0.000022
     H  211   0.000010   0.000025   0.000467   0.000296   0.000000   0.000000
     H  212   0.004333   0.000149   0.001849   0.000150   0.000044   0.000010
     H  213   0.950958   0.008299   0.000399   0.000001   0.000000   0.000000
     H  214   0.000029   0.000049   0.002235   0.929748   0.000169   0.002454
     H  215   0.000018   0.000014   0.002944   0.971232   0.000040   0.000121
     H  216   0.008331   0.953572   0.000489   0.000029   0.000004   0.000004
     H  217   0.000138   0.004493   0.001647   0.000014   0.000000   0.000005
     H  218   0.000002   0.000003   0.001272   0.000173   0.004869   0.851920
     H  219   0.000000   0.000001   0.000617   0.000019   0.007234   0.009122
     H  220   0.000037   0.000002   0.001092   0.001479   0.000049   0.001561
     H  221   0.000007   0.000010   0.002219   0.000022   0.000192   0.000262
     H  222   0.000004   0.000011   0.000017   0.000039   0.001463   0.004235
     H  223   0.000000   0.000000   0.000000   0.000000   0.000000   0.000000
     H  224   0.000000   0.000000   0.000000   0.000000   0.000000   0.000000
     H  225   0.000000   0.000005   0.000006   0.000008   0.000004   0.000049
     H  226   0.000002   0.000011   0.000103   0.000003   0.000012   0.000009
     H  227   0.000000   0.000000   0.000000   0.000000   0.000000   0.000000
     H  228   0.000000   0.000000   0.000000   0.000000   0.000000   0.000000
     H  229   0.000000   0.000000   0.000000   0.000000   0.000000   0.000000
     H  230   0.000000   0.000000   0.000000   0.000000   0.000000   0.000000
     H  231   0.000000   0.000000   0.000000   0.000000   0.000000   0.000000
     H  232   0.000000   0.000000   0.000000   0.000000   0.000000   0.000000
     H  233   0.000000   0.000000   0.000000   0.000000   0.000000   0.000000
     H  234   0.000000   0.000000   0.000000   0.000000   0.000000   0.000000
     H  235   0.000000   0.000000   0.000000   0.000000   0.000000   0.000000


                  C 49       C 50       C 51       C 52       C 53       C 54
 ------------------------------------------------------------------------------
     H  236   0.000000   0.000000   0.000000   0.000000   0.000000   0.000000
     H  237   0.000000   0.000000   0.000000   0.000000   0.000000   0.000000
     H  238   0.000000   0.000000   0.000000   0.000000   0.000000   0.000000
     H  239   0.000000   0.000000   0.000000   0.000000   0.000000   0.000000
     H  240   0.000000   0.000000   0.000000   0.000000   0.000000   0.000000
     H  241   0.000000   0.000000   0.000000   0.000000   0.000000   0.000000
     H  242   0.000000   0.000000   0.000000   0.000000   0.000000   0.000000
     H  243   0.000000   0.000000   0.000000   0.000000   0.000000   0.000000
     H  244   0.000000   0.000000   0.000000   0.000000   0.000000   0.000000
     H  245   0.000000   0.000000   0.000000   0.000000   0.000000   0.000000
     H  246   0.000000   0.000000   0.000000   0.000000   0.000000   0.000000
     H  247   0.000000   0.000000   0.000000   0.000000   0.000000   0.000000
     H  248   0.000000   0.000000   0.000000   0.000000   0.000000   0.000000
     H  249   0.000000   0.000000   0.000000   0.000000   0.000000   0.000000
     H  250   0.000000   0.000000   0.000000   0.000000   0.000000   0.000000
     H  251   0.000000   0.000000   0.000000   0.000000   0.000000   0.000000
     H  252   0.000000   0.000000   0.000000   0.000000   0.000000   0.000000
     H  253   0.000000   0.000000   0.000000   0.000000   0.000000   0.000000
     H  254   0.000000   0.000000   0.000000   0.000000   0.000000   0.000000
     H  255   0.000000   0.000000   0.000000   0.000000   0.000000   0.000000
     H  256   0.000000   0.000000   0.000000   0.000000   0.000000   0.000000
     H  257   0.000000   0.000000   0.000000   0.000000   0.000000   0.000000
     H  258   0.000000   0.000000   0.000000   0.000000   0.000000   0.000000
     H  259   0.000000   0.000000   0.000000   0.000000   0.000000   0.000000
     H  260   0.000000   0.000000   0.000000   0.000000   0.000000   0.000000
     H  261   0.000000   0.000000   0.000000   0.000000   0.000000   0.000000
     H  262   0.000000   0.000000   0.000000   0.000000   0.000000   0.000000
     H  263   0.000000   0.000000   0.000000   0.000014   0.000000   0.000000
     H  264   0.000000   0.000000   0.000001   0.000010   0.000005   0.000042
     H  265   0.000000   0.000000   0.000000   0.000003   0.000001   0.000010
     H  266   0.000000   0.000000   0.000000   0.000004   0.000000   0.000000
     H  267   0.000000   0.000000   0.000000   0.000000   0.000000   0.000000
     H  268   0.000000   0.000000   0.000001   0.000009   0.000015   0.000037
     H  269   0.000000   0.000000   0.000000   0.000000   0.000000   0.000000
     H  270   0.000000   0.000000   0.000000   0.000000   0.000000   0.000000
     H  271   0.000000   0.000000   0.000000   0.000000   0.000000   0.000000
     H  272   0.000000   0.000000   0.000000   0.000000   0.000000   0.000000
     H  273   0.000000   0.000000   0.000000   0.000000   0.000000   0.000001
     H  274   0.000000   0.000000   0.000000   0.000000   0.000000   0.000000
     H  275   0.000000   0.000000   0.000001   0.000000   0.000000   0.000000
     H  276   0.000000   0.000000   0.000000   0.000000   0.000000   0.000000
     H  277   0.000000   0.000000   0.000000   0.000000   0.000000   0.000000
     H  278   0.000000   0.000000   0.000000   0.000000   0.000000   0.000000
     H  279   0.000000   0.000000   0.000000   0.000000   0.000000   0.000000
     H  280   0.000000   0.000000   0.000000   0.000000   0.000000   0.000000
     H  281   0.000000   0.000000   0.000000   0.000000   0.000000   0.000000
     H  282   0.000000   0.000000   0.000000   0.000000   0.000000   0.000000


                  C 49       C 50       C 51       C 52       C 53       C 54
 ------------------------------------------------------------------------------
     H  283   0.000000   0.000000   0.000000   0.000000   0.000000   0.000000
     H  284   0.000000   0.000000   0.000000   0.000000   0.000000   0.000000
     H  285   0.000000   0.000000   0.000000   0.000000   0.000000   0.000000
     H  286   0.000000   0.000000   0.000000   0.000000   0.000000   0.000000
     H  287   0.000000   0.000000   0.000000   0.000000   0.000000   0.000000
     H  288   0.000000   0.000000   0.000000   0.000000   0.000000   0.000000
     H  289   0.000000   0.000000   0.000000   0.000000   0.000000   0.000000
     H  290   0.000000   0.000000   0.000000   0.000000   0.000000   0.000000
     H  291   0.000000   0.000000   0.000000   0.000000   0.000000   0.000000
     H  292   0.000000   0.000000   0.000000   0.000000   0.000000   0.000000
     H  293   0.000000   0.000000   0.000000   0.000000   0.000000   0.000000
     H  294   0.000000   0.000000   0.000000   0.000000   0.000000   0.000000


                  C 55       C 56       C 57       C 58       C 59       C 60
 ------------------------------------------------------------------------------
     C   55   3.945147
     C   56   0.038668   3.920119
     C   57   0.950183   0.006361   3.935323
     C   58   0.942486   0.002350   0.007755   3.935644
     C   59   0.011875   0.000357   0.003001   1.027313   3.851847
     C   60   0.000214   0.000006   0.000013   0.000303   0.008481   3.896989
     C   61   0.000008   0.000000   0.000004   0.000011   0.000367   2.407366
     C   62   0.000428   0.000011   0.000044   0.000676   0.016778   0.042737
     C   63   0.000028   0.000000   0.000001   0.000053   0.001730   1.238565
     C   64   0.000256   0.000001   0.000018   0.000657   0.022871   0.109749
     C   65   0.002542   0.000108   0.000723   0.011353   0.092549   0.026240
     C   66   0.007457   0.000054   0.001395   0.010084   1.634420   0.004146
     C   67   0.000060   0.000001   0.000014   0.000165   0.007798   0.001852
     C   68   0.000000   0.000000   0.000000   0.000000   0.000000   0.000000
     C   69   0.000000   0.000000   0.000000   0.000000   0.000000   0.000006
     C   70   0.000000   0.000000   0.000000   0.000000   0.000000   0.000000
     C   71   0.000000   0.000000   0.000000   0.000000   0.000000   0.000001
     C   72   0.000000   0.000000   0.000000   0.000000   0.000000   0.000000
     C   73   0.000000   0.000000   0.000000   0.000000   0.000000   0.000000
     C   74   0.000000   0.000000   0.000000   0.000000   0.000000   0.000000
     C   75   0.000001   0.000000   0.000000   0.000001   0.000030   0.000027
     C   76   0.000000   0.000000   0.000000   0.000000   0.000001   0.000051
     C   77   0.000000   0.000000   0.000000   0.000000   0.000002   0.000030
     C   78   0.000000   0.000000   0.000000   0.000000   0.000012   0.000006
     C   79   0.000000   0.000000   0.000000   0.000000   0.000001   0.000001
     C   80   0.000000   0.000000   0.000000   0.000000   0.000000   0.000001
     C   81   0.000000   0.000000   0.000000   0.000000   0.000000   0.000000
     C   82   0.000000   0.000000   0.000000   0.000000   0.000000   0.000000
     C   83   0.000000   0.000000   0.000000   0.000000   0.000000   0.000000
     C   84   0.000000   0.000000   0.000000   0.000000   0.000000   0.000000
     C   85   0.000000   0.000000   0.000000   0.000000   0.000000   0.000000
     C   86   0.000000   0.000000   0.000000   0.000000   0.000000   0.000000
     C   87   0.000000   0.000000   0.000000   0.000000   0.000000   0.000000
     C   88   0.000000   0.000000   0.000000   0.000000   0.000000   0.000000
     C   89   0.000000   0.000000   0.000000   0.000000   0.000000   0.000000
     C   90   0.000000   0.000000   0.000000   0.000000   0.000000   0.000000
     C   91   0.000000   0.000000   0.000000   0.000000   0.000000   0.000000
     C   92   0.000000   0.000000   0.000000   0.000000   0.000000   0.000000
     C   93   0.000000   0.000000   0.000000   0.000000   0.000000   0.000000
     C   94   0.000000   0.000000   0.000000   0.000000   0.000000   0.000000
     C   95   0.000000   0.000000   0.000000   0.000000   0.000000   0.000000
     C   96   0.000000   0.000000   0.000000   0.000000   0.000000   0.000000
     C   97   0.000000   0.000000   0.000000   0.000000   0.000000   0.000000
     C   98   0.000000   0.000000   0.000000   0.000000   0.000000   0.000000
     C   99   0.000000   0.000000   0.000000   0.000000   0.000000   0.000000
     C  100   0.000000   0.000000   0.000000   0.000000   0.000000   0.000000


                  C 55       C 56       C 57       C 58       C 59       C 60
 ------------------------------------------------------------------------------
     C  101   0.000000   0.000000   0.000000   0.000000   0.000000   0.000000
     C  102   0.000000   0.000000   0.000000   0.000000   0.000000   0.000000
     C  103   0.000000   0.000000   0.000000   0.000000   0.000000   0.000000
     C  104   0.000000   0.000000   0.000000   0.000000   0.000000   0.000000
     C  105   0.000000   0.000000   0.000000   0.000000   0.000000   0.000000
     C  106   0.000000   0.000000   0.000000   0.000000   0.000000   0.000000
     C  107   0.000000   0.000000   0.000000   0.000000   0.000000   0.000000
     C  108   0.000000   0.000000   0.000000   0.000000   0.000000   0.000000
     C  109   0.000000   0.000000   0.000000   0.000000   0.000000   0.000000
     C  110   0.000000   0.000000   0.000000   0.000000   0.000000   0.000000
     C  111   0.000000   0.000000   0.000000   0.000000   0.000000   0.000000
     C  112   0.000000   0.000000   0.000000   0.000000   0.000000   0.000000
     C  113   0.000000   0.000000   0.000000   0.000000   0.000000   0.000000
     C  114   0.000000   0.000000   0.000000   0.000000   0.000000   0.000000
     C  115   0.000000   0.000000   0.000000   0.000000   0.000000   0.000000
     C  116   0.000000   0.000000   0.000000   0.000000   0.000000   0.000000
     C  117   0.000000   0.000000   0.000000   0.000000   0.000000   0.000000
     C  118   0.000000   0.000000   0.000000   0.000000   0.000000   0.000000
     C  119   0.000000   0.000000   0.000000   0.000000   0.000000   0.000000
     C  120   0.000013   0.000009   0.000002   0.000004   0.000006   0.000000
     C  121   0.000017   0.000023   0.000004   0.000007   0.000001   0.000000
     C  122   0.000018   0.000036   0.000007   0.000009   0.000002   0.000000
     C  123   0.000103   0.000162   0.000034   0.000067   0.000041   0.000003
     C  124   0.000111   0.000132   0.000026   0.000034   0.000012   0.000001
     C  125   0.000004   0.000005   0.000001   0.000001   0.000001   0.000000
     C  126   0.000000   0.000000   0.000000   0.000000   0.000000   0.000000
     C  127   0.000000   0.000000   0.000000   0.000000   0.000001   0.000000
     C  128   0.000000   0.000000   0.000000   0.000000   0.000000   0.000000
     C  129   0.000000   0.000000   0.000000   0.000000   0.000002   0.000000
     C  130   0.000000   0.000000   0.000000   0.000000   0.000000   0.000000
     C  131   0.000000   0.000000   0.000000   0.000000   0.000009   0.000000
     C  132   0.000000   0.000000   0.000000   0.000003   0.000041   0.000006
     C  133   0.000001   0.000001   0.000000   0.000000   0.000002   0.000001
     C  134   0.000008   0.000000   0.000000   0.000019   0.001090   0.000038
     C  135   0.000000   0.000000   0.000000   0.000000   0.000000   0.000000
     C  136   0.000000   0.000000   0.000000   0.000000   0.000000   0.000000
     C  137   0.000000   0.000000   0.000000   0.000000   0.000000   0.000000
     C  138   0.000000   0.000000   0.000000   0.000000   0.000000   0.000000
     C  139   0.000000   0.000000   0.000000   0.000000   0.000000   0.000000
     C  140   0.000000   0.000000   0.000000   0.000000   0.000000   0.000000
     C  141   0.000000   0.000000   0.000000   0.000000   0.000000   0.000000
     C  142   0.000000   0.000000   0.000000   0.000000   0.000000   0.000000
     C  143   0.000000   0.000000   0.000000   0.000000   0.000000   0.000000
     C  144   0.000000   0.000000   0.000000   0.000000   0.000000   0.000000
     C  145   0.000000   0.000000   0.000000   0.000000   0.000000   0.000000
     C  146   0.000000   0.000000   0.000000   0.000000   0.000000   0.000000
     C  147   0.000000   0.000000   0.000000   0.000000   0.000000   0.000000


                  C 55       C 56       C 57       C 58       C 59       C 60
 ------------------------------------------------------------------------------
     C  148   0.000000   0.000000   0.000000   0.000000   0.000000   0.000000
     C  149   0.000000   0.000000   0.000000   0.000000   0.000007   0.000001
     C  150   0.000000   0.000000   0.000000   0.000000   0.000000   0.000001
     C  151   0.000000   0.000000   0.000000   0.000000   0.000001   0.000000
     C  152   0.000000   0.000000   0.000000   0.000000   0.000000   0.000001
     C  153   0.000000   0.000000   0.000000   0.000000   0.000001   0.000016
     C  154   0.000000   0.000000   0.000000   0.000000   0.000000   0.000000
     C  155   0.000000   0.000000   0.000000   0.000000   0.000000   0.000000
     C  156   0.000006   0.000000   0.000000   0.000007   0.000304   0.000105
     C  157   0.000004   0.000000   0.000000   0.000006   0.000238   0.000019
     C  158   0.000012   0.000000   0.000001   0.000012   0.000723   0.000161
     C  159   0.000007   0.000000   0.000000   0.000009   0.000397   0.000072
     C  160   0.000011   0.000000   0.000001   0.000013   0.000624   0.000260
     C  161   0.000037   0.000002   0.000004   0.000078   0.002411   0.000669
     C  162   0.000091   0.000001   0.000006   0.000097   0.002669   0.000483
     N  163   0.000000   0.000000   0.000000   0.000000   0.000000   0.000000
     N  164   0.000000   0.000000   0.000000   0.000000   0.000000   0.000000
     N  165   0.000019   0.000000   0.000001   0.000007   0.000003   0.000000
     N  166   0.000001   0.000000   0.000000   0.000000   0.000005   0.000000
     N  167   0.000096   0.000000   0.000003   0.000529   0.000087   0.000001
     N  168   0.002444   0.000008   0.000022   0.000033   0.000206   0.000004
     N  169   0.024214   1.002352   1.921219   0.010643   0.000950   0.000028
     N  170   0.000163   0.000004   0.000008   0.000351   0.006480   0.033737
     N  171   0.000000   0.000000   0.000000   0.000000   0.000000   0.000000
     N  172   0.000000   0.000000   0.000000   0.000000   0.000003   0.000014
     N  173   0.000000   0.000000   0.000000   0.000000   0.000000   0.000000
     N  174   0.000000   0.000000   0.000000   0.000000   0.000000   0.000000
     N  175   0.000000   0.000000   0.000000   0.000000   0.000000   0.000000
     N  176   0.000000   0.000000   0.000000   0.000000   0.000000   0.000000
     N  177   0.000713   0.001269   0.000260   0.000327   0.000092   0.000005
     N  178   0.000000   0.000000   0.000000   0.000000   0.000001   0.000000
     N  179   0.000000   0.000000   0.000000   0.000000   0.000000   0.000000
     N  180   0.000000   0.000000   0.000000   0.000000   0.000000   0.000000
     N  181   0.000000   0.000000   0.000000   0.000000   0.000009   0.000006
     N  182   0.000001   0.000000   0.000000   0.000002   0.000070   0.000048
     H  183   0.000000   0.000000   0.000000   0.000000   0.000000   0.000000
     H  184   0.000000   0.000000   0.000000   0.000000   0.000000   0.000000
     H  185   0.000000   0.000000   0.000000   0.000000   0.000000   0.000000
     H  186   0.000000   0.000000   0.000000   0.000000   0.000000   0.000000
     H  187   0.000000   0.000000   0.000000   0.000000   0.000000   0.000000
     H  188   0.000000   0.000000   0.000000   0.000000   0.000000   0.000000
     H  189   0.000000   0.000000   0.000000   0.000000   0.000000   0.000000
     H  190   0.000000   0.000000   0.000000   0.000000   0.000000   0.000000
     H  191   0.000000   0.000000   0.000000   0.000000   0.000000   0.000000
     H  192   0.000000   0.000000   0.000000   0.000000   0.000000   0.000000
     H  193   0.000000   0.000000   0.000000   0.000000   0.000000   0.000000
     H  194   0.000000   0.000000   0.000000   0.000000   0.000000   0.000000


                  C 55       C 56       C 57       C 58       C 59       C 60
 ------------------------------------------------------------------------------
     H  195   0.000000   0.000000   0.000000   0.000000   0.000000   0.000000
     H  196   0.000000   0.000000   0.000000   0.000000   0.000000   0.000000
     H  197   0.000001   0.000000   0.000000   0.000000   0.000000   0.000000
     H  198   0.000000   0.000000   0.000000   0.000000   0.000000   0.000000
     H  199   0.000000   0.000000   0.000000   0.000000   0.000000   0.000000
     H  200   0.000001   0.000000   0.000000   0.000000   0.000000   0.000000
     H  201   0.000000   0.000000   0.000000   0.000000   0.000000   0.000000
     H  202   0.000000   0.000000   0.000000   0.000000   0.000000   0.000000
     H  203   0.000000   0.000000   0.000000   0.000000   0.000000   0.000000
     H  204   0.000000   0.000000   0.000000   0.000002   0.000003   0.000000
     H  205   0.000000   0.000000   0.000000   0.000000   0.000001   0.000000
     H  206   0.000005   0.000002   0.000003   0.000195   0.000027   0.000001
     H  207   0.000000   0.000000   0.000000   0.000001   0.000000   0.000000
     H  208   0.000000   0.000000   0.000000   0.000000   0.000000   0.000000
     H  209   0.000001   0.000000   0.000000   0.000005   0.000001   0.000000
     H  210   0.000271   0.000007   0.000036   0.000006   0.000029   0.000001
     H  211   0.000001   0.000000   0.000001   0.000028   0.000006   0.000000
     H  212   0.000149   0.000074   0.000051   0.000014   0.000021   0.000000
     H  213   0.000006   0.000001   0.000005   0.000111   0.000010   0.000000
     H  214   0.001465   0.000013   0.000029   0.000026   0.000029   0.000000
     H  215   0.000039   0.000005   0.000003   0.006174   0.000370   0.000002
     H  216   0.000041   0.000000   0.000001   0.000016   0.000022   0.000000
     H  217   0.000015   0.000002   0.000034   0.000284   0.002432   0.000005
     H  218   0.006496   0.010684   0.002105   0.002144   0.000071   0.000004
     H  219   0.000081   0.945853   0.007758   0.000052   0.000013   0.000001
     H  220   0.001158   0.000123   0.001817   0.899953   0.018875   0.000431
     H  221   0.005070   0.000065   0.000031   0.005888   0.944412   0.000003
     H  222   0.013434   0.012157   0.944734   0.000292   0.001034   0.000001
     H  223   0.000000   0.000000   0.000002   0.000004   0.000020   0.009650
     H  224   0.000001   0.000000   0.000000   0.000005   0.000041   0.009596
     H  225   0.000404   0.000021   0.000580   0.002616   0.003132   0.000068
     H  226   0.000104   0.000005   0.000020   0.000262   0.004977   0.001335
     H  227   0.000000   0.000000   0.000000   0.000000   0.000000   0.000000
     H  228   0.000000   0.000000   0.000000   0.000000   0.000000   0.000000
     H  229   0.000000   0.000000   0.000000   0.000000   0.000000   0.000000
     H  230   0.000000   0.000000   0.000000   0.000000   0.000000   0.000002
     H  231   0.000000   0.000000   0.000000   0.000000   0.000000   0.000000
     H  232   0.000000   0.000000   0.000000   0.000000   0.000000   0.000000
     H  233   0.000000   0.000000   0.000000   0.000000   0.000000   0.000010
     H  234   0.000000   0.000000   0.000000   0.000000   0.000002   0.000001
     H  235   0.000000   0.000000   0.000000   0.000000   0.000000   0.000000
     H  236   0.000000   0.000000   0.000000   0.000000   0.000000   0.000000
     H  237   0.000000   0.000000   0.000000   0.000000   0.000000   0.000000
     H  238   0.000000   0.000000   0.000000   0.000000   0.000000   0.000000
     H  239   0.000000   0.000000   0.000000   0.000000   0.000000   0.000000
     H  240   0.000000   0.000000   0.000000   0.000000   0.000000   0.000000
     H  241   0.000000   0.000000   0.000000   0.000000   0.000000   0.000000


                  C 55       C 56       C 57       C 58       C 59       C 60
 ------------------------------------------------------------------------------
     H  242   0.000000   0.000000   0.000000   0.000000   0.000000   0.000000
     H  243   0.000000   0.000000   0.000000   0.000000   0.000000   0.000000
     H  244   0.000000   0.000000   0.000000   0.000000   0.000000   0.000000
     H  245   0.000000   0.000000   0.000000   0.000000   0.000000   0.000000
     H  246   0.000000   0.000000   0.000000   0.000000   0.000000   0.000000
     H  247   0.000000   0.000000   0.000000   0.000000   0.000000   0.000000
     H  248   0.000000   0.000000   0.000000   0.000000   0.000000   0.000000
     H  249   0.000000   0.000000   0.000000   0.000000   0.000000   0.000000
     H  250   0.000000   0.000000   0.000000   0.000000   0.000000   0.000000
     H  251   0.000000   0.000000   0.000000   0.000000   0.000000   0.000000
     H  252   0.000000   0.000000   0.000000   0.000000   0.000000   0.000000
     H  253   0.000000   0.000000   0.000000   0.000000   0.000000   0.000000
     H  254   0.000000   0.000000   0.000000   0.000000   0.000000   0.000000
     H  255   0.000000   0.000000   0.000000   0.000000   0.000000   0.000000
     H  256   0.000000   0.000000   0.000000   0.000000   0.000000   0.000000
     H  257   0.000000   0.000000   0.000000   0.000000   0.000000   0.000000
     H  258   0.000000   0.000000   0.000000   0.000000   0.000000   0.000000
     H  259   0.000000   0.000000   0.000000   0.000000   0.000000   0.000000
     H  260   0.000000   0.000000   0.000000   0.000000   0.000000   0.000000
     H  261   0.000000   0.000000   0.000000   0.000000   0.000000   0.000000
     H  262   0.000000   0.000000   0.000000   0.000000   0.000000   0.000000
     H  263   0.000000   0.000000   0.000000   0.000000   0.000000   0.000000
     H  264   0.000001   0.000004   0.000001   0.000001   0.000000   0.000000
     H  265   0.000000   0.000001   0.000000   0.000000   0.000000   0.000000
     H  266   0.000000   0.000000   0.000000   0.000000   0.000000   0.000000
     H  267   0.000000   0.000000   0.000000   0.000000   0.000000   0.000000
     H  268   0.000002   0.000003   0.000001   0.000001   0.000000   0.000000
     H  269   0.000000   0.000000   0.000000   0.000000   0.000000   0.000000
     H  270   0.000000   0.000000   0.000000   0.000000   0.000000   0.000000
     H  271   0.000000   0.000000   0.000000   0.000000   0.000000   0.000000
     H  272   0.000000   0.000000   0.000000   0.000000   0.000000   0.000000
     H  273   0.000000   0.000000   0.000000   0.000000   0.000001   0.000000
     H  274   0.000000   0.000000   0.000000   0.000000   0.000001   0.000000
     H  275   0.000001   0.000000   0.000000   0.000003   0.000103   0.000010
     H  276   0.000000   0.000000   0.000000   0.000000   0.000010   0.000001
     H  277   0.000000   0.000000   0.000000   0.000000   0.000000   0.000000
     H  278   0.000000   0.000000   0.000000   0.000000   0.000000   0.000000
     H  279   0.000000   0.000000   0.000000   0.000000   0.000000   0.000000
     H  280   0.000000   0.000000   0.000000   0.000000   0.000000   0.000000
     H  281   0.000000   0.000000   0.000000   0.000000   0.000000   0.000000
     H  282   0.000000   0.000000   0.000000   0.000000   0.000000   0.000000
     H  283   0.000000   0.000000   0.000000   0.000000   0.000000   0.000000
     H  284   0.000000   0.000000   0.000000   0.000000   0.000000   0.000000
     H  285   0.000000   0.000000   0.000000   0.000000   0.000000   0.000000
     H  286   0.000000   0.000000   0.000000   0.000000   0.000000   0.000000
     H  287   0.000000   0.000000   0.000000   0.000000   0.000000   0.000000
     H  288   0.000000   0.000000   0.000000   0.000000   0.000000   0.000004


                  C 55       C 56       C 57       C 58       C 59       C 60
 ------------------------------------------------------------------------------
     H  289   0.000000   0.000000   0.000000   0.000000   0.000000   0.000000
     H  290   0.000000   0.000000   0.000000   0.000000   0.000004   0.000002
     H  291   0.000000   0.000000   0.000000   0.000000   0.000000   0.000000
     H  292   0.000000   0.000000   0.000000   0.000000   0.000022   0.000001
     H  293   0.000000   0.000000   0.000000   0.000003   0.000074   0.000003
     H  294   0.000000   0.000000   0.000000   0.000000   0.000001   0.000003


                  C 61       C 62       C 63       C 64       C 65       C 66
 ------------------------------------------------------------------------------
     C   61   3.926502
     C   62   1.350716   3.917378
     C   63   0.031899   0.104449   3.901622
     C   64   0.004778   1.326877   0.008422   3.935336
     C   65   0.005893   0.054566   0.013449   1.144901   3.743095
     C   66   0.000477   0.017393   0.000830   0.008742   1.237297   3.932057
     C   67   0.000310   0.006273   0.000199   0.007670   1.029854   0.011197
     C   68   0.000011   0.000001   0.000000   0.000000   0.000000   0.000000
     C   69   0.000000   0.000003   0.000000   0.000000   0.000000   0.000000
     C   70   0.000000   0.000000   0.000000   0.000000   0.000000   0.000000
     C   71   0.000002   0.000000   0.000000   0.000000   0.000000   0.000000
     C   72   0.000000   0.000000   0.000000   0.000000   0.000000   0.000000
     C   73   0.000000   0.000000   0.000000   0.000000   0.000000   0.000000
     C   74   0.000000   0.000000   0.000001   0.000000   0.000000   0.000000
     C   75   0.000012   0.000011   0.000608   0.000018   0.000104   0.000002
     C   76   0.000022   0.000005   0.002191   0.000025   0.000007   0.000001
     C   77   0.000009   0.000003   0.000606   0.000010   0.000005   0.000000
     C   78   0.000003   0.000005   0.000108   0.000006   0.000074   0.000005
     C   79   0.000001   0.000001   0.000024   0.000002   0.000005   0.000000
     C   80   0.000000   0.000000   0.000040   0.000001   0.000000   0.000000
     C   81   0.000000   0.000000   0.000004   0.000000   0.000000   0.000000
     C   82   0.000000   0.000000   0.000000   0.000000   0.000000   0.000000
     C   83   0.000000   0.000000   0.000000   0.000000   0.000000   0.000000
     C   84   0.000000   0.000000   0.000000   0.000000   0.000000   0.000000
     C   85   0.000000   0.000000   0.000001   0.000000   0.000000   0.000000
     C   86   0.000000   0.000000   0.000000   0.000000   0.000000   0.000000
     C   87   0.000000   0.000000   0.000000   0.000000   0.000000   0.000000
     C   88   0.000000   0.000000   0.000000   0.000000   0.000000   0.000000
     C   89   0.000000   0.000000   0.000000   0.000000   0.000000   0.000000
     C   90   0.000000   0.000000   0.000001   0.000000   0.000000   0.000000
     C   91   0.000000   0.000000   0.000000   0.000000   0.000000   0.000000
     C   92   0.000000   0.000000   0.000000   0.000000   0.000000   0.000000
     C   93   0.000000   0.000000   0.000000   0.000000   0.000000   0.000000
     C   94   0.000000   0.000000   0.000000   0.000000   0.000000   0.000000
     C   95   0.000000   0.000000   0.000000   0.000000   0.000000   0.000000
     C   96   0.000000   0.000000   0.000000   0.000000   0.000000   0.000000
     C   97   0.000000   0.000000   0.000000   0.000000   0.000000   0.000000
     C   98   0.000000   0.000000   0.000000   0.000000   0.000000   0.000000
     C   99   0.000000   0.000000   0.000000   0.000000   0.000000   0.000000
     C  100   0.000000   0.000000   0.000000   0.000000   0.000000   0.000000
     C  101   0.000000   0.000000   0.000000   0.000000   0.000000   0.000000
     C  102   0.000000   0.000000   0.000000   0.000000   0.000000   0.000000
     C  103   0.000000   0.000000   0.000000   0.000000   0.000000   0.000000
     C  104   0.000000   0.000000   0.000000   0.000000   0.000000   0.000000
     C  105   0.000000   0.000000   0.000000   0.000000   0.000000   0.000000
     C  106   0.000000   0.000000   0.000000   0.000000   0.000000   0.000000


                  C 61       C 62       C 63       C 64       C 65       C 66
 ------------------------------------------------------------------------------
     C  107   0.000000   0.000000   0.000000   0.000000   0.000000   0.000000
     C  108   0.000000   0.000000   0.000000   0.000000   0.000000   0.000000
     C  109   0.000000   0.000000   0.000000   0.000000   0.000000   0.000000
     C  110   0.000000   0.000000   0.000000   0.000000   0.000000   0.000000
     C  111   0.000000   0.000000   0.000000   0.000000   0.000000   0.000000
     C  112   0.000000   0.000000   0.000000   0.000000   0.000000   0.000000
     C  113   0.000000   0.000000   0.000000   0.000000   0.000000   0.000000
     C  114   0.000000   0.000000   0.000000   0.000000   0.000000   0.000000
     C  115   0.000000   0.000000   0.000000   0.000000   0.000000   0.000000
     C  116   0.000000   0.000000   0.000000   0.000000   0.000000   0.000000
     C  117   0.000000   0.000000   0.000000   0.000000   0.000000   0.000000
     C  118   0.000000   0.000000   0.000000   0.000000   0.000000   0.000000
     C  119   0.000000   0.000000   0.000000   0.000000   0.000000   0.000000
     C  120   0.000000   0.000001   0.000000   0.000000   0.000006   0.000000
     C  121   0.000000   0.000000   0.000000   0.000000   0.000001   0.000000
     C  122   0.000000   0.000000   0.000000   0.000000   0.000002   0.000001
     C  123   0.000000   0.000006   0.000000   0.000000   0.000035   0.000002
     C  124   0.000000   0.000002   0.000000   0.000000   0.000009   0.000002
     C  125   0.000000   0.000000   0.000000   0.000000   0.000001   0.000000
     C  126   0.000000   0.000001   0.000000   0.000004   0.000013   0.000001
     C  127   0.000000   0.000000   0.000000   0.000000   0.000001   0.000000
     C  128   0.000000   0.000000   0.000000   0.000000   0.000000   0.000000
     C  129   0.000000   0.000000   0.000000   0.000001   0.000005   0.000001
     C  130   0.000000   0.000000   0.000000   0.000000   0.000001   0.000000
     C  131   0.000000   0.000001   0.000000   0.000000   0.000007   0.000000
     C  132   0.000003   0.000019   0.000001   0.000121   0.000430   0.000042
     C  133   0.000000   0.000003   0.000000   0.000022   0.000079   0.000007
     C  134   0.000006   0.000097   0.000003   0.000259   0.002004   0.000054
     C  135   0.000000   0.000000   0.000000   0.000000   0.000000   0.000000
     C  136   0.000000   0.000000   0.000000   0.000000   0.000000   0.000000
     C  137   0.000000   0.000000   0.000000   0.000000   0.000000   0.000000
     C  138   0.000000   0.000000   0.000000   0.000000   0.000000   0.000000
     C  139   0.000000   0.000000   0.000000   0.000000   0.000000   0.000000
     C  140   0.000000   0.000000   0.000000   0.000000   0.000000   0.000000
     C  141   0.000000   0.000000   0.000000   0.000000   0.000000   0.000000
     C  142   0.000000   0.000000   0.000000   0.000000   0.000000   0.000000
     C  143   0.000000   0.000000   0.000000   0.000000   0.000000   0.000000
     C  144   0.000000   0.000000   0.000000   0.000000   0.000000   0.000000
     C  145   0.000000   0.000000   0.000000   0.000000   0.000000   0.000000
     C  146   0.000000   0.000000   0.000000   0.000000   0.000000   0.000000
     C  147   0.000000   0.000000   0.000000   0.000000   0.000000   0.000000
     C  148   0.000000   0.000000   0.000000   0.000000   0.000000   0.000000
     C  149   0.000000   0.000002   0.000000   0.000001   0.000025   0.000002
     C  150   0.000000   0.000000   0.000000   0.000000   0.000001   0.000000
     C  151   0.000000   0.000000   0.000000   0.000000   0.000004   0.000000
     C  152   0.000001   0.000001   0.000000   0.000000   0.000003   0.000000
     C  153   0.000003   0.000005   0.000001   0.000000   0.000004   0.000000


                  C 61       C 62       C 63       C 64       C 65       C 66
 ------------------------------------------------------------------------------
     C  154   0.000000   0.000000   0.000000   0.000000   0.000001   0.000000
     C  155   0.000000   0.000000   0.000000   0.000000   0.000000   0.000000
     C  156   0.000010   0.000171   0.000045   0.000021   0.000983   0.000040
     C  157   0.000001   0.000049   0.000032   0.000150   0.000900   0.000199
     C  158   0.000012   0.000255   0.000092   0.000438   0.005031   0.000061
     C  159   0.000002   0.000103   0.000022   0.000057   0.001400   0.000099
     C  160   0.000023   0.000296   0.000101   0.000212   0.002446   0.000152
     C  161   0.000055   0.001384   0.000072   0.004269   0.015142   0.005743
     C  162   0.000092   0.001271   0.000103   0.005728   0.016968   0.004617
     N  163   0.000000   0.000000   0.000000   0.000000   0.000000   0.000000
     N  164   0.000000   0.000000   0.000000   0.000000   0.000000   0.000000
     N  165   0.000000   0.000001   0.000000   0.000000   0.000003   0.000001
     N  166   0.000000   0.000000   0.000000   0.000000   0.000001   0.000000
     N  167   0.000000   0.000002   0.000000   0.000001   0.000012   0.000019
     N  168   0.000000   0.000009   0.000000   0.000003   0.000054   0.000042
     N  169   0.000001   0.000061   0.000002   0.000018   0.000338   0.000469
     N  170   0.113730   0.039871   1.562561   1.267118   0.026774   0.008935
     N  171   0.000000   0.000000   0.000000   0.000000   0.000000   0.000000
     N  172   0.000003   0.000003   0.000175   0.000005   0.000012   0.000001
     N  173   0.000000   0.000000   0.000000   0.000000   0.000000   0.000000
     N  174   0.000000   0.000000   0.000000   0.000000   0.000000   0.000000
     N  175   0.000000   0.000000   0.000000   0.000000   0.000000   0.000000
     N  176   0.000000   0.000000   0.000000   0.000000   0.000000   0.000000
     N  177   0.000000   0.000010   0.000000   0.000002   0.000058   0.000020
     N  178   0.000000   0.000000   0.000000   0.000001   0.000004   0.000001
     N  179   0.000000   0.000000   0.000000   0.000000   0.000000   0.000000
     N  180   0.000000   0.000000   0.000000   0.000000   0.000000   0.000000
     N  181   0.000011   0.000008   0.000002   0.000002   0.000030   0.000002
     N  182   0.000009   0.000058   0.000041   0.000019   0.000265   0.000020
     H  183   0.000000   0.000000   0.000000   0.000000   0.000000   0.000000
     H  184   0.000000   0.000000   0.000000   0.000000   0.000000   0.000000
     H  185   0.000000   0.000000   0.000000   0.000000   0.000000   0.000000
     H  186   0.000000   0.000000   0.000000   0.000000   0.000000   0.000000
     H  187   0.000000   0.000000   0.000000   0.000000   0.000000   0.000000
     H  188   0.000000   0.000000   0.000000   0.000000   0.000000   0.000000
     H  189   0.000000   0.000000   0.000000   0.000000   0.000000   0.000000
     H  190   0.000000   0.000000   0.000000   0.000000   0.000000   0.000000
     H  191   0.000000   0.000000   0.000000   0.000000   0.000000   0.000000
     H  192   0.000000   0.000000   0.000000   0.000000   0.000000   0.000000
     H  193   0.000000   0.000000   0.000000   0.000000   0.000000   0.000000
     H  194   0.000000   0.000000   0.000000   0.000000   0.000000   0.000000
     H  195   0.000000   0.000000   0.000000   0.000000   0.000000   0.000000
     H  196   0.000000   0.000000   0.000000   0.000000   0.000000   0.000000
     H  197   0.000000   0.000000   0.000000   0.000000   0.000000   0.000000
     H  198   0.000000   0.000000   0.000000   0.000000   0.000000   0.000000
     H  199   0.000000   0.000000   0.000000   0.000000   0.000000   0.000000
     H  200   0.000000   0.000000   0.000000   0.000000   0.000000   0.000000


                  C 61       C 62       C 63       C 64       C 65       C 66
 ------------------------------------------------------------------------------
     H  201   0.000000   0.000000   0.000000   0.000000   0.000000   0.000000
     H  202   0.000000   0.000000   0.000000   0.000000   0.000000   0.000000
     H  203   0.000000   0.000000   0.000000   0.000000   0.000000   0.000000
     H  204   0.000000   0.000000   0.000000   0.000000   0.000000   0.000000
     H  205   0.000000   0.000000   0.000000   0.000000   0.000000   0.000000
     H  206   0.000000   0.000001   0.000000   0.000001   0.000008   0.000010
     H  207   0.000000   0.000000   0.000000   0.000000   0.000000   0.000000
     H  208   0.000000   0.000000   0.000000   0.000000   0.000000   0.000000
     H  209   0.000000   0.000000   0.000000   0.000000   0.000000   0.000000
     H  210   0.000000   0.000002   0.000000   0.000000   0.000012   0.000003
     H  211   0.000000   0.000000   0.000000   0.000000   0.000000   0.000001
     H  212   0.000000   0.000000   0.000000   0.000000   0.000001   0.000001
     H  213   0.000000   0.000001   0.000000   0.000000   0.000004   0.000006
     H  214   0.000000   0.000001   0.000000   0.000000   0.000006   0.000004
     H  215   0.000000   0.000003   0.000000   0.000005   0.000026   0.000145
     H  216   0.000000   0.000000   0.000000   0.000000   0.000002   0.000006
     H  217   0.000000   0.000010   0.000000   0.000003   0.000070   0.000018
     H  218   0.000000   0.000008   0.000000   0.000003   0.000047   0.000045
     H  219   0.000000   0.000002   0.000000   0.000000   0.000012   0.000007
     H  220   0.000012   0.000862   0.000065   0.000606   0.005168   0.011175
     H  221   0.000008   0.000087   0.000004   0.000012   0.002249   0.007065
     H  222   0.000000   0.000028   0.000000   0.000050   0.000050   0.001367
     H  223   0.005338   0.946315   0.000199   0.008106   0.000748   0.000301
     H  224   0.005163   0.000033   0.934230   0.008096   0.000353   0.000104
     H  225   0.000049   0.001884   0.000028   0.001565   0.005419   0.939641
     H  226   0.000041   0.002693   0.000307   0.002858   0.027773   0.004385
     H  227   0.000000   0.000000   0.000000   0.000000   0.000000   0.000000
     H  228   0.000000   0.000000   0.000000   0.000000   0.000000   0.000000
     H  229   0.000000   0.000000   0.000000   0.000000   0.000000   0.000000
     H  230   0.000001   0.000000   0.000000   0.000000   0.000000   0.000000
     H  231   0.000000   0.000000   0.000000   0.000000   0.000000   0.000000
     H  232   0.000000   0.000000   0.000000   0.000000   0.000000   0.000000
     H  233   0.000004   0.000000   0.000223   0.000005   0.000000   0.000000
     H  234   0.000000   0.000001   0.000001   0.000000   0.000016   0.000001
     H  235   0.000000   0.000000   0.000003   0.000000   0.000000   0.000000
     H  236   0.000000   0.000000   0.000001   0.000000   0.000000   0.000000
     H  237   0.000000   0.000000   0.000000   0.000000   0.000000   0.000000
     H  238   0.000000   0.000000   0.000000   0.000000   0.000000   0.000000
     H  239   0.000000   0.000000   0.000000   0.000000   0.000000   0.000000
     H  240   0.000000   0.000000   0.000000   0.000000   0.000000   0.000000
     H  241   0.000000   0.000000   0.000000   0.000000   0.000000   0.000000
     H  242   0.000000   0.000000   0.000000   0.000000   0.000000   0.000000
     H  243   0.000000   0.000000   0.000000   0.000000   0.000000   0.000000
     H  244   0.000000   0.000000   0.000000   0.000000   0.000000   0.000000
     H  245   0.000000   0.000000   0.000000   0.000000   0.000000   0.000000
     H  246   0.000000   0.000000   0.000000   0.000000   0.000000   0.000000
     H  247   0.000000   0.000000   0.000000   0.000000   0.000000   0.000000


                  C 61       C 62       C 63       C 64       C 65       C 66
 ------------------------------------------------------------------------------
     H  248   0.000000   0.000000   0.000000   0.000000   0.000000   0.000000
     H  249   0.000000   0.000000   0.000000   0.000000   0.000000   0.000000
     H  250   0.000000   0.000000   0.000000   0.000000   0.000000   0.000000
     H  251   0.000000   0.000000   0.000000   0.000000   0.000000   0.000000
     H  252   0.000000   0.000000   0.000000   0.000000   0.000000   0.000000
     H  253   0.000000   0.000000   0.000000   0.000000   0.000000   0.000000
     H  254   0.000000   0.000000   0.000000   0.000000   0.000000   0.000000
     H  255   0.000000   0.000000   0.000000   0.000000   0.000000   0.000000
     H  256   0.000000   0.000000   0.000000   0.000000   0.000000   0.000000
     H  257   0.000000   0.000000   0.000000   0.000000   0.000000   0.000000
     H  258   0.000000   0.000000   0.000000   0.000000   0.000000   0.000000
     H  259   0.000000   0.000000   0.000000   0.000000   0.000000   0.000000
     H  260   0.000000   0.000000   0.000000   0.000000   0.000000   0.000000
     H  261   0.000000   0.000000   0.000000   0.000000   0.000000   0.000000
     H  262   0.000000   0.000000   0.000000   0.000000   0.000000   0.000000
     H  263   0.000000   0.000000   0.000000   0.000000   0.000000   0.000000
     H  264   0.000000   0.000000   0.000000   0.000000   0.000000   0.000000
     H  265   0.000000   0.000000   0.000000   0.000000   0.000000   0.000000
     H  266   0.000000   0.000000   0.000000   0.000001   0.000005   0.000000
     H  267   0.000000   0.000000   0.000000   0.000001   0.000002   0.000000
     H  268   0.000000   0.000000   0.000000   0.000000   0.000000   0.000000
     H  269   0.000000   0.000000   0.000000   0.000000   0.000000   0.000000
     H  270   0.000000   0.000000   0.000000   0.000000   0.000000   0.000000
     H  271   0.000000   0.000000   0.000000   0.000000   0.000000   0.000000
     H  272   0.000000   0.000000   0.000000   0.000000   0.000000   0.000000
     H  273   0.000000   0.000000   0.000000   0.000001   0.000002   0.000001
     H  274   0.000000   0.000000   0.000000   0.000000   0.000000   0.000000
     H  275   0.000000   0.000021   0.000001   0.000017   0.000223   0.000023
     H  276   0.000000   0.000002   0.000000   0.000006   0.000041   0.000003
     H  277   0.000000   0.000000   0.000000   0.000000   0.000000   0.000000
     H  278   0.000000   0.000000   0.000000   0.000000   0.000000   0.000000
     H  279   0.000000   0.000000   0.000000   0.000000   0.000000   0.000000
     H  280   0.000000   0.000000   0.000000   0.000000   0.000000   0.000000
     H  281   0.000000   0.000000   0.000000   0.000000   0.000000   0.000000
     H  282   0.000000   0.000000   0.000000   0.000000   0.000000   0.000000
     H  283   0.000000   0.000000   0.000000   0.000000   0.000000   0.000000
     H  284   0.000000   0.000000   0.000000   0.000000   0.000000   0.000000
     H  285   0.000000   0.000000   0.000000   0.000000   0.000000   0.000000
     H  286   0.000000   0.000000   0.000000   0.000000   0.000000   0.000000
     H  287   0.000000   0.000000   0.000000   0.000000   0.000000   0.000000
     H  288   0.000021   0.000000   0.000000   0.000000   0.000001   0.000000
     H  289   0.000000   0.000000   0.000000   0.000000   0.000000   0.000000
     H  290   0.000000   0.000001   0.000000   0.000002   0.000105   0.000001
     H  291   0.000000   0.000001   0.000000   0.000001   0.000003   0.000000
     H  292   0.000000   0.000004   0.000001   0.000020   0.001861   0.000225
     H  293   0.000000   0.000008   0.000000   0.000005   0.001513   0.000433
     H  294   0.000000   0.000002   0.000045   0.000005   0.000005   0.000000


                  C 67       C 68       C 69       C 70       C 71       C 72
 ------------------------------------------------------------------------------
     C   67   3.928307
     C   68   0.000000   3.903725
     C   69   0.000000   2.394732   3.919111
     C   70   0.000000   0.031006   1.341081   3.931028
     C   71   0.000000   1.290707   0.031385   0.131063   3.917884
     C   72   0.000000   0.122284   0.006601   1.401088   0.007631   3.943160
     C   73   0.000000   0.003912   0.005145   0.009398   0.007724   1.029504
     C   74   0.000000   0.012964   0.000479   0.043370   0.000758   0.005723
     C   75   0.000107   0.000005   0.000000   0.000019   0.000000   0.000005
     C   76   0.000012   0.000036   0.000001   0.000115   0.000001   0.000026
     C   77   0.000027   0.000002   0.000001   0.000038   0.000001   0.000042
     C   78   0.000512   0.000001   0.000000   0.000006   0.000000   0.000004
     C   79   0.000006   0.000028   0.000001   0.000069   0.000000   0.000014
     C   80   0.000000   0.001795   0.000028   0.004502   0.000029   0.000491
     C   81   0.000001   0.000071   0.000034   0.000259   0.000144   0.007537
     C   82   0.000000   0.000001   0.000000   0.000002   0.000000   0.000005
     C   83   0.000000   0.000000   0.000000   0.000001   0.000000   0.000002
     C   84   0.000000   0.000002   0.000001   0.000006   0.000000   0.000016
     C   85   0.000000   0.000001   0.000000   0.000002   0.000000   0.000003
     C   86   0.000000   0.000019   0.000012   0.000065   0.000003   0.000096
     C   87   0.000000   0.000002   0.000001   0.000007   0.000001   0.000012
     C   88   0.000000   0.000000   0.000000   0.000000   0.000000   0.000000
     C   89   0.000000   0.000000   0.000000   0.000000   0.000000   0.000000
     C   90   0.000000   0.000062   0.000003   0.000220   0.000001   0.000027
     C   91   0.000000   0.000006   0.000001   0.000028   0.000003   0.000051
     C   92   0.000000   0.000000   0.000000   0.000000   0.000000   0.000000
     C   93   0.000000   0.000000   0.000000   0.000000   0.000000   0.000000
     C   94   0.000000   0.000000   0.000000   0.000000   0.000000   0.000000
     C   95   0.000000   0.000000   0.000000   0.000000   0.000000   0.000000
     C   96   0.000000   0.000000   0.000000   0.000000   0.000000   0.000000
     C   97   0.000000   0.000000   0.000000   0.000000   0.000000   0.000000
     C   98   0.000000   0.000000   0.000000   0.000000   0.000000   0.000000
     C   99   0.000000   0.000000   0.000000   0.000000   0.000000   0.000000
     C  100   0.000000   0.000000   0.000000   0.000000   0.000000   0.000000
     C  101   0.000000   0.000000   0.000000   0.000000   0.000000   0.000000
     C  102   0.000000   0.000000   0.000000   0.000000   0.000000   0.000000
     C  103   0.000000   0.000000   0.000000   0.000000   0.000000   0.000000
     C  104   0.000000   0.000000   0.000000   0.000000   0.000000   0.000000
     C  105   0.000000   0.000000   0.000000   0.000000   0.000000   0.000000
     C  106   0.000000   0.000000   0.000000   0.000000   0.000000   0.000000
     C  107   0.000000   0.000000   0.000000   0.000000   0.000000   0.000000
     C  108   0.000000   0.000000   0.000000   0.000000   0.000000   0.000000
     C  109   0.000000   0.000000   0.000000   0.000000   0.000000   0.000000
     C  110   0.000000   0.000000   0.000000   0.000000   0.000000   0.000000
     C  111   0.000000   0.000000   0.000000   0.000000   0.000000   0.000000
     C  112   0.000000   0.000000   0.000000   0.000000   0.000000   0.000000


                  C 67       C 68       C 69       C 70       C 71       C 72
 ------------------------------------------------------------------------------
     C  113   0.000000   0.000000   0.000000   0.000000   0.000000   0.000000
     C  114   0.000000   0.000000   0.000000   0.000000   0.000000   0.000000
     C  115   0.000001   0.000000   0.000000   0.000000   0.000000   0.000000
     C  116   0.000000   0.000000   0.000000   0.000000   0.000000   0.000000
     C  117   0.000000   0.000000   0.000000   0.000000   0.000000   0.000000
     C  118   0.000001   0.000000   0.000000   0.000000   0.000000   0.000000
     C  119   0.000000   0.000000   0.000000   0.000000   0.000000   0.000000
     C  120   0.000000   0.000000   0.000000   0.000000   0.000000   0.000000
     C  121   0.000000   0.000000   0.000000   0.000000   0.000000   0.000000
     C  122   0.000003   0.000000   0.000000   0.000000   0.000000   0.000000
     C  123   0.000001   0.000000   0.000000   0.000000   0.000000   0.000000
     C  124   0.000003   0.000000   0.000000   0.000000   0.000000   0.000000
     C  125   0.000006   0.000000   0.000000   0.000000   0.000000   0.000000
     C  126   0.000173   0.000000   0.000000   0.000000   0.000000   0.000000
     C  127   0.000017   0.000000   0.000000   0.000000   0.000000   0.000000
     C  128   0.000007   0.000000   0.000000   0.000000   0.000000   0.000000
     C  129   0.000074   0.000000   0.000000   0.000000   0.000000   0.000000
     C  130   0.000005   0.000000   0.000000   0.000001   0.000000   0.000000
     C  131   0.000018   0.000000   0.000000   0.000000   0.000000   0.000000
     C  132   0.008057   0.000000   0.000000   0.000000   0.000000   0.000000
     C  133   0.000940   0.000000   0.000000   0.000000   0.000000   0.000000
     C  134   0.007684   0.000000   0.000000   0.000000   0.000000   0.000000
     C  135   0.000000   0.000000   0.000000   0.000000   0.000000   0.000000
     C  136   0.000000   0.000000   0.000000   0.000000   0.000000   0.000000
     C  137   0.000000   0.000000   0.000000   0.000000   0.000000   0.000000
     C  138   0.000000   0.000000   0.000000   0.000000   0.000000   0.000000
     C  139   0.000000   0.000000   0.000000   0.000000   0.000000   0.000000
     C  140   0.000000   0.000000   0.000000   0.000000   0.000000   0.000000
     C  141   0.000000   0.000000   0.000000   0.000000   0.000000   0.000000
     C  142   0.000000   0.000000   0.000000   0.000000   0.000000   0.000000
     C  143   0.000000   0.000000   0.000000   0.000000   0.000000   0.000000
     C  144   0.000000   0.000000   0.000000   0.000002   0.000000   0.000002
     C  145   0.000000   0.000000   0.000000   0.000000   0.000000   0.000000
     C  146   0.000000   0.000000   0.000000   0.000000   0.000000   0.000000
     C  147   0.000000   0.000000   0.000000   0.000000   0.000000   0.000001
     C  148   0.000000   0.000001   0.000000   0.000003   0.000000   0.000001
     C  149   0.000094   0.000000   0.000000   0.000000   0.000000   0.000000
     C  150   0.000005   0.000000   0.000000   0.000000   0.000000   0.000000
     C  151   0.000026   0.000000   0.000000   0.000000   0.000000   0.000000
     C  152   0.000006   0.000000   0.000000   0.000000   0.000000   0.000000
     C  153   0.000012   0.000000   0.000000   0.000000   0.000000   0.000000
     C  154   0.000001   0.000000   0.000000   0.000000   0.000000   0.000000
     C  155   0.000000   0.000000   0.000000   0.000000   0.000000   0.000000
     C  156   0.000794   0.000000   0.000000   0.000000   0.000000   0.000000
     C  157   0.012118   0.000000   0.000000   0.000000   0.000000   0.000000
     C  158   0.005544   0.000000   0.000000   0.000000   0.000000   0.000000
     C  159   0.005209   0.000000   0.000000   0.000000   0.000000   0.000000


                  C 67       C 68       C 69       C 70       C 71       C 72
 ------------------------------------------------------------------------------
     C  160   0.009524   0.000001   0.000000   0.000003   0.000000   0.000001
     C  161   0.920674   0.000000   0.000000   0.000000   0.000000   0.000000
     C  162   0.954829   0.000000   0.000000   0.000000   0.000000   0.000000
     N  163   0.000000   0.000000   0.000000   0.000000   0.000000   0.000000
     N  164   0.000000   0.000013   0.000004   0.000001   0.000166   0.000001
     N  165   0.000000   0.000000   0.000000   0.000000   0.000000   0.000000
     N  166   0.000003   0.000000   0.000000   0.000000   0.000000   0.000000
     N  167   0.000000   0.000000   0.000000   0.000000   0.000000   0.000000
     N  168   0.000003   0.000000   0.000000   0.000000   0.000000   0.000000
     N  169   0.000007   0.000000   0.000000   0.000000   0.000000   0.000000
     N  170   0.003495   0.000000   0.000001   0.000000   0.000000   0.000000
     N  171   0.000000   0.025291   0.127707   0.018939   1.499621   1.339100
     N  172   0.000081   0.000006   0.000000   0.000015   0.000000   0.000002
     N  173   0.000000   0.000000   0.000000   0.000000   0.000000   0.000000
     N  174   0.000000   0.000000   0.000000   0.000000   0.000000   0.000000
     N  175   0.000000   0.000000   0.000000   0.000000   0.000000   0.000000
     N  176   0.000000   0.000000   0.000000   0.000000   0.000000   0.000000
     N  177   0.000001   0.000000   0.000000   0.000000   0.000000   0.000000
     N  178   0.000055   0.000000   0.000000   0.000000   0.000000   0.000000
     N  179   0.000000   0.000000   0.000000   0.000000   0.000000   0.000000
     N  180   0.000000   0.000000   0.000000   0.000000   0.000000   0.000000
     N  181   0.000114   0.000000   0.000000   0.000000   0.000000   0.000000
     N  182   0.000619   0.000000   0.000000   0.000000   0.000000   0.000000
     H  183   0.000000   0.000000   0.000000   0.000000   0.000000   0.000000
     H  184   0.000000   0.000000   0.000000   0.000000   0.000000   0.000000
     H  185   0.000000   0.000001   0.000000   0.000000   0.000011   0.000000
     H  186   0.000000   0.000001   0.000000   0.000000   0.000027   0.000000
     H  187   0.000000   0.000022   0.000006   0.000001   0.000909   0.000001
     H  188   0.000000   0.000000   0.000000   0.000000   0.000000   0.000000
     H  189   0.000000   0.000000   0.000000   0.000000   0.000000   0.000000
     H  190   0.000000   0.000000   0.000000   0.000000   0.000000   0.000000
     H  191   0.000000   0.000000   0.000000   0.000000   0.000006   0.000000
     H  192   0.000000   0.000000   0.000000   0.000000   0.000000   0.000000
     H  193   0.000000   0.000000   0.000000   0.000000   0.000000   0.000000
     H  194   0.000000   0.000000   0.000000   0.000000   0.000000   0.000000
     H  195   0.000000   0.000000   0.000000   0.000000   0.000000   0.000000
     H  196   0.000000   0.000000   0.000000   0.000000   0.000000   0.000000
     H  197   0.000000   0.000000   0.000000   0.000000   0.000000   0.000000
     H  198   0.000000   0.000000   0.000000   0.000000   0.000000   0.000000
     H  199   0.000000   0.000000   0.000000   0.000000   0.000000   0.000000
     H  200   0.000000   0.000000   0.000000   0.000000   0.000000   0.000000
     H  201   0.000000   0.000000   0.000000   0.000000   0.000000   0.000000
     H  202   0.000000   0.000000   0.000000   0.000000   0.000000   0.000000
     H  203   0.000000   0.000000   0.000000   0.000000   0.000000   0.000000
     H  204   0.000000   0.000000   0.000000   0.000000   0.000000   0.000000
     H  205   0.000000   0.000000   0.000000   0.000000   0.000000   0.000000
     H  206   0.000000   0.000000   0.000000   0.000000   0.000000   0.000000


                  C 67       C 68       C 69       C 70       C 71       C 72
 ------------------------------------------------------------------------------
     H  207   0.000000   0.000000   0.000000   0.000000   0.000000   0.000000
     H  208   0.000000   0.000000   0.000000   0.000000   0.000000   0.000000
     H  209   0.000000   0.000000   0.000000   0.000000   0.000000   0.000000
     H  210   0.000000   0.000000   0.000000   0.000000   0.000000   0.000000
     H  211   0.000000   0.000000   0.000000   0.000000   0.000000   0.000000
     H  212   0.000000   0.000000   0.000000   0.000000   0.000000   0.000000
     H  213   0.000000   0.000000   0.000000   0.000000   0.000000   0.000000
     H  214   0.000000   0.000000   0.000000   0.000000   0.000000   0.000000
     H  215   0.000001   0.000000   0.000000   0.000000   0.000000   0.000000
     H  216   0.000000   0.000000   0.000000   0.000000   0.000000   0.000000
     H  217   0.000038   0.000000   0.000000   0.000000   0.000000   0.000000
     H  218   0.000001   0.000000   0.000000   0.000000   0.000000   0.000000
     H  219   0.000000   0.000000   0.000000   0.000000   0.000000   0.000000
     H  220   0.000212   0.000000   0.000000   0.000000   0.000000   0.000000
     H  221   0.001340   0.000000   0.000000   0.000000   0.000000   0.000000
     H  222   0.000000   0.000000   0.000000   0.000000   0.000000   0.000000
     H  223   0.000002   0.000001   0.000001   0.000000   0.000000   0.000000
     H  224   0.000034   0.000000   0.000000   0.000000   0.000000   0.000000
     H  225   0.004652   0.000000   0.000000   0.000000   0.000000   0.000000
     H  226   0.915672   0.000000   0.000000   0.000000   0.000000   0.000000
     H  227   0.000000   0.000000   0.000000   0.000000   0.000000   0.000000
     H  228   0.000000   0.000000   0.000000   0.000000   0.000000   0.000000
     H  229   0.000000   0.009442   0.005596   0.945109   0.000215   0.006066
     H  230   0.000000   0.010110   0.005628   0.000054   0.936339   0.007948
     H  231   0.000000   0.000691   0.000424   0.003714   0.000078   0.005630
     H  232   0.000000   0.000047   0.000077   0.000801   0.000021   0.003112
     H  233   0.000000   0.000001   0.000000   0.000003   0.000000   0.000001
     H  234   0.000048   0.000000   0.000000   0.000000   0.000000   0.000000
     H  235   0.000000   0.000006   0.000001   0.000013   0.000003   0.000110
     H  236   0.000000   0.000001   0.000000   0.000003   0.000000   0.000001
     H  237   0.000000   0.000000   0.000000   0.000000   0.000000   0.000000
     H  238   0.000000   0.000000   0.000000   0.000000   0.000000   0.000000
     H  239   0.000000   0.000000   0.000000   0.000000   0.000000   0.000000
     H  240   0.000000   0.000001   0.000001   0.000001   0.000000   0.000005
     H  241   0.000000   0.000000   0.000000   0.000000   0.000000   0.000000
     H  242   0.000000   0.000000   0.000000   0.000001   0.000000   0.000000
     H  243   0.000000   0.000000   0.000000   0.000000   0.000000   0.000000
     H  244   0.000000   0.000000   0.000000   0.000000   0.000000   0.000000
     H  245   0.000000   0.000000   0.000000   0.000000   0.000000   0.000000
     H  246   0.000000   0.000000   0.000000   0.000000   0.000000   0.000000
     H  247   0.000000   0.000000   0.000000   0.000000   0.000000   0.000000
     H  248   0.000000   0.000000   0.000000   0.000000   0.000000   0.000000
     H  249   0.000000   0.000000   0.000000   0.000000   0.000000   0.000000
     H  250   0.000000   0.000000   0.000000   0.000000   0.000000   0.000000
     H  251   0.000000   0.000000   0.000000   0.000000   0.000000   0.000000
     H  252   0.000000   0.000000   0.000000   0.000000   0.000000   0.000000
     H  253   0.000000   0.000000   0.000000   0.000000   0.000000   0.000000


                  C 67       C 68       C 69       C 70       C 71       C 72
 ------------------------------------------------------------------------------
     H  254   0.000000   0.000000   0.000000   0.000000   0.000000   0.000000
     H  255   0.000000   0.000000   0.000000   0.000000   0.000000   0.000000
     H  256   0.000000   0.000000   0.000000   0.000000   0.000000   0.000000
     H  257   0.000000   0.000000   0.000000   0.000000   0.000000   0.000000
     H  258   0.000000   0.000000   0.000000   0.000000   0.000000   0.000000
     H  259   0.000000   0.000000   0.000000   0.000000   0.000000   0.000000
     H  260   0.000000   0.000000   0.000000   0.000000   0.000000   0.000000
     H  261   0.000000   0.000000   0.000000   0.000000   0.000000   0.000000
     H  262   0.000000   0.000000   0.000000   0.000000   0.000000   0.000000
     H  263   0.000000   0.000000   0.000000   0.000000   0.000000   0.000000
     H  264   0.000000   0.000000   0.000000   0.000000   0.000000   0.000000
     H  265   0.000001   0.000000   0.000000   0.000000   0.000000   0.000000
     H  266   0.000051   0.000000   0.000000   0.000000   0.000000   0.000000
     H  267   0.000025   0.000000   0.000000   0.000000   0.000000   0.000000
     H  268   0.000001   0.000000   0.000000   0.000000   0.000000   0.000000
     H  269   0.000001   0.000000   0.000000   0.000000   0.000000   0.000000
     H  270   0.000000   0.000000   0.000000   0.000000   0.000000   0.000000
     H  271   0.000000   0.000000   0.000000   0.000000   0.000000   0.000000
     H  272   0.000000   0.000000   0.000000   0.000000   0.000000   0.000000
     H  273   0.000017   0.000000   0.000000   0.000000   0.000000   0.000000
     H  274   0.000009   0.000000   0.000000   0.000000   0.000000   0.000000
     H  275   0.000780   0.000000   0.000000   0.000000   0.000000   0.000000
     H  276   0.000441   0.000000   0.000000   0.000000   0.000000   0.000000
     H  277   0.000000   0.000000   0.000000   0.000000   0.000000   0.000000
     H  278   0.000000   0.000000   0.000000   0.000000   0.000000   0.000000
     H  279   0.000000   0.000000   0.000000   0.000000   0.000000   0.000000
     H  280   0.000000   0.000000   0.000000   0.000000   0.000000   0.000000
     H  281   0.000000   0.000000   0.000000   0.000000   0.000000   0.000000
     H  282   0.000000   0.000000   0.000000   0.000000   0.000000   0.000000
     H  283   0.000000   0.000000   0.000000   0.000000   0.000000   0.000000
     H  284   0.000000   0.000000   0.000000   0.000000   0.000000   0.000000
     H  285   0.000000   0.000000   0.000000   0.000000   0.000000   0.000000
     H  286   0.000001   0.000000   0.000000   0.000000   0.000000   0.000000
     H  287   0.000000   0.000000   0.000000   0.000000   0.000000   0.000000
     H  288   0.000003   0.000000   0.000000   0.000000   0.000000   0.000000
     H  289   0.000000   0.000000   0.000000   0.000000   0.000000   0.000000
     H  290   0.000021   0.000000   0.000000   0.000000   0.000000   0.000000
     H  291   0.000031   0.000000   0.000000   0.000000   0.000000   0.000000
     H  292   0.002820   0.000000   0.000000   0.000000   0.000000   0.000000
     H  293   0.005174   0.000000   0.000000   0.000000   0.000000   0.000000
     H  294   0.000016   0.000001   0.000000   0.000002   0.000000   0.000000


                  C 73       C 74       C 75       C 76       C 77       C 78
 ------------------------------------------------------------------------------
     C   73   3.949343
     C   74   1.852090   3.952470
     C   75   0.000107   0.000307   3.735511
     C   76   0.000953   0.001250   1.431189   3.952878
     C   77   0.000107   0.003883   0.007214   1.387377   3.961741
     C   78   0.000021   0.000120   1.397937   0.014299   0.119890   3.948224
     C   79   0.000729   0.000730   0.116267   0.004786   1.385877   0.007014
     C   80   0.057691   0.005746   0.004818   0.006946   1.000015   0.000271
     C   81   0.005064   1.027599   0.000870   0.013694   0.004692   0.001958
     C   82   0.000141   0.000026   0.000000   0.000002   0.000002   0.000000
     C   83   0.000076   0.000029   0.000001   0.000008   0.000040   0.000002
     C   84   0.000476   0.000066   0.000000   0.000003   0.000004   0.000000
     C   85   0.000077   0.000065   0.000003   0.000033   0.000078   0.000004
     C   86   0.007340   0.000200   0.000004   0.000020   0.000089   0.000004
     C   87   0.000497   0.000687   0.000020   0.000156   0.000277   0.000021
     C   88   0.000007   0.000000   0.000000   0.000000   0.000000   0.000000
     C   89   0.000000   0.000000   0.000000   0.000000   0.000001   0.000000
     C   90   0.003656   0.007325   0.000059   0.000216   0.006019   0.000073
     C   91   0.000676   0.007627   0.000031   0.000438   0.000421   0.000018
     C   92   0.000000   0.000000   0.000000   0.000000   0.000000   0.000000
     C   93   0.000000   0.000000   0.000000   0.000000   0.000000   0.000000
     C   94   0.000000   0.000000   0.000000   0.000000   0.000000   0.000000
     C   95   0.000000   0.000000   0.000000   0.000000   0.000000   0.000000
     C   96   0.000000   0.000000   0.000000   0.000000   0.000000   0.000000
     C   97   0.000001   0.000000   0.000000   0.000000   0.000000   0.000000
     C   98   0.000001   0.000001   0.000000   0.000000   0.000002   0.000000
     C   99   0.000000   0.000000   0.000000   0.000000   0.000000   0.000000
     C  100   0.000000   0.000000   0.000000   0.000000   0.000000   0.000000
     C  101   0.000000   0.000000   0.000000   0.000000   0.000000   0.000000
     C  102   0.000000   0.000000   0.000000   0.000000   0.000000   0.000000
     C  103   0.000000   0.000000   0.000000   0.000000   0.000000   0.000000
     C  104   0.000000   0.000000   0.000000   0.000000   0.000000   0.000000
     C  105   0.000000   0.000000   0.000000   0.000000   0.000000   0.000000
     C  106   0.000000   0.000000   0.000000   0.000000   0.000000   0.000000
     C  107   0.000000   0.000000   0.000000   0.000000   0.000000   0.000000
     C  108   0.000000   0.000000   0.000000   0.000000   0.000000   0.000000
     C  109   0.000000   0.000000   0.000000   0.000000   0.000000   0.000000
     C  110   0.000000   0.000000   0.000000   0.000000   0.000000   0.000000
     C  111   0.000000   0.000000   0.000000   0.000000   0.000000   0.000000
     C  112   0.000000   0.000000   0.000000   0.000000   0.000000   0.000000
     C  113   0.000000   0.000000   0.000000   0.000000   0.000000   0.000000
     C  114   0.000000   0.000000   0.000000   0.000000   0.000000   0.000000
     C  115   0.000000   0.000000   0.000000   0.000000   0.000000   0.000000
     C  116   0.000000   0.000000   0.000000   0.000000   0.000000   0.000000
     C  117   0.000000   0.000000   0.000000   0.000000   0.000000   0.000000
     C  118   0.000000   0.000000   0.000000   0.000000   0.000000   0.000000


                  C 73       C 74       C 75       C 76       C 77       C 78
 ------------------------------------------------------------------------------
     C  119   0.000000   0.000000   0.000000   0.000000   0.000000   0.000000
     C  120   0.000000   0.000000   0.000000   0.000000   0.000000   0.000000
     C  121   0.000000   0.000000   0.000000   0.000000   0.000000   0.000000
     C  122   0.000000   0.000000   0.000000   0.000000   0.000000   0.000000
     C  123   0.000000   0.000000   0.000000   0.000000   0.000000   0.000000
     C  124   0.000000   0.000000   0.000000   0.000000   0.000000   0.000000
     C  125   0.000000   0.000000   0.000000   0.000000   0.000000   0.000000
     C  126   0.000000   0.000000   0.000000   0.000000   0.000000   0.000002
     C  127   0.000000   0.000000   0.000002   0.000000   0.000000   0.000005
     C  128   0.000000   0.000000   0.000001   0.000000   0.000000   0.000007
     C  129   0.000000   0.000000   0.000001   0.000000   0.000000   0.000003
     C  130   0.000000   0.000000   0.000006   0.000001   0.000000   0.000074
     C  131   0.000000   0.000000   0.000001   0.000000   0.000000   0.000030
     C  132   0.000000   0.000000   0.000001   0.000000   0.000000   0.000002
     C  133   0.000000   0.000000   0.000001   0.000000   0.000000   0.000003
     C  134   0.000000   0.000000   0.000036   0.000013   0.000002   0.001037
     C  135   0.000000   0.000000   0.000000   0.000000   0.000000   0.000000
     C  136   0.000000   0.000000   0.000000   0.000000   0.000000   0.000000
     C  137   0.000000   0.000000   0.000000   0.000000   0.000000   0.000000
     C  138   0.000000   0.000000   0.000000   0.000000   0.000000   0.000000
     C  139   0.000000   0.000000   0.000000   0.000000   0.000000   0.000000
     C  140   0.000000   0.000000   0.000000   0.000000   0.000000   0.000000
     C  141   0.000000   0.000000   0.000000   0.000000   0.000000   0.000000
     C  142   0.000002   0.000029   0.000000   0.000001   0.000000   0.000000
     C  143   0.000001   0.000003   0.000000   0.000000   0.000001   0.000000
     C  144   0.000018   0.000313   0.000001   0.000012   0.000005   0.000001
     C  145   0.000001   0.000002   0.000000   0.000000   0.000000   0.000000
     C  146   0.000001   0.000016   0.000000   0.000000   0.000000   0.000000
     C  147   0.000011   0.000080   0.000001   0.000015   0.000023   0.000001
     C  148   0.000036   0.000315   0.000000   0.000004   0.000035   0.000001
     C  149   0.000000   0.000000   0.000064   0.000002   0.000001   0.000002
     C  150   0.000000   0.000000   0.000007   0.000000   0.000000   0.000000
     C  151   0.000000   0.000000   0.000051   0.000002   0.000001   0.000002
     C  152   0.000000   0.000000   0.000273   0.000008   0.000004   0.000008
     C  153   0.000000   0.000000   0.000010   0.000000   0.000000   0.000000
     C  154   0.000001   0.000004   0.000000   0.000001   0.000001   0.000000
     C  155   0.000002   0.000011   0.000000   0.000001   0.000003   0.000000
     C  156   0.000000   0.000000   0.000163   0.000010   0.000002   0.000012
     C  157   0.000000   0.000000   0.001118   0.000034   0.000016   0.000132
     C  158   0.000001   0.000000   0.003205   0.000118   0.000045   0.000175
     C  159   0.000001   0.000000   0.001849   0.000060   0.000029   0.000082
     C  160   0.000020   0.000005   0.080129   0.002208   0.000933   0.002378
     C  161   0.000000   0.000000   0.001008   0.000048   0.000041   0.010156
     C  162   0.000000   0.000000   0.000053   0.000004   0.000003   0.000129
     N  163   0.000000   0.000000   0.000000   0.000000   0.000000   0.000000
     N  164   0.000000   0.000000   0.000000   0.000000   0.000000   0.000000
     N  165   0.000000   0.000000   0.000000   0.000000   0.000000   0.000000


                  C 73       C 74       C 75       C 76       C 77       C 78
 ------------------------------------------------------------------------------
     N  166   0.000000   0.000000   0.000000   0.000000   0.000000   0.000000
     N  167   0.000000   0.000000   0.000000   0.000000   0.000000   0.000000
     N  168   0.000000   0.000000   0.000000   0.000000   0.000000   0.000000
     N  169   0.000000   0.000000   0.000000   0.000000   0.000000   0.000000
     N  170   0.000000   0.000000   0.000143   0.000069   0.000011   0.000017
     N  171   0.011704   0.024097   0.000006   0.000048   0.000005   0.000001
     N  172   0.000127   0.000076   0.014888   0.106614   0.015788   1.425030
     N  173   0.000000   0.000000   0.000000   0.000000   0.000000   0.000000
     N  174   0.000000   0.000000   0.000000   0.000000   0.000000   0.000000
     N  175   0.000000   0.000000   0.000000   0.000000   0.000000   0.000000
     N  176   0.000000   0.000000   0.000000   0.000000   0.000000   0.000000
     N  177   0.000000   0.000000   0.000000   0.000000   0.000000   0.000000
     N  178   0.000000   0.000000   0.000004   0.000001   0.000000   0.000101
     N  179   0.000000   0.000000   0.000000   0.000000   0.000000   0.000000
     N  180   0.000002   0.000021   0.000000   0.000001   0.000000   0.000000
     N  181   0.000000   0.000000   0.000081   0.000003   0.000001   0.000003
     N  182   0.000001   0.000000   0.004042   0.000156   0.000063   0.000145
     H  183   0.000000   0.000000   0.000000   0.000000   0.000000   0.000000
     H  184   0.000000   0.000000   0.000000   0.000000   0.000000   0.000000
     H  185   0.000000   0.000000   0.000000   0.000000   0.000000   0.000000
     H  186   0.000000   0.000000   0.000000   0.000000   0.000000   0.000000
     H  187   0.000000   0.000000   0.000000   0.000000   0.000000   0.000000
     H  188   0.000000   0.000000   0.000000   0.000000   0.000000   0.000000
     H  189   0.000000   0.000000   0.000000   0.000000   0.000000   0.000000
     H  190   0.000000   0.000000   0.000000   0.000000   0.000000   0.000000
     H  191   0.000000   0.000000   0.000000   0.000000   0.000000   0.000000
     H  192   0.000000   0.000000   0.000000   0.000000   0.000000   0.000000
     H  193   0.000000   0.000000   0.000000   0.000000   0.000000   0.000000
     H  194   0.000000   0.000000   0.000000   0.000000   0.000000   0.000000
     H  195   0.000000   0.000000   0.000000   0.000000   0.000000   0.000000
     H  196   0.000000   0.000000   0.000000   0.000000   0.000000   0.000000
     H  197   0.000000   0.000000   0.000000   0.000000   0.000000   0.000000
     H  198   0.000000   0.000000   0.000000   0.000000   0.000000   0.000000
     H  199   0.000000   0.000000   0.000000   0.000000   0.000000   0.000000
     H  200   0.000000   0.000000   0.000000   0.000000   0.000000   0.000000
     H  201   0.000000   0.000000   0.000000   0.000000   0.000000   0.000000
     H  202   0.000000   0.000000   0.000000   0.000000   0.000000   0.000000
     H  203   0.000000   0.000000   0.000000   0.000000   0.000000   0.000000
     H  204   0.000000   0.000000   0.000000   0.000000   0.000000   0.000000
     H  205   0.000000   0.000000   0.000000   0.000000   0.000000   0.000000
     H  206   0.000000   0.000000   0.000000   0.000000   0.000000   0.000000
     H  207   0.000000   0.000000   0.000000   0.000000   0.000000   0.000000
     H  208   0.000000   0.000000   0.000000   0.000000   0.000000   0.000000
     H  209   0.000000   0.000000   0.000000   0.000000   0.000000   0.000000
     H  210   0.000000   0.000000   0.000000   0.000000   0.000000   0.000000
     H  211   0.000000   0.000000   0.000000   0.000000   0.000000   0.000000
     H  212   0.000000   0.000000   0.000000   0.000000   0.000000   0.000000


                  C 73       C 74       C 75       C 76       C 77       C 78
 ------------------------------------------------------------------------------
     H  213   0.000000   0.000000   0.000000   0.000000   0.000000   0.000000
     H  214   0.000000   0.000000   0.000000   0.000000   0.000000   0.000000
     H  215   0.000000   0.000000   0.000000   0.000000   0.000000   0.000000
     H  216   0.000000   0.000000   0.000000   0.000000   0.000000   0.000000
     H  217   0.000000   0.000000   0.000000   0.000000   0.000000   0.000000
     H  218   0.000000   0.000000   0.000000   0.000000   0.000000   0.000000
     H  219   0.000000   0.000000   0.000000   0.000000   0.000000   0.000000
     H  220   0.000000   0.000000   0.000001   0.000000   0.000000   0.000001
     H  221   0.000000   0.000000   0.000000   0.000000   0.000000   0.000000
     H  222   0.000000   0.000000   0.000000   0.000000   0.000000   0.000000
     H  223   0.000000   0.000000   0.000000   0.000001   0.000001   0.000000
     H  224   0.000000   0.000000   0.000380   0.002550   0.000154   0.000002
     H  225   0.000000   0.000000   0.000000   0.000000   0.000000   0.000000
     H  226   0.000000   0.000000   0.000080   0.000001   0.000008   0.000509
     H  227   0.000000   0.000000   0.000000   0.000000   0.000000   0.000000
     H  228   0.000000   0.000000   0.000000   0.000000   0.000000   0.000000
     H  229   0.001001   0.000325   0.000007   0.000009   0.000002   0.000004
     H  230   0.000222   0.000083   0.000000   0.000000   0.000000   0.000000
     H  231   0.944843   0.004594   0.000005   0.000020   0.000020   0.000004
     H  232   0.005194   0.945377   0.000031   0.001141   0.002622   0.000003
     H  233   0.000015   0.000067   0.004713   0.958915   0.007123   0.005696
     H  234   0.000000   0.000001   0.008729   0.005468   0.000026   0.944552
     H  235   0.000535   0.005900   0.000103   0.004676   0.005550   0.002059
     H  236   0.000020   0.000034   0.000115   0.003960   0.009375   0.008363
     H  237   0.000000   0.000001   0.000000   0.000000   0.000000   0.000000
     H  238   0.000005   0.000008   0.000000   0.000001   0.000001   0.000000
     H  239   0.000000   0.000000   0.000000   0.000000   0.000000   0.000000
     H  240   0.000127   0.000005   0.000000   0.000001   0.000001   0.000000
     H  241   0.000016   0.000002   0.000000   0.000000   0.000000   0.000000
     H  242   0.000017   0.000044   0.000001   0.000006   0.000044   0.000002
     H  243   0.000000   0.000000   0.000000   0.000000   0.000000   0.000000
     H  244   0.000000   0.000000   0.000000   0.000000   0.000000   0.000000
     H  245   0.000000   0.000000   0.000000   0.000000   0.000000   0.000000
     H  246   0.000000   0.000000   0.000000   0.000000   0.000000   0.000000
     H  247   0.000000   0.000000   0.000000   0.000000   0.000000   0.000000
     H  248   0.000000   0.000000   0.000000   0.000000   0.000000   0.000000
     H  249   0.000000   0.000000   0.000000   0.000000   0.000000   0.000000
     H  250   0.000000   0.000000   0.000000   0.000000   0.000000   0.000000
     H  251   0.000000   0.000000   0.000000   0.000000   0.000000   0.000000
     H  252   0.000000   0.000000   0.000000   0.000000   0.000000   0.000000
     H  253   0.000000   0.000000   0.000000   0.000000   0.000000   0.000000
     H  254   0.000000   0.000000   0.000000   0.000000   0.000000   0.000000
     H  255   0.000000   0.000000   0.000000   0.000000   0.000000   0.000000
     H  256   0.000000   0.000000   0.000000   0.000000   0.000000   0.000000
     H  257   0.000000   0.000000   0.000000   0.000000   0.000000   0.000000
     H  258   0.000000   0.000000   0.000000   0.000000   0.000000   0.000000
     H  259   0.000000   0.000000   0.000000   0.000000   0.000000   0.000000


                  C 73       C 74       C 75       C 76       C 77       C 78
 ------------------------------------------------------------------------------
     H  260   0.000000   0.000000   0.000000   0.000000   0.000000   0.000000
     H  261   0.000000   0.000000   0.000000   0.000000   0.000000   0.000000
     H  262   0.000000   0.000000   0.000000   0.000000   0.000000   0.000000
     H  263   0.000000   0.000000   0.000000   0.000000   0.000000   0.000000
     H  264   0.000000   0.000000   0.000000   0.000000   0.000000   0.000000
     H  265   0.000000   0.000000   0.000000   0.000000   0.000000   0.000000
     H  266   0.000000   0.000000   0.000000   0.000000   0.000000   0.000000
     H  267   0.000000   0.000000   0.000000   0.000000   0.000000   0.000000
     H  268   0.000000   0.000000   0.000000   0.000000   0.000000   0.000000
     H  269   0.000000   0.000000   0.000000   0.000000   0.000000   0.000000
     H  270   0.000000   0.000000   0.000000   0.000000   0.000000   0.000000
     H  271   0.000000   0.000000   0.000000   0.000000   0.000000   0.000000
     H  272   0.000000   0.000000   0.000002   0.000000   0.000000   0.000004
     H  273   0.000000   0.000000   0.000000   0.000000   0.000000   0.000008
     H  274   0.000000   0.000000   0.000000   0.000000   0.000000   0.000000
     H  275   0.000000   0.000000   0.000000   0.000000   0.000000   0.000010
     H  276   0.000000   0.000000   0.000014   0.000001   0.000000   0.000011
     H  277   0.000000   0.000000   0.000000   0.000000   0.000000   0.000000
     H  278   0.000000   0.000000   0.000000   0.000000   0.000000   0.000000
     H  279   0.000000   0.000000   0.000000   0.000000   0.000000   0.000000
     H  280   0.000000   0.000000   0.000000   0.000000   0.000000   0.000000
     H  281   0.000000   0.000000   0.000000   0.000000   0.000000   0.000000
     H  282   0.000000   0.000001   0.000000   0.000000   0.000000   0.000000
     H  283   0.000000   0.000001   0.000000   0.000000   0.000000   0.000000
     H  284   0.000001   0.000001   0.000000   0.000000   0.000001   0.000000
     H  285   0.000000   0.000000   0.000000   0.000000   0.000000   0.000000
     H  286   0.000000   0.000000   0.000001   0.000000   0.000000   0.000000
     H  287   0.000000   0.000000   0.000000   0.000000   0.000000   0.000000
     H  288   0.000000   0.000000   0.000001   0.000000   0.000000   0.000000
     H  289   0.000000   0.000000   0.000000   0.000000   0.000000   0.000000
     H  290   0.000000   0.000000   0.000160   0.000005   0.000002   0.000006
     H  291   0.000000   0.000000   0.000018   0.000001   0.000000   0.000002
     H  292   0.000000   0.000000   0.000252   0.000005   0.000002   0.001669
     H  293   0.000000   0.000000   0.000016   0.000001   0.000001   0.000110
     H  294   0.000017   0.000002   0.653953   0.002817   0.003030   0.003270


                  C 79       C 80       C 81       C 82       C 83       C 84
 ------------------------------------------------------------------------------
     C   79   3.946844
     C   80   0.006736   3.955409
     C   81   0.013663   1.841713   3.960548
     C   82   0.000001   0.000077   0.000059   3.955692
     C   83   0.000003   0.000177   0.001866   1.391975   3.962312
     C   84   0.000002   0.000115   0.000117   0.004755   1.398984   3.955383
     C   85   0.000008   0.000510   0.004443   1.435849   0.003762   0.110522
     C   86   0.000008   0.000572   0.004905   0.111828   0.003801   1.431027
     C   87   0.000084   0.007089   0.007130   0.003768   0.115748   0.003777
     C   88   0.000000   0.000002   0.000003   0.006712   0.981077   0.006657
     C   89   0.000000   0.000003   0.000031   0.005176   0.006858   0.004698
     C   90   0.000256   0.006322   0.992739   0.004502   0.000088   0.004461
     C   91   0.000681   0.037544   0.006045   0.000660   0.001879   0.000545
     C   92   0.000000   0.000000   0.000000   0.000024   0.000296   0.000017
     C   93   0.000000   0.000000   0.000001   0.000354   0.000012   0.000308
     C   94   0.000000   0.000000   0.000000   0.000005   0.000283   0.000030
     C   95   0.000000   0.000000   0.000000   0.000007   0.000021   0.000003
     C   96   0.000000   0.000000   0.000000   0.000003   0.000017   0.000006
     C   97   0.000000   0.000000   0.000002   0.000620   0.020409   0.000877
     C   98   0.000000   0.000007   0.000070   0.015111   0.006631   0.014129
     C   99   0.000000   0.000000   0.000000   0.000014   0.000005   0.000000
     C  100   0.000000   0.000000   0.000000   0.000040   0.000014   0.000008
     C  101   0.000000   0.000000   0.000000   0.000085   0.000370   0.000021
     C  102   0.000000   0.000000   0.000000   0.000030   0.000006   0.000005
     C  103   0.000000   0.000000   0.000000   0.001251   0.000032   0.000020
     C  104   0.000000   0.000000   0.000003   0.001219   0.000038   0.000468
     C  105   0.000000   0.000000   0.000000   0.000011   0.000182   0.000033
     C  106   0.000000   0.000000   0.000000   0.000000   0.000000   0.000000
     C  107   0.000000   0.000000   0.000000   0.000000   0.000000   0.000000
     C  108   0.000000   0.000000   0.000000   0.000000   0.000000   0.000000
     C  109   0.000000   0.000000   0.000000   0.000000   0.000000   0.000000
     C  110   0.000000   0.000000   0.000000   0.000001   0.000000   0.000000
     C  111   0.000000   0.000000   0.000000   0.000001   0.000003   0.000001
     C  112   0.000000   0.000000   0.000000   0.000033   0.000025   0.000030
     C  113   0.000000   0.000000   0.000000   0.000000   0.000000   0.000000
     C  114   0.000000   0.000000   0.000000   0.000000   0.000000   0.000000
     C  115   0.000000   0.000000   0.000000   0.000000   0.000000   0.000000
     C  116   0.000000   0.000000   0.000000   0.000000   0.000000   0.000000
     C  117   0.000000   0.000000   0.000000   0.000000   0.000000   0.000000
     C  118   0.000000   0.000000   0.000000   0.000000   0.000000   0.000000
     C  119   0.000000   0.000000   0.000000   0.000001   0.000001   0.000001
     C  120   0.000000   0.000000   0.000000   0.000000   0.000000   0.000000
     C  121   0.000000   0.000000   0.000000   0.000000   0.000000   0.000000
     C  122   0.000000   0.000000   0.000000   0.000000   0.000000   0.000000
     C  123   0.000000   0.000000   0.000000   0.000000   0.000000   0.000000
[truncated: 318,947 more chars]
