# Supplementary material for: Characterization by SEM, TEM and Quantum-Chemical Simulations of the Spherical Carbon with Nitrogen (SCN) Active Carbon Produced by Thermal Decomposition of Poly(vinylpyridine-divinylbenzene) Copolymer
Source: Materials (Basel). 2009 Sep 7;2(3):1239–51. doi: 10.3390/ma2031239 (PMC5445732; doi:10.3390/ma2031239)
Supplement: Supplementary file 1 [file materials-02-01239-s001.zip › Supplementary Data/m07.mop]

PM3 bonds T=20000000.0 SINGLET XYZ DDMIN=0.0 DUMP=0.1 GNORM=021.115 CHARGE=+0 &
DENOUT SCFCRT=1.D-07 EF  CYCLES=5002 PL SHIFT=020.0
 SKN_2 model by PM3. Point=06. Mult=01.
  C        -3.66206567 +1    1.9641161 +1    0.7206242 +1   
  C        -2.44655356 +1    1.8129250 +1    0.1865322 +1   
  C        -1.28924770 +1    2.5524173 +1    0.1590887 +1   
  C        -3.50833851 +1    3.2280756 +1    1.3474979 +1   
  C        -1.34390472 +1    3.7876031 +1    0.8309716 +1   
  C        -0.22429761 +1    4.7367424 +1    0.8614338 +1   
  C         0.41795056 +1    5.0325992 +1   -0.2739078 +1   
  C         2.92471806 +1    2.8782758 +1    3.1005500 +1   
  C         2.11999303 +1    3.7291640 +1    2.3506275 +1   
  C         1.03801750 +1    4.3658762 +1    2.9594954 +1   
  C         2.63195622 +1    2.6816345 +1    4.4496543 +1   
  C         0.80138548 +1    4.1320483 +1    4.3221385 +1   
  C         0.15641512 +1    5.3210391 +1    2.2029822 +1   
  C         0.84229881 +1    6.6777088 +1    2.0130527 +1   
  C        -1.20282105 +1    9.9424780 +1    4.3548047 +1   
  C        -1.93854562 +1    9.3843206 +1    5.4553986 +1   
  C        -1.38923587 +1    8.1764229 +1    5.9439384 +1   
  C        -0.20968376 +1    9.0415768 +1    4.1049916 +1   
  C        -0.31370148 +1    7.9135460 +1    5.1091175 +1   
  C         0.57698915 +1    7.9265872 +1    4.0737050 +1   
  C        -3.20929589 +1   10.0502636 +1    5.6250184 +1   
  C        -3.15481098 +1   11.4975002 +1    5.8391714 +1   
  C         1.55666156 +1    7.2352157 +1    3.2548152 +1   
  C         2.69525158 +1    8.1420014 +1    2.8292157 +1   
  C        -5.48495370 +1    6.2330330 +1    3.6747387 +1   
  C        -5.31613975 +1    7.5920071 +1    3.9152390 +1   
  C        -5.50187095 +1    8.4980072 +1    2.8557205 +1   
  C        -5.97239725 +1    5.9229990 +1    2.4074318 +1   
  C        -5.85412661 +1    8.0531857 +1    1.5827711 +1   
  C        -4.86241302 +1    8.1345379 +1    5.2652254 +1   
  C        -4.36180204 +1    9.5372322 +1    5.1889168 +1   
  C        -7.62674511 +1   11.5739741 +1    5.5775593 +1   
  C        -7.26335658 +1   10.2473771 +1    5.3840465 +1   
  C        -6.61564257 +1    9.5535472 +1    6.4164331 +1   
  C        -7.37014959 +1   12.1779114 +1    6.8104383 +1   
  C        -6.39116888 +1   10.2159522 +1    7.6335728 +1   
  C        -6.02770338 +1    8.2292498 +1    6.1878879 +1   
  C        -6.50277586 +1    7.0970405 +1    6.8638913 +1   
  C        -8.87610088 +1    5.6519221 +1   12.3728467 +1   
  C        -8.89343454 +1    4.4839870 +1   11.6153947 +1   
  C        -8.67098563 +1    4.5623342 +1   10.2469543 +1   
  C        -8.63774018 +1    6.8683402 +1   11.7347509 +1   
  C        -8.44731568 +1    5.8140116 +1    9.6536456 +1   
  C        -8.15859080 +1    5.8492123 +1    8.1775484 +1   
  C        -7.61012790 +1    7.1245378 +1    7.6571354 +1   
  C       -10.71491519 +1    7.2648558 +1    5.1696607 +1   
  C       -10.67963195 +1    7.4370793 +1    6.5587143 +1   
  C       -10.67157657 +1    8.7413301 +1    7.0582751 +1   
  C       -10.77058603 +1    8.3824243 +1    4.3378445 +1   
  C       -10.75520094 +1    9.8204770 +1    6.1759098 +1   
  C       -10.64869670 +1    6.2218107 +1    7.4275721 +1   
  C        -9.35311884 +1    5.4327960 +1    7.3043359 +1   
  C       -12.37308559 +1    3.4151502 +1    6.3754767 +1   
  C       -11.90862007 +1    3.8753996 +1    7.5270442 +1   
  C       -11.91717753 +1    5.3707396 +1    7.5111186 +1   
  C       -13.12002625 +1    3.9211043 +1    5.4083195 +1   
  C       -13.17681013 +1    5.8259965 +1    6.7885859 +1   
  C       -11.41443260 +1    6.1103256 +1    8.7339676 +1   
  C       -12.19362522 +1    7.2134690 +1    9.3027284 +1   
  C       -17.84765085 +1    7.3583539 +1    9.1090315 +1   
  C       -17.63445796 +1    7.1543091 +1   10.3235570 +1   
  C       -16.46913679 +1    7.3590871 +1   11.0344152 +1   
  C       -16.92562064 +1    7.8213280 +1    8.1844677 +1   
  C       -15.49691269 +1    7.8292115 +1   10.1293289 +1   
  C       -14.09184472 +1    8.1380682 +1   10.4242171 +1   
  C       -13.18941272 +1    7.0430468 +1   10.2015975 +1   
  C       -13.62149272 +1    9.5026998 +1   10.5222851 +1   
  C         5.17288689 +1   20.3877373 +1    8.2391429 +1   
  C         5.80867012 +1   19.8375478 +1    9.1660945 +1   
  C         5.94958086 +1   18.4873373 +1    9.3887456 +1   
  C         4.46738961 +1   19.7565905 +1    7.2321508 +1   
  C         5.24491572 +1   17.7837631 +1    8.3784756 +1   
  C         5.22623922 +1   16.3154575 +1    8.3593318 +1   
  C         6.01992716 +1   15.5106635 +1    8.9607909 +1   
  C         8.78760961 +1   12.4982631 +1    8.9500756 +1   
  C         7.77965603 +1   12.7837692 +1    8.0431598 +1   
  C         8.06542731 +1   13.5390898 +1    6.8998377 +1   
  C        10.06669754 +1   12.9854309 +1    8.6782856 +1   
  C         9.37217843 +1   13.9954988 +1    6.6914277 +1   
  C         7.00847783 +1   13.8526360 +1    5.9465004 +1   
  C         5.80126233 +1   13.4027538 +1    6.1010281 +1   
  C         1.80487063 +1   13.4402599 +1    8.5779618 +1   
  C         1.09780206 +1   14.4732159 +1    7.9541772 +1   
  C         1.69073795 +1   15.2124705 +1    6.9290790 +1   
  C         2.99491816 +1   13.0011378 +1    8.0220872 +1   
  C         2.89043267 +1   14.7734875 +1    6.3738320 +1   
  C         3.47785909 +1   13.6021407 +1    6.8522299 +1   
  C        -0.35897465 +1   14.5390910 +1    8.1607500 +1   
  C        -1.05130002 +1   13.8352955 +1    7.0530034 +1   
  C         4.55997358 +1   12.8935103 +1    6.1401058 +1   
  C         4.27288779 +1   11.7019432 +1    5.4623556 +1   
  C        -3.41086762 +1   16.1102520 +1   11.5246333 +1   
  C        -2.10780930 +1   15.6726447 +1   11.2929041 +1   
  C        -1.06732802 +1   16.2031940 +1   12.0695040 +1   
  C        -3.63775630 +1   17.0135063 +1   12.5663579 +1   
  C        -1.36539893 +1   17.0970882 +1   13.0931671 +1   
  C        -1.73847007 +1   14.6092037 +1   10.3504507 +1   
  C        -0.99885745 +1   14.7822978 +1    9.2781717 +1   
  C        -0.58345963 +1   12.3904887 +1   14.0454338 +1   
  C        -1.32632286 +1   13.0223863 +1   13.0547952 +1   
  C        -1.25560056 +1   12.5719764 +1   11.7368321 +1   
  C         0.22935538 +1   11.3138519 +1   13.6927011 +1   
  C        -0.38478392 +1   11.5128699 +1   11.4424788 +1   
  C        -2.09129331 +1   13.1548849 +1   10.6343034 +1   
  C        -3.56370547 +1   12.9195049 +1   10.8345327 +1   
  C        -5.83039888 +1    9.0548040 +1   14.2779177 +1   
  C        -6.94034912 +1    9.4594070 +1   13.5389315 +1   
  C        -6.87056594 +1   10.6502717 +1   12.8150367 +1   
  C        -4.62423387 +1    9.7636775 +1   14.1237223 +1   
  C        -5.69153029 +1   11.4002152 +1   12.8343823 +1   
  C        -5.61793284 +1   12.8039866 +1   12.2749105 +1   
  C        -4.20199764 +1   13.1877726 +1   11.9709101 +1   
  C        -6.77410777 +1   16.6066552 +1   14.5017136 +1   
  C        -7.50465690 +1   15.4219746 +1   14.3861505 +1   
  C        -8.46677812 +1   15.1249113 +1   15.3542641 +1   
  C        -7.02477814 +1   17.4562664 +1   15.5796182 +1   
  C        -8.67097091 +1   16.0160022 +1   16.4066463 +1   
  C        -7.22807258 +1   14.4877428 +1   13.2759581 +1   
  C        -6.11822747 +1   13.7398776 +1   13.3398653 +1   
  C        -7.08417387 +1   17.5550228 +1   10.2828925 +1   
  C        -7.06225271 +1   16.3218010 +1   10.9079422 +1   
  C        -8.25989497 +1   15.7805736 +1   11.4392942 +1   
  C        -8.32758616 +1   18.1869378 +1   10.2000710 +1   
  C        -9.44017480 +1   16.5035389 +1   11.3191176 +1   
  C        -8.19155838 +1   14.4371167 +1   12.1168616 +1   
  C        -9.54256059 +1   13.8980924 +1   12.6174614 +1   
  C       -14.40407007 +1   15.0327759 +1   12.8940152 +1   
  C       -14.07077465 +1   14.1944269 +1   13.9503567 +1   
  C       -13.08415603 +1   13.2245488 +1   13.7737899 +1   
  C       -13.74801718 +1   14.8769748 +1   11.6693860 +1   
  C       -12.45365232 +1   13.1206278 +1   12.5322718 +1   
  C       -11.33756702 +1   12.1242324 +1   12.2902846 +1   
  C       -10.14363676 +1   12.8637288 +1   11.8063031 +1   
  C       -11.72942601 +1   11.0274123 +1   11.2943240 +1   
  C        -1.03642337 +1   15.8321067 +1    3.7370437 +1   
  C        -1.70805022 +1   16.3114570 +1    4.7713707 +1   
  C        -2.38268582 +1   15.7680810 +1    5.7753263 +1   
  C        -1.35925254 +1   14.3907402 +1    3.5777934 +1   
  C        -1.94632583 +1   14.3538033 +1    5.9556508 +1   
  C        -2.51944754 +1   13.5111467 +1    7.0891938 +1   
  C        -2.78752296 +1   12.0654961 +1    6.9843809 +1   
  C         4.52539172 +1   13.8822116 +1    2.4728639 +1   
  C         4.43826700 +1   12.5614639 +1    2.5738057 +1   
  C         3.16164987 +1   12.1720184 +1    3.2346930 +1   
  C         3.62162059 +1   14.8503655 +1    2.5080727 +1   
  C         2.07312446 +1   13.0970496 +1    2.7563824 +1   
  C         2.93569514 +1   10.7422327 +1    3.5157922 +1   
  C         3.04683185 +1   11.6048243 +1    4.6889386 +1   
  C         4.74719663 +1    9.5654790 +1    0.3575994 +1   
  C         3.58324860 +1    8.8113601 +1    0.5108185 +1   
  C         3.30355652 +1    7.7682559 +1   -0.3815135 +1   
  C         5.61812494 +1    9.2435362 +1   -0.6916396 +1   
  C         4.19580718 +1    7.5134510 +1   -1.4157170 +1   
  C         2.58455418 +1    9.0147561 +1    1.5784626 +1   
  C         2.79424816 +1    9.6063093 +1    2.9015093 +1   
  C       -16.99830761 +1    9.6302767 +1   13.6432680 +1   
  C       -15.71405738 +1    9.9476871 +1   13.1865934 +1   
  C       -15.57086745 +1   10.5044803 +1   11.9225864 +1   
  C       -18.09523736 +1    9.8897024 +1   12.8198211 +1   
  C       -16.72709396 +1   10.9265433 +1   11.2307722 +1   
  C       -14.29708083 +1   10.6739385 +1   11.2013101 +1   
  C       -12.94504377 +1   10.2128094 +1   11.6840026 +1   
  N        -2.55852022 +1    4.0767321 +1    1.4491752 +1   
  N         1.58730622 +1    3.3034289 +1    5.0434419 +1   
  N        -6.18081374 +1    6.7211773 +1    1.4048880 +1   
  N        -6.77556384 +1   11.4990144 +1    7.8172391 +1   
  N        -8.43674644 +1    6.9507735 +1   10.3974598 +1   
  N       -10.80491891 +1    9.6389568 +1    4.8378778 +1   
  N       -13.78856606 +1    5.1290077 +1    5.8754156 +1   
  N       -15.72508995 +1    8.0405599 +1    8.7713518 +1   
  N         4.54421045 +1   18.4086757 +1    7.3623022 +1   
  N        10.35644652 +1   13.7148235 +1    7.5751267 +1   
  N        -2.63818094 +1   17.4802696 +1   13.3451144 +1   
  N         0.33121101 +1   10.8985809 +1   12.4083918 +1   
  N        -4.56705794 +1   10.9093764 +1   13.4299884 +1   
  N        -7.95760280 +1   17.1602167 +1   16.5134578 +1   
  N        -9.43893004 +1   17.7265388 +1   10.6725660 +1   
  N       -12.79409234 +1   13.9393498 +1   11.4985905 +1   
  N        -1.70907302 +1   13.7116143 +1    4.6268755 +1   
  N         2.27846476 +1   14.3169112 +1    2.3458523 +1   
  N         5.32933448 +1    8.2321637 +1   -1.5584328 +1   
  N       -17.94365306 +1   10.6233357 +1   11.6711596 +1   
  H        -0.38207250 +1    2.2106522 +1   -0.3483976 +1   
  H        -4.56199281 +1    1.3518404 +1    0.7220963 +1   
  H         2.32308504 +1    3.9069681 +1    1.2867558 +1   
  H         3.77558872 +1    2.3699621 +1    2.6371087 +1   
  H         3.22487890 +1    2.0205045 +1    5.1009575 +1   
  H        -0.78079302 +1    5.4809767 +1    2.7964410 +1   
  H         0.08065841 +1    7.4023186 +1    1.6519935 +1   
  H         1.59250128 +1    6.6066930 +1    1.1864881 +1   
  H        -0.01808693 +1    4.6157226 +1    4.8714064 +1   
  H        -1.45466941 +1   10.8674015 +1    3.8347793 +1   
  H        -3.40443621 +1   12.1019454 +1    4.9567557 +1   
  H        -1.73996085 +1    7.5864630 +1    6.7890853 +1   
  H         1.96477050 +1    6.4041704 +1    3.8795017 +1   
  H         3.65771518 +1    7.6130850 +1    2.9817329 +1   
  H        -5.23698132 +1    5.4522138 +1    4.3998268 +1   
  H        -4.08045741 +1    7.4327536 +1    5.6624269 +1   
  H        -5.07460910 +1   10.2709064 +1    4.7725510 +1   
  H        -5.31936817 +1    9.5701926 +1    3.0275681 +1   
  H        -7.42429660 +1    9.7585256 +1    4.4132903 +1   
  H        -8.08895055 +1   12.1449621 +1    4.7656721 +1   
  H        -7.62377421 +1   13.2246015 +1    7.0192401 +1   
  H        -5.96506227 +1    6.1501207 +1    6.6946282 +1   
  H        -5.85177344 +1    9.7492359 +1    8.4679337 +1   
  H        -8.64896655 +1    3.6532558 +1    9.6317207 +1   
  H        -9.06191739 +1    3.5088608 +1   12.0860612 +1   
  H        -9.01892336 +1    5.6130659 +1   13.4577144 +1   
  H        -8.56643043 +1    7.8179542 +1   12.2941178 +1   
  H        -7.37764966 +1    5.0525052 +1    8.0251499 +1   
  H        -8.14527625 +1    8.0613688 +1    7.8739687 +1   
  H       -10.70190868 +1    6.2598026 +1    4.7313863 +1   
  H       -10.79324593 +1    8.3031979 +1    3.2449314 +1   
  H        -9.56219390 +1    4.3613681 +1    7.5191508 +1   
  H        -9.03239666 +1    5.4658405 +1    6.2411351 +1   
  H       -10.78737032 +1   10.8629208 +1    6.5178328 +1   
  H       -10.60945650 +1    8.9321488 +1    8.1389416 +1   
  H       -11.76977347 +1    3.3130121 +1    8.4534032 +1   
  H       -13.20579607 +1    3.6602033 +1    4.3515483 +1   
  H       -10.94377660 +1    5.4879420 +1    9.5304394 +1   
  H       -12.00720151 +1    8.2318559 +1    8.9043263 +1   
  H       -13.60169034 +1    6.8042707 +1    7.0455315 +1   
  H       -16.31935339 +1    7.2443767 +1   12.1104153 +1   
  H       -17.03727111 +1    8.0167041 +1    7.1145142 +1   
  H       -13.44571287 +1    6.0555641 +1   10.6118096 +1   
  H       -13.16004129 +1    9.6813663 +1    9.5128646 +1   
  H         0.14775033 +1    4.6029511 +1   -1.2343423 +1   
  H         1.25388400 +1    5.7440195 +1   -0.3107553 +1   
  H         6.50147446 +1   17.9963521 +1   10.1927637 +1   
  H         3.89388950 +1   20.2002401 +1    6.4047375 +1   
  H         4.43082280 +1   15.8502117 +1    7.7208228 +1   
  H         6.68076889 +1   14.8032867 +1    9.4137631 +1   
  H         6.75816703 +1   12.4168419 +1    8.2157966 +1   
  H        10.91031486 +1   12.7978960 +1    9.3584003 +1   
  H         7.26371777 +1   14.4829390 +1    5.0816479 +1   
  H         9.65733373 +1   14.5934206 +1    5.8183224 +1   
  H         1.37777098 +1   12.9319266 +1    9.4515075 +1   
  H         3.53120085 +1   12.1489756 +1    8.4559339 +1   
  H        -0.38731357 +1   12.9891177 +1    6.7486378 +1   
  H         3.33138839 +1   15.3044492 +1    5.5203425 +1   
  H         1.17891044 +1   16.0883655 +1    6.5140737 +1   
  H         5.03243848 +1   10.9232393 +1    5.3558424 +1   
  H        -4.27319519 +1   15.7428622 +1   10.9419694 +1   
  H        -4.64915809 +1   17.3692589 +1   12.8235604 +1   
  H        -0.59409758 +1   17.5174940 +1   13.7524853 +1   
  H        -0.03169283 +1   15.8946895 +1   11.8833255 +1   
  H        -1.98916747 +1   13.8650980 +1   13.3035957 +1   
  H        -0.65102630 +1   12.7448190 +1   15.0883419 +1   
  H         0.82879770 +1   10.7418879 +1   14.4193660 +1   
  H        -1.84414388 +1   12.5795269 +1    9.6974208 +1   
  H        -4.08570540 +1   12.4564621 +1    9.9851309 +1   
  H        -0.24034812 +1   11.1300504 +1   10.4221695 +1   
  H        -7.74373785 +1   11.0149132 +1   12.2613416 +1   
  H        -7.86193794 +1    8.8575090 +1   13.5314320 +1   
  H        -3.68639938 +1    9.4334960 +1   14.5908773 +1   
  H        -6.25541852 +1   12.8651627 +1   11.3521537 +1   
  H        -3.65729620 +1   13.6798871 +1   12.7961452 +1   
  H        -6.00900923 +1   16.8679912 +1   13.7522172 +1   
  H        -6.47983688 +1   18.3973514 +1   15.7261947 +1   
  H        -5.47530040 +1   13.8181680 +1   14.2298143 +1   
  H        -9.41119437 +1   15.8386860 +1   17.1955157 +1   
  H        -9.05673011 +1   14.2009025 +1   15.2750849 +1   
  H        -6.10833671 +1   15.7727184 +1   11.0114119 +1   
  H        -6.18729544 +1   18.0239753 +1    9.8711762 +1   
  H        -7.77902873 +1   13.7186606 +1   11.3520019 +1   
  H       -10.28555001 +1   14.7489250 +1   12.6798821 +1   
  H        -9.47088329 +1   13.5641711 +1   13.6867312 +1   
  H       -10.40976749 +1   16.1610133 +1   11.7114178 +1   
  H       -12.81406698 +1   12.5521728 +1   14.5958942 +1   
  H       -14.57902285 +1   14.2895102 +1   14.9160025 +1   
  H       -15.17293693 +1   15.8035537 +1   13.0096199 +1   
  H       -13.96420988 +1   15.4926134 +1   10.7871967 +1   
  H       -11.08267862 +1   11.6421869 +1   13.2713587 +1   
  H        -9.76181923 +1   12.6660043 +1   10.7958420 +1   
  H       -10.87101951 +1   10.3335921 +1   11.1721659 +1   
  H       -11.89066366 +1   11.4901952 +1   10.2967250 +1   
  H        -3.27940065 +1   16.1544834 +1    6.2641408 +1   
  H        -0.19266290 +1   16.2716734 +1    3.2040033 +1   
  H        -1.18879017 +1   13.8375712 +1    2.6369534 +1   
  H        -3.18221906 +1   14.0250104 +1    7.8137072 +1   
  H        -2.58265208 +1   11.4951464 +1    7.9040082 +1   
  H         5.04651149 +1   11.8178003 +1    2.0421432 +1   
  H         3.72596377 +1   15.9098026 +1    2.7512332 +1   
  H         2.11264411 +1   11.8508438 +1    5.2404500 +1   
  H         1.03572136 +1   12.7354544 +1    2.7630952 +1   
  H         4.97021382 +1   10.3980274 +1    1.0454248 +1   
  H         1.57614913 +1    9.2255805 +1    1.1405904 +1   
  H         4.03181435 +1    6.7257418 +1   -2.1589267 +1   
  H         2.39095200 +1    7.1514180 +1   -0.2624464 +1   
  H       -14.84413521 +1    9.7370651 +1   13.8186175 +1   
  H       -17.13499740 +1    9.1571375 +1   14.6206835 +1   
  H       -14.31872594 +1   11.6217535 +1   10.6053792 +1   
  H       -12.85687788 +1    9.7105607 +1   12.6641839 +1   
  H       -16.48120020 +1   11.8376297 +1    9.9205264 +1   
 Tv        25.02327627 +1    0.0000000 +0    0.0000000 +0
 Tv         0.00000000 +0   19.0650118 +1    0.0000000 +0
 Tv         0.00000000 +0    0.0000000 +0   13.7647851 +1
