# Supplementary material for: Characterization by SEM, TEM and Quantum-Chemical Simulations of the Spherical Carbon with Nitrogen (SCN) Active Carbon Produced by Thermal Decomposition of Poly(vinylpyridine-divinylbenzene) Copolymer
Source: Materials (Basel). 2009 Sep 7;2(3):1239–51. doi: 10.3390/ma2031239 (PMC5445732; doi:10.3390/ma2031239)
Supplement: Supplementary file 1 [file materials-02-01239-s001.zip › Supplementary Data/m07.out]

 *******************************************************************************
 ** Site#:  128            For non-commercial use only         Version 7.030W **
 *******************************************************************************
 ** Cite this work as: MOPAC2007, James J. P. Stewart, Stewart Computational  **
 ** Chemistry, Version 7.030W web: HTTP://OpenMOPAC.net                       **
 *******************************************************************************
 **                                                                           **
 **                                MOPAC2007                                  **
 **                                                                           **
 *******************************************************************************

                            PM3 CALCULATION RESULTS


 *******************************************************************************
 *  CALCULATION DONE:                                Fri Nov  9 14:44:57 2007  *
 *  PM3      - The PM3 Hamiltonian to be used
 *  SINGLET  - SPIN STATE DEFINED AS A SINGLET
 *
 *
 *
 *                 CHARGE ON SYSTEM =     0
 *
 *
 *
 *  XYZ      - CARTESIAN COORDINATE SYSTEM TO BE USED
 *  RESTART  - CALCULATION RESTARTED
 *  EF       - USE EF ROUTINE FOR MINIMUM SEARCH
 *  T=       - A TIME OF  0.2E+08 SECONDS REQUESTED
 *  DUMP=N   - RESTART FILE WRITTEN EVERY     0.100 SECONDS
 *  CYCLES=  - DO A MAXIMUM OF  5002 STEPS
 *  DDMIN=   - MINIMUM TRUST RADIUS  0.000 ANG/RAD
 *  GNORM=   - EXIT WHEN GRADIENT NORM DROPS BELOW 1.11    
 *  SCFCRT   - DEFAULT SCF CRITERION REPLACED BY   0.100E-07
 *  SHIFT    - A DAMPING FACTOR OF   30.00 DEFINED
 *  DENOUT   - DENSITY MATRIX OUTPUT ON CHANNEL 10
 *  OLDENS   - INITIAL DENSITY MATRIX READ OF DISK
 *  BONDS    - FINAL BOND-ORDER MATRIX TO BE PRINTED
 *   PL      - MONITOR CONVERGENCE IN DENSITY MATRIX
 *******************************************************************************
PM3 bonds T=20000000.0 SINGLET XYZ DDMIN=0.0 DUMP=0.1 GNORM=01.115 CHARGE=+0 &
DENOUT OLDENS SCFCRT=1.D-08 EF  CYCLES=5002 PL SHIFT=30.0 restart
 SKN_2 model by PM3. Point=07. Mult=01.
   ATOM   CHEMICAL            X               Y              Z
 NUMBER    SYMBOL        (ANGSTROMS)     (ANGSTROMS)    (ANGSTROMS)
 
     1       C         -3.5125791  *    1.840020  *    1.187879  *
     2       C         -2.5330755  *    1.844522  *    0.281532  *
     3       C         -1.4035872  *    2.593393  *    0.049157  *
     4       C         -3.0992930  *    2.929593  *    2.002074  *
     5       C         -1.1708203  *    3.636378  *    0.964199  *
     6       C         -0.0492499  *    4.577543  *    0.875088  *
     7       C          0.4575057  *    4.910260  *   -0.318042  *
     8       C          3.0334392  *    2.539247  *    3.149556  *
     9       C          2.3320851  *    3.470258  *    2.389877  *
    10       C          1.2480691  *    4.141963  *    2.958424  *
    11       C          2.6392282  *    2.300509  *    4.466464  *
    12       C          0.9020943  *    3.858406  *    4.286476  *
    13       C          0.4560404  *    5.162008  *    2.174955  *
    14       C          1.2298864  *    6.391271  *    1.978374  *
    15       C         -1.1796860  *   10.107532  *    3.771575  *
    16       C         -2.1819337  *    9.500256  *    4.599844  *
    17       C         -1.8784695  *    8.136183  *    4.882183  *
    18       C         -0.2268823  *    9.142847  *    3.554324  *
    19       C         -0.6668740  *    7.881530  *    4.264996  *
    20       C          0.5093804  *    7.992093  *    3.564718  *
    21       C         -3.2935492  *   10.276088  *    5.137579  *
    22       C         -2.9668132  *   11.707377  *    5.235924  *
    23       C          1.6941988  *    7.258655  *    3.084601  *
    24       C          2.8466644  *    8.081438  *    2.536007  *
    25       C         -5.7851489  *    6.613180  *    4.049418  *
    26       C         -5.5001719  *    7.962909  *    4.257969  *
    27       C         -5.5959340  *    8.850564  *    3.170594  *
    28       C         -6.1342074  *    6.290109  *    2.744158  *
    29       C         -5.8943528  *    8.396525  *    1.886060  *
    30       C         -5.0710094  *    8.469333  *    5.614417  *
    31       C         -4.4981592  *    9.851762  *    5.554007  *
    32       C         -8.2974476  *   11.568723  *    6.290164  *
    33       C         -7.6793616  *   10.372679  *    5.940587  *
    34       C         -6.9334139  *    9.680342  *    6.899185  *
    35       C         -8.1633621  *   12.048539  *    7.593319  *
    36       C         -6.8312674  *   10.217805  *    8.190411  *
    37       C         -6.2621730  *    8.414558  *    6.555317  *
    38       C         -6.7141398  *    7.240254  *    7.025035  *
    39       C         -9.1944654  *    5.542779  *   12.685089  *
    40       C         -9.4099467  *    4.439977  *   11.864511  *
    41       C         -9.1278411  *    4.535204  *   10.506238  *
    42       C         -8.7094134  *    6.720912  *   12.117143  *
    43       C         -8.6452571  *    5.744653  *    9.986802  *
    44       C         -8.2425632  *    5.823343  *    8.561700  *
    45       C         -7.9032521  *    7.129043  *    7.890509  *
    46       C        -10.4381396  *    7.423339  *    4.941464  *
    47       C        -10.6485822  *    7.848010  *    6.256810  *
    48       C        -11.0644544  *    9.161472  *    6.479030  *
    49       C        -10.6605480  *    8.316390  *    3.894336  *
    50       C        -11.2711969  *   10.005404  *    5.387544  *
    51       C        -10.4682222  *    6.892647  *    7.399261  *
    52       C         -9.0846146  *    6.321716  *    7.406936  *
    53       C        -11.9100625  *    3.709645  *    7.251586  *
    54       C        -11.5611969  *    4.570839  *    8.197802  *
    55       C        -11.6755576  *    5.967707  *    7.691042  *
    56       C        -12.6255901  *    3.811085  *    6.143060  *
    57       C        -12.9067098  *    6.048265  *    6.799799  *
    58       C        -11.3369460  *    7.107963  *    8.561614  *
    59       C        -11.8144473  *    7.853995  *    9.551218  *
    60       C        -17.6996224  *    6.450134  *   10.202192  *
    61       C        -17.0254016  *    6.151400  *   11.212696  *
    62       C        -15.8031717  *    6.676804  *   11.571200  *
    63       C        -17.3804827  *    7.375061  *    9.226627  *
    64       C        -15.4186596  *    7.635968  *   10.604217  *
    65       C        -14.0738424  *    8.277491  *   10.641343  *
    66       C        -13.1335756  *    7.508453  *   10.050545  *
    67       C        -13.9389657  *    9.624156  *   11.194554  *
    68       C          4.9230945  *   20.793095  *    8.252688  *
    69       C          5.5993587  *   20.488293  *    9.259797  *
    70       C          5.9803760  *   19.227523  *    9.655805  *
    71       C          4.4041402  *   19.926153  *    7.310589  *
    72       C          5.4712128  *   18.288886  *    8.717552  *
    73       C          5.7367956  *   16.908396  *    8.906041  *
    74       C          5.9731033  *   15.750829  *    9.068015  *
    75       C          9.0214260  *   12.298354  *    9.047923  *
    76       C          7.9768502  *   12.632682  *    8.198679  *
    77       C          8.2374234  *   13.404087  *    7.059852  *
    78       C         10.3065822  *   12.756440  *    8.765377  *
    79       C          9.5514205  *   13.844916  *    6.835641  *
    80       C          7.1878628  *   13.736426  *    6.104518  *
    81       C          5.9797536  *   13.241650  *    6.172608  *
    82       C          1.6625058  *   12.976268  *    8.358165  *
    83       C          1.0482266  *   14.096907  *    7.753561  *
    84       C          1.7892901  *   14.916392  *    6.893746  *
    85       C          2.8975500  *   12.738270  *    7.867940  *
    86       C          3.0753076  *   14.565820  *    6.477164  *
    87       C          3.6409214  *   13.348289  *    6.904923  *
    88       C         -0.4097447  *   14.250828  *    7.897762  *
    89       C         -1.1430805  *   13.810704  *    6.687445  *
    90       C          4.7843333  *   12.720072  *    6.228963  *
    91       C          4.4386713  *   11.431108  *    5.603016  *
    92       C         -3.4418046  *   15.888312  *   11.047423  *
    93       C         -2.0894503  *   15.553360  *   10.949909  *
    94       C         -1.1530464  *   16.328672  *   11.640430  *
    95       C         -3.8258019  *   16.921612  *   11.901854  *
    96       C         -1.6011937  *   17.380873  *   12.440055  *
    97       C         -1.6603912  *   14.376343  *   10.179282  *
    98       C         -1.0108688  *   14.448950  *    9.043987  *
    99       C         -0.5081533  *   12.706099  *   14.188319  *
   100       C         -1.2271722  *   13.202666  *   13.103479  *
   101       C         -1.1677036  *   12.556226  *   11.867666  *
   102       C          0.2528318  *   11.550191  *   14.018726  *
   103       C         -0.3432734  *   11.425690  *   11.758137  *
   104       C         -1.9789907  *   12.969280  *   10.667245  *
   105       C         -3.4559951  *   12.757276  *   10.857463  *
   106       C         -5.8185693  *    9.354676  *   14.684655  *
   107       C         -6.7984289  *    9.535703  *   13.711833  *
   108       C         -6.7072567  *   10.635075  *   12.854130  *
   109       C         -4.7011357  *   10.211565  *   14.688014  *
   110       C         -5.6393498  *   11.523354  *   12.990284  *
   111       C         -5.5549502  *   12.834349  *   12.236772  *
   112       C         -4.1143343  *   13.140384  *   11.950316  *
   113       C         -6.7116163  *   16.718656  *   14.258035  *
   114       C         -7.5237297  *   15.593602  *   14.090787  *
   115       C         -8.5937364  *   15.394370  *   14.964477  *
   116       C         -6.9884449  *   17.602771  *   15.300740  *
   117       C         -8.8192964  *   16.318845  *   15.985105  *
   118       C         -7.2111975  *   14.604545  *   13.036171  *
   119       C         -6.0824102  *   13.895448  *   13.158880  *
   120       C         -6.8228192  *   16.750944  *    9.399355  *
   121       C         -7.0046635  *   16.171817  *   10.610584  *
   122       C         -8.1146467  *   15.241128  *   10.827941  *
   123       C         -7.5884859  *   16.189098  *    8.311606  *
   124       C         -9.1570324  *   15.325356  *    9.802965  *
   125       C         -8.2089884  *   14.476984  *   11.950363  *
   126       C         -9.3278978  *   13.612401  *   12.291011  *
   127       C        -13.9679372  *   15.052279  *   13.820222  *
   128       C        -13.5881360  *   13.958362  *   14.588108  *
   129       C        -12.6973593  *   13.025314  *   14.061879  *
   130       C        -13.4400484  *   15.191462  *   12.534060  *
   131       C        -12.2100002  *   13.205636  *   12.764457  *
   132       C        -11.2905515  *   12.180650  *   12.110326  *
   133       C        -10.1144338  *   12.877660  *   11.490280  *
   134       C        -12.2050642  *   11.408180  *   11.203819  *
   135       C         -0.6558745  *   16.377723  *    3.726984  *
   136       C         -1.2897567  *   16.748909  *    4.826806  *
   137       C         -2.0692509  *   16.132093  *    5.703744  *
   138       C         -1.1315113  *   15.027581  *    3.328194  *
   139       C         -1.8424415  *   14.656581  *    5.641787  *
   140       C         -2.6471164  *   13.774442  *    6.589695  *
   141       C         -3.2263153  *   12.447819  *    6.317848  *
   142       C          4.9239472  *   13.799795  *    2.098746  *
   143       C          4.8684893  *   12.476547  *    2.123907  *
   144       C          3.7917139  *   12.034623  *    3.058769  *
   145       C          4.0741578  *   14.759095  *    2.432863  *
   146       C          2.6146310  *   12.988829  *    2.932973  *
   147       C          3.5384171  *   10.582223  *    3.254949  *
   148       C          4.0325201  *   11.339251  *    4.350801  *
   149       C          4.6903202  *    9.453865  *   -0.059958  *
   150       C          3.4725862  *    8.805496  *    0.149982  *
   151       C          3.0225533  *    7.867948  *   -0.787043  *
   152       C          5.4381330  *    9.123985  *   -1.198527  *
   153       C          3.7725164  *    7.652400  *   -1.941202  *
   154       C          2.6301489  *    9.022593  *    1.346727  *
   155       C          3.1179570  *    9.517035  *    2.638993  *
   156       C        -18.0131781  *    9.127608  *   13.366915  *
   157       C        -16.6694900  *    9.395783  *   13.073828  *
   158       C        -16.3347363  *   10.116431  *   11.927699  *
   159       C        -19.0172384  *    9.581340  *   12.513785  *
   160       C        -17.4189045  *   10.616862  *   11.194726  *
   161       C        -14.9408162  *   10.418654  *   11.639881  *
   162       C        -12.6062664  *   10.170664  *   11.525279  *
   163       N         -2.1210742  *    3.748865  *    1.982999  *
   164       N          1.5907062  *    2.953485  *    5.017213  *
   165       N         -6.1886736  *    7.054107  *    1.710633  *
   166       N         -7.4398576  *   11.379139  *    8.521295  *
   167       N         -8.4496341  *    6.821223  *   10.794747  *
   168       N        -11.0749500  *    9.585253  *    4.117204  *
   169       N        -13.4073844  *    5.039985  *    6.147483  *
   170       N        -16.1801610  *    7.951784  *    9.493817  *
   171       N          4.7228601  *   18.639740  *    7.607270  *
   172       N         10.5573236  *   13.526448  *    7.678348  *
   173       N         -2.9179874  *   17.654506  *   12.583732  *
   174       N          0.3378031  *   10.935102  *   12.814893  *
   175       N         -4.6275477  *   11.270615  *   13.870801  *
   176       N         -8.0256517  *   17.402162  *   16.145883  *
   177       N         -8.8520195  *   15.835951  *    8.632714  *
   178       N        -12.5814977  *   14.286004  *   12.021691  *
   179       N         -1.6042654  *   14.227596  *    4.235173  *
   180       N          2.7226172  *   14.230908  *    2.561243  *
   181       N          4.9600053  *    8.264934  *   -2.138338  *
   182       N        -18.6682014  *   10.372340  *   11.439416  *
   183       H         -0.7331858  *    2.394188  *   -0.792490  *
   184       H         -4.4005910  *    1.228964  *    1.338972  *
   185       H          2.6174882  *    3.672328  *    1.351033  *
   186       H          3.8846020  *    1.999994  *    2.720750  *
   187       H          3.1500315  *    1.578153  *    5.123816  *
   188       H         -0.4409790  *    5.462710  *    2.793421  *
   189       H          1.4544027  *    6.724947  *    0.945872  *
   190       H          0.0592183  *    4.343426  *    4.797362  *
   191       H         -1.1972469  *   11.144314  *    3.422333  *
   192       H         -2.4020976  *   12.116494  *    4.378005  *
   193       H         -2.5115647  *    7.463559  *    5.466300  *
   194       H          2.0601305  *    6.645448  *    3.949829  *
   195       H          3.7584145  *    7.447111  *    2.503286  *
   196       H         -5.7484981  *    5.874095  *    4.859334  *
   197       H         -4.2599746  *    7.779116  *    5.984226  *
   198       H         -5.1730872  *   10.649048  *    5.907909  *
   199       H         -5.3998557  *    9.920600  *    3.333712  *
   200       H         -7.7630718  *    9.975718  *    4.920932  *
   201       H         -8.8858924  *   12.126144  *    5.553237  *
   202       H         -8.6251044  *   12.985970  *    7.929787  *
   203       H         -6.2187548  *    6.302180  *    6.722348  *
   204       H         -6.2627284  *    9.726936  *    8.989823  *
   205       H         -9.2631840  *    3.670230  *    9.845123  *
   206       H         -9.7855656  *    3.500743  *   12.283102  *
   207       H         -9.3853444  *    5.485258  *   13.761500  *
   208       H         -8.4884575  *    7.621601  *   12.713107  *
   209       H         -7.6053226  *    4.943816  *    8.323460  *
   210       H         -8.1160784  *    8.059397  *    8.458983  *
   211       H        -10.1076408  *    6.398384  *    4.730431  *
   212       H        -10.5179077  *    8.037469  *    2.844228  *
   213       H         -8.9523002  *    5.742687  *    6.465943  *
   214       H        -11.6022009  *   11.044955  *    5.503501  *
   215       H        -11.2379730  *    9.520728  *    7.501077  *
   216       H        -11.4402214  *    4.364461  *    9.264928  *
   217       H        -12.6244848  *    3.209748  *    5.232223  *
   218       H        -11.2933541  *    8.743269  *    9.925415  *
   219       H        -13.4108727  *    7.017348  *    6.702860  *
   220       H        -15.2009012  *    6.416886  *   12.441860  *
   221       H        -17.9423957  *    7.669138  *    8.335989  *
   222       H        -13.4385169  *    6.482802  *    9.773973  *
   223       H          0.0875940  *    4.502016  *   -1.256245  *
   224       H          1.2642452  *    5.645893  *   -0.438261  *
   225       H          6.5726794  *   18.953132  *   10.528690  *
   226       H          3.8066328  *   20.160516  *    6.418302  *
   227       H          6.1940693  *   14.714650  *    9.200341  *
   228       H          6.9569725  *   12.289369  *    8.411047  *
   229       H         11.1717619  *   12.515514  *    9.398222  *
   230       H          7.4428066  *   14.424071  *    5.286940  *
   231       H          9.8265786  *   14.459897  *    5.970897  *
   232       H          1.1609836  *   12.362986  *    9.116771  *
   233       H         -0.6189232  *   12.913694  *    6.282226  *
   234       H          3.6226910  *   15.198085  *    5.767085  *
   235       H          1.3268458  *   15.827817  *    6.495045  *
   236       H          4.4838979  *   10.547952  *    6.252201  *
   237       H         -4.1999700  *   15.323589  *   10.488681  *
   238       H         -4.8916968  *   17.159521  *   12.092186  *
   239       H         -0.9209580  *   18.028210  *   13.004092  *
   240       H         -0.0831012  *   16.108434  *   11.564288  *
   241       H         -1.8778931  *   14.083769  *   13.218689  *
   242       H         -0.5587573  *   13.221322  *   15.161725  *
   243       H          0.8180936  *   11.051872  *   14.825463  *
   244       H         -1.6834589  *   12.271081  *    9.837795  *
   245       H         -3.9694557  *   12.243298  *   10.033696  *
   246       H         -0.2163671  *   10.875029  *   10.816708  *
   247       H         -7.4769250  *   10.811885  *   12.093667  *
   248       H         -7.6402113  *    8.830966  *   13.619023  *
   249       H         -3.8507506  *   10.074361  *   15.369376  *
   250       H         -6.1534790  *   12.775204  *   11.295709  *
   251       H         -3.5675088  *   13.669518  *   12.751572  *
   252       H         -5.8626238  *   16.902799  *   13.577664  *
   253       H         -6.3811913  *   18.496351  *   15.493590  *
   254       H         -5.4478368  *   14.089417  *   14.040543  *
   255       H         -9.6388438  *   16.213608  *   16.706902  *
   256       H         -9.2481968  *   14.517365  *   14.845406  *
   257       H         -6.3223728  *   16.372950  *   11.453351  *
   258       H         -6.0377452  *   17.484775  *    9.198781  *
   259       H         -9.5458396  *   13.622014  *   13.377926  *
   260       H        -10.1947663  *   15.031131  *   10.015054  *
   261       H        -12.3917348  *   12.155169  *   14.654331  *
   262       H        -13.9883156  *   13.827180  *   15.598643  *
   263       H        -14.6727743  *   15.795199  *   14.207536  *
   264       H        -13.6933471  *   16.029088  *   11.873622  *
   265       H        -10.8843149  *   11.498394  *   12.901730  *
   266       H         -9.9512485  *   12.768778  *   10.410302  *
   267       H        -12.6819122  *   11.973678  *   10.389373  *
   268       H         -2.9385940  *   16.548412  *    6.219008  *
   269       H          0.2366464  *   16.813350  *    3.277160  *
   270       H         -0.9738119  *   14.614220  *    2.317454  *
   271       H         -3.2441447  *   14.335049  *    7.339413  *
   272       H         -3.8148297  *   12.039084  *    7.152015  *
   273       H          5.3066346  *   11.769728  *    1.407173  *
   274       H          4.2464436  *   15.794662  *    2.734230  *
   275       H          1.6083577  *   12.609984  *    3.159143  *
   276       H          5.0621483  *   10.204086  *    0.658470  *
   277       H          1.5957941  *    9.345948  *    1.073333  *
   278       H          3.4548805  *    6.967676  *   -2.736547  *
   279       H          2.0948370  *    7.292180  *   -0.605833  *
   280       H        -15.8837377  *    9.014979  *   13.735754  *
   281       H        -18.2684730  *    8.532532  *   14.250007  *
   282       H        -14.6887367  *   11.451858  *   11.937997  *
   283       H        -12.0519217  *    9.562224  *   12.255055  *
   284       H        -17.0266112  *   11.616839  *    9.967344  *
   285      Tv         25.8453160  *    0.000000       0.000000   
   286      Tv          0.0000000      19.504068  *    0.000000   
   287      Tv          0.0000000       0.000000      13.902472  *
 

              THE SYSTEM IS A  SOLID         


                UNIT CELL TRANSLATION VECTORS

              X              Y              Z
    T1 =  25.8453160      0.0000000      0.0000000
    T2 =   0.0000000     19.5040679      0.0000000
    T3 =   0.0000000      0.0000000     13.9024716


          CARTESIAN COORDINATES 

    NO.       ATOM         X         Y         Z

     1         C       -3.5126    1.8400    1.1879
     2         C       -2.5331    1.8445    0.2815
     3         C       -1.4036    2.5934    0.0492
     4         C       -3.0993    2.9296    2.0021
     5         C       -1.1708    3.6364    0.9642
     6         C       -0.0492    4.5775    0.8751
     7         C        0.4575    4.9103   -0.3180
     8         C        3.0334    2.5392    3.1496
     9         C        2.3321    3.4703    2.3899
    10         C        1.2481    4.1420    2.9584
    11         C        2.6392    2.3005    4.4665
    12         C        0.9021    3.8584    4.2865
    13         C        0.4560    5.1620    2.1750
    14         C        1.2299    6.3913    1.9784
    15         C       -1.1797   10.1075    3.7716
    16         C       -2.1819    9.5003    4.5998
    17         C       -1.8785    8.1362    4.8822
    18         C       -0.2269    9.1428    3.5543
    19         C       -0.6669    7.8815    4.2650
    20         C        0.5094    7.9921    3.5647
    21         C       -3.2935   10.2761    5.1376
    22         C       -2.9668   11.7074    5.2359
    23         C        1.6942    7.2587    3.0846
    24         C        2.8467    8.0814    2.5360
    25         C       -5.7851    6.6132    4.0494
    26         C       -5.5002    7.9629    4.2580
    27         C       -5.5959    8.8506    3.1706
    28         C       -6.1342    6.2901    2.7442
    29         C       -5.8944    8.3965    1.8861
    30         C       -5.0710    8.4693    5.6144
    31         C       -4.4982    9.8518    5.5540
    32         C       -8.2974   11.5687    6.2902
    33         C       -7.6794   10.3727    5.9406
    34         C       -6.9334    9.6803    6.8992
    35         C       -8.1634   12.0485    7.5933
    36         C       -6.8313   10.2178    8.1904
    37         C       -6.2622    8.4146    6.5553
    38         C       -6.7141    7.2403    7.0250
    39         C       -9.1945    5.5428   12.6851
    40         C       -9.4099    4.4400   11.8645
    41         C       -9.1278    4.5352   10.5062
    42         C       -8.7094    6.7209   12.1171
    43         C       -8.6453    5.7447    9.9868
    44         C       -8.2426    5.8233    8.5617
    45         C       -7.9033    7.1290    7.8905
    46         C      -10.4381    7.4233    4.9415
    47         C      -10.6486    7.8480    6.2568
    48         C      -11.0645    9.1615    6.4790
    49         C      -10.6605    8.3164    3.8943
    50         C      -11.2712   10.0054    5.3875
    51         C      -10.4682    6.8926    7.3993
    52         C       -9.0846    6.3217    7.4069
    53         C      -11.9101    3.7096    7.2516
    54         C      -11.5612    4.5708    8.1978
    55         C      -11.6756    5.9677    7.6910
    56         C      -12.6256    3.8111    6.1431
    57         C      -12.9067    6.0483    6.7998
    58         C      -11.3369    7.1080    8.5616
    59         C      -11.8144    7.8540    9.5512
    60         C      -17.6996    6.4501   10.2022
    61         C      -17.0254    6.1514   11.2127
    62         C      -15.8032    6.6768   11.5712
    63         C      -17.3805    7.3751    9.2266
    64         C      -15.4187    7.6360   10.6042
    65         C      -14.0738    8.2775   10.6413
    66         C      -13.1336    7.5085   10.0505
    67         C      -13.9390    9.6242   11.1946
    68         C        4.9231   20.7931    8.2527
    69         C        5.5994   20.4883    9.2598
    70         C        5.9804   19.2275    9.6558
    71         C        4.4041   19.9262    7.3106
    72         C        5.4712   18.2889    8.7176
    73         C        5.7368   16.9084    8.9060
    74         C        5.9731   15.7508    9.0680
    75         C        9.0214   12.2984    9.0479
    76         C        7.9769   12.6327    8.1987
    77         C        8.2374   13.4041    7.0599
    78         C       10.3066   12.7564    8.7654
    79         C        9.5514   13.8449    6.8356
    80         C        7.1879   13.7364    6.1045
    81         C        5.9798   13.2417    6.1726
    82         C        1.6625   12.9763    8.3582
    83         C        1.0482   14.0969    7.7536
    84         C        1.7893   14.9164    6.8937
    85         C        2.8975   12.7383    7.8679
    86         C        3.0753   14.5658    6.4772
    87         C        3.6409   13.3483    6.9049
    88         C       -0.4097   14.2508    7.8978
    89         C       -1.1431   13.8107    6.6874
    90         C        4.7843   12.7201    6.2290
    91         C        4.4387   11.4311    5.6030
    92         C       -3.4418   15.8883   11.0474
    93         C       -2.0895   15.5534   10.9499
    94         C       -1.1530   16.3287   11.6404
    95         C       -3.8258   16.9216   11.9019
    96         C       -1.6012   17.3809   12.4401
    97         C       -1.6604   14.3763   10.1793
    98         C       -1.0109   14.4490    9.0440
    99         C       -0.5082   12.7061   14.1883
   100         C       -1.2272   13.2027   13.1035
   101         C       -1.1677   12.5562   11.8677
   102         C        0.2528   11.5502   14.0187
   103         C       -0.3433   11.4257   11.7581
   104         C       -1.9790   12.9693   10.6672
   105         C       -3.4560   12.7573   10.8575
   106         C       -5.8186    9.3547   14.6847
   107         C       -6.7984    9.5357   13.7118
   108         C       -6.7073   10.6351   12.8541
   109         C       -4.7011   10.2116   14.6880
   110         C       -5.6393   11.5234   12.9903
   111         C       -5.5550   12.8343   12.2368
   112         C       -4.1143   13.1404   11.9503
   113         C       -6.7116   16.7187   14.2580
   114         C       -7.5237   15.5936   14.0908
   115         C       -8.5937   15.3944   14.9645
   116         C       -6.9884   17.6028   15.3007
   117         C       -8.8193   16.3188   15.9851
   118         C       -7.2112   14.6045   13.0362
   119         C       -6.0824   13.8954   13.1589
   120         C       -6.8228   16.7509    9.3994
   121         C       -7.0047   16.1718   10.6106
   122         C       -8.1146   15.2411   10.8279
   123         C       -7.5885   16.1891    8.3116
   124         C       -9.1570   15.3254    9.8030
   125         C       -8.2090   14.4770   11.9504
   126         C       -9.3279   13.6124   12.2910
   127         C      -13.9679   15.0523   13.8202
   128         C      -13.5881   13.9584   14.5881
   129         C      -12.6974   13.0253   14.0619
   130         C      -13.4400   15.1915   12.5341
   131         C      -12.2100   13.2056   12.7645
   132         C      -11.2906   12.1806   12.1103
   133         C      -10.1144   12.8777   11.4903
   134         C      -12.2051   11.4082   11.2038
   135         C       -0.6559   16.3777    3.7270
   136         C       -1.2898   16.7489    4.8268
   137         C       -2.0693   16.1321    5.7037
   138         C       -1.1315   15.0276    3.3282
   139         C       -1.8424   14.6566    5.6418
   140         C       -2.6471   13.7744    6.5897
   141         C       -3.2263   12.4478    6.3178
   142         C        4.9239   13.7998    2.0987
   143         C        4.8685   12.4765    2.1239
   144         C        3.7917   12.0346    3.0588
   145         C        4.0742   14.7591    2.4329
   146         C        2.6146   12.9888    2.9330
   147         C        3.5384   10.5822    3.2549
   148         C        4.0325   11.3393    4.3508
   149         C        4.6903    9.4539   -0.0600
   150         C        3.4726    8.8055    0.1500
   151         C        3.0226    7.8679   -0.7870
   152         C        5.4381    9.1240   -1.1985
   153         C        3.7725    7.6524   -1.9412
   154         C        2.6301    9.0226    1.3467
   155         C        3.1180    9.5170    2.6390
   156         C      -18.0132    9.1276   13.3669
   157         C      -16.6695    9.3958   13.0738
   158         C      -16.3347   10.1164   11.9277
   159         C      -19.0172    9.5813   12.5138
   160         C      -17.4189   10.6169   11.1947
   161         C      -14.9408   10.4187   11.6399
   162         C      -12.6063   10.1707   11.5253
   163         N       -2.1211    3.7489    1.9830
   164         N        1.5907    2.9535    5.0172
   165         N       -6.1887    7.0541    1.7106
   166         N       -7.4399   11.3791    8.5213
   167         N       -8.4496    6.8212   10.7947
   168         N      -11.0749    9.5853    4.1172
   169         N      -13.4074    5.0400    6.1475
   170         N      -16.1802    7.9518    9.4938
   171         N        4.7229   18.6397    7.6073
   172         N       10.5573   13.5264    7.6783
   173         N       -2.9180   17.6545   12.5837
   174         N        0.3378   10.9351   12.8149
   175         N       -4.6275   11.2706   13.8708
   176         N       -8.0257   17.4022   16.1459
   177         N       -8.8520   15.8360    8.6327
   178         N      -12.5815   14.2860   12.0217
   179         N       -1.6043   14.2276    4.2352
   180         N        2.7226   14.2309    2.5612
   181         N        4.9600    8.2649   -2.1383
   182         N      -18.6682   10.3723   11.4394
   183         H       -0.7332    2.3942   -0.7925
   184         H       -4.4006    1.2290    1.3390
   185         H        2.6175    3.6723    1.3510
   186         H        3.8846    2.0000    2.7208
   187         H        3.1500    1.5782    5.1238
   188         H       -0.4410    5.4627    2.7934
   189         H        1.4544    6.7249    0.9459
   190         H        0.0592    4.3434    4.7974
   191         H       -1.1972   11.1443    3.4223
   192         H       -2.4021   12.1165    4.3780
   193         H       -2.5116    7.4636    5.4663
   194         H        2.0601    6.6454    3.9498
   195         H        3.7584    7.4471    2.5033
   196         H       -5.7485    5.8741    4.8593
   197         H       -4.2600    7.7791    5.9842
   198         H       -5.1731   10.6490    5.9079
   199         H       -5.3999    9.9206    3.3337
   200         H       -7.7631    9.9757    4.9209
   201         H       -8.8859   12.1261    5.5532
   202         H       -8.6251   12.9860    7.9298
   203         H       -6.2188    6.3022    6.7223
   204         H       -6.2627    9.7269    8.9898
   205         H       -9.2632    3.6702    9.8451
   206         H       -9.7856    3.5007   12.2831
   207         H       -9.3853    5.4853   13.7615
   208         H       -8.4885    7.6216   12.7131
   209         H       -7.6053    4.9438    8.3235
   210         H       -8.1161    8.0594    8.4590
   211         H      -10.1076    6.3984    4.7304
   212         H      -10.5179    8.0375    2.8442
   213         H       -8.9523    5.7427    6.4659
   214         H      -11.6022   11.0450    5.5035
   215         H      -11.2380    9.5207    7.5011
   216         H      -11.4402    4.3645    9.2649
   217         H      -12.6245    3.2097    5.2322
   218         H      -11.2934    8.7433    9.9254
   219         H      -13.4109    7.0173    6.7029
   220         H      -15.2009    6.4169   12.4419
   221         H      -17.9424    7.6691    8.3360
   222         H      -13.4385    6.4828    9.7740
   223         H        0.0876    4.5020   -1.2562
   224         H        1.2642    5.6459   -0.4383
   225         H        6.5727   18.9531   10.5287
   226         H        3.8066   20.1605    6.4183
   227         H        6.1941   14.7146    9.2003
   228         H        6.9570   12.2894    8.4110
   229         H       11.1718   12.5155    9.3982
   230         H        7.4428   14.4241    5.2869
   231         H        9.8266   14.4599    5.9709
   232         H        1.1610   12.3630    9.1168
   233         H       -0.6189   12.9137    6.2822
   234         H        3.6227   15.1981    5.7671
   235         H        1.3268   15.8278    6.4950
   236         H        4.4839   10.5480    6.2522
   237         H       -4.2000   15.3236   10.4887
   238         H       -4.8917   17.1595   12.0922
   239         H       -0.9210   18.0282   13.0041
   240         H       -0.0831   16.1084   11.5643
   241         H       -1.8779   14.0838   13.2187
   242         H       -0.5588   13.2213   15.1617
   243         H        0.8181   11.0519   14.8255
   244         H       -1.6835   12.2711    9.8378
   245         H       -3.9695   12.2433   10.0337
   246         H       -0.2164   10.8750   10.8167
   247         H       -7.4769   10.8119   12.0937
   248         H       -7.6402    8.8310   13.6190
   249         H       -3.8508   10.0744   15.3694
   250         H       -6.1535   12.7752   11.2957
   251         H       -3.5675   13.6695   12.7516
   252         H       -5.8626   16.9028   13.5777
   253         H       -6.3812   18.4964   15.4936
   254         H       -5.4478   14.0894   14.0405
   255         H       -9.6388   16.2136   16.7069
   256         H       -9.2482   14.5174   14.8454
   257         H       -6.3224   16.3729   11.4534
   258         H       -6.0377   17.4848    9.1988
   259         H       -9.5458   13.6220   13.3779
   260         H      -10.1948   15.0311   10.0151
   261         H      -12.3917   12.1552   14.6543
   262         H      -13.9883   13.8272   15.5986
   263         H      -14.6728   15.7952   14.2075
   264         H      -13.6933   16.0291   11.8736
   265         H      -10.8843   11.4984   12.9017
   266         H       -9.9512   12.7688   10.4103
   267         H      -12.6819   11.9737   10.3894
   268         H       -2.9386   16.5484    6.2190
   269         H        0.2366   16.8133    3.2772
   270         H       -0.9738   14.6142    2.3175
   271         H       -3.2441   14.3350    7.3394
   272         H       -3.8148   12.0391    7.1520
   273         H        5.3066   11.7697    1.4072
   274         H        4.2464   15.7947    2.7342
   275         H        1.6084   12.6100    3.1591
   276         H        5.0621   10.2041    0.6585
   277         H        1.5958    9.3459    1.0733
   278         H        3.4549    6.9677   -2.7365
   279         H        2.0948    7.2922   -0.6058
   280         H      -15.8837    9.0150   13.7358
   281         H      -18.2685    8.5325   14.2500
   282         H      -14.6887   11.4519   11.9380
   283         H      -12.0519    9.5622   12.2551
   284         H      -17.0266   11.6168    9.9673

  H: (PM3): J. J. P. STEWART, J. COMP. CHEM. 10, 209 (1989).
  C: (PM3): J. J. P. STEWART, J. COMP. CHEM. 10, 209 (1989).
  N: (PM3): J. J. P. STEWART, J. COMP. CHEM. 10, 209 (1989).

           Empirical Formula: C162 H102 N20


      RHF CALCULATION, NO. OF DOUBLY OCCUPIED LEVELS =  425


          TOTAL TIME USED SO FAR:    791047.96 SECONDS
                        FUNCTION:      2409.450907


          RESTARTING OPTIMIZATION AT STEP 448
  SCF CRITERION =    0.1420E-06
 ITERATION   1 PLS= 0.100E+01 0.000E+00 ENERGY     2409.450908 DELTAE 2309.4509075
 ITERATION   2 PLS= 0.399E-05 0.000E+00 ENERGY     2409.450880 DELTAE   -0.0000275
 ITERATION   3 PLS= 0.351E-05 0.000E+00 ENERGY     2409.450860 DELTAE   -0.0000196
 ITERATION   4 PLS= 0.893E-06 0.000E+00 ENERGY     2409.450861 DELTAE    0.0000007

 ITERATION  44 PLS= 0.239E-06 0.000E+00 ENERGY     2409.450847 DELTAE    0.0000005
 CYCLE: 449 TIME: 287.143 TIME LEFT: 16.53W  GRAD.:    10.911 HEAT:  2409.451    

 RESTART FILE WRITTEN,    TIME LEFT: 15.76W  GRAD.:     1.545 HEAT:  2369.351    
 ITERATION   1 PLS= 0.252E-06 0.000E+00 ENERGY     2369.705799 DELTAE 2269.7057991
 ITERATION   2 PLS= 0.657E-04 0.000E+00 ENERGY     2369.637601 DELTAE   -0.0681984
 ITERATION   3 PLS= 0.613E-04 0.000E+00 ENERGY     2369.584671 DELTAE   -0.0529298

 ITERATION  37 PLS= 0.409E-06 0.000E+00 ENERGY     2369.350333 DELTAE   -0.0000014
 RESTART FILE WRITTEN,    TIME LEFT: 15.76W  GRAD.:     0.994 HEAT:  2369.350    

     RMS GRADIENT =  0.99364  IS LESS THAN CUTOFF =  1.11500


 ITERATION   1 PLS= 0.314E-06 0.000E+00 ENERGY     2369.350333 DELTAE 2269.3503328
 ITERATION   2 PLS= 0.192E-05 0.000E+00 ENERGY     2369.350317 DELTAE   -0.0000156
 ITERATION   3 PLS= 0.170E-05 0.000E+00 ENERGY     2369.350306 DELTAE   -0.0000115
 ITERATION   4 PLS= 0.400E-06 0.000E+00 ENERGY     2369.350304 DELTAE   -0.0000014

 ITERATION  49 PLS= 0.000E+00 0.000E+00 ENERGY     2369.350304 DELTAE    0.0000000

 -------------------------------------------------------------------------------
PM3 bonds T=20000000.0 SINGLET XYZ DDMIN=0.0 DUMP=0.1 GNORM=01.115 CHARGE=+0 &
DENOUT OLDENS SCFCRT=1.D-08 EF  CYCLES=5002 PL SHIFT=30.0 restart
 SKN_2 model by PM3. Point=07. Mult=01.


     GEOMETRY OPTIMISED USING EIGENVECTOR FOLLOWING (EF).     
     SCF FIELD WAS ACHIEVED                                   


                                PM3    CALCULATION
                                                       MOPAC2007 (Version: 7.030W)
                                                       Fri Nov 16 21:47:51 2007
                                                       No. of days left = 449


          FINAL HEAT OF FORMATION =       2369.35030 KCAL =    9913.36167 KJ
          H.o.F. per unit cell    =       1184.67515 KCAL, for   2 unit cells


          TOTAL ENERGY            =     -23931.21413 EV
          ELECTRONIC ENERGY       =  -60209401.02048 EV
          CORE-CORE REPULSION     =   60185469.80635 EV

          IONIZATION POTENTIAL    =          6.30387
          NO. OF FILLED LEVELS    =        425
          MOLECULAR WEIGHT        =       2328.722

          MOLECULAR DIMENSIONS (Angstroms)

            Atom       Atom       Distance
            H   281    H   278    26.90976
            H   184    C    68    24.16424
            H   212    H   229    15.96787

          VOLUME OF UNIT CELL         6698.400 CUBIC ANGSTROMS
          DENSITY                        0.577 GRAMS/CC


          SCF CALCULATIONS        =       1141
          COMPUTATION TIME =  3 DAYS   0 HOURS 48 MINUTES AND  32.082 SECONDS


   ATOM   CHEMICAL            X               Y              Z
 NUMBER    SYMBOL        (ANGSTROMS)     (ANGSTROMS)    (ANGSTROMS)
 
     1       C         -2.3468295  *   -0.439512  *    0.870534  *
     2       C         -1.2162208  *   -0.147230  *    0.211501  *
     3       C         -0.4344704  *    0.977333  *    0.078765  *
     4       C         -2.6128443  *    0.807082  *    1.484009  *
     5       C         -0.8750062  *    2.119382  *    0.772536  *
     6       C         -0.1834045  *    3.413120  *    0.739317  *
     7       C          0.3132102  *    3.875459  *   -0.412034  *
     8       C          3.3607118  *    2.893117  *    3.144783  *
     9       C          2.3654795  *    3.476674  *    2.368359  *
    10       C          1.0646505  *    3.561801  *    2.869998  *
    11       C          3.0360626  *    2.409057  *    4.412821  *
    12       C          0.8040602  *    3.064150  *    4.153473  *
    13       C         -0.0533972  *    4.151425  *    2.051835  *
    14       C          0.0207756  *    5.605726  *    1.893107  *
    15       C         -1.9360868  *    9.689905  *    3.230357  *
    16       C         -2.7175565  *    9.447519  *    4.403687  *
    17       C         -2.3852465  *    8.208128  *    5.025868  *
    18       C         -1.0850029  *    8.612034  *    3.116078  *
    19       C         -1.3688295  *    7.668161  *    4.263294  *
    20       C         -0.3891411  *    7.453018  *    3.329563  *
    21       C         -3.6284654  *   10.455997  *    4.943869  *
    22       C         -2.9432703  *   11.701968  *    5.291464  *
    23       C          0.6481721  *    6.506821  *    2.887224  *
    24       C          1.8911845  *    7.112369  *    2.247884  *
    25       C         -6.9759142  *    7.818192  *    3.202097  *
    26       C         -6.3751920  *    9.007034  *    3.613678  *
    27       C         -6.2812286  *   10.077813  *    2.702657  *
    28       C         -7.4348440  *    7.807844  *    1.891104  *
    29       C         -6.7512838  *    9.951752  *    1.397190  *
    30       C         -5.7871364  *    9.102165  *    4.998714  *
    31       C         -4.9464578  *   10.327230  *    5.166350  *
    32       C         -8.1848301  *   12.428339  *    6.976519  *
    33       C         -7.9311235  *   11.277617  *    6.236124  *
    34       C         -7.1918190  *   10.241335  *    6.814631  *
    35       C         -7.6960173  *   12.511217  *    8.279641  *
    36       C         -6.7400488  *   10.382146  *    8.134709  *
    37       C         -6.8735856  *    9.020129  *    6.057580  *
    38       C         -7.4935953  *    7.854926  *    6.309532  *
    39       C         -8.2134545  *    6.314857  *   12.427325  *
    40       C         -8.6533624  *    5.176983  *   11.759462  *
    41       C         -8.7660597  *    5.200991  *   10.372890  *
    42       C         -7.9045335  *    7.451242  *   11.679310  *
    43       C         -8.4295579  *    6.365125  *    9.670337  *
    44       C         -8.4230234  *    6.381171  *    8.187437  *
    45       C         -8.4745763  *    7.665397  *    7.393558  *
    46       C        -11.8999476  *    7.400728  *    5.320214  *
    47       C        -11.5796709  *    7.910636  *    6.580824  *
    48       C        -11.7654893  *    9.271250  *    6.827156  *
    49       C        -12.4000311  *    8.263464  *    4.347100  *
    50       C        -12.2645061  *   10.082353  *    5.806965  *
    51       C        -11.0032159  *    7.013704  *    7.624553  *
    52       C         -9.5890009  *    6.654154  *    7.262364  *
    53       C        -11.9585704  *    3.665024  *    7.755774  *
    54       C        -11.4271028  *    4.547985  *    8.590132  *
    55       C        -11.8985269  *    5.921156  *    8.255375  *
    56       C        -13.0192850  *    3.682507  *    6.963517  *
    57       C        -13.3622051  *    5.831227  *    7.841612  *
    58       C        -11.4733773  *    7.108566  *    9.011646  *
    59       C        -11.5460933  *    7.802757  *   10.135152  *
    60       C        -13.5362873  *    6.006786  *   15.842112  *
    61       C        -13.0240354  *    7.150102  *   15.946540  *
    62       C        -12.6497761  *    7.957044  *   14.891855  *
    63       C        -13.8287856  *    5.316113  *   14.684324  *
    64       C        -12.9335453  *    7.305277  *   13.662064  *
    65       C        -12.5871751  *    7.975434  *   12.392699  *
    66       C        -12.1236488  *    7.254967  *   11.352534  *
    67       C        -12.7194385  *    9.446906  *   12.376259  *
    68       C          4.8427863  *   20.283485  *    8.455395  *
    69       C          5.3138268  *   19.569022  *    9.368702  *
    70       C          5.8726553  *   18.318767  *    9.240008  *
    71       C          4.7784569  *   19.973343  *    7.110429  *
    72       C          5.8318600  *   17.946354  *    7.868327  *
    73       C          6.3514849  *   16.686221  *    7.475369  *
    74       C          6.7888721  *   15.624100  *    7.154601  *
    75       C          8.3828790  *   10.976542  *    9.116017  *
    76       C          7.4270568  *   11.157081  *    8.125539  *
    77       C          7.7266267  *   11.978776  *    7.033269  *
    78       C          9.6135736  *   11.618930  *    9.014253  *
    79       C          8.9884013  *   12.594917  *    6.982386  *
    80       C          6.7696486  *   12.231835  *    5.963682  *
    81       C          5.5272303  *   11.827711  *    5.974775  *
    82       C          1.2101150  *   12.532246  *    7.956706  *
    83       C          0.8798378  *   13.735689  *    7.297747  *
    84       C          1.7915461  *   14.311803  *    6.406248  *
    85       C          2.3514095  *   11.958830  *    7.506618  *
    86       C          2.9594372  *   13.646237  *    6.033094  *
    87       C          3.2220181  *   12.358800  *    6.536433  *
    88       C         -0.5050511  *   14.224417  *    7.408981  *
    89       C         -1.3003274  *   13.933845  *    6.190707  *
    90       C          4.2647115  *   11.491361  *    5.966469  *
    91       C          3.7617067  *   10.242351  *    5.365528  *
    92       C         -3.3616050  *   16.690772  *    9.883503  *
    93       C         -2.0801584  *   16.183563  *   10.124575  *
    94       C         -1.1815396  *   16.942583  *   10.874994  *
    95       C         -3.7247969  *   17.913670  *   10.443814  *
    96       C         -1.6021356  *   18.170117  *   11.391535  *
    97       C         -1.7307620  *   14.844540  *    9.623874  *
    98       C         -1.0603056  *   14.640476  *    8.518489  *
    99       C         -0.7157559  *   13.878812  *   13.866464  *
   100       C         -1.4413534  *   14.206623  *   12.726465  *
   101       C         -1.4207419  *   13.357535  *   11.618940  *
   102       C          0.0334566  *   12.703387  *   13.877115  *
   103       C         -0.6313163  *   12.199685  *   11.691980  *
   104       C         -2.2161521  *   13.608280  *   10.366950  *
   105       C         -3.7034896  *   13.647769  *   10.558204  *
   106       C         -6.5883011  *   11.019964  *   14.595412  *
   107       C         -6.8992425  *   10.828236  *   13.247177  *
   108       C         -6.6683528  *   11.853002  *   12.337297  *
   109       C         -6.0669606  *   12.266470  *   14.984721  *
   110       C         -6.1380041  *   13.067076  *   12.785432  *
   111       C         -5.8127038  *   14.155054  *   11.787373  *
   112       C         -4.3217655  *   14.165384  *   11.618095  *
   113       C         -7.0450491  *   18.489776  *   12.050949  *
   114       C         -7.7813753  *   17.396045  *   12.511411  *
   115       C         -8.8006699  *   17.598003  *   13.445614  *
   116       C         -7.3604113  *   19.760125  *   12.534481  *
   117       C         -9.0614952  *   18.893457  *   13.888450  *
   118       C         -7.4874905  *   16.032066  *   12.034813  *
   119       C         -6.2675072  *   15.511530  *   12.225350  *
   120       C         -8.5685681  *   16.338055  *    7.898605  *
   121       C         -8.2592244  *   16.342536  *    9.217941  *
   122       C         -9.0284634  *   15.520012  *   10.152852  *
   123       C         -9.4896273  *   15.319613  *    7.454521  *
   124       C        -10.3076965  *   15.046253  *    9.620669  *
   125       C         -8.6441837  *   15.325652  *   11.442871  *
   126       C         -9.3378364  *   14.480571  *   12.409365  *
   127       C        -11.0789619  *   13.883937  *   17.048030  *
   128       C        -10.0013424  *   13.018117  *   16.900451  *
   129       C         -9.7066649  *   12.501835  *   15.641462  *
   130       C        -11.8376911  *   14.210488  *   15.922382  *
   131       C        -10.5045047  *   12.856635  *   14.547540  *
   132       C        -10.2322088  *   12.266555  *   13.180769  *
   133       C         -9.7651636  *   13.240264  *   12.147340  *
   134       C        -11.4510580  *   11.524255  *   12.728255  *
   135       C         -0.7626279  *   16.809323  *    3.590863  *
   136       C         -1.3002281  *   17.086818  *    4.766650  *
   137       C         -2.0870429  *   16.423580  *    5.602200  *
   138       C         -1.4068698  *   15.587308  *    3.040131  *
   139       C         -2.0016725  *   14.958830  *    5.320530  *
   140       C         -2.8059390  *   13.992415  *    6.176533  *
   141       C         -3.5561618  *   12.835710  *    5.654574  *
   142       C          4.6816498  *   12.575365  *    2.014242  *
   143       C          4.4475158  *   11.272543  *    1.956227  *
   144       C          3.2757173  *   10.934068  *    2.818400  *
   145       C          3.9520984  *   13.620387  *    2.372907  *
   146       C          2.2413153  *   12.041237  *    2.687267  *
   147       C          2.8376379  *    9.520646  *    2.969913  *
   148       C          3.3819717  *   10.190902  *    4.101311  *
   149       C          3.9362929  *    8.367535  *   -0.253058  *
   150       C          2.6767222  *    7.783109  *   -0.126009  *
   151       C          2.2287509  *    6.919243  *   -1.128519  *
   152       C          4.7256858  *    8.054541  *   -1.368164  *
   153       C          3.0443770  *    6.675883  *   -2.233446  *
   154       C          1.7986053  *    8.041680  *    1.038151  *
   155       C          2.3148258  *    8.513198  *    2.331322  *
   156       C        -16.9906094  *    8.535306  *   13.784666  *
   157       C        -15.6770907  *    9.006541  *   13.647440  *
   158       C        -15.2314402  *    9.520101  *   12.429409  *
   159       C        -17.8711800  *    8.574044  *   12.704877  *
   160       C        -16.2032758  *    9.536802  *   11.421425  *
   161       C        -13.8992060  *   10.093331  *   12.308274  *
   162       C        -11.4713848  *   10.195678  *   12.557444  *
   163       N         -2.0498919  *    1.950825  *    1.505409  *
   164       N          1.7787351  *    2.502174  *    4.901611  *
   165       N         -7.3537865  *    8.757056  *    1.024009  *
   166       N         -6.9914794  *   11.503616  *    8.844987  *
   167       N         -8.0058956  *    7.475961  *   10.332376  *
   168       N        -12.5766433  *    9.581947  *    4.588971  *
   169       N        -13.9142529  *    4.772606  *    7.325125  *
   170       N        -13.4931913  *    6.044350  *   13.589291  *
   171       N          5.3070131  *   18.746617  *    6.868402  *
   172       N          9.9025931  *   12.417905  *    7.959265  *
   173       N         -2.8531652  *   18.639359  *   11.182306  *
   174       N          0.0745347  *   11.885381  *   12.799803  *
   175       N         -5.8523817  *   13.262070  *   14.102466  *
   176       N         -8.3523257  *   19.952913  *   13.433689  *
   177       N        -10.4873217  *   15.029288  *    8.319452  *
   178       N        -11.5582994  *   13.704882  *   14.701528  *
   179       N         -1.9080365  *   14.710745  *    3.855631  *
   180       N          2.5362199  *   13.275412  *    2.399835  *
   181       N          4.2708247  *    7.228107  *   -2.347355  *
   182       N        -17.4120312  *    9.106954  *   11.516979  *
   183       H          0.4742218  *    0.986864  *   -0.531505  *
   184       H         -2.9491067  *   -1.342283  *    0.955721  *
   185       H          2.5895855  *    3.859288  *    1.364707  *
   186       H          4.3845683  *    2.808555  *    2.765909  *
   187       H          3.7708107  *    1.925864  *    5.077384  *
   188       H         -1.0239256  *    4.014470  *    2.619198  *
   189       H         -0.4388298  *    6.066812  *    1.008279  *
   190       H         -0.1921170  *    3.097667  *    4.614356  *
   191       H         -2.0065914  *   10.562176  *    2.583421  *
   192       H         -1.8398369  *   11.656446  *    5.275597  *
   193       H         -2.8346097  *    7.798356  *    5.928131  *
   194       H          0.9784190  *    5.938611  *    3.795993  *
   195       H          2.7040878  *    6.353711  *    2.238910  *
   196       H         -7.0876412  *    6.957770  *    3.877006  *
   197       H         -5.1203733  *    8.208816  *    5.130555  *
   198       H         -5.4714379  *   11.233699  *    5.527375  *
   199       H         -5.8112950  *   11.029746  *    3.003739  *
   200       H         -8.3045805  *   11.186032  *    5.209123  *
   201       H         -8.7625896  *   13.275758  *    6.563569  *
   202       H         -7.8584534  *   13.392856  *    8.915756  *
   203       H         -7.2663062  *    6.975321  *    5.681277  *
   204       H         -6.1772375  *    9.596140  *    8.653796  *
   205       H         -9.1407444  *    4.321812  *    9.828716  *
   206       H         -8.9078977  *    4.268964  *   12.317107  *
   207       H         -8.1102759  *    6.330695  *   13.519876  *
   208       H         -7.5583800  *    8.386615  *   12.144949  *
   209       H         -7.7264409  *    5.591491  *    7.833099  *
   210       H         -8.7062895  *    8.601387  *    7.943430  *
   211       H        -11.7598954  *    6.337673  *    5.094390  *
   212       H        -12.6755393  *    7.899743  *    3.319162  *
   213       H         -9.6153186  *    6.030098  *    6.343328  *
   214       H        -12.4319538  *   11.159084  *    5.940764  *
   215       H        -11.5220943  *    9.695747  *    7.808629  *
   216       H        -10.8977530  *    4.334528  *    9.526566  *
   217       H        -13.2443583  *    3.114799  *    6.058808  *
   218       H        -11.1005446  *    8.807289  *   10.187739  *
   219       H        -13.9984371  *    6.712116  *    7.991063  *
   220       H        -12.1950375  *    8.950482  *   14.951546  *
   221       H        -14.2657894  *    4.321305  *   14.565395  *
   222       H        -12.1120290  *    6.155774  *   11.415032  *
   223       H          0.2171315  *    3.333113  *   -1.350179  *
   224       H          0.8445428  *    4.827534  *   -0.499156  *
   225       H          6.2874307  *   17.688591  *   10.028154  *
   226       H          4.3717309  *   20.571117  *    6.283212  *
   227       H          7.1789111  *   14.666847  *    6.878511  *
   228       H          6.4473663  *   10.669397  *    8.197358  *
   229       H         10.4004087  *   11.511108  *    9.771786  *
   230       H          7.1248317  *   12.813104  *    5.099463  *
   231       H          9.2950699  *   13.244756  *    6.152663  *
   232       H          0.5739661  *   12.096049  *    8.736345  *
   233       H         -0.8434250  *   13.070431  *    5.644953  *
   234       H          3.6437514  *   14.096213  *    5.302937  *
   235       H          1.5584862  *   15.283397  *    5.955026  *
   236       H          3.6788016  *    9.371542  *    6.028095  *
   237       H         -4.0792389  *   16.113001  *    9.289456  *
   238       H         -4.7419053  *   18.331113  *   10.354135  *
   239       H         -0.9625352  *   18.799932  *   12.028474  *
   240       H         -0.1679251  *   16.576279  *   11.069514  *
   241       H         -2.0543803  *   15.120512  *   12.698386  *
   242       H         -0.7447830  *   14.530254  *   14.753701  *
   243       H          0.6222884  *   12.382773  *   14.746236  *
   244       H         -2.0276019  *   12.727892  *    9.693767  *
   245       H         -4.2834998  *   13.209635  *    9.733430  *
   246       H         -0.5450644  *   11.489671  *   10.858186  *
   247       H         -6.8877043  *   11.701087  *   11.270332  *
   248       H         -7.3117918  *    9.869348  *   12.894839  *
   249       H         -5.7968911  *   12.468482  *   16.034568  *
   250       H         -6.3158042  *   13.906761  *   10.815160  *
   251       H         -3.7497185  *   14.617562  *   12.446549  *
   252       H         -6.2224569  *   18.355592  *   11.327069  *
   253       H         -6.8227568  *   20.660587  *   12.215170  *
   254       H         -5.5136328  *   16.129407  *   12.736959  *
   255       H         -9.8451220  *   19.120299  *   14.620456  *
   256       H         -9.3761347  *   16.733077  *   13.813552  *
   257       H         -7.4242952  *   16.928719  *    9.623624  *
   258       H         -8.0501981  *   16.952855  *    7.157901  *
   259       H         -9.4122979  *   14.933222  *   13.415931  *
   260       H        -11.1292999  *   14.758209  *   10.289945  *
   261       H         -8.8529835  *   11.821394  *   15.508873  *
   262       H         -9.3909659  *   12.738422  *   17.768180  *
   263       H        -11.3321558  *   14.300727  *   18.029041  *
   264       H        -12.6995928  *   14.886212  *   15.965849  *
   265       H         -9.3675506  *   11.548913  *   13.282541  *
   266       H         -9.6976675  *   12.831890  *   11.127586  *
   267       H        -12.3739217  *   12.117350  *   12.605652  *
   268       H         -2.8715654  *   16.835866  *    6.239493  *
   269       H          0.1541306  *   17.205865  *    3.153377  *
   270       H         -1.3585293  *   15.338324  *    1.967691  *
   271       H         -3.3200569  *   14.440868  *    7.053418  *
   272       H         -4.6550077  *   12.909247  *    5.640862  *
   273       H          4.8328067  *   10.554162  *    1.222978  *
   274       H          4.2444194  *   14.601119  *    2.755056  *
   275       H          1.1848164  *   11.790609  *    2.847270  *
   276       H          4.3063732  *    9.069655  *    0.513037  *
   277       H          0.7971111  *    8.407451  *    0.728576  *
   278       H          2.7401291  *    6.022460  *   -3.059890  *
   279       H          1.2480146  *    6.427198  *   -1.043832  *
   280       H        -14.9926680  *    8.967602  *   14.506550  *
   281       H        -17.3231371  *    8.132857  *   14.748720  *
   282       H        -13.8899707  *   11.197881  *   12.233782  *
   283       H        -10.5545266  *    9.593689  *   12.634016  *
   284       H        -15.8066492  *   10.307709  *   10.030623  *
   285      Tv         23.9696176  *    0.000000       0.000000   
   286      Tv          0.0000000      19.698905  *    0.000000   
   287      Tv          0.0000000       0.000000      14.186260  *

           Empirical Formula: C162 H102 N20


                  EIGENVALUES

 -43.90022 -43.64649 -43.07497 -42.51697 -42.30249 -41.87930 -41.53494 -41.28820
 -41.22500 -40.66203 -40.27909 -39.97812 -39.88177 -39.65939 -39.51119 -39.42369
 -39.39468 -39.14153 -38.96607 -38.78325 -38.55414 -38.34866 -38.04394 -37.56118
 -37.44962 -37.23816 -36.73279 -36.58108 -36.40447 -36.25358 -35.65496 -35.19978
 -34.70548 -34.43676 -34.12801 -33.74935 -33.15621 -32.81451 -32.72714 -32.50862
 -31.93024 -31.54744 -31.34940 -31.22782 -30.79839 -30.60972 -30.50317 -30.42175
 -30.34570 -30.16571 -30.04553 -30.02296 -29.93926 -29.84681 -29.77141 -29.71913
 -29.63256 -29.58916 -29.55868 -29.51005 -29.42239 -29.37323 -29.33804 -29.31449
 -29.30371 -29.15649 -29.07927 -29.01895 -28.94741 -28.85949 -28.80085 -28.66447
 -28.61558 -28.45920 -28.36596 -28.15479 -28.02560 -27.70470 -27.68276 -27.64067
 -27.32246 -27.27424 -27.07776 -27.03255 -26.81220 -26.40397 -26.38079 -26.17789
 -25.89781 -25.43224 -25.38192 -25.03891 -24.68641 -24.28832 -24.16681 -24.02763
 -23.89289 -23.61604 -23.48087 -23.33154 -23.23108 -22.99885 -22.97515 -22.88016
 -22.86298 -22.75525 -22.70151 -22.57584 -22.53604 -22.47872 -22.41123 -22.39198
 -22.31879 -22.29517 -22.21751 -22.19568 -22.12730 -22.04204 -21.99762 -21.91977
 -21.82872 -21.80870 -21.76107 -21.68366 -21.64344 -21.55751 -21.51853 -21.39130
 -21.33589 -21.25012 -21.14793 -21.04356 -20.97162 -20.92958 -20.77281 -20.73915
 -20.65336 -20.61816 -20.51444 -20.46435 -20.38470 -20.26941 -19.99492 -19.90502
 -19.82515 -19.74052 -19.66285 -19.60777 -19.56390 -19.34707 -19.20462 -19.18122
 -19.14893 -18.99313 -18.90885 -18.88087 -18.85289 -18.75513 -18.73473 -18.63832
 -18.60647 -18.53300 -18.49849 -18.47264 -18.46077 -18.36752 -18.33959 -18.32465
 -18.25818 -18.20083 -18.13849 -18.09966 -18.08433 -18.04972 -18.01544 -17.95577
 -17.93155 -17.92073 -17.83748 -17.82915 -17.75299 -17.72473 -17.68161 -17.66169
 -17.61031 -17.55737 -17.50804 -17.46850 -17.46132 -17.44599 -17.42933 -17.41334
 -17.38348 -17.34971 -17.33368 -17.30809 -17.25241 -17.21120 -17.19303 -17.13706
 -17.08031 -16.99649 -16.96641 -16.90848 -16.88168 -16.83012 -16.77368 -16.72639
 -16.69030 -16.62973 -16.59701 -16.57847 -16.50735 -16.44850 -16.38582 -16.34373
 -16.33095 -16.32067 -16.29352 -16.27259 -16.18231 -16.15372 -16.10310 -16.05619
 -16.02595 -15.98872 -15.94884 -15.89952 -15.74061 -15.71087 -15.70542 -15.63739
 -15.61807 -15.56956 -15.54698 -15.49357 -15.48407 -15.45521 -15.41869 -15.40218
 -15.37677 -15.35195 -15.32900 -15.31044 -15.28184 -15.23125 -15.20747 -15.19230
 -15.18763 -15.09359 -15.06745 -15.01361 -15.00094 -14.97116 -14.95024 -14.92974
 -14.90484 -14.88334 -14.85957 -14.82269 -14.80368 -14.79319 -14.74467 -14.73784
 -14.68110 -14.58041 -14.55716 -14.53724 -14.52380 -14.46001 -14.44593 -14.43069
 -14.39896 -14.34280 -14.32546 -14.28496 -14.28090 -14.27122 -14.16009 -14.13899
 -14.12317 -14.09422 -14.07103 -14.04477 -14.04412 -14.01888 -13.97428 -13.96107
 -13.94886 -13.92992 -13.91744 -13.88269 -13.86914 -13.84978 -13.82190 -13.79974
 -13.77145 -13.75464 -13.73036 -13.71707 -13.66224 -13.63600 -13.62265 -13.59852
 -13.53840 -13.53027 -13.48055 -13.44516 -13.42482 -13.38374 -13.36918 -13.32904
 -13.29699 -13.27881 -13.19407 -13.17067 -13.12740 -13.06713 -13.03782 -12.90759
 -12.90077 -12.87535 -12.83525 -12.79473 -12.72287 -12.62811 -12.55467 -12.52668
 -12.49846 -12.48245 -12.39943 -12.35534 -12.29648 -12.21156 -12.17624 -12.16469
 -11.99793 -11.94956 -11.92524 -11.85136 -11.81020 -11.64768 -11.63108 -11.61322
 -11.60386 -11.51640 -11.31627 -11.31010 -11.24993 -11.23599 -11.14655 -11.12099
 -11.11276 -11.09373 -11.08155 -11.03519 -11.02481 -11.01289 -10.99080 -10.95263
 -10.91945 -10.91671 -10.90476 -10.89178 -10.83380 -10.81560 -10.80772 -10.77660
 -10.75596 -10.74915 -10.74358 -10.73689 -10.70357 -10.69232 -10.66511 -10.66256
 -10.65751 -10.63382 -10.60139 -10.59445 -10.58219 -10.54380 -10.53018 -10.52263
 -10.45812 -10.44721 -10.43987 -10.43331 -10.42874 -10.42488 -10.37383 -10.35968
 -10.34076 -10.33122 -10.30593 -10.29535 -10.28739 -10.27145 -10.24416 -10.23442
 -10.23274 -10.15549 -10.12781 -10.09822 -10.07928 -10.06988 -10.06573 -10.04982
 -10.02897  -9.87642  -9.79062  -9.74303  -9.70208  -9.66114  -9.51946  -9.42632
  -9.36476  -9.34584  -9.33888  -9.29410  -9.06444  -8.98355  -8.50932  -6.61052
  -6.30387  -4.55820  -4.49116  -2.38228  -2.15862  -1.72769  -1.51057  -1.48356
  -1.44744  -1.31649  -1.23346  -1.19347  -1.02154  -0.97595  -0.96989  -0.89929
  -0.85961  -0.72878  -0.68933  -0.67361  -0.59862  -0.56301  -0.55692  -0.54299
  -0.47534  -0.47161  -0.34287  -0.29306  -0.28839  -0.28618  -0.26805  -0.26617
  -0.25609  -0.24410  -0.18355  -0.18038  -0.16383  -0.14894  -0.12167  -0.10518
  -0.07491  -0.07012  -0.04565  -0.00918   0.03194   0.03737   0.04184   0.06956
   0.11834   0.13790   0.14951   0.16606   0.20787   0.21467   0.26154   0.37453
   0.41716   0.45606   0.49313   0.49768   0.57644   0.69815   0.84046   0.84376
   0.94239   1.03790   1.12425   1.18824   1.19435   1.20524   1.25238   1.32367
   1.34970   1.39804   1.40155   1.43559   1.50597   1.64737   1.68361   1.74411
   1.79432   1.83378   1.83421   1.85737   1.89664   1.92169   1.92884   1.93530
   1.94715   1.96396   1.96600   1.98013   2.01588   2.07280   2.07552   2.08105
   2.11112   2.11445   2.12920   2.14512   2.15806   2.16266   2.17811   2.18891
   2.19487   2.21256   2.25403   2.27027   2.27307   2.28657   2.29432   2.31370
   2.31559   2.32276   2.32878   2.33469   2.33714   2.35613   2.37450   2.39311
   2.41022   2.42594   2.43004   2.43344   2.44107   2.45699   2.46235   2.47953
   2.48754   2.49204   2.49854   2.51680   2.52502   2.56361   2.57632   2.58523
   2.59704   2.59884   2.60170   2.60573   2.61646   2.62776   2.64434   2.65239
   2.66311   2.67173   2.68426   2.69261   2.71330   2.71644   2.72264   2.73206
   2.74613   2.75558   2.78471   2.79107   2.79313   2.80234   2.81232   2.82780
   2.83645   2.84193   2.84647   2.85259   2.86198   2.86952   2.87708   2.88531
   2.89297   2.90128   2.91132   2.92149   2.93736   2.94792   2.96226   2.96357
   2.98040   2.98325   3.00630   3.01193   3.02433   3.02908   3.04020   3.04677
   3.04979   3.06313   3.07008   3.07675   3.08156   3.10597   3.10802   3.11434
   3.13687   3.15449   3.16693   3.16789   3.17730   3.19876   3.21364   3.22277
   3.22830   3.26449   3.27558   3.28612   3.29409   3.30211   3.32229   3.33905
   3.35291   3.35689   3.36363   3.39581   3.40941   3.45099   3.47258   3.47654
   3.50295   3.51668   3.52441   3.53265   3.54885   3.55695   3.57196   3.58158
   3.58667   3.59352   3.61066   3.61666   3.62639   3.65144   3.65361   3.66152
   3.67894   3.70915   3.71177   3.71833   3.72922   3.74582   3.76899   3.78871
   3.79192   3.80090   3.80653   3.84846   3.85322   3.85794   3.86401   3.87510
   3.88595   3.89655   3.91868   3.94136   3.95253   3.97012   3.99519   4.02660
   4.03961   4.04659   4.05059   4.05537   4.06700   4.09123   4.09504   4.10825
   4.12820   4.14367   4.15497   4.16205   4.17276   4.19355   4.21571   4.23150
   4.24410   4.24606   4.26395   4.27365   4.32585   4.33241   4.33648   4.35342
   4.36100   4.36853   4.37058   4.37830   4.39321   4.41689   4.42381   4.44941
   4.46472   4.46598   4.48060   4.49002   4.50310   4.50980   4.51942   4.52165
   4.53613   4.54358   4.56096   4.56504   4.57211   4.58236   4.58800   4.59185
   4.59549   4.60701   4.62336   4.64252   4.66173   4.66694   4.67857   4.68673
   4.69390   4.70738   4.70999   4.71366   4.71635   4.73478   4.74440   4.74602
   4.75760   4.77605   4.79986   4.80443   4.81411   4.83124   4.83231   4.85175
   4.85872   4.86496   4.87511   4.88286   4.89481   4.90473   4.91027   4.92271
   4.92605   4.95759   4.95908   4.98459   4.99325   4.99927   5.01318   5.02550
   5.03701   5.04152   5.07633   5.11811   5.12440   5.13167   5.13866   5.14673
   5.16801   5.17508   5.22532   5.24370   5.25076   5.29530   5.30184   5.33020
   5.35384   5.37621   5.39048   5.39534   5.39899   5.44308   5.46749   5.47521
   5.48161   5.48552   5.51590   5.53963   5.55636   5.59492   5.63527   5.64913
   5.65886   5.67172   5.69670   5.71030   5.75844   5.85789   5.89677   5.95541
   6.04865   6.07414   6.09702   6.12955   6.17366   6.29089   6.29766   6.31866
   6.32538   6.43061   6.48312   6.57850   6.58695   6.58959   6.62999   6.63704
   6.70097   6.74547   6.78229   6.79788   6.84882   7.17445


              NET ATOMIC CHARGES AND DIPOLE CONTRIBUTIONS

  ATOM NO.   TYPE          CHARGE      No. of ELECS.   s-Pop       p-Pop       
    1          C           0.089503        3.9105     1.17862     2.73188
    2          C          -0.211946        4.2119     1.36903     2.84292
    3          C          -0.093320        4.0933     1.18004     2.91328
    4          C          -0.107903        4.1079     1.45315     2.65475
    5          C          -0.029386        4.0294     1.23237     2.79702
    6          C          -0.077201        4.0772     1.17993     2.89727
    7          C          -0.133259        4.1333     1.18951     2.94375
    8          C          -0.138866        4.1389     1.18688     2.95199
    9          C          -0.064387        4.0644     1.17882     2.88557
   10          C          -0.145494        4.1455     1.18890     2.95659
   11          C          -0.056981        4.0570     1.20938     2.84760
   12          C          -0.049924        4.0499     1.20692     2.84300
   13          C           0.044110        3.9559     1.13665     2.81924
   14          C          -0.091478        4.0915     1.24492     2.84656
   15          C          -0.074171        4.0742     1.16410     2.91007
   16          C           0.006567        3.9934     1.19666     2.79678
   17          C          -0.070848        4.0708     1.16064     2.91021
   18          C          -0.197657        4.1977     1.21899     2.97866
   19          C          -0.201902        4.2019     1.22174     2.98016
   20          C           0.157005        3.8430     1.16105     2.68194
   21          C          -0.028981        4.0290     1.16102     2.86796
   22          C          -0.108939        4.1089     1.18546     2.92348
   23          C           0.036311        3.9637     1.13451     2.82918
   24          C          -0.069840        4.0698     1.17427     2.89557
   25          C          -0.089930        4.0899     1.18332     2.90661
   26          C          -0.047621        4.0476     1.18980     2.85783
   27          C          -0.163924        4.1639     1.18636     2.97757
   28          C          -0.202070        4.2021     1.41310     2.78897
   29          C          -0.028820        4.0288     1.19584     2.83298
   30          C           0.053370        3.9466     1.13887     2.80776
   31          C          -0.136921        4.1369     1.20034     2.93658
   32          C          -0.155520        4.1555     1.20129     2.95423
   33          C          -0.064425        4.0644     1.17978     2.88464
   34          C          -0.078512        4.0785     1.17045     2.90807
   35          C          -0.086393        4.0864     1.20845     2.87794
   36          C          -0.047886        4.0479     1.20662     2.84127
   37          C          -0.071643        4.0716     1.18525     2.88639
   38          C          -0.100207        4.1002     1.18920     2.91100
   39          C          -0.141102        4.1411     1.19114     2.94996
   40          C          -0.062089        4.0621     1.18029     2.88180
   41          C          -0.164979        4.1650     1.18843     2.97655
   42          C          -0.072776        4.0728     1.20985     2.86293
   43          C          -0.013262        4.0133     1.19580     2.81746
   44          C          -0.073493        4.0735     1.16233     2.91117
   45          C          -0.088857        4.0889     1.16599     2.92287
   46          C          -0.141117        4.1411     1.18527     2.95585
   47          C          -0.028929        4.0289     1.17217     2.85676
   48          C          -0.136795        4.1368     1.18594     2.95086
   49          C          -0.093799        4.0938     1.22560     2.86820
   50          C          -0.064218        4.0642     1.20940     2.85482
   51          C           0.059043        3.9410     1.14995     2.79100
   52          C          -0.088398        4.0884     1.17137     2.91703
   53          C          -0.253092        4.2531     1.28382     2.96927
   54          C          -0.017121        4.0171     1.17235     2.84477
   55          C          -0.062786        4.0628     1.17559     2.88719
   56          C          -0.004395        4.0044     1.18932     2.81508
   57          C          -0.015964        4.0160     1.23080     2.78516
   58          C          -0.146388        4.1464     1.18615     2.96024
   59          C          -0.013806        4.0138     1.15884     2.85497
   60          C          -0.167375        4.1674     1.23112     2.93626
   61          C          -0.095992        4.0960     1.20588     2.89011
   62          C          -0.014034        4.0140     1.17284     2.84120
   63          C           0.067751        3.9322     1.18435     2.74790
   64          C          -0.026221        4.0262     1.20656     2.81966
   65          C          -0.030904        4.0309     1.16370     2.86721
   66          C          -0.056471        4.0565     1.17912     2.87735
   67          C          -0.017108        4.0171     1.16622     2.85089
   68          C          -0.159953        4.1600     1.22672     2.93324
   69          C          -0.095136        4.0951     1.21400     2.88113
   70          C          -0.003988        4.0040     1.16725     2.83674
   71          C           0.063436        3.9366     1.18706     2.74950
   72          C           0.073864        3.9261     1.16349     2.76264
   73          C          -0.152308        4.1523     1.17948     2.97283
   74          C          -0.128995        4.1290     1.21695     2.91204
   75          C          -0.190946        4.1909     1.23016     2.96078
   76          C          -0.039332        4.0393     1.17906     2.86027
   77          C          -0.105063        4.1051     1.17236     2.93270
   78          C          -0.064341        4.0643     1.20693     2.85742
   79          C          -0.063982        4.0640     1.20606     2.85793
   80          C           0.000986        3.9990     1.14330     2.85571
   81          C          -0.162691        4.1627     1.20572     2.95697
   82          C          -0.073794        4.0738     1.16964     2.90416
   83          C          -0.029368        4.0294     1.17310     2.85627
   84          C          -0.105865        4.1059     1.17984     2.92603
   85          C          -0.080896        4.0809     1.32575     2.75514
   86          C          -0.077790        4.0778     1.18538     2.89241
   87          C          -0.020248        4.0202     1.14952     2.87073
   88          C           0.049370        3.9506     1.13623     2.81440
   89          C          -0.092294        4.0923     1.17319     2.91911
   90          C           0.040968        3.9590     1.12637     2.83266
   91          C           0.044552        3.9554     1.15641     2.79904
   92          C          -0.144534        4.1445     1.18665     2.95788
   93          C           0.007864        3.9921     1.16179     2.83035
   94          C          -0.133926        4.1339     1.18625     2.94768
   95          C          -0.076583        4.0766     1.20722     2.86937
   96          C          -0.065676        4.0657     1.21110     2.85457
   97          C           0.010461        3.9895     1.15215     2.83739
   98          C          -0.165705        4.1657     1.20456     2.96114
   99          C          -0.143761        4.1438     1.18812     2.95564
  100          C          -0.071594        4.0716     1.18089     2.89070
  101          C          -0.121897        4.1219     1.18960     2.93230
  102          C          -0.062120        4.0621     1.20763     2.85449
  103          C          -0.056115        4.0561     1.20675     2.84937
  104          C           0.062287        3.9377     1.14184     2.79587
  105          C          -0.143863        4.1439     1.19770     2.94616
  106          C          -0.086798        4.0868     1.16900     2.91779
  107          C          -0.054617        4.0546     1.18297     2.87164
  108          C          -0.154224        4.1542     1.19521     2.95901
  109          C          -0.064779        4.0648     1.20688     2.85790
  110          C          -0.037923        4.0379     1.20944     2.82848
  111          C           0.033402        3.9666     1.14222     2.82438
  112          C          -0.146832        4.1468     1.20360     2.94323
  113          C          -0.158073        4.1581     1.18981     2.96826
  114          C          -0.002291        4.0023     1.16450     2.83779
  115          C          -0.151729        4.1517     1.18929     2.96244
  116          C          -0.052359        4.0524     1.20541     2.84695
  117          C          -0.050741        4.0507     1.20460     2.84614
  118          C          -0.102123        4.1021     1.17088     2.93124
  119          C          -0.065949        4.0659     1.19569     2.87026
  120          C          -0.201110        4.2011     1.21373     2.98738
  121          C          -0.055549        4.0555     1.18575     2.86980
  122          C          -0.171228        4.1712     1.18001     2.99122
  123          C          -0.080718        4.0807     1.63458     2.44614
  124          C          -0.011950        4.0119     1.21350     2.79845
  125          C           0.126637        3.8734     1.16794     2.70543
  126          C          -0.165839        4.1658     1.18553     2.98031
  127          C          -0.134231        4.1342     1.18836     2.94587
  128          C          -0.057091        4.0571     1.18019     2.87690
  129          C          -0.151279        4.1513     1.19067     2.96061
  130          C          -0.067573        4.0676     1.20586     2.86171
  131          C          -0.053254        4.0533     1.20957     2.84368
  132          C           0.025291        3.9747     1.14503     2.82968
  133          C          -0.062756        4.0628     1.19742     2.86534
  134          C          -0.116828        4.1168     1.19985     2.91698
  135          C          -0.088766        4.0888     1.17784     2.91092
  136          C          -0.171552        4.1716     1.27375     2.89780
  137          C          -0.044621        4.0446     1.17306     2.87156
  138          C          -0.038591        4.0386     1.22510     2.81349
  139          C          -0.029651        4.0297     1.19330     2.83635
  140          C          -0.059824        4.0598     1.16777     2.89205
  141          C          -0.099248        4.0992     1.18412     2.91513
  142          C          -0.232268        4.2323     1.27862     2.95365
  143          C          -0.016951        4.0170     1.17010     2.84685
  144          C          -0.030143        4.0301     1.16476     2.86538
  145          C          -0.008034        4.0080     1.18925     2.81879
  146          C          -0.018716        4.0187     1.22992     2.78879
  147          C          -0.015039        4.0150     1.14028     2.87476
  148          C          -0.118445        4.1184     1.16938     2.94907
  149          C          -0.137371        4.1374     1.18667     2.95071
  150          C          -0.013633        4.0136     1.16933     2.84430
  151          C          -0.159147        4.1591     1.18816     2.97099
  152          C           0.004031        3.9960     1.18473     2.81124
  153          C          -0.055545        4.0555     1.20440     2.85114
  154          C          -0.051894        4.0519     1.15827     2.89362
  155          C          -0.096328        4.0963     1.15683     2.93950
  156          C          -0.134220        4.1342     1.18491     2.94931
  157          C          -0.083006        4.0830     1.18701     2.89600
  158          C           0.000019        4.0000     1.16089     2.83909
  159          C          -0.031554        4.0316     1.19340     2.83815
  160          C          -0.171327        4.1713     1.35062     2.82071
  161          C          -0.090702        4.0907     1.17494     2.91576
  162          C          -0.122029        4.1220     1.18575     2.93628
  163          N           0.035758        4.9642     1.52373     3.44051
  164          N          -0.067510        5.0675     1.61287     3.45464
  165          N           0.028215        4.9718     1.54346     3.42832
  166          N          -0.102179        5.1022     1.61517     3.48701
  167          N          -0.080142        5.0801     1.60754     3.47261
  168          N          -0.080647        5.0806     1.61492     3.46573
  169          N          -0.097377        5.0974     1.63702     3.46036
  170          N          -0.076993        5.0770     1.60224     3.47475
  171          N          -0.076786        5.0768     1.60492     3.47186
  172          N          -0.078011        5.0780     1.61420     3.46381
  173          N          -0.082320        5.0823     1.61579     3.46653
  174          N          -0.083309        5.0833     1.61519     3.46812
  175          N          -0.063777        5.0638     1.60361     3.46017
  176          N          -0.078613        5.0786     1.61511     3.46351
  177          N          -0.036784        5.0368     1.56781     3.46897
  178          N          -0.077886        5.0779     1.60664     3.47124
  179          N          -0.081537        5.0815     1.62263     3.45891
  180          N          -0.099369        5.0994     1.63653     3.46284
  181          N          -0.034884        5.0349     1.60184     3.43305
  182          N           0.123960        4.8760     1.50436     3.37168
  183          H           0.147568        0.8524     0.85243
  184          H           0.145658        0.8543     0.85434
  185          H           0.114685        0.8853     0.88531
  186          H           0.122889        0.8771     0.87711
  187          H           0.126112        0.8739     0.87389
  188          H           0.124040        0.8760     0.87596
  189          H           0.125850        0.8741     0.87415
  190          H           0.129425        0.8706     0.87058
  191          H           0.138199        0.8618     0.86180
  192          H           0.116327        0.8837     0.88367
  193          H           0.133884        0.8661     0.86612
  194          H           0.104823        0.8952     0.89518
  195          H           0.109685        0.8903     0.89032
  196          H           0.128618        0.8714     0.87138
  197          H           0.087613        0.9124     0.91239
  198          H           0.123290        0.8767     0.87671
  199          H           0.132759        0.8672     0.86724
  200          H           0.114263        0.8857     0.88574
  201          H           0.165179        0.8348     0.83482
  202          H           0.113344        0.8867     0.88666
  203          H           0.109073        0.8909     0.89093
  204          H           0.134829        0.8652     0.86517
  205          H           0.124487        0.8755     0.87551
  206          H           0.116141        0.8839     0.88386
  207          H           0.138637        0.8614     0.86136
  208          H           0.125790        0.8742     0.87421
  209          H           0.102239        0.8978     0.89776
  210          H           0.127704        0.8723     0.87230
  211          H           0.120759        0.8792     0.87924
  212          H           0.153346        0.8467     0.84665
  213          H           0.103940        0.8961     0.89606
  214          H           0.132827        0.8672     0.86717
  215          H           0.125912        0.8741     0.87409
  216          H           0.139218        0.8608     0.86078
  217          H           0.138470        0.8615     0.86153
  218          H           0.121452        0.8785     0.87855
  219          H           0.127001        0.8730     0.87300
  220          H           0.144392        0.8556     0.85561
  221          H           0.135130        0.8649     0.86487
  222          H           0.123195        0.8768     0.87680
  223          H           0.100079        0.8999     0.89992
  224          H           0.099792        0.9002     0.90021
  225          H           0.134555        0.8654     0.86544
  226          H           0.134417        0.8656     0.86558
  227          H           0.205655        0.7943     0.79435
  228          H           0.122501        0.8775     0.87750
  229          H           0.119298        0.8807     0.88070
  230          H           0.117084        0.8829     0.88292
  231          H           0.121705        0.8783     0.87830
  232          H           0.136062        0.8639     0.86394
  233          H           0.126362        0.8736     0.87364
  234          H           0.117581        0.8824     0.88242
  235          H           0.121292        0.8787     0.87871
  236          H           0.124930        0.8751     0.87507
  237          H           0.121926        0.8781     0.87807
  238          H           0.119195        0.8808     0.88081
  239          H           0.131894        0.8681     0.86811
  240          H           0.125949        0.8741     0.87405
  241          H           0.121331        0.8787     0.87867
  242          H           0.121336        0.8787     0.87866
  243          H           0.123008        0.8770     0.87699
  244          H           0.077643        0.9224     0.92236
  245          H           0.115157        0.8848     0.88484
  246          H           0.119415        0.8806     0.88059
  247          H           0.153755        0.8462     0.84625
  248          H           0.134383        0.8656     0.86562
  249          H           0.128547        0.8715     0.87145
  250          H           0.088687        0.9113     0.91131
  251          H           0.125534        0.8745     0.87447
  252          H           0.124271        0.8757     0.87573
  253          H           0.121493        0.8785     0.87851
  254          H           0.116719        0.8833     0.88328
  255          H           0.121268        0.8787     0.87873
  256          H           0.128408        0.8716     0.87159
  257          H           0.113707        0.8863     0.88629
  258          H           0.127834        0.8722     0.87217
  259          H           0.133705        0.8663     0.86630
  260          H           0.133629        0.8664     0.86637
  261          H           0.128309        0.8717     0.87169
  262          H           0.113485        0.8865     0.88651
  263          H           0.129080        0.8709     0.87092
  264          H           0.118737        0.8813     0.88126
  265          H           0.091917        0.9081     0.90808
  266          H           0.111706        0.8883     0.88829
  267          H           0.124636        0.8754     0.87536
  268          H           0.131024        0.8690     0.86898
  269          H           0.137442        0.8626     0.86256
  270          H           0.127020        0.8730     0.87298
  271          H           0.105943        0.8941     0.89406
  272          H           0.112545        0.8875     0.88745
  273          H           0.129403        0.8706     0.87060
  274          H           0.143469        0.8565     0.85653
  275          H           0.127146        0.8729     0.87285
  276          H           0.132856        0.8671     0.86714
  277          H           0.129146        0.8709     0.87085
  278          H           0.123116        0.8769     0.87688
  279          H           0.119225        0.8808     0.88077
  280          H           0.128601        0.8714     0.87140
  281          H           0.121806        0.8782     0.87819
  282          H           0.124671        0.8753     0.87533
  283          H           0.119584        0.8804     0.88042
  284          H           0.190680        0.8093     0.80932


          CARTESIAN COORDINATES 

    NO.       ATOM               X         Y         Z

     1         C                 -2.3468   -0.4395    0.8705
     2         C                 -1.2162   -0.1472    0.2115
     3         C                 -0.4345    0.9773    0.0788
     4         C                 -2.6128    0.8071    1.4840
     5         C                 -0.8750    2.1194    0.7725
     6         C                 -0.1834    3.4131    0.7393
     7         C                  0.3132    3.8755   -0.4120
     8         C                  3.3607    2.8931    3.1448
     9         C                  2.3655    3.4767    2.3684
    10         C                  1.0647    3.5618    2.8700
    11         C                  3.0361    2.4091    4.4128
    12         C                  0.8041    3.0641    4.1535
    13         C                 -0.0534    4.1514    2.0518
    14         C                  0.0208    5.6057    1.8931
    15         C                 -1.9361    9.6899    3.2304
    16         C                 -2.7176    9.4475    4.4037
    17         C                 -2.3852    8.2081    5.0259
    18         C                 -1.0850    8.6120    3.1161
    19         C                 -1.3688    7.6682    4.2633
    20         C                 -0.3891    7.4530    3.3296
    21         C                 -3.6285   10.4560    4.9439
    22         C                 -2.9433   11.7020    5.2915
    23         C                  0.6482    6.5068    2.8872
    24         C                  1.8912    7.1124    2.2479
    25         C                 -6.9759    7.8182    3.2021
    26         C                 -6.3752    9.0070    3.6137
    27         C                 -6.2812   10.0778    2.7027
    28         C                 -7.4348    7.8078    1.8911
    29         C                 -6.7513    9.9518    1.3972
    30         C                 -5.7871    9.1022    4.9987
    31         C                 -4.9465   10.3272    5.1663
    32         C                 -8.1848   12.4283    6.9765
    33         C                 -7.9311   11.2776    6.2361
    34         C                 -7.1918   10.2413    6.8146
    35         C                 -7.6960   12.5112    8.2796
    36         C                 -6.7400   10.3821    8.1347
    37         C                 -6.8736    9.0201    6.0576
    38         C                 -7.4936    7.8549    6.3095
    39         C                 -8.2135    6.3149   12.4273
    40         C                 -8.6534    5.1770   11.7595
    41         C                 -8.7661    5.2010   10.3729
    42         C                 -7.9045    7.4512   11.6793
    43         C                 -8.4296    6.3651    9.6703
    44         C                 -8.4230    6.3812    8.1874
    45         C                 -8.4746    7.6654    7.3936
    46         C                -11.8999    7.4007    5.3202
    47         C                -11.5797    7.9106    6.5808
    48         C                -11.7655    9.2713    6.8272
    49         C                -12.4000    8.2635    4.3471
    50         C                -12.2645   10.0824    5.8070
    51         C                -11.0032    7.0137    7.6246
    52         C                 -9.5890    6.6542    7.2624
    53         C                -11.9586    3.6650    7.7558
    54         C                -11.4271    4.5480    8.5901
    55         C                -11.8985    5.9212    8.2554
    56         C                -13.0193    3.6825    6.9635
    57         C                -13.3622    5.8312    7.8416
    58         C                -11.4734    7.1086    9.0116
    59         C                -11.5461    7.8028   10.1352
    60         C                -13.5363    6.0068   15.8421
    61         C                -13.0240    7.1501   15.9465
    62         C                -12.6498    7.9570   14.8919
    63         C                -13.8288    5.3161   14.6843
    64         C                -12.9335    7.3053   13.6621
    65         C                -12.5872    7.9754   12.3927
    66         C                -12.1236    7.2550   11.3525
    67         C                -12.7194    9.4469   12.3763
    68         C                  4.8428   20.2835    8.4554
    69         C                  5.3138   19.5690    9.3687
    70         C                  5.8727   18.3188    9.2400
    71         C                  4.7785   19.9733    7.1104
    72         C                  5.8319   17.9464    7.8683
    73         C                  6.3515   16.6862    7.4754
    74         C                  6.7889   15.6241    7.1546
    75         C                  8.3829   10.9765    9.1160
    76         C                  7.4271   11.1571    8.1255
    77         C                  7.7266   11.9788    7.0333
    78         C                  9.6136   11.6189    9.0143
    79         C                  8.9884   12.5949    6.9824
    80         C                  6.7696   12.2318    5.9637
    81         C                  5.5272   11.8277    5.9748
    82         C                  1.2101   12.5322    7.9567
    83         C                  0.8798   13.7357    7.2977
    84         C                  1.7915   14.3118    6.4062
    85         C                  2.3514   11.9588    7.5066
    86         C                  2.9594   13.6462    6.0331
    87         C                  3.2220   12.3588    6.5364
    88         C                 -0.5051   14.2244    7.4090
    89         C                 -1.3003   13.9338    6.1907
    90         C                  4.2647   11.4914    5.9665
    91         C                  3.7617   10.2424    5.3655
    92         C                 -3.3616   16.6908    9.8835
    93         C                 -2.0802   16.1836   10.1246
    94         C                 -1.1815   16.9426   10.8750
    95         C                 -3.7248   17.9137   10.4438
    96         C                 -1.6021   18.1701   11.3915
    97         C                 -1.7308   14.8445    9.6239
    98         C                 -1.0603   14.6405    8.5185
    99         C                 -0.7158   13.8788   13.8665
   100         C                 -1.4414   14.2066   12.7265
   101         C                 -1.4207   13.3575   11.6189
   102         C                  0.0335   12.7034   13.8771
   103         C                 -0.6313   12.1997   11.6920
   104         C                 -2.2162   13.6083   10.3670
   105         C                 -3.7035   13.6478   10.5582
   106         C                 -6.5883   11.0200   14.5954
   107         C                 -6.8992   10.8282   13.2472
   108         C                 -6.6684   11.8530   12.3373
   109         C                 -6.0670   12.2665   14.9847
   110         C                 -6.1380   13.0671   12.7854
   111         C                 -5.8127   14.1551   11.7874
   112         C                 -4.3218   14.1654   11.6181
   113         C                 -7.0450   18.4898   12.0509
   114         C                 -7.7814   17.3960   12.5114
   115         C                 -8.8007   17.5980   13.4456
   116         C                 -7.3604   19.7601   12.5345
   117         C                 -9.0615   18.8935   13.8884
   118         C                 -7.4875   16.0321   12.0348
   119         C                 -6.2675   15.5115   12.2253
   120         C                 -8.5686   16.3381    7.8986
   121         C                 -8.2592   16.3425    9.2179
   122         C                 -9.0285   15.5200   10.1529
   123         C                 -9.4896   15.3196    7.4545
   124         C                -10.3077   15.0463    9.6207
   125         C                 -8.6442   15.3257   11.4429
   126         C                 -9.3378   14.4806   12.4094
   127         C                -11.0790   13.8839   17.0480
   128         C                -10.0013   13.0181   16.9005
   129         C                 -9.7067   12.5018   15.6415
   130         C                -11.8377   14.2105   15.9224
   131         C                -10.5045   12.8566   14.5475
   132         C                -10.2322   12.2666   13.1808
   133         C                 -9.7652   13.2403   12.1473
   134         C                -11.4511   11.5243   12.7283
   135         C                 -0.7626   16.8093    3.5909
   136         C                 -1.3002   17.0868    4.7667
   137         C                 -2.0870   16.4236    5.6022
   138         C                 -1.4069   15.5873    3.0401
   139         C                 -2.0017   14.9588    5.3205
   140         C                 -2.8059   13.9924    6.1765
   141         C                 -3.5562   12.8357    5.6546
   142         C                  4.6816   12.5754    2.0142
   143         C                  4.4475   11.2725    1.9562
   144         C                  3.2757   10.9341    2.8184
   145         C                  3.9521   13.6204    2.3729
   146         C                  2.2413   12.0412    2.6873
   147         C                  2.8376    9.5206    2.9699
   148         C                  3.3820   10.1909    4.1013
   149         C                  3.9363    8.3675   -0.2531
   150         C                  2.6767    7.7831   -0.1260
   151         C                  2.2288    6.9192   -1.1285
   152         C                  4.7257    8.0545   -1.3682
   153         C                  3.0444    6.6759   -2.2334
   154         C                  1.7986    8.0417    1.0382
   155         C                  2.3148    8.5132    2.3313
   156         C                -16.9906    8.5353   13.7847
   157         C                -15.6771    9.0065   13.6474
   158         C                -15.2314    9.5201   12.4294
   159         C                -17.8712    8.5740   12.7049
   160         C                -16.2033    9.5368   11.4214
   161         C                -13.8992   10.0933   12.3083
   162         C                -11.4714   10.1957   12.5574
   163         N                 -2.0499    1.9508    1.5054
   164         N                  1.7787    2.5022    4.9016
   165         N                 -7.3538    8.7571    1.0240
   166         N                 -6.9915   11.5036    8.8450
   167         N                 -8.0059    7.4760   10.3324
   168         N                -12.5766    9.5819    4.5890
   169         N                -13.9143    4.7726    7.3251
   170         N                -13.4932    6.0443   13.5893
   171         N                  5.3070   18.7466    6.8684
   172         N                  9.9026   12.4179    7.9593
   173         N                 -2.8532   18.6394   11.1823
   174         N                  0.0745   11.8854   12.7998
   175         N                 -5.8524   13.2621   14.1025
   176         N                 -8.3523   19.9529   13.4337
   177         N                -10.4873   15.0293    8.3195
   178         N                -11.5583   13.7049   14.7015
   179         N                 -1.9080   14.7107    3.8556
   180         N                  2.5362   13.2754    2.3998
   181         N                  4.2708    7.2281   -2.3474
   182         N                -17.4120    9.1070   11.5170
   183         H                  0.4742    0.9869   -0.5315
   184         H                 -2.9491   -1.3423    0.9557
   185         H                  2.5896    3.8593    1.3647
   186         H                  4.3846    2.8086    2.7659
   187         H                  3.7708    1.9259    5.0774
   188         H                 -1.0239    4.0145    2.6192
   189         H                 -0.4388    6.0668    1.0083
   190         H                 -0.1921    3.0977    4.6144
   191         H                 -2.0066   10.5622    2.5834
   192         H                 -1.8398   11.6564    5.2756
   193         H                 -2.8346    7.7984    5.9281
   194         H                  0.9784    5.9386    3.7960
   195         H                  2.7041    6.3537    2.2389
   196         H                 -7.0876    6.9578    3.8770
   197         H                 -5.1204    8.2088    5.1306
   198         H                 -5.4714   11.2337    5.5274
   199         H                 -5.8113   11.0297    3.0037
   200         H                 -8.3046   11.1860    5.2091
   201         H                 -8.7626   13.2758    6.5636
   202         H                 -7.8585   13.3929    8.9158
   203         H                 -7.2663    6.9753    5.6813
   204         H                 -6.1772    9.5961    8.6538
   205         H                 -9.1407    4.3218    9.8287
   206         H                 -8.9079    4.2690   12.3171
   207         H                 -8.1103    6.3307   13.5199
   208         H                 -7.5584    8.3866   12.1449
   209         H                 -7.7264    5.5915    7.8331
   210         H                 -8.7063    8.6014    7.9434
   211         H                -11.7599    6.3377    5.0944
   212         H                -12.6755    7.8997    3.3192
   213         H                 -9.6153    6.0301    6.3433
   214         H                -12.4320   11.1591    5.9408
   215         H                -11.5221    9.6957    7.8086
   216         H                -10.8978    4.3345    9.5266
   217         H                -13.2444    3.1148    6.0588
   218         H                -11.1005    8.8073   10.1877
   219         H                -13.9984    6.7121    7.9911
   220         H                -12.1950    8.9505   14.9515
   221         H                -14.2658    4.3213   14.5654
   222         H                -12.1120    6.1558   11.4150
   223         H                  0.2171    3.3331   -1.3502
   224         H                  0.8445    4.8275   -0.4992
   225         H                  6.2874   17.6886   10.0282
   226         H                  4.3717   20.5711    6.2832
   227         H                  7.1789   14.6668    6.8785
   228         H                  6.4474   10.6694    8.1974
   229         H                 10.4004   11.5111    9.7718
   230         H                  7.1248   12.8131    5.0995
   231         H                  9.2951   13.2448    6.1527
   232         H                  0.5740   12.0960    8.7363
   233         H                 -0.8434   13.0704    5.6450
   234         H                  3.6438   14.0962    5.3029
   235         H                  1.5585   15.2834    5.9550
   236         H                  3.6788    9.3715    6.0281
   237         H                 -4.0792   16.1130    9.2895
   238         H                 -4.7419   18.3311   10.3541
   239         H                 -0.9625   18.7999   12.0285
   240         H                 -0.1679   16.5763   11.0695
   241         H                 -2.0544   15.1205   12.6984
   242         H                 -0.7448   14.5303   14.7537
   243         H                  0.6223   12.3828   14.7462
   244         H                 -2.0276   12.7279    9.6938
   245         H                 -4.2835   13.2096    9.7334
   246         H                 -0.5451   11.4897   10.8582
   247         H                 -6.8877   11.7011   11.2703
   248         H                 -7.3118    9.8693   12.8948
   249         H                 -5.7969   12.4685   16.0346
   250         H                 -6.3158   13.9068   10.8152
   251         H                 -3.7497   14.6176   12.4465
   252         H                 -6.2225   18.3556   11.3271
   253         H                 -6.8228   20.6606   12.2152
   254         H                 -5.5136   16.1294   12.7370
   255         H                 -9.8451   19.1203   14.6205
   256         H                 -9.3761   16.7331   13.8136
   257         H                 -7.4243   16.9287    9.6236
   258         H                 -8.0502   16.9529    7.1579
   259         H                 -9.4123   14.9332   13.4159
   260         H                -11.1293   14.7582   10.2899
   261         H                 -8.8530   11.8214   15.5089
   262         H                 -9.3910   12.7384   17.7682
   263         H                -11.3322   14.3007   18.0290
   264         H                -12.6996   14.8862   15.9658
   265         H                 -9.3676   11.5489   13.2825
   266         H                 -9.6977   12.8319   11.1276
   267         H                -12.3739   12.1174   12.6057
   268         H                 -2.8716   16.8359    6.2395
   269         H                  0.1541   17.2059    3.1534
   270         H                 -1.3585   15.3383    1.9677
   271         H                 -3.3201   14.4409    7.0534
   272         H                 -4.6550   12.9092    5.6409
   273         H                  4.8328   10.5542    1.2230
   274         H                  4.2444   14.6011    2.7551
   275         H                  1.1848   11.7906    2.8473
   276         H                  4.3064    9.0697    0.5130
   277         H                  0.7971    8.4075    0.7286
   278         H                  2.7401    6.0225   -3.0599
   279         H                  1.2480    6.4272   -1.0438
   280         H                -14.9927    8.9676   14.5066
   281         H                -17.3231    8.1329   14.7487
   282         H                -13.8900   11.1979   12.2338
   283         H                -10.5545    9.5937   12.6340
   284         H                -15.8066   10.3077   10.0306


          ATOMIC ORBITAL ELECTRON POPULATIONS

   1.17862   0.90238   0.91622   0.91327   1.36903   0.88090   1.05348   0.90854
   1.18004   1.01255   0.89354   1.00719   1.45315   0.91054   0.89265   0.85156
   1.23237   0.90839   0.94464   0.94398   1.17993   1.00102   0.94675   0.94950
   1.18951   0.97077   1.00758   0.96540   1.18688   0.99277   0.99806   0.96116
   1.17882   0.92958   0.96876   0.98722   1.18890   0.95262   1.03395   0.97002
   1.20938   0.95814   0.95130   0.93816   1.20692   0.98890   0.94068   0.91342
   1.13665   0.96971   0.91138   0.93816   1.24492   0.92924   0.95160   0.96572
   1.16410   0.96165   0.96060   0.98782   1.19666   0.93795   0.92610   0.93272
   1.16064   0.97271   0.94184   0.99566   1.21899   1.00632   0.94357   1.02878
   1.22174   0.97185   1.04807   0.96024   1.16105   0.90532   0.88650   0.89012
   1.16102   0.93296   0.93837   0.99663   1.18546   0.99655   0.93079   0.99614
   1.13451   0.91220   0.94125   0.97574   1.17427   0.96894   0.92259   1.00404
   1.18332   0.98650   0.96071   0.95940   1.18980   0.96943   0.94469   0.94371
   1.18636   1.03495   0.99915   0.94346   1.41310   0.88898   1.00789   0.89209
   1.19584   0.97754   0.93219   0.92326   1.13887   0.93239   0.97271   0.90265
   1.20034   0.94702   0.99243   0.99713   1.20129   1.00157   0.99526   0.95739
   1.17978   0.96038   0.93460   0.98966   1.17045   0.99862   0.95245   0.95699
   1.20845   0.95787   0.97335   0.94673   1.20662   0.96138   0.96349   0.91640
   1.18525   0.98110   0.93573   0.96957   1.18920   0.97375   0.96736   0.96989
   1.19114   0.99681   0.94450   1.00865   1.18029   0.96059   0.97854   0.94267
   1.18843   1.03004   0.98511   0.96139   1.20985   0.96073   0.97328   0.92892
   1.19580   0.95852   0.92422   0.93472   1.16233   1.00063   0.99740   0.91314
   1.16599   0.97585   0.96019   0.98683   1.18527   1.01312   1.00112   0.94161
   1.17217   0.97161   0.94444   0.94072   1.18594   1.01176   0.93848   1.00062
   1.22560   0.95163   0.92992   0.98665   1.20940   0.94557   0.99180   0.91744
   1.14995   0.92501   0.95453   0.91147   1.17137   0.88170   1.02667   1.00866
   1.28382   0.97799   1.01611   0.97516   1.17235   1.01148   0.89622   0.93706
   1.17559   0.94323   0.90287   1.04109   1.18932   0.95794   0.92589   0.93125
   1.23080   0.90815   0.96920   0.90781   1.18615   1.02463   0.97998   0.95563
   1.15884   0.97160   0.97440   0.90897   1.23112   1.01367   1.02478   0.89781
   1.20588   0.97197   0.99060   0.92754   1.17284   0.99935   0.98864   0.85320
   1.18435   0.94968   0.96700   0.83121   1.20656   0.96820   0.92225   0.92921
   1.16370   1.01781   0.91782   0.93157   1.17912   0.95747   0.99781   0.92207
   1.16622   0.93524   0.91985   0.99579   1.22672   1.01501   1.01950   0.89873
   1.21400   0.95474   0.89795   1.02844   1.16725   0.99338   0.90706   0.93630
   1.18706   0.94737   0.91825   0.88388   1.16349   0.96041   0.90180   0.90044
   1.17948   1.00971   0.95278   1.01034   1.21695   0.96952   0.96140   0.98112
   1.23016   0.95031   1.00584   1.00464   1.17906   0.98667   0.94690   0.92670
   1.17236   0.95637   1.01017   0.96615   1.20693   0.95246   0.94155   0.96340
   1.20606   0.91352   0.96832   0.97608   1.14330   0.90014   0.98839   0.96718
   1.20572   0.95687   1.00712   0.99298   1.16964   0.97603   0.92894   0.99919
   1.17310   0.92755   0.95034   0.97838   1.17984   0.94924   0.99849   0.97829
   1.32575   0.93190   0.89264   0.93060   1.18538   0.96945   0.93212   0.99084
   1.14952   0.98011   0.93047   0.96015   1.13623   0.92493   0.97531   0.91417
   1.17319   0.94929   1.00527   0.96454   1.12637   0.88927   0.94008   1.00332
   1.15641   0.93154   0.95380   0.91369   1.18665   0.96710   0.97416   1.01662
   1.16179   0.94443   0.92770   0.95823   1.18625   0.99667   0.96097   0.99004
   1.20722   0.98339   0.93174   0.95423   1.21110   0.95393   0.94047   0.96017
   1.15215   0.97284   0.92801   0.93654   1.20456   0.98757   1.01135   0.96221
   1.18812   0.98983   0.98384   0.98197   1.18089   0.97182   0.98387   0.93501
   1.18960   0.99879   0.97133   0.96218   1.20763   0.95607   0.92554   0.97287
   1.20675   0.93816   0.94026   0.97094   1.14184   0.91736   0.94667   0.93184
   1.19770   0.94914   1.00452   0.99251   1.16900   1.02084   0.94777   0.94919
   1.18297   0.95796   0.98686   0.92683   1.19521   1.00293   0.93892   1.01716
   1.20688   0.95476   0.91245   0.99069   1.20944   0.95506   0.93951   0.93391
   1.14222   0.93883   0.91180   0.97374   1.20360   0.95367   0.99697   0.99259
   1.18981   1.00603   0.94275   1.01947   1.16450   0.95827   0.92247   0.95706
   1.18929   0.98833   0.98484   0.98927   1.20541   0.95178   0.95292   0.94225
   1.20460   0.97003   0.90968   0.96644   1.17088   0.94901   0.94702   1.03521
   1.19569   0.95156   0.96194   0.95676   1.21373   1.03780   1.00228   0.94730
   1.18575   0.98022   0.95318   0.93640   1.18001   0.98849   1.04362   0.95911
   1.63458   0.65682   0.81187   0.97745   1.21350   0.93891   0.91716   0.94239
   1.16794   0.90371   0.88929   0.91243   1.18553   1.01543   0.96746   0.99743
   1.18836   0.96621   0.98904   0.99061   1.18019   0.96162   0.95069   0.96460
   1.19067   1.00455   1.01330   0.94276   1.20586   0.97509   0.97135   0.91527
   1.20957   0.94456   0.95805   0.94107   1.14503   0.96319   0.95995   0.90654
   1.19742   0.93643   0.94273   0.98618   1.19985   0.98731   0.95565   0.97401
   1.17784   0.98666   0.91381   1.01046   1.27375   0.96531   0.97066   0.96183
   1.17306   0.92303   0.90264   1.04589   1.22510   0.92321   0.91032   0.97996
   1.19330   1.04658   0.89316   0.89661   1.16777   0.92699   0.97170   0.99336
   1.18412   0.98612   0.93804   0.99096   1.27862   1.00440   0.95643   0.99282
   1.17010   0.89432   0.97502   0.97751   1.16476   0.95456   0.91984   0.99098
   1.18925   0.88236   0.99782   0.93861   1.22992   0.96846   0.91709   0.90324
   1.14028   0.98043   0.91818   0.97614   1.16938   1.04302   0.98601   0.92003
   1.18667   0.95166   1.01156   0.98748   1.16933   0.94189   0.95901   0.94340
   1.18816   1.00370   1.00376   0.96353   1.18473   0.92674   0.95591   0.92859
   1.20440   0.92796   0.96845   0.95473   1.15827   1.00531   1.01350   0.87480
   1.15683   1.00266   0.94590   0.99094   1.18491   0.94870   1.01688   0.98373
   1.18701   0.95812   0.96722   0.97066   1.16089   0.94516   0.97996   0.91396
   1.19340   0.93641   0.98656   0.91518   1.35062   0.92660   0.93595   0.95816
   1.17494   0.91054   0.99467   1.01055   1.18575   0.96598   0.95120   1.01910
   1.52373   1.03948   1.22036   1.18067   1.61287   0.99046   1.10419   1.35999
   1.54346   1.13102   0.95380   1.34350   1.61517   1.11351   0.99592   1.37758
   1.60754   1.10368   1.28475   1.08418   1.61492   1.12383   1.13300   1.20890
   1.63702   1.36449   0.98950   1.10637   1.60224   1.09448   1.04889   1.33138
   1.60492   1.07827   1.03096   1.36264   1.61420   1.33611   1.13152   0.99618
   1.61579   1.01592   1.33445   1.11616   1.61519   1.17211   1.31411   0.98190
   1.60361   1.13170   1.32528   1.00319   1.61511   1.03405   1.35164   1.07781
   1.56781   1.34815   1.11280   1.00802   1.60664   1.14726   1.06614   1.25785
   1.62263   1.11493   1.34216   1.00182   1.63653   1.17722   1.18695   1.09866
   1.60184   1.12956   1.03957   1.26391   1.50436   1.14946   1.07198   1.15024
   0.85243   0.85434   0.88531   0.87711   0.87389   0.87596   0.87415   0.87058
   0.86180   0.88367   0.86612   0.89518   0.89032   0.87138   0.91239   0.87671
   0.86724   0.88574   0.83482   0.88666   0.89093   0.86517   0.87551   0.88386
   0.86136   0.87421   0.89776   0.87230   0.87924   0.84665   0.89606   0.86717
   0.87409   0.86078   0.86153   0.87855   0.87300   0.85561   0.86487   0.87680
   0.89992   0.90021   0.86544   0.86558   0.79435   0.87750   0.88070   0.88292
   0.87830   0.86394   0.87364   0.88242   0.87871   0.87507   0.87807   0.88081
   0.86811   0.87405   0.87867   0.87866   0.87699   0.92236   0.88484   0.88059
   0.84625   0.86562   0.87145   0.91131   0.87447   0.87573   0.87851   0.88328
   0.87873   0.87159   0.88629   0.87217   0.86630   0.86637   0.87169   0.88651
   0.87092   0.88126   0.90808   0.88829   0.87536   0.86898   0.86256   0.87298
   0.89406   0.88745   0.87060   0.85653   0.87285   0.86714   0.87085   0.87688
   0.88077   0.87140   0.87819   0.87533   0.88042   0.80932

          BONDING CONTRIBUTION OF EACH M.O.

  1.7387  1.7332  1.7237  1.7193  1.7217  1.7104  1.7142  1.7212  1.7216  1.7194
  1.7041  1.7064  1.7025  1.6776  1.7066  1.7115  1.7033  1.7100  1.7006  1.6975
  1.6969  1.7110  1.7214  1.7294  1.7507  1.7363  1.7321  1.7346  1.7341  1.7383
  1.7419  1.7262  1.7537  1.7563  1.7461  1.7419  1.7639  1.7588  1.7617  1.7600
  1.7508  1.7738  1.7697  1.7536  1.7387  1.7562  1.7479  1.7430  1.7461  1.7386
  1.7166  1.7022  1.7350  1.7046  1.6840  1.7072  1.7110  1.7191  1.6967  1.6989
  1.6898  1.7090  1.7196  1.6878  1.6674  1.6990  1.6870  1.6774  1.6735  1.6902
  1.6648  1.7081  1.6925  1.7153  1.7071  1.7511  1.7387  1.7393  1.7306  1.7199
  1.7709  1.7654  1.7386  1.8017  1.7816  1.8160  1.7896  1.7847  1.7806  1.8305
  1.8394  1.8695  1.8623  1.8848  1.8524  1.9059  1.8733  1.8610  1.8669  1.8845
  1.9089  1.8771  1.9043  1.9048  1.9060  1.8829  1.8817  1.8742  1.8698  1.8903
  1.8809  1.8888  1.8838  1.8920  1.8866  1.8851  1.8920  1.8988  1.8989  1.8712
  1.8684  1.8707  1.8958  1.8714  1.8728  1.8717  1.8814  1.8621  1.8954  1.8799
  1.8717  1.8642  1.8580  1.9014  1.9005  1.8678  1.8588  1.9194  1.9204  1.8952
  1.8754  1.8506  1.9446  1.9442  1.9239  1.9762  1.9043  1.9387  1.9964  1.9443
  1.9288  1.9560  1.9503  1.9594  1.9945  1.9855  1.9935  1.9815  1.9974  1.9803
  2.0285  2.0243  2.0244  2.0167  2.0541  2.0333  2.0144  2.0318  2.0248  2.0200
  2.0468  2.0210  2.0310  2.0339  2.0671  2.0677  2.0679  2.0729  2.0866  2.0835
  2.0920  2.0993  2.0920  2.0899  2.0695  2.0808  2.0589  2.0658  2.0821  2.0746
  2.0751  2.0847  2.0809  2.1063  2.0612  2.0624  2.0745  2.0206  2.0285  2.0493
  2.0479  2.0469  2.0634  2.0464  2.0882  2.0734  2.0660  2.0453  2.0529  2.0401
  2.0628  2.0521  2.0477  2.0456  2.0149  2.0434  2.0393  2.0343  2.0493  2.0435
  2.0240  2.0482  2.0401  2.0337  2.0216  2.0495  2.0366  2.0217  2.0137  1.9967
  2.0821  2.0033  2.0363  2.0495  2.0708  2.0619  2.0857  2.0370  2.0609  2.0382
  2.0664  2.0661  2.0453  2.0273  2.0738  2.0804  2.0576  2.0542  2.0727  2.0610
  2.0706  2.0770  2.0477  2.0038  2.0728  2.0388  2.0393  2.0473  2.0038  1.9916
  2.0149  1.9920  2.0186  2.0009  2.0239  2.0163  2.0269  1.9991  2.0071  2.0208
  2.0364  2.0398  2.0901  2.0130  2.0130  2.0491  1.9790  1.9946  1.9792  2.0230
  2.0067  2.0100  2.0007  2.0078  1.9949  2.0268  1.9925  1.9890  2.0073  1.9480
  1.9275  2.0321  1.9820  2.0066  2.0132  2.0013  1.9865  2.0011  2.0655  2.0801
  1.9775  2.0054  2.0046  2.0081  2.0317  2.0389  2.0295  2.0222  2.0226  2.0466
  2.0023  2.0470  2.0543  2.0525  2.0539  2.0574  2.0406  2.0817  2.0535  2.0467
  2.0318  2.0392  2.0546  2.0457  2.0447  2.0223  2.0143  2.0511  1.8373  2.0537
  1.9307  1.9991  1.2800  1.9913  1.9943  1.9882  1.9844  1.9678  1.8893  1.9945
  1.9321  1.9882  1.9874  1.9876  1.9944  1.9602  1.9447  1.2247  1.9392  1.9791
  1.9748  1.9902  1.9549  1.9706  1.1308  1.9444  1.9538  1.9214  1.8861  1.8149
  1.2122  1.2079  1.6543  1.4978  1.9173  1.3540  0.8104  1.9367  1.2958  1.8608
  1.3112  1.9136  1.7652  1.6904  1.8438  1.4990  1.0974  1.9179  1.1392  1.4715
  1.0560  1.5837  1.9099  1.5772  0.9736  1.1732  0.8597  1.8474  1.9387  1.8164
  2.0021  2.0120  1.3505  1.4640  1.2076  1.8847  1.8525  1.9977  1.7911  1.0308
  1.9226  1.7401  1.9545  1.9692  1.9216  1.9389  1.8456  1.1288  2.0203  2.0111
  1.9121  1.9265  1.9750  1.9761  1.9995  1.9712  1.9791  1.8580  1.8838  2.0028
  1.4208  1.8006  1.1606  1.7057  1.6674 -2.3126 -2.1730 -2.0944 -1.6911 -2.1411
 -2.0356 -2.1418 -2.0637 -2.0056 -2.0302 -2.0137 -1.9407 -2.0079 -1.9941 -1.9978
 -1.9910 -1.9713 -1.9936 -1.9988 -2.0051 -2.0053 -1.9942 -2.0063 -2.0119 -2.0100
 -1.9783 -1.9927 -2.0336 -2.0008 -2.0001 -1.9783 -1.9975 -1.9725 -1.9914 -2.0052
 -1.9570 -2.0085 -2.0023 -1.8563 -1.9407 -1.9905 -1.9857 -2.0162 -1.9707 -1.9961
 -1.9898 -1.9921 -2.0154 -2.0101 -1.9895 -2.0043 -2.0066 -2.0020 -2.0034 -2.0037
 -2.0238 -1.9946 -2.0542 -2.0071 -1.9916 -1.9922 -1.8821 -2.1719 -2.0208 -2.0484
 -2.0149 -2.0205 -2.0206 -2.0403 -1.9917 -2.0486 -1.9940 -2.1152 -2.0290 -2.0151
 -2.1579 -2.0632 -2.0543 -2.0586 -2.0490 -2.1312 -1.9821 -2.1132 -2.0278 -2.0458
 -2.1739 -2.1475 -2.1190 -1.8969 -2.0982 -2.1055 -2.0740 -2.1055 -2.1092 -2.0845
 -2.0164 -2.0639 -2.0882 -2.0309 -2.1103 -2.1088 -2.0709 -2.0655 -2.0426 -1.9633
 -2.1257 -2.0046 -2.0442 -2.0622 -2.0430 -2.0727 -2.0394 -2.1025 -2.0871 -2.1065
 -2.0653 -2.1291 -2.0612 -2.0405 -2.0409 -2.0826 -2.0830 -2.0721 -2.0748 -2.1049
 -2.0964 -2.0707 -2.0850 -2.0427 -2.0330 -2.0206 -2.1280 -2.0693 -2.0454 -2.0499
 -2.0739 -2.0858 -2.0457 -2.0652 -2.0643 -2.0973 -1.9984 -2.0821 -2.0823 -2.0586
 -2.0701 -2.0507 -2.0581 -2.0828 -2.1047 -2.0722 -2.0425 -2.0845 -2.0718 -2.0810
 -1.9853 -2.0536 -2.0543 -2.0615 -2.0503 -2.0548 -2.0560 -2.0527 -2.0818 -1.9757
 -2.0248 -2.0511 -2.0574 -2.0345 -2.0737 -2.0561 -2.0645 -2.0661 -2.0555 -2.0631
 -2.0705 -1.9711 -2.0601 -1.9941 -2.0554 -2.0572 -2.0441 -2.0253 -1.9758 -2.0068
 -1.9801 -2.0689 -2.0868 -2.0100 -1.9992 -1.9803 -1.9780 -2.0147 -1.9851 -1.9704
 -2.0021 -2.0323 -2.0418 -1.9906 -1.9787 -1.9732 -1.9735 -1.9803 -1.9761 -1.9650
 -1.9882 -1.9879 -1.9639 -1.9575 -1.9579 -1.9688 -1.9528 -1.9701 -1.9186 -1.9499
 -1.9416 -1.9455 -1.9546 -1.9387 -1.9475 -1.9184 -1.9507 -1.9427 -1.9382 -1.9406
 -1.9225 -1.9303 -1.9333 -1.9253 -1.9179 -1.9308 -1.9210 -1.9216 -1.9139 -1.9356
 -1.9348 -1.9377 -1.9402 -1.9233 -1.9106 -1.9038 -1.9184 -1.9337 -1.9107 -1.9239
 -1.9113 -1.9484 -1.9026 -1.9345 -1.9426 -1.9131 -1.9342 -1.9368 -1.9130 -1.8712
 -1.9212 -1.9180 -1.9162 -1.9114 -1.9074 -1.9205 -1.9130 -1.9241 -1.9168 -1.9164
 -1.9039 -1.9199 -1.9335 -1.9081 -1.9179 -1.9048 -1.9270 -1.9264 -1.9013 -1.9050
 -1.9215 -1.9230 -1.9167 -1.9198 -1.9143 -1.8831 -1.9110 -1.9021 -1.9107 -1.9132
 -1.9184 -1.9098 -1.9045 -1.9245 -1.9118 -1.8974 -1.9129 -1.9163 -1.9284 -1.9160
 -1.9204 -1.9202 -1.8947 -1.9146 -1.9097 -1.9294 -1.9183 -1.9157 -1.9093 -1.9157
 -1.9095 -1.9091 -1.9346 -1.9191 -1.9046 -1.8965 -1.9106 -1.9135 -1.9229 -1.9006
 -1.9460 -1.9093 -1.9208 -1.9141 -1.9100 -1.9111 -1.9107 -1.9146 -1.9182 -1.9052
 -1.8180 -1.9147 -1.9322 -1.8983 -1.9008 -1.8803 -1.8979 -1.9170 -1.9241 -1.9061
 -1.8900 -1.9242 -1.9087 -1.9045 -1.8895 -1.9024 -1.9028 -1.8842 -1.8966 -1.8980
 -1.9025 -1.9060 -1.9106 -1.8937 -1.8961 -1.8769 -1.8858 -1.8462 -1.9049 -1.8934
 -1.8736 -1.8811 -1.8935 -1.9097 -1.9114 -1.9064 -1.8980 -1.8255 -1.8660 -1.9044
 -1.8399 -1.8969 -1.8764 -1.8680 -1.8961 -1.9072 -1.8834 -1.8781 -1.8713 -1.9029
 -1.9077 -1.8973 -1.9146 -1.8725 -1.8968 -1.8652 -1.8387 -1.8318 -1.8364 -1.8628
 -1.7936 -1.8854 -1.8726 -1.8787 -1.8360 -1.8347 -1.8243 -1.8663 -1.8864 -1.8532
 -1.8821 -1.8854 -1.8870 -1.8844 -1.8847 -1.8631 -1.8832 -1.8840 -1.8866 -1.8567


                    BOND ORDERS AND VALENCIES


                  C  1       C  2       C  3       C  4       C  5       C  6
 ------------------------------------------------------------------------------
     C    1   3.895463
     C    2   1.619655   3.728445
     C    3   0.019000   1.360454   3.945148
     C    4   1.133896   0.480099   0.108630   3.628345
     C    5   0.133412   0.054724   1.445686   0.041947   3.919006
     C    6   0.000196   0.005088   0.008897   0.009721   1.002792   3.956862
     C    7   0.009755   0.001776   0.029182   0.001770   0.006295   1.913077
     C    8   0.000001   0.000000   0.000004   0.000001   0.000002   0.000054
     C    9   0.000012   0.000005   0.000063   0.000016   0.000061   0.003969
     C   10   0.000007   0.000004   0.000054   0.000010   0.000250   0.004585
     C   11   0.000003   0.000001   0.000017   0.000004   0.000022   0.001456
     C   12   0.000011   0.000006   0.000049   0.000017   0.000060   0.004582
     C   13   0.001118   0.000448   0.004893   0.001054   0.008145   0.956507
     C   14   0.000081   0.000054   0.000367   0.000094   0.003493   0.005462
     C   15   0.000000   0.000000   0.000000   0.000000   0.000000   0.000002
     C   16   0.000001   0.000000   0.000001   0.000001   0.000008   0.000025
     C   17   0.000000   0.000000   0.000000   0.000000   0.000000   0.000003
     C   18   0.000001   0.000000   0.000002   0.000001   0.000014   0.000064
     C   19   0.000001   0.000000   0.000002   0.000001   0.000014   0.000063
     C   20   0.000003   0.000001   0.000006   0.000004   0.000045   0.000196
     C   21   0.000000   0.000000   0.000000   0.000000   0.000000   0.000003
     C   22   0.000000   0.000000   0.000000   0.000000   0.000000   0.000000
     C   23   0.000014   0.000011   0.000077   0.000022   0.000378   0.004358
     C   24   0.000000   0.000001   0.000005   0.000001   0.000012   0.000249
     C   25   0.000009   0.000024   0.000019   0.000033   0.000010   0.000841
     C   26   0.000003   0.000008   0.000006   0.000011   0.000003   0.000287
     C   27   0.000001   0.000002   0.000001   0.000002   0.000001   0.000061
     C   28   0.000074   0.000197   0.000158   0.000274   0.000083   0.006956
     C   29   0.000009   0.000025   0.000020   0.000034   0.000010   0.000882
     C   30   0.000001   0.000002   0.000001   0.000003   0.000001   0.000065
     C   31   0.000000   0.000000   0.000000   0.000000   0.000000   0.000012
     C   32   0.000000   0.000000   0.000000   0.000000   0.000000   0.000000
     C   33   0.000000   0.000000   0.000000   0.000000   0.000000   0.000000
     C   34   0.000000   0.000000   0.000000   0.000000   0.000000   0.000000
     C   35   0.000000   0.000000   0.000000   0.000000   0.000000   0.000000
     C   36   0.000000   0.000000   0.000000   0.000000   0.000000   0.000000
     C   37   0.000000   0.000000   0.000000   0.000000   0.000000   0.000001
     C   38   0.000000   0.000000   0.000000   0.000000   0.000000   0.000005
     C   39   0.000000   0.000000   0.000000   0.000000   0.000000   0.000007
     C   40   0.000000   0.000000   0.000000   0.000000   0.000000   0.000000
     C   41   0.000000   0.000000   0.000000   0.000000   0.000000   0.000000
     C   42   0.000000   0.000000   0.000000   0.000000   0.000000   0.000000
1


                  C  1       C  2       C  3       C  4       C  5       C  6
 ------------------------------------------------------------------------------
     C   43   0.000000   0.000000   0.000000   0.000000   0.000000   0.000000
     C   44   0.000000   0.000000   0.000000   0.000000   0.000000   0.000000
     C   45   0.000000   0.000000   0.000000   0.000000   0.000000   0.000000
     C   46   0.000000   0.000000   0.000000   0.000000   0.000000   0.000000
     C   47   0.000000   0.000000   0.000000   0.000000   0.000000   0.000000
     C   48   0.000000   0.000000   0.000000   0.000000   0.000000   0.000000
     C   49   0.000000   0.000000   0.000000   0.000000   0.000000   0.000000
     C   50   0.000000   0.000000   0.000000   0.000000   0.000000   0.000000
     C   51   0.000000   0.000000   0.000000   0.000000   0.000000   0.000000
     C   52   0.000000   0.000000   0.000000   0.000000   0.000000   0.000000
     C   53   0.000000   0.000000   0.000000   0.000000   0.000000   0.000000
     C   54   0.000000   0.000000   0.000000   0.000000   0.000000   0.000000
     C   55   0.000000   0.000000   0.000000   0.000000   0.000000   0.000000
     C   56   0.000000   0.000000   0.000000   0.000000   0.000000   0.000000
     C   57   0.000000   0.000000   0.000000   0.000000   0.000000   0.000000
     C   58   0.000000   0.000000   0.000000   0.000000   0.000000   0.000000
     C   59   0.000000   0.000000   0.000000   0.000000   0.000000   0.000000
     C   60   0.000000   0.000000   0.000000   0.000000   0.000000   0.000000
     C   61   0.000000   0.000000   0.000000   0.000000   0.000000   0.000000
     C   62   0.000000   0.000000   0.000000   0.000000   0.000000   0.000000
     C   63   0.000000   0.000000   0.000000   0.000000   0.000000   0.000000
     C   64   0.000000   0.000000   0.000000   0.000000   0.000000   0.000000
     C   65   0.000000   0.000000   0.000000   0.000000   0.000000   0.000000
     C   66   0.000000   0.000000   0.000000   0.000000   0.000000   0.000000
     C   67   0.000000   0.000000   0.000000   0.000000   0.000000   0.000000
     C   68   0.000000   0.000000   0.000000   0.000000   0.000000   0.000000
     C   69   0.000000   0.000000   0.000000   0.000000   0.000000   0.000000
     C   70   0.000000   0.000000   0.000000   0.000000   0.000000   0.000000
     C   71   0.000000   0.000000   0.000000   0.000000   0.000000   0.000000
     C   72   0.000000   0.000000   0.000000   0.000000   0.000000   0.000000
     C   73   0.000000   0.000000   0.000000   0.000000   0.000000   0.000000
     C   74   0.000000   0.000000   0.000000   0.000000   0.000000   0.000000
     C   75   0.000000   0.000000   0.000000   0.000000   0.000000   0.000000
     C   76   0.000000   0.000000   0.000000   0.000000   0.000000   0.000000
     C   77   0.000000   0.000000   0.000000   0.000000   0.000000   0.000000
     C   78   0.000000   0.000000   0.000000   0.000000   0.000000   0.000000
     C   79   0.000000   0.000000   0.000000   0.000000   0.000000   0.000000
     C   80   0.000000   0.000000   0.000000   0.000000   0.000000   0.000000
     C   81   0.000000   0.000000   0.000000   0.000000   0.000000   0.000000
     C   82   0.000000   0.000000   0.000000   0.000000   0.000000   0.000000
     C   83   0.000000   0.000000   0.000000   0.000000   0.000000   0.000000
     C   84   0.000000   0.000000   0.000000   0.000000   0.000000   0.000000
     C   85   0.000000   0.000000   0.000000   0.000000   0.000000   0.000001
     C   86   0.000000   0.000000   0.000000   0.000000   0.000000   0.000000
     C   87   0.000000   0.000000   0.000000   0.000000   0.000000   0.000000
     C   88   0.000000   0.000000   0.000000   0.000000   0.000000   0.000000
     C   89   0.000001   0.000000   0.000000   0.000000   0.000000   0.000000
1


                  C  1       C  2       C  3       C  4       C  5       C  6
 ------------------------------------------------------------------------------
     C   90   0.000000   0.000000   0.000000   0.000000   0.000000   0.000000
     C   91   0.000000   0.000000   0.000000   0.000000   0.000000   0.000001
     C   92   0.000007   0.000003   0.000002   0.000014   0.000002   0.000000
     C   93   0.000017   0.000008   0.000012   0.000028   0.000005   0.000000
     C   94   0.000064   0.000039   0.000036   0.000106   0.000018   0.000000
     C   95   0.000025   0.000010   0.000017   0.000049   0.000009   0.000000
     C   96   0.001146   0.000907   0.001334   0.001636   0.000276   0.000003
     C   97   0.000002   0.000001   0.000002   0.000004   0.000001   0.000000
     C   98   0.000001   0.000000   0.000000   0.000002   0.000000   0.000000
     C   99   0.000004   0.000000   0.000000   0.000000   0.000000   0.000000
     C  100   0.000014   0.000000   0.000000   0.000001   0.000000   0.000000
     C  101   0.000000   0.000000   0.000000   0.000000   0.000000   0.000000
     C  102   0.000000   0.000000   0.000000   0.000000   0.000000   0.000000
     C  103   0.000000   0.000000   0.000000   0.000000   0.000000   0.000000
     C  104   0.000000   0.000000   0.000000   0.000000   0.000000   0.000000
     C  105   0.000000   0.000000   0.000000   0.000000   0.000000   0.000000
     C  106   0.000000   0.000000   0.000000   0.000000   0.000000   0.000010
     C  107   0.000000   0.000000   0.000000   0.000000   0.000000   0.000010
     C  108   0.000000   0.000000   0.000000   0.000000   0.000000   0.000000
     C  109   0.000000   0.000000   0.000000   0.000001   0.000000   0.000014
     C  110   0.000000   0.000000   0.000000   0.000000   0.000000   0.000001
     C  111   0.000000   0.000000   0.000000   0.000000   0.000000   0.000000
     C  112   0.000003   0.000000   0.000000   0.000000   0.000000   0.000000
     C  113   0.000001   0.000000   0.000000   0.000000   0.000000   0.000000
     C  114   0.000000   0.000000   0.000000   0.000000   0.000000   0.000000
     C  115   0.000000   0.000000   0.000000   0.000000   0.000000   0.000000
     C  116   0.000001   0.000000   0.000000   0.000000   0.000000   0.000000
     C  117   0.000000   0.000000   0.000000   0.000000   0.000000   0.000000
     C  118   0.000000   0.000000   0.000000   0.000000   0.000000   0.000000
     C  119   0.000015   0.000000   0.000000   0.000001   0.000000   0.000000
     C  120   0.000000   0.000000   0.000000   0.000000   0.000000   0.000000
     C  121   0.000000   0.000000   0.000000   0.000000   0.000000   0.000000
     C  122   0.000000   0.000000   0.000000   0.000000   0.000000   0.000000
     C  123   0.000000   0.000000   0.000000   0.000000   0.000000   0.000000
     C  124   0.000000   0.000000   0.000000   0.000000   0.000000   0.000000
     C  125   0.000000   0.000000   0.000000   0.000000   0.000000   0.000000
     C  126   0.000000   0.000000   0.000000   0.000000   0.000000   0.000000
     C  127   0.000000   0.000000   0.000000   0.000000   0.000000   0.000000
     C  128   0.000000   0.000000   0.000000   0.000000   0.000000   0.000000
     C  129   0.000000   0.000000   0.000000   0.000000   0.000000   0.000000
     C  130   0.000000   0.000000   0.000000   0.000000   0.000000   0.000000
     C  131   0.000000   0.000000   0.000000   0.000000   0.000000   0.000000
     C  132   0.000000   0.000000   0.000000   0.000000   0.000000   0.000000
     C  133   0.000000   0.000000   0.000000   0.000000   0.000000   0.000000
     C  134   0.000000   0.000000   0.000000   0.000000   0.000000   0.000000
     C  135   0.000031   0.000014   0.000006   0.000006   0.000001   0.000000
     C  136   0.000030   0.000004   0.000001   0.000003   0.000002   0.000000
1


                  C  1       C  2       C  3       C  4       C  5       C  6
 ------------------------------------------------------------------------------
     C  137   0.000003   0.000001   0.000000   0.000000   0.000000   0.000000
     C  138   0.000090   0.000002   0.000001   0.000003   0.000000   0.000000
     C  139   0.000002   0.000000   0.000000   0.000000   0.000000   0.000000
     C  140   0.000001   0.000000   0.000000   0.000000   0.000000   0.000000
     C  141   0.000000   0.000000   0.000000   0.000000   0.000000   0.000001
     C  142   0.000000   0.000000   0.000000   0.000000   0.000000   0.000000
     C  143   0.000000   0.000000   0.000000   0.000000   0.000000   0.000000
     C  144   0.000000   0.000000   0.000000   0.000000   0.000000   0.000005
     C  145   0.000000   0.000000   0.000000   0.000000   0.000000   0.000000
     C  146   0.000000   0.000000   0.000000   0.000000   0.000000   0.000000
     C  147   0.000000   0.000000   0.000000   0.000000   0.000001   0.000010
     C  148   0.000000   0.000000   0.000000   0.000000   0.000000   0.000003
     C  149   0.000000   0.000000   0.000000   0.000000   0.000001   0.000003
     C  150   0.000000   0.000000   0.000000   0.000000   0.000005   0.000009
     C  151   0.000001   0.000002   0.000002   0.000003   0.000136   0.000191
     C  152   0.000000   0.000000   0.000000   0.000000   0.000002   0.000002
     C  153   0.000000   0.000000   0.000000   0.000000   0.000005   0.000009
     C  154   0.000000   0.000000   0.000000   0.000000   0.000001   0.000021
     C  155   0.000000   0.000000   0.000002   0.000000   0.000004   0.000096
     C  156   0.000000   0.000000   0.000000   0.000000   0.000000   0.000000
     C  157   0.000000   0.000000   0.000000   0.000000   0.000000   0.000000
     C  158   0.000000   0.000000   0.000000   0.000000   0.000000   0.000000
     C  159   0.000000   0.000000   0.000000   0.000000   0.000000   0.000000
     C  160   0.000000   0.000000   0.000000   0.000000   0.000000   0.000000
     C  161   0.000000   0.000000   0.000000   0.000000   0.000000   0.000000
     C  162   0.000000   0.000000   0.000000   0.000000   0.000000   0.000000
     N  163   0.025183   0.180820   0.019266   1.825674   1.204108   0.010592
     N  164   0.000001   0.000001   0.000003   0.000002   0.000008   0.000288
     N  165   0.000020   0.000054   0.000044   0.000075   0.000023   0.001917
     N  166   0.000000   0.000000   0.000000   0.000000   0.000000   0.000000
     N  167   0.000000   0.000000   0.000000   0.000000   0.000000   0.000000
     N  168   0.000000   0.000000   0.000000   0.000000   0.000000   0.000000
     N  169   0.000000   0.000000   0.000000   0.000000   0.000000   0.000000
     N  170   0.000000   0.000000   0.000000   0.000000   0.000000   0.000000
     N  171   0.000000   0.000000   0.000000   0.000000   0.000000   0.000000
     N  172   0.000000   0.000000   0.000000   0.000000   0.000000   0.000000
     N  173   0.000050   0.000054   0.000019   0.000104   0.000020   0.000000
     N  174   0.000000   0.000000   0.000000   0.000000   0.000000   0.000000
     N  175   0.000000   0.000000   0.000000   0.000000   0.000000   0.000004
     N  176   0.000000   0.000000   0.000000   0.000000   0.000000   0.000000
     N  177   0.000000   0.000000   0.000000   0.000000   0.000000   0.000000
     N  178   0.000000   0.000000   0.000000   0.000000   0.000000   0.000000
     N  179   0.000017   0.000001   0.000000   0.000001   0.000000   0.000000
     N  180   0.000000   0.000000   0.000000   0.000000   0.000000   0.000000
     N  181   0.000000   0.000000   0.000000   0.000000   0.000001   0.000003
     N  182   0.000000   0.000000   0.000000   0.000000   0.000000   0.000000
     H  183   0.003599   0.008378   0.941259   0.011356   0.005609   0.000777
1


                  C  1       C  2       C  3       C  4       C  5       C  6
 ------------------------------------------------------------------------------
     H  184   0.947725   0.009223   0.004378   0.011293   0.000317   0.000266
     H  185   0.000000   0.000000   0.000000   0.000000   0.000001   0.000497
     H  186   0.000000   0.000000   0.000000   0.000000   0.000000   0.000003
     H  187   0.000000   0.000000   0.000000   0.000000   0.000000   0.000006
     H  188   0.000010   0.000010   0.000103   0.000031   0.000850   0.001448
     H  189   0.000003   0.000001   0.000011   0.000002   0.000007   0.001297
     H  190   0.000000   0.000000   0.000000   0.000002   0.000010   0.000004
     H  191   0.000000   0.000000   0.000000   0.000000   0.000000   0.000000
     H  192   0.000000   0.000000   0.000000   0.000000   0.000000   0.000000
     H  193   0.000000   0.000000   0.000000   0.000000   0.000000   0.000000
     H  194   0.000001   0.000000   0.000002   0.000000   0.000016   0.000033
     H  195   0.000000   0.000000   0.000000   0.000000   0.000000   0.000001
     H  196   0.000000   0.000001   0.000001   0.000002   0.000001   0.000043
     H  197   0.000000   0.000000   0.000000   0.000000   0.000000   0.000000
     H  198   0.000000   0.000000   0.000000   0.000000   0.000000   0.000001
     H  199   0.000000   0.000001   0.000001   0.000002   0.000001   0.000045
     H  200   0.000000   0.000000   0.000000   0.000000   0.000000   0.000000
     H  201   0.000000   0.000000   0.000000   0.000000   0.000000   0.000000
     H  202   0.000000   0.000000   0.000000   0.000000   0.000000   0.000000
     H  203   0.000000   0.000000   0.000000   0.000000   0.000000   0.000000
     H  204   0.000000   0.000000   0.000000   0.000000   0.000000   0.000000
     H  205   0.000000   0.000000   0.000000   0.000000   0.000000   0.000000
     H  206   0.000000   0.000000   0.000000   0.000000   0.000000   0.000000
     H  207   0.000000   0.000000   0.000000   0.000000   0.000000   0.000000
     H  208   0.000000   0.000000   0.000000   0.000000   0.000000   0.000000
     H  209   0.000000   0.000000   0.000000   0.000000   0.000000   0.000000
     H  210   0.000000   0.000000   0.000000   0.000000   0.000000   0.000000
     H  211   0.000000   0.000000   0.000000   0.000000   0.000000   0.000000
     H  212   0.000000   0.000000   0.000000   0.000000   0.000000   0.000000
     H  213   0.000000   0.000000   0.000000   0.000000   0.000000   0.000000
     H  214   0.000000   0.000000   0.000000   0.000000   0.000000   0.000000
     H  215   0.000000   0.000000   0.000000   0.000000   0.000000   0.000000
     H  216   0.000000   0.000000   0.000000   0.000000   0.000000   0.000000
     H  217   0.000000   0.000000   0.000000   0.000000   0.000000   0.000000
     H  218   0.000000   0.000000   0.000000   0.000000   0.000000   0.000000
     H  219   0.000000   0.000000   0.000000   0.000000   0.000000   0.000000
     H  220   0.000000   0.000000   0.000000   0.000000   0.000000   0.000000
     H  221   0.000000   0.000000   0.000000   0.000000   0.000000   0.000000
     H  222   0.000000   0.000000   0.000000   0.000000   0.000000   0.000000
     H  223   0.000003   0.000029   0.000506   0.000105   0.002988   0.004184
     H  224   0.000082   0.000067   0.000243   0.000150   0.007096   0.004569
     H  225   0.000000   0.000000   0.000000   0.000000   0.000000   0.000000
     H  226   0.000000   0.000000   0.000000   0.000000   0.000000   0.000000
     H  227   0.000000   0.000000   0.000000   0.000000   0.000000   0.000000
     H  228   0.000000   0.000000   0.000000   0.000000   0.000000   0.000000
     H  229   0.000000   0.000000   0.000000   0.000000   0.000000   0.000000
     H  230   0.000000   0.000000   0.000000   0.000000   0.000000   0.000000
1


                  C  1       C  2       C  3       C  4       C  5       C  6
 ------------------------------------------------------------------------------
     H  231   0.000000   0.000000   0.000000   0.000000   0.000000   0.000000
     H  232   0.000000   0.000000   0.000000   0.000000   0.000000   0.000000
     H  233   0.000000   0.000000   0.000000   0.000000   0.000000   0.000000
     H  234   0.000000   0.000000   0.000000   0.000000   0.000000   0.000000
     H  235   0.000000   0.000000   0.000000   0.000000   0.000000   0.000000
     H  236   0.000000   0.000000   0.000000   0.000000   0.000000   0.000000
     H  237   0.000001   0.000000   0.000000   0.000002   0.000000   0.000000
     H  238   0.000001   0.000001   0.000001   0.000002   0.000000   0.000000
     H  239   0.000015   0.006185   0.000290   0.000027   0.000006   0.000001
     H  240   0.000004   0.000004   0.000003   0.000008   0.000001   0.000000
     H  241   0.000001   0.000001   0.000000   0.000000   0.000000   0.000000
     H  242   0.000000   0.000001   0.000000   0.000000   0.000000   0.000000
     H  243   0.000000   0.000000   0.000000   0.000000   0.000000   0.000000
     H  244   0.000000   0.000000   0.000000   0.000000   0.000000   0.000000
     H  245   0.000000   0.000000   0.000000   0.000000   0.000000   0.000000
     H  246   0.000000   0.000000   0.000000   0.000000   0.000000   0.000000
     H  247   0.000000   0.000000   0.000000   0.000000   0.000000   0.000000
     H  248   0.000000   0.000000   0.000000   0.000000   0.000000   0.000000
     H  249   0.000000   0.000000   0.000000   0.000000   0.000000   0.000000
     H  250   0.000000   0.000000   0.000000   0.000000   0.000000   0.000000
     H  251   0.000000   0.000000   0.000000   0.000000   0.000000   0.000000
     H  252   0.000000   0.000000   0.000000   0.000000   0.000000   0.000000
     H  253   0.000000   0.000000   0.000000   0.000000   0.000000   0.000000
     H  254   0.000000   0.000000   0.000000   0.000000   0.000000   0.000000
     H  255   0.000000   0.000000   0.000000   0.000000   0.000000   0.000000
     H  256   0.000000   0.000000   0.000000   0.000000   0.000000   0.000000
     H  257   0.000000   0.000000   0.000000   0.000000   0.000000   0.000000
     H  258   0.000000   0.000000   0.000000   0.000000   0.000000   0.000000
     H  259   0.000000   0.000000   0.000000   0.000000   0.000000   0.000000
     H  260   0.000000   0.000000   0.000000   0.000000   0.000000   0.000000
     H  261   0.000000   0.000000   0.000000   0.000000   0.000000   0.000000
     H  262   0.000000   0.000000   0.000000   0.000000   0.000000   0.000000
     H  263   0.000000   0.000000   0.000000   0.000000   0.000000   0.000000
     H  264   0.000000   0.000000   0.000000   0.000000   0.000000   0.000000
     H  265   0.000000   0.000000   0.000000   0.000000   0.000000   0.000000
     H  266   0.000000   0.000000   0.000000   0.000000   0.000000   0.000000
     H  267   0.000000   0.000000   0.000000   0.000000   0.000000   0.000000
     H  268   0.000000   0.000000   0.000000   0.000000   0.000000   0.000000
     H  269   0.000018   0.000026   0.000001   0.000001   0.000000   0.000000
     H  270   0.000004   0.000003   0.000000   0.000000   0.000000   0.000000
     H  271   0.000000   0.000000   0.000000   0.000000   0.000000   0.000000
     H  272   0.000000   0.000000   0.000000   0.000000   0.000000   0.000000
     H  273   0.000000   0.000000   0.000000   0.000000   0.000000   0.000000
     H  274   0.000000   0.000000   0.000000   0.000000   0.000000   0.000000
     H  275   0.000000   0.000000   0.000000   0.000000   0.000000   0.000000
     H  276   0.000000   0.000000   0.000000   0.000000   0.000000   0.000000
     H  277   0.000000   0.000000   0.000000   0.000000   0.000001   0.000002
1


                  C  1       C  2       C  3       C  4       C  5       C  6
 ------------------------------------------------------------------------------
     H  278   0.000000   0.000000   0.000000   0.000000   0.000000   0.000001
     H  279   0.000000   0.000000   0.000000   0.000000   0.000001   0.000020
     H  280   0.000000   0.000000   0.000000   0.000000   0.000000   0.000000
     H  281   0.000000   0.000000   0.000000   0.000000   0.000000   0.000000
     H  282   0.000000   0.000000   0.000000   0.000000   0.000000   0.000000
     H  283   0.000000   0.000000   0.000000   0.000000   0.000000   0.000000
     H  284   0.000000   0.000000   0.000000   0.000000   0.000000   0.000000
1


                  C  7       C  8       C  9       C 10       C 11       C 12
 ------------------------------------------------------------------------------
     C    7   3.951674
     C    8   0.000113   3.955269
     C    9   0.001351   1.434719   3.954860
     C   10   0.012617   0.004621   1.404895   3.956515
     C   11   0.000307   1.399770   0.005628   0.122033   3.940322
     C   12   0.000909   0.118866   0.005261   1.384065   0.004013   3.938804
     C   13   0.007188   0.004746   0.006687   0.959209   0.000141   0.008332
     C   14   0.005585   0.000102   0.005265   0.005299   0.001964   0.005411
     C   15   0.000001   0.000000   0.000002   0.000012   0.000000   0.000001
     C   16   0.000001   0.000001   0.000007   0.000018   0.000002   0.000004
     C   17   0.000001   0.000000   0.000001   0.000008   0.000000   0.000002
     C   18   0.000005   0.000001   0.000024   0.000048   0.000008   0.000023
     C   19   0.000006   0.000001   0.000018   0.000039   0.000005   0.000014
     C   20   0.000035   0.000004   0.000019   0.000104   0.000003   0.000033
     C   21   0.000001   0.000000   0.000000   0.000003   0.000000   0.000000
     C   22   0.000000   0.000000   0.000000   0.000002   0.000000   0.000000
     C   23   0.000219   0.000029   0.000826   0.002569   0.000188   0.001021
     C   24   0.000107   0.000258   0.000982   0.000395   0.000014   0.000033
     C   25   0.000241   0.000017   0.000068   0.000895   0.000012   0.000031
     C   26   0.000082   0.000006   0.000023   0.000306   0.000004   0.000011
     C   27   0.000018   0.000001   0.000005   0.000066   0.000001   0.000002
     C   28   0.001997   0.000143   0.000563   0.007386   0.000095   0.000254
     C   29   0.000254   0.000018   0.000072   0.000938   0.000012   0.000032
     C   30   0.000019   0.000001   0.000005   0.000070   0.000001   0.000002
     C   31   0.000003   0.000000   0.000001   0.000013   0.000000   0.000001
     C   32   0.000000   0.000000   0.000000   0.000000   0.000000   0.000000
     C   33   0.000000   0.000000   0.000000   0.000000   0.000000   0.000000
     C   34   0.000000   0.000000   0.000000   0.000000   0.000000   0.000000
     C   35   0.000000   0.000000   0.000000   0.000000   0.000000   0.000000
     C   36   0.000000   0.000000   0.000000   0.000000   0.000000   0.000000
     C   37   0.000000   0.000000   0.000000   0.000000   0.000000   0.000000
     C   38   0.000001   0.000000   0.000000   0.000006   0.000000   0.000000
     C   39   0.000002   0.000000   0.000001   0.000007   0.000000   0.000000
     C   40   0.000000   0.000000   0.000000   0.000000   0.000000   0.000000
     C   41   0.000000   0.000000   0.000000   0.000000   0.000000   0.000000
     C   42   0.000000   0.000000   0.000000   0.000001   0.000000   0.000000
     C   43   0.000000   0.000000   0.000000   0.000000   0.000000   0.000000
     C   44   0.000000   0.000000   0.000000   0.000000   0.000000   0.000000
     C   45   0.000000   0.000000   0.000000   0.000000   0.000000   0.000000
     C   46   0.000000   0.000000   0.000000   0.000000   0.000000   0.000000
     C   47   0.000000   0.000000   0.000000   0.000000   0.000000   0.000000
     C   48   0.000000   0.000000   0.000000   0.000000   0.000000   0.000000
     C   49   0.000000   0.000000   0.000000   0.000000   0.000000   0.000000
     C   50   0.000000   0.000000   0.000000   0.000000   0.000000   0.000000
     C   51   0.000000   0.000000   0.000000   0.000000   0.000000   0.000000
     C   52   0.000000   0.000000   0.000000   0.000000   0.000000   0.000000
1


                  C  7       C  8       C  9       C 10       C 11       C 12
 ------------------------------------------------------------------------------
     C   53   0.000000   0.000000   0.000000   0.000000   0.000000   0.000000
     C   54   0.000000   0.000000   0.000000   0.000000   0.000000   0.000000
     C   55   0.000000   0.000000   0.000000   0.000000   0.000000   0.000000
     C   56   0.000000   0.000000   0.000000   0.000000   0.000000   0.000000
     C   57   0.000000   0.000000   0.000000   0.000000   0.000000   0.000000
     C   58   0.000000   0.000000   0.000000   0.000000   0.000000   0.000000
     C   59   0.000000   0.000000   0.000000   0.000000   0.000000   0.000000
     C   60   0.000000   0.000000   0.000000   0.000000   0.000000   0.000000
     C   61   0.000000   0.000000   0.000000   0.000000   0.000000   0.000000
     C   62   0.000000   0.000000   0.000000   0.000000   0.000000   0.000000
     C   63   0.000000   0.000000   0.000000   0.000000   0.000000   0.000000
     C   64   0.000000   0.000000   0.000000   0.000000   0.000000   0.000000
     C   65   0.000000   0.000000   0.000000   0.000000   0.000000   0.000000
     C   66   0.000000   0.000000   0.000000   0.000000   0.000000   0.000000
     C   67   0.000000   0.000000   0.000000   0.000000   0.000000   0.000000
     C   68   0.000000   0.000011   0.000003   0.000000   0.000231   0.000003
     C   69   0.000000   0.000005   0.000001   0.000000   0.000121   0.000002
     C   70   0.000000   0.000000   0.000000   0.000000   0.000002   0.000000
     C   71   0.000000   0.000305   0.000103   0.000004   0.012193   0.000123
     C   72   0.000000   0.000006   0.000002   0.000000   0.000169   0.000002
     C   73   0.000000   0.000000   0.000000   0.000000   0.000006   0.000000
     C   74   0.000000   0.000000   0.000000   0.000000   0.000009   0.000000
     C   75   0.000000   0.000000   0.000000   0.000000   0.000000   0.000000
     C   76   0.000000   0.000000   0.000000   0.000000   0.000000   0.000000
     C   77   0.000000   0.000000   0.000000   0.000000   0.000000   0.000000
     C   78   0.000000   0.000000   0.000000   0.000000   0.000000   0.000000
     C   79   0.000000   0.000000   0.000000   0.000000   0.000000   0.000000
     C   80   0.000000   0.000000   0.000000   0.000000   0.000000   0.000000
     C   81   0.000000   0.000000   0.000000   0.000000   0.000000   0.000000
     C   82   0.000000   0.000000   0.000000   0.000000   0.000000   0.000000
     C   83   0.000000   0.000000   0.000000   0.000000   0.000000   0.000000
     C   84   0.000000   0.000000   0.000000   0.000000   0.000000   0.000000
     C   85   0.000002   0.000000   0.000000   0.000001   0.000000   0.000000
     C   86   0.000000   0.000000   0.000000   0.000000   0.000000   0.000000
     C   87   0.000000   0.000000   0.000000   0.000000   0.000000   0.000000
     C   88   0.000000   0.000000   0.000000   0.000000   0.000000   0.000000
     C   89   0.000000   0.000000   0.000000   0.000000   0.000000   0.000000
     C   90   0.000000   0.000000   0.000000   0.000000   0.000000   0.000000
     C   91   0.000001   0.000001   0.000003   0.000001   0.000000   0.000000
     C   92   0.000000   0.000000   0.000000   0.000000   0.000000   0.000000
     C   93   0.000000   0.000000   0.000000   0.000000   0.000000   0.000000
     C   94   0.000002   0.000000   0.000000   0.000000   0.000000   0.000000
     C   95   0.000001   0.000000   0.000000   0.000000   0.000000   0.000000
     C   96   0.000025   0.000000   0.000000   0.000000   0.000000   0.000000
     C   97   0.000000   0.000000   0.000000   0.000000   0.000000   0.000000
     C   98   0.000000   0.000000   0.000000   0.000000   0.000000   0.000000
     C   99   0.000000   0.000000   0.000000   0.000000   0.000000   0.000000
1


                  C  7       C  8       C  9       C 10       C 11       C 12
 ------------------------------------------------------------------------------
     C  100   0.000000   0.000000   0.000000   0.000000   0.000000   0.000000
     C  101   0.000000   0.000000   0.000000   0.000000   0.000000   0.000000
     C  102   0.000000   0.000000   0.000000   0.000000   0.000000   0.000000
     C  103   0.000000   0.000000   0.000000   0.000000   0.000000   0.000000
     C  104   0.000000   0.000000   0.000000   0.000000   0.000000   0.000000
     C  105   0.000000   0.000000   0.000000   0.000000   0.000000   0.000000
     C  106   0.000003   0.000000   0.000001   0.000011   0.000000   0.000000
     C  107   0.000003   0.000000   0.000001   0.000011   0.000000   0.000000
     C  108   0.000000   0.000000   0.000000   0.000000   0.000000   0.000000
     C  109   0.000004   0.000000   0.000001   0.000015   0.000000   0.000001
     C  110   0.000000   0.000000   0.000000   0.000001   0.000000   0.000000
     C  111   0.000000   0.000000   0.000000   0.000000   0.000000   0.000000
     C  112   0.000000   0.000000   0.000000   0.000000   0.000000   0.000000
     C  113   0.000000   0.000000   0.000000   0.000000   0.000000   0.000000
     C  114   0.000000   0.000000   0.000000   0.000000   0.000000   0.000000
     C  115   0.000000   0.000000   0.000000   0.000000   0.000000   0.000000
     C  116   0.000000   0.000000   0.000000   0.000000   0.000000   0.000000
     C  117   0.000000   0.000000   0.000000   0.000000   0.000000   0.000000
     C  118   0.000000   0.000000   0.000000   0.000000   0.000000   0.000000
     C  119   0.000000   0.000000   0.000000   0.000000   0.000000   0.000000
     C  120   0.000000   0.000000   0.000000   0.000000   0.000000   0.000000
     C  121   0.000000   0.000000   0.000000   0.000000   0.000000   0.000000
     C  122   0.000000   0.000000   0.000000   0.000000   0.000000   0.000000
     C  123   0.000000   0.000000   0.000000   0.000000   0.000000   0.000000
     C  124   0.000000   0.000000   0.000000   0.000000   0.000000   0.000000
     C  125   0.000000   0.000000   0.000000   0.000000   0.000000   0.000000
     C  126   0.000000   0.000000   0.000000   0.000000   0.000000   0.000000
     C  127   0.000000   0.000000   0.000000   0.000000   0.000000   0.000000
     C  128   0.000000   0.000000   0.000000   0.000000   0.000000   0.000000
     C  129   0.000000   0.000000   0.000000   0.000000   0.000000   0.000000
     C  130   0.000000   0.000000   0.000000   0.000000   0.000000   0.000000
     C  131   0.000000   0.000000   0.000000   0.000000   0.000000   0.000000
     C  132   0.000000   0.000000   0.000000   0.000000   0.000000   0.000000
     C  133   0.000000   0.000000   0.000000   0.000000   0.000000   0.000000
     C  134   0.000000   0.000000   0.000000   0.000000   0.000000   0.000000
     C  135   0.000000   0.000000   0.000000   0.000000   0.000000   0.000000
     C  136   0.000000   0.000000   0.000000   0.000000   0.000000   0.000000
     C  137   0.000000   0.000000   0.000000   0.000000   0.000000   0.000000
     C  138   0.000000   0.000000   0.000000   0.000000   0.000000   0.000000
     C  139   0.000000   0.000000   0.000000   0.000000   0.000000   0.000000
     C  140   0.000000   0.000000   0.000000   0.000000   0.000000   0.000000
     C  141   0.000000   0.000000   0.000000   0.000001   0.000000   0.000000
     C  142   0.000000   0.000000   0.000000   0.000000   0.000000   0.000000
     C  143   0.000000   0.000000   0.000001   0.000000   0.000000   0.000000
     C  144   0.000001   0.000000   0.000001   0.000001   0.000000   0.000000
     C  145   0.000000   0.000000   0.000000   0.000000   0.000000   0.000000
     C  146   0.000000   0.000000   0.000000   0.000000   0.000000   0.000000
1


                  C  7       C  8       C  9       C 10       C 11       C 12
 ------------------------------------------------------------------------------
     C  147   0.000005   0.000008   0.000020   0.000010   0.000001   0.000001
     C  148   0.000001   0.000000   0.000001   0.000001   0.000000   0.000000
     C  149   0.000084   0.000000   0.000002   0.000001   0.000000   0.000000
     C  150   0.000294   0.000002   0.000014   0.000003   0.000000   0.000001
     C  151   0.010875   0.000000   0.000024   0.000017   0.000000   0.000001
     C  152   0.000086   0.000000   0.000001   0.000000   0.000000   0.000000
     C  153   0.000328   0.000000   0.000006   0.000001   0.000000   0.000000
     C  154   0.000053   0.000006   0.000020   0.000008   0.000006   0.000012
     C  155   0.000019   0.000004   0.000027   0.000023   0.000001   0.000005
     C  156   0.000003   0.000000   0.000000   0.000000   0.000000   0.000000
     C  157   0.000000   0.000000   0.000000   0.000000   0.000000   0.000000
     C  158   0.000002   0.000000   0.000000   0.000000   0.000000   0.000000
     C  159   0.000002   0.000000   0.000000   0.000000   0.000000   0.000000
     C  160   0.000000   0.000000   0.000000   0.000000   0.000000   0.000000
     C  161   0.000000   0.000000   0.000000   0.000000   0.000000   0.000000
     C  162   0.000000   0.000000   0.000000   0.000000   0.000000   0.000000
     N  163   0.015951   0.000002   0.000024   0.000025   0.000006   0.000051
     N  164   0.000209   0.014360   0.105850   0.015683   1.433402   1.440826
     N  165   0.000554   0.000039   0.000156   0.002037   0.000026   0.000070
     N  166   0.000000   0.000000   0.000000   0.000000   0.000000   0.000000
     N  167   0.000000   0.000000   0.000000   0.000000   0.000000   0.000000
     N  168   0.000000   0.000000   0.000000   0.000000   0.000000   0.000000
     N  169   0.000000   0.000000   0.000000   0.000000   0.000000   0.000000
     N  170   0.000000   0.000000   0.000000   0.000000   0.000000   0.000000
     N  171   0.000000   0.000011   0.000003   0.000000   0.000268   0.000004
     N  172   0.000000   0.000000   0.000000   0.000000   0.000000   0.000000
     N  173   0.000002   0.000000   0.000000   0.000000   0.000000   0.000000
     N  174   0.000000   0.000000   0.000000   0.000000   0.000000   0.000000
     N  175   0.000001   0.000000   0.000000   0.000004   0.000000   0.000000
     N  176   0.000000   0.000000   0.000000   0.000000   0.000000   0.000000
     N  177   0.000000   0.000000   0.000000   0.000000   0.000000   0.000000
     N  178   0.000000   0.000000   0.000000   0.000000   0.000000   0.000000
     N  179   0.000000   0.000000   0.000000   0.000000   0.000000   0.000000
     N  180   0.000000   0.000000   0.000000   0.000000   0.000000   0.000000
     N  181   0.000081   0.000000   0.000000   0.000001   0.000000   0.000000
     N  182   0.000003   0.000000   0.000000   0.000000   0.000000   0.000000
     H  183   0.000203   0.000000   0.000006   0.000003   0.000000   0.000000
     H  184   0.000012   0.000000   0.000000   0.000000   0.000000   0.000000
     H  185   0.000982   0.004989   0.959808   0.005451   0.004934   0.004380
     H  186   0.000012   0.962729   0.004775   0.004961   0.004749   0.000086
     H  187   0.000004   0.008894   0.004511   0.000065   0.939517   0.008463
     H  188   0.006031   0.000231   0.003408   0.000774   0.000085   0.001385
     H  189   0.000801   0.000028   0.000224   0.003826   0.000108   0.000359
     H  190   0.000023   0.000083   0.003964   0.009872   0.008345   0.949047
     H  191   0.000000   0.000000   0.000000   0.000000   0.000000   0.000000
     H  192   0.000000   0.000000   0.000000   0.000000   0.000000   0.000000
     H  193   0.000000   0.000000   0.000000   0.000001   0.000000   0.000000
1


                  C  7       C  8       C  9       C 10       C 11       C 12
 ------------------------------------------------------------------------------
     H  194   0.000011   0.000004   0.000195   0.002863   0.000015   0.000791
     H  195   0.000005   0.000040   0.000977   0.000132   0.000003   0.000002
     H  196   0.000012   0.000001   0.000004   0.000046   0.000001   0.000002
     H  197   0.000000   0.000000   0.000000   0.000001   0.000000   0.000000
     H  198   0.000000   0.000000   0.000000   0.000001   0.000000   0.000000
     H  199   0.000013   0.000001   0.000004   0.000048   0.000001   0.000002
     H  200   0.000000   0.000000   0.000000   0.000000   0.000000   0.000000
     H  201   0.000000   0.000000   0.000000   0.000000   0.000000   0.000000
     H  202   0.000000   0.000000   0.000000   0.000000   0.000000   0.000000
     H  203   0.000000   0.000000   0.000000   0.000000   0.000000   0.000000
     H  204   0.000000   0.000000   0.000000   0.000000   0.000000   0.000000
     H  205   0.000000   0.000000   0.000000   0.000000   0.000000   0.000000
     H  206   0.000000   0.000000   0.000000   0.000000   0.000000   0.000000
     H  207   0.000000   0.000000   0.000000   0.000000   0.000000   0.000000
     H  208   0.000000   0.000000   0.000000   0.000000   0.000000   0.000000
     H  209   0.000000   0.000000   0.000000   0.000000   0.000000   0.000000
     H  210   0.000000   0.000000   0.000000   0.000000   0.000000   0.000000
     H  211   0.000000   0.000000   0.000000   0.000000   0.000000   0.000000
     H  212   0.000000   0.000000   0.000000   0.000000   0.000000   0.000000
     H  213   0.000000   0.000000   0.000000   0.000000   0.000000   0.000000
     H  214   0.000000   0.000000   0.000000   0.000000   0.000000   0.000000
     H  215   0.000000   0.000000   0.000000   0.000000   0.000000   0.000000
     H  216   0.000000   0.000000   0.000000   0.000000   0.000000   0.000000
     H  217   0.000000   0.000000   0.000000   0.000000   0.000000   0.000000
     H  218   0.000000   0.000000   0.000000   0.000000   0.000000   0.000000
     H  219   0.000000   0.000000   0.000000   0.000000   0.000000   0.000000
     H  220   0.000000   0.000000   0.000000   0.000000   0.000000   0.000000
     H  221   0.000000   0.000000   0.000000   0.000000   0.000000   0.000000
     H  222   0.000000   0.000000   0.000000   0.000000   0.000000   0.000000
     H  223   0.968449   0.000000   0.000065   0.000053   0.000031   0.000086
     H  224   0.953485   0.000000   0.000092   0.000015   0.000018   0.000050
     H  225   0.000000   0.000000   0.000000   0.000000   0.000006   0.000000
     H  226   0.000000   0.000024   0.000002   0.000000   0.000360   0.000003
     H  227   0.000000   0.000000   0.000000   0.000000   0.000000   0.000000
     H  228   0.000000   0.000000   0.000000   0.000000   0.000000   0.000000
     H  229   0.000000   0.000000   0.000000   0.000000   0.000000   0.000000
     H  230   0.000000   0.000000   0.000000   0.000000   0.000000   0.000000
     H  231   0.000000   0.000000   0.000000   0.000000   0.000000   0.000000
     H  232   0.000000   0.000000   0.000000   0.000000   0.000000   0.000000
     H  233   0.000000   0.000000   0.000000   0.000000   0.000000   0.000000
     H  234   0.000000   0.000000   0.000000   0.000000   0.000000   0.000000
     H  235   0.000000   0.000000   0.000000   0.000000   0.000000   0.000000
     H  236   0.000000   0.000000   0.000000   0.000000   0.000000   0.000000
     H  237   0.000000   0.000000   0.000000   0.000000   0.000000   0.000000
     H  238   0.000000   0.000000   0.000000   0.000000   0.000000   0.000000
     H  239   0.000000   0.000000   0.000000   0.000000   0.000000   0.000000
     H  240   0.000000   0.000000   0.000000   0.000000   0.000000   0.000000
1


                  C  7       C  8       C  9       C 10       C 11       C 12
 ------------------------------------------------------------------------------
     H  241   0.000000   0.000000   0.000000   0.000000   0.000000   0.000000
     H  242   0.000000   0.000000   0.000000   0.000000   0.000000   0.000000
     H  243   0.000000   0.000000   0.000000   0.000000   0.000000   0.000000
     H  244   0.000000   0.000000   0.000000   0.000000   0.000000   0.000000
     H  245   0.000000   0.000000   0.000000   0.000000   0.000000   0.000000
     H  246   0.000000   0.000000   0.000000   0.000000   0.000000   0.000000
     H  247   0.000000   0.000000   0.000000   0.000000   0.000000   0.000000
     H  248   0.000000   0.000000   0.000000   0.000000   0.000000   0.000000
     H  249   0.000000   0.000000   0.000000   0.000000   0.000000   0.000000
     H  250   0.000000   0.000000   0.000000   0.000000   0.000000   0.000000
     H  251   0.000000   0.000000   0.000000   0.000000   0.000000   0.000000
     H  252   0.000000   0.000000   0.000000   0.000000   0.000000   0.000000
     H  253   0.000000   0.000000   0.000000   0.000000   0.000000   0.000000
     H  254   0.000000   0.000000   0.000000   0.000000   0.000000   0.000000
     H  255   0.000000   0.000000   0.000000   0.000000   0.000000   0.000000
     H  256   0.000000   0.000000   0.000000   0.000000   0.000000   0.000000
     H  257   0.000000   0.000000   0.000000   0.000000   0.000000   0.000000
     H  258   0.000000   0.000000   0.000000   0.000000   0.000000   0.000000
     H  259   0.000000   0.000000   0.000000   0.000000   0.000000   0.000000
     H  260   0.000000   0.000000   0.000000   0.000000   0.000000   0.000000
     H  261   0.000000   0.000000   0.000000   0.000000   0.000000   0.000000
     H  262   0.000000   0.000000   0.000000   0.000000   0.000000   0.000000
     H  263   0.000000   0.000000   0.000000   0.000000   0.000000   0.000000
     H  264   0.000000   0.000000   0.000000   0.000000   0.000000   0.000000
     H  265   0.000000   0.000000   0.000000   0.000000   0.000000   0.000000
     H  266   0.000000   0.000000   0.000000   0.000000   0.000000   0.000000
     H  267   0.000000   0.000000   0.000000   0.000000   0.000000   0.000000
     H  268   0.000000   0.000000   0.000000   0.000000   0.000000   0.000000
     H  269   0.000000   0.000000   0.000000   0.000000   0.000000   0.000000
     H  270   0.000000   0.000000   0.000000   0.000000   0.000000   0.000000
     H  271   0.000000   0.000000   0.000000   0.000000   0.000000   0.000000
     H  272   0.000000   0.000000   0.000000   0.000000   0.000000   0.000000
     H  273   0.000000   0.000000   0.000000   0.000000   0.000000   0.000000
     H  274   0.000000   0.000000   0.000000   0.000000   0.000000   0.000000
     H  275   0.000000   0.000000   0.000000   0.000000   0.000000   0.000000
     H  276   0.000007   0.000000   0.000000   0.000000   0.000000   0.000000
     H  277   0.000023   0.000001   0.000004   0.000001   0.000000   0.000000
     H  278   0.000015   0.000000   0.000000   0.000000   0.000000   0.000000
     H  279   0.000065   0.000000   0.000006   0.000000   0.000000   0.000000
     H  280   0.000000   0.000000   0.000000   0.000000   0.000000   0.000000
     H  281   0.000000   0.000000   0.000000   0.000000   0.000000   0.000000
     H  282   0.000000   0.000000   0.000000   0.000000   0.000000   0.000000
     H  283   0.000000   0.000000   0.000000   0.000000   0.000000   0.000000
     H  284   0.000000   0.000000   0.000000   0.000000   0.000000   0.000000
1


                  C 13       C 14       C 15       C 16       C 17       C 18
 ------------------------------------------------------------------------------
     C   13   3.961903
     C   14   1.045295   3.924348
     C   15   0.000021   0.000633   3.923466
     C   16   0.000212   0.003089   1.365751   3.946998
     C   17   0.000017   0.000616   0.014497   1.373749   3.924431
     C   18   0.000464   0.007378   1.420638   0.015119   0.102065   3.916000
     C   19   0.000496   0.008069   0.103508   0.014910   1.412508   0.946816
     C   20   0.003040   0.017716   0.027513   0.121915   0.027714   1.360277
     C   21   0.000004   0.000188   0.007194   0.998780   0.007804   0.004614
     C   22   0.000006   0.000098   0.004907   0.006878   0.005559   0.000280
     C   23   0.008099   1.010044   0.000218   0.001215   0.000154   0.024959
     C   24   0.001984   0.007559   0.000219   0.001014   0.000356   0.003966
     C   25   0.000706   0.060822   0.000017   0.000415   0.000042   0.000469
     C   26   0.000239   0.020836   0.000301   0.000148   0.000349   0.000179
     C   27   0.000053   0.004483   0.000058   0.000099   0.000060   0.000040
     C   28   0.005786   0.501797   0.000068   0.003108   0.000080   0.003850
     C   29   0.000736   0.063910   0.000010   0.000415   0.000011   0.000502
     C   30   0.000055   0.004747   0.000182   0.003627   0.001969   0.000137
     C   31   0.000019   0.000963   0.017208   0.006891   0.016534   0.000819
     C   32   0.000000   0.000000   0.000001   0.000009   0.000000   0.000000
     C   33   0.000000   0.000001   0.000002   0.000034   0.000002   0.000000
     C   34   0.000000   0.000004   0.000002   0.000024   0.000012   0.000001
     C   35   0.000000   0.000000   0.000001   0.000005   0.000001   0.000000
     C   36   0.000000   0.000001   0.000002   0.000024   0.000006   0.000000
     C   37   0.000000   0.000032   0.000086   0.000023   0.000143   0.000005
     C   38   0.000004   0.000379   0.000014   0.000031   0.000028   0.000008
     C   39   0.000006   0.000502   0.000000   0.000003   0.000000   0.000004
     C   40   0.000000   0.000025   0.000000   0.000000   0.000000   0.000000
     C   41   0.000000   0.000013   0.000000   0.000000   0.000000   0.000000
     C   42   0.000000   0.000035   0.000000   0.000000   0.000000   0.000000
     C   43   0.000000   0.000001   0.000000   0.000000   0.000000   0.000000
     C   44   0.000000   0.000017   0.000000   0.000001   0.000001   0.000000
     C   45   0.000000   0.000004   0.000003   0.000002   0.000003   0.000000
     C   46   0.000000   0.000000   0.000000   0.000000   0.000000   0.000000
     C   47   0.000000   0.000000   0.000000   0.000000   0.000000   0.000000
     C   48   0.000000   0.000000   0.000000   0.000000   0.000000   0.000000
     C   49   0.000000   0.000000   0.000000   0.000000   0.000000   0.000000
     C   50   0.000000   0.000000   0.000000   0.000000   0.000000   0.000000
     C   51   0.000000   0.000001   0.000000   0.000000   0.000000   0.000000
     C   52   0.000000   0.000018   0.000000   0.000000   0.000001   0.000000
     C   53   0.000000   0.000000   0.000000   0.000000   0.000000   0.000000
     C   54   0.000000   0.000000   0.000000   0.000000   0.000000   0.000000
     C   55   0.000000   0.000001   0.000000   0.000000   0.000000   0.000000
     C   56   0.000000   0.000000   0.000000   0.000000   0.000000   0.000000
     C   57   0.000000   0.000000   0.000000   0.000000   0.000000   0.000000
     C   58   0.000000   0.000000   0.000000   0.000000   0.000000   0.000000
1


                  C 13       C 14       C 15       C 16       C 17       C 18
 ------------------------------------------------------------------------------
     C   59   0.000000   0.000000   0.000000   0.000000   0.000000   0.000000
     C   60   0.000000   0.000000   0.000000   0.000000   0.000000   0.000000
     C   61   0.000000   0.000000   0.000000   0.000000   0.000000   0.000000
     C   62   0.000000   0.000000   0.000000   0.000000   0.000000   0.000000
     C   63   0.000000   0.000000   0.000000   0.000000   0.000000   0.000000
     C   64   0.000000   0.000000   0.000000   0.000000   0.000000   0.000000
     C   65   0.000000   0.000000   0.000000   0.000000   0.000000   0.000000
     C   66   0.000000   0.000000   0.000000   0.000000   0.000000   0.000000
     C   67   0.000000   0.000000   0.000000   0.000000   0.000000   0.000000
     C   68   0.000000   0.000000   0.000000   0.000000   0.000000   0.000000
     C   69   0.000000   0.000000   0.000000   0.000000   0.000000   0.000000
     C   70   0.000000   0.000000   0.000000   0.000000   0.000000   0.000000
     C   71   0.000003   0.000000   0.000000   0.000000   0.000000   0.000000
     C   72   0.000000   0.000000   0.000000   0.000000   0.000000   0.000000
     C   73   0.000000   0.000000   0.000000   0.000000   0.000000   0.000000
     C   74   0.000000   0.000000   0.000000   0.000000   0.000000   0.000000
     C   75   0.000000   0.000000   0.000000   0.000000   0.000000   0.000000
     C   76   0.000000   0.000000   0.000000   0.000000   0.000000   0.000000
     C   77   0.000000   0.000000   0.000000   0.000000   0.000000   0.000000
     C   78   0.000000   0.000000   0.000000   0.000000   0.000000   0.000000
     C   79   0.000000   0.000000   0.000000   0.000000   0.000000   0.000000
     C   80   0.000000   0.000001   0.000000   0.000000   0.000000   0.000000
     C   81   0.000000   0.000001   0.000000   0.000000   0.000000   0.000000
     C   82   0.000000   0.000005   0.000000   0.000000   0.000000   0.000000
     C   83   0.000000   0.000005   0.000000   0.000000   0.000000   0.000000
     C   84   0.000000   0.000000   0.000000   0.000000   0.000000   0.000000
     C   85   0.000001   0.000089   0.000000   0.000000   0.000000   0.000001
     C   86   0.000000   0.000005   0.000000   0.000000   0.000000   0.000000
     C   87   0.000000   0.000006   0.000000   0.000000   0.000000   0.000000
     C   88   0.000000   0.000001   0.000000   0.000001   0.000000   0.000000
     C   89   0.000000   0.000000   0.000018   0.000055   0.000005   0.000001
     C   90   0.000000   0.000007   0.000000   0.000000   0.000000   0.000000
     C   91   0.000013   0.000040   0.000003   0.000002   0.000001   0.000003
     C   92   0.000000   0.000000   0.000000   0.000000   0.000000   0.000000
     C   93   0.000000   0.000000   0.000000   0.000000   0.000000   0.000000
     C   94   0.000000   0.000000   0.000000   0.000000   0.000000   0.000000
     C   95   0.000000   0.000000   0.000000   0.000000   0.000000   0.000000
     C   96   0.000000   0.000000   0.000000   0.000000   0.000000   0.000000
     C   97   0.000000   0.000000   0.000000   0.000000   0.000000   0.000000
     C   98   0.000000   0.000000   0.000000   0.000001   0.000000   0.000000
     C   99   0.000000   0.000000   0.000006   0.000000   0.000000   0.000000
     C  100   0.000000   0.000000   0.000001   0.000000   0.000000   0.000000
     C  101   0.000000   0.000000   0.000001   0.000000   0.000000   0.000000
     C  102   0.000000   0.000000   0.000044   0.000001   0.000000   0.000000
     C  103   0.000000   0.000000   0.000000   0.000000   0.000000   0.000000
     C  104   0.000000   0.000000   0.000000   0.000000   0.000000   0.000000
     C  105   0.000000   0.000002   0.000000   0.000000   0.000000   0.000000
1


                  C 13       C 14       C 15       C 16       C 17       C 18
 ------------------------------------------------------------------------------
     C  106   0.000009   0.000739   0.000001   0.000006   0.000000   0.000006
     C  107   0.000009   0.000750   0.000000   0.000005   0.000000   0.000006
     C  108   0.000000   0.000014   0.000000   0.000000   0.000000   0.000000
     C  109   0.000012   0.001034   0.000008   0.000007   0.000000   0.000009
     C  110   0.000001   0.000083   0.000000   0.000000   0.000000   0.000001
     C  111   0.000000   0.000007   0.000000   0.000000   0.000000   0.000000
     C  112   0.000000   0.000002   0.000000   0.000000   0.000000   0.000000
     C  113   0.000000   0.000000   0.000000   0.000000   0.000000   0.000000
     C  114   0.000000   0.000000   0.000000   0.000000   0.000000   0.000000
     C  115   0.000000   0.000000   0.000000   0.000000   0.000000   0.000000
     C  116   0.000000   0.000000   0.000000   0.000000   0.000000   0.000000
     C  117   0.000000   0.000000   0.000000   0.000000   0.000000   0.000000
     C  118   0.000000   0.000000   0.000000   0.000000   0.000000   0.000000
     C  119   0.000000   0.000000   0.000000   0.000000   0.000000   0.000000
     C  120   0.000000   0.000000   0.000000   0.000000   0.000000   0.000000
     C  121   0.000000   0.000000   0.000000   0.000000   0.000000   0.000000
     C  122   0.000000   0.000000   0.000000   0.000000   0.000000   0.000000
     C  123   0.000000   0.000000   0.000000   0.000000   0.000000   0.000000
     C  124   0.000000   0.000000   0.000000   0.000000   0.000000   0.000000
     C  125   0.000000   0.000000   0.000000   0.000000   0.000000   0.000000
     C  126   0.000000   0.000000   0.000000   0.000000   0.000000   0.000000
     C  127   0.000000   0.000000   0.000000   0.000000   0.000000   0.000000
     C  128   0.000000   0.000000   0.000000   0.000000   0.000000   0.000000
     C  129   0.000000   0.000003   0.000000   0.000000   0.000000   0.000000
     C  130   0.000000   0.000000   0.000000   0.000000   0.000000   0.000000
     C  131   0.000000   0.000000   0.000000   0.000000   0.000000   0.000000
     C  132   0.000000   0.000000   0.000000   0.000000   0.000000   0.000000
     C  133   0.000000   0.000000   0.000000   0.000000   0.000000   0.000000
     C  134   0.000000   0.000000   0.000000   0.000000   0.000000   0.000000
     C  135   0.000000   0.000000   0.000001   0.000001   0.000000   0.000000
     C  136   0.000000   0.000000   0.000001   0.000004   0.000001   0.000000
     C  137   0.000000   0.000000   0.000002   0.000004   0.000001   0.000000
     C  138   0.000000   0.000000   0.000002   0.000002   0.000000   0.000000
     C  139   0.000000   0.000003   0.000008   0.000051   0.000009   0.000002
     C  140   0.000000   0.000002   0.000066   0.000288   0.000102   0.000004
     C  141   0.000001   0.000053   0.000472   0.003558   0.000508   0.000067
     C  142   0.000000   0.000007   0.000001   0.000000   0.000000   0.000001
     C  143   0.000001   0.000003   0.000002   0.000000   0.000000   0.000000
     C  144   0.000010   0.000211   0.000004   0.000003   0.000000   0.000009
     C  145   0.000000   0.000003   0.000003   0.000000   0.000000   0.000000
     C  146   0.000002   0.000014   0.000142   0.000010   0.000003   0.000019
     C  147   0.000096   0.000458   0.000021   0.000012   0.000007   0.000030
     C  148   0.000005   0.000148   0.000000   0.000002   0.000000   0.000009
     C  149   0.000001   0.000076   0.000001   0.000000   0.000001   0.000008
     C  150   0.000003   0.000060   0.000003   0.000005   0.000001   0.000012
     C  151   0.000051   0.000769   0.000000   0.000000   0.000001   0.000008
     C  152   0.000001   0.000001   0.000000   0.000000   0.000000   0.000000
1


                  C 13       C 14       C 15       C 16       C 17       C 18
 ------------------------------------------------------------------------------
     C  153   0.000002   0.000018   0.000000   0.000000   0.000000   0.000000
     C  154   0.000051   0.003512   0.000088   0.000011   0.000010   0.000310
     C  155   0.000246   0.006250   0.000008   0.000023   0.000002   0.000221
     C  156   0.000000   0.000000   0.000000   0.000000   0.000000   0.000000
     C  157   0.000000   0.000000   0.000000   0.000000   0.000000   0.000000
     C  158   0.000000   0.000000   0.000000   0.000000   0.000000   0.000000
     C  159   0.000000   0.000001   0.000000   0.000000   0.000000   0.000000
     C  160   0.000000   0.000001   0.000000   0.000000   0.000000   0.000000
     C  161   0.000000   0.000000   0.000000   0.000000   0.000000   0.000000
     C  162   0.000000   0.000000   0.000000   0.000000   0.000000   0.000000
     N  163   0.003450   0.000593   0.000000   0.000001   0.000000   0.000003
     N  164   0.005675   0.000214   0.000000   0.000001   0.000000   0.000002
     N  165   0.001614   0.138486   0.000016   0.000883   0.000024   0.001081
     N  166   0.000000   0.000001   0.000000   0.000001   0.000000   0.000000
     N  167   0.000000   0.000019   0.000000   0.000000   0.000000   0.000000
     N  168   0.000000   0.000000   0.000000   0.000000   0.000000   0.000000
     N  169   0.000000   0.000000   0.000000   0.000000   0.000000   0.000000
     N  170   0.000000   0.000000   0.000000   0.000000   0.000000   0.000000
     N  171   0.000000   0.000000   0.000000   0.000000   0.000000   0.000000
     N  172   0.000000   0.000000   0.000000   0.000000   0.000000   0.000000
     N  173   0.000000   0.000000   0.000000   0.000000   0.000000   0.000000
     N  174   0.000000   0.000000   0.000004   0.000000   0.000000   0.000000
     N  175   0.000003   0.000265   0.000000   0.000002   0.000000   0.000002
     N  176   0.000000   0.000000   0.000000   0.000000   0.000000   0.000000
     N  177   0.000000   0.000000   0.000000   0.000000   0.000000   0.000000
     N  178   0.000000   0.000000   0.000000   0.000000   0.000000   0.000000
     N  179   0.000000   0.000000   0.000006   0.000001   0.000000   0.000000
     N  180   0.000001   0.000013   0.000003   0.000001   0.000000   0.000001
     N  181   0.000001   0.000033   0.000000   0.000000   0.000000   0.000003
     N  182   0.000000   0.000001   0.000000   0.000000   0.000000   0.000000
     H  183   0.000027   0.000010   0.000000   0.000000   0.000000   0.000000
     H  184   0.000006   0.000001   0.000000   0.000000   0.000000   0.000000
     H  185   0.001842   0.000250   0.000000   0.000000   0.000000   0.000000
     H  186   0.000373   0.000019   0.000000   0.000000   0.000000   0.000000
     H  187   0.000139   0.000003   0.000000   0.000000   0.000000   0.000000
     H  188   0.900827   0.014653   0.000022   0.000022   0.000032   0.000075
     H  189   0.007477   0.952772   0.000000   0.000020   0.000002   0.000260
     H  190   0.001069   0.000007   0.000000   0.000000   0.000000   0.000001
     H  191   0.000002   0.000029   0.954147   0.007313   0.003653   0.005446
     H  192   0.000000   0.000001   0.000648   0.001474   0.000040   0.000007
     H  193   0.000002   0.000034   0.003824   0.007436   0.954185   0.008288
     H  194   0.001945   0.001734   0.000283   0.000588   0.000223   0.006349
     H  195   0.000018   0.000049   0.000003   0.000071   0.000016   0.000160
     H  196   0.000036   0.003127   0.000001   0.000022   0.000001   0.000025
     H  197   0.000001   0.000037   0.000104   0.001001   0.001118   0.000017
     H  198   0.000001   0.000064   0.000345   0.006471   0.000153   0.000068
     H  199   0.000038   0.003266   0.000001   0.000016   0.000002   0.000029
1


                  C 13       C 14       C 15       C 16       C 17       C 18
 ------------------------------------------------------------------------------
     H  200   0.000000   0.000000   0.000000   0.000002   0.000000   0.000000
     H  201   0.000000   0.000000   0.000000   0.000000   0.000000   0.000000
     H  202   0.000000   0.000000   0.000000   0.000000   0.000000   0.000000
     H  203   0.000000   0.000001   0.000001   0.000001   0.000002   0.000000
     H  204   0.000000   0.000000   0.000000   0.000000   0.000000   0.000000
     H  205   0.000000   0.000002   0.000000   0.000000   0.000000   0.000000
     H  206   0.000000   0.000004   0.000000   0.000000   0.000000   0.000000
     H  207   0.000000   0.000005   0.000000   0.000000   0.000000   0.000000
     H  208   0.000000   0.000000   0.000000   0.000000   0.000000   0.000000
     H  209   0.000000   0.000000   0.000000   0.000000   0.000000   0.000000
     H  210   0.000000   0.000001   0.000000   0.000000   0.000000   0.000000
     H  211   0.000000   0.000000   0.000000   0.000000   0.000000   0.000000
     H  212   0.000000   0.000000   0.000000   0.000000   0.000000   0.000000
     H  213   0.000000   0.000000   0.000000   0.000000   0.000000   0.000000
     H  214   0.000000   0.000000   0.000000   0.000000   0.000000   0.000000
     H  215   0.000000   0.000000   0.000000   0.000000   0.000000   0.000000
     H  216   0.000000   0.000000   0.000000   0.000000   0.000000   0.000000
     H  217   0.000000   0.000000   0.000000   0.000000   0.000000   0.000000
     H  218   0.000000   0.000000   0.000000   0.000000   0.000000   0.000000
     H  219   0.000000   0.000000   0.000000   0.000000   0.000000   0.000000
     H  220   0.000000   0.000000   0.000000   0.000000   0.000000   0.000000
     H  221   0.000000   0.000000   0.000000   0.000000   0.000000   0.000000
     H  222   0.000000   0.000000   0.000000   0.000000   0.000000   0.000000
     H  223   0.007648   0.000097   0.000000   0.000000   0.000000   0.000000
     H  224   0.003456   0.001313   0.000000   0.000001   0.000000   0.000002
     H  225   0.000000   0.000000   0.000000   0.000000   0.000000   0.000000
     H  226   0.000000   0.000000   0.000000   0.000000   0.000000   0.000000
     H  227   0.000000   0.000000   0.000000   0.000000   0.000000   0.000000
     H  228   0.000000   0.000000   0.000000   0.000000   0.000000   0.000000
     H  229   0.000000   0.000000   0.000000   0.000000   0.000000   0.000000
     H  230   0.000000   0.000000   0.000000   0.000000   0.000000   0.000000
     H  231   0.000000   0.000000   0.000000   0.000000   0.000000   0.000000
     H  232   0.000000   0.000002   0.000000   0.000000   0.000000   0.000000
     H  233   0.000000   0.000000   0.000003   0.000002   0.000001   0.000000
     H  234   0.000000   0.000001   0.000000   0.000000   0.000000   0.000000
     H  235   0.000000   0.000000   0.000000   0.000000   0.000000   0.000000
     H  236   0.000000   0.000000   0.000000   0.000000   0.000000   0.000000
     H  237   0.000000   0.000000   0.000000   0.000000   0.000000   0.000000
     H  238   0.000000   0.000000   0.000000   0.000000   0.000000   0.000000
     H  239   0.000000   0.000000   0.000000   0.000000   0.000000   0.000000
     H  240   0.000000   0.000000   0.000000   0.000000   0.000000   0.000000
     H  241   0.000000   0.000000   0.000000   0.000000   0.000000   0.000000
     H  242   0.000000   0.000000   0.000000   0.000000   0.000000   0.000000
     H  243   0.000000   0.000000   0.000001   0.000000   0.000000   0.000000
     H  244   0.000000   0.000000   0.000000   0.000000   0.000000   0.000000
     H  245   0.000000   0.000000   0.000000   0.000000   0.000000   0.000000
     H  246   0.000000   0.000000   0.000000   0.000000   0.000000   0.000000
1


                  C 13       C 14       C 15       C 16       C 17       C 18
 ------------------------------------------------------------------------------
     H  247   0.000000   0.000025   0.000000   0.000000   0.000000   0.000000
     H  248   0.000000   0.000021   0.000000   0.000000   0.000000   0.000000
     H  249   0.000000   0.000026   0.000000   0.000000   0.000000   0.000000
     H  250   0.000000   0.000001   0.000000   0.000000   0.000000   0.000000
     H  251   0.000000   0.000000   0.000000   0.000000   0.000000   0.000000
     H  252   0.000000   0.000000   0.000000   0.000000   0.000000   0.000000
     H  253   0.000000   0.000000   0.000000   0.000000   0.000000   0.000000
     H  254   0.000000   0.000000   0.000000   0.000000   0.000000   0.000000
     H  255   0.000000   0.000000   0.000000   0.000000   0.000000   0.000000
     H  256   0.000000   0.000000   0.000000   0.000000   0.000000   0.000000
     H  257   0.000000   0.000000   0.000000   0.000000   0.000000   0.000000
     H  258   0.000000   0.000000   0.000000   0.000000   0.000000   0.000000
     H  259   0.000000   0.000000   0.000000   0.000000   0.000000   0.000000
     H  260   0.000000   0.000000   0.000000   0.000000   0.000000   0.000000
     H  261   0.000000   0.000000   0.000000   0.000000   0.000000   0.000000
     H  262   0.000000   0.000000   0.000000   0.000000   0.000000   0.000000
     H  263   0.000000   0.000000   0.000000   0.000000   0.000000   0.000000
     H  264   0.000000   0.000000   0.000000   0.000000   0.000000   0.000000
     H  265   0.000000   0.000000   0.000000   0.000000   0.000000   0.000000
     H  266   0.000000   0.000000   0.000000   0.000000   0.000000   0.000000
     H  267   0.000000   0.000000   0.000000   0.000000   0.000000   0.000000
     H  268   0.000000   0.000000   0.000000   0.000000   0.000000   0.000000
     H  269   0.000000   0.000000   0.000000   0.000000   0.000000   0.000000
     H  270   0.000000   0.000000   0.000000   0.000000   0.000000   0.000000
     H  271   0.000000   0.000001   0.000006   0.000023   0.000006   0.000001
     H  272   0.000000   0.000000   0.000007   0.000020   0.000014   0.000002
     H  273   0.000000   0.000003   0.000000   0.000000   0.000000   0.000000
     H  274   0.000000   0.000000   0.000000   0.000000   0.000000   0.000000
     H  275   0.000000   0.000000   0.000055   0.000001   0.000001   0.000036
     H  276   0.000000   0.000001   0.000000   0.000000   0.000000   0.000000
     H  277   0.000016   0.000182   0.000005   0.000009   0.000003   0.000628
     H  278   0.000000   0.000001   0.000000   0.000000   0.000000   0.000000
     H  279   0.000002   0.000134   0.000000   0.000000   0.000000   0.000000
     H  280   0.000000   0.000000   0.000000   0.000000   0.000000   0.000000
     H  281   0.000000   0.000000   0.000000   0.000000   0.000000   0.000000
     H  282   0.000000   0.000000   0.000000   0.000000   0.000000   0.000000
     H  283   0.000000   0.000000   0.000000   0.000000   0.000000   0.000000
     H  284   0.000000   0.000000   0.000000   0.000000   0.000000   0.000000
1


                  C 19       C 20       C 21       C 22       C 23       C 24
 ------------------------------------------------------------------------------
     C   19   3.913052
     C   20   1.366300   3.914571
     C   21   0.004808   0.001486   3.963238
     C   22   0.000198   0.001902   1.028347   3.953741
     C   23   0.023506   0.947731   0.000208   0.000007   3.957224
     C   24   0.006219   0.003200   0.000007   0.000020   0.935215   3.943199
     C   25   0.000528   0.001350   0.000560   0.000052   0.000034   0.002065
     C   26   0.000199   0.000555   0.013944   0.000069   0.000012   0.000705
     C   27   0.000049   0.000121   0.002454   0.000056   0.000002   0.000157
     C   28   0.004239   0.011071   0.000242   0.000101   0.000282   0.017051
     C   29   0.000543   0.001417   0.000044   0.000012   0.000036   0.002183
     C   30   0.000356   0.000234   0.006431   0.006560   0.000005   0.000162
     C   31   0.000715   0.005090   1.847081   0.005370   0.000011   0.000108
     C   32   0.000000   0.000000   0.000020   0.000004   0.000000   0.000000
     C   33   0.000001   0.000001   0.000025   0.000018   0.000000   0.000000
     C   34   0.000003   0.000002   0.000044   0.000019   0.000000   0.000000
     C   35   0.000000   0.000000   0.000004   0.000006   0.000000   0.000000
     C   36   0.000001   0.000001   0.000046   0.000015   0.000000   0.000000
     C   37   0.000006   0.000042   0.006289   0.000208   0.000000   0.000001
     C   38   0.000004   0.000016   0.000547   0.000069   0.000000   0.000013
     C   39   0.000004   0.000011   0.000000   0.000000   0.000000   0.000017
     C   40   0.000000   0.000001   0.000000   0.000000   0.000000   0.000001
     C   41   0.000000   0.000000   0.000000   0.000000   0.000000   0.000000
     C   42   0.000000   0.000001   0.000000   0.000000   0.000000   0.000001
     C   43   0.000000   0.000000   0.000001   0.000000   0.000000   0.000000
     C   44   0.000000   0.000000   0.000016   0.000002   0.000000   0.000001
     C   45   0.000000   0.000002   0.000138   0.000011   0.000000   0.000000
     C   46   0.000000   0.000000   0.000000   0.000000   0.000000   0.000000
     C   47   0.000000   0.000000   0.000000   0.000000   0.000000   0.000000
     C   48   0.000000   0.000000   0.000000   0.000000   0.000000   0.000000
     C   49   0.000000   0.000000   0.000000   0.000000   0.000000   0.000000
     C   50   0.000000   0.000000   0.000000   0.000000   0.000000   0.000000
     C   51   0.000000   0.000000   0.000000   0.000000   0.000000   0.000000
     C   52   0.000000   0.000001   0.000004   0.000000   0.000000   0.000001
     C   53   0.000000   0.000000   0.000000   0.000000   0.000000   0.000000
     C   54   0.000000   0.000000   0.000000   0.000000   0.000000   0.000000
     C   55   0.000000   0.000000   0.000000   0.000000   0.000000   0.000000
     C   56   0.000000   0.000000   0.000000   0.000000   0.000000   0.000000
     C   57   0.000000   0.000000   0.000000   0.000000   0.000000   0.000000
     C   58   0.000000   0.000000   0.000000   0.000000   0.000000   0.000000
     C   59   0.000000   0.000000   0.000000   0.000000   0.000000   0.000000
     C   60   0.000000   0.000000   0.000000   0.000000   0.000000   0.000000
     C   61   0.000000   0.000000   0.000000   0.000000   0.000000   0.000000
     C   62   0.000000   0.000000   0.000000   0.000000   0.000000   0.000000
     C   63   0.000000   0.000000   0.000000   0.000000   0.000000   0.000000
     C   64   0.000000   0.000000   0.000000   0.000000   0.000000   0.000000
1


                  C 19       C 20       C 21       C 22       C 23       C 24
 ------------------------------------------------------------------------------
     C   65   0.000000   0.000000   0.000000   0.000000   0.000000   0.000000
     C   66   0.000000   0.000000   0.000000   0.000000   0.000000   0.000000
     C   67   0.000000   0.000000   0.000000   0.000000   0.000000   0.000000
     C   68   0.000000   0.000000   0.000000   0.000000   0.000000   0.000000
     C   69   0.000000   0.000000   0.000000   0.000000   0.000000   0.000000
     C   70   0.000000   0.000000   0.000000   0.000000   0.000000   0.000000
     C   71   0.000000   0.000000   0.000000   0.000000   0.000000   0.000000
     C   72   0.000000   0.000000   0.000000   0.000000   0.000000   0.000000
     C   73   0.000000   0.000000   0.000000   0.000000   0.000000   0.000000
     C   74   0.000000   0.000000   0.000000   0.000000   0.000000   0.000000
     C   75   0.000000   0.000000   0.000000   0.000001   0.000001   0.000000
     C   76   0.000000   0.000000   0.000000   0.000000   0.000000   0.000001
     C   77   0.000000   0.000000   0.000000   0.000000   0.000000   0.000001
     C   78   0.000000   0.000000   0.000000   0.000000   0.000000   0.000001
     C   79   0.000000   0.000000   0.000000   0.000000   0.000000   0.000001
     C   80   0.000000   0.000000   0.000000   0.000000   0.000001   0.000012
     C   81   0.000000   0.000000   0.000000   0.000000   0.000013   0.000026
     C   82   0.000000   0.000000   0.000000   0.000025   0.000000   0.000000
     C   83   0.000000   0.000000   0.000002   0.000101   0.000002   0.000001
     C   84   0.000000   0.000000   0.000000   0.000017   0.000001   0.000000
     C   85   0.000001   0.000002   0.000000   0.000005   0.000003   0.000010
     C   86   0.000000   0.000000   0.000000   0.000002   0.000003   0.000002
     C   87   0.000000   0.000000   0.000000   0.000008   0.000026   0.000004
     C   88   0.000000   0.000000   0.000002   0.000367   0.000000   0.000000
     C   89   0.000001   0.000002   0.000329   0.015090   0.000000   0.000000
     C   90   0.000000   0.000001   0.000000   0.000000   0.000007   0.000129
     C   91   0.000018   0.000016   0.000000   0.000000   0.001163   0.000596
     C   92   0.000000   0.000000   0.000000   0.000009   0.000000   0.000000
     C   93   0.000000   0.000000   0.000000   0.000006   0.000000   0.000000
     C   94   0.000000   0.000000   0.000000   0.000001   0.000000   0.000000
     C   95   0.000000   0.000000   0.000000   0.000000   0.000000   0.000000
     C   96   0.000000   0.000000   0.000000   0.000000   0.000000   0.000000
     C   97   0.000000   0.000000   0.000001   0.000036   0.000000   0.000000
     C   98   0.000000   0.000000   0.000004   0.000262   0.000000   0.000000
     C   99   0.000000   0.000000   0.000000   0.000001   0.000000   0.000000
     C  100   0.000000   0.000000   0.000000   0.000000   0.000000   0.000000
     C  101   0.000000   0.000000   0.000000   0.000000   0.000000   0.000000
     C  102   0.000000   0.000000   0.000000   0.000000   0.000000   0.000001
     C  103   0.000000   0.000000   0.000000   0.000000   0.000000   0.000000
     C  104   0.000000   0.000000   0.000000   0.000014   0.000000   0.000000
     C  105   0.000000   0.000000   0.000000   0.000003   0.000000   0.000000
     C  106   0.000007   0.000017   0.000020   0.000000   0.000000   0.000026
     C  107   0.000006   0.000016   0.000003   0.000000   0.000000   0.000026
     C  108   0.000000   0.000000   0.000000   0.000000   0.000000   0.000001
     C  109   0.000009   0.000023   0.000005   0.000003   0.000001   0.000036
     C  110   0.000001   0.000002   0.000001   0.000000   0.000000   0.000003
     C  111   0.000000   0.000000   0.000000   0.000000   0.000000   0.000000
1


                  C 19       C 20       C 21       C 22       C 23       C 24
 ------------------------------------------------------------------------------
     C  112   0.000000   0.000000   0.000000   0.000001   0.000000   0.000000
     C  113   0.000000   0.000000   0.000000   0.000000   0.000000   0.000000
     C  114   0.000000   0.000000   0.000000   0.000000   0.000000   0.000000
     C  115   0.000000   0.000000   0.000000   0.000000   0.000000   0.000000
     C  116   0.000000   0.000000   0.000000   0.000000   0.000000   0.000000
     C  117   0.000000   0.000000   0.000000   0.000000   0.000000   0.000000
     C  118   0.000000   0.000000   0.000000   0.000000   0.000000   0.000000
     C  119   0.000000   0.000000   0.000000   0.000000   0.000000   0.000000
     C  120   0.000000   0.000000   0.000000   0.000000   0.000000   0.000000
     C  121   0.000000   0.000000   0.000000   0.000000   0.000000   0.000000
     C  122   0.000000   0.000000   0.000000   0.000000   0.000000   0.000000
     C  123   0.000000   0.000000   0.000000   0.000000   0.000000   0.000000
     C  124   0.000000   0.000000   0.000000   0.000000   0.000000   0.000000
     C  125   0.000000   0.000000   0.000000   0.000000   0.000000   0.000000
     C  126   0.000000   0.000000   0.000000   0.000000   0.000000   0.000000
     C  127   0.000000   0.000000   0.000000   0.000000   0.000000   0.000000
     C  128   0.000000   0.000000   0.000000   0.000000   0.000000   0.000000
     C  129   0.000000   0.000000   0.000000   0.000000   0.000000   0.000000
     C  130   0.000000   0.000000   0.000000   0.000000   0.000000   0.000000
     C  131   0.000000   0.000000   0.000000   0.000000   0.000000   0.000000
     C  132   0.000000   0.000000   0.000000   0.000000   0.000000   0.000000
     C  133   0.000000   0.000000   0.000000   0.000000   0.000000   0.000000
     C  134   0.000000   0.000000   0.000000   0.000000   0.000000   0.000000
     C  135   0.000000   0.000000   0.000015   0.000372   0.000000   0.000000
     C  136   0.000000   0.000000   0.000013   0.000886   0.000000   0.000000
     C  137   0.000000   0.000001   0.000066   0.000731   0.000000   0.000000
     C  138   0.000000   0.000000   0.000003   0.000666   0.000000   0.000000
     C  139   0.000001   0.000003   0.000115   0.022624   0.000000   0.000000
     C  140   0.000007   0.000037   0.007436   0.005535   0.000000   0.000000
     C  141   0.000047   0.000190   0.004806   1.881718   0.000002   0.000003
     C  142   0.000000   0.000002   0.000000   0.000000   0.000008   0.000365
     C  143   0.000003   0.000005   0.000000   0.000000   0.000099   0.000241
     C  144   0.000006   0.000063   0.000000   0.000001   0.000232   0.014613
     C  145   0.000001   0.000002   0.000000   0.000001   0.000013   0.000161
     C  146   0.000003   0.000007   0.000001   0.000028   0.000189   0.000249
     C  147   0.000123   0.000117   0.000001   0.000000   0.010041   0.013511
     C  148   0.000003   0.000028   0.000000   0.000000   0.000247   0.006107
     C  149   0.000008   0.000005   0.000000   0.000000   0.000292   0.009668
     C  150   0.000030   0.000033   0.000000   0.000000   0.001652   0.005503
     C  151   0.000006   0.000003   0.000000   0.000000   0.000165   0.008628
     C  152   0.000001   0.000000   0.000000   0.000000   0.000041   0.000192
     C  153   0.000000   0.000001   0.000000   0.000000   0.000007   0.000062
     C  154   0.000184   0.000493   0.000000   0.000000   0.007053   0.952952
     C  155   0.000139   0.001910   0.000002   0.000001   0.005218   0.977171
     C  156   0.000000   0.000000   0.000000   0.000000   0.000000   0.000005
     C  157   0.000000   0.000000   0.000000   0.000000   0.000000   0.000001
     C  158   0.000000   0.000000   0.000000   0.000001   0.000001   0.000000
1


                  C 19       C 20       C 21       C 22       C 23       C 24
 ------------------------------------------------------------------------------
     C  159   0.000000   0.000000   0.000000   0.000001   0.000005   0.000041
     C  160   0.000000   0.000000   0.000000   0.000006   0.000004   0.000003
     C  161   0.000000   0.000000   0.000000   0.000000   0.000000   0.000000
     C  162   0.000000   0.000000   0.000000   0.000000   0.000000   0.000000
     N  163   0.000003   0.000011   0.000000   0.000000   0.000021   0.000011
     N  164   0.000001   0.000001   0.000000   0.000000   0.000121   0.000083
     N  165   0.001167   0.003069   0.000115   0.000032   0.000076   0.004732
     N  166   0.000000   0.000000   0.000011   0.000000   0.000000   0.000000
     N  167   0.000000   0.000000   0.000000   0.000000   0.000000   0.000001
     N  168   0.000000   0.000000   0.000000   0.000000   0.000000   0.000000
     N  169   0.000000   0.000000   0.000000   0.000000   0.000000   0.000000
     N  170   0.000000   0.000000   0.000000   0.000000   0.000000   0.000000
     N  171   0.000000   0.000000   0.000000   0.000000   0.000000   0.000000
     N  172   0.000000   0.000000   0.000000   0.000000   0.000000   0.000000
     N  173   0.000000   0.000000   0.000000   0.000000   0.000000   0.000000
     N  174   0.000000   0.000000   0.000000   0.000000   0.000000   0.000000
     N  175   0.000002   0.000006   0.000000   0.000000   0.000000   0.000009
     N  176   0.000000   0.000000   0.000000   0.000000   0.000000   0.000000
     N  177   0.000000   0.000000   0.000000   0.000000   0.000000   0.000000
     N  178   0.000000   0.000000   0.000000   0.000000   0.000000   0.000000
     N  179   0.000000   0.000000   0.000043   0.000442   0.000000   0.000000
     N  180   0.000000   0.000002   0.000000   0.000001   0.000047   0.000377
     N  181   0.000003   0.000001   0.000000   0.000000   0.000071   0.003186
     N  182   0.000000   0.000000   0.000000   0.000002   0.000003   0.000005
     H  183   0.000000   0.000000   0.000000   0.000000   0.000001   0.000000
     H  184   0.000000   0.000000   0.000000   0.000000   0.000000   0.000000
     H  185   0.000000   0.000000   0.000000   0.000000   0.000020   0.000048
     H  186   0.000000   0.000000   0.000000   0.000000   0.000004   0.000001
     H  187   0.000000   0.000000   0.000000   0.000000   0.000001   0.000000
     H  188   0.000180   0.000397   0.000011   0.000004   0.000726   0.000209
     H  189   0.000049   0.000452   0.000000   0.000000   0.007347   0.000216
     H  190   0.000002   0.000000   0.000000   0.000000   0.000031   0.000000
     H  191   0.008306   0.000111   0.000594   0.000277   0.000200   0.000000
     H  192   0.000015   0.000007   0.005680   0.947268   0.000001   0.000000
     H  193   0.005433   0.000107   0.000553   0.000006   0.000198   0.000001
     H  194   0.002368   0.003900   0.000002   0.000010   0.954394   0.001377
     H  195   0.000581   0.003818   0.000002   0.000001   0.003889   0.953668
     H  196   0.000028   0.000071   0.000049   0.000001   0.000002   0.000108
     H  197   0.000015   0.000008   0.003608   0.000005   0.000000   0.000002
     H  198   0.000064   0.000079   0.004593   0.002893   0.000004   0.000000
     H  199   0.000030   0.000074   0.000388   0.000006   0.000002   0.000112
     H  200   0.000000   0.000000   0.000002   0.000001   0.000000   0.000000
     H  201   0.000000   0.000000   0.000000   0.000000   0.000000   0.000000
     H  202   0.000000   0.000000   0.000000   0.000000   0.000000   0.000000
     H  203   0.000000   0.000000   0.000034   0.000001   0.000000   0.000000
     H  204   0.000000   0.000000   0.000001   0.000000   0.000000   0.000000
     H  205   0.000000   0.000000   0.000000   0.000000   0.000000   0.000000
1


                  C 19       C 20       C 21       C 22       C 23       C 24
 ------------------------------------------------------------------------------
     H  206   0.000000   0.000000   0.000000   0.000000   0.000000   0.000000
     H  207   0.000000   0.000000   0.000000   0.000000   0.000000   0.000000
     H  208   0.000000   0.000000   0.000000   0.000000   0.000000   0.000000
     H  209   0.000000   0.000000   0.000001   0.000000   0.000000   0.000000
     H  210   0.000000   0.000000   0.000000   0.000000   0.000000   0.000000
     H  211   0.000000   0.000000   0.000000   0.000000   0.000000   0.000000
     H  212   0.000000   0.000000   0.000000   0.000000   0.000000   0.000000
     H  213   0.000000   0.000000   0.000001   0.000000   0.000000   0.000000
     H  214   0.000000   0.000000   0.000000   0.000000   0.000000   0.000000
     H  215   0.000000   0.000000   0.000000   0.000000   0.000000   0.000000
     H  216   0.000000   0.000000   0.000000   0.000000   0.000000   0.000000
     H  217   0.000000   0.000000   0.000000   0.000000   0.000000   0.000000
     H  218   0.000000   0.000000   0.000000   0.000000   0.000000   0.000000
     H  219   0.000000   0.000000   0.000000   0.000000   0.000000   0.000000
     H  220   0.000000   0.000000   0.000000   0.000000   0.000000   0.000000
     H  221   0.000000   0.000000   0.000000   0.000000   0.000000   0.000000
     H  222   0.000000   0.000000   0.000000   0.000000   0.000000   0.000000
     H  223   0.000000   0.000001   0.000000   0.000000   0.000016   0.000003
     H  224   0.000002   0.000009   0.000000   0.000000   0.000020   0.000010
     H  225   0.000000   0.000000   0.000000   0.000000   0.000000   0.000000
     H  226   0.000000   0.000000   0.000000   0.000000   0.000000   0.000000
     H  227   0.000000   0.000000   0.000000   0.000000   0.000000   0.000000
     H  228   0.000000   0.000000   0.000000   0.000000   0.000000   0.000000
     H  229   0.000000   0.000000   0.000000   0.000000   0.000000   0.000000
     H  230   0.000000   0.000000   0.000000   0.000000   0.000000   0.000001
     H  231   0.000000   0.000000   0.000000   0.000000   0.000000   0.000000
     H  232   0.000000   0.000000   0.000000   0.000002   0.000000   0.000000
     H  233   0.000000   0.000001   0.000077   0.000601   0.000000   0.000000
     H  234   0.000000   0.000000   0.000000   0.000000   0.000000   0.000000
     H  235   0.000000   0.000000   0.000000   0.000001   0.000000   0.000000
     H  236   0.000000   0.000000   0.000000   0.000000   0.000001   0.000032
     H  237   0.000000   0.000000   0.000000   0.000000   0.000000   0.000000
     H  238   0.000000   0.000000   0.000000   0.000000   0.000000   0.000000
     H  239   0.000000   0.000000   0.000000   0.000000   0.000000   0.000000
     H  240   0.000000   0.000000   0.000000   0.000000   0.000000   0.000000
     H  241   0.000000   0.000000   0.000000   0.000000   0.000000   0.000000
     H  242   0.000000   0.000000   0.000000   0.000000   0.000000   0.000000
     H  243   0.000000   0.000000   0.000000   0.000000   0.000000   0.000000
     H  244   0.000000   0.000000   0.000000   0.000002   0.000000   0.000000
     H  245   0.000000   0.000000   0.000000   0.000001   0.000000   0.000000
     H  246   0.000000   0.000000   0.000000   0.000000   0.000000   0.000000
     H  247   0.000000   0.000001   0.000000   0.000000   0.000000   0.000001
     H  248   0.000000   0.000000   0.000000   0.000000   0.000000   0.000001
     H  249   0.000000   0.000001   0.000001   0.000002   0.000000   0.000001
     H  250   0.000000   0.000000   0.000000   0.000000   0.000000   0.000000
     H  251   0.000000   0.000000   0.000000   0.000000   0.000000   0.000000
     H  252   0.000000   0.000000   0.000000   0.000000   0.000000   0.000000
1


                  C 19       C 20       C 21       C 22       C 23       C 24
 ------------------------------------------------------------------------------
     H  253   0.000000   0.000000   0.000000   0.000000   0.000000   0.000000
     H  254   0.000000   0.000000   0.000000   0.000000   0.000000   0.000000
     H  255   0.000000   0.000000   0.000000   0.000000   0.000000   0.000000
     H  256   0.000000   0.000000   0.000000   0.000000   0.000000   0.000000
     H  257   0.000000   0.000000   0.000000   0.000000   0.000000   0.000000
     H  258   0.000000   0.000000   0.000000   0.000000   0.000000   0.000000
     H  259   0.000000   0.000000   0.000000   0.000000   0.000000   0.000000
     H  260   0.000000   0.000000   0.000000   0.000000   0.000000   0.000000
     H  261   0.000000   0.000000   0.000000   0.000000   0.000000   0.000000
     H  262   0.000000   0.000000   0.000000   0.000000   0.000000   0.000000
     H  263   0.000000   0.000000   0.000000   0.000000   0.000000   0.000000
     H  264   0.000000   0.000000   0.000000   0.000000   0.000000   0.000000
     H  265   0.000000   0.000000   0.000000   0.000000   0.000000   0.000000
     H  266   0.000000   0.000000   0.000000   0.000000   0.000000   0.000000
     H  267   0.000000   0.000000   0.000000   0.000000   0.000000   0.000000
     H  268   0.000000   0.000000   0.000000   0.000133   0.000000   0.000000
     H  269   0.000000   0.000000   0.000000   0.000015   0.000000   0.000000
     H  270   0.000000   0.000000   0.000001   0.000033   0.000000   0.000000
     H  271   0.000000   0.000003   0.000254   0.007533   0.000000   0.000000
     H  272   0.000002   0.000003   0.003051   0.005164   0.000000   0.000000
     H  273   0.000000   0.000000   0.000000   0.000000   0.000009   0.000106
     H  274   0.000000   0.000000   0.000000   0.000000   0.000000   0.000003
     H  275   0.000000   0.000001   0.000000   0.000000   0.000003   0.000017
     H  276   0.000000   0.000000   0.000000   0.000000   0.000002   0.000015
     H  277   0.000040   0.000287   0.000000   0.000000   0.002062   0.004114
     H  278   0.000000   0.000000   0.000000   0.000000   0.000000   0.000004
     H  279   0.000000   0.000001   0.000000   0.000000   0.000011   0.000112
     H  280   0.000000   0.000000   0.000000   0.000000   0.000000   0.000000
     H  281   0.000000   0.000000   0.000000   0.000000   0.000000   0.000000
     H  282   0.000000   0.000000   0.000000   0.000000   0.000000   0.000000
     H  283   0.000000   0.000000   0.000000   0.000000   0.000000   0.000000
     H  284   0.000000   0.000000   0.000000   0.000000   0.000000   0.000000
1


                  C 25       C 26       C 27       C 28       C 29       C 30
 ------------------------------------------------------------------------------
     C   25   3.948178
     C   26   1.467073   3.955113
     C   27   0.005677   1.334004   3.949964
     C   28   1.269839   0.007968   0.093619   3.694091
     C   29   0.124260   0.004677   1.466206   0.005876   3.948221
     C   30   0.007703   0.957926   0.008138   0.004183   0.004513   3.959138
     C   31   0.003249   0.003259   0.002509   0.000320   0.000088   0.990242
     C   32   0.000006   0.000010   0.000005   0.000000   0.000002   0.000040
     C   33   0.000161   0.000149   0.000260   0.000007   0.000040   0.004830
     C   34   0.000270   0.000645   0.000187   0.000016   0.000008   0.008357
     C   35   0.000061   0.000035   0.000041   0.000001   0.000002   0.002024
     C   36   0.000120   0.000078   0.000080   0.000004   0.000002   0.005046
     C   37   0.006708   0.003868   0.004824   0.000216   0.000115   0.958864
     C   38   0.008075   0.012273   0.000604   0.000331   0.000193   0.008402
     C   39   0.000018   0.000004   0.000011   0.000390   0.000035   0.000001
     C   40   0.000001   0.000001   0.000000   0.000007   0.000002   0.000001
     C   41   0.000000   0.000006   0.000000   0.000002   0.000001   0.000006
     C   42   0.000002   0.000004   0.000009   0.000094   0.000036   0.000000
     C   43   0.000000   0.000011   0.000000   0.000002   0.000001   0.000017
     C   44   0.000009   0.000373   0.000013   0.000005   0.000005   0.000255
     C   45   0.000265   0.000042   0.000054   0.000012   0.000005   0.006316
     C   46   0.000001   0.000000   0.000000   0.000000   0.000000   0.000000
     C   47   0.000000   0.000001   0.000000   0.000000   0.000000   0.000001
     C   48   0.000000   0.000000   0.000000   0.000000   0.000000   0.000000
     C   49   0.000000   0.000000   0.000000   0.000000   0.000000   0.000000
     C   50   0.000000   0.000000   0.000000   0.000000   0.000000   0.000000
     C   51   0.000003   0.000014   0.000002   0.000000   0.000000   0.000021
     C   52   0.000062   0.000368   0.000028   0.000003   0.000006   0.000294
     C   53   0.000000   0.000001   0.000000   0.000000   0.000000   0.000001
     C   54   0.000000   0.000000   0.000000   0.000000   0.000000   0.000000
     C   55   0.000001   0.000012   0.000001   0.000000   0.000000   0.000009
     C   56   0.000000   0.000000   0.000000   0.000000   0.000000   0.000000
     C   57   0.000000   0.000001   0.000000   0.000000   0.000000   0.000001
     C   58   0.000000   0.000000   0.000000   0.000000   0.000000   0.000000
     C   59   0.000000   0.000001   0.000000   0.000000   0.000000   0.000001
     C   60   0.000000   0.000000   0.000000   0.000000   0.000000   0.000000
     C   61   0.000000   0.000000   0.000000   0.000000   0.000000   0.000000
     C   62   0.000000   0.000000   0.000000   0.000000   0.000000   0.000000
     C   63   0.000000   0.000000   0.000000   0.000000   0.000000   0.000000
     C   64   0.000000   0.000000   0.000000   0.000000   0.000000   0.000000
     C   65   0.000000   0.000000   0.000000   0.000000   0.000000   0.000000
     C   66   0.000000   0.000000   0.000000   0.000000   0.000000   0.000000
     C   67   0.000000   0.000000   0.000000   0.000001   0.000000   0.000000
     C   68   0.000000   0.000000   0.000000   0.000000   0.000000   0.000000
     C   69   0.000000   0.000000   0.000000   0.000000   0.000000   0.000000
     C   70   0.000000   0.000000   0.000000   0.000000   0.000000   0.000000
1


                  C 25       C 26       C 27       C 28       C 29       C 30
 ------------------------------------------------------------------------------
     C   71   0.000000   0.000000   0.000000   0.000000   0.000000   0.000000
     C   72   0.000000   0.000000   0.000000   0.000000   0.000000   0.000000
     C   73   0.000000   0.000000   0.000000   0.000000   0.000000   0.000000
     C   74   0.000000   0.000000   0.000000   0.000000   0.000000   0.000000
     C   75   0.000002   0.000001   0.000000   0.000013   0.000002   0.000000
     C   76   0.000000   0.000000   0.000000   0.000001   0.000000   0.000000
     C   77   0.000000   0.000000   0.000000   0.000000   0.000000   0.000000
     C   78   0.000000   0.000000   0.000000   0.000001   0.000000   0.000000
     C   79   0.000000   0.000000   0.000000   0.000000   0.000000   0.000000
     C   80   0.000000   0.000000   0.000000   0.000000   0.000000   0.000000
     C   81   0.000000   0.000000   0.000000   0.000004   0.000000   0.000000
     C   82   0.000000   0.000000   0.000000   0.000000   0.000000   0.000000
     C   83   0.000000   0.000000   0.000000   0.000002   0.000000   0.000000
     C   84   0.000000   0.000000   0.000000   0.000000   0.000000   0.000000
     C   85   0.000001   0.000000   0.000000   0.000009   0.000001   0.000000
     C   86   0.000000   0.000000   0.000000   0.000001   0.000000   0.000000
     C   87   0.000001   0.000000   0.000000   0.000008   0.000001   0.000000
     C   88   0.000000   0.000001   0.000000   0.000000   0.000000   0.000001
     C   89   0.000001   0.000011   0.000001   0.000000   0.000000   0.000019
     C   90   0.000000   0.000000   0.000000   0.000003   0.000000   0.000000
     C   91   0.000035   0.000012   0.000003   0.000288   0.000037   0.000003
     C   92   0.000000   0.000000   0.000000   0.000000   0.000000   0.000000
     C   93   0.000000   0.000000   0.000000   0.000000   0.000000   0.000000
     C   94   0.000000   0.000000   0.000000   0.000000   0.000000   0.000000
     C   95   0.000000   0.000000   0.000000   0.000000   0.000000   0.000000
     C   96   0.000000   0.000000   0.000000   0.000000   0.000000   0.000000
     C   97   0.000000   0.000000   0.000001   0.000000   0.000000   0.000000
     C   98   0.000000   0.000000   0.000000   0.000000   0.000000   0.000001
     C   99   0.000000   0.000000   0.000000   0.000000   0.000000   0.000000
     C  100   0.000000   0.000000   0.000000   0.000000   0.000000   0.000000
     C  101   0.000000   0.000000   0.000000   0.000000   0.000000   0.000000
     C  102   0.000000   0.000000   0.000000   0.000000   0.000000   0.000000
     C  103   0.000000   0.000000   0.000000   0.000000   0.000000   0.000000
     C  104   0.000003   0.000000   0.000005   0.000000   0.000000   0.000000
     C  105   0.000023   0.000000   0.000043   0.000000   0.000006   0.000000
     C  106   0.000065   0.004578   0.009364   0.007662   1.017020   0.000320
     C  107   0.006401   0.000303   0.016944   0.000508   0.005697   0.000064
     C  108   0.000003   0.000074   0.000361   0.000042   0.005012   0.000011
     C  109   0.006037   0.000248   0.021541   0.000402   0.005965   0.000027
     C  110   0.003842   0.000010   0.007762   0.000043   0.000073   0.000002
     C  111   0.000005   0.000000   0.000023   0.000001   0.000147   0.000000
     C  112   0.000093   0.000000   0.000177   0.000001   0.000005   0.000000
     C  113   0.000000   0.000000   0.000000   0.000000   0.000000   0.000000
     C  114   0.000001   0.000000   0.000002   0.000000   0.000000   0.000000
     C  115   0.000000   0.000000   0.000000   0.000000   0.000000   0.000000
     C  116   0.000000   0.000000   0.000000   0.000000   0.000000   0.000000
     C  117   0.000000   0.000000   0.000000   0.000000   0.000000   0.000000
1


                  C 25       C 26       C 27       C 28       C 29       C 30
 ------------------------------------------------------------------------------
     C  118   0.000006   0.000000   0.000012   0.000000   0.000005   0.000000
     C  119   0.000047   0.000000   0.000089   0.000001   0.000004   0.000000
     C  120   0.000000   0.000000   0.000000   0.000000   0.000000   0.000000
     C  121   0.000000   0.000000   0.000000   0.000000   0.000000   0.000000
     C  122   0.000000   0.000000   0.000000   0.000000   0.000000   0.000000
     C  123   0.000000   0.000000   0.000000   0.000000   0.000000   0.000000
     C  124   0.000000   0.000000   0.000000   0.000000   0.000000   0.000000
     C  125   0.000000   0.000000   0.000001   0.000000   0.000000   0.000000
     C  126   0.000002   0.000000   0.000004   0.000000   0.000001   0.000000
     C  127   0.000001   0.000000   0.000002   0.000000   0.000004   0.000000
     C  128   0.000001   0.000003   0.000023   0.000001   0.000013   0.000000
     C  129   0.000042   0.000003   0.000241   0.000002   0.000575   0.000000
     C  130   0.000000   0.000000   0.000001   0.000000   0.000000   0.000000
     C  131   0.000002   0.000000   0.000004   0.000000   0.000004   0.000000
     C  132   0.000018   0.000001   0.000033   0.000002   0.000015   0.000000
     C  133   0.000000   0.000000   0.000001   0.000000   0.000000   0.000000
     C  134   0.000000   0.000000   0.000001   0.000000   0.000000   0.000000
     C  135   0.000000   0.000002   0.000000   0.000000   0.000000   0.000000
     C  136   0.000000   0.000004   0.000000   0.000000   0.000000   0.000000
     C  137   0.000000   0.000003   0.000000   0.000000   0.000000   0.000001
     C  138   0.000000   0.000003   0.000000   0.000000   0.000000   0.000000
     C  139   0.000004   0.000078   0.000009   0.000002   0.000000   0.000003
     C  140   0.000001   0.000004   0.000001   0.000003   0.000000   0.000016
     C  141   0.000084   0.001775   0.000229   0.000038   0.000005   0.000305
     C  142   0.000001   0.000000   0.000000   0.000010   0.000001   0.000000
     C  143   0.000001   0.000000   0.000000   0.000012   0.000002   0.000000
     C  144   0.000022   0.000008   0.000002   0.000180   0.000023   0.000002
     C  145   0.000000   0.000000   0.000000   0.000003   0.000000   0.000000
     C  146   0.000006   0.000002   0.000000   0.000046   0.000006   0.000000
     C  147   0.000152   0.000052   0.000012   0.001256   0.000162   0.000012
     C  148   0.000010   0.000003   0.000001   0.000081   0.000010   0.000001
     C  149   0.000000   0.000000   0.000000   0.000003   0.000000   0.000000
     C  150   0.000005   0.000002   0.000000   0.000038   0.000005   0.000000
     C  151   0.000010   0.000003   0.000001   0.000079   0.000010   0.000001
     C  152   0.000000   0.000000   0.000000   0.000002   0.000000   0.000000
     C  153   0.000000   0.000000   0.000000   0.000002   0.000000   0.000000
     C  154   0.000019   0.000007   0.000001   0.000159   0.000020   0.000002
     C  155   0.000275   0.000094   0.000021   0.002269   0.000292   0.000022
     C  156   0.000000   0.000000   0.000000   0.000001   0.000000   0.000000
     C  157   0.000000   0.000000   0.000000   0.000002   0.000000   0.000000
     C  158   0.000001   0.000000   0.000000   0.000008   0.000001   0.000000
     C  159   0.000001   0.000000   0.000000   0.000008   0.000001   0.000000
     C  160   0.000007   0.000002   0.000001   0.000061   0.000008   0.000001
     C  161   0.000000   0.000000   0.000000   0.000000   0.000000   0.000000
     C  162   0.000000   0.000000   0.000001   0.000002   0.000001   0.000000
     N  163   0.000024   0.000008   0.000002   0.000197   0.000025   0.000002
     N  164   0.000009   0.000003   0.000001   0.000078   0.000010   0.000001
1


                  C 25       C 26       C 27       C 28       C 29       C 30
 ------------------------------------------------------------------------------
     N  165   0.010911   0.101367   0.014825   1.694718   1.216566   0.000441
     N  166   0.000006   0.000011   0.000006   0.000001   0.000004   0.000191
     N  167   0.000001   0.000002   0.000000   0.000002   0.000002   0.000004
     N  168   0.000000   0.000000   0.000000   0.000000   0.000000   0.000000
     N  169   0.000000   0.000001   0.000000   0.000000   0.000000   0.000001
     N  170   0.000000   0.000000   0.000000   0.000000   0.000000   0.000000
     N  171   0.000000   0.000000   0.000000   0.000000   0.000000   0.000000
     N  172   0.000000   0.000000   0.000000   0.000001   0.000000   0.000000
     N  173   0.000000   0.000000   0.000000   0.000000   0.000000   0.000000
     N  174   0.000000   0.000000   0.000000   0.000000   0.000000   0.000000
     N  175   0.000020   0.000027   0.000368   0.000154   0.005477   0.000003
     N  176   0.000000   0.000000   0.000000   0.000000   0.000000   0.000000
     N  177   0.000000   0.000000   0.000000   0.000000   0.000000   0.000000
     N  178   0.000000   0.000000   0.000002   0.000000   0.000005   0.000000
     N  179   0.000000   0.000002   0.000000   0.000000   0.000000   0.000000
     N  180   0.000003   0.000001   0.000000   0.000028   0.000004   0.000000
     N  181   0.000000   0.000000   0.000000   0.000002   0.000000   0.000000
     N  182   0.000003   0.000001   0.000000   0.000021   0.000003   0.000000
     H  183   0.000000   0.000000   0.000000   0.000004   0.000000   0.000000
     H  184   0.000000   0.000000   0.000000   0.000001   0.000000   0.000000
     H  185   0.000005   0.000002   0.000000   0.000039   0.000005   0.000000
     H  186   0.000004   0.000001   0.000000   0.000030   0.000004   0.000000
     H  187   0.000000   0.000000   0.000000   0.000002   0.000000   0.000000
     H  188   0.003492   0.001192   0.000255   0.028796   0.003640   0.000272
     H  189   0.000000   0.000000   0.000000   0.000003   0.000000   0.000000
     H  190   0.000001   0.000000   0.000000   0.000009   0.000001   0.000000
     H  191   0.000005   0.000004   0.000004   0.000036   0.000006   0.000008
     H  192   0.000002   0.000003   0.000011   0.000000   0.000000   0.000481
     H  193   0.000006   0.000004   0.000003   0.000032   0.000004   0.000086
     H  194   0.000025   0.000009   0.000002   0.000210   0.000027   0.000003
     H  195   0.000018   0.000006   0.000001   0.000146   0.000019   0.000001
     H  196   0.945106   0.006120   0.004411   0.004973   0.000147   0.001654
     H  197   0.003851   0.002710   0.004641   0.000084   0.000174   0.952473
     H  198   0.000084   0.000074   0.000223   0.000011   0.000005   0.006193
     H  199   0.003888   0.004854   0.943326   0.000474   0.004676   0.001709
     H  200   0.000002   0.000172   0.000119   0.000001   0.000002   0.000152
     H  201   0.000000   0.000001   0.000000   0.000000   0.000000   0.000002
     H  202   0.000000   0.000000   0.000000   0.000000   0.000000   0.000003
     H  203   0.000488   0.000043   0.000027   0.000025   0.000002   0.002630
     H  204   0.000001   0.000002   0.000000   0.000000   0.000000   0.000023
     H  205   0.000000   0.000000   0.000000   0.000000   0.000000   0.000000
     H  206   0.000000   0.000000   0.000000   0.000001   0.000000   0.000000
     H  207   0.000011   0.000007   0.000001   0.001619   0.000011   0.000001
     H  208   0.000001   0.000000   0.000001   0.000009   0.000001   0.000000
     H  209   0.000004   0.000004   0.000001   0.000000   0.000000   0.000035
     H  210   0.000078   0.000001   0.000001   0.000003   0.000000   0.000019
     H  211   0.000000   0.000000   0.000000   0.000000   0.000000   0.000000
1


                  C 25       C 26       C 27       C 28       C 29       C 30
 ------------------------------------------------------------------------------
     H  212   0.000000   0.000000   0.000000   0.000000   0.000000   0.000000
     H  213   0.000005   0.000005   0.000000   0.000000   0.000000   0.000030
     H  214   0.000000   0.000000   0.000000   0.000000   0.000000   0.000000
     H  215   0.000000   0.000000   0.000000   0.000000   0.000000   0.000000
     H  216   0.000000   0.000000   0.000000   0.000000   0.000000   0.000000
     H  217   0.000000   0.000000   0.000000   0.000000   0.000000   0.000000
     H  218   0.000000   0.000000   0.000000   0.000000   0.000000   0.000000
     H  219   0.000000   0.000000   0.000000   0.000000   0.000000   0.000000
     H  220   0.000000   0.000000   0.000000   0.000001   0.000000   0.000000
     H  221   0.000000   0.000000   0.000000   0.000000   0.000000   0.000000
     H  222   0.000000   0.000000   0.000000   0.000000   0.000000   0.000000
     H  223   0.000004   0.000001   0.000000   0.000035   0.000004   0.000000
     H  224   0.000003   0.000001   0.000000   0.000027   0.000003   0.000000
     H  225   0.000000   0.000000   0.000000   0.000000   0.000000   0.000000
     H  226   0.000000   0.000000   0.000000   0.000000   0.000000   0.000000
     H  227   0.000000   0.000000   0.000000   0.000000   0.000000   0.000000
     H  228   0.000000   0.000000   0.000000   0.000000   0.000000   0.000000
     H  229   0.000000   0.000000   0.000000   0.000000   0.000000   0.000000
     H  230   0.000000   0.000000   0.000000   0.000000   0.000000   0.000000
     H  231   0.000000   0.000000   0.000000   0.000000   0.000000   0.000000
     H  232   0.000000   0.000000   0.000000   0.000000   0.000000   0.000000
     H  233   0.000000   0.000000   0.000000   0.000000   0.000000   0.000000
     H  234   0.000000   0.000000   0.000000   0.000000   0.000000   0.000000
     H  235   0.000000   0.000000   0.000000   0.000000   0.000000   0.000000
     H  236   0.000000   0.000000   0.000000   0.000000   0.000000   0.000000
     H  237   0.000000   0.000000   0.000000   0.000000   0.000000   0.000000
     H  238   0.000000   0.000000   0.000000   0.000000   0.000000   0.000000
     H  239   0.000000   0.000000   0.000000   0.000000   0.000000   0.000000
     H  240   0.000000   0.000000   0.000000   0.000000   0.000000   0.000000
     H  241   0.000000   0.000000   0.000000   0.000000   0.000000   0.000000
     H  242   0.000000   0.000000   0.000000   0.000000   0.000000   0.000000
     H  243   0.000000   0.000000   0.000000   0.000000   0.000000   0.000000
     H  244   0.000001   0.000000   0.000001   0.000000   0.000000   0.000000
     H  245   0.000001   0.000000   0.000002   0.000000   0.000000   0.000000
     H  246   0.000000   0.000000   0.000000   0.000000   0.000000   0.000000
     H  247   0.000001   0.000008   0.000064   0.000009   0.000313   0.000002
     H  248   0.000009   0.000011   0.000058   0.000019   0.001493   0.000002
     H  249   0.000002   0.000039   0.000504   0.000035   0.001075   0.000001
     H  250   0.000005   0.000000   0.000011   0.000000   0.000002   0.000000
     H  251   0.000001   0.000000   0.000002   0.000000   0.000000   0.000000
     H  252   0.000000   0.000000   0.000000   0.000000   0.000000   0.000000
     H  253   0.000000   0.000000   0.000000   0.000000   0.000000   0.000000
     H  254   0.000001   0.000000   0.000002   0.000000   0.000000   0.000000
     H  255   0.000000   0.000000   0.000000   0.000000   0.000000   0.000000
     H  256   0.000000   0.000000   0.000000   0.000000   0.000000   0.000000
     H  257   0.000000   0.000000   0.000000   0.000000   0.000000   0.000000
     H  258   0.000000   0.000000   0.000000   0.000000   0.000000   0.000000
1


                  C 25       C 26       C 27       C 28       C 29       C 30
 ------------------------------------------------------------------------------
     H  259   0.000000   0.000000   0.000000   0.000000   0.000000   0.000000
     H  260   0.000000   0.000000   0.000000   0.000000   0.000000   0.000000
     H  261   0.000001   0.000000   0.000077   0.000005   0.001128   0.000000
     H  262   0.000000   0.000001   0.000015   0.000000   0.000007   0.000000
     H  263   0.000000   0.000000   0.000000   0.000000   0.000000   0.000000
     H  264   0.000000   0.000000   0.000000   0.000000   0.000000   0.000000
     H  265   0.000000   0.000000   0.000002   0.000001   0.000002   0.000000
     H  266   0.000000   0.000000   0.000000   0.000000   0.000000   0.000000
     H  267   0.000000   0.000000   0.000001   0.000000   0.000000   0.000000
     H  268   0.000000   0.000001   0.000000   0.000000   0.000000   0.000000
     H  269   0.000000   0.000000   0.000000   0.000000   0.000000   0.000000
     H  270   0.000000   0.000000   0.000000   0.000000   0.000000   0.000000
     H  271   0.000001   0.000022   0.000003   0.000000   0.000000   0.000005
     H  272   0.000000   0.000000   0.000003   0.000000   0.000000   0.000067
     H  273   0.000001   0.000000   0.000000   0.000005   0.000001   0.000000
     H  274   0.000000   0.000000   0.000000   0.000000   0.000000   0.000000
     H  275   0.000000   0.000000   0.000000   0.000000   0.000000   0.000000
     H  276   0.000000   0.000000   0.000000   0.000000   0.000000   0.000000
     H  277   0.000027   0.000009   0.000002   0.000224   0.000029   0.000002
     H  278   0.000000   0.000000   0.000000   0.000000   0.000000   0.000000
     H  279   0.000000   0.000000   0.000000   0.000001   0.000000   0.000000
     H  280   0.000000   0.000000   0.000000   0.000001   0.000000   0.000000
     H  281   0.000000   0.000000   0.000000   0.000000   0.000000   0.000000
     H  282   0.000000   0.000000   0.000000   0.000000   0.000000   0.000000
     H  283   0.000000   0.000000   0.000000   0.000001   0.000000   0.000000
     H  284   0.000000   0.000000   0.000000   0.000000   0.000000   0.000000
1


                  C 31       C 32       C 33       C 34       C 35       C 36
 ------------------------------------------------------------------------------
     C   31   3.948017
     C   32   0.000551   3.941440
     C   33   0.002104   1.427368   3.954817
     C   34   0.002626   0.004590   1.400639   3.964129
     C   35   0.000205   1.410083   0.006098   0.121914   3.945483
     C   36   0.001157   0.117496   0.006148   1.374596   0.004860   3.937843
     C   37   0.003603   0.004490   0.005881   0.990570   0.000117   0.005859
     C   38   0.003369   0.000660   0.014240   0.005756   0.002456   0.013458
     C   39   0.000000   0.000000   0.000000   0.000000   0.000000   0.000001
     C   40   0.000000   0.000000   0.000001   0.000000   0.000000   0.000004
     C   41   0.000001   0.000001   0.000008   0.000001   0.000002   0.000009
     C   42   0.000000   0.000000   0.000001   0.000001   0.000001   0.000046
     C   43   0.000004   0.000002   0.000030   0.000008   0.000009   0.000026
     C   44   0.000068   0.000023   0.000286   0.000039   0.000040   0.000359
     C   45   0.000387   0.000094   0.000887   0.004228   0.000215   0.001228
     C   46   0.000000   0.000000   0.000001   0.000000   0.000000   0.000000
     C   47   0.000000   0.000000   0.000004   0.000001   0.000000   0.000001
     C   48   0.000000   0.000007   0.000012   0.000006   0.000002   0.000002
     C   49   0.000000   0.000000   0.000000   0.000000   0.000000   0.000000
     C   50   0.000000   0.000011   0.000015   0.000001   0.000001   0.000000
     C   51   0.000001   0.000001   0.000006   0.000007   0.000000   0.000019
     C   52   0.000006   0.000021   0.000338   0.000038   0.000052   0.000239
     C   53   0.000000   0.000000   0.000001   0.000000   0.000000   0.000001
     C   54   0.000000   0.000000   0.000000   0.000000   0.000000   0.000000
     C   55   0.000000   0.000000   0.000008   0.000001   0.000001   0.000009
     C   56   0.000000   0.000000   0.000000   0.000000   0.000000   0.000000
     C   57   0.000000   0.000000   0.000000   0.000000   0.000000   0.000001
     C   58   0.000000   0.000000   0.000001   0.000000   0.000000   0.000001
     C   59   0.000000   0.000000   0.000000   0.000001   0.000000   0.000002
     C   60   0.000000   0.000000   0.000000   0.000000   0.000000   0.000000
     C   61   0.000000   0.000000   0.000000   0.000000   0.000000   0.000000
     C   62   0.000000   0.000000   0.000000   0.000000   0.000000   0.000000
     C   63   0.000000   0.000000   0.000000   0.000000   0.000000   0.000000
     C   64   0.000000   0.000000   0.000000   0.000000   0.000000   0.000000
     C   65   0.000000   0.000000   0.000000   0.000000   0.000000   0.000000
     C   66   0.000000   0.000000   0.000000   0.000000   0.000000   0.000000
     C   67   0.000000   0.000000   0.000000   0.000000   0.000000   0.000000
     C   68   0.000000   0.000000   0.000000   0.000000   0.000000   0.000000
     C   69   0.000000   0.000000   0.000000   0.000000   0.000000   0.000000
     C   70   0.000000   0.000000   0.000000   0.000000   0.000000   0.000000
     C   71   0.000000   0.000000   0.000000   0.000000   0.000000   0.000000
     C   72   0.000000   0.000000   0.000000   0.000000   0.000000   0.000000
     C   73   0.000000   0.000000   0.000000   0.000000   0.000000   0.000000
     C   74   0.000000   0.000000   0.000000   0.000000   0.000000   0.000000
     C   75   0.000000   0.000000   0.000000   0.000000   0.000000   0.000000
     C   76   0.000000   0.000000   0.000000   0.000000   0.000000   0.000000
1


                  C 31       C 32       C 33       C 34       C 35       C 36
 ------------------------------------------------------------------------------
     C   77   0.000000   0.000000   0.000000   0.000000   0.000000   0.000000
     C   78   0.000000   0.000000   0.000000   0.000000   0.000000   0.000000
     C   79   0.000000   0.000000   0.000000   0.000000   0.000000   0.000000
     C   80   0.000000   0.000000   0.000000   0.000000   0.000000   0.000000
     C   81   0.000000   0.000000   0.000000   0.000000   0.000000   0.000000
     C   82   0.000002   0.000000   0.000000   0.000000   0.000000   0.000000
     C   83   0.000010   0.000000   0.000000   0.000000   0.000000   0.000000
     C   84   0.000002   0.000000   0.000000   0.000000   0.000000   0.000000
     C   85   0.000000   0.000000   0.000000   0.000000   0.000000   0.000000
     C   86   0.000000   0.000000   0.000000   0.000000   0.000000   0.000000
     C   87   0.000001   0.000000   0.000000   0.000000   0.000000   0.000000
     C   88   0.000042   0.000000   0.000000   0.000000   0.000000   0.000000
     C   89   0.000565   0.000000   0.000000   0.000001   0.000000   0.000000
     C   90   0.000000   0.000000   0.000000   0.000000   0.000000   0.000000
     C   91   0.000001   0.000000   0.000000   0.000000   0.000000   0.000000
     C   92   0.000001   0.000000   0.000000   0.000000   0.000002   0.000000
     C   93   0.000001   0.000000   0.000000   0.000000   0.000000   0.000000
     C   94   0.000000   0.000000   0.000000   0.000000   0.000000   0.000000
     C   95   0.000000   0.000000   0.000000   0.000000   0.000000   0.000000
     C   96   0.000000   0.000000   0.000000   0.000000   0.000000   0.000000
     C   97   0.000001   0.000000   0.000000   0.000000   0.000000   0.000000
     C   98   0.000020   0.000000   0.000000   0.000000   0.000000   0.000000
     C   99   0.000000   0.000000   0.000000   0.000000   0.000000   0.000000
     C  100   0.000000   0.000000   0.000000   0.000000   0.000000   0.000000
     C  101   0.000000   0.000000   0.000000   0.000000   0.000001   0.000000
     C  102   0.000000   0.000000   0.000000   0.000000   0.000000   0.000000
     C  103   0.000000   0.000000   0.000000   0.000000   0.000000   0.000000
     C  104   0.000001   0.000000   0.000000   0.000000   0.000001   0.000001
     C  105   0.000001   0.000003   0.000009   0.000001   0.000089   0.000042
     C  106   0.000022   0.000000   0.000001   0.000002   0.000006   0.000004
     C  107   0.000002   0.000001   0.000002   0.000001   0.000008   0.000012
     C  108   0.000000   0.000018   0.000036   0.000038   0.000485   0.000379
     C  109   0.000043   0.000000   0.000004   0.000000   0.000001   0.000000
     C  110   0.000001   0.000001   0.000002   0.000001   0.000012   0.000008
     C  111   0.000000   0.000045   0.000018   0.000005   0.001520   0.000009
     C  112   0.000000   0.000001   0.000000   0.000000   0.000008   0.000001
     C  113   0.000000   0.000000   0.000000   0.000000   0.000001   0.000000
     C  114   0.000000   0.000001   0.000000   0.000000   0.000007   0.000000
     C  115   0.000000   0.000000   0.000000   0.000000   0.000001   0.000000
     C  116   0.000000   0.000000   0.000000   0.000000   0.000000   0.000000
     C  117   0.000000   0.000000   0.000000   0.000000   0.000000   0.000000
     C  118   0.000000   0.000002   0.000000   0.000000   0.000013   0.000000
     C  119   0.000000   0.000001   0.000000   0.000000   0.000008   0.000000
     C  120   0.000000   0.000815   0.000020   0.000012   0.000375   0.000008
     C  121   0.000000   0.000137   0.000009   0.000002   0.000497   0.000007
     C  122   0.000000   0.000039   0.000009   0.000001   0.000493   0.000004
     C  123   0.000000   0.008248   0.000199   0.000103   0.000366   0.000010
1


                  C 31       C 32       C 33       C 34       C 35       C 36
 ------------------------------------------------------------------------------
     C  124   0.000000   0.000225   0.000012   0.000003   0.000348   0.000006
     C  125   0.000000   0.000054   0.000004   0.000001   0.000712   0.000015
     C  126   0.000000   0.000001   0.000000   0.000000   0.000008   0.000000
     C  127   0.000000   0.000026   0.000024   0.000001   0.000000   0.000000
     C  128   0.000001   0.000285   0.001666   0.000026   0.000001   0.000016
     C  129   0.000000   0.000004   0.000029   0.000001   0.000001   0.000000
     C  130   0.000000   0.000001   0.000014   0.000000   0.000000   0.000000
     C  131   0.000000   0.000003   0.000010   0.000000   0.000003   0.000000
     C  132   0.000000   0.000001   0.000002   0.000000   0.000007   0.000000
     C  133   0.000000   0.000028   0.000003   0.000008   0.000434   0.000004
     C  134   0.000000   0.000000   0.000000   0.000000   0.000002   0.000000
     C  135   0.000061   0.000000   0.000000   0.000000   0.000000   0.000000
     C  136   0.000140   0.000000   0.000000   0.000000   0.000000   0.000000
     C  137   0.000092   0.000000   0.000000   0.000000   0.000000   0.000000
     C  138   0.000101   0.000000   0.000000   0.000000   0.000000   0.000000
     C  139   0.002793   0.000000   0.000000   0.000000   0.000000   0.000000
     C  140   0.000444   0.000001   0.000002   0.000001   0.000001   0.000000
     C  141   0.075748   0.000041   0.000062   0.000056   0.000021   0.000006
     C  142   0.000000   0.000000   0.000000   0.000000   0.000000   0.000000
     C  143   0.000000   0.000000   0.000000   0.000000   0.000000   0.000000
     C  144   0.000001   0.000000   0.000000   0.000000   0.000000   0.000000
     C  145   0.000000   0.000000   0.000000   0.000000   0.000000   0.000000
     C  146   0.000001   0.000000   0.000000   0.000000   0.000000   0.000000
     C  147   0.000003   0.000000   0.000000   0.000000   0.000000   0.000000
     C  148   0.000000   0.000000   0.000000   0.000000   0.000000   0.000000
     C  149   0.000000   0.000000   0.000000   0.000000   0.000000   0.000000
     C  150   0.000000   0.000000   0.000000   0.000000   0.000000   0.000000
     C  151   0.000000   0.000000   0.000000   0.000000   0.000000   0.000000
     C  152   0.000000   0.000000   0.000000   0.000000   0.000000   0.000000
     C  153   0.000000   0.000000   0.000000   0.000000   0.000000   0.000000
     C  154   0.000001   0.000000   0.000000   0.000000   0.000000   0.000000
     C  155   0.000005   0.000000   0.000000   0.000000   0.000000   0.000000
     C  156   0.000000   0.000000   0.000000   0.000000   0.000000   0.000000
     C  157   0.000000   0.000000   0.000000   0.000000   0.000000   0.000000
     C  158   0.000000   0.000000   0.000000   0.000000   0.000000   0.000000
     C  159   0.000000   0.000000   0.000000   0.000000   0.000000   0.000000
     C  160   0.000002   0.000000   0.000000   0.000000   0.000000   0.000000
     C  161   0.000000   0.000000   0.000000   0.000000   0.000000   0.000000
     C  162   0.000000   0.000000   0.000000   0.000000   0.000000   0.000000
     N  163   0.000000   0.000000   0.000000   0.000000   0.000000   0.000000
     N  164   0.000000   0.000000   0.000000   0.000000   0.000000   0.000000
     N  165   0.000081   0.000002   0.000050   0.000069   0.000024   0.000042
     N  166   0.000051   0.014208   0.106332   0.014526   1.423139   1.440944
     N  167   0.000001   0.000001   0.000006   0.000006   0.000004   0.000206
     N  168   0.000000   0.000000   0.000005   0.000000   0.000000   0.000000
     N  169   0.000000   0.000000   0.000001   0.000000   0.000000   0.000001
     N  170   0.000000   0.000000   0.000000   0.000000   0.000000   0.000000
1


                  C 31       C 32       C 33       C 34       C 35       C 36
 ------------------------------------------------------------------------------
     N  171   0.000000   0.000000   0.000000   0.000000   0.000000   0.000000
     N  172   0.000000   0.000000   0.000000   0.000000   0.000000   0.000000
     N  173   0.000000   0.000000   0.000000   0.000000   0.000000   0.000000
     N  174   0.000000   0.000000   0.000000   0.000000   0.000000   0.000000
     N  175   0.000001   0.000000   0.000001   0.000001   0.000022   0.000005
     N  176   0.000000   0.000000   0.000000   0.000000   0.000000   0.000000
     N  177   0.000000   0.000896   0.000021   0.000013   0.000361   0.000008
     N  178   0.000000   0.000000   0.000001   0.000000   0.000000   0.000000
     N  179   0.000058   0.000000   0.000000   0.000000   0.000000   0.000000
     N  180   0.000000   0.000000   0.000000   0.000000   0.000000   0.000000
     N  181   0.000000   0.000000   0.000000   0.000000   0.000000   0.000000
     N  182   0.000001   0.000000   0.000000   0.000000   0.000000   0.000000
     H  183   0.000000   0.000000   0.000000   0.000000   0.000000   0.000000
     H  184   0.000000   0.000000   0.000000   0.000000   0.000000   0.000000
     H  185   0.000000   0.000000   0.000000   0.000000   0.000000   0.000000
     H  186   0.000000   0.000000   0.000000   0.000000   0.000000   0.000000
     H  187   0.000000   0.000000   0.000000   0.000000   0.000000   0.000000
     H  188   0.000048   0.000000   0.000000   0.000000   0.000000   0.000000
     H  189   0.000001   0.000000   0.000000   0.000000   0.000000   0.000000
     H  190   0.000000   0.000000   0.000000   0.000000   0.000000   0.000000
     H  191   0.000035   0.000000   0.000000   0.000000   0.000000   0.000000
     H  192   0.003792   0.000001   0.000003   0.000002   0.000000   0.000000
     H  193   0.000199   0.000000   0.000000   0.000001   0.000000   0.000000
     H  194   0.000014   0.000000   0.000000   0.000000   0.000000   0.000000
     H  195   0.000005   0.000000   0.000000   0.000000   0.000000   0.000000
     H  196   0.000004   0.000000   0.000000   0.000002   0.000000   0.000000
     H  197   0.002211   0.000008   0.000075   0.002241   0.000044   0.000173
     H  198   0.941831   0.000080   0.001959   0.004229   0.000008   0.000124
     H  199   0.003704   0.000000   0.000006   0.000001   0.000000   0.000001
     H  200   0.000078   0.004970   0.960575   0.005370   0.005110   0.004460
     H  201   0.000004   0.937226   0.004756   0.004670   0.004116   0.000075
     H  202   0.000001   0.008307   0.004698   0.000044   0.950130   0.008589
     H  203   0.000019   0.000070   0.000358   0.006331   0.000089   0.000228
     H  204   0.000028   0.000064   0.004015   0.008804   0.008370   0.949896
     H  205   0.000000   0.000000   0.000000   0.000000   0.000000   0.000000
     H  206   0.000000   0.000000   0.000000   0.000000   0.000000   0.000000
     H  207   0.000000   0.000000   0.000000   0.000000   0.000000   0.000001
     H  208   0.000000   0.000000   0.000000   0.000000   0.000000   0.000001
     H  209   0.000001   0.000000   0.000002   0.000015   0.000001   0.000012
     H  210   0.000002   0.000004   0.000079   0.002877   0.000008   0.001537
     H  211   0.000000   0.000000   0.000000   0.000000   0.000000   0.000000
     H  212   0.000000   0.000000   0.000000   0.000000   0.000000   0.000000
     H  213   0.000003   0.000001   0.000017   0.000016   0.000005   0.000009
     H  214   0.000000   0.000003   0.000003   0.000000   0.000000   0.000000
     H  215   0.000000   0.000005   0.000009   0.000001   0.000001   0.000000
     H  216   0.000000   0.000000   0.000000   0.000000   0.000000   0.000000
     H  217   0.000000   0.000000   0.000000   0.000000   0.000000   0.000000
1


                  C 31       C 32       C 33       C 34       C 35       C 36
 ------------------------------------------------------------------------------
     H  218   0.000000   0.000000   0.000000   0.000000   0.000000   0.000000
     H  219   0.000000   0.000000   0.000000   0.000000   0.000000   0.000000
     H  220   0.000000   0.000000   0.000000   0.000000   0.000000   0.000000
     H  221   0.000000   0.000000   0.000000   0.000000   0.000000   0.000000
     H  222   0.000000   0.000000   0.000000   0.000000   0.000000   0.000000
     H  223   0.000000   0.000000   0.000000   0.000000   0.000000   0.000000
     H  224   0.000000   0.000000   0.000000   0.000000   0.000000   0.000000
     H  225   0.000000   0.000000   0.000000   0.000000   0.000000   0.000000
     H  226   0.000000   0.000000   0.000000   0.000000   0.000000   0.000000
     H  227   0.000000   0.000000   0.000000   0.000000   0.000000   0.000000
     H  228   0.000000   0.000000   0.000000   0.000000   0.000000   0.000000
     H  229   0.000000   0.000000   0.000000   0.000000   0.000000   0.000000
     H  230   0.000000   0.000000   0.000000   0.000000   0.000000   0.000000
     H  231   0.000000   0.000000   0.000000   0.000000   0.000000   0.000000
     H  232   0.000000   0.000000   0.000000   0.000000   0.000000   0.000000
     H  233   0.000006   0.000000   0.000000   0.000000   0.000000   0.000000
     H  234   0.000000   0.000000   0.000000   0.000000   0.000000   0.000000
     H  235   0.000000   0.000000   0.000000   0.000000   0.000000   0.000000
     H  236   0.000000   0.000000   0.000000   0.000000   0.000000   0.000000
     H  237   0.000000   0.000000   0.000000   0.000000   0.000000   0.000000
     H  238   0.000000   0.000000   0.000000   0.000000   0.000000   0.000000
     H  239   0.000000   0.000000   0.000000   0.000000   0.000000   0.000000
     H  240   0.000000   0.000000   0.000000   0.000000   0.000000   0.000000
     H  241   0.000000   0.000000   0.000000   0.000000   0.000000   0.000000
     H  242   0.000000   0.000000   0.000000   0.000000   0.000000   0.000000
     H  243   0.000000   0.000000   0.000000   0.000000   0.000000   0.000000
     H  244   0.000000   0.000000   0.000000   0.000000   0.000001   0.000000
     H  245   0.000000   0.000000   0.000001   0.000000   0.000033   0.000012
     H  246   0.000000   0.000000   0.000000   0.000000   0.000000   0.000000
     H  247   0.000000   0.000018   0.000003   0.000020   0.000060   0.000030
     H  248   0.000000   0.000000   0.000000   0.000000   0.000003   0.000002
     H  249   0.000000   0.000000   0.000000   0.000000   0.000001   0.000000
     H  250   0.000000   0.000006   0.000001   0.000001   0.000125   0.000000
     H  251   0.000000   0.000001   0.000001   0.000000   0.000017   0.000001
     H  252   0.000000   0.000000   0.000000   0.000000   0.000000   0.000000
     H  253   0.000000   0.000000   0.000000   0.000000   0.000000   0.000000
     H  254   0.000000   0.000000   0.000000   0.000000   0.000012   0.000000
     H  255   0.000000   0.000000   0.000000   0.000000   0.000000   0.000000
     H  256   0.000000   0.000000   0.000000   0.000000   0.000000   0.000000
     H  257   0.000000   0.000019   0.000001   0.000000   0.000001   0.000000
     H  258   0.000000   0.000004   0.000000   0.000000   0.000000   0.000000
     H  259   0.000000   0.000001   0.000000   0.000000   0.000016   0.000000
     H  260   0.000000   0.000004   0.000000   0.000000   0.000001   0.000000
     H  261   0.000000   0.000001   0.000005   0.000000   0.000000   0.000000
     H  262   0.000000   0.000017   0.000059   0.000007   0.000001   0.000000
     H  263   0.000000   0.000001   0.000005   0.000000   0.000000   0.000000
     H  264   0.000000   0.000000   0.000002   0.000000   0.000000   0.000000
1


                  C 31       C 32       C 33       C 34       C 35       C 36
 ------------------------------------------------------------------------------
     H  265   0.000000   0.000000   0.000000   0.000000   0.000001   0.000000
     H  266   0.000000   0.000003   0.000000   0.000001   0.000088   0.000000
     H  267   0.000000   0.000000   0.000000   0.000000   0.000000   0.000000
     H  268   0.000018   0.000000   0.000000   0.000000   0.000000   0.000000
     H  269   0.000002   0.000000   0.000000   0.000000   0.000000   0.000000
     H  270   0.000005   0.000000   0.000000   0.000000   0.000000   0.000000
     H  271   0.000777   0.000000   0.000000   0.000000   0.000001   0.000000
     H  272   0.000329   0.000037   0.000023   0.000001   0.000018   0.000002
     H  273   0.000000   0.000000   0.000000   0.000000   0.000000   0.000000
     H  274   0.000000   0.000000   0.000000   0.000000   0.000000   0.000000
     H  275   0.000000   0.000000   0.000000   0.000000   0.000000   0.000000
     H  276   0.000000   0.000000   0.000000   0.000000   0.000000   0.000000
     H  277   0.000001   0.000000   0.000000   0.000000   0.000000   0.000000
     H  278   0.000000   0.000000   0.000000   0.000000   0.000000   0.000000
     H  279   0.000000   0.000000   0.000000   0.000000   0.000000   0.000000
     H  280   0.000000   0.000000   0.000000   0.000000   0.000000   0.000000
     H  281   0.000000   0.000000   0.000000   0.000000   0.000000   0.000000
     H  282   0.000000   0.000000   0.000000   0.000000   0.000000   0.000000
     H  283   0.000000   0.000000   0.000000   0.000000   0.000000   0.000000
     H  284   0.000000   0.000000   0.000000   0.000000   0.000000   0.000000
1


                  C 37       C 38       C 39       C 40       C 41       C 42
 ------------------------------------------------------------------------------
     C   37   3.954468
     C   38   1.892700   3.952353
     C   39   0.000010   0.000030   3.951840
     C   40   0.000038   0.000035   1.427930   3.954730
     C   41   0.000324   0.000233   0.004258   1.426758   3.953573
     C   42   0.000002   0.000003   1.400806   0.006003   0.117684   3.941806
     C   43   0.000618   0.001508   0.120792   0.004609   1.388456   0.003868
     C   44   0.021475   0.006114   0.000385   0.004212   0.011156   0.008010
     C   45   0.005516   1.008263   0.000075   0.000493   0.004926   0.000231
     C   46   0.000003   0.000012   0.000007   0.000001   0.000015   0.000000
     C   47   0.000047   0.000031   0.000049   0.000001   0.000091   0.000002
     C   48   0.000001   0.000008   0.000010   0.000001   0.000020   0.000000
     C   49   0.000001   0.000000   0.000001   0.000000   0.000001   0.000000
     C   50   0.000001   0.000000   0.000001   0.000000   0.000002   0.000000
     C   51   0.000635   0.001575   0.000052   0.000037   0.000277   0.000038
     C   52   0.018436   0.006456   0.003318   0.000046   0.007473   0.000364
     C   53   0.000044   0.000019   0.000011   0.000032   0.000562   0.000011
     C   54   0.000008   0.000007   0.000057   0.000635   0.008912   0.000212
     C   55   0.000490   0.000249   0.000009   0.000008   0.000087   0.000004
     C   56   0.000006   0.000005   0.000003   0.000027   0.000249   0.000013
     C   57   0.000027   0.000025   0.000001   0.000004   0.000039   0.000002
     C   58   0.000014   0.000021   0.000014   0.000011   0.000091   0.000016
     C   59   0.000034   0.000063   0.000073   0.000030   0.000186   0.000066
     C   60   0.000000   0.000000   0.000001   0.000000   0.000001   0.000000
     C   61   0.000000   0.000000   0.000000   0.000000   0.000000   0.000000
     C   62   0.000000   0.000000   0.000002   0.000000   0.000001   0.000000
     C   63   0.000000   0.000000   0.000000   0.000000   0.000000   0.000000
     C   64   0.000000   0.000000   0.000001   0.000000   0.000001   0.000000
     C   65   0.000004   0.000006   0.000018   0.000002   0.000014   0.000002
     C   66   0.000001   0.000001   0.000028   0.000060   0.000054   0.000003
     C   67   0.000000   0.000000   0.000001   0.000001   0.000001   0.000002
     C   68   0.000000   0.000000   0.000000   0.000000   0.000000   0.000000
     C   69   0.000000   0.000000   0.000000   0.000000   0.000000   0.000000
     C   70   0.000000   0.000000   0.000000   0.000000   0.000000   0.000000
     C   71   0.000000   0.000000   0.000000   0.000000   0.000000   0.000000
     C   72   0.000000   0.000000   0.000000   0.000000   0.000000   0.000000
     C   73   0.000000   0.000000   0.000000   0.000000   0.000000   0.000000
     C   74   0.000000   0.000000   0.000000   0.000000   0.000000   0.000000
     C   75   0.000000   0.000000   0.000000   0.000000   0.000000   0.000000
     C   76   0.000000   0.000000   0.000000   0.000000   0.000000   0.000000
     C   77   0.000000   0.000000   0.000000   0.000000   0.000000   0.000000
     C   78   0.000000   0.000000   0.000000   0.000000   0.000000   0.000000
     C   79   0.000000   0.000000   0.000000   0.000000   0.000000   0.000000
     C   80   0.000000   0.000000   0.000000   0.000000   0.000000   0.000000
     C   81   0.000000   0.000000   0.000000   0.000000   0.000000   0.000000
     C   82   0.000000   0.000000   0.000000   0.000000   0.000000   0.000000
1


                  C 37       C 38       C 39       C 40       C 41       C 42
 ------------------------------------------------------------------------------
     C   83   0.000000   0.000000   0.000000   0.000000   0.000000   0.000000
     C   84   0.000000   0.000000   0.000000   0.000000   0.000000   0.000000
     C   85   0.000000   0.000000   0.000000   0.000000   0.000000   0.000000
     C   86   0.000000   0.000000   0.000000   0.000000   0.000000   0.000000
     C   87   0.000000   0.000000   0.000000   0.000000   0.000000   0.000000
     C   88   0.000000   0.000000   0.000000   0.000000   0.000000   0.000000
     C   89   0.000002   0.000000   0.000000   0.000000   0.000000   0.000000
     C   90   0.000000   0.000000   0.000000   0.000000   0.000000   0.000000
     C   91   0.000000   0.000000   0.000000   0.000000   0.000000   0.000000
     C   92   0.000000   0.000000   0.000000   0.000000   0.000000   0.000000
     C   93   0.000000   0.000000   0.000000   0.000000   0.000000   0.000000
     C   94   0.000000   0.000000   0.000000   0.000000   0.000000   0.000000
     C   95   0.000000   0.000000   0.000000   0.000000   0.000000   0.000000
     C   96   0.000000   0.000000   0.000000   0.000000   0.000000   0.000000
     C   97   0.000000   0.000000   0.000000   0.000000   0.000000   0.000000
     C   98   0.000000   0.000000   0.000000   0.000000   0.000000   0.000000
     C   99   0.000000   0.000000   0.000000   0.000000   0.000000   0.000000
     C  100   0.000000   0.000000   0.000000   0.000000   0.000000   0.000000
     C  101   0.000000   0.000000   0.000000   0.000000   0.000000   0.000000
     C  102   0.000000   0.000000   0.000000   0.000000   0.000000   0.000000
     C  103   0.000000   0.000000   0.000000   0.000000   0.000000   0.000000
     C  104   0.000000   0.000000   0.000000   0.000000   0.000000   0.000000
     C  105   0.000000   0.000000   0.000000   0.000000   0.000000   0.000001
     C  106   0.000020   0.000020   0.000006   0.000002   0.000000   0.000163
     C  107   0.000003   0.000005   0.000245   0.000096   0.000004   0.013036
     C  108   0.000010   0.000004   0.000006   0.000002   0.000000   0.000183
     C  109   0.000001   0.000003   0.000003   0.000001   0.000000   0.000105
     C  110   0.000000   0.000001   0.000003   0.000001   0.000000   0.000092
     C  111   0.000000   0.000000   0.000000   0.000000   0.000000   0.000013
     C  112   0.000000   0.000000   0.000000   0.000000   0.000000   0.000000
     C  113   0.000000   0.000000   0.000000   0.000001   0.000000   0.000000
     C  114   0.000000   0.000000   0.000000   0.000000   0.000000   0.000000
     C  115   0.000000   0.000000   0.000000   0.000000   0.000000   0.000000
     C  116   0.000000   0.000000   0.000001   0.000034   0.000003   0.000000
     C  117   0.000000   0.000000   0.000000   0.000001   0.000000   0.000000
     C  118   0.000000   0.000000   0.000000   0.000000   0.000000   0.000001
     C  119   0.000000   0.000000   0.000000   0.000000   0.000000   0.000001
     C  120   0.000001   0.000001   0.000000   0.000000   0.000000   0.000000
     C  121   0.000000   0.000000   0.000000   0.000000   0.000000   0.000000
     C  122   0.000000   0.000000   0.000000   0.000000   0.000000   0.000000
     C  123   0.000011   0.000006   0.000000   0.000000   0.000000   0.000000
     C  124   0.000001   0.000000   0.000000   0.000000   0.000000   0.000000
     C  125   0.000000   0.000000   0.000000   0.000000   0.000000   0.000000
     C  126   0.000000   0.000000   0.000000   0.000000   0.000000   0.000000
     C  127   0.000000   0.000000   0.000000   0.000000   0.000000   0.000000
     C  128   0.000007   0.000000   0.000000   0.000000   0.000000   0.000000
     C  129   0.000000   0.000000   0.000000   0.000000   0.000000   0.000000
1


                  C 37       C 38       C 39       C 40       C 41       C 42
 ------------------------------------------------------------------------------
     C  130   0.000000   0.000000   0.000000   0.000000   0.000000   0.000000
     C  131   0.000000   0.000000   0.000000   0.000000   0.000000   0.000000
     C  132   0.000000   0.000000   0.000001   0.000000   0.000000   0.000005
     C  133   0.000000   0.000000   0.000000   0.000000   0.000000   0.000001
     C  134   0.000000   0.000000   0.000000   0.000000   0.000000   0.000002
     C  135   0.000001   0.000000   0.000000   0.000000   0.000000   0.000000
     C  136   0.000001   0.000000   0.000000   0.000000   0.000000   0.000000
     C  137   0.000001   0.000000   0.000000   0.000000   0.000000   0.000000
     C  138   0.000001   0.000000   0.000000   0.000000   0.000000   0.000000
     C  139   0.000017   0.000001   0.000000   0.000000   0.000000   0.000000
     C  140   0.000006   0.000001   0.000000   0.000000   0.000000   0.000000
     C  141   0.000374   0.000029   0.000000   0.000000   0.000000   0.000000
     C  142   0.000000   0.000000   0.000000   0.000000   0.000000   0.000000
     C  143   0.000000   0.000000   0.000000   0.000000   0.000000   0.000000
     C  144   0.000000   0.000000   0.000000   0.000000   0.000000   0.000000
     C  145   0.000000   0.000000   0.000000   0.000000   0.000000   0.000000
     C  146   0.000000   0.000000   0.000000   0.000000   0.000000   0.000000
     C  147   0.000000   0.000001   0.000001   0.000000   0.000000   0.000000
     C  148   0.000000   0.000000   0.000000   0.000000   0.000000   0.000000
     C  149   0.000000   0.000000   0.000000   0.000000   0.000000   0.000000
     C  150   0.000000   0.000000   0.000000   0.000000   0.000000   0.000000
     C  151   0.000000   0.000000   0.000000   0.000000   0.000000   0.000000
     C  152   0.000000   0.000000   0.000000   0.000000   0.000000   0.000000
     C  153   0.000000   0.000000   0.000000   0.000000   0.000000   0.000000
     C  154   0.000000   0.000000   0.000000   0.000000   0.000000   0.000000
     C  155   0.000000   0.000002   0.000002   0.000000   0.000000   0.000000
     C  156   0.000000   0.000000   0.000000   0.000000   0.000000   0.000000
     C  157   0.000000   0.000000   0.000000   0.000000   0.000000   0.000000
     C  158   0.000000   0.000000   0.000000   0.000000   0.000000   0.000000
     C  159   0.000000   0.000000   0.000000   0.000000   0.000000   0.000000
     C  160   0.000000   0.000000   0.000000   0.000000   0.000000   0.000000
     C  161   0.000000   0.000000   0.000001   0.000000   0.000001   0.000001
     C  162   0.000000   0.000000   0.000041   0.000004   0.000010   0.000189
     N  163   0.000000   0.000000   0.000000   0.000000   0.000000   0.000000
     N  164   0.000000   0.000000   0.000000   0.000000   0.000000   0.000000
     N  165   0.001924   0.000201   0.000525   0.000002   0.000007   0.000432
     N  166   0.005252   0.000963   0.000000   0.000000   0.000001   0.000003
     N  167   0.000137   0.000098   0.014446   0.105753   0.014879   1.441742
     N  168   0.000000   0.000002   0.000004   0.000000   0.000008   0.000000
     N  169   0.000034   0.000015   0.000001   0.000002   0.000033   0.000000
     N  170   0.000000   0.000000   0.000001   0.000000   0.000001   0.000000
     N  171   0.000000   0.000000   0.000000   0.000000   0.000000   0.000000
     N  172   0.000000   0.000000   0.000000   0.000000   0.000000   0.000000
     N  173   0.000000   0.000000   0.000000   0.000000   0.000000   0.000000
     N  174   0.000000   0.000000   0.000000   0.000000   0.000000   0.000000
     N  175   0.000001   0.000000   0.000000   0.000000   0.000000   0.000008
     N  176   0.000000   0.000000   0.000000   0.000005   0.000000   0.000000
1


                  C 37       C 38       C 39       C 40       C 41       C 42
 ------------------------------------------------------------------------------
     N  177   0.000001   0.000001   0.000000   0.000000   0.000000   0.000000
     N  178   0.000000   0.000000   0.000000   0.000000   0.000000   0.000000
     N  179   0.000000   0.000000   0.000000   0.000000   0.000000   0.000000
     N  180   0.000000   0.000000   0.000000   0.000000   0.000000   0.000000
     N  181   0.000000   0.000000   0.000000   0.000000   0.000000   0.000000
     N  182   0.000000   0.000000   0.000000   0.000000   0.000000   0.000000
     H  183   0.000000   0.000000   0.000000   0.000000   0.000000   0.000000
     H  184   0.000000   0.000000   0.000000   0.000000   0.000000   0.000000
     H  185   0.000000   0.000000   0.000000   0.000000   0.000000   0.000000
     H  186   0.000000   0.000000   0.000000   0.000000   0.000000   0.000000
     H  187   0.000000   0.000000   0.000000   0.000000   0.000000   0.000000
     H  188   0.000002   0.000022   0.000029   0.000001   0.000001   0.000002
     H  189   0.000000   0.000000   0.000000   0.000000   0.000000   0.000000
     H  190   0.000000   0.000000   0.000000   0.000000   0.000000   0.000000
     H  191   0.000000   0.000000   0.000000   0.000000   0.000000   0.000000
     H  192   0.000065   0.000012   0.000000   0.000000   0.000000   0.000000
     H  193   0.000001   0.000004   0.000000   0.000000   0.000000   0.000000
     H  194   0.000000   0.000000   0.000000   0.000000   0.000000   0.000000
     H  195   0.000000   0.000000   0.000000   0.000000   0.000000   0.000000
     H  196   0.000051   0.000714   0.000001   0.000000   0.000000   0.000002
     H  197   0.002474   0.005719   0.000000   0.000000   0.000003   0.000000
     H  198   0.001402   0.000055   0.000000   0.000000   0.000000   0.000000
     H  199   0.000030   0.000059   0.000002   0.000000   0.000000   0.000000
     H  200   0.001720   0.000108   0.000000   0.000000   0.000000   0.000000
     H  201   0.000349   0.000155   0.000000   0.000000   0.000000   0.000000
     H  202   0.000126   0.000005   0.000000   0.000000   0.000000   0.000000
     H  203   0.005405   0.948378   0.000001   0.000000   0.000003   0.000001
     H  204   0.001081   0.000429   0.000001   0.000000   0.000000   0.000004
     H  205   0.000001   0.000002   0.004954   0.004778   0.950971   0.000134
     H  206   0.000009   0.000006   0.005000   0.963500   0.005283   0.004938
     H  207   0.000000   0.000000   0.957269   0.004812   0.004837   0.004551
     H  208   0.000003   0.000000   0.008340   0.004508   0.000064   0.937769
     H  209   0.000198   0.001989   0.001907   0.000032   0.003286   0.000226
     H  210   0.001140   0.003070   0.000003   0.000010   0.000042   0.000034
     H  211   0.000000   0.000001   0.000000   0.000000   0.000001   0.000000
     H  212   0.000000   0.000000   0.000000   0.000000   0.000000   0.000000
     H  213   0.000205   0.001953   0.000030   0.000005   0.000070   0.000075
     H  214   0.000000   0.000000   0.000000   0.000000   0.000000   0.000000
     H  215   0.000000   0.000001   0.000000   0.000000   0.000001   0.000000
     H  216   0.000002   0.000001   0.000004   0.000070   0.002051   0.000004
     H  217   0.000001   0.000000   0.000000   0.000001   0.000014   0.000000
     H  218   0.000000   0.000000   0.000001   0.000000   0.000003   0.000023
     H  219   0.000000   0.000000   0.000000   0.000000   0.000000   0.000000
     H  220   0.000000   0.000000   0.000000   0.000000   0.000000   0.000000
     H  221   0.000000   0.000000   0.000000   0.000000   0.000000   0.000000
     H  222   0.000000   0.000001   0.000004   0.000084   0.000071   0.000000
     H  223   0.000000   0.000000   0.000000   0.000000   0.000000   0.000000
1


                  C 37       C 38       C 39       C 40       C 41       C 42
 ------------------------------------------------------------------------------
     H  224   0.000000   0.000000   0.000000   0.000000   0.000000   0.000000
     H  225   0.000000   0.000000   0.000000   0.000000   0.000000   0.000000
     H  226   0.000000   0.000000   0.000000   0.000000   0.000000   0.000000
     H  227   0.000000   0.000000   0.000000   0.000000   0.000000   0.000000
     H  228   0.000000   0.000000   0.000000   0.000000   0.000000   0.000000
     H  229   0.000000   0.000000   0.000000   0.000000   0.000000   0.000000
     H  230   0.000000   0.000000   0.000000   0.000000   0.000000   0.000000
     H  231   0.000000   0.000000   0.000000   0.000000   0.000000   0.000000
     H  232   0.000000   0.000000   0.000000   0.000000   0.000000   0.000000
     H  233   0.000000   0.000000   0.000000   0.000000   0.000000   0.000000
     H  234   0.000000   0.000000   0.000000   0.000000   0.000000   0.000000
     H  235   0.000000   0.000000   0.000000   0.000000   0.000000   0.000000
     H  236   0.000000   0.000000   0.000000   0.000000   0.000000   0.000000
     H  237   0.000000   0.000000   0.000000   0.000000   0.000000   0.000000
     H  238   0.000000   0.000000   0.000000   0.000000   0.000000   0.000000
     H  239   0.000000   0.000000   0.000000   0.000000   0.000000   0.000000
     H  240   0.000000   0.000000   0.000000   0.000000   0.000000   0.000000
     H  241   0.000000   0.000000   0.000000   0.000000   0.000000   0.000000
     H  242   0.000000   0.000000   0.000000   0.000000   0.000000   0.000000
     H  243   0.000000   0.000000   0.000000   0.000000   0.000000   0.000000
     H  244   0.000000   0.000000   0.000000   0.000000   0.000000   0.000000
     H  245   0.000000   0.000000   0.000000   0.000000   0.000000   0.000000
     H  246   0.000000   0.000000   0.000000   0.000000   0.000000   0.000000
     H  247   0.000002   0.000000   0.000002   0.000000   0.000000   0.000040
     H  248   0.000000   0.000000   0.000014   0.000001   0.000000   0.000313
     H  249   0.000000   0.000000   0.000000   0.000000   0.000000   0.000013
     H  250   0.000000   0.000000   0.000000   0.000000   0.000000   0.000000
     H  251   0.000000   0.000000   0.000000   0.000000   0.000000   0.000000
     H  252   0.000000   0.000000   0.000000   0.000000   0.000000   0.000000
     H  253   0.000000   0.000000   0.000000   0.000001   0.000000   0.000000
     H  254   0.000000   0.000000   0.000000   0.000000   0.000000   0.000000
     H  255   0.000000   0.000000   0.000000   0.000000   0.000000   0.000000
     H  256   0.000000   0.000000   0.000000   0.000000   0.000000   0.000000
     H  257   0.000000   0.000000   0.000000   0.000000   0.000000   0.000000
     H  258   0.000000   0.000000   0.000000   0.000000   0.000000   0.000000
     H  259   0.000000   0.000000   0.000000   0.000000   0.000000   0.000000
     H  260   0.000000   0.000000   0.000000   0.000000   0.000000   0.000000
     H  261   0.000000   0.000000   0.000000   0.000000   0.000000   0.000000
     H  262   0.000000   0.000000   0.000000   0.000000   0.000000   0.000000
     H  263   0.000000   0.000000   0.000000   0.000000   0.000000   0.000000
     H  264   0.000000   0.000000   0.000000   0.000000   0.000000   0.000000
     H  265   0.000000   0.000000   0.000000   0.000000   0.000000   0.000003
     H  266   0.000000   0.000000   0.000000   0.000000   0.000000   0.000000
     H  267   0.000000   0.000000   0.000001   0.000000   0.000000   0.000003
     H  268   0.000000   0.000000   0.000000   0.000000   0.000000   0.000000
     H  269   0.000000   0.000000   0.000000   0.000000   0.000000   0.000000
     H  270   0.000000   0.000000   0.000000   0.000000   0.000000   0.000000
1


                  C 37       C 38       C 39       C 40       C 41       C 42
 ------------------------------------------------------------------------------
     H  271   0.000004   0.000000   0.000000   0.000000   0.000000   0.000000
     H  272   0.000004   0.000001   0.000000   0.000000   0.000000   0.000000
     H  273   0.000000   0.000000   0.000000   0.000000   0.000000   0.000000
     H  274   0.000000   0.000000   0.000000   0.000000   0.000000   0.000000
     H  275   0.000000   0.000000   0.000000   0.000000   0.000000   0.000000
     H  276   0.000000   0.000000   0.000000   0.000000   0.000000   0.000000
     H  277   0.000000   0.000000   0.000000   0.000000   0.000000   0.000000
     H  278   0.000000   0.000000   0.000000   0.000000   0.000000   0.000000
     H  279   0.000000   0.000000   0.000000   0.000000   0.000000   0.000000
     H  280   0.000000   0.000000   0.000000   0.000000   0.000000   0.000000
     H  281   0.000000   0.000000   0.000000   0.000000   0.000000   0.000000
     H  282   0.000000   0.000000   0.000000   0.000000   0.000000   0.000000
     H  283   0.000000   0.000000   0.000018   0.000000   0.000001   0.000116
     H  284   0.000000   0.000000   0.000000   0.000000   0.000000   0.000000
1


                  C 43       C 44       C 45       C 46       C 47       C 48
 ------------------------------------------------------------------------------
     C   43   3.949568
     C   44   0.979382   3.951938
     C   45   0.004292   0.960698   3.947359
     C   46   0.000012   0.000568   0.000069   3.954938
     C   47   0.000028   0.005668   0.001487   1.403564   3.961832
     C   48   0.000009   0.000750   0.000341   0.005448   1.411595   3.953283
     C   49   0.000001   0.000049   0.000034   1.410477   0.004786   0.118882
     C   50   0.000002   0.000072   0.000044   0.120286   0.004963   1.405575
     C   51   0.002521   0.006947   0.004482   0.006713   0.968787   0.006846
     C   52   0.006710   0.961267   0.959301   0.005705   0.005586   0.005033
     C   53   0.000040   0.000030   0.000428   0.000387   0.000583   0.000482
     C   54   0.000560   0.000076   0.000079   0.000106   0.001307   0.000261
     C   55   0.000115   0.000470   0.009015   0.005328   0.005655   0.006732
     C   56   0.000036   0.000006   0.000047   0.000095   0.000105   0.000024
     C   57   0.000019   0.000011   0.000359   0.000291   0.002054   0.000169
     C   58   0.000529   0.001856   0.000806   0.004391   0.005073   0.002672
     C   59   0.000117   0.000117   0.000384   0.000493   0.009093   0.001450
     C   60   0.000000   0.000002   0.000000   0.002001   0.000696   0.000019
     C   61   0.000000   0.000000   0.000000   0.000583   0.000057   0.000014
     C   62   0.000000   0.000001   0.000001   0.000324   0.000160   0.000006
     C   63   0.000000   0.000000   0.000000   0.000110   0.000036   0.000001
     C   64   0.000000   0.000001   0.000001   0.000029   0.000012   0.000002
     C   65   0.000007   0.000011   0.000017   0.000063   0.000944   0.000017
     C   66   0.000025   0.000034   0.000020   0.000103   0.000105   0.000087
     C   67   0.000000   0.000000   0.000000   0.000000   0.000000   0.000002
     C   68   0.000000   0.000000   0.000000   0.000000   0.000000   0.000000
     C   69   0.000000   0.000000   0.000000   0.000000   0.000000   0.000000
     C   70   0.000000   0.000000   0.000000   0.000000   0.000000   0.000000
     C   71   0.000000   0.000000   0.000000   0.000000   0.000000   0.000000
     C   72   0.000000   0.000000   0.000000   0.000000   0.000000   0.000000
     C   73   0.000000   0.000000   0.000000   0.000000   0.000000   0.000000
     C   74   0.000000   0.000000   0.000000   0.000000   0.000000   0.000000
     C   75   0.000000   0.000000   0.000000   0.000000   0.000001   0.000017
     C   76   0.000000   0.000000   0.000000   0.000000   0.000000   0.000003
     C   77   0.000000   0.000000   0.000000   0.000000   0.000002   0.000008
     C   78   0.000000   0.000000   0.000000   0.000001   0.000004   0.000143
     C   79   0.000000   0.000000   0.000000   0.000001   0.000003   0.000014
     C   80   0.000000   0.000000   0.000000   0.000000   0.000000   0.000000
     C   81   0.000000   0.000000   0.000000   0.000000   0.000000   0.000001
     C   82   0.000000   0.000000   0.000000   0.000000   0.000000   0.000000
     C   83   0.000000   0.000000   0.000000   0.000000   0.000000   0.000000
     C   84   0.000000   0.000000   0.000000   0.000000   0.000000   0.000000
     C   85   0.000000   0.000000   0.000000   0.000000   0.000000   0.000000
     C   86   0.000000   0.000000   0.000000   0.000000   0.000000   0.000000
     C   87   0.000000   0.000000   0.000000   0.000000   0.000000   0.000000
     C   88   0.000000   0.000000   0.000000   0.000000   0.000000   0.000000
1


                  C 43       C 44       C 45       C 46       C 47       C 48
 ------------------------------------------------------------------------------
     C   89   0.000000   0.000000   0.000000   0.000000   0.000000   0.000000
     C   90   0.000000   0.000000   0.000000   0.000000   0.000000   0.000000
     C   91   0.000000   0.000000   0.000000   0.000000   0.000000   0.000000
     C   92   0.000000   0.000000   0.000000   0.000000   0.000000   0.000000
     C   93   0.000000   0.000000   0.000000   0.000000   0.000000   0.000000
     C   94   0.000000   0.000000   0.000000   0.000000   0.000000   0.000000
     C   95   0.000000   0.000000   0.000000   0.000000   0.000000   0.000000
     C   96   0.000000   0.000000   0.000000   0.000000   0.000000   0.000000
     C   97   0.000000   0.000000   0.000000   0.000000   0.000000   0.000000
     C   98   0.000000   0.000000   0.000000   0.000000   0.000000   0.000000
     C   99   0.000000   0.000000   0.000000   0.000000   0.000000   0.000000
     C  100   0.000000   0.000000   0.000000   0.000000   0.000000   0.000000
     C  101   0.000000   0.000000   0.000000   0.000000   0.000000   0.000000
     C  102   0.000000   0.000000   0.000000   0.000000   0.000000   0.000000
     C  103   0.000000   0.000000   0.000000   0.000000   0.000000   0.000000
     C  104   0.000000   0.000000   0.000000   0.000000   0.000000   0.000000
     C  105   0.000000   0.000000   0.000000   0.000000   0.000000   0.000000
     C  106   0.000004   0.000001   0.000001   0.000000   0.000000   0.000000
     C  107   0.000182   0.000009   0.000002   0.000000   0.000000   0.000000
     C  108   0.000003   0.000000   0.000000   0.000000   0.000000   0.000000
     C  109   0.000002   0.000000   0.000000   0.000000   0.000000   0.000000
     C  110   0.000002   0.000000   0.000000   0.000000   0.000000   0.000000
     C  111   0.000000   0.000000   0.000000   0.000000   0.000000   0.000000
     C  112   0.000000   0.000000   0.000000   0.000000   0.000000   0.000000
     C  113   0.000000   0.000000   0.000000   0.000000   0.000000   0.000000
     C  114   0.000000   0.000000   0.000000   0.000000   0.000000   0.000000
     C  115   0.000000   0.000000   0.000000   0.000000   0.000000   0.000000
     C  116   0.000000   0.000000   0.000000   0.000000   0.000000   0.000000
     C  117   0.000000   0.000000   0.000000   0.000000   0.000000   0.000000
     C  118   0.000000   0.000000   0.000000   0.000000   0.000000   0.000000
     C  119   0.000000   0.000000   0.000000   0.000000   0.000000   0.000000
     C  120   0.000000   0.000000   0.000000   0.000000   0.000000   0.000000
     C  121   0.000000   0.000000   0.000000   0.000000   0.000000   0.000000
     C  122   0.000000   0.000000   0.000000   0.000000   0.000000   0.000000
     C  123   0.000000   0.000000   0.000000   0.000000   0.000000   0.000000
     C  124   0.000000   0.000000   0.000000   0.000000   0.000000   0.000000
     C  125   0.000000   0.000000   0.000000   0.000000   0.000000   0.000000
     C  126   0.000000   0.000000   0.000000   0.000000   0.000000   0.000000
     C  127   0.000000   0.000000   0.000000   0.000000   0.000000   0.000001
     C  128   0.000000   0.000000   0.000000   0.000000   0.000000   0.000001
     C  129   0.000000   0.000000   0.000000   0.000000   0.000000   0.000000
     C  130   0.000000   0.000000   0.000000   0.000000   0.000000   0.000000
     C  131   0.000000   0.000000   0.000000   0.000000   0.000000   0.000000
     C  132   0.000000   0.000000   0.000000   0.000000   0.000001   0.000000
     C  133   0.000000   0.000000   0.000000   0.000000   0.000000   0.000001
     C  134   0.000000   0.000000   0.000000   0.000000   0.000002   0.000000
     C  135   0.000000   0.000000   0.000000   0.000000   0.000000   0.000000
1


                  C 43       C 44       C 45       C 46       C 47       C 48
 ------------------------------------------------------------------------------
     C  136   0.000000   0.000000   0.000000   0.000000   0.000000   0.000000
     C  137   0.000000   0.000000   0.000000   0.000000   0.000000   0.000000
     C  138   0.000000   0.000000   0.000000   0.000000   0.000000   0.000000
     C  139   0.000000   0.000000   0.000001   0.000000   0.000000   0.000000
     C  140   0.000000   0.000000   0.000000   0.000000   0.000000   0.000000
     C  141   0.000000   0.000001   0.000011   0.000000   0.000000   0.000000
     C  142   0.000000   0.000000   0.000000   0.000000   0.000000   0.000000
     C  143   0.000000   0.000000   0.000000   0.000000   0.000000   0.000000
     C  144   0.000000   0.000000   0.000000   0.000000   0.000000   0.000000
     C  145   0.000000   0.000000   0.000000   0.000000   0.000000   0.000000
     C  146   0.000000   0.000000   0.000000   0.000000   0.000000   0.000000
     C  147   0.000000   0.000000   0.000000   0.000000   0.000000   0.000000
     C  148   0.000000   0.000000   0.000000   0.000000   0.000000   0.000000
     C  149   0.000000   0.000000   0.000000   0.000000   0.000000   0.000000
     C  150   0.000000   0.000000   0.000000   0.000000   0.000000   0.000000
     C  151   0.000000   0.000000   0.000000   0.000000   0.000000   0.000000
     C  152   0.000000   0.000000   0.000000   0.000000   0.000000   0.000000
     C  153   0.000000   0.000000   0.000000   0.000000   0.000000   0.000000
     C  154   0.000000   0.000000   0.000000   0.000000   0.000000   0.000000
     C  155   0.000000   0.000000   0.000000   0.000000   0.000000   0.000000
     C  156   0.000000   0.000000   0.000000   0.000000   0.000000   0.000000
     C  157   0.000000   0.000000   0.000000   0.000000   0.000001   0.000000
     C  158   0.000000   0.000000   0.000000   0.000000   0.000000   0.000000
     C  159   0.000000   0.000000   0.000000   0.000000   0.000000   0.000000
     C  160   0.000000   0.000000   0.000000   0.000000   0.000000   0.000000
     C  161   0.000000   0.000000   0.000000   0.000002   0.000024   0.000001
     C  162   0.000002   0.000000   0.000001   0.000001   0.000015   0.000002
     N  163   0.000000   0.000000   0.000000   0.000000   0.000000   0.000000
     N  164   0.000000   0.000000   0.000000   0.000000   0.000000   0.000000
     N  165   0.000007   0.000001   0.000033   0.000000   0.000000   0.000000
     N  166   0.000004   0.000028   0.000397   0.000000   0.000000   0.000000
     N  167   1.407831   0.013829   0.004203   0.000013   0.000108   0.000018
     N  168   0.000003   0.000250   0.000021   0.014263   0.108189   0.014394
     N  169   0.000009   0.000014   0.000429   0.000229   0.000467   0.000190
     N  170   0.000000   0.000000   0.000000   0.000122   0.000074   0.000003
     N  171   0.000000   0.000000   0.000000   0.000000   0.000000   0.000000
     N  172   0.000000   0.000000   0.000000   0.000001   0.000003   0.000043
     N  173   0.000000   0.000000   0.000000   0.000000   0.000000   0.000000
     N  174   0.000000   0.000000   0.000000   0.000000   0.000000   0.000000
     N  175   0.000000   0.000000   0.000000   0.000000   0.000000   0.000000
     N  176   0.000000   0.000000   0.000000   0.000000   0.000000   0.000000
     N  177   0.000000   0.000000   0.000000   0.000000   0.000000   0.000000
     N  178   0.000000   0.000000   0.000000   0.000000   0.000000   0.000000
     N  179   0.000000   0.000000   0.000000   0.000000   0.000000   0.000000
     N  180   0.000000   0.000000   0.000000   0.000000   0.000000   0.000000
     N  181   0.000000   0.000000   0.000000   0.000000   0.000000   0.000000
     N  182   0.000000   0.000000   0.000000   0.000000   0.000000   0.000000
1


                  C 43       C 44       C 45       C 46       C 47       C 48
 ------------------------------------------------------------------------------
     H  183   0.000000   0.000000   0.000000   0.000000   0.000000   0.000000
     H  184   0.000000   0.000000   0.000000   0.000000   0.000000   0.000000
     H  185   0.000000   0.000000   0.000000   0.000000   0.000000   0.000000
     H  186   0.000000   0.000000   0.000000   0.000000   0.000000   0.000000
     H  187   0.000000   0.000000   0.000000   0.000000   0.000000   0.000000
     H  188   0.000000   0.000001   0.000000   0.000000   0.000000   0.000000
     H  189   0.000000   0.000000   0.000000   0.000000   0.000000   0.000000
     H  190   0.000000   0.000000   0.000000   0.000000   0.000000   0.000000
     H  191   0.000000   0.000000   0.000000   0.000000   0.000000   0.000000
     H  192   0.000000   0.000000   0.000003   0.000000   0.000000   0.000000
     H  193   0.000000   0.000000   0.000000   0.000000   0.000000   0.000000
     H  194   0.000000   0.000000   0.000000   0.000000   0.000000   0.000000
     H  195   0.000000   0.000000   0.000000   0.000000   0.000000   0.000000
     H  196   0.000000   0.000004   0.000010   0.000000   0.000000   0.000000
     H  197   0.000006   0.000201   0.000009   0.000000   0.000001   0.000000
     H  198   0.000000   0.000002   0.000008   0.000000   0.000000   0.000000
     H  199   0.000000   0.000002   0.000000   0.000000   0.000000   0.000000
     H  200   0.000000   0.000001   0.000028   0.000000   0.000000   0.000007
     H  201   0.000000   0.000006   0.000004   0.000000   0.000000   0.000000
     H  202   0.000000   0.000000   0.000001   0.000000   0.000000   0.000000
     H  203   0.000018   0.000333   0.006494   0.000002   0.000002   0.000003
     H  204   0.000009   0.000001   0.000117   0.000000   0.000000   0.000000
     H  205   0.004990   0.001114   0.000008   0.000000   0.000000   0.000000
     H  206   0.004937   0.000429   0.000098   0.000000   0.000000   0.000000
     H  207   0.000104   0.000134   0.000004   0.000000   0.000000   0.000000
     H  208   0.008591   0.000331   0.000070   0.000000   0.000001   0.000000
     H  209   0.004680   0.957552   0.003918   0.000060   0.000170   0.000058
     H  210   0.001868   0.002989   0.952260   0.000030   0.000173   0.000237
     H  211   0.000000   0.000031   0.000007   0.960043   0.005279   0.004348
     H  212   0.000000   0.000004   0.000001   0.007993   0.004292   0.000033
     H  213   0.001836   0.003726   0.003824   0.000459   0.000143   0.000013
     H  214   0.000000   0.000009   0.000001   0.000039   0.004483   0.008630
     H  215   0.000000   0.000028   0.000028   0.004381   0.005084   0.958494
     H  216   0.000070   0.000004   0.000036   0.000025   0.000130   0.000045
     H  217   0.000001   0.000000   0.000012   0.000007   0.000012   0.000008
     H  218   0.000028   0.000021   0.000006   0.000058   0.000143   0.000047
     H  219   0.000000   0.000001   0.000005   0.000013   0.000418   0.000016
     H  220   0.000000   0.000000   0.000000   0.000001   0.000000   0.000000
     H  221   0.000000   0.000000   0.000000   0.000005   0.000002   0.000000
     H  222   0.000003   0.000001   0.000002   0.000001   0.000026   0.000010
     H  223   0.000000   0.000000   0.000000   0.000000   0.000000   0.000000
     H  224   0.000000   0.000000   0.000000   0.000000   0.000000   0.000000
     H  225   0.000000   0.000000   0.000000   0.000000   0.000000   0.000000
     H  226   0.000000   0.000000   0.000000   0.000000   0.000000   0.000000
     H  227   0.000000   0.000000   0.000000   0.000000   0.000000   0.000000
     H  228   0.000000   0.000000   0.000000   0.000000   0.000000   0.000000
     H  229   0.000000   0.000000   0.000000   0.000000   0.000000   0.000004
1


                  C 43       C 44       C 45       C 46       C 47       C 48
 ------------------------------------------------------------------------------
     H  230   0.000000   0.000000   0.000000   0.000000   0.000000   0.000000
     H  231   0.000000   0.000000   0.000000   0.000000   0.000000   0.000000
     H  232   0.000000   0.000000   0.000000   0.000000   0.000000   0.000000
     H  233   0.000000   0.000000   0.000000   0.000000   0.000000   0.000000
     H  234   0.000000   0.000000   0.000000   0.000000   0.000000   0.000000
     H  235   0.000000   0.000000   0.000000   0.000000   0.000000   0.000000
     H  236   0.000000   0.000000   0.000000   0.000000   0.000000   0.000000
     H  237   0.000000   0.000000   0.000000   0.000000   0.000000   0.000000
     H  238   0.000000   0.000000   0.000000   0.000000   0.000000   0.000000
     H  239   0.000000   0.000000   0.000000   0.000000   0.000000   0.000000
     H  240   0.000000   0.000000   0.000000   0.000000   0.000000   0.000000
     H  241   0.000000   0.000000   0.000000   0.000000   0.000000   0.000000
     H  242   0.000000   0.000000   0.000000   0.000000   0.000000   0.000000
     H  243   0.000000   0.000000   0.000000   0.000000   0.000000   0.000000
     H  244   0.000000   0.000000   0.000000   0.000000   0.000000   0.000000
     H  245   0.000000   0.000000   0.000000   0.000000   0.000000   0.000000
     H  246   0.000000   0.000000   0.000000   0.000000   0.000000   0.000000
     H  247   0.000001   0.000000   0.000000   0.000000   0.000000   0.000000
     H  248   0.000003   0.000000   0.000000   0.000000   0.000000   0.000000
     H  249   0.000000   0.000000   0.000000   0.000000   0.000000   0.000000
     H  250   0.000000   0.000000   0.000000   0.000000   0.000000   0.000000
     H  251   0.000000   0.000000   0.000000   0.000000   0.000000   0.000000
     H  252   0.000000   0.000000   0.000000   0.000000   0.000000   0.000000
     H  253   0.000000   0.000000   0.000000   0.000000   0.000000   0.000000
     H  254   0.000000   0.000000   0.000000   0.000000   0.000000   0.000000
     H  255   0.000000   0.000000   0.000000   0.000000   0.000000   0.000000
     H  256   0.000000   0.000000   0.000000   0.000000   0.000000   0.000000
     H  257   0.000000   0.000000   0.000000   0.000000   0.000000   0.000000
     H  258   0.000000   0.000000   0.000000   0.000000   0.000000   0.000000
     H  259   0.000000   0.000000   0.000000   0.000000   0.000000   0.000000
     H  260   0.000000   0.000000   0.000000   0.000000   0.000000   0.000000
     H  261   0.000000   0.000000   0.000000   0.000000   0.000000   0.000000
     H  262   0.000000   0.000000   0.000000   0.000000   0.000000   0.000000
     H  263   0.000000   0.000000   0.000000   0.000000   0.000000   0.000000
     H  264   0.000000   0.000000   0.000000   0.000000   0.000000   0.000000
     H  265   0.000000   0.000000   0.000000   0.000000   0.000000   0.000000
     H  266   0.000000   0.000000   0.000000   0.000000   0.000000   0.000000
     H  267   0.000000   0.000000   0.000000   0.000000   0.000000   0.000000
     H  268   0.000000   0.000000   0.000000   0.000000   0.000000   0.000000
     H  269   0.000000   0.000000   0.000000   0.000000   0.000000   0.000000
     H  270   0.000000   0.000000   0.000000   0.000000   0.000000   0.000000
     H  271   0.000000   0.000000   0.000000   0.000000   0.000000   0.000000
     H  272   0.000000   0.000000   0.000000   0.000000   0.000000   0.000000
     H  273   0.000000   0.000000   0.000000   0.000000   0.000000   0.000000
     H  274   0.000000   0.000000   0.000000   0.000000   0.000000   0.000000
     H  275   0.000000   0.000000   0.000000   0.000000   0.000000   0.000000
     H  276   0.000000   0.000000   0.000000   0.000000   0.000000   0.000000
1


                  C 43       C 44       C 45       C 46       C 47       C 48
 ------------------------------------------------------------------------------
     H  277   0.000000   0.000000   0.000000   0.000000   0.000000   0.000000
     H  278   0.000000   0.000000   0.000000   0.000000   0.000000   0.000000
     H  279   0.000000   0.000000   0.000000   0.000000   0.000000   0.000000
     H  280   0.000000   0.000000   0.000000   0.000000   0.000000   0.000000
     H  281   0.000000   0.000000   0.000000   0.000000   0.000000   0.000000
     H  282   0.000000   0.000000   0.000000   0.000000   0.000001   0.000000
     H  283   0.000000   0.000000   0.000000   0.000000   0.000000   0.000000
     H  284   0.000000   0.000000   0.000000   0.000000   0.000000   0.000000
1


                  C 49       C 50       C 51       C 52       C 53       C 54
 ------------------------------------------------------------------------------
     C   49   3.930532
     C   50   0.003962   3.939660
     C   51   0.004584   0.004642   3.949338
     C   52   0.000162   0.000156   0.961970   3.947546
     C   53   0.000003   0.000035   0.025101   0.000416   3.877712
     C   54   0.000006   0.000039   0.007195   0.002230   1.871050   3.922991
     C   55   0.000067   0.000334   0.902900   0.004611   0.007617   0.983304
     C   56   0.000002   0.000002   0.000879   0.000364   1.866244   0.029033
     C   57   0.000044   0.000018   0.007137   0.001502   0.066782   0.007034
     C   58   0.000389   0.000060   0.977907   0.005423   0.008459   0.005951
     C   59   0.000164   0.000089   0.012281   0.010337   0.000853   0.009931
     C   60   0.043675   0.001328   0.000110   0.000030   0.000001   0.000026
     C   61   0.002068   0.000093   0.000014   0.000001   0.000000   0.000002
     C   62   0.007576   0.000197   0.000044   0.000064   0.000003   0.000059
     C   63   0.001536   0.000067   0.000007   0.000001   0.000000   0.000001
     C   64   0.000322   0.000012   0.000171   0.000001   0.000003   0.000010
     C   65   0.000236   0.000020   0.000600   0.001081   0.000049   0.001102
     C   66   0.000031   0.000001   0.009435   0.000124   0.000146   0.000553
     C   67   0.000001   0.000000   0.000038   0.000003   0.000003   0.000006
     C   68   0.000000   0.000000   0.000000   0.000000   0.000000   0.000000
     C   69   0.000000   0.000000   0.000000   0.000000   0.000000   0.000000
     C   70   0.000000   0.000000   0.000000   0.000000   0.000000   0.000000
     C   71   0.000000   0.000000   0.000000   0.000000   0.000000   0.000000
     C   72   0.000000   0.000000   0.000000   0.000000   0.000000   0.000000
     C   73   0.000000   0.000000   0.000000   0.000000   0.000000   0.000000
     C   74   0.000000   0.000000   0.000000   0.000000   0.000000   0.000000
     C   75   0.000000   0.000017   0.000000   0.000000   0.000000   0.000000
     C   76   0.000001   0.000040   0.000000   0.000000   0.000000   0.000000
     C   77   0.000001   0.000052   0.000000   0.000000   0.000000   0.000000
     C   78   0.000004   0.000153   0.000001   0.000000   0.000000   0.000000
     C   79   0.000006   0.000464   0.000001   0.000000   0.000000   0.000000
     C   80   0.000000   0.000001   0.000000   0.000000   0.000000   0.000000
     C   81   0.000000   0.000004   0.000000   0.000000   0.000000   0.000000
     C   82   0.000000   0.000000   0.000000   0.000000   0.000000   0.000000
     C   83   0.000000   0.000000   0.000000   0.000000   0.000000   0.000000
     C   84   0.000000   0.000000   0.000000   0.000000   0.000000   0.000000
     C   85   0.000000   0.000000   0.000000   0.000000   0.000000   0.000000
     C   86   0.000000   0.000000   0.000000   0.000000   0.000000   0.000000
     C   87   0.000000   0.000000   0.000000   0.000000   0.000000   0.000000
     C   88   0.000000   0.000000   0.000000   0.000000   0.000000   0.000000
     C   89   0.000000   0.000000   0.000000   0.000000   0.000000   0.000000
     C   90   0.000000   0.000000   0.000000   0.000000   0.000000   0.000000
     C   91   0.000000   0.000000   0.000000   0.000000   0.000000   0.000000
     C   92   0.000000   0.000000   0.000000   0.000000   0.000000   0.000000
     C   93   0.000000   0.000000   0.000000   0.000000   0.000000   0.000000
     C   94   0.000000   0.000000   0.000000   0.000000   0.000000   0.000000
1


                  C 49       C 50       C 51       C 52       C 53       C 54
 ------------------------------------------------------------------------------
     C   95   0.000000   0.000000   0.000000   0.000000   0.000000   0.000000
     C   96   0.000000   0.000000   0.000000   0.000000   0.000000   0.000000
     C   97   0.000000   0.000000   0.000000   0.000000   0.000000   0.000000
     C   98   0.000000   0.000000   0.000000   0.000000   0.000000   0.000000
     C   99   0.000000   0.000000   0.000000   0.000000   0.000000   0.000000
     C  100   0.000000   0.000000   0.000000   0.000000   0.000000   0.000000
     C  101   0.000000   0.000000   0.000000   0.000000   0.000000   0.000000
     C  102   0.000000   0.000000   0.000000   0.000000   0.000000   0.000000
     C  103   0.000000   0.000000   0.000000   0.000000   0.000000   0.000000
     C  104   0.000000   0.000000   0.000000   0.000000   0.000000   0.000000
     C  105   0.000000   0.000000   0.000000   0.000000   0.000000   0.000000
     C  106   0.000000   0.000000   0.000000   0.000001   0.000000   0.000000
     C  107   0.000000   0.000000   0.000000   0.000002   0.000000   0.000000
     C  108   0.000000   0.000000   0.000000   0.000000   0.000000   0.000000
     C  109   0.000000   0.000000   0.000000   0.000000   0.000000   0.000000
     C  110   0.000000   0.000000   0.000000   0.000000   0.000000   0.000000
     C  111   0.000000   0.000000   0.000000   0.000000   0.000000   0.000000
     C  112   0.000000   0.000000   0.000000   0.000000   0.000000   0.000000
     C  113   0.000000   0.000000   0.000000   0.000000   0.000000   0.000000
     C  114   0.000000   0.000000   0.000000   0.000000   0.000000   0.000000
     C  115   0.000000   0.000000   0.000000   0.000000   0.000000   0.000000
     C  116   0.000000   0.000000   0.000000   0.000000   0.000000   0.000000
     C  117   0.000000   0.000000   0.000000   0.000000   0.000000   0.000000
     C  118   0.000000   0.000000   0.000000   0.000000   0.000000   0.000000
     C  119   0.000000   0.000000   0.000000   0.000000   0.000000   0.000000
     C  120   0.000000   0.000000   0.000000   0.000000   0.000000   0.000000
     C  121   0.000000   0.000000   0.000000   0.000000   0.000000   0.000000
     C  122   0.000000   0.000000   0.000000   0.000000   0.000000   0.000000
     C  123   0.000000   0.000001   0.000000   0.000000   0.000000   0.000000
     C  124   0.000000   0.000000   0.000000   0.000000   0.000000   0.000000
     C  125   0.000000   0.000000   0.000000   0.000000   0.000000   0.000000
     C  126   0.000000   0.000000   0.000000   0.000000   0.000000   0.000000
     C  127   0.000000   0.000030   0.000000   0.000000   0.000000   0.000000
     C  128   0.000000   0.000015   0.000000   0.000000   0.000000   0.000000
     C  129   0.000000   0.000001   0.000000   0.000000   0.000000   0.000000
     C  130   0.000000   0.000001   0.000000   0.000000   0.000000   0.000000
     C  131   0.000000   0.000001   0.000000   0.000000   0.000000   0.000000
     C  132   0.000000   0.000000   0.000000   0.000001   0.000000   0.000001
     C  133   0.000000   0.000000   0.000000   0.000000   0.000000   0.000000
     C  134   0.000000   0.000000   0.000008   0.000002   0.000001   0.000002
     C  135   0.000000   0.000000   0.000000   0.000000   0.000000   0.000000
     C  136   0.000000   0.000000   0.000000   0.000000   0.000000   0.000000
     C  137   0.000000   0.000000   0.000000   0.000000   0.000000   0.000000
     C  138   0.000000   0.000000   0.000000   0.000000   0.000000   0.000000
     C  139   0.000000   0.000000   0.000000   0.000000   0.000000   0.000000
     C  140   0.000000   0.000000   0.000000   0.000000   0.000000   0.000000
     C  141   0.000000   0.000000   0.000000   0.000001   0.000000   0.000000
1


                  C 49       C 50       C 51       C 52       C 53       C 54
 ------------------------------------------------------------------------------
     C  142   0.000000   0.000000   0.000000   0.000000   0.000000   0.000000
     C  143   0.000000   0.000000   0.000000   0.000000   0.000000   0.000000
     C  144   0.000000   0.000000   0.000000   0.000000   0.000000   0.000000
     C  145   0.000000   0.000000   0.000000   0.000000   0.000000   0.000000
     C  146   0.000000   0.000000   0.000000   0.000000   0.000000   0.000000
     C  147   0.000000   0.000000   0.000000   0.000000   0.000000   0.000000
     C  148   0.000000   0.000000   0.000000   0.000000   0.000000   0.000000
     C  149   0.000000   0.000000   0.000000   0.000000   0.000000   0.000000
     C  150   0.000000   0.000000   0.000000   0.000000   0.000000   0.000000
     C  151   0.000000   0.000000   0.000000   0.000000   0.000000   0.000000
     C  152   0.000000   0.000000   0.000000   0.000000   0.000000   0.000000
     C  153   0.000000   0.000000   0.000000   0.000000   0.000000   0.000000
     C  154   0.000000   0.000000   0.000000   0.000000   0.000000   0.000000
     C  155   0.000000   0.000000   0.000000   0.000000   0.000000   0.000000
     C  156   0.000000   0.000000   0.000000   0.000000   0.000000   0.000000
     C  157   0.000004   0.000000   0.000000   0.000000   0.000000   0.000001
     C  158   0.000000   0.000000   0.000001   0.000000   0.000000   0.000000
     C  159   0.000000   0.000000   0.000000   0.000000   0.000000   0.000000
     C  160   0.000000   0.000000   0.000000   0.000000   0.000000   0.000000
     C  161   0.000005   0.000000   0.000012   0.000019   0.000002   0.000028
     C  162   0.000001   0.000000   0.000015   0.000024   0.000001   0.000017
     N  163   0.000000   0.000000   0.000000   0.000000   0.000000   0.000000
     N  164   0.000000   0.000000   0.000000   0.000000   0.000000   0.000000
     N  165   0.000000   0.000000   0.000001   0.000009   0.000000   0.000000
     N  166   0.000000   0.000000   0.000003   0.000047   0.000000   0.000000
     N  167   0.000001   0.000002   0.000143   0.008385   0.000008   0.000066
     N  168   1.431587   1.432946   0.000223   0.001757   0.000149   0.000036
     N  169   0.000035   0.000038   0.016345   0.000466   0.012824   0.042467
     N  170   0.002385   0.000079   0.000018   0.000042   0.000002   0.000039
     N  171   0.000000   0.000000   0.000000   0.000000   0.000000   0.000000
     N  172   0.000007   0.000499   0.000001   0.000000   0.000000   0.000000
     N  173   0.000000   0.000000   0.000000   0.000000   0.000000   0.000000
     N  174   0.000000   0.000000   0.000000   0.000000   0.000000   0.000000
     N  175   0.000000   0.000000   0.000000   0.000000   0.000000   0.000000
     N  176   0.000000   0.000000   0.000000   0.000000   0.000000   0.000000
     N  177   0.000000   0.000000   0.000000   0.000000   0.000000   0.000000
     N  178   0.000000   0.000000   0.000000   0.000000   0.000000   0.000000
     N  179   0.000000   0.000000   0.000000   0.000000   0.000000   0.000000
     N  180   0.000000   0.000000   0.000000   0.000000   0.000000   0.000000
     N  181   0.000000   0.000000   0.000000   0.000000   0.000000   0.000000
     N  182   0.000000   0.000000   0.000000   0.000000   0.000000   0.000000
     H  183   0.000000   0.000000   0.000000   0.000000   0.000000   0.000000
     H  184   0.000000   0.000000   0.000000   0.000000   0.000000   0.000000
     H  185   0.000000   0.000000   0.000000   0.000000   0.000000   0.000000
     H  186   0.000000   0.000000   0.000000   0.000000   0.000000   0.000000
     H  187   0.000000   0.000000   0.000000   0.000000   0.000000   0.000000
     H  188   0.000000   0.000000   0.000000   0.000001   0.000000   0.000000
1


                  C 49       C 50       C 51       C 52       C 53       C 54
 ------------------------------------------------------------------------------
     H  189   0.000000   0.000000   0.000000   0.000000   0.000000   0.000000
     H  190   0.000000   0.000000   0.000000   0.000000   0.000000   0.000000
     H  191   0.000000   0.000000   0.000000   0.000000   0.000000   0.000000
     H  192   0.000000   0.000000   0.000000   0.000000   0.000000   0.000000
     H  193   0.000000   0.000000   0.000000   0.000000   0.000000   0.000000
     H  194   0.000000   0.000000   0.000000   0.000000   0.000000   0.000000
     H  195   0.000000   0.000000   0.000000   0.000000   0.000000   0.000000
     H  196   0.000000   0.000000   0.000000   0.000005   0.000000   0.000000
     H  197   0.000000   0.000000   0.000008   0.000201   0.000001   0.000000
     H  198   0.000000   0.000000   0.000000   0.000000   0.000000   0.000000
     H  199   0.000000   0.000000   0.000000   0.000002   0.000000   0.000000
     H  200   0.000000   0.000012   0.000000   0.000002   0.000000   0.000000
     H  201   0.000000   0.000001   0.000000   0.000005   0.000000   0.000000
     H  202   0.000000   0.000000   0.000000   0.000000   0.000000   0.000000
     H  203   0.000000   0.000000   0.000018   0.000542   0.000000   0.000000
     H  204   0.000000   0.000000   0.000000   0.000008   0.000000   0.000000
     H  205   0.000000   0.000000   0.000012   0.000087   0.000034   0.000606
     H  206   0.000000   0.000000   0.000006   0.000002   0.000003   0.000011
     H  207   0.000000   0.000000   0.000001   0.000002   0.000001   0.000006
     H  208   0.000000   0.000000   0.000000   0.000058   0.000000   0.000002
     H  209   0.000003   0.000004   0.002103   0.003127   0.000002   0.000026
     H  210   0.000001   0.000003   0.001893   0.003630   0.000003   0.000012
     H  211   0.004538   0.000134   0.001748   0.000080   0.000041   0.000012
     H  212   0.884327   0.007901   0.000422   0.000001   0.000001   0.000000
     H  213   0.000007   0.000002   0.003649   0.959094   0.000167   0.000368
     H  214   0.008257   0.950485   0.000444   0.000015   0.000007   0.000005
     H  215   0.000131   0.004702   0.001714   0.000026   0.000000   0.000003
     H  216   0.000000   0.000004   0.001803   0.000016   0.005288   0.935382
     H  217   0.000000   0.000001   0.000614   0.000009   0.007630   0.009505
     H  218   0.000004   0.000001   0.004094   0.000138   0.000281   0.000137
     H  219   0.000005   0.000004   0.000021   0.000019   0.001863   0.004332
     H  220   0.000030   0.000000   0.000000   0.000000   0.000000   0.000000
     H  221   0.000120   0.000003   0.000000   0.000000   0.000000   0.000000
     H  222   0.000003   0.000000   0.000012   0.000064   0.000003   0.000169
     H  223   0.000000   0.000000   0.000000   0.000000   0.000000   0.000000
     H  224   0.000000   0.000000   0.000000   0.000000   0.000000   0.000000
     H  225   0.000000   0.000000   0.000000   0.000000   0.000000   0.000000
     H  226   0.000000   0.000000   0.000000   0.000000   0.000000   0.000000
     H  227   0.000000   0.000000   0.000000   0.000000   0.000000   0.000000
     H  228   0.000000   0.000000   0.000000   0.000000   0.000000   0.000000
     H  229   0.000000   0.000001   0.000000   0.000000   0.000000   0.000000
     H  230   0.000000   0.000000   0.000000   0.000000   0.000000   0.000000
     H  231   0.000000   0.000019   0.000000   0.000000   0.000000   0.000000
     H  232   0.000000   0.000000   0.000000   0.000000   0.000000   0.000000
     H  233   0.000000   0.000000   0.000000   0.000000   0.000000   0.000000
     H  234   0.000000   0.000000   0.000000   0.000000   0.000000   0.000000
     H  235   0.000000   0.000000   0.000000   0.000000   0.000000   0.000000
1


                  C 49       C 50       C 51       C 52       C 53       C 54
 ------------------------------------------------------------------------------
     H  236   0.000000   0.000000   0.000000   0.000000   0.000000   0.000000
     H  237   0.000000   0.000000   0.000000   0.000000   0.000000   0.000000
     H  238   0.000000   0.000000   0.000000   0.000000   0.000000   0.000000
     H  239   0.000000   0.000000   0.000000   0.000000   0.000000   0.000000
     H  240   0.000000   0.000000   0.000000   0.000000   0.000000   0.000000
     H  241   0.000000   0.000000   0.000000   0.000000   0.000000   0.000000
     H  242   0.000000   0.000000   0.000000   0.000000   0.000000   0.000000
     H  243   0.000000   0.000000   0.000000   0.000000   0.000000   0.000000
     H  244   0.000000   0.000000   0.000000   0.000000   0.000000   0.000000
     H  245   0.000000   0.000000   0.000000   0.000000   0.000000   0.000000
     H  246   0.000000   0.000000   0.000000   0.000000   0.000000   0.000000
     H  247   0.000000   0.000000   0.000000   0.000000   0.000000   0.000000
     H  248   0.000000   0.000000   0.000000   0.000000   0.000000   0.000000
     H  249   0.000000   0.000000   0.000000   0.000000   0.000000   0.000000
     H  250   0.000000   0.000000   0.000000   0.000000   0.000000   0.000000
     H  251   0.000000   0.000000   0.000000   0.000000   0.000000   0.000000
     H  252   0.000000   0.000000   0.000000   0.000000   0.000000   0.000000
     H  253   0.000000   0.000000   0.000000   0.000000   0.000000   0.000000
     H  254   0.000000   0.000000   0.000000   0.000000   0.000000   0.000000
     H  255   0.000000   0.000000   0.000000   0.000000   0.000000   0.000000
     H  256   0.000000   0.000000   0.000000   0.000000   0.000000   0.000000
     H  257   0.000000   0.000000   0.000000   0.000000   0.000000   0.000000
     H  258   0.000000   0.000000   0.000000   0.000000   0.000000   0.000000
     H  259   0.000000   0.000000   0.000000   0.000000   0.000000   0.000000
     H  260   0.000000   0.000000   0.000000   0.000000   0.000000   0.000000
     H  261   0.000000   0.000000   0.000000   0.000000   0.000000   0.000000
     H  262   0.000000   0.000003   0.000000   0.000000   0.000000   0.000000
     H  263   0.000000   0.000000   0.000000   0.000000   0.000000   0.000000
     H  264   0.000000   0.000000   0.000000   0.000000   0.000000   0.000000
     H  265   0.000000   0.000000   0.000000   0.000000   0.000000   0.000000
     H  266   0.000000   0.000000   0.000000   0.000000   0.000000   0.000000
     H  267   0.000000   0.000000   0.000000   0.000000   0.000000   0.000000
     H  268   0.000000   0.000000   0.000000   0.000000   0.000000   0.000000
     H  269   0.000000   0.000000   0.000000   0.000000   0.000000   0.000000
     H  270   0.000000   0.000000   0.000000   0.000000   0.000000   0.000000
     H  271   0.000000   0.000000   0.000000   0.000000   0.000000   0.000000
     H  272   0.000000   0.000000   0.000000   0.000000   0.000000   0.000000
     H  273   0.000000   0.000000   0.000000   0.000000   0.000000   0.000000
     H  274   0.000000   0.000000   0.000000   0.000000   0.000000   0.000000
     H  275   0.000000   0.000000   0.000000   0.000000   0.000000   0.000000
     H  276   0.000000   0.000000   0.000000   0.000000   0.000000   0.000000
     H  277   0.000000   0.000000   0.000000   0.000000   0.000000   0.000000
     H  278   0.000000   0.000000   0.000000   0.000000   0.000000   0.000000
     H  279   0.000000   0.000000   0.000000   0.000000   0.000000   0.000000
     H  280   0.000000   0.000000   0.000000   0.000000   0.000000   0.000000
     H  281   0.000000   0.000000   0.000000   0.000000   0.000000   0.000000
     H  282   0.000000   0.000000   0.000000   0.000001   0.000000   0.000001
1


                  C 49       C 50       C 51       C 52       C 53       C 54
 ------------------------------------------------------------------------------
     H  283   0.000000   0.000000   0.000001   0.000000   0.000000   0.000000
     H  284   0.000000   0.000000   0.000000   0.000000   0.000000   0.000000
1


                  C 55       C 56       C 57       C 58       C 59       C 60
 ------------------------------------------------------------------------------
     C   55   3.947089
     C   56   0.036843   3.919247
     C   57   0.944734   0.006491   3.921775
     C   58   0.962527   0.003134   0.006865   3.954021
     C   59   0.012617   0.001256   0.009705   1.866986   3.950760
     C   60   0.000007   0.000006   0.000025   0.001230   0.000157   3.907272
     C   61   0.000002   0.000001   0.000001   0.000065   0.000105   2.344395
     C   62   0.000005   0.000013   0.000059   0.002960   0.000512   0.030662
     C   63   0.000001   0.000000   0.000001   0.000037   0.000041   1.298689
     C   64   0.000048   0.000002   0.000003   0.000341   0.006554   0.122165
     C   65   0.000067   0.000211   0.000982   0.060625   0.005594   0.003751
     C   66   0.006112   0.000071   0.000232   0.004941   1.038520   0.009157
     C   67   0.000019   0.000000   0.000005   0.000075   0.003493   0.000458
     C   68   0.000000   0.000000   0.000000   0.000000   0.000000   0.000000
     C   69   0.000000   0.000000   0.000000   0.000000   0.000000   0.000000
     C   70   0.000000   0.000000   0.000000   0.000000   0.000000   0.000000
     C   71   0.000000   0.000000   0.000000   0.000000   0.000000   0.000000
     C   72   0.000000   0.000000   0.000000   0.000000   0.000000   0.000000
     C   73   0.000000   0.000000   0.000000   0.000000   0.000000   0.000000
     C   74   0.000000   0.000000   0.000000   0.000000   0.000000   0.000000
     C   75   0.000000   0.000000   0.000005   0.000000   0.000001   0.000000
     C   76   0.000000   0.000000   0.000001   0.000000   0.000000   0.000000
     C   77   0.000000   0.000000   0.000000   0.000000   0.000000   0.000000
     C   78   0.000001   0.000000   0.000001   0.000006   0.000043   0.000000
     C   79   0.000000   0.000000   0.000000   0.000000   0.000001   0.000000
     C   80   0.000000   0.000000   0.000000   0.000000   0.000000   0.000000
     C   81   0.000000   0.000000   0.000000   0.000000   0.000000   0.000000
     C   82   0.000000   0.000000   0.000000   0.000001   0.000000   0.000000
     C   83   0.000000   0.000000   0.000000   0.000001   0.000000   0.000000
     C   84   0.000000   0.000000   0.000000   0.000000   0.000000   0.000000
     C   85   0.000000   0.000000   0.000000   0.000016   0.000004   0.000004
     C   86   0.000000   0.000000   0.000000   0.000001   0.000000   0.000000
     C   87   0.000000   0.000000   0.000000   0.000001   0.000000   0.000000
     C   88   0.000000   0.000000   0.000000   0.000000   0.000000   0.000000
     C   89   0.000000   0.000000   0.000000   0.000000   0.000000   0.000000
     C   90   0.000000   0.000000   0.000000   0.000000   0.000000   0.000000
     C   91   0.000000   0.000000   0.000000   0.000000   0.000000   0.000000
     C   92   0.000000   0.000000   0.000000   0.000000   0.000000   0.000000
     C   93   0.000000   0.000000   0.000000   0.000000   0.000000   0.000000
     C   94   0.000000   0.000000   0.000000   0.000000   0.000000   0.000000
     C   95   0.000000   0.000000   0.000000   0.000000   0.000000   0.000000
     C   96   0.000000   0.000000   0.000000   0.000000   0.000000   0.000000
     C   97   0.000000   0.000000   0.000000   0.000000   0.000000   0.000000
     C   98   0.000000   0.000000   0.000000   0.000000   0.000000   0.000000
     C   99   0.000000   0.000000   0.000000   0.000000   0.000000   0.000000
     C  100   0.000000   0.000000   0.000000   0.000000   0.000000   0.000000
1


                  C 55       C 56       C 57       C 58       C 59       C 60
 ------------------------------------------------------------------------------
     C  101   0.000000   0.000000   0.000000   0.000000   0.000000   0.000000
     C  102   0.000000   0.000000   0.000000   0.000000   0.000000   0.000000
     C  103   0.000000   0.000000   0.000000   0.000000   0.000000   0.000000
     C  104   0.000000   0.000000   0.000000   0.000000   0.000000   0.000000
     C  105   0.000000   0.000000   0.000000   0.000000   0.000000   0.000000
     C  106   0.000000   0.000000   0.000000   0.000000   0.000000   0.000000
     C  107   0.000000   0.000000   0.000000   0.000000   0.000001   0.000000
     C  108   0.000000   0.000000   0.000000   0.000000   0.000000   0.000000
     C  109   0.000000   0.000000   0.000000   0.000000   0.000000   0.000000
     C  110   0.000000   0.000000   0.000000   0.000000   0.000000   0.000000
     C  111   0.000000   0.000000   0.000000   0.000000   0.000000   0.000000
     C  112   0.000000   0.000000   0.000000   0.000000   0.000000   0.000000
     C  113   0.000000   0.000000   0.000000   0.000000   0.000000   0.000000
     C  114   0.000000   0.000000   0.000000   0.000000   0.000000   0.000000
     C  115   0.000000   0.000000   0.000000   0.000000   0.000000   0.000000
     C  116   0.000000   0.000000   0.000000   0.000000   0.000000   0.000000
     C  117   0.000000   0.000000   0.000000   0.000000   0.000000   0.000000
     C  118   0.000000   0.000000   0.000000   0.000000   0.000000   0.000000
     C  119   0.000000   0.000000   0.000000   0.000000   0.000000   0.000000
     C  120   0.000000   0.000000   0.000000   0.000000   0.000000   0.000000
     C  121   0.000000   0.000000   0.000000   0.000000   0.000000   0.000000
     C  122   0.000000   0.000000   0.000000   0.000000   0.000000   0.000000
     C  123   0.000000   0.000000   0.000000   0.000000   0.000000   0.000000
     C  124   0.000000   0.000000   0.000000   0.000000   0.000000   0.000000
     C  125   0.000000   0.000000   0.000000   0.000000   0.000000   0.000000
     C  126   0.000000   0.000000   0.000000   0.000001   0.000000   0.000000
     C  127   0.000000   0.000000   0.000000   0.000001   0.000000   0.000000
     C  128   0.000000   0.000000   0.000000   0.000000   0.000000   0.000000
     C  129   0.000000   0.000000   0.000000   0.000001   0.000001   0.000000
     C  130   0.000000   0.000000   0.000000   0.000000   0.000000   0.000000
     C  131   0.000000   0.000000   0.000000   0.000003   0.000010   0.000000
     C  132   0.000000   0.000000   0.000001   0.000032   0.000006   0.000001
     C  133   0.000000   0.000000   0.000000   0.000001   0.000012   0.000000
     C  134   0.000020   0.000001   0.000002   0.000100   0.000661   0.000023
     C  135   0.000000   0.000000   0.000000   0.000000   0.000000   0.000000
     C  136   0.000000   0.000000   0.000000   0.000000   0.000000   0.000000
     C  137   0.000000   0.000000   0.000000   0.000000   0.000000   0.000000
     C  138   0.000000   0.000000   0.000000   0.000000   0.000000   0.000000
     C  139   0.000000   0.000000   0.000000   0.000000   0.000000   0.000000
     C  140   0.000000   0.000000   0.000000   0.000000   0.000000   0.000000
     C  141   0.000000   0.000000   0.000000   0.000000   0.000000   0.000000
     C  142   0.000000   0.000000   0.000000   0.000000   0.000000   0.000000
     C  143   0.000000   0.000000   0.000000   0.000000   0.000000   0.000000
     C  144   0.000000   0.000000   0.000000   0.000000   0.000000   0.000000
     C  145   0.000000   0.000000   0.000000   0.000000   0.000000   0.000000
     C  146   0.000000   0.000000   0.000000   0.000000   0.000000   0.000000
     C  147   0.000000   0.000000   0.000000   0.000000   0.000000   0.000000
1


                  C 55       C 56       C 57       C 58       C 59       C 60
 ------------------------------------------------------------------------------
     C  148   0.000000   0.000000   0.000000   0.000000   0.000000   0.000000
     C  149   0.000000   0.000000   0.000000   0.000000   0.000000   0.000000
     C  150   0.000000   0.000000   0.000000   0.000000   0.000000   0.000000
     C  151   0.000000   0.000000   0.000000   0.000000   0.000000   0.000000
     C  152   0.000000   0.000000   0.000000   0.000000   0.000000   0.000000
     C  153   0.000000   0.000000   0.000000   0.000000   0.000000   0.000000
     C  154   0.000000   0.000000   0.000000   0.000000   0.000000   0.000000
     C  155   0.000000   0.000000   0.000000   0.000000   0.000000   0.000000
     C  156   0.000000   0.000000   0.000000   0.000001   0.000001   0.000012
     C  157   0.000001   0.000000   0.000000   0.000026   0.000012   0.000036
     C  158   0.000000   0.000000   0.000000   0.000007   0.000025   0.000013
     C  159   0.000000   0.000000   0.000000   0.000008   0.000003   0.000006
     C  160   0.000001   0.000000   0.000001   0.000013   0.000009   0.000011
     C  161   0.000020   0.000007   0.000018   0.001111   0.000492   0.000206
     C  162   0.000020   0.000003   0.000022   0.001052   0.000948   0.000024
     N  163   0.000000   0.000000   0.000000   0.000000   0.000000   0.000000
     N  164   0.000000   0.000000   0.000000   0.000000   0.000000   0.000000
     N  165   0.000000   0.000000   0.000000   0.000000   0.000000   0.000000
     N  166   0.000001   0.000000   0.000000   0.000000   0.000000   0.000000
     N  167   0.000019   0.000004   0.000002   0.000109   0.000167   0.000000
     N  168   0.001593   0.000007   0.000025   0.000155   0.000035   0.002589
     N  169   0.024496   1.001088   1.913025   0.009096   0.001757   0.000006
     N  170   0.000002   0.000008   0.000040   0.001966   0.000094   0.026801
     N  171   0.000000   0.000000   0.000000   0.000000   0.000000   0.000000
     N  172   0.000000   0.000000   0.000000   0.000000   0.000001   0.000000
     N  173   0.000000   0.000000   0.000000   0.000000   0.000000   0.000000
     N  174   0.000000   0.000000   0.000000   0.000000   0.000000   0.000000
     N  175   0.000000   0.000000   0.000000   0.000000   0.000000   0.000000
     N  176   0.000000   0.000000   0.000000   0.000000   0.000000   0.000000
     N  177   0.000000   0.000000   0.000000   0.000000   0.000000   0.000000
     N  178   0.000000   0.000000   0.000000   0.000001   0.000001   0.000000
     N  179   0.000000   0.000000   0.000000   0.000000   0.000000   0.000000
     N  180   0.000000   0.000000   0.000000   0.000000   0.000000   0.000000
     N  181   0.000000   0.000000   0.000000   0.000000   0.000000   0.000000
     N  182   0.000000   0.000000   0.000000   0.000002   0.000001   0.000004
     H  183   0.000000   0.000000   0.000000   0.000000   0.000000   0.000000
     H  184   0.000000   0.000000   0.000000   0.000000   0.000000   0.000000
     H  185   0.000000   0.000000   0.000000   0.000000   0.000000   0.000000
     H  186   0.000000   0.000000   0.000000   0.000000   0.000000   0.000000
     H  187   0.000000   0.000000   0.000000   0.000000   0.000000   0.000000
     H  188   0.000000   0.000000   0.000000   0.000000   0.000000   0.000000
     H  189   0.000000   0.000000   0.000000   0.000000   0.000000   0.000000
     H  190   0.000000   0.000000   0.000000   0.000000   0.000000   0.000000
     H  191   0.000000   0.000000   0.000000   0.000000   0.000000   0.000000
     H  192   0.000000   0.000000   0.000000   0.000000   0.000000   0.000000
     H  193   0.000000   0.000000   0.000000   0.000000   0.000000   0.000000
     H  194   0.000000   0.000000   0.000000   0.000000   0.000000   0.000000
1


                  C 55       C 56       C 57       C 58       C 59       C 60
 ------------------------------------------------------------------------------
     H  195   0.000000   0.000000   0.000000   0.000000   0.000000   0.000000
     H  196   0.000000   0.000000   0.000000   0.000000   0.000000   0.000000
     H  197   0.000006   0.000000   0.000000   0.000000   0.000000   0.000000
     H  198   0.000000   0.000000   0.000000   0.000000   0.000000   0.000000
     H  199   0.000000   0.000000   0.000000   0.000000   0.000000   0.000000
     H  200   0.000000   0.000000   0.000000   0.000000   0.000000   0.000000
     H  201   0.000000   0.000000   0.000000   0.000000   0.000000   0.000000
     H  202   0.000000   0.000000   0.000000   0.000000   0.000000   0.000000
     H  203   0.000003   0.000000   0.000000   0.000000   0.000002   0.000000
     H  204   0.000000   0.000000   0.000000   0.000000   0.000000   0.000000
     H  205   0.000007   0.000015   0.000001   0.000016   0.000001   0.000000
     H  206   0.000000   0.000001   0.000000   0.000000   0.000000   0.000000
     H  207   0.000000   0.000000   0.000000   0.000000   0.000000   0.000000
     H  208   0.000000   0.000000   0.000000   0.000001   0.000001   0.000000
     H  209   0.000018   0.000000   0.000003   0.000011   0.000020   0.000000
     H  210   0.000006   0.000003   0.000003   0.000138   0.000136   0.000000
     H  211   0.000272   0.000131   0.000224   0.000002   0.000055   0.000389
     H  212   0.000011   0.000000   0.000006   0.000084   0.000021   0.000063
     H  213   0.001276   0.000002   0.000022   0.005658   0.000445   0.000002
     H  214   0.000064   0.000000   0.000001   0.000019   0.000016   0.000057
     H  215   0.000011   0.000001   0.000015   0.000728   0.000439   0.000039
     H  216   0.007308   0.013162   0.002108   0.002096   0.000404   0.000001
     H  217   0.000101   0.947573   0.007543   0.000048   0.000009   0.000000
     H  218   0.009466   0.000095   0.000155   0.004504   0.947813   0.000053
     H  219   0.011806   0.011974   0.943865   0.000428   0.000411   0.000001
     H  220   0.000000   0.000000   0.000000   0.000001   0.000009   0.008504
     H  221   0.000000   0.000000   0.000000   0.000013   0.000000   0.009753
     H  222   0.000533   0.000001   0.000057   0.003033   0.005231   0.000031
     H  223   0.000000   0.000000   0.000000   0.000000   0.000000   0.000000
     H  224   0.000000   0.000000   0.000000   0.000000   0.000000   0.000000
     H  225   0.000000   0.000000   0.000000   0.000000   0.000000   0.000000
     H  226   0.000000   0.000000   0.000000   0.000000   0.000000   0.000000
     H  227   0.000000   0.000000   0.000000   0.000000   0.000000   0.000000
     H  228   0.000000   0.000000   0.000000   0.000000   0.000000   0.000000
     H  229   0.000000   0.000000   0.000000   0.000001   0.000005   0.000000
     H  230   0.000000   0.000000   0.000000   0.000000   0.000000   0.000000
     H  231   0.000000   0.000000   0.000000   0.000000   0.000000   0.000000
     H  232   0.000000   0.000000   0.000000   0.000000   0.000000   0.000000
     H  233   0.000000   0.000000   0.000000   0.000000   0.000000   0.000000
     H  234   0.000000   0.000000   0.000000   0.000000   0.000000   0.000000
     H  235   0.000000   0.000000   0.000000   0.000000   0.000000   0.000000
     H  236   0.000000   0.000000   0.000000   0.000000   0.000000   0.000000
     H  237   0.000000   0.000000   0.000000   0.000000   0.000000   0.000000
     H  238   0.000000   0.000000   0.000000   0.000000   0.000000   0.000000
     H  239   0.000000   0.000000   0.000000   0.000000   0.000000   0.000000
     H  240   0.000000   0.000000   0.000000   0.000000   0.000000   0.000000
     H  241   0.000000   0.000000   0.000000   0.000000   0.000000   0.000000
1


                  C 55       C 56       C 57       C 58       C 59       C 60
 ------------------------------------------------------------------------------
     H  242   0.000000   0.000000   0.000000   0.000000   0.000000   0.000000
     H  243   0.000000   0.000000   0.000000   0.000000   0.000000   0.000000
     H  244   0.000000   0.000000   0.000000   0.000000   0.000000   0.000000
     H  245   0.000000   0.000000   0.000000   0.000000   0.000000   0.000000
     H  246   0.000000   0.000000   0.000000   0.000000   0.000000   0.000000
     H  247   0.000000   0.000000   0.000000   0.000000   0.000000   0.000000
     H  248   0.000000   0.000000   0.000000   0.000000   0.000000   0.000000
     H  249   0.000000   0.000000   0.000000   0.000000   0.000000   0.000000
     H  250   0.000000   0.000000   0.000000   0.000000   0.000000   0.000000
     H  251   0.000000   0.000000   0.000000   0.000000   0.000000   0.000000
     H  252   0.000000   0.000000   0.000000   0.000000   0.000000   0.000000
     H  253   0.000000   0.000000   0.000000   0.000000   0.000000   0.000000
     H  254   0.000000   0.000000   0.000000   0.000000   0.000000   0.000000
     H  255   0.000000   0.000000   0.000000   0.000000   0.000000   0.000000
     H  256   0.000000   0.000000   0.000000   0.000000   0.000000   0.000000
     H  257   0.000000   0.000000   0.000000   0.000000   0.000000   0.000000
     H  258   0.000000   0.000000   0.000000   0.000000   0.000000   0.000000
     H  259   0.000000   0.000000   0.000000   0.000000   0.000000   0.000000
     H  260   0.000000   0.000000   0.000000   0.000000   0.000000   0.000000
     H  261   0.000000   0.000000   0.000000   0.000000   0.000000   0.000000
     H  262   0.000000   0.000000   0.000000   0.000000   0.000000   0.000000
     H  263   0.000000   0.000000   0.000000   0.000000   0.000000   0.000000
     H  264   0.000000   0.000000   0.000000   0.000000   0.000000   0.000000
     H  265   0.000000   0.000000   0.000000   0.000000   0.000001   0.000000
     H  266   0.000000   0.000000   0.000000   0.000000   0.000000   0.000000
     H  267   0.000000   0.000000   0.000000   0.000007   0.000007   0.000000
     H  268   0.000000   0.000000   0.000000   0.000000   0.000000   0.000000
     H  269   0.000000   0.000000   0.000000   0.000000   0.000000   0.000000
     H  270   0.000000   0.000000   0.000000   0.000000   0.000000   0.000000
     H  271   0.000000   0.000000   0.000000   0.000000   0.000000   0.000000
     H  272   0.000000   0.000000   0.000000   0.000000   0.000000   0.000000
     H  273   0.000000   0.000000   0.000000   0.000000   0.000000   0.000000
     H  274   0.000000   0.000000   0.000000   0.000000   0.000000   0.000000
     H  275   0.000000   0.000000   0.000000   0.000000   0.000000   0.000000
     H  276   0.000000   0.000000   0.000000   0.000000   0.000000   0.000000
     H  277   0.000000   0.000000   0.000000   0.000000   0.000000   0.000000
     H  278   0.000000   0.000000   0.000000   0.000000   0.000000   0.000000
     H  279   0.000000   0.000000   0.000000   0.000000   0.000000   0.000000
     H  280   0.000000   0.000000   0.000000   0.000001   0.000001   0.000028
     H  281   0.000000   0.000000   0.000000   0.000000   0.000000   0.000005
     H  282   0.000000   0.000000   0.000001   0.000040   0.000043   0.000010
     H  283   0.000003   0.000000   0.000000   0.000005   0.000089   0.000005
     H  284   0.000000   0.000000   0.000000   0.000000   0.000001   0.000000
1


                  C 61       C 62       C 63       C 64       C 65       C 66
 ------------------------------------------------------------------------------
     C   61   3.921697
     C   62   1.329011   3.929084
     C   63   0.028628   0.132755   3.918597
     C   64   0.005604   1.409861   0.007491   3.943670
     C   65   0.005127   0.009656   0.007304   0.995868   3.958779
     C   66   0.000653   0.026870   0.000710   0.006152   1.830911   3.951872
     C   67   0.000052   0.002037   0.000476   0.007797   0.984368   0.006272
     C   68   0.000000   0.000000   0.000000   0.000000   0.000000   0.000000
     C   69   0.000000   0.000000   0.000000   0.000000   0.000000   0.000000
     C   70   0.000000   0.000000   0.000000   0.000000   0.000000   0.000000
     C   71   0.000000   0.000000   0.000000   0.000000   0.000000   0.000000
     C   72   0.000000   0.000000   0.000000   0.000000   0.000000   0.000000
     C   73   0.000000   0.000000   0.000000   0.000000   0.000000   0.000000
     C   74   0.000000   0.000000   0.000000   0.000000   0.000000   0.000000
     C   75   0.000001   0.000004   0.000000   0.000001   0.000005   0.000002
     C   76   0.000000   0.000000   0.000000   0.000000   0.000000   0.000000
     C   77   0.000000   0.000000   0.000000   0.000000   0.000000   0.000000
     C   78   0.000000   0.000001   0.000000   0.000004   0.000018   0.000007
     C   79   0.000000   0.000000   0.000000   0.000000   0.000000   0.000000
     C   80   0.000000   0.000000   0.000000   0.000001   0.000000   0.000001
     C   81   0.000000   0.000000   0.000000   0.000000   0.000000   0.000000
     C   82   0.000001   0.000002   0.000001   0.000004   0.000001   0.000006
     C   83   0.000001   0.000002   0.000001   0.000005   0.000002   0.000007
     C   84   0.000000   0.000000   0.000000   0.000000   0.000000   0.000000
     C   85   0.000020   0.000035   0.000017   0.000088   0.000030   0.000127
     C   86   0.000001   0.000002   0.000001   0.000004   0.000001   0.000006
     C   87   0.000001   0.000002   0.000001   0.000004   0.000001   0.000006
     C   88   0.000000   0.000000   0.000000   0.000001   0.000000   0.000001
     C   89   0.000000   0.000000   0.000000   0.000000   0.000000   0.000000
     C   90   0.000000   0.000001   0.000000   0.000002   0.000001   0.000003
     C   91   0.000000   0.000000   0.000000   0.000000   0.000000   0.000000
     C   92   0.000000   0.000000   0.000000   0.000000   0.000000   0.000000
     C   93   0.000000   0.000000   0.000000   0.000000   0.000000   0.000000
     C   94   0.000000   0.000000   0.000000   0.000000   0.000000   0.000000
     C   95   0.000000   0.000000   0.000000   0.000000   0.000000   0.000000
     C   96   0.000000   0.000000   0.000000   0.000000   0.000000   0.000000
     C   97   0.000000   0.000000   0.000000   0.000000   0.000000   0.000000
     C   98   0.000000   0.000000   0.000000   0.000000   0.000000   0.000000
     C   99   0.000000   0.000000   0.000000   0.000000   0.000000   0.000000
     C  100   0.000000   0.000000   0.000000   0.000000   0.000000   0.000000
     C  101   0.000000   0.000000   0.000000   0.000000   0.000000   0.000000
     C  102   0.000000   0.000000   0.000000   0.000000   0.000000   0.000000
     C  103   0.000000   0.000000   0.000000   0.000000   0.000000   0.000000
     C  104   0.000000   0.000000   0.000000   0.000000   0.000000   0.000000
     C  105   0.000000   0.000000   0.000000   0.000000   0.000000   0.000000
     C  106   0.000000   0.000000   0.000000   0.000000   0.000000   0.000000
1


                  C 61       C 62       C 63       C 64       C 65       C 66
 ------------------------------------------------------------------------------
     C  107   0.000000   0.000000   0.000000   0.000000   0.000001   0.000000
     C  108   0.000000   0.000000   0.000000   0.000000   0.000000   0.000000
     C  109   0.000000   0.000000   0.000000   0.000000   0.000000   0.000000
     C  110   0.000000   0.000000   0.000000   0.000000   0.000000   0.000000
     C  111   0.000000   0.000000   0.000000   0.000000   0.000000   0.000000
     C  112   0.000000   0.000000   0.000000   0.000000   0.000000   0.000000
     C  113   0.000000   0.000000   0.000000   0.000000   0.000000   0.000000
     C  114   0.000000   0.000000   0.000000   0.000000   0.000000   0.000000
     C  115   0.000000   0.000000   0.000000   0.000000   0.000000   0.000000
     C  116   0.000000   0.000000   0.000000   0.000000   0.000000   0.000000
     C  117   0.000000   0.000000   0.000000   0.000000   0.000000   0.000000
     C  118   0.000000   0.000000   0.000000   0.000000   0.000000   0.000000
     C  119   0.000000   0.000000   0.000000   0.000000   0.000000   0.000000
     C  120   0.000000   0.000000   0.000000   0.000000   0.000000   0.000000
     C  121   0.000000   0.000000   0.000000   0.000000   0.000000   0.000000
     C  122   0.000000   0.000000   0.000000   0.000000   0.000001   0.000000
     C  123   0.000000   0.000000   0.000000   0.000000   0.000000   0.000000
     C  124   0.000000   0.000000   0.000000   0.000000   0.000000   0.000000
     C  125   0.000000   0.000000   0.000000   0.000000   0.000001   0.000000
     C  126   0.000000   0.000001   0.000000   0.000001   0.000008   0.000004
     C  127   0.000000   0.000000   0.000000   0.000000   0.000004   0.000002
     C  128   0.000000   0.000002   0.000000   0.000000   0.000001   0.000000
     C  129   0.000000   0.000008   0.000000   0.000001   0.000012   0.000005
     C  130   0.000000   0.000000   0.000000   0.000000   0.000001   0.000000
     C  131   0.000000   0.000008   0.000000   0.000001   0.000043   0.000013
     C  132   0.000001   0.000006   0.000001   0.000034   0.000363   0.000171
     C  133   0.000000   0.000006   0.000000   0.000002   0.000012   0.000004
     C  134   0.000020   0.000631   0.000007   0.000131   0.003679   0.000701
     C  135   0.000000   0.000000   0.000000   0.000000   0.000000   0.000000
     C  136   0.000000   0.000000   0.000000   0.000000   0.000000   0.000000
     C  137   0.000000   0.000000   0.000000   0.000000   0.000000   0.000000
     C  138   0.000000   0.000000   0.000000   0.000000   0.000000   0.000000
     C  139   0.000000   0.000000   0.000000   0.000000   0.000000   0.000000
     C  140   0.000000   0.000000   0.000000   0.000000   0.000000   0.000000
     C  141   0.000000   0.000000   0.000000   0.000000   0.000000   0.000000
     C  142   0.000000   0.000000   0.000000   0.000000   0.000000   0.000000
     C  143   0.000000   0.000000   0.000000   0.000000   0.000000   0.000000
     C  144   0.000000   0.000000   0.000000   0.000000   0.000000   0.000000
     C  145   0.000000   0.000000   0.000000   0.000000   0.000000   0.000000
     C  146   0.000000   0.000000   0.000000   0.000000   0.000000   0.000000
     C  147   0.000000   0.000000   0.000000   0.000000   0.000000   0.000000
     C  148   0.000000   0.000000   0.000000   0.000000   0.000000   0.000000
     C  149   0.000000   0.000000   0.000000   0.000003   0.000002   0.000003
     C  150   0.000000   0.000000   0.000000   0.000000   0.000000   0.000000
     C  151   0.000000   0.000000   0.000000   0.000002   0.000001   0.000002
     C  152   0.000001   0.000001   0.000000   0.000001   0.000002   0.000000
     C  153   0.000000   0.000000   0.000000   0.000000   0.000000   0.000000
1


                  C 61       C 62       C 63       C 64       C 65       C 66
 ------------------------------------------------------------------------------
     C  154   0.000000   0.000000   0.000000   0.000000   0.000000   0.000000
     C  155   0.000000   0.000000   0.000000   0.000000   0.000000   0.000000
     C  156   0.000017   0.000052   0.000013   0.000023   0.000038   0.000017
     C  157   0.000841   0.001249   0.000196   0.001115   0.000204   0.000337
     C  158   0.000009   0.000059   0.000008   0.000091   0.003262   0.000080
     C  159   0.000009   0.000020   0.000006   0.000080   0.000045   0.000067
     C  160   0.000013   0.000065   0.000011   0.000266   0.000070   0.000166
     C  161   0.000078   0.000845   0.000216   0.009160   0.006244   0.018216
     C  162   0.000032   0.000621   0.000050   0.001370   0.006981   0.009391
     N  163   0.000000   0.000000   0.000000   0.000000   0.000000   0.000000
     N  164   0.000000   0.000000   0.000000   0.000000   0.000000   0.000000
     N  165   0.000000   0.000001   0.000000   0.000000   0.000000   0.000000
     N  166   0.000000   0.000000   0.000000   0.000000   0.000000   0.000000
     N  167   0.000000   0.000001   0.000000   0.000000   0.000015   0.000008
     N  168   0.001103   0.000383   0.000173   0.000035   0.000024   0.000007
     N  169   0.000000   0.000011   0.000000   0.000002   0.000164   0.000125
     N  170   0.128379   0.019533   1.490942   1.350707   0.011667   0.019765
     N  171   0.000000   0.000000   0.000000   0.000000   0.000000   0.000000
     N  172   0.000000   0.000000   0.000000   0.000000   0.000001   0.000001
     N  173   0.000000   0.000000   0.000000   0.000000   0.000000   0.000000
     N  174   0.000000   0.000000   0.000000   0.000000   0.000000   0.000000
     N  175   0.000000   0.000000   0.000000   0.000000   0.000000   0.000000
     N  176   0.000000   0.000000   0.000000   0.000000   0.000000   0.000000
     N  177   0.000000   0.000000   0.000000   0.000000   0.000000   0.000000
     N  178   0.000000   0.000001   0.000000   0.000000   0.000007   0.000004
     N  179   0.000000   0.000000   0.000000   0.000000   0.000000   0.000000
     N  180   0.000000   0.000000   0.000000   0.000000   0.000000   0.000000
     N  181   0.000000   0.000000   0.000000   0.000003   0.000002   0.000003
     N  182   0.000002   0.000020   0.000001   0.000018   0.000048   0.000012
     H  183   0.000000   0.000000   0.000000   0.000000   0.000000   0.000000
     H  184   0.000000   0.000000   0.000000   0.000000   0.000000   0.000000
     H  185   0.000000   0.000000   0.000000   0.000000   0.000000   0.000000
     H  186   0.000000   0.000000   0.000000   0.000000   0.000000   0.000000
     H  187   0.000000   0.000000   0.000000   0.000000   0.000000   0.000000
     H  188   0.000000   0.000000   0.000000   0.000000   0.000000   0.000000
     H  189   0.000000   0.000000   0.000000   0.000000   0.000000   0.000000
     H  190   0.000000   0.000000   0.000000   0.000000   0.000000   0.000000
     H  191   0.000000   0.000000   0.000000   0.000000   0.000000   0.000000
     H  192   0.000000   0.000000   0.000000   0.000000   0.000000   0.000000
     H  193   0.000000   0.000000   0.000000   0.000000   0.000000   0.000000
     H  194   0.000000   0.000000   0.000000   0.000000   0.000000   0.000000
     H  195   0.000000   0.000000   0.000000   0.000000   0.000000   0.000000
     H  196   0.000000   0.000000   0.000000   0.000000   0.000000   0.000000
     H  197   0.000000   0.000000   0.000000   0.000000   0.000000   0.000000
     H  198   0.000000   0.000000   0.000000   0.000000   0.000000   0.000000
     H  199   0.000000   0.000000   0.000000   0.000000   0.000000   0.000000
     H  200   0.000000   0.000000   0.000000   0.000000   0.000000   0.000000
1


                  C 61       C 62       C 63       C 64       C 65       C 66
 ------------------------------------------------------------------------------
     H  201   0.000000   0.000000   0.000000   0.000000   0.000000   0.000000
     H  202   0.000000   0.000000   0.000000   0.000000   0.000000   0.000000
     H  203   0.000000   0.000000   0.000000   0.000000   0.000000   0.000000
     H  204   0.000000   0.000000   0.000000   0.000000   0.000000   0.000000
     H  205   0.000000   0.000000   0.000000   0.000000   0.000000   0.000003
     H  206   0.000000   0.000000   0.000000   0.000000   0.000000   0.000002
     H  207   0.000000   0.000001   0.000000   0.000001   0.000000   0.000001
     H  208   0.000000   0.000000   0.000000   0.000000   0.000000   0.000000
     H  209   0.000000   0.000000   0.000000   0.000000   0.000004   0.000000
     H  210   0.000000   0.000001   0.000000   0.000000   0.000011   0.000000
     H  211   0.000015   0.000028   0.000011   0.000002   0.000008   0.000000
     H  212   0.062943   0.000082   0.000247   0.000141   0.000018   0.000006
     H  213   0.000000   0.000004   0.000000   0.000002   0.000053   0.000123
     H  214   0.000002   0.000008   0.000003   0.000000   0.000002   0.000001
     H  215   0.000008   0.000006   0.000003   0.000001   0.000009   0.000002
     H  216   0.000000   0.000001   0.000000   0.000000   0.000019   0.000041
     H  217   0.000000   0.000000   0.000000   0.000000   0.000000   0.000001
     H  218   0.000004   0.000131   0.000008   0.000019   0.003387   0.005800
     H  219   0.000000   0.000002   0.000000   0.000000   0.000026   0.000027
     H  220   0.005582   0.949552   0.000164   0.006399   0.000826   0.000019
     H  221   0.005688   0.000067   0.948585   0.007841   0.000212   0.000104
     H  222   0.000033   0.000120   0.000022   0.002496   0.004846   0.954106
     H  223   0.000000   0.000000   0.000000   0.000000   0.000000   0.000000
     H  224   0.000000   0.000000   0.000000   0.000000   0.000000   0.000000
     H  225   0.000000   0.000000   0.000000   0.000000   0.000000   0.000000
     H  226   0.000000   0.000000   0.000000   0.000000   0.000000   0.000000
     H  227   0.000000   0.000000   0.000000   0.000000   0.000000   0.000000
     H  228   0.000000   0.000000   0.000000   0.000000   0.000000   0.000000
     H  229   0.000000   0.000000   0.000000   0.000000   0.000000   0.000000
     H  230   0.000000   0.000000   0.000000   0.000000   0.000000   0.000000
     H  231   0.000000   0.000000   0.000000   0.000000   0.000000   0.000000
     H  232   0.000000   0.000001   0.000000   0.000002   0.000001   0.000003
     H  233   0.000000   0.000000   0.000000   0.000000   0.000000   0.000000
     H  234   0.000000   0.000000   0.000000   0.000001   0.000000   0.000001
     H  235   0.000000   0.000000   0.000000   0.000000   0.000000   0.000000
     H  236   0.000000   0.000000   0.000000   0.000000   0.000000   0.000000
     H  237   0.000000   0.000000   0.000000   0.000000   0.000000   0.000000
     H  238   0.000000   0.000000   0.000000   0.000000   0.000000   0.000000
     H  239   0.000000   0.000000   0.000000   0.000000   0.000000   0.000000
     H  240   0.000000   0.000000   0.000000   0.000000   0.000000   0.000000
     H  241   0.000000   0.000000   0.000000   0.000000   0.000000   0.000000
     H  242   0.000000   0.000000   0.000000   0.000000   0.000000   0.000000
     H  243   0.000000   0.000000   0.000000   0.000000   0.000000   0.000000
     H  244   0.000000   0.000000   0.000000   0.000000   0.000000   0.000000
     H  245   0.000000   0.000000   0.000000   0.000000   0.000000   0.000000
     H  246   0.000000   0.000000   0.000000   0.000000   0.000000   0.000000
     H  247   0.000000   0.000000   0.000000   0.000000   0.000000   0.000000
1


                  C 61       C 62       C 63       C 64       C 65       C 66
 ------------------------------------------------------------------------------
     H  248   0.000000   0.000000   0.000000   0.000000   0.000000   0.000000
     H  249   0.000000   0.000000   0.000000   0.000000   0.000000   0.000000
     H  250   0.000000   0.000000   0.000000   0.000000   0.000000   0.000000
     H  251   0.000000   0.000000   0.000000   0.000000   0.000000   0.000000
     H  252   0.000000   0.000000   0.000000   0.000000   0.000000   0.000000
     H  253   0.000000   0.000000   0.000000   0.000000   0.000000   0.000000
     H  254   0.000000   0.000000   0.000000   0.000000   0.000000   0.000000
     H  255   0.000000   0.000000   0.000000   0.000000   0.000000   0.000000
     H  256   0.000000   0.000000   0.000000   0.000000   0.000000   0.000000
     H  257   0.000000   0.000000   0.000000   0.000000   0.000000   0.000000
     H  258   0.000000   0.000000   0.000000   0.000000   0.000000   0.000000
     H  259   0.000000   0.000000   0.000000   0.000000   0.000000   0.000000
     H  260   0.000000   0.000000   0.000000   0.000000   0.000000   0.000000
     H  261   0.000000   0.000000   0.000000   0.000000   0.000000   0.000000
     H  262   0.000000   0.000000   0.000000   0.000000   0.000000   0.000000
     H  263   0.000000   0.000000   0.000000   0.000000   0.000000   0.000000
     H  264   0.000000   0.000000   0.000000   0.000000   0.000000   0.000000
     H  265   0.000000   0.000000   0.000000   0.000000   0.000016   0.000002
     H  266   0.000000   0.000000   0.000000   0.000000   0.000000   0.000000
     H  267   0.000000   0.000005   0.000000   0.000008   0.000025   0.000022
     H  268   0.000000   0.000000   0.000000   0.000000   0.000000   0.000000
     H  269   0.000000   0.000000   0.000000   0.000000   0.000000   0.000000
     H  270   0.000000   0.000000   0.000000   0.000000   0.000000   0.000000
     H  271   0.000000   0.000000   0.000000   0.000000   0.000000   0.000000
     H  272   0.000000   0.000000   0.000000   0.000000   0.000000   0.000000
     H  273   0.000000   0.000000   0.000000   0.000000   0.000000   0.000000
     H  274   0.000000   0.000000   0.000000   0.000000   0.000000   0.000000
     H  275   0.000000   0.000000   0.000000   0.000000   0.000000   0.000000
     H  276   0.000000   0.000000   0.000000   0.000000   0.000000   0.000000
     H  277   0.000000   0.000000   0.000000   0.000000   0.000000   0.000000
     H  278   0.000000   0.000000   0.000000   0.000000   0.000000   0.000000
     H  279   0.000000   0.000000   0.000000   0.000000   0.000000   0.000000
     H  280   0.000402   0.002573   0.000007   0.001017   0.000030   0.000008
     H  281   0.000010   0.000003   0.000001   0.000008   0.000003   0.000004
     H  282   0.000001   0.000037   0.000004   0.000075   0.006282   0.000608
     H  283   0.000001   0.000042   0.000001   0.000041   0.001379   0.000300
     H  284   0.000000   0.000000   0.000000   0.000001   0.000002   0.000001
1


                  C 67       C 68       C 69       C 70       C 71       C 72
 ------------------------------------------------------------------------------
     C   67   3.961125
     C   68   0.000000   3.907615
     C   69   0.000000   2.400333   3.917224
     C   70   0.000000   0.031393   1.335834   3.931549
     C   71   0.000000   1.291722   0.030448   0.132028   3.917643
     C   72   0.000000   0.122897   0.005763   1.405402   0.007424   3.942983
     C   73   0.000000   0.003497   0.004776   0.008235   0.007117   1.033740
     C   74   0.000000   0.012691   0.000981   0.042980   0.001580   0.013987
     C   75   0.000020   0.000000   0.000000   0.000000   0.000000   0.000000
     C   76   0.000011   0.000000   0.000000   0.000000   0.000000   0.000001
     C   77   0.000001   0.000000   0.000000   0.000000   0.000000   0.000003
     C   78   0.000478   0.000000   0.000000   0.000000   0.000000   0.000000
     C   79   0.000011   0.000000   0.000000   0.000001   0.000000   0.000003
     C   80   0.000021   0.000000   0.000000   0.000000   0.000000   0.000003
     C   81   0.000006   0.000000   0.000000   0.000000   0.000000   0.000002
     C   82   0.000160   0.000000   0.000000   0.000000   0.000000   0.000000
     C   83   0.000190   0.000000   0.000000   0.000000   0.000000   0.000000
     C   84   0.000001   0.000000   0.000000   0.000000   0.000000   0.000000
     C   85   0.003357   0.000000   0.000000   0.000000   0.000000   0.000000
     C   86   0.000168   0.000000   0.000000   0.000000   0.000000   0.000001
     C   87   0.000169   0.000000   0.000000   0.000000   0.000000   0.000000
     C   88   0.000019   0.000000   0.000000   0.000000   0.000000   0.000000
     C   89   0.000004   0.000000   0.000000   0.000000   0.000000   0.000000
     C   90   0.000069   0.000000   0.000000   0.000000   0.000000   0.000000
     C   91   0.000006   0.000000   0.000000   0.000000   0.000000   0.000000
     C   92   0.000000   0.000000   0.000000   0.000000   0.000000   0.000000
     C   93   0.000000   0.000000   0.000000   0.000000   0.000000   0.000000
     C   94   0.000000   0.000000   0.000000   0.000000   0.000000   0.000000
     C   95   0.000000   0.000000   0.000000   0.000000   0.000000   0.000000
     C   96   0.000000   0.000000   0.000000   0.000000   0.000000   0.000000
     C   97   0.000003   0.000000   0.000000   0.000000   0.000000   0.000000
     C   98   0.000010   0.000000   0.000000   0.000000   0.000000   0.000000
     C   99   0.000000   0.000000   0.000000   0.000000   0.000000   0.000000
     C  100   0.000000   0.000000   0.000000   0.000000   0.000000   0.000000
     C  101   0.000000   0.000000   0.000000   0.000000   0.000000   0.000000
     C  102   0.000000   0.000000   0.000000   0.000000   0.000000   0.000000
     C  103   0.000000   0.000000   0.000000   0.000000   0.000000   0.000000
     C  104   0.000001   0.000000   0.000000   0.000000   0.000000   0.000000
     C  105   0.000000   0.000000   0.000000   0.000000   0.000000   0.000000
     C  106   0.000000   0.000000   0.000000   0.000000   0.000000   0.000000
     C  107   0.000003   0.000000   0.000000   0.000000   0.000000   0.000000
     C  108   0.000000   0.000000   0.000000   0.000000   0.000000   0.000000
     C  109   0.000000   0.000000   0.000000   0.000000   0.000000   0.000000
     C  110   0.000000   0.000000   0.000000   0.000000   0.000000   0.000000
     C  111   0.000000   0.000000   0.000000   0.000000   0.000000   0.000000
     C  112   0.000000   0.000000   0.000000   0.000000   0.000000   0.000000
1


                  C 67       C 68       C 69       C 70       C 71       C 72
 ------------------------------------------------------------------------------
     C  113   0.000000   0.000000   0.000000   0.000000   0.000000   0.000000
     C  114   0.000000   0.000000   0.000000   0.000000   0.000000   0.000000
     C  115   0.000000   0.000000   0.000000   0.000000   0.000000   0.000000
     C  116   0.000000   0.000000   0.000000   0.000000   0.000000   0.000000
     C  117   0.000000   0.000000   0.000000   0.000000   0.000000   0.000000
     C  118   0.000000   0.000000   0.000000   0.000000   0.000000   0.000000
     C  119   0.000000   0.000000   0.000000   0.000000   0.000000   0.000000
     C  120   0.000002   0.000000   0.000000   0.000000   0.000000   0.000000
     C  121   0.000000   0.000000   0.000000   0.000000   0.000000   0.000000
     C  122   0.000010   0.000000   0.000000   0.000000   0.000000   0.000000
     C  123   0.000003   0.000000   0.000000   0.000000   0.000000   0.000000
     C  124   0.000001   0.000000   0.000000   0.000000   0.000000   0.000000
     C  125   0.000012   0.000000   0.000000   0.000000   0.000000   0.000000
     C  126   0.000107   0.000000   0.000000   0.000000   0.000000   0.000000
     C  127   0.000041   0.000000   0.000000   0.000000   0.000000   0.000000
     C  128   0.000006   0.000000   0.000000   0.000000   0.000000   0.000000
     C  129   0.000101   0.000000   0.000000   0.000000   0.000000   0.000000
     C  130   0.000007   0.000000   0.000000   0.000000   0.000000   0.000000
     C  131   0.000215   0.000000   0.000000   0.000000   0.000000   0.000000
     C  132   0.007567   0.000000   0.000000   0.000000   0.000000   0.000000
     C  133   0.000166   0.000000   0.000000   0.000000   0.000000   0.000000
     C  134   0.004510   0.000000   0.000000   0.000000   0.000000   0.000000
     C  135   0.000000   0.000000   0.000000   0.000000   0.000000   0.000000
     C  136   0.000000   0.000000   0.000000   0.000000   0.000000   0.000000
     C  137   0.000000   0.000000   0.000000   0.000000   0.000000   0.000000
     C  138   0.000000   0.000000   0.000000   0.000000   0.000000   0.000000
     C  139   0.000000   0.000000   0.000000   0.000000   0.000000   0.000000
     C  140   0.000001   0.000000   0.000000   0.000000   0.000000   0.000000
     C  141   0.000000   0.000000   0.000000   0.000000   0.000000   0.000000
     C  142   0.000000   0.000000   0.000000   0.000000   0.000000   0.000000
     C  143   0.000000   0.000000   0.000000   0.000000   0.000000   0.000000
     C  144   0.000000   0.000000   0.000000   0.000000   0.000000   0.000000
     C  145   0.000000   0.000000   0.000000   0.000000   0.000000   0.000000
     C  146   0.000000   0.000000   0.000000   0.000000   0.000000   0.000000
     C  147   0.000000   0.000000   0.000000   0.000000   0.000000   0.000000
     C  148   0.000005   0.000000   0.000000   0.000000   0.000000   0.000000
     C  149   0.000148   0.000000   0.000000   0.000000   0.000000   0.000000
     C  150   0.000003   0.000000   0.000000   0.000000   0.000000   0.000000
     C  151   0.000078   0.000000   0.000000   0.000000   0.000000   0.000000
     C  152   0.000005   0.000000   0.000000   0.000000   0.000000   0.000000
     C  153   0.000004   0.000000   0.000000   0.000000   0.000000   0.000000
     C  154   0.000001   0.000000   0.000000   0.000000   0.000000   0.000000
     C  155   0.000001   0.000000   0.000000   0.000000   0.000000   0.000000
     C  156   0.000647   0.000000   0.000000   0.000000   0.000000   0.000000
     C  157   0.018177   0.000000   0.000000   0.000000   0.000000   0.000000
     C  158   0.005234   0.000000   0.000000   0.000000   0.000000   0.000000
     C  159   0.003880   0.000000   0.000000   0.000000   0.000000   0.000000
1


                  C 67       C 68       C 69       C 70       C 71       C 72
 ------------------------------------------------------------------------------
     C  160   0.014130   0.000000   0.000000   0.000000   0.000000   0.000000
     C  161   1.840447   0.000000   0.000000   0.000000   0.000000   0.000000
     C  162   1.028512   0.000000   0.000000   0.000000   0.000000   0.000000
     N  163   0.000000   0.000000   0.000000   0.000000   0.000000   0.000000
     N  164   0.000000   0.000004   0.000002   0.000000   0.000093   0.000002
     N  165   0.000000   0.000000   0.000000   0.000000   0.000000   0.000000
     N  166   0.000000   0.000000   0.000000   0.000000   0.000000   0.000000
     N  167   0.000001   0.000000   0.000000   0.000000   0.000000   0.000000
     N  168   0.000000   0.000000   0.000000   0.000000   0.000000   0.000000
     N  169   0.000002   0.000000   0.000000   0.000000   0.000000   0.000000
     N  170   0.003537   0.000000   0.000000   0.000000   0.000000   0.000000
     N  171   0.000000   0.025773   0.127841   0.020413   1.499515   1.338368
     N  172   0.000021   0.000000   0.000000   0.000000   0.000000   0.000001
     N  173   0.000000   0.000000   0.000000   0.000000   0.000000   0.000000
     N  174   0.000000   0.000000   0.000000   0.000000   0.000000   0.000000
     N  175   0.000000   0.000000   0.000000   0.000000   0.000000   0.000000
     N  176   0.000000   0.000000   0.000000   0.000000   0.000000   0.000000
     N  177   0.000002   0.000000   0.000000   0.000000   0.000000   0.000000
     N  178   0.000086   0.000000   0.000000   0.000000   0.000000   0.000000
     N  179   0.000000   0.000000   0.000000   0.000000   0.000000   0.000000
     N  180   0.000000   0.000000   0.000000   0.000000   0.000000   0.000000
     N  181   0.000138   0.000000   0.000000   0.000000   0.000000   0.000000
     N  182   0.000711   0.000000   0.000000   0.000000   0.000000   0.000000
     H  183   0.000000   0.000000   0.000000   0.000000   0.000000   0.000000
     H  184   0.000000   0.000000   0.000000   0.000000   0.000000   0.000000
     H  185   0.000000   0.000000   0.000000   0.000000   0.000014   0.000000
     H  186   0.000000   0.000001   0.000000   0.000000   0.000022   0.000000
     H  187   0.000000   0.000013   0.000002   0.000001   0.000208   0.000002
     H  188   0.000000   0.000000   0.000000   0.000000   0.000000   0.000000
     H  189   0.000000   0.000000   0.000000   0.000000   0.000000   0.000000
     H  190   0.000000   0.000000   0.000000   0.000000   0.000006   0.000000
     H  191   0.000000   0.000000   0.000000   0.000000   0.000000   0.000000
     H  192   0.000000   0.000000   0.000000   0.000000   0.000000   0.000000
     H  193   0.000000   0.000000   0.000000   0.000000   0.000000   0.000000
     H  194   0.000000   0.000000   0.000000   0.000000   0.000000   0.000000
     H  195   0.000000   0.000000   0.000000   0.000000   0.000000   0.000000
     H  196   0.000000   0.000000   0.000000   0.000000   0.000000   0.000000
     H  197   0.000000   0.000000   0.000000   0.000000   0.000000   0.000000
     H  198   0.000000   0.000000   0.000000   0.000000   0.000000   0.000000
     H  199   0.000000   0.000000   0.000000   0.000000   0.000000   0.000000
     H  200   0.000000   0.000000   0.000000   0.000000   0.000000   0.000000
     H  201   0.000000   0.000000   0.000000   0.000000   0.000000   0.000000
     H  202   0.000000   0.000000   0.000000   0.000000   0.000000   0.000000
     H  203   0.000000   0.000000   0.000000   0.000000   0.000000   0.000000
     H  204   0.000000   0.000000   0.000000   0.000000   0.000000   0.000000
     H  205   0.000000   0.000000   0.000000   0.000000   0.000000   0.000000
     H  206   0.000000   0.000000   0.000000   0.000000   0.000000   0.000000
1


                  C 67       C 68       C 69       C 70       C 71       C 72
 ------------------------------------------------------------------------------
     H  207   0.000000   0.000000   0.000000   0.000000   0.000000   0.000000
     H  208   0.000000   0.000000   0.000000   0.000000   0.000000   0.000000
     H  209   0.000000   0.000000   0.000000   0.000000   0.000000   0.000000
     H  210   0.000000   0.000000   0.000000   0.000000   0.000000   0.000000
     H  211   0.000000   0.000000   0.000000   0.000000   0.000000   0.000000
     H  212   0.000001   0.000000   0.000000   0.000000   0.000000   0.000000
     H  213   0.000001   0.000000   0.000000   0.000000   0.000000   0.000000
     H  214   0.000000   0.000000   0.000000   0.000000   0.000000   0.000000
     H  215   0.000000   0.000000   0.000000   0.000000   0.000000   0.000000
     H  216   0.000001   0.000000   0.000000   0.000000   0.000000   0.000000
     H  217   0.000000   0.000000   0.000000   0.000000   0.000000   0.000000
     H  218   0.001008   0.000000   0.000000   0.000000   0.000000   0.000000
     H  219   0.000000   0.000000   0.000000   0.000000   0.000000   0.000000
     H  220   0.001345   0.000000   0.000000   0.000000   0.000000   0.000000
     H  221   0.000069   0.000000   0.000000   0.000000   0.000000   0.000000
     H  222   0.006194   0.000000   0.000000   0.000000   0.000000   0.000000
     H  223   0.000000   0.000000   0.000000   0.000000   0.000000   0.000000
     H  224   0.000000   0.000000   0.000000   0.000000   0.000000   0.000000
     H  225   0.000000   0.009198   0.005411   0.955174   0.000188   0.006379
     H  226   0.000000   0.009829   0.005692   0.000060   0.934529   0.007827
     H  227   0.000000   0.000013   0.000012   0.000025   0.000017   0.000997
     H  228   0.000000   0.000000   0.000000   0.000000   0.000000   0.000000
     H  229   0.000083   0.000000   0.000000   0.000000   0.000000   0.000000
     H  230   0.000000   0.000000   0.000000   0.000000   0.000000   0.000001
     H  231   0.000002   0.000000   0.000000   0.000000   0.000000   0.000000
     H  232   0.000073   0.000000   0.000000   0.000000   0.000000   0.000000
     H  233   0.000000   0.000000   0.000000   0.000000   0.000000   0.000000
     H  234   0.000026   0.000000   0.000000   0.000000   0.000000   0.000000
     H  235   0.000006   0.000000   0.000000   0.000000   0.000000   0.000000
     H  236   0.000000   0.000000   0.000000   0.000000   0.000000   0.000000
     H  237   0.000000   0.000000   0.000000   0.000000   0.000000   0.000000
     H  238   0.000000   0.000000   0.000000   0.000000   0.000000   0.000000
     H  239   0.000000   0.000000   0.000000   0.000000   0.000000   0.000000
     H  240   0.000000   0.000000   0.000000   0.000000   0.000000   0.000000
     H  241   0.000000   0.000000   0.000000   0.000000   0.000000   0.000000
     H  242   0.000000   0.000000   0.000000   0.000000   0.000000   0.000000
     H  243   0.000000   0.000000   0.000000   0.000000   0.000000   0.000000
     H  244   0.000000   0.000000   0.000000   0.000000   0.000000   0.000000
     H  245   0.000000   0.000000   0.000000   0.000000   0.000000   0.000000
     H  246   0.000000   0.000000   0.000000   0.000000   0.000000   0.000000
     H  247   0.000000   0.000000   0.000000   0.000000   0.000000   0.000000
     H  248   0.000001   0.000000   0.000000   0.000000   0.000000   0.000000
     H  249   0.000000   0.000000   0.000000   0.000000   0.000000   0.000000
     H  250   0.000000   0.000000   0.000000   0.000000   0.000000   0.000000
     H  251   0.000000   0.000000   0.000000   0.000000   0.000000   0.000000
     H  252   0.000000   0.000000   0.000000   0.000000   0.000000   0.000000
     H  253   0.000000   0.000000   0.000000   0.000000   0.000000   0.000000
1


                  C 67       C 68       C 69       C 70       C 71       C 72
 ------------------------------------------------------------------------------
     H  254   0.000000   0.000000   0.000000   0.000000   0.000000   0.000000
     H  255   0.000000   0.000000   0.000000   0.000000   0.000000   0.000000
     H  256   0.000000   0.000000   0.000000   0.000000   0.000000   0.000000
     H  257   0.000000   0.000000   0.000000   0.000000   0.000000   0.000000
     H  258   0.000000   0.000000   0.000000   0.000000   0.000000   0.000000
     H  259   0.000002   0.000000   0.000000   0.000000   0.000000   0.000000
     H  260   0.000000   0.000000   0.000000   0.000000   0.000000   0.000000
     H  261   0.000000   0.000000   0.000000   0.000000   0.000000   0.000000
     H  262   0.000001   0.000000   0.000000   0.000000   0.000000   0.000000
     H  263   0.000000   0.000000   0.000000   0.000000   0.000000   0.000000
     H  264   0.000000   0.000000   0.000000   0.000000   0.000000   0.000000
     H  265   0.000003   0.000000   0.000000   0.000000   0.000000   0.000000
     H  266   0.000012   0.000000   0.000000   0.000000   0.000000   0.000000
     H  267   0.003205   0.000000   0.000000   0.000000   0.000000   0.000000
     H  268   0.000000   0.000000   0.000000   0.000000   0.000000   0.000000
     H  269   0.000000   0.000000   0.000000   0.000000   0.000000   0.000000
     H  270   0.000000   0.000000   0.000000   0.000000   0.000000   0.000000
     H  271   0.000000   0.000000   0.000000   0.000000   0.000000   0.000000
     H  272   0.000000   0.000000   0.000000   0.000000   0.000000   0.000000
     H  273   0.000000   0.000000   0.000000   0.000000   0.000000   0.000000
     H  274   0.000000   0.000000   0.000000   0.000000   0.000000   0.000000
     H  275   0.000000   0.000000   0.000000   0.000000   0.000000   0.000000
     H  276   0.000000   0.000000   0.000000   0.000000   0.000000   0.000000
     H  277   0.000000   0.000000   0.000000   0.000000   0.000000   0.000000
     H  278   0.000001   0.000000   0.000000   0.000000   0.000000   0.000000
     H  279   0.000000   0.000000   0.000000   0.000000   0.000000   0.000000
     H  280   0.000266   0.000000   0.000000   0.000000   0.000000   0.000000
     H  281   0.000125   0.000000   0.000000   0.000000   0.000000   0.000000
     H  282   0.004497   0.000000   0.000000   0.000000   0.000000   0.000000
     H  283   0.005785   0.000000   0.000000   0.000000   0.000000   0.000000
     H  284   0.000074   0.000000   0.000000   0.000000   0.000000   0.000000
1


                  C 73       C 74       C 75       C 76       C 77       C 78
 ------------------------------------------------------------------------------
     C   73   3.961020
     C   74   2.878134   3.923283
     C   75   0.000006   0.000088   3.924859
     C   76   0.000011   0.000224   1.430800   3.951001
     C   77   0.000036   0.000969   0.004431   1.384706   3.962044
     C   78   0.000006   0.000083   1.404696   0.007038   0.116510   3.943219
     C   79   0.000042   0.001170   0.115924   0.005416   1.356837   0.004148
     C   80   0.000043   0.001194   0.005334   0.005795   1.020357   0.000126
     C   81   0.000037   0.000654   0.000124   0.028230   0.004838   0.013829
     C   82   0.000000   0.000001   0.004100   0.000170   0.000180   0.000186
     C   83   0.000000   0.000001   0.004827   0.000222   0.000314   0.000225
     C   84   0.000000   0.000002   0.000033   0.000013   0.000014   0.000008
     C   85   0.000000   0.000002   0.087018   0.003761   0.003869   0.003894
     C   86   0.000018   0.000029   0.004367   0.000230   0.000644   0.000222
     C   87   0.000002   0.000019   0.004404   0.001262   0.000183   0.000789
     C   88   0.000000   0.000000   0.000485   0.000020   0.000018   0.000022
     C   89   0.000000   0.000000   0.000090   0.000004   0.000006   0.000004
     C   90   0.000002   0.000027   0.001891   0.001349   0.024215   0.000123
     C   91   0.000001   0.000018   0.000148   0.001050   0.000061   0.000576
     C   92   0.000000   0.000000   0.000003   0.000000   0.000000   0.000000
     C   93   0.000000   0.000000   0.000010   0.000000   0.000000   0.000000
     C   94   0.000000   0.000000   0.000000   0.000000   0.000000   0.000000
     C   95   0.000000   0.000000   0.000001   0.000000   0.000000   0.000000
     C   96   0.000000   0.000000   0.000000   0.000000   0.000000   0.000000
     C   97   0.000000   0.000000   0.000072   0.000003   0.000003   0.000003
     C   98   0.000000   0.000000   0.000249   0.000011   0.000014   0.000011
     C   99   0.000000   0.000000   0.000000   0.000000   0.000000   0.000000
     C  100   0.000000   0.000000   0.000001   0.000000   0.000000   0.000000
     C  101   0.000000   0.000000   0.000005   0.000000   0.000000   0.000000
     C  102   0.000000   0.000000   0.000001   0.000000   0.000000   0.000000
     C  103   0.000000   0.000000   0.000011   0.000001   0.000000   0.000001
     C  104   0.000000   0.000000   0.000021   0.000001   0.000001   0.000001
     C  105   0.000000   0.000000   0.000000   0.000000   0.000000   0.000000
     C  106   0.000000   0.000000   0.000000   0.000000   0.000000   0.000000
     C  107   0.000000   0.000000   0.000000   0.000000   0.000000   0.000000
     C  108   0.000000   0.000000   0.000000   0.000000   0.000000   0.000000
     C  109   0.000000   0.000000   0.000000   0.000000   0.000000   0.000000
     C  110   0.000000   0.000000   0.000000   0.000000   0.000000   0.000000
     C  111   0.000000   0.000000   0.000000   0.000000   0.000000   0.000000
     C  112   0.000000   0.000000   0.000000   0.000000   0.000000   0.000000
     C  113   0.000000   0.000000   0.000000   0.000000   0.000000   0.000000
     C  114   0.000000   0.000000   0.000000   0.000000   0.000000   0.000000
     C  115   0.000000   0.000000   0.000000   0.000000   0.000000   0.000000
     C  116   0.000000   0.000000   0.000000   0.000000   0.000000   0.000000
     C  117   0.000000   0.000000   0.000000   0.000000   0.000000   0.000000
     C  118   0.000000   0.000000   0.000000   0.000000   0.000000   0.000000
1


                  C 73       C 74       C 75       C 76       C 77       C 78
 ------------------------------------------------------------------------------
     C  119   0.000000   0.000000   0.000000   0.000000   0.000000   0.000000
     C  120   0.000000   0.000000   0.000000   0.000000   0.000000   0.000000
     C  121   0.000000   0.000000   0.000000   0.000000   0.000000   0.000000
     C  122   0.000000   0.000000   0.000000   0.000000   0.000000   0.000001
     C  123   0.000000   0.000000   0.000000   0.000000   0.000000   0.000000
     C  124   0.000000   0.000000   0.000000   0.000000   0.000000   0.000019
     C  125   0.000000   0.000000   0.000000   0.000000   0.000000   0.000000
     C  126   0.000000   0.000000   0.000000   0.000000   0.000000   0.000001
     C  127   0.000000   0.000000   0.000000   0.000000   0.000000   0.000000
     C  128   0.000000   0.000000   0.000000   0.000000   0.000000   0.000000
     C  129   0.000000   0.000000   0.000000   0.000000   0.000000   0.000000
     C  130   0.000000   0.000000   0.000000   0.000000   0.000000   0.000000
     C  131   0.000000   0.000000   0.000000   0.000000   0.000000   0.000001
     C  132   0.000000   0.000000   0.000000   0.000000   0.000000   0.000003
     C  133   0.000000   0.000000   0.000000   0.000000   0.000000   0.000008
     C  134   0.000000   0.000000   0.000008   0.000003   0.000001   0.000206
     C  135   0.000000   0.000000   0.000000   0.000000   0.000000   0.000000
     C  136   0.000000   0.000000   0.000001   0.000000   0.000000   0.000000
     C  137   0.000000   0.000000   0.000002   0.000000   0.000000   0.000000
     C  138   0.000000   0.000000   0.000001   0.000000   0.000000   0.000000
     C  139   0.000000   0.000000   0.000004   0.000000   0.000000   0.000000
     C  140   0.000000   0.000000   0.000024   0.000001   0.000001   0.000001
     C  141   0.000000   0.000000   0.000001   0.000000   0.000000   0.000000
     C  142   0.000000   0.000000   0.000002   0.000003   0.000001   0.000002
     C  143   0.000000   0.000000   0.000006   0.000001   0.000003   0.000000
     C  144   0.000000   0.000000   0.000010   0.000021   0.000005   0.000013
     C  145   0.000000   0.000001   0.000002   0.000001   0.000001   0.000000
     C  146   0.000000   0.000000   0.000001   0.000003   0.000001   0.000002
     C  147   0.000000   0.000000   0.000008   0.000035   0.000021   0.000021
     C  148   0.000000   0.000000   0.000133   0.000060   0.000335   0.000033
     C  149   0.000000   0.000000   0.000010   0.000003   0.000001   0.000003
     C  150   0.000000   0.000000   0.000006   0.000000   0.000000   0.000000
     C  151   0.000000   0.000000   0.000004   0.000002   0.000000   0.000002
     C  152   0.000000   0.000000   0.000187   0.000005   0.000003   0.000005
     C  153   0.000000   0.000000   0.000010   0.000000   0.000000   0.000000
     C  154   0.000000   0.000000   0.000001   0.000002   0.000001   0.000001
     C  155   0.000000   0.000000   0.000031   0.000007   0.000003   0.000005
     C  156   0.000000   0.000000   0.000506   0.000030   0.000014   0.000031
     C  157   0.000000   0.000000   0.000392   0.000058   0.000019   0.000068
     C  158   0.000000   0.000000   0.004037   0.000265   0.000109   0.000208
     C  159   0.000000   0.000000   0.000945   0.000156   0.000050   0.000172
     C  160   0.000000   0.000001   0.007145   0.002065   0.000196   0.001756
     C  161   0.000000   0.000000   0.000191   0.000020   0.000007   0.001365
     C  162   0.000000   0.000000   0.000019   0.000000   0.000001   0.000039
     N  163   0.000000   0.000000   0.000000   0.000000   0.000000   0.000000
     N  164   0.000000   0.000000   0.000000   0.000000   0.000000   0.000000
     N  165   0.000000   0.000000   0.000004   0.000000   0.000000   0.000000
1


                  C 73       C 74       C 75       C 76       C 77       C 78
 ------------------------------------------------------------------------------
     N  166   0.000000   0.000000   0.000000   0.000000   0.000000   0.000000
     N  167   0.000000   0.000000   0.000000   0.000000   0.000000   0.000000
     N  168   0.000000   0.000000   0.000001   0.000002   0.000002   0.000006
     N  169   0.000000   0.000000   0.000000   0.000000   0.000000   0.000000
     N  170   0.000000   0.000000   0.000000   0.000000   0.000000   0.000000
     N  171   0.010219   0.031977   0.000000   0.000000   0.000000   0.000000
     N  172   0.000011   0.000206   0.013675   0.102935   0.015931   1.416011
     N  173   0.000000   0.000000   0.000000   0.000000   0.000000   0.000000
     N  174   0.000000   0.000000   0.000002   0.000000   0.000000   0.000000
     N  175   0.000000   0.000000   0.000000   0.000000   0.000000   0.000000
     N  176   0.000000   0.000000   0.000000   0.000000   0.000000   0.000000
     N  177   0.000000   0.000000   0.000000   0.000000   0.000000   0.000000
     N  178   0.000000   0.000000   0.000000   0.000000   0.000000   0.000000
     N  179   0.000000   0.000000   0.000000   0.000000   0.000000   0.000000
     N  180   0.000000   0.000000   0.000001   0.000002   0.000001   0.000001
     N  181   0.000000   0.000000   0.000014   0.000003   0.000001   0.000003
     N  182   0.000000   0.000000   0.019447   0.000866   0.000470   0.000872
     H  183   0.000000   0.000000   0.000000   0.000000   0.000000   0.000000
     H  184   0.000000   0.000000   0.000000   0.000000   0.000000   0.000000
     H  185   0.000000   0.000000   0.000000   0.000000   0.000000   0.000000
     H  186   0.000000   0.000000   0.000000   0.000000   0.000000   0.000000
     H  187   0.000000   0.000000   0.000000   0.000000   0.000000   0.000000
     H  188   0.000000   0.000000   0.000000   0.000000   0.000000   0.000000
     H  189   0.000000   0.000000   0.000000   0.000000   0.000000   0.000000
     H  190   0.000000   0.000000   0.000000   0.000000   0.000000   0.000000
     H  191   0.000000   0.000000   0.000000   0.000000   0.000000   0.000000
     H  192   0.000000   0.000000   0.000000   0.000000   0.000000   0.000000
     H  193   0.000000   0.000000   0.000000   0.000000   0.000000   0.000000
     H  194   0.000000   0.000000   0.000000   0.000000   0.000000   0.000000
     H  195   0.000000   0.000000   0.000001   0.000000   0.000000   0.000000
     H  196   0.000000   0.000000   0.000000   0.000000   0.000000   0.000000
     H  197   0.000000   0.000000   0.000000   0.000000   0.000000   0.000000
     H  198   0.000000   0.000000   0.000000   0.000000   0.000000   0.000000
     H  199   0.000000   0.000000   0.000000   0.000000   0.000000   0.000000
     H  200   0.000000   0.000000   0.000000   0.000000   0.000000   0.000000
     H  201   0.000000   0.000000   0.000000   0.000000   0.000000   0.000000
     H  202   0.000000   0.000000   0.000000   0.000000   0.000000   0.000000
     H  203   0.000000   0.000000   0.000000   0.000000   0.000000   0.000000
     H  204   0.000000   0.000000   0.000000   0.000000   0.000000   0.000000
     H  205   0.000000   0.000000   0.000000   0.000000   0.000000   0.000000
     H  206   0.000000   0.000000   0.000000   0.000000   0.000000   0.000000
     H  207   0.000000   0.000000   0.000000   0.000000   0.000000   0.000000
     H  208   0.000000   0.000000   0.000000   0.000000   0.000000   0.000000
     H  209   0.000000   0.000000   0.000000   0.000000   0.000000   0.000000
     H  210   0.000000   0.000000   0.000000   0.000000   0.000000   0.000000
     H  211   0.000000   0.000000   0.000000   0.000000   0.000000   0.000000
     H  212   0.000000   0.000000   0.000000   0.000000   0.000000   0.000000
1


                  C 73       C 74       C 75       C 76       C 77       C 78
 ------------------------------------------------------------------------------
     H  213   0.000000   0.000000   0.000000   0.000000   0.000000   0.000000
     H  214   0.000000   0.000000   0.000002   0.000003   0.000002   0.000034
     H  215   0.000000   0.000000   0.000001   0.000001   0.000000   0.000080
     H  216   0.000000   0.000000   0.000000   0.000000   0.000000   0.000000
     H  217   0.000000   0.000000   0.000000   0.000000   0.000000   0.000000
     H  218   0.000000   0.000000   0.000000   0.000000   0.000000   0.000001
     H  219   0.000000   0.000000   0.000003   0.000001   0.000000   0.000001
     H  220   0.000000   0.000000   0.000000   0.000000   0.000000   0.000000
     H  221   0.000000   0.000000   0.000000   0.000000   0.000000   0.000000
     H  222   0.000000   0.000000   0.000000   0.000000   0.000000   0.000002
     H  223   0.000000   0.000000   0.000000   0.000000   0.000000   0.000000
     H  224   0.000000   0.000000   0.000000   0.000000   0.000000   0.000000
     H  225   0.000781   0.000132   0.000000   0.000000   0.000000   0.000000
     H  226   0.000197   0.000313   0.000000   0.000000   0.000000   0.000000
     H  227   0.014081   0.935586   0.000018   0.000019   0.001438   0.000015
     H  228   0.000000   0.000000   0.004874   0.958134   0.005424   0.004868
     H  229   0.000000   0.000000   0.008737   0.004579   0.000054   0.951674
     H  230   0.000008   0.000114   0.000392   0.003744   0.005195   0.000042
     H  231   0.000005   0.000077   0.000085   0.003958   0.009809   0.008500
     H  232   0.000000   0.000000   0.001855   0.000085   0.000074   0.000085
     H  233   0.000000   0.000000   0.000002   0.000000   0.000000   0.000000
     H  234   0.000007   0.000026   0.000665   0.000041   0.000031   0.000036
     H  235   0.000001   0.000000   0.000141   0.000006   0.000009   0.000007
     H  236   0.000000   0.000002   0.000015   0.000039   0.000397   0.000019
     H  237   0.000000   0.000000   0.000000   0.000000   0.000000   0.000000
     H  238   0.000000   0.000000   0.000000   0.000000   0.000000   0.000000
     H  239   0.000000   0.000000   0.000000   0.000000   0.000000   0.000000
     H  240   0.000000   0.000000   0.000000   0.000000   0.000000   0.000000
     H  241   0.000000   0.000000   0.000000   0.000000   0.000000   0.000000
     H  242   0.000000   0.000000   0.000000   0.000000   0.000000   0.000000
     H  243   0.000000   0.000000   0.000000   0.000000   0.000000   0.000000
     H  244   0.000000   0.000000   0.000000   0.000000   0.000000   0.000000
     H  245   0.000000   0.000000   0.000000   0.000000   0.000000   0.000000
     H  246   0.000000   0.000000   0.000000   0.000000   0.000000   0.000000
     H  247   0.000000   0.000000   0.000000   0.000000   0.000000   0.000000
     H  248   0.000000   0.000000   0.000000   0.000000   0.000000   0.000000
     H  249   0.000000   0.000000   0.000000   0.000000   0.000000   0.000000
     H  250   0.000000   0.000000   0.000000   0.000000   0.000000   0.000000
     H  251   0.000000   0.000000   0.000000   0.000000   0.000000   0.000000
     H  252   0.000000   0.000000   0.000000   0.000000   0.000000   0.000000
     H  253   0.000000   0.000000   0.000000   0.000000   0.000000   0.000000
     H  254   0.000000   0.000000   0.000000   0.000000   0.000000   0.000000
     H  255   0.000000   0.000000   0.000000   0.000000   0.000000   0.000000
     H  256   0.000000   0.000000   0.000000   0.000000   0.000000   0.000000
     H  257   0.000000   0.000000   0.000000   0.000000   0.000000   0.000000
     H  258   0.000000   0.000000   0.000000   0.000000   0.000000   0.000000
     H  259   0.000000   0.000000   0.000000   0.000000   0.000000   0.000000
1


                  C 73       C 74       C 75       C 76       C 77       C 78
 ------------------------------------------------------------------------------
     H  260   0.000000   0.000000   0.000000   0.000000   0.000000   0.000001
     H  261   0.000000   0.000000   0.000000   0.000000   0.000000   0.000000
     H  262   0.000000   0.000000   0.000000   0.000000   0.000000   0.000000
     H  263   0.000000   0.000000   0.000000   0.000000   0.000000   0.000000
     H  264   0.000000   0.000000   0.000000   0.000000   0.000000   0.000000
     H  265   0.000000   0.000000   0.000000   0.000000   0.000000   0.000001
     H  266   0.000000   0.000000   0.000000   0.000000   0.000000   0.000000
     H  267   0.000000   0.000000   0.000001   0.000000   0.000000   0.000007
     H  268   0.000000   0.000000   0.000000   0.000000   0.000000   0.000000
     H  269   0.000000   0.000000   0.000000   0.000000   0.000000   0.000000
     H  270   0.000000   0.000000   0.000000   0.000000   0.000000   0.000000
     H  271   0.000000   0.000000   0.000000   0.000000   0.000000   0.000000
     H  272   0.000000   0.000000   0.000001   0.000000   0.000000   0.000000
     H  273   0.000000   0.000000   0.000001   0.000000   0.000000   0.000000
     H  274   0.000000   0.000000   0.000000   0.000000   0.000000   0.000000
     H  275   0.000000   0.000000   0.000000   0.000000   0.000000   0.000000
     H  276   0.000000   0.000000   0.000001   0.000000   0.000000   0.000000
     H  277   0.000000   0.000000   0.000000   0.000000   0.000000   0.000000
     H  278   0.000000   0.000000   0.000001   0.000000   0.000000   0.000000
     H  279   0.000000   0.000000   0.000000   0.000000   0.000000   0.000000
     H  280   0.000000   0.000000   0.000115   0.000014   0.000006   0.000012
     H  281   0.000000   0.000000   0.000118   0.000010   0.000005   0.000010
     H  282   0.000000   0.000000   0.000017   0.000003   0.000000   0.000039
     H  283   0.000000   0.000000   0.000000   0.000000   0.000000   0.000005
     H  284   0.000000   0.000000   0.791743   0.003434   0.004145   0.003550
1


                  C 79       C 80       C 81       C 82       C 83       C 84
 ------------------------------------------------------------------------------
     C   79   3.942284
     C   80   0.007246   3.950968
     C   81   0.027800   1.889763   3.954587
     C   82   0.000015   0.000192   0.000836   3.950277
     C   83   0.000012   0.000205   0.004388   1.335147   3.957825
     C   84   0.000010   0.000172   0.000374   0.006102   1.408100   3.954677
     C   85   0.000126   0.001452   0.017826   1.467953   0.007289   0.098555
     C   86   0.000029   0.000507   0.015274   0.113549   0.004575   1.434875
     C   87   0.000978   0.021542   0.005102   0.011569   0.119363   0.004764
     C   88   0.000000   0.000003   0.000015   0.006527   0.976140   0.006831
     C   89   0.000000   0.000003   0.000076   0.005400   0.006566   0.004964
     C   90   0.000707   0.016833   1.900500   0.003741   0.000196   0.004051
     C   91   0.000927   0.020220   0.007471   0.000078   0.001645   0.000192
     C   92   0.000000   0.000000   0.000000   0.000022   0.000318   0.000014
     C   93   0.000000   0.000000   0.000003   0.000324   0.000011   0.000282
     C   94   0.000000   0.000000   0.000000   0.000003   0.000325   0.000031
     C   95   0.000000   0.000000   0.000000   0.000007   0.000020   0.000002
     C   96   0.000000   0.000000   0.000000   0.000002   0.000019   0.000006
     C   97   0.000000   0.000000   0.000009   0.000531   0.021188   0.000824
     C   98   0.000001   0.000009   0.000149   0.013898   0.006470   0.012830
     C   99   0.000000   0.000000   0.000000   0.000016   0.000005   0.000000
     C  100   0.000000   0.000000   0.000000   0.000041   0.000019   0.000007
     C  101   0.000000   0.000000   0.000001   0.000087   0.000395   0.000015
     C  102   0.000000   0.000000   0.000000   0.000036   0.000009   0.000005
     C  103   0.000000   0.000000   0.000001   0.001691   0.000039   0.000020
     C  104   0.000000   0.000001   0.000006   0.000956   0.000035   0.000402
     C  105   0.000000   0.000000   0.000000   0.000009   0.000165   0.000031
     C  106   0.000000   0.000000   0.000000   0.000000   0.000000   0.000000
     C  107   0.000000   0.000000   0.000000   0.000000   0.000000   0.000000
     C  108   0.000000   0.000000   0.000000   0.000000   0.000000   0.000000
     C  109   0.000000   0.000000   0.000000   0.000000   0.000000   0.000000
     C  110   0.000000   0.000000   0.000000   0.000001   0.000000   0.000000
     C  111   0.000000   0.000000   0.000000   0.000001   0.000003   0.000001
     C  112   0.000000   0.000000   0.000000   0.000029   0.000022   0.000027
     C  113   0.000000   0.000000   0.000000   0.000000   0.000000   0.000000
     C  114   0.000000   0.000000   0.000000   0.000000   0.000000   0.000000
     C  115   0.000000   0.000000   0.000000   0.000000   0.000000   0.000000
     C  116   0.000000   0.000000   0.000000   0.000000   0.000000   0.000000
     C  117   0.000000   0.000000   0.000000   0.000000   0.000000   0.000000
     C  118   0.000000   0.000000   0.000000   0.000000   0.000000   0.000000
     C  119   0.000000   0.000000   0.000000   0.000000   0.000001   0.000001
     C  120   0.000000   0.000000   0.000000   0.000000   0.000000   0.000000
     C  121   0.000000   0.000000   0.000000   0.000000   0.000000   0.000000
     C  122   0.000000   0.000000   0.000000   0.000000   0.000000   0.000000
     C  123   0.000000   0.000000   0.000000   0.000000   0.000000   0.000000
     C  124   0.000000   0.000000   0.000000   0.000000   0.000000   0.000000
1


                  C 79       C 80       C 81       C 82       C 83       C 84
 ------------------------------------------------------------------------------
     C  125   0.000000   0.000000   0.000000   0.000000   0.000000   0.000000
     C  126   0.000000   0.000000   0.000000   0.000000   0.000000   0.000000
     C  127   0.000015   0.000000   0.000000   0.000000   0.000000   0.000000
     C  128   0.000000   0.000000   0.000000   0.000000   0.000000   0.000000
     C  129   0.000000   0.000000   0.000000   0.000000   0.000000   0.000000
     C  130   0.000001   0.000000   0.000000   0.000000   0.000000   0.000000
     C  131   0.000000   0.000000   0.000000   0.000001   0.000001   0.000000
     C  132   0.000000   0.000000   0.000000   0.000000   0.000000   0.000000
     C  133   0.000000   0.000000   0.000000   0.000001   0.000001   0.000000
     C  134   0.000004   0.000006   0.000002   0.000043   0.000051   0.000000
     C  135   0.000000   0.000000   0.000000   0.000007   0.000020   0.000100
     C  136   0.000000   0.000000   0.000001   0.000028   0.000026   0.000083
     C  137   0.000000   0.000000   0.000000   0.000029   0.000063   0.000064
     C  138   0.000000   0.000000   0.000000   0.000019   0.000011   0.000021
     C  139   0.000000   0.000000   0.000004   0.000198   0.000276   0.000229
     C  140   0.000000   0.000000   0.000008   0.000473   0.004146   0.000416
     C  141   0.000000   0.000000   0.000000   0.000023   0.000129   0.000009
     C  142   0.000003   0.000043   0.000013   0.000000   0.000008   0.000008
     C  143   0.000000   0.000035   0.000106   0.000002   0.000011   0.000005
     C  144   0.000020   0.000343   0.000140   0.000002   0.000035   0.000003
     C  145   0.000000   0.000027   0.000031   0.000002   0.000007   0.000023
     C  146   0.000003   0.000046   0.000155   0.000002   0.000002   0.000010
     C  147   0.000032   0.000543   0.000731   0.000003   0.000056   0.000004
     C  148   0.000050   0.001020   0.015781   0.000090   0.000244   0.000168
     C  149   0.000001   0.000008   0.000003   0.000067   0.000080   0.000001
     C  150   0.000000   0.000001   0.000012   0.000002   0.000003   0.000000
     C  151   0.000001   0.000006   0.000002   0.000049   0.000057   0.000000
     C  152   0.000000   0.000001   0.000000   0.000005   0.000007   0.000000
     C  153   0.000000   0.000000   0.000000   0.000001   0.000001   0.000000
     C  154   0.000002   0.000027   0.000033   0.000000   0.000003   0.000000
     C  155   0.000005   0.000111   0.000724   0.000011   0.000038   0.000021
     C  156   0.000006   0.000029   0.000008   0.000218   0.000254   0.000002
     C  157   0.000012   0.000082   0.000022   0.000626   0.000738   0.000005
     C  158   0.000046   0.000314   0.000086   0.002374   0.002780   0.000019
     C  159   0.000041   0.000306   0.000084   0.002422   0.002824   0.000020
     C  160   0.000390   0.002479   0.000650   0.018867   0.022101   0.000153
     C  161   0.000023   0.000009   0.000003   0.000069   0.000082   0.000001
     C  162   0.000001   0.000000   0.000000   0.000003   0.000003   0.000000
     N  163   0.000000   0.000000   0.000000   0.000000   0.000000   0.000000
     N  164   0.000000   0.000000   0.000000   0.000000   0.000000   0.000000
     N  165   0.000000   0.000000   0.000001   0.000000   0.000000   0.000000
     N  166   0.000000   0.000000   0.000000   0.000000   0.000000   0.000000
     N  167   0.000000   0.000000   0.000000   0.000000   0.000000   0.000000
     N  168   0.000005   0.000000   0.000000   0.000000   0.000000   0.000000
     N  169   0.000000   0.000000   0.000000   0.000000   0.000000   0.000000
     N  170   0.000000   0.000000   0.000000   0.000000   0.000000   0.000000
     N  171   0.000000   0.000001   0.000000   0.000000   0.000000   0.000000
1


                  C 79       C 80       C 81       C 82       C 83       C 84
 ------------------------------------------------------------------------------
     N  172   1.453778   0.005734   0.000581   0.000205   0.000230   0.000002
     N  173   0.000000   0.000000   0.000000   0.000001   0.000025   0.000005
     N  174   0.000000   0.000000   0.000000   0.000067   0.000008   0.000001
     N  175   0.000000   0.000000   0.000000   0.000000   0.000000   0.000000
     N  176   0.000000   0.000000   0.000000   0.000000   0.000000   0.000000
     N  177   0.000000   0.000000   0.000000   0.000000   0.000000   0.000000
     N  178   0.000000   0.000000   0.000000   0.000000   0.000000   0.000000
     N  179   0.000000   0.000000   0.000000   0.000008   0.000013   0.000008
     N  180   0.000002   0.000025   0.000042   0.000004   0.000004   0.000011
     N  181   0.000001   0.000007   0.000002   0.000058   0.000067   0.000000
     N  182   0.000114   0.000900   0.000251   0.006854   0.007913   0.000055
     H  183   0.000000   0.000000   0.000000   0.000000   0.000000   0.000000
     H  184   0.000000   0.000000   0.000000   0.000000   0.000000   0.000000
     H  185   0.000000   0.000000   0.000000   0.000000   0.000000   0.000000
     H  186   0.000000   0.000000   0.000000   0.000000   0.000000   0.000000
     H  187   0.000000   0.000000   0.000000   0.000000   0.000000   0.000000
     H  188   0.000000   0.000000   0.000000   0.000000   0.000000   0.000000
     H  189   0.000000   0.000000   0.000000   0.000000   0.000000   0.000000
     H  190   0.000000   0.000000   0.000000   0.000000   0.000000   0.000000
     H  191   0.000000   0.000000   0.000000   0.000000   0.000000   0.000000
     H  192   0.000000   0.000000   0.000000   0.000009   0.000004   0.000001
     H  193   0.000000   0.000000   0.000000   0.000000   0.000000   0.000000
     H  194   0.000000   0.000000   0.000000   0.000000   0.000000   0.000000
     H  195   0.000000   0.000004   0.000017   0.000000   0.000000   0.000000
     H  196   0.000000   0.000000   0.000000   0.000000   0.000000   0.000000
     H  197   0.000000   0.000000   0.000000   0.000000   0.000000   0.000000
     H  198   0.000000   0.000000   0.000000   0.000000   0.000000   0.000000
     H  199   0.000000   0.000000   0.000000   0.000000   0.000000   0.000000
     H  200   0.000000   0.000000   0.000000   0.000000   0.000000   0.000000
     H  201   0.000000   0.000000   0.000000   0.000000   0.000000   0.000000
     H  202   0.000000   0.000000   0.000000   0.000000   0.000000   0.000000
     H  203   0.000000   0.000000   0.000000   0.000000   0.000000   0.000000
     H  204   0.000000   0.000000   0.000000   0.000000   0.000000   0.000000
     H  205   0.000000   0.000000   0.000000   0.000000   0.000000   0.000000
     H  206   0.000000   0.000000   0.000000   0.000000   0.000000   0.000000
     H  207   0.000000   0.000000   0.000000   0.000000   0.000000   0.000000
     H  208   0.000000   0.000000   0.000000   0.000000   0.000000   0.000000
     H  209   0.000000   0.000000   0.000000   0.000000   0.000000   0.000000
     H  210   0.000000   0.000000   0.000000   0.000000   0.000000   0.000000
     H  211   0.000000   0.000000   0.000000   0.000000   0.000000   0.000000
     H  212   0.000000   0.000000   0.000000   0.000000   0.000000   0.000000
     H  213   0.000000   0.000000   0.000000   0.000000   0.000000   0.000000
     H  214   0.000437   0.000000   0.000000   0.000000   0.000000   0.000000
     H  215   0.000002   0.000000   0.000000   0.000000   0.000000   0.000000
     H  216   0.000000   0.000000   0.000000   0.000000   0.000000   0.000000
     H  217   0.000000   0.000000   0.000000   0.000000   0.000000   0.000000
     H  218   0.000000   0.000000   0.000000   0.000000   0.000000   0.000000
1


                  C 79       C 80       C 81       C 82       C 83       C 84
 ------------------------------------------------------------------------------
     H  219   0.000000   0.000000   0.000000   0.000000   0.000000   0.000000
     H  220   0.000000   0.000000   0.000000   0.000000   0.000000   0.000000
     H  221   0.000000   0.000000   0.000000   0.000000   0.000000   0.000000
     H  222   0.000000   0.000000   0.000000   0.000000   0.000000   0.000000
     H  223   0.000000   0.000000   0.000000   0.000000   0.000000   0.000000
     H  224   0.000000   0.000000   0.000000   0.000000   0.000000   0.000000
     H  225   0.000000   0.000000   0.000000   0.000000   0.000000   0.000000
     H  226   0.000000   0.000000   0.000000   0.000000   0.000000   0.000000
     H  227   0.001391   0.002017   0.000116   0.000000   0.000000   0.000000
     H  228   0.004329   0.001557   0.001712   0.000060   0.000060   0.000001
     H  229   0.008466   0.000132   0.000006   0.000019   0.000024   0.000000
     H  230   0.001044   0.942085   0.005270   0.000009   0.000199   0.000015
     H  231   0.950036   0.000943   0.000007   0.000009   0.000013   0.000000
     H  232   0.000004   0.000063   0.000105   0.938721   0.004414   0.003790
     H  233   0.000000   0.000000   0.000000   0.000117   0.001621   0.000261
     H  234   0.000010   0.000232   0.000712   0.000122   0.004848   0.005310
     H  235   0.000001   0.000012   0.000068   0.004406   0.005167   0.960233
     H  236   0.000036   0.000456   0.009686   0.000009   0.000054   0.000004
     H  237   0.000000   0.000000   0.000000   0.000002   0.000002   0.000002
     H  238   0.000000   0.000000   0.000000   0.000001   0.000005   0.000000
     H  239   0.000000   0.000000   0.000000   0.000000   0.000005   0.000001
     H  240   0.000000   0.000000   0.000000   0.000003   0.000002   0.000001
     H  241   0.000000   0.000000   0.000000   0.000002   0.000002   0.000000
     H  242   0.000000   0.000000   0.000000   0.000001   0.000000   0.000000
     H  243   0.000000   0.000000   0.000000   0.000001   0.000000   0.000000
     H  244   0.000000   0.000000   0.000000   0.000006   0.000025   0.000001
     H  245   0.000000   0.000000   0.000000   0.000002   0.000004   0.000000
     H  246   0.000000   0.000000   0.000000   0.000007   0.000007   0.000000
     H  247   0.000000   0.000000   0.000000   0.000000   0.000000   0.000000
     H  248   0.000000   0.000000   0.000000   0.000000   0.000000   0.000000
     H  249   0.000000   0.000000   0.000000   0.000000   0.000000   0.000000
     H  250   0.000000   0.000000   0.000000   0.000000   0.000000   0.000000
     H  251   0.000000   0.000000   0.000000   0.000000   0.000002   0.000000
     H  252   0.000000   0.000000   0.000000   0.000000   0.000000   0.000000
     H  253   0.000000   0.000000   0.000000   0.000000   0.000000   0.000000
     H  254   0.000000   0.000000   0.000000   0.000000   0.000000   0.000000
     H  255   0.000000   0.000000   0.000000   0.000000   0.000000   0.000000
     H  256   0.000000   0.000000   0.000000   0.000000   0.000000   0.000000
     H  257   0.000000   0.000000   0.000000   0.000000   0.000000   0.000000
     H  258   0.000000   0.000000   0.000000   0.000000   0.000000   0.000000
     H  259   0.000000   0.000000   0.000000   0.000000   0.000000   0.000000
     H  260   0.000000   0.000000   0.000000   0.000000   0.000000   0.000000
     H  261   0.000000   0.000000   0.000000   0.000000   0.000000   0.000000
     H  262   0.000000   0.000000   0.000000   0.000000   0.000000   0.000000
     H  263   0.000000   0.000000   0.000000   0.000000   0.000000   0.000000
     H  264   0.000000   0.000000   0.000000   0.000000   0.000000   0.000000
     H  265   0.000000   0.000000   0.000000   0.000000   0.000000   0.000000
1


                  C 79       C 80       C 81       C 82       C 83       C 84
 ------------------------------------------------------------------------------
     H  266   0.000000   0.000000   0.000000   0.000000   0.000000   0.000000
     H  267   0.000000   0.000000   0.000000   0.000000   0.000000   0.000000
     H  268   0.000000   0.000000   0.000000   0.000001   0.000001   0.000001
     H  269   0.000000   0.000000   0.000000   0.000001   0.000000   0.000005
     H  270   0.000000   0.000000   0.000000   0.000000   0.000000   0.000000
     H  271   0.000000   0.000000   0.000000   0.000009   0.000026   0.000008
     H  272   0.000000   0.000000   0.000000   0.000008   0.000062   0.000005
     H  273   0.000000   0.000001   0.000003   0.000000   0.000001   0.000001
     H  274   0.000000   0.000001   0.000002   0.000000   0.000001   0.000001
     H  275   0.000000   0.000001   0.000004   0.000000   0.000001   0.000002
     H  276   0.000000   0.000000   0.000000   0.000000   0.000000   0.000000
     H  277   0.000000   0.000003   0.000015   0.000000   0.000000   0.000000
     H  278   0.000000   0.000000   0.000000   0.000000   0.000000   0.000000
     H  279   0.000000   0.000000   0.000000   0.000000   0.000000   0.000000
     H  280   0.000003   0.000023   0.000006   0.000173   0.000204   0.000001
     H  281   0.000002   0.000017   0.000005   0.000126   0.000148   0.000001
     H  282   0.000001   0.000001   0.000000   0.000008   0.000010   0.000000
     H  283   0.000000   0.000000   0.000000   0.000000   0.000000   0.000000
     H  284   0.000068   0.000274   0.000009   0.000000   0.000001   0.000000
1


                  C 85       C 86       C 87       C 88       C 89       C 90
 ------------------------------------------------------------------------------
     C   85   3.824046
     C   86   0.008226   3.950924
     C   87   1.408434   1.354158   3.962665
     C   88   0.004558   0.004628   0.000220   3.956244
     C   89   0.000166   0.000075   0.001937   0.970876   3.944150
     C   90   0.007689   0.005753   0.956799   0.000056   0.000002   3.958957
     C   91   0.003999   0.004726   0.007401   0.000007   0.000034   0.967803
     C   92   0.000006   0.000004   0.000004   0.000647   0.000354   0.000000
     C   93   0.000020   0.000018   0.000049   0.018426   0.000025   0.000000
     C   94   0.000001   0.000008   0.000000   0.000582   0.000319   0.000000
     C   95   0.000001   0.000000   0.000001   0.000216   0.000025   0.000000
     C   96   0.000000   0.000001   0.000000   0.000206   0.000020   0.000000
     C   97   0.000198   0.000282   0.000155   0.015878   0.023679   0.000001
     C   98   0.000743   0.000565   0.003068   1.889545   0.007174   0.000008
     C   99   0.000001   0.000000   0.000000   0.000006   0.000005   0.000000
     C  100   0.000004   0.000000   0.000004   0.000398   0.000011   0.000000
     C  101   0.000013   0.000003   0.000010   0.000558   0.000347   0.000000
[truncated: 275,695 more chars]
