# Supplementary material for: Characterization by SEM, TEM and Quantum-Chemical Simulations of the Spherical Carbon with Nitrogen (SCN) Active Carbon Produced by Thermal Decomposition of Poly(vinylpyridine-divinylbenzene) Copolymer
Source: Materials (Basel). 2009 Sep 7;2(3):1239–51. doi: 10.3390/ma2031239 (PMC5445732; doi:10.3390/ma2031239)
Supplement: Supplementary file 1 [file materials-02-01239-s001.zip › Supplementary Data/m08.mop]

PM3 bonds T=20000000.0 SINGLET XYZ DDMIN=0.0 DUMP=0.1 GNORM=021.115 CHARGE=+0 &
DENOUT SCFCRT=1.D-07 EF  CYCLES=5002 PL SHIFT=020.0
 SKN_2 model by PM3. Point=07. Mult=01.
  C        -3.63119253 +1    2.0116574 +1    0.7633621 +1                      0.0859
  C        -2.43179822 +1    1.8668848 +1    0.1914245 +1                     -0.1803
  C        -1.26738248 +1    2.5948015 +1    0.1502857 +1                     -0.1021
  C        -3.44318645 +1    3.2550654 +1    1.4230128 +1                     -0.1160
  C        -1.28801190 +1    3.8088136 +1    0.8609977 +1                     -0.0313
  C        -0.16220423 +1    4.7514875 +1    0.8814466 +1                     -0.0722
  C         0.43715826 +1    5.0790118 +1   -0.2686287 +1                     -0.1416
  C         2.93572316 +1    2.7677800 +1    3.1447725 +1                     -0.1435
  C         2.14166791 +1    3.6195725 +1    2.3861868 +1                     -0.0654
  C         1.06760781 +1    4.2754087 +1    2.9910809 +1                     -0.1355
  C         2.63054901 +1    2.5793167 +1    4.4934465 +1                     -0.0638
  C         0.79636853 +1    4.0264946 +1    4.3419796 +1                     -0.0537
  C         0.26530049 +1    5.2992842 +1    2.2245604 +1                      0.0558
  C         1.05485851 +1    6.5349532 +1    2.1145620 +1                     -0.1750
  C        -1.14508845 +1    9.9773156 +1    4.2596394 +1                     -0.0834
  C        -1.98839263 +1    9.3875285 +1    5.2586628 +1                      0.0045
  C        -1.47523866 +1    8.1508579 +1    5.7416054 +1                     -0.0640
  C        -0.13362291 +1    9.0760350 +1    4.0536094 +1                     -0.2063
  C        -0.33515268 +1    7.9068654 +1    4.9930453 +1                     -0.1990
  C         0.63197219 +1    7.9463073 +1    4.0219186 +1                      0.1704
  C        -3.26729960 +1   10.0388949 +1    5.4801531 +1                     -0.0151
  C        -3.18433719 +1   11.5035690 +1    5.6484618 +1                     -0.0991
  C         1.67008430 +1    7.2268273 +1    3.2709523 +1                      0.0524
  C         2.79707023 +1    8.1138857 +1    2.7645218 +1                     -0.0576
  C        -5.53782572 +1    6.2672474 +1    3.6859734 +1                     -0.0703
  C        -5.36763194 +1    7.6299543 +1    3.9383838 +1                     -0.0499
  C        -5.51709369 +1    8.5341909 +1    2.8675178 +1                     -0.1667
  C        -5.90773052 +1    5.9652565 +1    2.3820989 +1                     -0.1746
  C        -5.82992053 +1    8.0982737 +1    1.5808612 +1                     -0.0286
  C        -5.03095642 +1    8.1375267 +1    5.3187704 +1                      0.0709
  C        -4.49352366 +1    9.5332065 +1    5.3036624 +1                     -0.1699
  C        -7.79008471 +1   11.5369953 +1    5.6632407 +1                     -0.1500
  C        -7.49703459 +1   10.1933410 +1    5.4630830 +1                     -0.0750
  C        -6.84946854 +1    9.4716935 +1    6.4746853 +1                     -0.0720
  C        -7.46688937 +1   12.1284405 +1    6.8858523 +1                     -0.0655
  C        -6.58327778 +1   10.1134116 +1    7.6912179 +1                     -0.0487
  C        -6.29317256 +1    8.1374750 +1    6.1821341 +1                     -0.0788
  C        -6.82199194 +1    6.9904569 +1    6.6354395 +1                     -0.0903
  C        -8.90729367 +1    5.6330851 +1   12.5193260 +1                     -0.1390
  C        -8.96233929 +1    4.4379794 +1   11.8085777 +1                     -0.0593
  C        -8.75028385 +1    4.4532119 +1   10.4355953 +1                     -0.1423
  C        -8.64152141 +1    6.8166608 +1   11.8321329 +1                     -0.0763
  C        -8.48867806 +1    5.6731927 +1    9.7950736 +1                     -0.0134
  C        -8.17162695 +1    5.6611964 +1    8.3495431 +1                     -0.0667
  C        -7.99406987 +1    6.9089829 +1    7.5230542 +1                     -0.0980
  C       -10.76273243 +1    7.4135397 +1    5.0156669 +1                     -0.1385
  C       -10.70125023 +1    7.6201830 +1    6.3941490 +1                     -0.0288
  C       -10.74082499 +1    8.9207263 +1    6.8986623 +1                     -0.1492
  C       -10.85583463 +1    8.5227345 +1    4.1774694 +1                     -0.0635
  C       -10.83479114 +1    9.9854755 +1    6.0043819 +1                     -0.0545
  C       -10.54258756 +1    6.4667357 +1    7.3314141 +1                      0.0473
  C        -9.13559043 +1    5.9524719 +1    7.2232058 +1                     -0.0807
  C       -12.11989245 +1    3.4775243 +1    6.5126855 +1                     -0.2289
  C       -11.67542379 +1    4.0384424 +1    7.6304788 +1                      0.0010
  C       -11.75688499 +1    5.5235859 +1    7.5153159 +1                     -0.0441
  C       -12.92114432 +1    3.8642003 +1    5.5331249 +1                     -0.0180
  C       -13.05695350 +1    5.8523908 +1    6.7720440 +1                     -0.0443
  C       -11.36521445 +1    6.4967552 +1    8.5433656 +1                     -0.1535
  C       -11.79146286 +1    7.3311269 +1    9.5103441 +1                      0.0020
  C       -17.65528782 +1    7.2855246 +1    9.1373833 +1                     -0.1553
  C       -17.40057081 +1    7.0475266 +1   10.3391317 +1                     -0.0600
  C       -16.22915068 +1    7.3032216 +1   11.0155027 +1                     -0.0111
  C       -16.79548130 +1    7.8543959 +1    8.2160675 +1                      0.0848
  C       -15.30649908 +1    7.8837202 +1   10.1132521 +1                     -0.0707
  C       -13.90237345 +1    8.2113644 +1   10.5202430 +1                      0.0334
  C       -13.03932215 +1    7.1580294 +1   10.1461960 +1                     -0.0953
  C       -13.65232685 +1    9.4658030 +1   11.0210608 +1                     -0.1299
  C         5.02085236 +1   20.4729150 +1    8.1805208 +1                     -0.1676
  C         5.69040922 +1   20.0912122 +1    9.1680423 +1                     -0.0921
  C         5.99963280 +1   18.7951263 +1    9.5035845 +1                     -0.0117
  C         4.44255419 +1   19.6776663 +1    7.2109604 +1                      0.0600
  C         5.42796381 +1   17.9269157 +1    8.5316991 +1                      0.0832
  C         5.65215332 +1   16.5382826 +1    8.7048602 +1                     -0.1775
  C         5.89865778 +1   15.3919532 +1    8.9195222 +1                     -0.1095
  C         8.77487694 +1   12.5943959 +1    8.9315894 +1                     -0.2718
  C         7.78550598 +1   12.8313794 +1    7.9905725 +1                     -0.0592
  C         8.08484759 +1   13.5533875 +1    6.8279847 +1                     -0.1129
  C        10.07244999 +1   13.0216553 +1    8.6481244 +1                     -0.0736
  C         9.40100248 +1   13.9963970 +1    6.6335923 +1                     -0.0621
  C         7.04684432 +1   13.8670556 +1    5.8533587 +1                      0.0215
  C         5.82279576 +1   13.4299374 +1    5.9926028 +1                     -0.1677
  C         1.78302700 +1   13.4005931 +1    8.6295599 +1                     -0.0792
  C         1.06261738 +1   14.4190274 +1    7.9676514 +1                     -0.0248
  C         1.68308588 +1   15.1684373 +1    6.9574637 +1                     -0.1053
  C         2.96946980 +1   13.1347225 +1    8.0386705 +1                     -0.0419
  C         2.92347959 +1   14.8014311 +1    6.4363653 +1                     -0.0582
  C         3.56245455 +1   13.6456231 +1    6.9261534 +1                     -0.0175
  C        -0.39824786 +1   14.4849410 +1    8.1413921 +1                      0.0476
  C        -1.07483195 +1   13.8247253 +1    6.9983012 +1                     -0.0908
  C         4.62150831 +1   12.9544824 +1    6.1804685 +1                      0.0327
  C         4.19559050 +1   11.6461783 +1    5.6532015 +1                      0.0336
  C        -3.41241199 +1   16.0857790 +1   11.5045169 +1                     -0.1462
  C        -2.09964420 +1   15.6612382 +1   11.2912390 +1                      0.0138
  C        -1.07687488 +1   16.2254986 +1   12.0654199 +1                     -0.1389
  C        -3.66547282 +1   17.0105352 +1   12.5205135 +1                     -0.0875
  C        -1.39840921 +1   17.1464610 +1   13.0606796 +1                     -0.0617
  C        -1.72943646 +1   14.5834239 +1   10.3634601 +1                      0.0139
  C        -1.03002319 +1   14.7324624 +1    9.2633003 +1                     -0.1595
  C        -0.59273538 +1   12.3889394 +1   14.1113562 +1                     -0.1415
  C        -1.34062149 +1   13.0124979 +1   13.1168055 +1                     -0.0576
  C        -1.26181402 +1   12.5618398 +1   11.7991067 +1                     -0.1134
  C         0.21866177 +1   11.3086388 +1   13.7666913 +1                     -0.0775
  C        -0.39019173 +1   11.4992662 +1   11.5151635 +1                     -0.0576
  C        -2.08238690 +1   13.1331468 +1   10.6768713 +1                      0.0516
  C        -3.56186827 +1   12.9184839 +1   10.8360502 +1                     -0.1382
  C        -5.82838733 +1    9.0959464 +1   14.3113035 +1                     -0.0795
  C        -6.94078473 +1    9.4583805 +1   13.5562508 +1                     -0.0438
  C        -6.88900962 +1   10.6261645 +1   12.7918252 +1                     -0.1399
  C        -4.63568960 +1    9.8244962 +1   14.1505121 +1                     -0.0522
  C        -5.72342879 +1   11.3956431 +1   12.7958580 +1                     -0.0416
  C        -5.66476380 +1   12.7911286 +1   12.2063264 +1                      0.0496
  C        -4.23226559 +1   13.1728551 +1   11.9562002 +1                     -0.1352
  C        -6.77605323 +1   16.5688984 +1   14.5095124 +1                     -0.1578
  C        -7.51282319 +1   15.3858222 +1   14.4085416 +1                     -0.0204
  C        -8.46547339 +1   15.0903615 +1   15.3839390 +1                     -0.1506
  C        -7.01915373 +1   17.4272188 +1   15.5807537 +1                     -0.0521
  C        -8.66312884 +1   15.9950936 +1   16.4283388 +1                     -0.0575
  C        -7.28449036 +1   14.4822738 +1   13.2513433 +1                     -0.0733
  C        -6.19290382 +1   13.7141687 +1   13.2640375 +1                     -0.0991
  C        -7.05290879 +1   17.5523643 +1   10.3415113 +1                     -0.1867
  C        -7.04084449 +1   16.3797969 +1   11.0250676 +1                     -0.0732
  C        -8.29244848 +1   15.7199767 +1   11.3852711 +1                     -0.1395
  C        -8.29080452 +1   17.9360806 +1    9.7204261 +1                     -0.0620
  C        -9.51370688 +1   16.4492221 +1   11.0399911 +1                     -0.0108
  C        -8.34853470 +1   14.6615456 +1   12.2460401 +1                      0.1035
  C        -9.57725914 +1   13.9008390 +1   12.4923989 +1                     -0.1624
  C       -14.38112466 +1   15.0019337 +1   12.9114406 +1                     -0.1403
  C       -14.02182076 +1   14.1695877 +1   13.9643292 +1                     -0.0611
  C       -13.00542401 +1   13.2322149 +1   13.7853974 +1                     -0.1486
  C       -13.71340791 +1   14.8733348 +1   11.6905764 +1                     -0.0546
  C       -12.36484817 +1   13.1511564 +1   12.5465662 +1                     -0.0666
  C       -11.26945741 +1   12.1285435 +1   12.2750497 +1                      0.0425
  C        -9.99946905 +1   12.8101388 +1   11.8439728 +1                     -0.0708
  C       -11.89469903 +1   11.1785198 +1   11.2908081 +1                     -0.1199
  C        -1.03978366 +1   15.9451116 +1    3.7024772 +1                     -0.0802
  C        -1.70328995 +1   16.3887468 +1    4.7564955 +1                     -0.1691
  C        -2.36956391 +1   15.8139990 +1    5.7487429 +1                     -0.0431
  C        -1.33799906 +1   14.5019770 +1    3.5154649 +1                     -0.0313
  C        -1.93180867 +1   14.3938431 +1    5.8901843 +1                     -0.0270
  C        -2.54602110 +1   13.5095090 +1    6.9684380 +1                     -0.0630
  C        -2.83050241 +1   12.0711972 +1    6.7983104 +1                     -0.1120
  C         4.48922704 +1   13.9815035 +1    2.2325709 +1                     -0.2320
  C         4.50604729 +1   12.6572308 +1    2.2700720 +1                     -0.0213
  C         3.39562511 +1   12.1637034 +1    3.1402936 +1                     -0.0251
  C         3.56556925 +1   14.8916578 +1    2.4989054 +1                     -0.0069
  C         2.17665364 +1   13.0438665 +1    2.9119461 +1                     -0.0148
  C         3.21903154 +1   10.7050619 +1    3.3824812 +1                     -0.0274
  C         3.66402948 +1   11.5211638 +1    4.4533266 +1                     -0.1109
  C         4.74402976 +1    9.5504074 +1    0.3023239 +1                     -0.1214
  C         3.57958696 +1    8.7891699 +1    0.4287098 +1                     -0.0099
  C         3.32301736 +1    7.7525268 +1   -0.4713759 +1                     -0.1492
  C         5.63441370 +1    9.2382403 +1   -0.7276042 +1                     -0.0269
  C         4.24644276 +1    7.5005125 +1   -1.4842155 +1                     -0.0475
  C         2.59591791 +1    8.9792037 +1    1.5145199 +1                     -0.0824
  C         2.92241709 +1    9.5763211 +1    2.8101486 +1                     -0.0849
  C       -17.12668642 +1    9.5489951 +1   13.6395625 +1                     -0.2096
  C       -15.89719630 +1    9.7725178 +1   13.1094095 +1                      0.0127
  C       -15.80664653 +1   10.4802090 +1   11.8516931 +1                     -0.2900
  C       -18.27688846 +1    9.9311693 +1   12.8525248 +1                      0.1420
  C       -16.95455926 +1   11.2315817 +1   11.3824432 +1                     -0.0736
  C       -14.73998515 +1   10.4504987 +1   10.9968961 +1                      0.1988
  C       -12.49076263 +1   10.0439053 +1   11.6915064 +1                     -0.0993
  N        -2.48230654 +1    4.0909558 +1    1.5238350 +1                      0.0273
  N         1.57126124 +1    3.1917007 +1    5.0699135 +1                     -0.0684
  N        -6.05907784 +1    6.7491201 +1    1.3752847 +1                      0.0750
  N        -6.89636375 +1   11.4163351 +1    7.8846103 +1                     -0.0897
  N        -8.43966844 +1    6.8382727 +1   10.4948673 +1                     -0.0748
  N       -10.89140290 +1    9.7840494 +1    4.6669625 +1                     -0.0898
  N       -13.64935903 +1    5.0643006 +1    5.9268573 +1                     -0.0943
  N       -15.59519810 +1    8.1384146 +1    8.7849766 +1                     -0.0934
  N         4.68990864 +1   18.3607938 +1    7.4473315 +1                     -0.0749
  N        10.37773017 +1   13.7098383 +1    7.5235426 +1                     -0.0835
  N        -2.67893108 +1   17.5186175 +1   13.2906790 +1                     -0.0644
  N         0.32127179 +1   10.8856442 +1   12.4847204 +1                     -0.0832
  N        -4.59631514 +1   10.9480937 +1   13.4190183 +1                     -0.0712
  N        -7.95127755 +1   17.1405939 +1   16.5187083 +1                     -0.0664
  N        -9.42983544 +1   17.5569619 +1   10.3338549 +1                     -0.0417
  N       -12.72880804 +1   13.9686327 +1   11.5184223 +1                     -0.0717
  N        -1.67031311 +1   13.7932795 +1    4.5500407 +1                     -0.1105
  N         2.24048759 +1   14.2850640 +1    2.5261589 +1                     -0.1061
  N         5.37730048 +1    8.2270298 +1   -1.6025252 +1                     -0.0527
  N       -18.16813447 +1   10.8086201 +1   11.8562426 +1                     -0.1154
  H        -0.38239989 +1    2.2590533 +1   -0.3978761 +1                      0.1468
  H        -4.53724235 +1    1.4085081 +1    0.7718569 +1                      0.1442
  H         2.34878502 +1    3.7874385 +1    1.3216645 +1                      0.1149
  H         3.79196743 +1    2.2594578 +1    2.6908670 +1                      0.1187
  H         3.22742727 +1    1.9317675 +1    5.1565007 +1                      0.1211
  H        -0.66684263 +1    5.5504369 +1    2.8079831 +1                      0.1158
  H         1.26411599 +1    6.9237862 +1    1.0974635 +1                      0.1365
  H        -0.04176247 +1    4.4950355 +1    4.8754432 +1                      0.1312
  H        -1.31444704 +1   10.9351895 +1    3.7696543 +1                      0.1414
  H        -3.41136897 +1   12.0940909 +1    4.7513726 +1                      0.1248
  H        -1.89806044 +1    7.5368328 +1    6.5345849 +1                      0.1318
  H         2.09714911 +1    6.4623162 +1    3.9749537 +1                      0.1036
  H         3.76151034 +1    7.5694415 +1    2.8404993 +1                      0.1061
  H        -5.39211031 +1    5.4899512 +1    4.4425835 +1                      0.1306
  H        -4.27531947 +1    7.4482569 +1    5.7741424 +1                      0.0883
  H        -5.25391705 +1   10.3179255 +1    5.1469919 +1                      0.1183
  H        -5.35722320 +1    9.6073142 +1    3.0379005 +1                      0.1305
  H        -7.71021782 +1    9.7130972 +1    4.4994351 +1                      0.1201
  H        -8.25001439 +1   12.1289564 +1    4.8647833 +1                      0.1207
  H        -7.64737838 +1   13.1899899 +1    7.0916839 +1                      0.1227
  H        -6.35489967 +1    6.0351479 +1    6.3529025 +1                      0.1084
  H        -6.07856633 +1    9.6106941 +1    8.5257265 +1                      0.1312
  H        -8.77041709 +1    3.5250229 +1    9.8534016 +1                      0.1247
  H        -9.15651252 +1    3.4918233 +1   12.3235944 +1                      0.1119
  H        -9.05197006 +1    5.6451753 +1   13.6043993 +1                      0.1189
  H        -8.55472919 +1    7.7883370 +1   12.3463514 +1                      0.1172
  H        -7.45808430 +1    4.8312649 +1    8.1498031 +1                      0.1051
  H        -8.26511213 +1    7.8882941 +1    7.9712462 +1                      0.1274
  H       -10.73579962 +1    6.3979917 +1    4.6041678 +1                      0.1246
  H       -10.89790050 +1    8.4301491 +1    3.0868315 +1                      0.1144
  H        -9.05562425 +1    5.2905369 +1    6.3378652 +1                      0.1078
  H       -10.85009655 +1   11.0299876 +1    6.3366345 +1                      0.1256
  H       -10.70318383 +1    9.0822252 +1    7.9888079 +1                      0.1322
  H       -11.51213459 +1    3.5322955 +1    8.5825348 +1                      0.1336
  H       -13.03227741 +1    3.5238141 +1    4.5014621 +1                      0.1421
  H       -11.21896654 +1    8.2626069 +1    9.6564519 +1                      0.1211
  H       -13.53094850 +1    6.8205919 +1    6.9812716 +1                      0.1325
  H       -16.02115679 +1    7.1325831 +1   12.0736142 +1                      0.1328
  H       -16.96562706 +1    8.0785544 +1    7.1593507 +1                      0.1358
  H       -13.47706494 +1    6.1475085 +1   10.1360488 +1                      0.1111
  H         0.13123918 +1    4.6752911 +1   -1.2301305 +1                      0.1015
  H         1.26557907 +1    5.7968106 +1   -0.3151032 +1                      0.0943
  H         6.58126931 +1   18.4357071 +1   10.3544756 +1                      0.1337
  H         3.84912895 +1   19.9917528 +1    6.3408327 +1                      0.1357
  H         6.14868285 +1   14.3672731 +1    9.1055076 +1                      0.2162
  H         6.76811929 +1   12.4537608 +1    8.1596637 +1                      0.1163
  H        10.90569615 +1   12.7940598 +1    9.3330243 +1                      0.1130
  H         7.31523546 +1   14.4988933 +1    4.9969949 +1                      0.1160
  H         9.70218718 +1   14.5901937 +1    5.7629941 +1                      0.1128
  H         1.38510767 +1   12.8585557 +1    9.4953493 +1                      0.1450
  H        -0.41050380 +1   12.9855548 +1    6.6774194 +1                      0.1231
  H         3.36553741 +1   15.3549620 +1    5.5993041 +1                      0.1224
  H         1.14736672 +1   16.0186463 +1    6.5173511 +1                      0.1242
  H         4.32647695 +1   10.7793460 +1    6.3138046 +1                      0.1254
  H        -4.26254723 +1   15.6879305 +1   10.9269116 +1                      0.1283
  H        -4.68639393 +1   17.3477122 +1   12.7656563 +1                      0.1201
  H        -0.64345660 +1   17.5994283 +1   13.7141592 +1                      0.1219
  H        -0.03407470 +1   15.9290116 +1   11.9043462 +1                      0.1258
  H        -2.01922217 +1   13.8435145 +1   13.3634842 +1                      0.1191
  H        -0.65437640 +1   12.7495732 +1   15.1518795 +1                      0.1175
  H         0.81310227 +1   10.7311790 +1   14.4947603 +1                      0.1191
  H        -1.81561055 +1   12.5383015 +1    9.7581962 +1                      0.0770
  H        -4.06670974 +1   12.4885016 +1    9.9591061 +1                      0.1163
  H        -0.24639681 +1   11.1076598 +1   10.4987473 +1                      0.1214
  H        -7.76462501 +1   10.9574601 +1   12.2188904 +1                      0.1235
  H        -7.85423737 +1    8.8434270 +1   13.5613673 +1                      0.1206
  H        -3.69643294 +1    9.5313759 +1   14.6362877 +1                      0.1283
  H        -6.26991232 +1   12.8369415 +1   11.2686653 +1                      0.0954
  H        -3.69832815 +1   13.6250822 +1   12.8129061 +1                      0.1177
  H        -6.01839850 +1   16.8232334 +1   13.7493617 +1                      0.1280
  H        -6.47404073 +1   18.3695989 +1   15.7151264 +1                      0.1251
  H        -5.55976429 +1   13.7660597 +1   14.1655336 +1                      0.1142
  H        -9.40279331 +1   15.8276587 +1   17.2201458 +1                      0.1254
  H        -9.05308021 +1   14.1671598 +1   15.3298106 +1                      0.1223
  H        -6.08775877 +1   15.8732101 +1   11.2668507 +1                      0.1189
  H        -6.13966783 +1   18.0968835 +1   10.0857365 +1                      0.1260
  H       -10.17412136 +1   14.3086369 +1   13.3270161 +1                      0.1205
  H       -10.47981907 +1   16.1581770 +1   11.4722253 +1                      0.1261
  H       -12.71889850 +1   12.5629648 +1   14.6043287 +1                      0.1218
  H       -14.53651494 +1   14.2449185 +1   14.9279429 +1                      0.1130
  H       -15.17831285 +1   15.7433473 +1   13.0255041 +1                      0.1202
  H       -13.95395234 +1   15.4827685 +1   10.8101342 +1                      0.1308
  H       -11.02961490 +1   11.5872678 +1   13.2271170 +1                      0.0770
  H        -9.44728696 +1   12.3668116 +1   11.0071750 +1                      0.1205
  H       -12.00463081 +1   11.5483701 +1   10.2621992 +1                      0.1254
  H        -3.26997942 +1   16.1843689 +1    6.2428242 +1                      0.1345
  H        -0.21297228 +1   16.4130492 +1    3.1662513 +1                      0.1430
  H        -1.15984712 +1   13.9685143 +1    2.5647446 +1                      0.1251
  H        -3.22737690 +1   14.0017953 +1    7.6914157 +1                      0.1142
  H        -2.65336889 +1   11.4788105 +1    7.7087001 +1                      0.1095
  H         5.05243490 +1   11.9734540 +1    1.6123319 +1                      0.1292
  H         3.65754842 +1   15.9334838 +1    2.8130706 +1                      0.1421
  H         1.17464008 +1   12.6136384 +1    3.0496873 +1                      0.1262
  H         4.94823158 +1   10.3780547 +1    0.9999540 +1                      0.1308
  H         1.56829433 +1    9.1810865 +1    1.1245345 +1                      0.1376
  H         4.11145394 +1    6.7063346 +1   -2.2280004 +1                      0.1247
  H         2.40501359 +1    7.1408530 +1   -0.3602238 +1                      0.1251
  H       -14.97394934 +1    9.4640629 +1   13.6143585 +1                      0.1132
  H       -17.26598363 +1    9.0564260 +1   14.6081914 +1                      0.1297
  H       -14.67337901 +1   11.2028622 +1   10.1791441 +1                      0.1435
  H       -12.28743421 +1    9.6063132 +1   12.6811458 +1                      0.1116
  H       -16.69372911 +1   12.0821847 +1    9.9455878 +1                      0.2493
 Tv        25.20569965 +1    0.0000000 +0    0.0000000 +0 
 Tv         0.00000000 +0   19.1490266 +1    0.0000000 +0 
 Tv         0.00000000 +0    0.0000000 +0   13.8044940 +1 
 
