# Supplementary material for: Characterization by SEM, TEM and Quantum-Chemical Simulations of the Spherical Carbon with Nitrogen (SCN) Active Carbon Produced by Thermal Decomposition of Poly(vinylpyridine-divinylbenzene) Copolymer
Source: Materials (Basel). 2009 Sep 7;2(3):1239–51. doi: 10.3390/ma2031239 (PMC5445732; doi:10.3390/ma2031239)
Supplement: Supplementary file 1 [file materials-02-01239-s001.zip › Supplementary Data/m08.out]

 *******************************************************************************
 ** Site#:  128            For non-commercial use only         Version 7.030W **
 *******************************************************************************
 ** Cite this work as: MOPAC2007, James J. P. Stewart, Stewart Computational  **
 ** Chemistry, Version 7.030W web: HTTP://OpenMOPAC.net                       **
 *******************************************************************************
 **                                                                           **
 **                                MOPAC2007                                  **
 **                                                                           **
 *******************************************************************************

                            PM3 CALCULATION RESULTS


 *******************************************************************************
 *  CALCULATION DONE:                                Tue Oct 30 09:13:46 2007  *
 *  PM3      - The PM3 Hamiltonian to be used
 *  SINGLET  - SPIN STATE DEFINED AS A SINGLET
 *
 *
 *
 *                 CHARGE ON SYSTEM =     0
 *
 *
 *
 *  XYZ      - CARTESIAN COORDINATE SYSTEM TO BE USED
 *  RESTART  - CALCULATION RESTARTED
 *  EF       - USE EF ROUTINE FOR MINIMUM SEARCH
 *  T=       - A TIME OF  0.2E+08 SECONDS REQUESTED
 *  DUMP=N   - RESTART FILE WRITTEN EVERY     0.100 SECONDS
 *  CYCLES=  - DO A MAXIMUM OF  5002 STEPS
 *  DDMIN=   - MINIMUM TRUST RADIUS  0.000 ANG/RAD
 *  GNORM=   - EXIT WHEN GRADIENT NORM DROPS BELOW 1.11    
 *  SCFCRT   - DEFAULT SCF CRITERION REPLACED BY   0.100E-06
 *  SHIFT    - A DAMPING FACTOR OF   20.00 DEFINED
 *  DENOUT   - DENSITY MATRIX OUTPUT ON CHANNEL 10
 *  OLDENS   - INITIAL DENSITY MATRIX READ OF DISK
 *  BONDS    - FINAL BOND-ORDER MATRIX TO BE PRINTED
 *   PL      - MONITOR CONVERGENCE IN DENSITY MATRIX
 *******************************************************************************
PM3 bonds T=20000000.0 SINGLET XYZ DDMIN=0.0 DUMP=0.1 GNORM=01.115 CHARGE=+0 &
DENOUT OLDENS SCFCRT=1.D-07 EF  CYCLES=5002 PL SHIFT=020.0 restart
 SKN_2 model by PM3. Point=08. Mult=01.
   ATOM   CHEMICAL            X               Y              Z
 NUMBER    SYMBOL        (ANGSTROMS)     (ANGSTROMS)    (ANGSTROMS)
 
     1       C         -3.6425461  *    2.002390  *    0.785124  *
     2       C         -2.4592620  *    1.858891  *    0.180443  *
     3       C         -1.2938755  *    2.587150  *    0.125890  *
     4       C         -3.4371025  *    3.232880  *    1.459478  *
     5       C         -1.2944230  *    3.788752  *    0.857374  *
     6       C         -0.1608036  *    4.722052  *    0.878029  *
     7       C          0.4231755  *    5.066188  *   -0.275331  *
     8       C          2.9308063  *    2.699473  *    3.174212  *
     9       C          2.1391796  *    3.541241  *    2.404535  *
    10       C          1.0540818  *    4.191819  *    2.996661  *
    11       C          2.6118626  *    2.514888  *    4.521277  *
    12       C          0.7740759  *    3.954939  *    4.346484  *
    13       C          0.2785871  *    5.231506  *    2.230294  *
    14       C          1.2315700  *    6.375139  *    2.116616  *
    15       C         -1.1526600  *    9.968573  *    4.406933  *
    16       C         -2.0596069  *    9.342735  *    5.328950  *
    17       C         -1.6259819  *    8.045805  *    5.721507  *
    18       C         -0.1855683  *    9.034460  *    4.177363  *
    19       C         -0.4793843  *    7.792103  *    4.976335  *
    20       C          0.4756678  *    7.848234  *    3.994132  *
    21       C         -3.3243848  *   10.032437  *    5.528453  *
    22       C         -3.1700613  *   11.495011  *    5.649456  *
    23       C          1.3812270  *    7.406155  *    2.970444  *
    24       C          2.3290638  *    8.413256  *    2.601198  *
    25       C         -5.5985808  *    6.299813  *    3.684444  *
    26       C         -5.4155095  *    7.659394  *    3.938616  *
    27       C         -5.5353277  *    8.561416  *    2.863218  *
    28       C         -5.9585820  *    5.981261  *    2.379108  *
    29       C         -5.8364019  *    8.121016  *    1.575223  *
    30       C         -5.0835145  *    8.147725  *    5.330151  *
    31       C         -4.5564438  *    9.549673  *    5.342060  *
    32       C         -7.8788504  *   11.511226  *    5.713992  *
    33       C         -7.5729550  *   10.172011  *    5.498459  *
    34       C         -6.9078842  *    9.453606  *    6.498998  *
    35       C         -7.5440814  *   12.097186  *    6.935645  *
    36       C         -6.6508287  *   10.082317  *    7.726557  *
    37       C         -6.3299817  *    8.126534  *    6.208146  *
    38       C         -6.8483939  *    6.993333  *    6.705797  *
    39       C         -8.8523910  *    5.558313  *   12.573260  *
    40       C         -8.9892001  *    4.408826  *   11.795710  *
    41       C         -8.8089962  *    4.478667  *   10.424462  *
    42       C         -8.4211124  *    6.752505  *   11.959452  *
    43       C         -8.4209044  *    5.718754  *    9.844748  *
    44       C         -8.4091350  *    5.986644  *    8.496746  *
    45       C         -8.0823951  *    7.011504  *    7.514386  *
    46       C        -10.7664899  *    7.446625  *    4.961128  *
    47       C        -10.7154322  *    7.659793  *    6.339393  *
    48       C        -10.7748841  *    8.967159  *    6.828387  *
    49       C        -10.8935792  *    8.548855  *    4.115629  *
    50       C        -10.9058482  *   10.023652  *    5.929850  *
    51       C        -10.5769855  *    6.516744  *    7.291280  *
    52       C         -9.1737157  *    5.961450  *    7.253297  *
    53       C        -12.0901506  *    3.510482  *    6.611353  *
    54       C        -11.6742901  *    4.132629  *    7.708204  *
    55       C        -11.7963973  *    5.607846  *    7.515453  *
    56       C        -12.8691770  *    3.847612  *    5.596984  *
    57       C        -13.0916412  *    5.877351  *    6.751578  *
    58       C        -11.3819561  *    6.599220  *    8.521970  *
    59       C        -11.7294086  *    7.334311  *    9.574932  *
    60       C        -17.6764280  *    7.210951  *    9.199881  *
    61       C        -17.4041131  *    6.937082  *   10.389551  *
    62       C        -16.2296234  *    7.192931  *   11.065002  *
    63       C        -16.8405130  *    7.829715  *    8.288463  *
    64       C        -15.3368910  *    7.836870  *   10.179986  *
    65       C        -13.9182376  *    8.181788  *   10.489487  *
    66       C        -13.0763776  *    7.194239  *   10.094722  *
    67       C        -13.6301737  *    9.561083  *   10.877958  *
    68       C          5.0428533  *   20.456930  *    8.184563  *
    69       C          5.7088922  *   20.033353  *    9.159540  *
    70       C          5.9970850  *   18.733971  *    9.485160  *
    71       C          4.4506141  *   19.673874  *    7.215595  *
    72       C          5.3995405  *   17.865741  *    8.514555  *
    73       C          5.4965417  *   16.474420  *    8.623348  *
    74       C          5.4909124  *   15.251747  *    8.662481  *
    75       C          8.8241812  *   12.654987  *    8.859037  *
    76       C          7.9547769  *   12.941923  *    7.997842  *
    77       C          8.0977545  *   13.619749  *    6.807967  *
    78       C         10.1642287  *   12.992178  *    8.736956  *
    79       C          9.4616381  *   13.994441  *    6.672882  *
    80       C          7.0675409  *   13.919904  *    5.835092  *
    81       C          5.8543256  *   13.461790  *    6.000027  *
    82       C          1.7817684  *   13.400053  *    8.667523  *
    83       C          1.0372514  *   14.377037  *    7.945817  *
    84       C          1.6692749  *   15.148963  *    6.947616  *
    85       C          2.9962268  *   13.347349  *    8.106343  *
    86       C          2.9543617  *   14.868843  *    6.488006  *
    87       C          3.6685136  *   13.742357  *    7.015372  *
    88       C         -0.3973314  *   14.509916  *    8.206775  *
    89       C         -1.2880658  *   14.216972  *    7.120323  *
    90       C          4.6562927  *   12.999725  *    6.233346  *
    91       C          4.1292120  *   11.719276  *    5.736671  *
    92       C         -3.3979703  *   16.052762  *   11.539187  *
    93       C         -2.0796097  *   15.630997  *   11.354948  *
    94       C         -1.0667350  *   16.237276  *   12.107996  *
    95       C         -3.6670485  *   17.012497  *   12.517118  *
    96       C         -1.4043310  *   17.193878  *   13.063938  *
    97       C         -1.7031611  *   14.536154  *   10.449416  *
    98       C         -0.9538309  *   14.682745  *    9.384755  *
    99       C         -0.5904759  *   12.406617  *   14.157285  *
   100       C         -1.3622261  *   12.992358  *   13.159198  *
   101       C         -1.2815148  *   12.519712  *   11.849043  *
   102       C          0.2459728  *   11.341776  *   13.823585  *
   103       C         -0.3951132  *   11.467594  *   11.577135  *
   104       C         -2.0942549  *   13.088808  *   10.719407  *
   105       C         -3.5744111  *   12.886643  *   10.855029  *
   106       C         -5.8352241  *    9.104972  *   14.405067  *
   107       C         -6.9663285  *    9.475649  *   13.667470  *
   108       C         -6.8554152  *   10.621781  *   12.924643  *
   109       C         -4.6399419  *    9.818653  *   14.197125  *
   110       C         -5.7248412  *   11.395090  *   12.833640  *
   111       C         -5.6743984  *   12.779799  *   12.233331  *
   112       C         -4.2459437  *   13.157868  *   11.970415  *
   113       C         -6.7563874  *   16.598430  *   14.537830  *
   114       C         -7.4805056  *   15.409413  *   14.430614  *
   115       C         -8.4319063  *   15.098359  *   15.402666  *
   116       C         -7.0110688  *   17.449591  *   15.612408  *
   117       C         -8.6433605  *   15.996999  *   16.449349  *
   118       C         -7.2397981  *   14.511996  *   13.273549  *
   119       C         -6.1756308  *   13.711635  *   13.297696  *
   120       C         -7.0208184  *   17.560669  *   10.284371  *
   121       C         -6.9927697  *   16.418966  *   11.019328  *
   122       C         -8.2312490  *   15.718748  *   11.347953  *
   123       C         -8.2361382  *   17.820090  *    9.566081  *
   124       C         -9.4666712  *   16.376029  *   10.908701  *
   125       C         -8.2764815  *   14.694627  *   12.244221  *
   126       C         -9.5283228  *   13.992784  *   12.530678  *
   127       C        -14.3755715  *   14.971499  *   12.941536  *
   128       C        -14.0150370  *   14.132764  *   13.988819  *
   129       C        -13.0169465  *   13.175196  *   13.799096  *
   130       C        -13.7216418  *   14.836967  *   11.712892  *
   131       C        -12.4005473  *   13.082075  *   12.550766  *
   132       C        -11.2715063  *   12.070754  *   12.265659  *
   133       C        -10.0934712  *   12.902790  *   12.125721  *
   134       C        -11.7935969  *   11.229267  *   11.134041  *
   135       C         -1.1079142  *   16.090042  *    3.578855  *
   136       C         -1.9588603  *   16.429073  *    4.534698  *
   137       C         -2.5857338  *   15.774152  *    5.501260  *
   138       C         -1.0902458  *   14.611053  *    3.445264  *
   139       C         -1.8530668  *   14.496672  *    5.769696  *
   140       C         -2.2740110  *   13.424938  *    6.725487  *
   141       C         -2.8322285  *   12.113936  *    6.791219  *
   142       C          4.5751852  *   14.045371  *    2.228580  *
   143       C          4.6224780  *   12.722306  *    2.287039  *
   144       C          3.5287077  *   12.229787  *    3.164478  *
   145       C          3.6383205  *   14.947870  *    2.476267  *
   146       C          2.2841669  *   13.082072  *    2.912587  *
   147       C          3.2539658  *   10.796609  *    3.428567  *
   148       C          3.6434118  *   11.608325  *    4.511577  *
   149       C          4.8491621  *    9.603537  *    0.123440  *
   150       C          3.7230592  *    8.794455  *    0.357192  *
   151       C          3.4012687  *    7.747166  *   -0.509525  *
   152       C          5.6741472  *    9.274409  *   -0.948158  *
   153       C          4.2423906  *    7.521934  *   -1.601891  *
   154       C          3.0331572  *    8.948887  *    1.587467  *
   155       C          2.9409530  *    9.684444  *    2.810984  *
   156       C        -17.2659550  *    9.497812  *   13.426755  *
   157       C        -16.0110285  *    9.718756  *   12.875656  *
   158       C        -15.9069519  *   10.368311  *   11.637600  *
   159       C        -18.3925010  *    9.889227  *   12.689683  *
   160       C        -17.0544749  *   10.955421  *   11.090747  *
   161       C        -14.5736787  *   10.528049  *   11.082114  *
   162       C        -12.3328327  *   10.027831  *   11.400723  *
   163       N         -2.4726996  *    4.064279  *    1.550772  *
   164       N          1.5456354  *    3.126051  *    5.085005  *
   165       N         -6.0810004  *    6.775538  *    1.370306  *
   166       N         -6.9663301  *   11.381880  *    7.927642  *
   167       N         -8.1392751  *    6.817482  *   10.661165  *
   168       N        -10.9695330  *    9.812111  *    4.594398  *
   169       N        -13.6447079  *    5.037063  *    5.928730  *
   170       N        -15.6486729  *    8.130111  *    8.859735  *
   171       N          4.6658140  *   18.352252  *    7.432296  *
   172       N         10.4239233  *   13.686485  *    7.594025  *
   173       N         -2.6902563  *   17.558563  *   13.272984  *
   174       N          0.3423070  *   10.891256  *   12.550397  *
   175       N         -4.5850669  *   10.922633  *   13.433705  *
   176       N         -7.9441785  *   17.150067  *   16.545406  *
   177       N         -9.3884016  *   17.441876  *   10.143686  *
   178       N        -12.7568293  *   13.913954  *   11.530829  *
   179       N         -1.2764707  *   13.912963  *    4.523209  *
   180       N          2.3231088  *   14.320290  *    2.520583  *
   181       N          5.3542418  *    8.255776  *   -1.798083  *
   182       N        -18.2763022  *   10.685347  *   11.595139  *
   183       H         -0.4215418  *    2.259260  *   -0.447172  *
   184       H         -4.5499344  *    1.401236  *    0.807005  *
   185       H          2.3629616  *    3.717089  *    1.344593  *
   186       H          3.7988710  *    2.199383  *    2.732974  *
   187       H          3.2075520  *    1.874836  *    5.192757  *
   188       H         -0.6341664  *    5.539030  *    2.802855  *
   189       H          1.8890293  *    6.360084  *    1.216727  *
   190       H         -0.0599746  *    4.437581  *    4.873467  *
   191       H         -1.2628144  *   10.949661  *    3.946337  *
   192       H         -3.2649639  *   12.055762  *    4.707441  *
   193       H         -2.1046004  *    7.399780  *    6.456232  *
   194       H         -5.4701200  *    5.524314  *    4.443967  *
   195       H         -4.3207756  *    7.452446  *    5.763248  *
   196       H         -5.3138051  *   10.338379  *    5.198894  *
   197       H         -5.3645568  *    9.633410  *    3.025243  *
   198       H         -7.7943886  *    9.693012  *    4.536347  *
   199       H         -8.3574828  *   12.102304  *    4.926873  *
   200       H         -7.7210806  *   13.157606  *    7.149467  *
   201       H         -6.3892179  *    6.018290  *    6.494908  *
   202       H         -6.1616899  *    9.566378  *    8.563054  *
   203       H         -8.9340485  *    3.593962  *    9.789950  *
   204       H         -9.2406900  *    3.455951  *   12.273356  *
   205       H         -9.0624008  *    5.547226  *   13.647679  *
   206       H         -8.3005618  *    7.695901  *   12.518083  *
   207       H         -8.4162890  *    8.050312  *    7.748933  *
   208       H        -10.7087125  *    6.432763  *    4.550557  *
   209       H        -10.9365101  *    8.450832  *    3.025776  *
   210       H         -9.0268297  *    5.178239  *    6.487021  *
   211       H        -10.9483407  *   11.068632  *    6.259483  *
   212       H        -10.7241173  *    9.156181  *    7.908938  *
   213       H        -11.4926893  *    3.681051  *    8.685240  *
   214       H        -12.9303026  *    3.472585  *    4.573116  *
   215       H        -11.0852509  *    8.141856  *    9.948400  *
   216       H        -13.5958163  *    6.834980  *    6.926944  *
   217       H        -16.0082632  *    6.968572  *   12.109731  *
   218       H        -17.0084802  *    8.074825  *    7.236660  *
   219       H        -13.5138342  *    6.195954  *    9.924846  *
   220       H          0.0923844  *    4.681925  *   -1.237739  *
   221       H          1.2692132  *    5.763047  *   -0.333312  *
   222       H          6.5762909  *   18.376925  *   10.334924  *
   223       H          3.8606017  *   19.993460  *    6.348423  *
   224       H         10.9681555  *   12.738859  *    9.444733  *
   225       H          7.3204798  *   14.548816  *    4.972920  *
   226       H          9.8085048  *   14.562625  *    5.802635  *
   227       H          1.3928004  *   12.862663  *    9.543299  *
   228       H          3.4008753  *   15.407944  *    5.640126  *
   229       H          1.1050362  *   15.968545  *    6.484237  *
   230       H          4.1603168  *   10.860612  *    6.417359  *
   231       H         -4.2391985  *   15.631943  *   10.963915  *
   232       H         -4.6919694  *   17.351909  *   12.742810  *
   233       H         -0.6578905  *   17.685571  *   13.698797  *
   234       H         -0.0185713  *   15.953713  *   11.956883  *
   235       H         -2.0530141  *   13.816164  *   13.394980  *
   236       H         -0.6424143  *   12.787449  *   15.190960  *
   237       H          0.8650473  *   10.815608  *   14.560179  *
   238       H         -1.8200509  *   12.501378  *    9.798936  *
   239       H         -4.0756572  *   12.449122  *    9.980595  *
   240       H         -0.2609440  *   11.054804  *   10.568253  *
   241       H         -7.8962879  *    8.890339  *   13.686399  *
   242       H         -3.6959145  *    9.527963  *   14.675650  *
   243       H         -6.2954975  *   12.818702  *   11.306751  *
   244       H         -3.7089503  *   13.616335  *   12.821211  *
   245       H         -5.9979574  *   16.860543  *   13.781042  *
   246       H         -6.4739698  *   18.395853  *   15.752684  *
   247       H         -5.5533631  *   13.729940  *   14.208398  *
   248       H         -9.3830589  *   15.818443  *   17.239040  *
   249       H         -8.9999237  *   14.162705  *   15.350881  *
   250       H         -6.0360016  *   15.967119  *   11.338959  *
   251       H         -6.1265119  *   18.152773  *   10.067327  *
   252       H        -10.1047395  *   14.543082  *   13.311342  *
   253       H        -10.4428085  *   16.067922  *   11.306275  *
   254       H        -12.7262163  *   12.509436  *   14.619214  *
   255       H        -14.5130521  *   14.222975  *   14.960564  *
   256       H        -15.1614163  *   15.726117  *   13.062582  *
   257       H        -13.9515797  *   15.461987  *   10.839923  *
   258       H        -11.0943567  *   11.429651  *   13.168403  *
   259       H        -11.9484359  *   11.732590  *   10.171596  *
   260       H         -3.5543033  *   16.002886  *    5.947256  *
   261       H         -0.3124230  *   16.683509  *    3.125908  *
   262       H         -0.8319255  *   14.075658  *    2.514507  *
   263       H         -2.8015978  *   11.602035  *    7.762052  *
   264       H          5.1395742  *   12.031724  *    1.606643  *
   265       H          3.7040873  *   16.000100  *    2.759620  *
   266       H          1.2973293  *   12.625029  *    3.070845  *
   267       H          5.0765229  *   10.452330  *    0.793736  *
   268       H          4.0695281  *    6.726784  *   -2.337875  *
   269       H          2.5241563  *    7.096013  *   -0.321182  *
   270       H        -15.1061307  *    9.369215  *   13.386132  *
   271       H        -17.3651744  *    8.986331  *   14.390772  *
   272       H        -14.2720278  *   11.591221  *   10.977865  *
   273       H        -12.0352196  *    9.458346  *   12.296986  *
   274       H        -17.0031046  *   11.661546  *   10.209352  *
   275      Tv         25.3831448  *    0.000000       0.000000   
   276      Tv          0.0000000      19.188878  *    0.000000   
   277      Tv          0.0000000       0.000000      13.916287  *
 

              THE SYSTEM IS A  SOLID         


                UNIT CELL TRANSLATION VECTORS

              X              Y              Z
    T1 =  25.3831448      0.0000000      0.0000000
    T2 =   0.0000000     19.1888777      0.0000000
    T3 =   0.0000000      0.0000000     13.9162866


          CARTESIAN COORDINATES 

    NO.       ATOM         X         Y         Z

     1         C       -3.6425    2.0024    0.7851
     2         C       -2.4593    1.8589    0.1804
     3         C       -1.2939    2.5871    0.1259
     4         C       -3.4371    3.2329    1.4595
     5         C       -1.2944    3.7888    0.8574
     6         C       -0.1608    4.7221    0.8780
     7         C        0.4232    5.0662   -0.2753
     8         C        2.9308    2.6995    3.1742
     9         C        2.1392    3.5412    2.4045
    10         C        1.0541    4.1918    2.9967
    11         C        2.6119    2.5149    4.5213
    12         C        0.7741    3.9549    4.3465
    13         C        0.2786    5.2315    2.2303
    14         C        1.2316    6.3751    2.1166
    15         C       -1.1527    9.9686    4.4069
    16         C       -2.0596    9.3427    5.3290
    17         C       -1.6260    8.0458    5.7215
    18         C       -0.1856    9.0345    4.1774
    19         C       -0.4794    7.7921    4.9763
    20         C        0.4757    7.8482    3.9941
    21         C       -3.3244   10.0324    5.5285
    22         C       -3.1701   11.4950    5.6495
    23         C        1.3812    7.4062    2.9704
    24         C        2.3291    8.4133    2.6012
    25         C       -5.5986    6.2998    3.6844
    26         C       -5.4155    7.6594    3.9386
    27         C       -5.5353    8.5614    2.8632
    28         C       -5.9586    5.9813    2.3791
    29         C       -5.8364    8.1210    1.5752
    30         C       -5.0835    8.1477    5.3302
    31         C       -4.5564    9.5497    5.3421
    32         C       -7.8789   11.5112    5.7140
    33         C       -7.5730   10.1720    5.4985
    34         C       -6.9079    9.4536    6.4990
    35         C       -7.5441   12.0972    6.9356
    36         C       -6.6508   10.0823    7.7266
    37         C       -6.3300    8.1265    6.2081
    38         C       -6.8484    6.9933    6.7058
    39         C       -8.8524    5.5583   12.5733
    40         C       -8.9892    4.4088   11.7957
    41         C       -8.8090    4.4787   10.4245
    42         C       -8.4211    6.7525   11.9595
    43         C       -8.4209    5.7188    9.8447
    44         C       -8.4091    5.9866    8.4967
    45         C       -8.0824    7.0115    7.5144
    46         C      -10.7665    7.4466    4.9611
    47         C      -10.7154    7.6598    6.3394
    48         C      -10.7749    8.9672    6.8284
    49         C      -10.8936    8.5489    4.1156
    50         C      -10.9058   10.0237    5.9298
    51         C      -10.5770    6.5167    7.2913
    52         C       -9.1737    5.9615    7.2533
    53         C      -12.0902    3.5105    6.6114
    54         C      -11.6743    4.1326    7.7082
    55         C      -11.7964    5.6078    7.5155
    56         C      -12.8692    3.8476    5.5970
    57         C      -13.0916    5.8774    6.7516
    58         C      -11.3820    6.5992    8.5220
    59         C      -11.7294    7.3343    9.5749
    60         C      -17.6764    7.2110    9.1999
    61         C      -17.4041    6.9371   10.3896
    62         C      -16.2296    7.1929   11.0650
    63         C      -16.8405    7.8297    8.2885
    64         C      -15.3369    7.8369   10.1800
    65         C      -13.9182    8.1818   10.4895
    66         C      -13.0764    7.1942   10.0947
    67         C      -13.6302    9.5611   10.8780
    68         C        5.0429   20.4569    8.1846
    69         C        5.7089   20.0334    9.1595
    70         C        5.9971   18.7340    9.4852
    71         C        4.4506   19.6739    7.2156
    72         C        5.3995   17.8657    8.5146
    73         C        5.4965   16.4744    8.6233
    74         C        5.4909   15.2517    8.6625
    75         C        8.8242   12.6550    8.8590
    76         C        7.9548   12.9419    7.9978
    77         C        8.0978   13.6197    6.8080
    78         C       10.1642   12.9922    8.7370
    79         C        9.4616   13.9944    6.6729
    80         C        7.0675   13.9199    5.8351
    81         C        5.8543   13.4618    6.0000
    82         C        1.7818   13.4001    8.6675
    83         C        1.0373   14.3770    7.9458
    84         C        1.6693   15.1490    6.9476
    85         C        2.9962   13.3473    8.1063
    86         C        2.9544   14.8688    6.4880
    87         C        3.6685   13.7424    7.0154
    88         C       -0.3973   14.5099    8.2068
    89         C       -1.2881   14.2170    7.1203
    90         C        4.6563   12.9997    6.2333
    91         C        4.1292   11.7193    5.7367
    92         C       -3.3980   16.0528   11.5392
    93         C       -2.0796   15.6310   11.3549
    94         C       -1.0667   16.2373   12.1080
    95         C       -3.6670   17.0125   12.5171
    96         C       -1.4043   17.1939   13.0639
    97         C       -1.7032   14.5362   10.4494
    98         C       -0.9538   14.6827    9.3848
    99         C       -0.5905   12.4066   14.1573
   100         C       -1.3622   12.9924   13.1592
   101         C       -1.2815   12.5197   11.8490
   102         C        0.2460   11.3418   13.8236
   103         C       -0.3951   11.4676   11.5771
   104         C       -2.0943   13.0888   10.7194
   105         C       -3.5744   12.8866   10.8550
   106         C       -5.8352    9.1050   14.4051
   107         C       -6.9663    9.4756   13.6675
   108         C       -6.8554   10.6218   12.9246
   109         C       -4.6399    9.8187   14.1971
   110         C       -5.7248   11.3951   12.8336
   111         C       -5.6744   12.7798   12.2333
   112         C       -4.2459   13.1579   11.9704
   113         C       -6.7564   16.5984   14.5378
   114         C       -7.4805   15.4094   14.4306
   115         C       -8.4319   15.0984   15.4027
   116         C       -7.0111   17.4496   15.6124
   117         C       -8.6434   15.9970   16.4493
   118         C       -7.2398   14.5120   13.2735
   119         C       -6.1756   13.7116   13.2977
   120         C       -7.0208   17.5607   10.2844
   121         C       -6.9928   16.4190   11.0193
   122         C       -8.2312   15.7187   11.3480
   123         C       -8.2361   17.8201    9.5661
   124         C       -9.4667   16.3760   10.9087
   125         C       -8.2765   14.6946   12.2442
   126         C       -9.5283   13.9928   12.5307
   127         C      -14.3756   14.9715   12.9415
   128         C      -14.0150   14.1328   13.9888
   129         C      -13.0169   13.1752   13.7991
   130         C      -13.7216   14.8370   11.7129
   131         C      -12.4005   13.0821   12.5508
   132         C      -11.2715   12.0708   12.2657
   133         C      -10.0935   12.9028   12.1257
   134         C      -11.7936   11.2293   11.1340
   135         C       -1.1079   16.0900    3.5789
   136         C       -1.9589   16.4291    4.5347
   137         C       -2.5857   15.7742    5.5013
   138         C       -1.0902   14.6111    3.4453
   139         C       -1.8531   14.4967    5.7697
   140         C       -2.2740   13.4249    6.7255
   141         C       -2.8322   12.1139    6.7912
   142         C        4.5752   14.0454    2.2286
   143         C        4.6225   12.7223    2.2870
   144         C        3.5287   12.2298    3.1645
   145         C        3.6383   14.9479    2.4763
   146         C        2.2842   13.0821    2.9126
   147         C        3.2540   10.7966    3.4286
   148         C        3.6434   11.6083    4.5116
   149         C        4.8492    9.6035    0.1234
   150         C        3.7231    8.7945    0.3572
   151         C        3.4013    7.7472   -0.5095
   152         C        5.6741    9.2744   -0.9482
   153         C        4.2424    7.5219   -1.6019
   154         C        3.0332    8.9489    1.5875
   155         C        2.9410    9.6844    2.8110
   156         C      -17.2660    9.4978   13.4268
   157         C      -16.0110    9.7188   12.8757
   158         C      -15.9070   10.3683   11.6376
   159         C      -18.3925    9.8892   12.6897
   160         C      -17.0545   10.9554   11.0907
   161         C      -14.5737   10.5280   11.0821
   162         C      -12.3328   10.0278   11.4007
   163         N       -2.4727    4.0643    1.5508
   164         N        1.5456    3.1261    5.0850
   165         N       -6.0810    6.7755    1.3703
   166         N       -6.9663   11.3819    7.9276
   167         N       -8.1393    6.8175   10.6612
   168         N      -10.9695    9.8121    4.5944
   169         N      -13.6447    5.0371    5.9287
   170         N      -15.6487    8.1301    8.8597
   171         N        4.6658   18.3523    7.4323
   172         N       10.4239   13.6865    7.5940
   173         N       -2.6903   17.5586   13.2730
   174         N        0.3423   10.8913   12.5504
   175         N       -4.5851   10.9226   13.4337
   176         N       -7.9442   17.1501   16.5454
   177         N       -9.3884   17.4419   10.1437
   178         N      -12.7568   13.9140   11.5308
   179         N       -1.2765   13.9130    4.5232
   180         N        2.3231   14.3203    2.5206
   181         N        5.3542    8.2558   -1.7981
   182         N      -18.2763   10.6853   11.5951
   183         H       -0.4215    2.2593   -0.4472
   184         H       -4.5499    1.4012    0.8070
   185         H        2.3630    3.7171    1.3446
   186         H        3.7989    2.1994    2.7330
   187         H        3.2076    1.8748    5.1928
   188         H       -0.6342    5.5390    2.8029
   189         H        1.8890    6.3601    1.2167
   190         H       -0.0600    4.4376    4.8735
   191         H       -1.2628   10.9497    3.9463
   192         H       -3.2650   12.0558    4.7074
   193         H       -2.1046    7.3998    6.4562
   194         H       -5.4701    5.5243    4.4440
   195         H       -4.3208    7.4524    5.7632
   196         H       -5.3138   10.3384    5.1989
   197         H       -5.3646    9.6334    3.0252
   198         H       -7.7944    9.6930    4.5363
   199         H       -8.3575   12.1023    4.9269
   200         H       -7.7211   13.1576    7.1495
   201         H       -6.3892    6.0183    6.4949
   202         H       -6.1617    9.5664    8.5631
   203         H       -8.9340    3.5940    9.7900
   204         H       -9.2407    3.4560   12.2734
   205         H       -9.0624    5.5472   13.6477
   206         H       -8.3006    7.6959   12.5181
   207         H       -8.4163    8.0503    7.7489
   208         H      -10.7087    6.4328    4.5506
   209         H      -10.9365    8.4508    3.0258
   210         H       -9.0268    5.1782    6.4870
   211         H      -10.9483   11.0686    6.2595
   212         H      -10.7241    9.1562    7.9089
   213         H      -11.4927    3.6811    8.6852
   214         H      -12.9303    3.4726    4.5731
   215         H      -11.0853    8.1419    9.9484
   216         H      -13.5958    6.8350    6.9269
   217         H      -16.0083    6.9686   12.1097
   218         H      -17.0085    8.0748    7.2367
   219         H      -13.5138    6.1960    9.9248
   220         H        0.0924    4.6819   -1.2377
   221         H        1.2692    5.7630   -0.3333
   222         H        6.5763   18.3769   10.3349
   223         H        3.8606   19.9935    6.3484
   224         H       10.9682   12.7389    9.4447
   225         H        7.3205   14.5488    4.9729
   226         H        9.8085   14.5626    5.8026
   227         H        1.3928   12.8627    9.5433
   228         H        3.4009   15.4079    5.6401
   229         H        1.1050   15.9685    6.4842
   230         H        4.1603   10.8606    6.4174
   231         H       -4.2392   15.6319   10.9639
   232         H       -4.6920   17.3519   12.7428
   233         H       -0.6579   17.6856   13.6988
   234         H       -0.0186   15.9537   11.9569
   235         H       -2.0530   13.8162   13.3950
   236         H       -0.6424   12.7874   15.1910
   237         H        0.8650   10.8156   14.5602
   238         H       -1.8201   12.5014    9.7989
   239         H       -4.0757   12.4491    9.9806
   240         H       -0.2609   11.0548   10.5683
   241         H       -7.8963    8.8903   13.6864
   242         H       -3.6959    9.5280   14.6756
   243         H       -6.2955   12.8187   11.3068
   244         H       -3.7090   13.6163   12.8212
   245         H       -5.9980   16.8605   13.7810
   246         H       -6.4740   18.3959   15.7527
   247         H       -5.5534   13.7299   14.2084
   248         H       -9.3831   15.8184   17.2390
   249         H       -8.9999   14.1627   15.3509
   250         H       -6.0360   15.9671   11.3390
   251         H       -6.1265   18.1528   10.0673
   252         H      -10.1047   14.5431   13.3113
   253         H      -10.4428   16.0679   11.3063
   254         H      -12.7262   12.5094   14.6192
   255         H      -14.5131   14.2230   14.9606
   256         H      -15.1614   15.7261   13.0626
   257         H      -13.9516   15.4620   10.8399
   258         H      -11.0944   11.4297   13.1684
   259         H      -11.9484   11.7326   10.1716
   260         H       -3.5543   16.0029    5.9473
   261         H       -0.3124   16.6835    3.1259
   262         H       -0.8319   14.0757    2.5145
   263         H       -2.8016   11.6020    7.7621
   264         H        5.1396   12.0317    1.6066
   265         H        3.7041   16.0001    2.7596
   266         H        1.2973   12.6250    3.0708
   267         H        5.0765   10.4523    0.7937
   268         H        4.0695    6.7268   -2.3379
   269         H        2.5242    7.0960   -0.3212
   270         H      -15.1061    9.3692   13.3861
   271         H      -17.3652    8.9863   14.3908
   272         H      -14.2720   11.5912   10.9779
   273         H      -12.0352    9.4583   12.2970
   274         H      -17.0031   11.6615   10.2094

  H: (PM3): J. J. P. STEWART, J. COMP. CHEM. 10, 209 (1989).
  C: (PM3): J. J. P. STEWART, J. COMP. CHEM. 10, 209 (1989).
  N: (PM3): J. J. P. STEWART, J. COMP. CHEM. 10, 209 (1989).

           Empirical Formula: C162 H92 N20


      RHF CALCULATION, NO. OF DOUBLY OCCUPIED LEVELS =  420


          TOTAL TIME USED SO FAR:    172453.02 SECONDS
                        FUNCTION:      2869.075393


          RESTARTING OPTIMIZATION AT STEP  69
  SCF CRITERION =    0.1370E-05
 ITERATION   1 PLS= 0.100E+01 0.000E+00 ENERGY     2869.075266 DELTAE 2769.0752661
 ITERATION   2 PLS= 0.456E-05 0.000E+00 ENERGY     2869.075231 DELTAE   -0.0000354
 ITERATION   3 PLS= 0.407E-05 0.000E+00 ENERGY     2869.075201 DELTAE   -0.0000296
 ITERATION   4 PLS= 0.107E-05 0.000E+00 ENERGY     2869.075200 DELTAE   -0.0000009
 CYCLE:  70 TIME:  46.672 TIME LEFT: 16.53W  GRAD.:    20.658 HEAT:  2869.075    

 RESTART FILE WRITTEN,    TIME LEFT: 15.56W  GRAD.:     1.294 HEAT:  2472.493    
 ITERATION   1 PLS= 0.276E-05 0.000E+00 ENERGY     2472.520302 DELTAE 2372.5203020
 ITERATION   2 PLS= 0.158E-04 0.000E+00 ENERGY     2472.514497 DELTAE   -0.0058049
 ITERATION   3 PLS= 0.145E-04 0.000E+00 ENERGY     2472.510035 DELTAE   -0.0044625
 ITERATION   4 PLS= 0.221E-04 0.000E+00 ENERGY     2472.504297 DELTAE   -0.0057372

 ITERATION  38 PLS= 0.232E-05 0.000E+00 ENERGY     2472.491817 DELTAE   -0.0000040
 RESTART FILE WRITTEN,    TIME LEFT: 15.56W  GRAD.:     1.088 HEAT:  2472.492    

     RMS GRADIENT =  1.08803  IS LESS THAN CUTOFF =  1.11500


 ITERATION   1 PLS= 0.231E-05 0.000E+00 ENERGY     2472.491816 DELTAE 2372.4918164
 ITERATION   2 PLS= 0.241E-05 0.000E+00 ENERGY     2472.491788 DELTAE   -0.0000285
 ITERATION   3 PLS= 0.233E-05 0.000E+00 ENERGY     2472.491771 DELTAE   -0.0000174
 ITERATION   4 PLS= 0.195E-05 0.000E+00 ENERGY     2472.491770 DELTAE   -0.0000010
 ITERATION   5 PLS= 0.195E-05 0.000E+00 ENERGY     2472.491771 DELTAE    0.0000014
 ITERATION   6 PLS= 0.178E-05 0.000E+00 ENERGY     2472.491769 DELTAE   -0.0000021
 ITERATION   7 PLS= 0.177E-05 0.000E+00 ENERGY     2472.491767 DELTAE   -0.0000015

 -------------------------------------------------------------------------------
PM3 bonds T=20000000.0 SINGLET XYZ DDMIN=0.0 DUMP=0.1 GNORM=01.115 CHARGE=+0 &
DENOUT OLDENS SCFCRT=1.D-07 EF  CYCLES=5002 PL SHIFT=020.0 restart
 SKN_2 model by PM3. Point=08. Mult=01.


     GEOMETRY OPTIMISED USING EIGENVECTOR FOLLOWING (EF).     
     SCF FIELD WAS ACHIEVED                                   


                                PM3    CALCULATION
                                                       MOPAC2007 (Version: 7.030W)
                                                       Wed Nov  7 08:12:55 2007
                                                       No. of days left = 459


          FINAL HEAT OF FORMATION =       2472.49177 KCAL =   10344.90556 KJ
          H.o.F. per unit cell    =       1236.24588 KCAL, for   2 unit cells


          TOTAL ENERGY            =     -23773.41469 EV
          ELECTRONIC ENERGY       =  -58790306.68724 EV
          CORE-CORE REPULSION     =   58766533.27255 EV

          IONIZATION POTENTIAL    =          8.59391
          NO. OF FILLED LEVELS    =        420
          MOLECULAR WEIGHT        =       2318.643

          MOLECULAR DIMENSIONS (Angstroms)

            Atom       Atom       Distance
            H   256    H   268    27.34192
            H   214    C    68    25.00948
            H   261    H   187    15.05848

          VOLUME OF UNIT CELL         6809.041 CUBIC ANGSTROMS
          DENSITY                        0.565 GRAMS/CC


          SCF CALCULATIONS        =       1227
          COMPUTATION TIME =  8 DAYS  19 HOURS 45 MINUTES AND  57.984 SECONDS


   ATOM   CHEMICAL            X               Y              Z
 NUMBER    SYMBOL        (ANGSTROMS)     (ANGSTROMS)    (ANGSTROMS)
 
     1       C         -2.0713374  *    0.181932  *    2.028619  *
     2       C         -1.0895858  *    0.364327  *    1.137500  *
     3       C         -0.2426442  *    1.402011  *    0.825988  *
     4       C         -2.0749783  *    1.440525  *    2.678299  *
     5       C         -0.3966552  *    2.569879  *    1.595842  *
     6       C          0.4210915  *    3.778022  *    1.425916  *
     7       C          0.6387098  *    4.265074  *    0.199716  *
     8       C          3.7740542  *    2.020727  *    3.563462  *
     9       C          2.9418038  *    2.852875  *    2.822280  *
    10       C          1.8610471  *    3.478791  *    3.447046  *
    11       C          3.5111259  *    1.830002  *    4.920414  *
    12       C          1.6495707  *    3.244846  *    4.812191  *
    13       C          0.9428594  *    4.408335  *    2.696883  *
    14       C          1.6860984  *    5.667993  *    2.387561  *
    15       C         -0.9848203  *    8.591654  *    5.609348  *
    16       C         -2.3029600  *    8.702769  *    5.061178  *
    17       C         -2.4512691  *    7.965189  *    3.849547  *
    18       C         -0.2726095  *    7.840045  *    4.702679  *
    19       C         -1.2013057  *    7.440757  *    3.582045  *
    20       C          0.1522292  *    7.234482  *    3.549748  *
    21       C         -3.2708786  *    9.663131  *    5.569921  *
    22       C         -2.7076694  *   11.014062  *    5.751460  *
    23       C          1.3015273  *    6.906082  *    2.745807  *
    24       C          2.0372714  *    8.023280  *    2.230520  *
    25       C         -6.1786931  *    7.233076  *    3.367996  *
    26       C         -5.9325340  *    8.399108  *    4.094236  *
    27       C         -6.0554195  *    9.635060  *    3.443361  *
    28       C         -6.5528304  *    7.313690  *    2.020147  *
    29       C         -6.4066495  *    9.657933  *    2.098294  *
    30       C         -5.4767505  *    8.345299  *    5.538124  *
    31       C         -4.5798860  *    9.512036  *    5.810183  *
    32       C         -8.8035502  *   11.406632  *    5.760890  *
    33       C         -8.2550875  *   10.135402  *    5.649721  *
    34       C         -7.3432875  *    9.704677  *    6.615560  *
    35       C         -8.4309449  *   12.240187  *    6.815782  *
    36       C         -7.0494177  *   10.559455  *    7.688774  *
    37       C         -6.6583488  *    8.403295  *    6.491259  *
    38       C         -7.0265585  *    7.338272  *    7.221411  *
    39       C         -6.9483682  *    5.858362  *   13.240687  *
    40       C         -8.0336564  *    5.102858  *   12.722401  *
    41       C         -8.4794004  *    5.255926  *   11.443675  *
    42       C         -6.2710512  *    6.690992  *   12.270646  *
    43       C         -7.8392568  *    6.219615  *   10.567865  *
    44       C         -8.2841425  *    6.524591  *    9.337832  *
    45       C         -8.1572360  *    7.396924  *    8.166534  *
    46       C        -10.8023110  *    6.634164  *    5.668522  *
    47       C        -11.0236574  *    7.277388  *    6.889357  *
    48       C        -11.5726323  *    8.560865  *    6.886811  *
    49       C        -11.1181594  *    7.299683  *    4.484768  *
    50       C        -11.8683161  *    9.172078  *    5.667494  *
    51       C        -10.6551088  *    6.608071  *    8.169730  *
    52       C         -9.1906801  *    6.270747  *    8.210639  *
    53       C        -11.5763950  *    3.307364  *    8.765895  *
    54       C        -11.2464826  *    4.356619  *    9.504698  *
    55       C        -11.6494252  *    5.614079  *    8.812358  *
    56       C        -12.4298054  *    3.117028  *    7.771985  *
    57       C        -12.9888221  *    5.370354  *    8.126876  *
    58       C        -11.3837310  *    6.933084  *    9.400608  *
    59       C        -11.6612317  *    7.808953  *   10.351683  *
    60       C        -15.0583977  *    6.793215  *   15.545624  *
    61       C        -14.3376513  *    7.802734  *   15.713823  *
    62       C        -13.6021529  *    8.477646  *   14.769007  *
    63       C        -15.2686038  *    6.131205  *   14.351131  *
    64       C        -13.7891910  *    7.842824  *   13.510883  *
    65       C        -13.0813952  *    8.346419  *   12.315878  *
    66       C        -12.5201443  *    7.460750  *   11.469674  *
    67       C        -12.9534597  *    9.813013  *   12.140706  *
    68       C          6.3984872  *   19.528018  *    8.050743  *
    69       C          6.7820011  *   18.486767  *    8.629540  *
    70       C          6.3013555  *   17.208976  *    8.454784  *
    71       C          5.4007339  *   19.626324  *    7.098862  *
    72       C          5.2687749  *   17.250836  *    7.479874  *
    73       C          4.5824287  *   16.066979  *    7.111283  *
    74       C          3.9608103  *   15.104142  *    6.778146  *
    75       C          8.6305118  *   11.258928  *    7.953848  *
    76       C          7.6431504  *   11.737287  *    7.337248  *
    77       C          7.6144947  *   12.379048  *    6.118455  *
    78       C          9.9351289  *   11.293750  *    7.488305  *
    79       C          8.9514836  *   12.436689  *    5.626707  *
    80       C          6.5194338  *   12.914281  *    5.337488  *
    81       C          5.2452675  *   12.879071  *    5.622150  *
    82       C          1.0963321  *   13.789379  *    7.755285  *
    83       C          0.3216123  *   14.348497  *    6.778229  *
    84       C          0.9080398  *   14.716069  *    5.506152  *
    85       C          2.4719909  *   13.481384  *    7.591558  *
    86       C          2.2215296  *   14.551511  *    5.281397  *
    87       C          3.1346861  *   13.985916  *    6.343502  *
    88       C         -1.1258027  *   14.537341  *    6.952011  *
    89       C         -1.9777248  *   14.254896  *    5.827409  *
    90       C          3.9398822  *   12.854196  *    5.727660  *
    91       C          3.1919903  *   11.692818  *    5.215454  *
    92       C         -3.9920421  *   16.840424  *    9.879008  *
    93       C         -2.6756615  *   16.461704  *    9.604213  *
    94       C         -1.6682763  *   17.428621  *    9.689057  *
    95       C         -4.2585513  *   18.154853  *   10.259601  *
    96       C         -2.0046431  *   18.731593  *   10.056740  *
    97       C         -2.3423514  *   15.081514  *    9.210546  *
    98       C         -1.6882230  *   14.849802  *    8.098289  *
    99       C         -0.7944329  *   14.681154  *   13.269615  *
   100       C         -1.6273445  *   14.848972  *   12.167717  *
   101       C         -1.8188392  *   13.791711  *   11.276667  *
   102       C         -0.1505324  *   13.458824  *   13.458731  *
   103       C         -1.1464007  *   12.586169  *   11.529247  *
   104       C         -2.7125576  *   13.883523  *   10.068616  *
   105       C         -4.1839158  *   13.825739  *   10.364976  *
   106       C         -6.4279348  *   10.881745  *   14.847329  *
   107       C         -7.6116168  *   11.513927  *   14.505514  *
   108       C         -7.6889052  *   12.489725  *   13.480827  *
   109       C         -5.2355824  *   11.347870  *   14.283398  *
   110       C         -6.4439496  *   12.905770  *   12.956093  *
   111       C         -6.1797589  *   13.946510  *   11.885906  *
   112       C         -4.7123745  *   14.056556  *   11.566002  *
   113       C         -7.5097393  *   18.224207  *   12.202783  *
   114       C         -8.2595686  *   17.104667  *   12.574745  *
   115       C         -9.4020035  *   17.280495  *   13.359114  *
   116       C         -7.9207586  *   19.485528  *   12.633452  *
   117       C         -9.7563731  *   18.569854  *   13.756050  *
   118       C         -7.8438331  *   15.759828  *   12.149806  *
   119       C         -6.6103357  *   15.294359  *   12.377414  *
   120       C         -8.7828879  *   15.890559  *    7.938831  *
   121       C         -8.5703756  *   16.044467  *    9.269877  *
   122       C         -9.2642830  *   15.163786  *   10.201164  *
   123       C         -9.5681416  *   14.757510  *    7.511314  *
   124       C        -10.4593548  *   14.529886  *    9.649346  *
   125       C         -8.8529416  *   14.927249  *   11.482635  *
   126       C         -9.4870494  *   13.860384  *   12.230323  *
   127       C        -12.0359245  *   14.077465  *   16.867703  *
   128       C        -11.1267263  *   13.061227  *   17.136770  *
   129       C        -10.5189858  *   12.390658  *   16.079235  *
   130       C        -12.3085741  *   14.400965  *   15.537371  *
   131       C        -10.8325359  *   12.749800  *   14.765262  *
   132       C        -10.1927004  *   12.017619  *   13.598946  *
   133       C         -9.0505476  *   12.879171  *   13.045528  *
   134       C        -11.2793547  *   11.620435  *   12.638595  *
   135       C         -2.9658855  *   17.204694  *    3.237068  *
   136       C         -3.8378202  *   16.721223  *    4.105591  *
   137       C         -4.0132949  *   15.547011  *    4.691703  *
   138       C         -2.1595673  *   16.088319  *    2.682413  *
   139       C         -2.7448418  *   14.752206  *    4.644685  *
   140       C         -2.7086177  *   13.362581  *    5.187141  *
   141       C         -3.2097685  *   12.043127  *    5.050267  *
   142       C          5.6225500  *   12.872877  *    1.992076  *
   143       C          5.1206301  *   11.650598  *    2.112195  *
   144       C          3.7061867  *   11.718893  *    2.576470  *
   145       C          5.0680983  *   14.065944  *    1.840911  *
   146       C          3.0340239  *   12.883339  *    1.859395  *
   147       C          2.9363185  *   10.481778  *    2.860535  *
   148       C          3.2024332  *   11.367622  *    3.933624  *
   149       C          4.5108168  *    9.008268  *   -0.371827  *
   150       C          3.3797953  *    8.243052  *   -0.072749  *
   151       C          2.9918901  *    7.216300  *   -0.939857  *
   152       C          5.2806620  *    8.680659  *   -1.495971  *
   153       C          3.7447656  *    7.014092  *   -2.098855  *
   154       C          2.7307786  *    8.475721  *    1.175077  *
   155       C          2.5946854  *    9.342936  *    2.315122  *
   156       C        -17.2294285  *    9.516790  *   13.090961  *
   157       C        -15.9289427  *    9.972766  *   12.985552  *
   158       C        -15.3696939  *   10.202632  *   11.721544  *
   159       C        -17.9751614  *    9.297854  *   11.921380  *
   160       C        -16.1957253  *   10.080605  *   10.598515  *
   161       C        -13.9621625  *   10.606595  *   11.726502  *
   162       C        -11.6837828  *   10.342934  *   12.631811  *
   163       N         -1.4021637  *    2.516012  *    2.560727  *
   164       N          2.4641993  *    2.435813  *    5.525573  *
   165       N         -6.6735715  *    8.511876  *    1.414070  *
   166       N         -7.5790098  *   11.801019  *    7.772470  *
   167       N         -6.6781407  *    6.897565  *   11.043267  *
   168       N        -11.6365783  *    8.549644  *    4.489396  *
   169       N        -13.3958303  *    4.205762  *    7.716485  *
   170       N        -14.5838655  *    6.723635  *   13.339337  *
   171       N          4.8552869  *   18.410658  *    6.843834  *
   172       N         10.0301852  *   11.920017  *    6.282789  *
   173       N         -3.2795375  *   19.083701  *   10.342951  *
   174       N         -0.3318658  *   12.432700  *   12.595586  *
   175       N         -5.2755423  *   12.350410  *   13.398812  *
   176       N         -9.0247364  *   19.649869  *   13.397763  *
   177       N        -10.5880594  *   14.413187  *    8.348959  *
   178       N        -11.7188156  *   13.751387  *   14.510456  *
   179       N         -1.9943109  *   15.010512  *    3.386376  *
   180       N          3.6692994  *   13.943006  *    1.452064  *
   181       N          4.8713877  *    7.713814  *   -2.359932  *
   182       N        -17.4639641  *    9.617010  *   10.706368  *
   183       H          0.5078595  *    1.330399  *    0.032749  *
   184       H         -2.7196097  *   -0.665777  *    2.265887  *
   185       H          3.1264405  *    3.015614  *    1.753953  *
   186       H          4.6243543  *    1.519900  *    3.089787  *
   187       H          4.1296906  *    1.181700  *    5.563182  *
   188       H          0.0531477  *    4.646533  *    3.338718  *
   189       H          2.6115047  *    5.540474  *    1.804007  *
   190       H          0.8203203  *    3.699035  *    5.370170  *
   191       H         -0.6279347  *    9.045565  *    6.531301  *
   192       H         -1.8647392  *   11.119758  *    6.445427  *
   193       H         -3.3631390  *    7.881207  *    3.258489  *
   194       H         -6.0683115  *    6.249471  *    3.836946  *
   195       H         -4.9162724  *    7.389329  *    5.695538  *
   196       H         -5.0925988  *   10.400136  *    6.219954  *
   197       H         -5.8603644  *   10.576397  *    3.972404  *
   198       H         -8.5143079  *    9.483156  *    4.807606  *
   199       H         -9.5344277  *   11.769702  *    5.023623  *
   200       H         -8.8421069  *   13.313180  *    6.917838  *
   201       H         -6.4969078  *    6.380828  *    7.136452  *
   202       H         -6.3701350  *   10.268621  *    8.500260  *
   203       H         -9.3411327  *    4.689936  *   11.052962  *
   204       H         -8.5192570  *    4.391216  *   13.401003  *
   205       H         -6.7242246  *    6.436245  *   14.821472  *
   206       H         -5.3636346  *    7.231419  *   12.572765  *
   207       H         -8.5442463  *    8.433081  *    8.304836  *
   208       H        -10.3808141  *    5.623475  *    5.636252  *
   209       H        -10.9621464  *    6.850352  *    3.496965  *
   210       H         -8.9860064  *    5.352885  *    7.618265  *
   211       H        -12.2962364  *   10.181885  *    5.603044  *
   212       H        -11.7700408  *    9.084071  *    7.831387  *
   213       H        -10.9659470  *    4.353717  *   10.563954  *
   214       H        -12.4419282  *    2.378988  *    6.967506  *
   215       H        -11.2130925  *    8.812925  *   10.332887  *
   216       H        -13.6545296  *    6.227925  *    7.969655  *
   217       H        -12.9628359  *    9.352352  *   14.916374  *
   218       H        -15.8793579  *    5.247460  *   14.149504  *
   219       H        -12.6788098  *    6.382205  *   11.621582  *
   220       H          0.2269352  *    3.793347  *   -0.689979  *
   221       H          1.2253801  *    5.165451  *   -0.013845  *
   222       H          6.6243169  *   16.296921  *    8.959532  *
   223       H          5.0245252  *   20.513948  *    6.569822  *
   224       H         10.8365985  *   10.887851  *    7.957397  *
   225       H          6.7929736  *   13.369747  *    4.369221  *
   226       H          9.1814582  *   12.906874  *    4.662625  *
   227       H          0.6571280  *   13.510681  *    8.723069  *
   228       H          2.6807707  *   14.842773  *    4.328962  *
   229       H          0.2484231  *   15.128723  *    4.731752  *
   230       H          2.6487780  *   11.095436  *    5.959206  *
   231       H         -4.8089766  *   16.109861  *    9.812937  *
   232       H         -5.2750433  *   18.489809  *   10.524662  *
   233       H         -1.2585449  *   19.531066  *   10.136504  *
   234       H         -0.6275425  *   17.166394  *    9.468152  *
   235       H         -2.1246257  *   15.811742  *   11.992928  *
   236       H         -0.6605293  *   15.499253  *   13.992902  *
   237       H          0.5351672  *   13.263486  *   14.300459  *
   238       H         -2.5149594  *   12.964836  *    9.451904  *
   239       H         -4.8162604  *   13.546063  *    9.510468  *
   240       H         -1.2436953  *   11.707000  *   10.879513  *
   241       H         -8.5059705  *   11.200603  *   15.075176  *
   242       H         -4.2466530  *   10.935564  *   14.517904  *
   243       H         -6.7570870  *   13.651540  *   10.971405  *
   244       H         -4.0626072  *   14.344303  *   12.407932  *
   245       H         -6.6071381  *   18.119973  *   11.577772  *
   246       H         -7.3739652  *   20.401041  *   12.378365  *
   247       H         -5.8687586  *   15.902571  *   12.912692  *
   248       H        -10.6385692  *   18.773654  *   14.374058  *
   249       H        -10.0089524  *   16.417729  *   13.657689  *
   250       H         -7.8464353  *   16.760949  *    9.679198  *
   251       H         -8.2801708  *   16.500328  *    7.182430  *
   252       H        -10.5863385  *   13.856004  *   12.022895  *
   253       H        -11.2546388  *   14.177235  *   10.327033  *
   254       H         -9.7854512  *   11.588648  *   16.262326  *
   255       H        -10.8762340  *   12.784209  *   18.173514  *
   256       H        -12.5300730  *   14.615898  *   17.683238  *
   257       H        -13.0120466  *   15.191258  *   15.251520  *
   258       H         -9.7818388  *   11.041975  *   13.979519  *
   259       H        -11.7581054  *   12.429285  *   12.064758  *
   260       H         -4.9653165  *   15.074207  *    4.940064  *
   261       H         -2.6643279  *   18.246766  *    3.086643  *
   262       H         -1.5977548  *   16.176526  *    1.737546  *
   263       H         -4.0340689  *   11.907885  *    4.335458  *
   264       H          5.5190853  *   10.728374  *    1.669615  *
   265       H          5.4495683  *   15.064523  *    2.062564  *
   266       H          1.9479275  *   12.839606  *    1.667265  *
   267       H          4.8184474  *    9.827085  *    0.304751  *
   268       H          3.4770500  *    6.258722  *   -2.847476  *
   269       H          2.1291365  *    6.569352  *   -0.705944  *
   270       H        -15.3262748  *   10.132009  *   13.889877  *
   271       H        -17.6583722  *    9.313046  *   14.079953  *
   272       H        -13.7772182  *   11.668247  *   11.507882  *
   273       H        -11.0736109  *    9.603081  *   13.177382  *
   274       H        -15.9049844  *   10.387107  *    9.556585  *
   275      Tv         24.5905734  *    0.000000       0.000000   
   276      Tv          0.0000000      20.409283  *    0.000000   
   277      Tv          0.0000000       0.000000      13.567178  *

           Empirical Formula: C162 H92 N20


                  EIGENVALUES

 -44.01312 -43.35200 -42.95132 -42.32603 -42.24452 -41.78889 -41.43483 -41.15511
 -41.10498 -40.67824 -40.39313 -39.85429 -39.77136 -39.61663 -39.41067 -39.32354
 -39.26408 -39.03247 -38.89636 -38.86617 -38.69818 -38.34759 -37.97474 -37.67012
 -37.37358 -37.25322 -36.91794 -36.60316 -36.44472 -36.31258 -35.44205 -35.19613
 -34.86003 -34.39327 -34.15132 -33.72301 -33.17731 -32.97710 -32.81806 -32.21145
 -32.06891 -31.58942 -31.33238 -31.17469 -31.05769 -30.88693 -30.54041 -30.40766
 -30.32758 -30.27739 -30.21387 -30.05641 -30.00530 -29.95502 -29.88304 -29.81565
 -29.75518 -29.72815 -29.59952 -29.55208 -29.50012 -29.38008 -29.33522 -29.27203
 -29.23100 -29.10923 -29.09321 -29.01546 -28.88080 -28.86991 -28.67512 -28.57708
 -28.55838 -28.47210 -28.41570 -28.37668 -28.11588 -27.95451 -27.80163 -27.36026
 -27.29105 -27.12393 -27.07989 -26.72067 -26.62536 -26.47019 -26.22947 -26.06950
 -25.88764 -25.49998 -25.43049 -25.18606 -24.56508 -24.30803 -24.07864 -24.02459
 -23.87038 -23.76914 -23.48277 -23.16439 -23.02654 -22.97910 -22.89119 -22.86023
 -22.81217 -22.77544 -22.70938 -22.65437 -22.59739 -22.50795 -22.49357 -22.42204
 -22.33886 -22.28309 -22.24389 -22.13748 -22.12266 -22.03221 -21.90579 -21.83358
 -21.75873 -21.75345 -21.71904 -21.68237 -21.57366 -21.48432 -21.45430 -21.35801
 -21.28924 -21.21208 -21.12931 -21.06708 -20.97241 -20.91515 -20.89283 -20.80301
 -20.68733 -20.60656 -20.56623 -20.47798 -20.27649 -20.15567 -20.11899 -19.98155
 -19.76215 -19.71715 -19.63302 -19.56471 -19.40925 -19.38333 -19.34479 -19.24397
 -19.16771 -18.90495 -18.84349 -18.79861 -18.78050 -18.68877 -18.64409 -18.62446
 -18.58436 -18.57398 -18.46507 -18.44966 -18.40015 -18.39453 -18.34406 -18.31858
 -18.25462 -18.21391 -18.17471 -18.16113 -18.13217 -18.07376 -18.00898 -17.91746
 -17.88039 -17.82360 -17.80261 -17.75620 -17.68856 -17.65172 -17.61600 -17.59062
 -17.56629 -17.54450 -17.50796 -17.47891 -17.42225 -17.38252 -17.37728 -17.34003
 -17.28172 -17.26719 -17.23429 -17.19136 -17.16755 -17.13808 -17.06742 -17.01966
 -16.97070 -16.90223 -16.87889 -16.86612 -16.82220 -16.74164 -16.64578 -16.63375
 -16.61778 -16.53768 -16.49833 -16.42587 -16.40783 -16.37655 -16.36266 -16.33486
 -16.29810 -16.27855 -16.23722 -16.12344 -16.10737 -16.09674 -16.03002 -15.99988
 -15.92191 -15.86079 -15.83977 -15.82993 -15.78840 -15.73094 -15.67586 -15.65924
 -15.62685 -15.59588 -15.52350 -15.50578 -15.50168 -15.46255 -15.41663 -15.38278
 -15.36865 -15.33973 -15.30492 -15.26718 -15.24873 -15.22789 -15.20323 -15.18561
 -15.15838 -15.07338 -15.06360 -15.03553 -15.01141 -14.99323 -14.93783 -14.86997
 -14.85199 -14.81682 -14.77575 -14.74717 -14.72341 -14.67206 -14.65566 -14.61945
 -14.60937 -14.57039 -14.55347 -14.48731 -14.47464 -14.42939 -14.42578 -14.40074
 -14.34986 -14.34771 -14.33785 -14.27574 -14.26863 -14.22506 -14.19744 -14.15325
 -14.13701 -14.11191 -14.08215 -14.06893 -14.06204 -13.99526 -13.93986 -13.90887
 -13.87994 -13.84963 -13.79557 -13.75493 -13.74797 -13.72033 -13.70573 -13.66027
 -13.63126 -13.60911 -13.55439 -13.50747 -13.48619 -13.43750 -13.43204 -13.41941
 -13.41696 -13.35801 -13.34069 -13.29837 -13.24178 -13.20052 -13.17022 -13.14646
 -13.13590 -13.07958 -13.06282 -13.03408 -12.90861 -12.86669 -12.81566 -12.79499
 -12.71846 -12.58819 -12.55614 -12.50090 -12.46894 -12.42048 -12.36681 -12.31043
 -12.22499 -12.10474 -12.06039 -11.98806 -11.96562 -11.95045 -11.74806 -11.61119
 -11.54791 -11.46362 -11.45527 -11.39767 -11.38478 -11.37843 -11.35878 -11.35017
 -11.34904 -11.21325 -11.17867 -11.13746 -11.10071 -11.04491 -11.01097 -10.96502
 -10.96171 -10.95183 -10.94535 -10.90369 -10.88872 -10.88327 -10.86351 -10.85643
 -10.84253 -10.84082 -10.82491 -10.81528 -10.79289 -10.76464 -10.72977 -10.70363
 -10.67420 -10.66427 -10.63153 -10.61827 -10.61192 -10.60360 -10.58627 -10.57345
 -10.56630 -10.55755 -10.55276 -10.54362 -10.54117 -10.50884 -10.47610 -10.46434
 -10.45404 -10.44270 -10.41880 -10.40858 -10.38376 -10.36617 -10.31065 -10.29784
 -10.23890 -10.21211 -10.19968 -10.16721 -10.15135 -10.11857 -10.03820 -10.03655
  -9.96564  -9.94570  -9.89270  -9.85065  -9.84263  -9.82515  -9.73132  -9.59714
  -9.56817  -9.54523  -9.51833  -9.46689  -9.33987  -9.25577  -9.16610  -8.91208
  -8.78478  -8.67011  -8.65148  -8.59391  -2.77783  -2.46494  -2.23084  -1.96168
  -1.65003  -1.60034  -1.50103  -1.47809  -1.47427  -1.46533  -1.29716  -1.15347
  -1.10105  -1.05813  -0.99540  -0.95083  -0.94597  -0.78208  -0.76286  -0.75942
  -0.67360  -0.61961  -0.58269  -0.55982  -0.50409  -0.46848  -0.44487  -0.36383
  -0.36198  -0.36010  -0.35879  -0.34375  -0.32138  -0.30136  -0.23741  -0.20852
  -0.14282  -0.12473  -0.09445  -0.08265  -0.03376  -0.02058  -0.01694  -0.00768
  -0.00557   0.00070   0.03678   0.04900   0.07304   0.09415   0.14401   0.15040
   0.24250   0.26525   0.28500   0.31851   0.31955   0.34607   0.45918   0.50240
   0.59277   0.64956   0.66870   0.73113   0.75914   0.94200   0.99339   1.02879
   1.04278   1.13745   1.14284   1.16510   1.19951   1.25678   1.36751   1.40505
   1.41767   1.55958   1.57454   1.60244   1.64454   1.69090   1.71691   1.71920
   1.73729   1.76466   1.76617   1.80681   1.84676   1.91335   1.92787   1.94997
   1.95243   1.97499   1.99120   1.99578   2.00144   2.01493   2.05141   2.05379
   2.08929   2.09129   2.10328   2.11064   2.12364   2.13045   2.15176   2.15689
   2.16614   2.17003   2.18782   2.18942   2.20071   2.24644   2.25880   2.26322
   2.27455   2.28257   2.29118   2.33193   2.34385   2.35441   2.36087   2.38094
   2.38356   2.39908   2.43108   2.43266   2.45096   2.46424   2.47040   2.47663
   2.48697   2.49461   2.50914   2.51228   2.52040   2.52329   2.55009   2.56282
   2.56930   2.57769   2.58969   2.59542   2.60894   2.61022   2.61356   2.62660
   2.63347   2.63693   2.63966   2.65282   2.66920   2.67285   2.68456   2.69726
   2.70359   2.71508   2.72574   2.73223   2.73640   2.74065   2.75863   2.76029
   2.77464   2.79202   2.80425   2.81048   2.83789   2.84843   2.85134   2.86191
   2.87391   2.89048   2.90125   2.91408   2.93154   2.93819   2.95224   2.95933
   2.96487   2.97673   2.99149   3.00204   3.01865   3.03206   3.03463   3.04269
   3.05566   3.06571   3.07687   3.09362   3.10115   3.12271   3.13019   3.16625
   3.17484   3.18618   3.19617   3.22153   3.22440   3.24115   3.25789   3.27525
   3.29908   3.32464   3.32906   3.35920   3.36483   3.37216   3.38791   3.39429
   3.40080   3.40181   3.41298   3.42617   3.43593   3.44331   3.45521   3.46936
   3.47102   3.47985   3.48996   3.51645   3.53065   3.54980   3.56497   3.56670
   3.58028   3.58945   3.63875   3.64949   3.68607   3.70740   3.71619   3.72403
   3.73248   3.74799   3.76602   3.77119   3.79838   3.80291   3.81987   3.86034
   3.87400   3.89007   3.91798   3.92908   3.93492   3.95504   3.96884   3.97710
   3.99909   4.02362   4.03157   4.05598   4.06511   4.09203   4.09823   4.11744
   4.11954   4.12432   4.13497   4.16420   4.17273   4.17981   4.19810   4.20956
   4.22250   4.22351   4.24360   4.25441   4.27923   4.28447   4.30352   4.32219
   4.33475   4.34504   4.34784   4.35345   4.37123   4.38654   4.39589   4.40583
   4.41461   4.43590   4.45069   4.45565   4.47706   4.50083   4.50765   4.52424
   4.53377   4.53745   4.54184   4.54875   4.55335   4.55592   4.56652   4.57232
   4.57504   4.59512   4.59702   4.60011   4.60180   4.63096   4.64532   4.65310
   4.65660   4.66442   4.68492   4.69408   4.71246   4.71671   4.72578   4.72665
   4.73482   4.73641   4.76411   4.77987   4.79042   4.79266   4.81077   4.81851
   4.82667   4.83726   4.85635   4.88501   4.90797   4.92529   4.93270   4.94705
   4.95232   4.95900   4.97435   4.97891   4.99797   5.05020   5.06468   5.07261
   5.08427   5.08770   5.11503   5.14428   5.16404   5.18447   5.18862   5.20489
   5.22009   5.23473   5.23690   5.25621   5.27754   5.28571   5.30165   5.31673
   5.32338   5.33133   5.33724   5.35028   5.36294   5.37902   5.39177   5.42919
   5.45876   5.46712   5.46941   5.49391   5.51253   5.62256   5.64234   5.64519
   5.65371   5.80933   5.84950   5.87800   5.89352   5.95406   6.10158   6.11219
   6.15289   6.28076   6.28289   6.30475   6.30873   6.33190   6.34211   6.43494
   6.43730   6.44601   6.45159   6.45413   6.46875   6.47520   6.47952   6.55920
   6.80122   6.80648   6.88676   7.02293


              NET ATOMIC CHARGES AND DIPOLE CONTRIBUTIONS

  ATOM NO.   TYPE          CHARGE      No. of ELECS.   s-Pop       p-Pop       
    1          C           0.057743        3.9423     1.18252     2.75973
    2          C          -0.193170        4.1932     1.36549     2.82768
    3          C          -0.100305        4.1003     1.18015     2.92015
    4          C          -0.121545        4.1215     1.45881     2.66273
    5          C          -0.020179        4.0202     1.23391     2.78627
    6          C          -0.075795        4.0758     1.18135     2.89444
    7          C          -0.130410        4.1304     1.18659     2.94382
    8          C          -0.143714        4.1437     1.18622     2.95749
    9          C          -0.062128        4.0621     1.17731     2.88482
   10          C          -0.137824        4.1378     1.19038     2.94744
   11          C          -0.060182        4.0602     1.20815     2.85204
   12          C          -0.045661        4.0457     1.20636     2.83930
   13          C           0.044749        3.9553     1.13958     2.81567
   14          C          -0.069699        4.0697     1.19908     2.87062
   15          C          -0.073351        4.0734     1.16224     2.91111
   16          C          -0.003549        4.0035     1.19365     2.80990
   17          C          -0.073397        4.0734     1.16496     2.90843
   18          C          -0.188782        4.1888     1.21806     2.97072
   19          C          -0.184233        4.1842     1.21855     2.96569
   20          C           0.211187        3.7888     1.13328     2.65554
   21          C          -0.043175        4.0432     1.16308     2.88009
   22          C          -0.057515        4.0575     1.18648     2.87104
   23          C           0.020218        3.9798     1.12679     2.85299
   24          C          -0.016265        4.0163     1.18227     2.83400
   25          C          -0.134732        4.1347     1.18781     2.94692
   26          C          -0.054512        4.0545     1.18599     2.86852
   27          C          -0.150171        4.1502     1.18247     2.96770
   28          C          -0.170575        4.1706     1.29448     2.87610
   29          C          -0.024800        4.0248     1.18528     2.83952
   30          C           0.058842        3.9412     1.14035     2.80080
   31          C          -0.136098        4.1361     1.20061     2.93549
   32          C          -0.169676        4.1697     1.19346     2.97622
   33          C          -0.065710        4.0657     1.17992     2.88579
   34          C          -0.122156        4.1222     1.17310     2.94906
   35          C          -0.145458        4.1455     1.27217     2.87329
   36          C          -0.065828        4.0658     1.20735     2.85848
   37          C          -0.026440        4.0264     1.18609     2.84035
   38          C          -0.113386        4.1134     1.18158     2.93181
   39          C          -0.077973        4.0780     1.58090     2.49707
   40          C          -0.203016        4.2030     1.20824     2.99478
   41          C           0.013694        3.9863     1.19831     2.78799
   42          C          -0.127441        4.1274     1.24062     2.88682
   43          C          -0.100298        4.1003     1.17574     2.92456
   44          C           0.056518        3.9435     1.19828     2.74521
   45          C          -0.060061        4.0601     1.16378     2.89628
   46          C          -0.138284        4.1383     1.18489     2.95340
   47          C          -0.029512        4.0295     1.17008     2.85943
   48          C          -0.141043        4.1410     1.18690     2.95414
   49          C          -0.056033        4.0560     1.20561     2.85042
   50          C          -0.057956        4.0580     1.20968     2.84828
   51          C           0.048753        3.9512     1.14986     2.80138
   52          C          -0.081931        4.0819     1.16970     2.91223
   53          C          -0.234737        4.2347     1.27888     2.95586
   54          C          -0.037791        4.0378     1.16878     2.86901
   55          C          -0.045264        4.0453     1.17409     2.87117
   56          C           0.001866        3.9981     1.19020     2.80793
   57          C          -0.018152        4.0182     1.23092     2.78724
   58          C          -0.186146        4.1861     1.18784     2.99831
   59          C           0.012202        3.9878     1.15872     2.82908
   60          C          -0.174879        4.1749     1.22954     2.94534
   61          C          -0.068959        4.0690     1.20861     2.86035
   62          C          -0.006964        4.0070     1.16855     2.83841
   63          C           0.071742        3.9283     1.18450     2.74376
   64          C          -0.037959        4.0380     1.20756     2.83040
   65          C           0.003658        3.9963     1.16582     2.83053
   66          C          -0.092927        4.0929     1.18033     2.91259
   67          C          -0.048148        4.0481     1.16670     2.88145
   68          C          -0.162991        4.1630     1.22702     2.93597
   69          C          -0.091989        4.0920     1.21347     2.87852
   70          C           0.002229        3.9978     1.16714     2.83063
   71          C           0.061664        3.9383     1.18759     2.75075
   72          C           0.072257        3.9277     1.16311     2.76463
   73          C          -0.119955        4.1200     1.16416     2.95580
   74          C          -0.076679        4.0767     1.18070     2.89598
   75          C          -0.194422        4.1944     1.22806     2.96636
   76          C          -0.022738        4.0227     1.20415     2.81859
   77          C           0.051730        3.9483     1.15030     2.79797
   78          C           0.052974        3.9470     1.18858     2.75844
   79          C          -0.086410        4.0864     1.22064     2.86577
   80          C          -0.035093        4.0351     1.13868     2.89641
   81          C          -0.129875        4.1299     1.20564     2.92423
   82          C          -0.258573        4.2586     1.21687     3.04170
   83          C           0.140923        3.8591     1.17644     2.68264
   84          C          -0.162561        4.1626     1.18795     2.97462
   85          C           0.003732        3.9963     1.66098     2.33529
   86          C          -0.057762        4.0578     1.20985     2.84792
   87          C           0.081654        3.9183     1.14059     2.77775
   88          C           0.074930        3.9251     1.11018     2.81489
   89          C          -0.099921        4.0999     1.18638     2.91354
   90          C           0.039750        3.9603     1.14381     2.81644
   91          C          -0.032805        4.0328     1.15786     2.87494
   92          C          -0.149732        4.1497     1.18931     2.96042
   93          C           0.000813        3.9992     1.16187     2.83732
   94          C          -0.137730        4.1377     1.18833     2.94940
   95          C          -0.076864        4.0769     1.20718     2.86969
   96          C          -0.056387        4.0564     1.20584     2.85055
   97          C           0.026135        3.9739     1.15648     2.81738
   98          C          -0.132343        4.1323     1.20924     2.92310
   99          C          -0.148272        4.1483     1.18735     2.96092
  100          C          -0.069970        4.0700     1.17917     2.89080
  101          C          -0.127262        4.1273     1.18877     2.93849
  102          C          -0.050894        4.0509     1.20738     2.84351
  103          C          -0.044002        4.0440     1.20570     2.83830
  104          C           0.072156        3.9278     1.14002     2.78783
  105          C          -0.153620        4.1536     1.19658     2.95704
  106          C          -0.070395        4.0704     1.16907     2.90132
  107          C          -0.072674        4.0727     1.18668     2.88599
  108          C          -0.064289        4.0643     1.16642     2.89787
  109          C          -0.023391        4.0234     1.20334     2.82006
  110          C          -0.009408        4.0094     1.20966     2.79975
  111          C           0.025625        3.9744     1.14512     2.82926
  112          C          -0.115996        4.1160     1.19825     2.91774
  113          C          -0.158942        4.1589     1.19015     2.96879
  114          C          -0.000245        4.0002     1.16102     2.83922
  115          C          -0.141382        4.1414     1.18726     2.95413
  116          C          -0.053933        4.0539     1.20563     2.84831
  117          C          -0.053730        4.0537     1.20545     2.84828
  118          C          -0.098445        4.0984     1.16850     2.92994
  119          C          -0.079936        4.0799     1.20039     2.87955
  120          C          -0.215405        4.2154     1.21351     3.00190
  121          C          -0.017110        4.0171     1.18311     2.83400
  122          C          -0.192256        4.1923     1.18328     3.00898
  123          C          -0.059602        4.0596     1.61000     2.44960
  124          C           0.011865        3.9881     1.21236     2.77578
  125          C           0.171703        3.8283     1.16147     2.66683
  126          C          -0.185482        4.1855     1.18720     2.99828
  127          C          -0.132588        4.1326     1.18692     2.94567
  128          C          -0.053590        4.0536     1.18402     2.86957
  129          C          -0.151974        4.1520     1.18855     2.96342
  130          C          -0.064399        4.0644     1.20542     2.85898
  131          C          -0.050811        4.0508     1.21090     2.83991
  132          C          -0.000227        4.0002     1.15913     2.84110
  133          C           0.048155        3.9518     1.18011     2.77173
  134          C          -0.118076        4.1181     1.19779     2.92028
  135          C          -0.107427        4.1074     1.17986     2.92756
  136          C          -0.159896        4.1599     1.27199     2.88790
  137          C          -0.064525        4.0645     1.17907     2.88546
  138          C          -0.035302        4.0353     1.22566     2.80965
  139          C           0.041310        3.9587     1.17301     2.78568
  140          C          -0.044470        4.0445     1.18486     2.85961
  141          C          -0.059381        4.0594     1.15566     2.90372
  142          C          -0.268502        4.2685     1.28587     2.98264
  143          C          -0.007154        4.0072     1.17164     2.83552
  144          C          -0.021853        4.0219     1.16064     2.86121
  145          C          -0.001144        4.0011     1.18923     2.81191
  146          C          -0.020178        4.0202     1.23601     2.78417
  147          C          -0.170786        4.1708     1.13564     3.03514
  148          C          -0.046630        4.0466     1.16175     2.88488
  149          C          -0.132415        4.1324     1.19171     2.94070
  150          C           0.026701        3.9733     1.13704     2.83626
  151          C          -0.135215        4.1352     1.18747     2.94774
  152          C           0.012464        3.9875     1.18817     2.79937
  153          C          -0.064761        4.0648     1.20598     2.85878
  154          C          -0.041230        4.0412     1.18655     2.85468
  155          C           0.067148        3.9329     1.12755     2.80530
  156          C          -0.150584        4.1506     1.18618     2.96440
  157          C          -0.081845        4.0818     1.18309     2.89876
  158          C          -0.085240        4.0852     1.17250     2.91274
  159          C          -0.007164        4.0072     1.18682     2.82035
  160          C          -0.080947        4.0809     1.22360     2.85734
  161          C          -0.049752        4.0498     1.17498     2.87477
  162          C          -0.113700        4.1137     1.18472     2.92898
  163          N           0.043817        4.9562     1.52127     3.43491
  164          N          -0.072618        5.0726     1.61336     3.45926
  165          N          -0.083757        5.0838     1.61360     3.47016
  166          N          -0.094526        5.0945     1.61852     3.47601
  167          N           0.000947        4.9991     1.60872     3.39033
  168          N          -0.083128        5.0831     1.61596     3.46717
  169          N          -0.084510        5.0845     1.63510     3.44941
  170          N          -0.082543        5.0825     1.60355     3.47899
  171          N          -0.081357        5.0814     1.60614     3.47522
  172          N          -0.094178        5.0942     1.61097     3.48321
  173          N          -0.070482        5.0705     1.61406     3.45642
  174          N          -0.078120        5.0781     1.61411     3.46401
  175          N          -0.082664        5.0827     1.60189     3.48077
  176          N          -0.075775        5.0758     1.61493     3.46084
  177          N          -0.072013        5.0720     1.58620     3.48582
  178          N          -0.087585        5.0876     1.60668     3.48090
  179          N          -0.106343        5.1063     1.62592     3.48042
  180          N          -0.104456        5.1045     1.63749     3.46696
  181          N          -0.011749        5.0117     1.59736     3.41439
  182          N          -0.011553        5.0116     1.59481     3.41674
  183          H           0.149036        0.8510     0.85096
  184          H           0.146760        0.8532     0.85324
  185          H           0.110373        0.8896     0.88963
  186          H           0.118356        0.8816     0.88164
  187          H           0.121078        0.8789     0.87892
  188          H           0.105124        0.8949     0.89488
  189          H           0.113219        0.8868     0.88678
  190          H           0.127883        0.8721     0.87212
  191          H           0.132835        0.8672     0.86716
  192          H           0.118181        0.8818     0.88182
  193          H           0.140531        0.8595     0.85947
  194          H           0.115859        0.8841     0.88414
  195          H           0.088843        0.9112     0.91116
  196          H           0.120000        0.8800     0.88000
  197          H           0.125686        0.8743     0.87431
  198          H           0.117345        0.8827     0.88265
  199          H           0.122634        0.8774     0.87737
  200          H           0.229204        0.7708     0.77080
  201          H           0.115601        0.8844     0.88440
  202          H           0.127734        0.8723     0.87227
  203          H           0.116326        0.8837     0.88367
  204          H           0.125193        0.8748     0.87481
  205          H           0.257395        0.7426     0.74261
  206          H           0.132594        0.8674     0.86741
  207          H           0.135212        0.8648     0.86479
  208          H           0.120450        0.8795     0.87955
  209          H           0.121790        0.8782     0.87821
  210          H           0.126946        0.8731     0.87305
  211          H           0.137162        0.8628     0.86284
  212          H           0.124757        0.8752     0.87524
  213          H           0.131550        0.8684     0.86845
  214          H           0.143076        0.8569     0.85692
  215          H           0.119659        0.8803     0.88034
  216          H           0.131531        0.8685     0.86847
  217          H           0.144246        0.8558     0.85575
  218          H           0.133419        0.8666     0.86658
  219          H           0.123452        0.8765     0.87655
  220          H           0.095696        0.9043     0.90430
  221          H           0.095476        0.9045     0.90452
  222          H           0.138093        0.8619     0.86191
  223          H           0.136359        0.8636     0.86364
  224          H           0.127577        0.8724     0.87242
  225          H           0.123570        0.8764     0.87643
  226          H           0.128710        0.8713     0.87129
  227          H           0.131291        0.8687     0.86871
  228          H           0.117947        0.8821     0.88205
  229          H           0.136130        0.8639     0.86387
  230          H           0.134184        0.8658     0.86582
  231          H           0.131760        0.8682     0.86824
  232          H           0.117625        0.8824     0.88237
  233          H           0.122714        0.8773     0.87729
  234          H           0.126053        0.8739     0.87395
  235          H           0.114367        0.8856     0.88563
  236          H           0.117184        0.8828     0.88282
  237          H           0.121816        0.8782     0.87818
  238          H           0.078422        0.9216     0.92158
  239          H           0.115903        0.8841     0.88410
  240          H           0.121139        0.8789     0.87886
  241          H           0.131214        0.8688     0.86879
  242          H           0.133103        0.8669     0.86690
  243          H           0.096826        0.9032     0.90317
  244          H           0.126312        0.8737     0.87369
  245          H           0.124441        0.8756     0.87556
  246          H           0.123049        0.8770     0.87695
  247          H           0.122764        0.8772     0.87724
  248          H           0.121167        0.8788     0.87883
  249          H           0.128585        0.8714     0.87141
  250          H           0.113481        0.8865     0.88652
  251          H           0.130105        0.8699     0.86990
  252          H           0.140251        0.8597     0.85975
  253          H           0.124051        0.8759     0.87595
  254          H           0.124437        0.8756     0.87556
  255          H           0.133323        0.8667     0.86668
  256          H           0.124630        0.8754     0.87537
  257          H           0.117062        0.8829     0.88294
  258          H           0.097493        0.9025     0.90251
  259          H           0.120984        0.8790     0.87902
  260          H           0.135149        0.8649     0.86485
  261          H           0.138565        0.8614     0.86144
  262          H           0.128976        0.8710     0.87102
  263          H           0.119130        0.8809     0.88087
  264          H           0.122625        0.8774     0.87738
  265          H           0.137685        0.8623     0.86231
  266          H           0.133381        0.8666     0.86662
  267          H           0.136621        0.8634     0.86338
  268          H           0.123680        0.8763     0.87632
  269          H           0.121013        0.8790     0.87899
  270          H           0.121118        0.8789     0.87888
  271          H           0.118777        0.8812     0.88122
  272          H           0.114380        0.8856     0.88562
  273          H           0.110998        0.8890     0.88900
  274          H           0.166190        0.8338     0.83381


          CARTESIAN COORDINATES 

    NO.       ATOM               X         Y         Z

     1         C                 -2.0713    0.1819    2.0286
     2         C                 -1.0896    0.3643    1.1375
     3         C                 -0.2426    1.4020    0.8260
     4         C                 -2.0750    1.4405    2.6783
     5         C                 -0.3967    2.5699    1.5958
     6         C                  0.4211    3.7780    1.4259
     7         C                  0.6387    4.2651    0.1997
     8         C                  3.7741    2.0207    3.5635
     9         C                  2.9418    2.8529    2.8223
    10         C                  1.8610    3.4788    3.4470
    11         C                  3.5111    1.8300    4.9204
    12         C                  1.6496    3.2448    4.8122
    13         C                  0.9429    4.4083    2.6969
    14         C                  1.6861    5.6680    2.3876
    15         C                 -0.9848    8.5917    5.6093
    16         C                 -2.3030    8.7028    5.0612
    17         C                 -2.4513    7.9652    3.8495
    18         C                 -0.2726    7.8400    4.7027
    19         C                 -1.2013    7.4408    3.5820
    20         C                  0.1522    7.2345    3.5497
    21         C                 -3.2709    9.6631    5.5699
    22         C                 -2.7077   11.0141    5.7515
    23         C                  1.3015    6.9061    2.7458
    24         C                  2.0373    8.0233    2.2305
    25         C                 -6.1787    7.2331    3.3680
    26         C                 -5.9325    8.3991    4.0942
    27         C                 -6.0554    9.6351    3.4434
    28         C                 -6.5528    7.3137    2.0201
    29         C                 -6.4066    9.6579    2.0983
    30         C                 -5.4768    8.3453    5.5381
    31         C                 -4.5799    9.5120    5.8102
    32         C                 -8.8036   11.4066    5.7609
    33         C                 -8.2551   10.1354    5.6497
    34         C                 -7.3433    9.7047    6.6156
    35         C                 -8.4309   12.2402    6.8158
    36         C                 -7.0494   10.5595    7.6888
    37         C                 -6.6583    8.4033    6.4913
    38         C                 -7.0266    7.3383    7.2214
    39         C                 -6.9484    5.8584   13.2407
    40         C                 -8.0337    5.1029   12.7224
    41         C                 -8.4794    5.2559   11.4437
    42         C                 -6.2711    6.6910   12.2706
    43         C                 -7.8393    6.2196   10.5679
    44         C                 -8.2841    6.5246    9.3378
    45         C                 -8.1572    7.3969    8.1665
    46         C                -10.8023    6.6342    5.6685
    47         C                -11.0237    7.2774    6.8894
    48         C                -11.5726    8.5609    6.8868
    49         C                -11.1182    7.2997    4.4848
    50         C                -11.8683    9.1721    5.6675
    51         C                -10.6551    6.6081    8.1697
    52         C                 -9.1907    6.2707    8.2106
    53         C                -11.5764    3.3074    8.7659
    54         C                -11.2465    4.3566    9.5047
    55         C                -11.6494    5.6141    8.8124
    56         C                -12.4298    3.1170    7.7720
    57         C                -12.9888    5.3704    8.1269
    58         C                -11.3837    6.9331    9.4006
    59         C                -11.6612    7.8090   10.3517
    60         C                -15.0584    6.7932   15.5456
    61         C                -14.3377    7.8027   15.7138
    62         C                -13.6022    8.4776   14.7690
    63         C                -15.2686    6.1312   14.3511
    64         C                -13.7892    7.8428   13.5109
    65         C                -13.0814    8.3464   12.3159
    66         C                -12.5201    7.4608   11.4697
    67         C                -12.9535    9.8130   12.1407
    68         C                  6.3985   19.5280    8.0507
    69         C                  6.7820   18.4868    8.6295
    70         C                  6.3014   17.2090    8.4548
    71         C                  5.4007   19.6263    7.0989
    72         C                  5.2688   17.2508    7.4799
    73         C                  4.5824   16.0670    7.1113
    74         C                  3.9608   15.1041    6.7781
    75         C                  8.6305   11.2589    7.9538
    76         C                  7.6432   11.7373    7.3372
    77         C                  7.6145   12.3790    6.1185
    78         C                  9.9351   11.2938    7.4883
    79         C                  8.9515   12.4367    5.6267
    80         C                  6.5194   12.9143    5.3375
    81         C                  5.2453   12.8791    5.6221
    82         C                  1.0963   13.7894    7.7553
    83         C                  0.3216   14.3485    6.7782
    84         C                  0.9080   14.7161    5.5062
    85         C                  2.4720   13.4814    7.5916
    86         C                  2.2215   14.5515    5.2814
    87         C                  3.1347   13.9859    6.3435
    88         C                 -1.1258   14.5373    6.9520
    89         C                 -1.9777   14.2549    5.8274
    90         C                  3.9399   12.8542    5.7277
    91         C                  3.1920   11.6928    5.2155
    92         C                 -3.9920   16.8404    9.8790
    93         C                 -2.6757   16.4617    9.6042
    94         C                 -1.6683   17.4286    9.6891
    95         C                 -4.2586   18.1549   10.2596
    96         C                 -2.0046   18.7316   10.0567
    97         C                 -2.3424   15.0815    9.2105
    98         C                 -1.6882   14.8498    8.0983
    99         C                 -0.7944   14.6812   13.2696
   100         C                 -1.6273   14.8490   12.1677
   101         C                 -1.8188   13.7917   11.2767
   102         C                 -0.1505   13.4588   13.4587
   103         C                 -1.1464   12.5862   11.5292
   104         C                 -2.7126   13.8835   10.0686
   105         C                 -4.1839   13.8257   10.3650
   106         C                 -6.4279   10.8817   14.8473
   107         C                 -7.6116   11.5139   14.5055
   108         C                 -7.6889   12.4897   13.4808
   109         C                 -5.2356   11.3479   14.2834
   110         C                 -6.4439   12.9058   12.9561
   111         C                 -6.1798   13.9465   11.8859
   112         C                 -4.7124   14.0566   11.5660
   113         C                 -7.5097   18.2242   12.2028
   114         C                 -8.2596   17.1047   12.5747
   115         C                 -9.4020   17.2805   13.3591
   116         C                 -7.9208   19.4855   12.6335
   117         C                 -9.7564   18.5699   13.7560
   118         C                 -7.8438   15.7598   12.1498
   119         C                 -6.6103   15.2944   12.3774
   120         C                 -8.7829   15.8906    7.9388
   121         C                 -8.5704   16.0445    9.2699
   122         C                 -9.2643   15.1638   10.2012
   123         C                 -9.5681   14.7575    7.5113
   124         C                -10.4594   14.5299    9.6493
   125         C                 -8.8529   14.9272   11.4826
   126         C                 -9.4870   13.8604   12.2303
   127         C                -12.0359   14.0775   16.8677
   128         C                -11.1267   13.0612   17.1368
   129         C                -10.5190   12.3907   16.0792
   130         C                -12.3086   14.4010   15.5374
   131         C                -10.8325   12.7498   14.7653
   132         C                -10.1927   12.0176   13.5989
   133         C                 -9.0505   12.8792   13.0455
   134         C                -11.2794   11.6204   12.6386
   135         C                 -2.9659   17.2047    3.2371
   136         C                 -3.8378   16.7212    4.1056
   137         C                 -4.0133   15.5470    4.6917
   138         C                 -2.1596   16.0883    2.6824
   139         C                 -2.7448   14.7522    4.6447
   140         C                 -2.7086   13.3626    5.1871
   141         C                 -3.2098   12.0431    5.0503
   142         C                  5.6225   12.8729    1.9921
   143         C                  5.1206   11.6506    2.1122
   144         C                  3.7062   11.7189    2.5765
   145         C                  5.0681   14.0659    1.8409
   146         C                  3.0340   12.8833    1.8594
   147         C                  2.9363   10.4818    2.8605
   148         C                  3.2024   11.3676    3.9336
   149         C                  4.5108    9.0083   -0.3718
   150         C                  3.3798    8.2431   -0.0727
   151         C                  2.9919    7.2163   -0.9399
   152         C                  5.2807    8.6807   -1.4960
   153         C                  3.7448    7.0141   -2.0989
   154         C                  2.7308    8.4757    1.1751
   155         C                  2.5947    9.3429    2.3151
   156         C                -17.2294    9.5168   13.0910
   157         C                -15.9289    9.9728   12.9856
   158         C                -15.3697   10.2026   11.7215
   159         C                -17.9752    9.2979   11.9214
   160         C                -16.1957   10.0806   10.5985
   161         C                -13.9622   10.6066   11.7265
   162         C                -11.6838   10.3429   12.6318
   163         N                 -1.4022    2.5160    2.5607
   164         N                  2.4642    2.4358    5.5256
   165         N                 -6.6736    8.5119    1.4141
   166         N                 -7.5790   11.8010    7.7725
   167         N                 -6.6781    6.8976   11.0433
   168         N                -11.6366    8.5496    4.4894
   169         N                -13.3958    4.2058    7.7165
   170         N                -14.5839    6.7236   13.3393
   171         N                  4.8553   18.4107    6.8438
   172         N                 10.0302   11.9200    6.2828
   173         N                 -3.2795   19.0837   10.3430
   174         N                 -0.3319   12.4327   12.5956
   175         N                 -5.2755   12.3504   13.3988
   176         N                 -9.0247   19.6499   13.3978
   177         N                -10.5881   14.4132    8.3490
   178         N                -11.7188   13.7514   14.5105
   179         N                 -1.9943   15.0105    3.3864
   180         N                  3.6693   13.9430    1.4521
   181         N                  4.8714    7.7138   -2.3599
   182         N                -17.4640    9.6170   10.7064
   183         H                  0.5079    1.3304    0.0327
   184         H                 -2.7196   -0.6658    2.2659
   185         H                  3.1264    3.0156    1.7540
   186         H                  4.6244    1.5199    3.0898
   187         H                  4.1297    1.1817    5.5632
   188         H                  0.0531    4.6465    3.3387
   189         H                  2.6115    5.5405    1.8040
   190         H                  0.8203    3.6990    5.3702
   191         H                 -0.6279    9.0456    6.5313
   192         H                 -1.8647   11.1198    6.4454
   193         H                 -3.3631    7.8812    3.2585
   194         H                 -6.0683    6.2495    3.8369
   195         H                 -4.9163    7.3893    5.6955
   196         H                 -5.0926   10.4001    6.2200
   197         H                 -5.8604   10.5764    3.9724
   198         H                 -8.5143    9.4832    4.8076
   199         H                 -9.5344   11.7697    5.0236
   200         H                 -8.8421   13.3132    6.9178
   201         H                 -6.4969    6.3808    7.1365
   202         H                 -6.3701   10.2686    8.5003
   203         H                 -9.3411    4.6899   11.0530
   204         H                 -8.5193    4.3912   13.4010
   205         H                 -6.7242    6.4362   14.8215
   206         H                 -5.3636    7.2314   12.5728
   207         H                 -8.5442    8.4331    8.3048
   208         H                -10.3808    5.6235    5.6363
   209         H                -10.9621    6.8504    3.4970
   210         H                 -8.9860    5.3529    7.6183
   211         H                -12.2962   10.1819    5.6030
   212         H                -11.7700    9.0841    7.8314
   213         H                -10.9659    4.3537   10.5640
   214         H                -12.4419    2.3790    6.9675
   215         H                -11.2131    8.8129   10.3329
   216         H                -13.6545    6.2279    7.9697
   217         H                -12.9628    9.3524   14.9164
   218         H                -15.8794    5.2475   14.1495
   219         H                -12.6788    6.3822   11.6216
   220         H                  0.2269    3.7933   -0.6900
   221         H                  1.2254    5.1655   -0.0138
   222         H                  6.6243   16.2969    8.9595
   223         H                  5.0245   20.5139    6.5698
   224         H                 10.8366   10.8879    7.9574
   225         H                  6.7930   13.3697    4.3692
   226         H                  9.1815   12.9069    4.6626
   227         H                  0.6571   13.5107    8.7231
   228         H                  2.6808   14.8428    4.3290
   229         H                  0.2484   15.1287    4.7318
   230         H                  2.6488   11.0954    5.9592
   231         H                 -4.8090   16.1099    9.8129
   232         H                 -5.2750   18.4898   10.5247
   233         H                 -1.2585   19.5311   10.1365
   234         H                 -0.6275   17.1664    9.4682
   235         H                 -2.1246   15.8117   11.9929
   236         H                 -0.6605   15.4993   13.9929
   237         H                  0.5352   13.2635   14.3005
   238         H                 -2.5150   12.9648    9.4519
   239         H                 -4.8163   13.5461    9.5105
   240         H                 -1.2437   11.7070   10.8795
   241         H                 -8.5060   11.2006   15.0752
   242         H                 -4.2467   10.9356   14.5179
   243         H                 -6.7571   13.6515   10.9714
   244         H                 -4.0626   14.3443   12.4079
   245         H                 -6.6071   18.1200   11.5778
   246         H                 -7.3740   20.4010   12.3784
   247         H                 -5.8688   15.9026   12.9127
   248         H                -10.6386   18.7737   14.3741
   249         H                -10.0090   16.4177   13.6577
   250         H                 -7.8464   16.7609    9.6792
   251         H                 -8.2802   16.5003    7.1824
   252         H                -10.5863   13.8560   12.0229
   253         H                -11.2546   14.1772   10.3270
   254         H                 -9.7855   11.5886   16.2623
   255         H                -10.8762   12.7842   18.1735
   256         H                -12.5301   14.6159   17.6832
   257         H                -13.0120   15.1913   15.2515
   258         H                 -9.7818   11.0420   13.9795
   259         H                -11.7581   12.4293   12.0648
   260         H                 -4.9653   15.0742    4.9401
   261         H                 -2.6643   18.2468    3.0866
   262         H                 -1.5978   16.1765    1.7375
   263         H                 -4.0341   11.9079    4.3355
   264         H                  5.5191   10.7284    1.6696
   265         H                  5.4496   15.0645    2.0626
   266         H                  1.9479   12.8396    1.6673
   267         H                  4.8184    9.8271    0.3048
   268         H                  3.4771    6.2587   -2.8475
   269         H                  2.1291    6.5694   -0.7059
   270         H                -15.3263   10.1320   13.8899
   271         H                -17.6584    9.3130   14.0800
   272         H                -13.7772   11.6682   11.5079
   273         H                -11.0736    9.6031   13.1774
   274         H                -15.9050   10.3871    9.5566


          ATOMIC ORBITAL ELECTRON POPULATIONS

   1.18252   0.96036   0.90991   0.88947   1.36549   0.89705   1.04359   0.88704
   1.18015   1.01310   0.89864   1.00841   1.45881   0.94558   0.86867   0.84849
   1.23391   0.93540   0.94367   0.90721   1.18135   0.98622   0.95446   0.95376
   1.18659   0.99062   0.99837   0.95483   1.18622   1.00011   0.99823   0.95915
   1.17731   0.94121   0.95691   0.98671   1.19038   0.98076   1.00398   0.96270
   1.20815   0.95651   0.96368   0.93184   1.20636   0.97446   0.95210   0.91275
   1.13958   0.96483   0.90773   0.94312   1.19908   0.98257   0.93192   0.95613
   1.16224   0.90342   1.01327   0.99442   1.19365   0.92561   0.94655   0.93774
   1.16496   0.93727   1.00401   0.96716   1.21806   1.06520   0.96906   0.93646
   1.21855   0.92670   0.97720   1.06178   1.13328   0.86272   0.91700   0.87581
   1.16308   0.93778   0.93475   1.00757   1.18648   0.97794   0.92242   0.97068
   1.12679   0.94303   0.91334   0.99662   1.18227   0.93644   0.93606   0.96150
   1.18781   1.01137   0.96820   0.96734   1.18599   0.97960   0.94593   0.94299
   1.18247   1.03313   0.98122   0.95335   1.29448   0.90038   1.02586   0.94986
   1.18528   0.98417   0.93393   0.92141   1.14035   0.91828   0.98037   0.90215
   1.20061   0.94006   0.99734   0.99808   1.19346   1.01391   0.95508   1.00723
   1.17992   0.95320   0.96347   0.96912   1.17310   1.00239   0.96054   0.98613
   1.27217   0.92384   1.04767   0.90178   1.20735   0.97441   0.92959   0.95448
   1.18609   0.95235   0.92720   0.96080   1.18158   0.97312   0.98388   0.97481
   1.58090   0.70546   0.59126   1.20034   1.20824   1.02059   1.02938   0.94481
   1.19831   0.94299   0.89963   0.94538   1.24062   1.00244   0.96775   0.91663
   1.17574   0.98192   1.00391   0.93874   1.19828   0.93038   0.91970   0.89512
   1.16378   0.97183   0.97294   0.95151   1.18489   1.01795   1.00075   0.93470
   1.17008   0.97984   0.95162   0.92797   1.18690   1.00816   0.95339   0.99259
   1.20561   0.94728   0.93781   0.96533   1.20968   0.95147   0.98910   0.90771
   1.14986   0.89709   0.98923   0.91506   1.16970   0.91091   1.01405   0.98727
   1.27888   0.96848   1.00449   0.98289   1.16878   1.01888   0.89047   0.95965
   1.17409   0.95881   0.89802   1.01433   1.19020   0.96496   0.94740   0.89557
   1.23092   0.90794   0.97174   0.90756   1.18784   1.03748   0.97416   0.98667
   1.15872   0.95004   0.96064   0.91840   1.22954   1.02440   1.01451   0.90643
   1.20861   0.95281   0.98659   0.92095   1.16855   0.98395   0.99264   0.86181
   1.18450   0.95188   0.95883   0.83305   1.20756   0.96492   0.93762   0.92785
   1.16582   0.97130   0.92137   0.93785   1.18033   0.97083   0.99721   0.94456
   1.16670   0.94851   0.92231   1.01063   1.22702   0.93551   1.05151   0.94894
   1.21347   0.97004   0.91898   0.98950   1.16714   0.93795   0.92901   0.96367
   1.18759   0.88792   0.95213   0.91070   1.16311   0.93236   0.89129   0.94098
   1.16416   0.99288   0.94765   1.01526   1.18070   0.96323   0.95246   0.98029
   1.22806   0.91200   1.02095   1.03341   1.20415   1.00022   0.93977   0.87860
   1.15030   0.92695   0.97955   0.89147   1.18858   0.89811   0.95148   0.90886
   1.22064   0.89583   0.98190   0.98805   1.13868   0.89095   1.02080   0.98467
   1.20564   0.95002   0.97309   1.00112   1.21687   1.02023   1.02242   0.99905
   1.17644   0.90854   0.83307   0.94102   1.18795   0.97023   1.03078   0.97360
   1.66098   0.90745   0.55015   0.87769   1.20985   0.94676   0.92575   0.97541
   1.14059   0.93864   0.87882   0.96029   1.11018   0.90705   1.02720   0.88064
   1.18638   0.97599   1.00056   0.93699   1.14381   0.88709   0.93635   0.99300
   1.15786   0.98906   0.96109   0.92480   1.18931   0.97010   0.97690   1.01342
   1.16187   0.94373   0.92192   0.97166   1.18833   0.99188   0.94615   1.01137
   1.20718   0.98426   0.91960   0.96583   1.20584   0.95742   0.94461   0.94852
   1.15648   0.95416   0.93269   0.93054   1.20924   1.00370   0.95638   0.96302
   1.18735   0.99229   0.98554   0.98309   1.17917   0.96874   0.97815   0.94391
   1.18877   1.00059   0.96401   0.97389   1.20738   0.95829   0.91441   0.97081
   1.20570   0.93423   0.94464   0.95943   1.14002   0.91983   0.94322   0.92478
   1.19658   0.95093   1.02123   0.98487   1.16907   0.94983   0.95823   0.99326
   1.18668   0.98431   0.94727   0.95442   1.16642   0.91289   0.99717   0.98781
   1.20334   0.96535   0.93236   0.92235   1.20966   0.90541   0.94738   0.94696
   1.14512   0.95640   0.90487   0.96799   1.19825   0.95078   0.98497   0.98199
   1.19015   1.00423   0.94178   1.02277   1.16102   0.95582   0.91738   0.96603
   1.18726   0.97411   0.98607   0.99395   1.20563   0.94991   0.95452   0.94388
   1.20545   0.97619   0.91017   0.96192   1.16850   0.95423   0.94605   1.02966
   1.20039   0.95226   0.96491   0.96238   1.21351   1.03428   1.01480   0.95282
   1.18311   0.96020   0.93368   0.94011   1.18328   1.00869   1.03607   0.96422
   1.61000   0.65661   0.84888   0.94411   1.21236   0.93573   0.88864   0.95141
   1.16147   0.87155   0.88994   0.90533   1.18720   1.02095   0.97028   1.00705
   1.18692   0.99075   0.98540   0.96952   1.18402   0.94178   0.94081   0.98698
   1.18855   1.01312   1.01280   0.93750   1.20542   0.96946   0.97250   0.91702
   1.21090   0.95676   0.95186   0.93128   1.15913   0.92781   0.97852   0.93477
   1.18011   0.90927   0.94057   0.92189   1.19779   0.97835   0.96479   0.97714
   1.17986   0.88298   0.98130   1.06329   1.27199   0.95518   0.97173   0.96099
   1.17907   0.97216   0.86120   1.05210   1.22566   0.93382   0.90831   0.96752
   1.17301   0.93375   0.94797   0.90397   1.18486   0.96350   0.91825   0.97786
   1.15566   1.00161   0.89511   1.00699   1.28587   1.03249   0.95743   0.99271
   1.17164   0.86835   0.97975   0.98742   1.16064   0.92042   0.95482   0.98597
   1.18923   0.86860   0.95701   0.98631   1.23601   0.98616   0.91026   0.88775
   1.13564   1.09980   0.93664   0.99870   1.16175   1.00285   0.97917   0.90285
   1.19171   0.95994   1.00179   0.97897   1.13704   0.95192   0.96650   0.91783
   1.18747   1.00252   0.97860   0.96663   1.18817   0.93058   0.94746   0.92133
   1.20598   0.93306   0.97666   0.94906   1.18655   0.94597   0.98844   0.92027
   1.12755   0.96369   0.88834   0.95327   1.18618   0.96115   1.02152   0.98173
   1.18309   0.95746   0.97092   0.97037   1.17250   0.94501   1.01669   0.95104
   1.18682   0.92942   0.96706   0.92387   1.22360   0.92367   0.95132   0.98235
   1.17498   0.91466   0.98410   0.97601   1.18472   0.95814   0.96414   1.00670
   1.52127   1.03808   1.24351   1.15332   1.61336   1.01603   1.04293   1.40029
   1.61360   1.10484   0.96506   1.40026   1.61852   1.07165   1.12945   1.27491
   1.60872   1.05954   1.15817   1.17262   1.61596   1.08191   1.07929   1.30596
   1.63510   1.31050   0.97970   1.15921   1.60355   1.05223   1.07490   1.35187
   1.60614   1.27358   0.95638   1.24525   1.61097   1.33391   1.07651   1.07280
   1.61406   0.98959   1.36733   1.09951   1.61411   1.13227   1.32266   1.00908
   1.60189   1.29691   1.07838   1.10549   1.61493   1.03435   1.34592   1.08057
   1.58620   1.31990   1.14607   1.01985   1.60668   1.05752   1.04735   1.37604
   1.62592   1.23474   1.21999   1.02569   1.63749   1.06704   1.24191   1.15801
   1.59736   1.12021   1.01328   1.28089   1.59481   1.10989   1.04484   1.26200
   0.85096   0.85324   0.88963   0.88164   0.87892   0.89488   0.88678   0.87212
   0.86716   0.88182   0.85947   0.88414   0.91116   0.88000   0.87431   0.88265
   0.87737   0.77080   0.88440   0.87227   0.88367   0.87481   0.74261   0.86741
   0.86479   0.87955   0.87821   0.87305   0.86284   0.87524   0.86845   0.85692
   0.88034   0.86847   0.85575   0.86658   0.87655   0.90430   0.90452   0.86191
   0.86364   0.87242   0.87643   0.87129   0.86871   0.88205   0.86387   0.86582
   0.86824   0.88237   0.87729   0.87395   0.88563   0.88282   0.87818   0.92158
   0.88410   0.87886   0.86879   0.86690   0.90317   0.87369   0.87556   0.87695
   0.87724   0.87883   0.87141   0.88652   0.86990   0.85975   0.87595   0.87556
   0.86668   0.87537   0.88294   0.90251   0.87902   0.86485   0.86144   0.87102
   0.88087   0.87738   0.86231   0.86662   0.86338   0.87632   0.87899   0.87888
   0.88122   0.88562   0.88900   0.83381

          BONDING CONTRIBUTION OF EACH M.O.

  1.7281  1.7077  1.7320  1.7174  1.7070  1.7104  1.7129  1.7028  1.7298  1.7077
  1.7067  1.6983  1.6944  1.7005  1.6869  1.6999  1.6738  1.6920  1.7135  1.7006
  1.7079  1.6933  1.7291  1.7221  1.7167  1.7356  1.7292  1.7369  1.7365  1.7385
  1.7312  1.7348  1.7539  1.7568  1.7524  1.7399  1.7567  1.7747  1.7602  1.7551
  1.7542  1.7599  1.7515  1.7793  1.7173  1.7497  1.7608  1.7537  1.7440  1.7430
  1.7372  1.7232  1.7168  1.7209  1.7080  1.6915  1.6847  1.6949  1.6807  1.6826
  1.6963  1.6802  1.7100  1.6917  1.6886  1.6942  1.6746  1.7056  1.6937  1.6699
  1.6996  1.6593  1.7245  1.7093  1.7213  1.6709  1.7322  1.7295  1.7457  1.7399
  1.7520  1.7644  1.7562  1.7883  1.7869  1.8000  1.8182  1.8364  1.8027  1.8365
  1.8004  1.8333  1.8606  1.8309  1.8857  1.8766  1.8699  1.8752  1.8735  1.8122
  1.8965  1.8815  1.9035  1.9298  1.8972  1.8895  1.8853  1.8836  1.8823  1.8705
  1.8784  1.8744  1.8931  1.8811  1.9066  1.8873  1.8838  1.8621  1.9080  1.8851
  1.8763  1.8918  1.8852  1.8712  1.8803  1.8763  1.8730  1.8647  1.8861  1.8814
  1.9021  1.8954  1.9193  1.8906  1.8365  1.8991  1.8475  1.8013  1.8135  1.9140
  1.9057  1.9610  1.9574  1.9206  1.9694  1.9456  1.9333  1.9733  1.9469  1.9564
  1.9754  1.9580  1.9576  2.0102  1.9889  1.9845  2.0023  2.0014  1.9979  2.0241
  2.0277  2.0020  2.0146  2.0182  2.0139  2.0205  2.0119  2.0184  2.0035  2.0775
  2.0474  2.0824  2.0801  2.0431  2.0724  2.0721  2.0979  2.0970  2.0573  2.0916
  2.1016  2.0997  2.0709  2.0806  2.0651  2.0499  2.0820  2.0498  2.0706  2.0775
  2.0619  2.0667  2.0483  2.0743  2.0763  2.0461  2.0658  2.0573  2.0388  2.0380
  2.0201  2.0172  2.0026  2.0556  2.0363  2.0632  2.0100  2.0620  2.0507  2.0378
  2.0358  1.9974  2.0256  2.0324  2.0031  2.0511  2.0335  2.0262  2.0580  2.0173
  2.0554  2.0350  1.9965  2.0179  2.0517  2.0606  1.9805  2.0442  2.0200  2.0380
  2.0346  2.0370  2.0483  2.0386  2.0576  2.0594  2.0883  2.0637  2.0713  2.0501
  2.0588  2.0683  2.0536  2.0608  2.0600  2.0302  2.0560  2.0659  2.0434  2.0963
  2.0610  2.0635  2.0763  2.0533  2.0496  2.0716  2.0079  1.9992  2.0320  2.0389
  2.0115  2.0187  2.0136  2.0318  2.0314  2.0260  2.0070  2.0170  2.0212  1.9493
  2.0242  2.0350  2.0690  1.9916  2.0291  2.0004  2.0008  2.0112  2.0150  2.0368
  2.0480  2.0113  1.9849  2.0190  2.0241  2.0210  2.0424  1.9988  2.0120  1.9834
  1.9629  1.9147  1.9811  1.9246  2.0167  1.9670  2.0334  2.0399  2.0311  2.0372
  2.0321  2.0805  2.0746  2.0551  2.0586  2.0457  2.0111  2.0389  2.0449  2.0310
  2.0148  2.0479  2.0680  2.0492  2.0423  2.0587  1.9440  2.0468  2.0762  2.0460
  1.9820  2.0656  1.9516  2.0056  2.0039  1.9038  1.9911  1.9884  1.9827  1.6475
  1.6231  2.0120  1.8665  2.0009  1.9410  1.8966  1.9846  1.9349  1.9477  1.9779
  1.9720  1.9431  1.9681  1.9805  2.0895  1.9631  1.9592  1.9678  1.9624  1.9352
  1.4329  1.3647  1.4448  1.6934  1.8011  1.8021  1.7693  1.8278  1.3706  1.8976
  1.3817  1.7742  1.1482  1.3296  1.8173  1.8460  1.4646  1.4284  1.6051  0.9831
  1.3330  1.1400  1.3492  1.2015  1.2339  1.2632  1.7294  1.0644  1.8478  1.6882
  0.9155  1.7313  1.9983  1.8838  1.8740  1.8356  1.0698  1.6214  1.9024  1.8694
  1.9014  1.9470  1.7785  1.9033  1.6028  1.3610  1.0301  1.6451  1.3749  1.9100
  1.9887  2.0156  1.9871  1.9359  1.6424  1.9746  1.8813  1.8204  1.9288  1.9781
  2.0204  1.9484  1.8356  1.9194  1.7815  1.4187  1.8904  1.1181  0.9116  0.8350
 -1.4877 -1.6698 -2.1049 -1.4578 -1.9506 -2.0392 -2.1341 -2.1417 -2.1261 -2.0587
 -2.0335 -2.0080 -2.0067 -1.9750 -1.9072 -1.9686 -1.9892 -1.9924 -1.9912 -1.9859
 -2.0092 -1.9924 -1.9866 -2.0095 -2.0023 -1.9976 -1.9870 -1.9708 -1.9957 -1.9880
 -1.9671 -1.9753 -2.0302 -2.0042 -2.0007 -1.9751 -2.0061 -1.8031 -1.9771 -2.0012
 -1.9992 -1.9994 -1.9949 -1.9769 -2.0119 -1.9794 -1.8854 -2.0326 -1.9797 -1.9890
 -1.7334 -1.9517 -1.9826 -1.9778 -1.9919 -1.9251 -1.8864 -1.8325 -1.9830 -2.0045
 -2.0038 -1.9920 -2.0051 -2.0130 -1.9359 -2.0219 -2.0180 -2.0343 -2.1511 -2.0213
 -2.1071 -2.0091 -2.0633 -2.0087 -2.0606 -2.0091 -2.0648 -2.0904 -1.9381 -2.0948
 -1.9944 -2.1528 -2.0847 -2.0744 -2.1077 -2.0895 -2.0628 -2.1578 -2.1030 -2.0994
 -2.0852 -2.0782 -2.0607 -2.0273 -2.0244 -2.1018 -2.0829 -2.0532 -2.0228 -2.0198
 -2.0145 -2.0916 -1.8876 -2.0321 -2.0795 -2.0792 -2.0203 -2.0270 -2.0234 -2.0886
 -2.0492 -2.0528 -2.1463 -2.0856 -2.0770 -2.0387 -2.0702 -2.0984 -2.0884 -2.0793
 -2.0228 -2.1151 -2.0893 -2.0937 -2.1018 -2.1017 -2.0759 -2.0808 -2.0748 -2.0734
 -2.0530 -2.0650 -2.0638 -2.0559 -2.0567 -2.0615 -2.0558 -2.0595 -2.0820 -2.0573
 -2.0578 -2.0761 -2.0808 -2.0443 -2.0530 -2.0181 -2.0860 -2.0059 -2.0663 -2.0935
 -2.0576 -2.0704 -2.0741 -2.0897 -2.0592 -2.0552 -2.0400 -2.0742 -2.0678 -2.0519
 -2.0499 -2.0423 -2.0693 -2.0401 -2.0422 -2.0495 -2.0533 -2.0391 -2.0275 -2.0381
 -2.0290 -2.0378 -2.0174 -2.0476 -2.0421 -2.0394 -2.0157 -2.0337 -2.0339 -2.0345
 -2.0160 -2.0124 -1.9691 -2.0428 -1.9862 -2.0089 -2.0555 -2.0104 -2.0166 -2.0286
 -1.9797 -2.0004 -2.0256 -1.9902 -2.0018 -1.9722 -1.9749 -1.9890 -1.9890 -1.9657
 -1.9557 -1.9692 -1.9576 -1.9504 -1.9617 -1.9218 -1.9518 -1.9633 -1.9621 -1.9444
 -1.9478 -1.9610 -1.9603 -1.9872 -1.9548 -1.9772 -1.9439 -1.9504 -1.9677 -1.9696
 -1.9549 -1.9608 -1.9520 -1.9439 -1.9488 -1.9195 -1.9466 -1.9238 -1.9652 -1.9319
 -1.9177 -1.9342 -1.9472 -1.9278 -1.9316 -1.9347 -1.9325 -1.9140 -1.9275 -1.9089
 -1.9310 -1.9147 -1.9142 -1.9074 -1.9265 -1.9302 -1.9123 -1.9227 -1.9196 -1.9097
 -1.9265 -1.9282 -1.8706 -1.9544 -1.9367 -1.9210 -1.8996 -1.9182 -1.9154 -1.9089
 -1.9122 -1.9270 -1.9178 -1.9074 -1.9139 -1.9129 -1.9103 -1.9049 -1.9026 -1.9101
 -1.9195 -1.9197 -1.9128 -1.9295 -1.9182 -1.9177 -1.9136 -1.9069 -1.9062 -1.9042
 -1.9048 -1.8952 -1.9041 -1.9197 -1.9214 -1.9089 -1.9139 -1.9104 -1.9094 -1.9107
 -1.9048 -1.9178 -1.9166 -1.9070 -1.9197 -1.9107 -1.9212 -1.9131 -1.9218 -1.9048
 -1.9045 -1.9101 -1.9152 -1.9137 -1.9136 -1.9025 -1.9181 -1.9132 -1.9220 -1.9310
 -1.9328 -1.9130 -1.9267 -1.9288 -1.9215 -1.9203 -1.9116 -1.9048 -1.9262 -1.9108
 -1.9084 -1.9112 -1.9108 -1.9075 -1.9188 -1.9074 -1.9099 -1.9038 -1.8910 -1.9193
 -1.8842 -1.9325 -1.8995 -1.8916 -1.8887 -1.8682 -1.8523 -1.8870 -1.8973 -1.9036
 -1.9144 -1.9050 -1.8654 -1.9095 -1.8528 -1.8931 -1.9116 -1.8695 -1.8916 -1.9161
 -1.9085 -1.8762 -1.8545 -1.8707 -1.8764 -1.8843 -1.8831 -1.9142 -1.8951 -1.8771
 -1.8703 -1.8694 -1.8827 -1.9078 -1.8728 -1.8707 -1.8711 -1.8563 -1.8791 -1.8966
 -1.8330 -1.8511 -1.8942 -1.9302 -1.8347 -1.8235 -1.8379 -1.9302 -1.8674 -1.8360
 -1.8736 -1.7941 -1.8316 -1.8311 -1.8103 -1.8702 -1.8671 -1.8789 -1.8848 -1.8279
 -1.8864 -1.8868 -1.8863 -1.8862 -1.8675 -1.8775 -1.8767 -1.8866 -1.8863 -1.8833


                    BOND ORDERS AND VALENCIES


                  C  1       C  2       C  3       C  4       C  5       C  6
 ------------------------------------------------------------------------------
     C    1   3.897380
     C    2   1.632973   3.733947
     C    3   0.018787   1.362229   3.944469
     C    4   1.124887   0.473077   0.110390   3.620814
     C    5   0.134443   0.054934   1.446143   0.041288   3.918097
     C    6   0.000271   0.004945   0.009106   0.009863   0.999131   3.956178
     C    7   0.008661   0.002145   0.026662   0.001809   0.006717   1.917288
     C    8   0.000001   0.000001   0.000005   0.000002   0.000007   0.000028
     C    9   0.000002   0.000007   0.000089   0.000020   0.000086   0.003892
     C   10   0.000006   0.000008   0.000030   0.000020   0.000514   0.003050
     C   11   0.000001   0.000001   0.000014   0.000004   0.000019   0.001403
     C   12   0.000011   0.000006   0.000055   0.000014   0.000039   0.004786
     C   13   0.001270   0.000406   0.005144   0.000872   0.007837   0.959340
     C   14   0.000072   0.000053   0.000408   0.000063   0.003981   0.004004
     C   15   0.000000   0.000000   0.000001   0.000000   0.000001   0.000023
     C   16   0.000001   0.000000   0.000002   0.000001   0.000006   0.000043
     C   17   0.000000   0.000000   0.000000   0.000000   0.000001   0.000018
     C   18   0.000002   0.000001   0.000008   0.000002   0.000030   0.000276
     C   19   0.000002   0.000001   0.000006   0.000002   0.000013   0.000289
     C   20   0.000000   0.000001   0.000002   0.000000   0.000028   0.000039
     C   21   0.000000   0.000000   0.000000   0.000000   0.000000   0.000000
     C   22   0.000000   0.000000   0.000000   0.000000   0.000000   0.000001
     C   23   0.000060   0.000023   0.000221   0.000056   0.000629   0.011987
     C   24   0.000002   0.000001   0.000009   0.000003   0.000061   0.000175
     C   25   0.000000   0.000000   0.000000   0.000000   0.000000   0.000000
     C   26   0.000000   0.000000   0.000000   0.000000   0.000000   0.000000
     C   27   0.000000   0.000000   0.000000   0.000000   0.000000   0.000000
     C   28   0.000000   0.000000   0.000000   0.000000   0.000000   0.000000
     C   29   0.000000   0.000000   0.000000   0.000000   0.000000   0.000000
     C   30   0.000000   0.000000   0.000000   0.000000   0.000000   0.000000
     C   31   0.000000   0.000000   0.000000   0.000000   0.000000   0.000002
     C   32   0.000000   0.000000   0.000000   0.000000   0.000000   0.000000
     C   33   0.000000   0.000000   0.000000   0.000000   0.000000   0.000000
     C   34   0.000000   0.000000   0.000000   0.000000   0.000000   0.000000
     C   35   0.000000   0.000000   0.000000   0.000000   0.000000   0.000000
     C   36   0.000000   0.000000   0.000000   0.000000   0.000000   0.000000
     C   37   0.000000   0.000000   0.000000   0.000000   0.000000   0.000000
     C   38   0.000000   0.000000   0.000000   0.000000   0.000000   0.000000
     C   39   0.000000   0.000000   0.000000   0.000000   0.000000   0.000000
     C   40   0.000000   0.000000   0.000000   0.000000   0.000000   0.000000
     C   41   0.000000   0.000000   0.000000   0.000000   0.000000   0.000000
     C   42   0.000000   0.000000   0.000000   0.000000   0.000000   0.000000
1


                  C  1       C  2       C  3       C  4       C  5       C  6
 ------------------------------------------------------------------------------
     C   43   0.000000   0.000000   0.000000   0.000000   0.000000   0.000000
     C   44   0.000000   0.000000   0.000000   0.000000   0.000000   0.000000
     C   45   0.000000   0.000000   0.000000   0.000000   0.000000   0.000000
     C   46   0.000000   0.000000   0.000000   0.000000   0.000000   0.000000
     C   47   0.000000   0.000000   0.000000   0.000000   0.000000   0.000000
     C   48   0.000000   0.000000   0.000000   0.000000   0.000000   0.000000
     C   49   0.000000   0.000000   0.000000   0.000000   0.000000   0.000000
     C   50   0.000000   0.000000   0.000000   0.000000   0.000000   0.000000
     C   51   0.000000   0.000000   0.000000   0.000000   0.000000   0.000000
     C   52   0.000000   0.000000   0.000000   0.000000   0.000000   0.000000
     C   53   0.000000   0.000000   0.000000   0.000000   0.000000   0.000000
     C   54   0.000000   0.000000   0.000000   0.000000   0.000000   0.000000
     C   55   0.000000   0.000000   0.000000   0.000000   0.000000   0.000000
     C   56   0.000000   0.000000   0.000000   0.000000   0.000000   0.000000
     C   57   0.000000   0.000000   0.000000   0.000000   0.000000   0.000000
     C   58   0.000000   0.000000   0.000000   0.000000   0.000000   0.000000
     C   59   0.000000   0.000000   0.000000   0.000000   0.000000   0.000000
     C   60   0.000000   0.000000   0.000000   0.000000   0.000000   0.000000
     C   61   0.000000   0.000000   0.000000   0.000000   0.000000   0.000000
     C   62   0.000000   0.000000   0.000000   0.000000   0.000000   0.000000
     C   63   0.000000   0.000000   0.000000   0.000000   0.000000   0.000000
     C   64   0.000000   0.000000   0.000000   0.000000   0.000000   0.000000
     C   65   0.000000   0.000000   0.000000   0.000000   0.000000   0.000000
     C   66   0.000000   0.000000   0.000000   0.000000   0.000000   0.000000
     C   67   0.000000   0.000000   0.000000   0.000000   0.000000   0.000000
     C   68   0.000000   0.000000   0.000000   0.000000   0.000000   0.000000
     C   69   0.000000   0.000000   0.000000   0.000000   0.000000   0.000000
     C   70   0.000000   0.000000   0.000000   0.000000   0.000000   0.000000
     C   71   0.000000   0.000000   0.000000   0.000000   0.000000   0.000000
     C   72   0.000000   0.000000   0.000000   0.000000   0.000000   0.000000
     C   73   0.000000   0.000000   0.000000   0.000000   0.000000   0.000000
     C   74   0.000000   0.000000   0.000000   0.000000   0.000000   0.000000
     C   75   0.000000   0.000000   0.000000   0.000000   0.000000   0.000000
     C   76   0.000000   0.000000   0.000000   0.000000   0.000000   0.000000
     C   77   0.000000   0.000000   0.000000   0.000000   0.000000   0.000000
     C   78   0.000000   0.000000   0.000000   0.000000   0.000000   0.000000
     C   79   0.000000   0.000000   0.000000   0.000000   0.000000   0.000000
     C   80   0.000000   0.000000   0.000000   0.000000   0.000000   0.000000
     C   81   0.000000   0.000000   0.000000   0.000000   0.000000   0.000001
     C   82   0.000000   0.000000   0.000000   0.000000   0.000000   0.000000
     C   83   0.000000   0.000000   0.000000   0.000000   0.000000   0.000000
     C   84   0.000000   0.000000   0.000000   0.000000   0.000000   0.000000
     C   85   0.000000   0.000000   0.000000   0.000000   0.000000   0.000000
     C   86   0.000000   0.000000   0.000000   0.000000   0.000000   0.000000
     C   87   0.000000   0.000000   0.000000   0.000000   0.000000   0.000001
     C   88   0.000002   0.000000   0.000000   0.000000   0.000000   0.000000
     C   89   0.000022   0.000001   0.000000   0.000002   0.000000   0.000000
1


                  C  1       C  2       C  3       C  4       C  5       C  6
 ------------------------------------------------------------------------------
     C   90   0.000000   0.000000   0.000000   0.000000   0.000000   0.000000
     C   91   0.000000   0.000000   0.000001   0.000000   0.000002   0.000027
     C   92   0.000000   0.000000   0.000000   0.000000   0.000000   0.000000
     C   93   0.000000   0.000000   0.000000   0.000000   0.000000   0.000000
     C   94   0.000000   0.000000   0.000000   0.000000   0.000000   0.000000
     C   95   0.000000   0.000000   0.000000   0.000000   0.000000   0.000000
     C   96   0.000001   0.000001   0.000007   0.000000   0.000000   0.000000
     C   97   0.000000   0.000000   0.000000   0.000000   0.000000   0.000000
     C   98   0.000002   0.000000   0.000000   0.000000   0.000000   0.000000
     C   99   0.000001   0.000000   0.000000   0.000000   0.000000   0.000000
     C  100   0.000000   0.000000   0.000000   0.000000   0.000000   0.000000
     C  101   0.000000   0.000000   0.000000   0.000000   0.000000   0.000000
     C  102   0.000000   0.000000   0.000000   0.000000   0.000000   0.000000
     C  103   0.000000   0.000000   0.000000   0.000000   0.000000   0.000000
     C  104   0.000000   0.000000   0.000000   0.000000   0.000000   0.000000
     C  105   0.000000   0.000000   0.000000   0.000000   0.000000   0.000000
     C  106   0.000000   0.000000   0.000000   0.000000   0.000000   0.000000
     C  107   0.000000   0.000000   0.000000   0.000000   0.000000   0.000000
     C  108   0.000000   0.000000   0.000000   0.000000   0.000000   0.000000
     C  109   0.000000   0.000000   0.000000   0.000000   0.000000   0.000000
     C  110   0.000000   0.000000   0.000000   0.000000   0.000000   0.000000
     C  111   0.000000   0.000000   0.000000   0.000000   0.000000   0.000000
     C  112   0.000000   0.000000   0.000000   0.000000   0.000000   0.000000
     C  113   0.000000   0.000000   0.000000   0.000000   0.000000   0.000000
     C  114   0.000000   0.000000   0.000000   0.000000   0.000000   0.000000
     C  115   0.000000   0.000000   0.000000   0.000000   0.000000   0.000000
     C  116   0.000000   0.000000   0.000000   0.000000   0.000000   0.000000
     C  117   0.000000   0.000000   0.000000   0.000000   0.000000   0.000000
     C  118   0.000000   0.000000   0.000000   0.000000   0.000000   0.000000
     C  119   0.000000   0.000000   0.000000   0.000000   0.000000   0.000000
     C  120   0.000000   0.000000   0.000000   0.000000   0.000000   0.000000
     C  121   0.000000   0.000000   0.000000   0.000000   0.000000   0.000000
     C  122   0.000000   0.000000   0.000000   0.000000   0.000000   0.000000
     C  123   0.000000   0.000000   0.000000   0.000000   0.000000   0.000000
     C  124   0.000000   0.000000   0.000000   0.000000   0.000000   0.000000
     C  125   0.000000   0.000000   0.000000   0.000000   0.000000   0.000000
     C  126   0.000000   0.000000   0.000000   0.000000   0.000000   0.000000
     C  127   0.000000   0.000000   0.000000   0.000000   0.000000   0.000000
     C  128   0.000000   0.000000   0.000000   0.000000   0.000000   0.000000
     C  129   0.000000   0.000000   0.000000   0.000000   0.000000   0.000000
     C  130   0.000000   0.000000   0.000000   0.000000   0.000000   0.000000
     C  131   0.000000   0.000000   0.000000   0.000000   0.000000   0.000000
     C  132   0.000000   0.000000   0.000000   0.000000   0.000000   0.000000
     C  133   0.000000   0.000000   0.000000   0.000000   0.000000   0.000000
     C  134   0.000000   0.000000   0.000000   0.000000   0.000000   0.000000
     C  135   0.011945   0.000282   0.000083   0.000347   0.000057   0.000006
     C  136   0.000225   0.000015   0.000003   0.000017   0.000002   0.000000
1


                  C  1       C  2       C  3       C  4       C  5       C  6
 ------------------------------------------------------------------------------
     C  137   0.000319   0.000015   0.000003   0.000020   0.000004   0.000000
     C  138   0.000145   0.000009   0.000002   0.000008   0.000002   0.000000
     C  139   0.000016   0.000001   0.000000   0.000001   0.000000   0.000000
     C  140   0.000009   0.000000   0.000000   0.000001   0.000000   0.000000
     C  141   0.000001   0.000000   0.000000   0.000000   0.000000   0.000000
     C  142   0.000000   0.000000   0.000000   0.000000   0.000000   0.000000
     C  143   0.000000   0.000000   0.000000   0.000000   0.000000   0.000003
     C  144   0.000000   0.000000   0.000000   0.000000   0.000000   0.000001
     C  145   0.000000   0.000000   0.000000   0.000000   0.000000   0.000001
     C  146   0.000000   0.000000   0.000000   0.000000   0.000000   0.000003
     C  147   0.000001   0.000001   0.000004   0.000001   0.000012   0.000138
     C  148   0.000000   0.000000   0.000000   0.000000   0.000000   0.000000
     C  149   0.000001   0.000000   0.000002   0.000001   0.000008   0.000081
     C  150   0.000000   0.000000   0.000000   0.000000   0.000003   0.000007
     C  151   0.000003   0.000002   0.000008   0.000004   0.000125   0.000227
     C  152   0.000000   0.000000   0.000000   0.000000   0.000000   0.000001
     C  153   0.000000   0.000000   0.000000   0.000000   0.000002   0.000004
     C  154   0.000009   0.000003   0.000031   0.000008   0.000085   0.001206
     C  155   0.000000   0.000000   0.000001   0.000000   0.000003   0.000057
     C  156   0.000000   0.000000   0.000000   0.000000   0.000000   0.000000
     C  157   0.000000   0.000000   0.000000   0.000000   0.000000   0.000000
     C  158   0.000000   0.000000   0.000000   0.000000   0.000000   0.000000
     C  159   0.000000   0.000000   0.000000   0.000000   0.000000   0.000000
     C  160   0.000000   0.000000   0.000000   0.000000   0.000000   0.000000
     C  161   0.000000   0.000000   0.000000   0.000000   0.000000   0.000000
     C  162   0.000000   0.000000   0.000000   0.000000   0.000000   0.000000
     N  163   0.025121   0.184612   0.018697   1.834709   1.205240   0.010287
     N  164   0.000002   0.000001   0.000004   0.000002   0.000010   0.000291
     N  165   0.000000   0.000000   0.000000   0.000000   0.000000   0.000000
     N  166   0.000000   0.000000   0.000000   0.000000   0.000000   0.000000
     N  167   0.000000   0.000000   0.000000   0.000000   0.000000   0.000000
     N  168   0.000000   0.000000   0.000000   0.000000   0.000000   0.000000
     N  169   0.000000   0.000000   0.000000   0.000000   0.000000   0.000000
     N  170   0.000000   0.000000   0.000000   0.000000   0.000000   0.000000
     N  171   0.000000   0.000000   0.000000   0.000000   0.000000   0.000000
     N  172   0.000000   0.000000   0.000000   0.000000   0.000000   0.000000
     N  173   0.000000   0.000000   0.000000   0.000000   0.000000   0.000000
     N  174   0.000000   0.000000   0.000000   0.000000   0.000000   0.000000
     N  175   0.000000   0.000000   0.000000   0.000000   0.000000   0.000000
     N  176   0.000000   0.000000   0.000000   0.000000   0.000000   0.000000
     N  177   0.000000   0.000000   0.000000   0.000000   0.000000   0.000000
     N  178   0.000000   0.000000   0.000000   0.000000   0.000000   0.000000
     N  179   0.000145   0.000007   0.000002   0.000010   0.000002   0.000000
     N  180   0.000000   0.000000   0.000000   0.000000   0.000000   0.000001
     N  181   0.000000   0.000000   0.000001   0.000000   0.000005   0.000043
     N  182   0.000000   0.000000   0.000000   0.000000   0.000000   0.000000
     H  183   0.003633   0.008712   0.941173   0.011325   0.005500   0.000788
1


                  C  1       C  2       C  3       C  4       C  5       C  6
 ------------------------------------------------------------------------------
     H  184   0.933479   0.009330   0.004344   0.011691   0.000349   0.000261
     H  185   0.000000   0.000000   0.000002   0.000000   0.000017   0.000869
     H  186   0.000000   0.000000   0.000000   0.000000   0.000001   0.000006
     H  187   0.000000   0.000000   0.000000   0.000000   0.000000   0.000004
     H  188   0.000009   0.000002   0.000049   0.000010   0.000335   0.002709
     H  189   0.000001   0.000002   0.000002   0.000003   0.000017   0.000297
     H  190   0.000000   0.000000   0.000000   0.000001   0.000008   0.000004
     H  191   0.000000   0.000000   0.000000   0.000000   0.000000   0.000000
     H  192   0.000000   0.000000   0.000000   0.000000   0.000000   0.000000
     H  193   0.000000   0.000000   0.000000   0.000000   0.000000   0.000000
     H  194   0.000000   0.000000   0.000000   0.000000   0.000000   0.000000
     H  195   0.000000   0.000000   0.000000   0.000000   0.000000   0.000000
     H  196   0.000000   0.000000   0.000000   0.000000   0.000000   0.000000
     H  197   0.000000   0.000000   0.000000   0.000000   0.000000   0.000000
     H  198   0.000000   0.000000   0.000000   0.000000   0.000000   0.000000
     H  199   0.000000   0.000000   0.000000   0.000000   0.000000   0.000000
     H  200   0.000000   0.000000   0.000000   0.000000   0.000000   0.000000
     H  201   0.000000   0.000000   0.000000   0.000000   0.000000   0.000000
     H  202   0.000000   0.000000   0.000000   0.000000   0.000000   0.000000
     H  203   0.000000   0.000000   0.000000   0.000000   0.000000   0.000000
     H  204   0.000000   0.000000   0.000000   0.000000   0.000000   0.000000
     H  205   0.000000   0.000000   0.000000   0.000000   0.000000   0.000000
     H  206   0.000000   0.000000   0.000000   0.000000   0.000000   0.000000
     H  207   0.000000   0.000000   0.000000   0.000000   0.000000   0.000000
     H  208   0.000000   0.000000   0.000000   0.000000   0.000000   0.000000
     H  209   0.000000   0.000000   0.000000   0.000000   0.000000   0.000000
     H  210   0.000000   0.000000   0.000000   0.000000   0.000000   0.000000
     H  211   0.000000   0.000000   0.000000   0.000000   0.000000   0.000000
     H  212   0.000000   0.000000   0.000000   0.000000   0.000000   0.000000
     H  213   0.000000   0.000000   0.000000   0.000000   0.000000   0.000000
     H  214   0.000000   0.000000   0.000000   0.000000   0.000000   0.000000
     H  215   0.000000   0.000000   0.000000   0.000000   0.000000   0.000000
     H  216   0.000000   0.000000   0.000000   0.000000   0.000000   0.000000
     H  217   0.000000   0.000000   0.000000   0.000000   0.000000   0.000000
     H  218   0.000000   0.000000   0.000000   0.000000   0.000000   0.000000
     H  219   0.000000   0.000000   0.000000   0.000000   0.000000   0.000000
     H  220   0.000003   0.000031   0.000486   0.000108   0.003108   0.004266
     H  221   0.000087   0.000064   0.000248   0.000151   0.007284   0.004607
     H  222   0.000000   0.000000   0.000000   0.000000   0.000000   0.000000
     H  223   0.000000   0.000000   0.000000   0.000000   0.000000   0.000000
     H  224   0.000000   0.000000   0.000000   0.000000   0.000000   0.000000
     H  225   0.000000   0.000000   0.000000   0.000000   0.000000   0.000000
     H  226   0.000000   0.000000   0.000000   0.000000   0.000000   0.000000
     H  227   0.000000   0.000000   0.000000   0.000000   0.000000   0.000000
     H  228   0.000000   0.000000   0.000000   0.000000   0.000000   0.000000
     H  229   0.000000   0.000000   0.000000   0.000000   0.000000   0.000000
     H  230   0.000000   0.000000   0.000000   0.000000   0.000000   0.000000
1


                  C  1       C  2       C  3       C  4       C  5       C  6
 ------------------------------------------------------------------------------
     H  231   0.000000   0.000000   0.000000   0.000000   0.000000   0.000000
     H  232   0.000000   0.000000   0.000000   0.000000   0.000000   0.000000
     H  233   0.000000   0.000003   0.000001   0.000000   0.000000   0.000000
     H  234   0.000000   0.000000   0.000000   0.000000   0.000000   0.000000
     H  235   0.000000   0.000000   0.000000   0.000000   0.000000   0.000000
     H  236   0.000000   0.000000   0.000000   0.000000   0.000000   0.000000
     H  237   0.000000   0.000000   0.000000   0.000000   0.000000   0.000000
     H  238   0.000000   0.000000   0.000000   0.000000   0.000000   0.000000
     H  239   0.000000   0.000000   0.000000   0.000000   0.000000   0.000000
     H  240   0.000000   0.000000   0.000000   0.000000   0.000000   0.000000
     H  241   0.000000   0.000000   0.000000   0.000000   0.000000   0.000000
     H  242   0.000000   0.000000   0.000000   0.000000   0.000000   0.000000
     H  243   0.000000   0.000000   0.000000   0.000000   0.000000   0.000000
     H  244   0.000000   0.000000   0.000000   0.000000   0.000000   0.000000
     H  245   0.000000   0.000000   0.000000   0.000000   0.000000   0.000000
     H  246   0.000000   0.000000   0.000000   0.000000   0.000000   0.000000
     H  247   0.000000   0.000000   0.000000   0.000000   0.000000   0.000000
     H  248   0.000000   0.000000   0.000000   0.000000   0.000000   0.000000
     H  249   0.000000   0.000000   0.000000   0.000000   0.000000   0.000000
     H  250   0.000000   0.000000   0.000000   0.000000   0.000000   0.000000
     H  251   0.000000   0.000000   0.000000   0.000000   0.000000   0.000000
     H  252   0.000000   0.000000   0.000000   0.000000   0.000000   0.000000
     H  253   0.000000   0.000000   0.000000   0.000000   0.000000   0.000000
     H  254   0.000000   0.000000   0.000000   0.000000   0.000000   0.000000
     H  255   0.000000   0.000000   0.000000   0.000000   0.000000   0.000000
     H  256   0.000000   0.000000   0.000000   0.000000   0.000000   0.000000
     H  257   0.000000   0.000000   0.000000   0.000000   0.000000   0.000000
     H  258   0.000000   0.000000   0.000000   0.000000   0.000000   0.000000
     H  259   0.000000   0.000000   0.000000   0.000000   0.000000   0.000000
     H  260   0.000007   0.000000   0.000000   0.000000   0.000000   0.000000
     H  261   0.000731   0.000037   0.000001   0.000019   0.000004   0.000000
     H  262   0.000009   0.000003   0.000000   0.000000   0.000000   0.000000
     H  263   0.000000   0.000000   0.000000   0.000000   0.000000   0.000000
     H  264   0.000000   0.000000   0.000000   0.000000   0.000000   0.000000
     H  265   0.000000   0.000000   0.000000   0.000000   0.000000   0.000000
     H  266   0.000000   0.000000   0.000000   0.000000   0.000000   0.000000
     H  267   0.000000   0.000000   0.000000   0.000000   0.000000   0.000000
     H  268   0.000000   0.000000   0.000000   0.000000   0.000000   0.000001
     H  269   0.000000   0.000000   0.000000   0.000000   0.000001   0.000018
     H  270   0.000000   0.000000   0.000000   0.000000   0.000000   0.000000
     H  271   0.000000   0.000000   0.000000   0.000000   0.000000   0.000000
     H  272   0.000000   0.000000   0.000000   0.000000   0.000000   0.000000
     H  273   0.000000   0.000000   0.000000   0.000000   0.000000   0.000000
     H  274   0.000000   0.000000   0.000000   0.000000   0.000000   0.000000
1


                  C  7       C  8       C  9       C 10       C 11       C 12
 ------------------------------------------------------------------------------
     C    7   3.953630
     C    8   0.000068   3.956144
     C    9   0.000953   1.432838   3.956093
     C   10   0.012077   0.004490   1.408058   3.957152
     C   11   0.000174   1.401902   0.005089   0.121847   3.941997
     C   12   0.000617   0.119016   0.005553   1.385344   0.003945   3.938988
     C   13   0.008639   0.004792   0.007092   0.966828   0.000147   0.008115
     C   14   0.002926   0.000133   0.006024   0.005277   0.002189   0.005388
     C   15   0.000004   0.000000   0.000002   0.000020   0.000001   0.000003
     C   16   0.000015   0.000001   0.000005   0.000028   0.000001   0.000002
     C   17   0.000003   0.000000   0.000001   0.000017   0.000001   0.000002
     C   18   0.000047   0.000004   0.000019   0.000256   0.000005   0.000020
     C   19   0.000073   0.000002   0.000036   0.000186   0.000016   0.000046
     C   20   0.000037   0.000003   0.000036   0.000041   0.000013   0.000037
     C   21   0.000000   0.000000   0.000000   0.000000   0.000000   0.000000
     C   22   0.000000   0.000000   0.000000   0.000001   0.000000   0.000000
     C   23   0.001451   0.000083   0.000706   0.010082   0.000349   0.000888
     C   24   0.000064   0.000003   0.000078   0.000179   0.000038   0.000077
     C   25   0.000000   0.000000   0.000000   0.000000   0.000000   0.000000
     C   26   0.000000   0.000000   0.000000   0.000000   0.000000   0.000000
     C   27   0.000000   0.000000   0.000000   0.000000   0.000000   0.000000
     C   28   0.000000   0.000000   0.000000   0.000000   0.000000   0.000000
     C   29   0.000000   0.000000   0.000000   0.000000   0.000000   0.000000
     C   30   0.000000   0.000000   0.000000   0.000000   0.000000   0.000000
     C   31   0.000001   0.000000   0.000000   0.000001   0.000000   0.000000
     C   32   0.000000   0.000000   0.000000   0.000000   0.000000   0.000000
     C   33   0.000000   0.000000   0.000000   0.000000   0.000000   0.000000
     C   34   0.000000   0.000000   0.000000   0.000000   0.000000   0.000000
     C   35   0.000000   0.000000   0.000000   0.000000   0.000000   0.000000
     C   36   0.000000   0.000000   0.000000   0.000000   0.000000   0.000000
     C   37   0.000000   0.000000   0.000000   0.000000   0.000000   0.000000
     C   38   0.000000   0.000000   0.000000   0.000000   0.000000   0.000000
     C   39   0.000000   0.000000   0.000000   0.000000   0.000000   0.000000
     C   40   0.000000   0.000000   0.000000   0.000000   0.000000   0.000000
     C   41   0.000000   0.000000   0.000000   0.000000   0.000000   0.000000
     C   42   0.000000   0.000000   0.000000   0.000000   0.000000   0.000000
     C   43   0.000000   0.000000   0.000000   0.000000   0.000000   0.000000
     C   44   0.000000   0.000000   0.000000   0.000000   0.000000   0.000000
     C   45   0.000000   0.000000   0.000000   0.000000   0.000000   0.000000
     C   46   0.000000   0.000000   0.000000   0.000000   0.000000   0.000000
     C   47   0.000000   0.000000   0.000000   0.000000   0.000000   0.000000
     C   48   0.000000   0.000000   0.000000   0.000000   0.000000   0.000000
     C   49   0.000000   0.000000   0.000000   0.000000   0.000000   0.000000
     C   50   0.000000   0.000000   0.000000   0.000000   0.000000   0.000000
     C   51   0.000000   0.000000   0.000000   0.000000   0.000000   0.000000
     C   52   0.000000   0.000000   0.000000   0.000000   0.000000   0.000000
1


                  C  7       C  8       C  9       C 10       C 11       C 12
 ------------------------------------------------------------------------------
     C   53   0.000000   0.000000   0.000000   0.000000   0.000000   0.000000
     C   54   0.000000   0.000000   0.000000   0.000000   0.000000   0.000000
     C   55   0.000000   0.000000   0.000000   0.000000   0.000000   0.000000
     C   56   0.000000   0.000000   0.000000   0.000000   0.000000   0.000000
     C   57   0.000000   0.000000   0.000000   0.000000   0.000000   0.000000
     C   58   0.000000   0.000000   0.000000   0.000000   0.000000   0.000000
     C   59   0.000000   0.000000   0.000000   0.000000   0.000000   0.000000
     C   60   0.000000   0.000000   0.000000   0.000000   0.000000   0.000000
     C   61   0.000000   0.000000   0.000000   0.000000   0.000000   0.000000
     C   62   0.000000   0.000000   0.000000   0.000000   0.000000   0.000000
     C   63   0.000000   0.000000   0.000000   0.000000   0.000000   0.000000
     C   64   0.000000   0.000000   0.000000   0.000000   0.000000   0.000000
     C   65   0.000000   0.000000   0.000000   0.000000   0.000000   0.000000
     C   66   0.000000   0.000000   0.000000   0.000000   0.000000   0.000000
     C   67   0.000000   0.000000   0.000000   0.000000   0.000000   0.000000
     C   68   0.000000   0.000011   0.000004   0.000000   0.000318   0.000006
     C   69   0.000000   0.000004   0.000001   0.000000   0.000132   0.000002
     C   70   0.000000   0.000000   0.000000   0.000000   0.000001   0.000000
     C   71   0.000000   0.000252   0.000087   0.000003   0.011818   0.000159
     C   72   0.000000   0.000004   0.000001   0.000000   0.000132   0.000002
     C   73   0.000000   0.000000   0.000000   0.000000   0.000004   0.000000
     C   74   0.000000   0.000000   0.000000   0.000000   0.000007   0.000000
     C   75   0.000000   0.000000   0.000000   0.000000   0.000000   0.000000
     C   76   0.000000   0.000000   0.000000   0.000000   0.000000   0.000000
     C   77   0.000000   0.000000   0.000000   0.000000   0.000000   0.000000
     C   78   0.000000   0.000000   0.000000   0.000000   0.000000   0.000000
     C   79   0.000000   0.000000   0.000000   0.000000   0.000000   0.000000
     C   80   0.000000   0.000000   0.000000   0.000000   0.000000   0.000000
     C   81   0.000000   0.000000   0.000000   0.000000   0.000000   0.000000
     C   82   0.000000   0.000000   0.000000   0.000000   0.000000   0.000000
     C   83   0.000000   0.000000   0.000000   0.000000   0.000000   0.000000
     C   84   0.000000   0.000000   0.000000   0.000000   0.000000   0.000000
     C   85   0.000000   0.000000   0.000000   0.000000   0.000000   0.000000
     C   86   0.000000   0.000000   0.000000   0.000000   0.000000   0.000000
     C   87   0.000000   0.000000   0.000000   0.000000   0.000000   0.000000
     C   88   0.000000   0.000000   0.000000   0.000000   0.000000   0.000000
     C   89   0.000000   0.000000   0.000000   0.000000   0.000000   0.000000
     C   90   0.000000   0.000000   0.000000   0.000000   0.000000   0.000000
     C   91   0.000001   0.000000   0.000001   0.000013   0.000000   0.000001
     C   92   0.000000   0.000000   0.000000   0.000000   0.000000   0.000000
     C   93   0.000000   0.000000   0.000000   0.000000   0.000000   0.000000
     C   94   0.000000   0.000000   0.000000   0.000000   0.000000   0.000000
     C   95   0.000000   0.000000   0.000000   0.000000   0.000000   0.000000
     C   96   0.000000   0.000000   0.000000   0.000000   0.000000   0.000000
     C   97   0.000000   0.000000   0.000000   0.000000   0.000000   0.000000
     C   98   0.000000   0.000000   0.000000   0.000000   0.000000   0.000000
     C   99   0.000000   0.000000   0.000000   0.000000   0.000000   0.000000
1


                  C  7       C  8       C  9       C 10       C 11       C 12
 ------------------------------------------------------------------------------
     C  100   0.000000   0.000000   0.000000   0.000000   0.000000   0.000000
     C  101   0.000000   0.000000   0.000000   0.000000   0.000000   0.000000
     C  102   0.000000   0.000000   0.000000   0.000000   0.000000   0.000000
     C  103   0.000000   0.000000   0.000000   0.000000   0.000000   0.000000
     C  104   0.000000   0.000000   0.000000   0.000000   0.000000   0.000000
     C  105   0.000000   0.000000   0.000000   0.000000   0.000000   0.000000
     C  106   0.000000   0.000000   0.000000   0.000000   0.000000   0.000000
     C  107   0.000000   0.000000   0.000000   0.000000   0.000000   0.000000
     C  108   0.000000   0.000000   0.000000   0.000000   0.000000   0.000000
     C  109   0.000000   0.000000   0.000000   0.000000   0.000000   0.000000
     C  110   0.000000   0.000000   0.000000   0.000000   0.000000   0.000000
     C  111   0.000000   0.000000   0.000000   0.000000   0.000000   0.000000
     C  112   0.000000   0.000000   0.000000   0.000000   0.000000   0.000000
     C  113   0.000000   0.000000   0.000000   0.000000   0.000000   0.000000
     C  114   0.000000   0.000000   0.000000   0.000000   0.000000   0.000000
     C  115   0.000000   0.000000   0.000000   0.000000   0.000000   0.000000
     C  116   0.000000   0.000000   0.000000   0.000000   0.000000   0.000000
     C  117   0.000000   0.000000   0.000000   0.000000   0.000000   0.000000
     C  118   0.000000   0.000000   0.000000   0.000000   0.000000   0.000000
     C  119   0.000000   0.000000   0.000000   0.000000   0.000000   0.000000
     C  120   0.000000   0.000000   0.000000   0.000000   0.000000   0.000000
     C  121   0.000000   0.000000   0.000000   0.000000   0.000000   0.000000
     C  122   0.000000   0.000000   0.000000   0.000000   0.000000   0.000000
     C  123   0.000000   0.000000   0.000000   0.000000   0.000000   0.000000
     C  124   0.000000   0.000000   0.000000   0.000000   0.000000   0.000000
     C  125   0.000000   0.000000   0.000000   0.000000   0.000000   0.000000
     C  126   0.000000   0.000000   0.000000   0.000000   0.000000   0.000000
     C  127   0.000000   0.000000   0.000000   0.000000   0.000000   0.000000
     C  128   0.000000   0.000000   0.000000   0.000000   0.000000   0.000000
     C  129   0.000000   0.000000   0.000000   0.000000   0.000000   0.000000
     C  130   0.000000   0.000000   0.000000   0.000000   0.000000   0.000000
     C  131   0.000000   0.000000   0.000000   0.000000   0.000000   0.000000
     C  132   0.000000   0.000000   0.000000   0.000000   0.000000   0.000000
     C  133   0.000000   0.000000   0.000000   0.000000   0.000000   0.000000
     C  134   0.000000   0.000000   0.000000   0.000000   0.000000   0.000000
     C  135   0.000003   0.000000   0.000000   0.000000   0.000000   0.000000
     C  136   0.000000   0.000000   0.000000   0.000000   0.000000   0.000000
     C  137   0.000000   0.000000   0.000000   0.000000   0.000000   0.000000
     C  138   0.000000   0.000000   0.000000   0.000000   0.000000   0.000000
     C  139   0.000000   0.000000   0.000000   0.000000   0.000000   0.000000
     C  140   0.000000   0.000000   0.000000   0.000000   0.000000   0.000000
     C  141   0.000000   0.000000   0.000000   0.000000   0.000000   0.000000
     C  142   0.000000   0.000000   0.000000   0.000000   0.000000   0.000000
     C  143   0.000000   0.000000   0.000000   0.000001   0.000000   0.000000
     C  144   0.000000   0.000000   0.000002   0.000008   0.000001   0.000002
     C  145   0.000000   0.000000   0.000000   0.000000   0.000000   0.000000
     C  146   0.000000   0.000000   0.000000   0.000002   0.000000   0.000000
1


                  C  7       C  8       C  9       C 10       C 11       C 12
 ------------------------------------------------------------------------------
     C  147   0.000005   0.000001   0.000004   0.000072   0.000003   0.000005
     C  148   0.000000   0.000000   0.000001   0.000004   0.000000   0.000001
     C  149   0.000065   0.000000   0.000002   0.000039   0.000001   0.000003
     C  150   0.000119   0.000000   0.000002   0.000015   0.000001   0.000002
     C  151   0.009417   0.000001   0.000004   0.000039   0.000001   0.000003
     C  152   0.000009   0.000000   0.000000   0.000001   0.000000   0.000000
     C  153   0.000133   0.000000   0.000000   0.000000   0.000000   0.000000
     C  154   0.000112   0.000007   0.000036   0.000655   0.000019   0.000044
     C  155   0.000012   0.000002   0.000034   0.000214   0.000020   0.000041
     C  156   0.000000   0.000000   0.000000   0.000000   0.000000   0.000000
     C  157   0.000000   0.000000   0.000000   0.000000   0.000000   0.000000
     C  158   0.000000   0.000000   0.000000   0.000000   0.000000   0.000000
     C  159   0.000002   0.000000   0.000000   0.000000   0.000000   0.000000
     C  160   0.000000   0.000000   0.000000   0.000000   0.000000   0.000000
     C  161   0.000000   0.000000   0.000000   0.000000   0.000000   0.000000
     C  162   0.000000   0.000000   0.000000   0.000000   0.000000   0.000000
     N  163   0.015433   0.000001   0.000010   0.000014   0.000001   0.000042
     N  164   0.000165   0.014317   0.106136   0.015235   1.432731   1.440368
     N  165   0.000000   0.000000   0.000000   0.000000   0.000000   0.000000
     N  166   0.000000   0.000000   0.000000   0.000000   0.000000   0.000000
     N  167   0.000000   0.000000   0.000000   0.000000   0.000000   0.000000
     N  168   0.000000   0.000000   0.000000   0.000000   0.000000   0.000000
     N  169   0.000000   0.000000   0.000000   0.000000   0.000000   0.000000
     N  170   0.000000   0.000000   0.000000   0.000000   0.000000   0.000000
     N  171   0.000000   0.000006   0.000002   0.000000   0.000152   0.000003
     N  172   0.000000   0.000000   0.000000   0.000000   0.000000   0.000000
     N  173   0.000000   0.000000   0.000000   0.000000   0.000000   0.000000
     N  174   0.000000   0.000000   0.000000   0.000000   0.000000   0.000000
     N  175   0.000000   0.000000   0.000000   0.000000   0.000000   0.000000
     N  176   0.000000   0.000000   0.000000   0.000000   0.000000   0.000000
     N  177   0.000000   0.000000   0.000000   0.000000   0.000000   0.000000
     N  178   0.000000   0.000000   0.000000   0.000000   0.000000   0.000000
     N  179   0.000000   0.000000   0.000000   0.000000   0.000000   0.000000
     N  180   0.000000   0.000000   0.000000   0.000001   0.000000   0.000000
     N  181   0.000090   0.000000   0.000001   0.000020   0.000001   0.000002
     N  182   0.000000   0.000000   0.000000   0.000000   0.000000   0.000000
     H  183   0.000177   0.000001   0.000010   0.000004   0.000000   0.000000
     H  184   0.000015   0.000000   0.000000   0.000000   0.000000   0.000000
     H  185   0.000336   0.005023   0.961567   0.005488   0.004945   0.004428
     H  186   0.000016   0.963737   0.004799   0.004949   0.004802   0.000087
     H  187   0.000002   0.009016   0.004518   0.000063   0.940912   0.008462
     H  188   0.010520   0.000266   0.003643   0.001724   0.000094   0.001292
     H  189   0.000388   0.000015   0.000567   0.000462   0.000019   0.000025
     H  190   0.000020   0.000081   0.003983   0.009559   0.008396   0.949911
     H  191   0.000000   0.000000   0.000000   0.000000   0.000000   0.000000
     H  192   0.000000   0.000000   0.000000   0.000000   0.000000   0.000000
     H  193   0.000000   0.000000   0.000000   0.000000   0.000000   0.000000
1


                  C  7       C  8       C  9       C 10       C 11       C 12
 ------------------------------------------------------------------------------
     H  194   0.000000   0.000000   0.000000   0.000000   0.000000   0.000000
     H  195   0.000000   0.000000   0.000000   0.000000   0.000000   0.000000
     H  196   0.000000   0.000000   0.000000   0.000000   0.000000   0.000000
     H  197   0.000000   0.000000   0.000000   0.000000   0.000000   0.000000
     H  198   0.000000   0.000000   0.000000   0.000000   0.000000   0.000000
     H  199   0.000000   0.000000   0.000000   0.000000   0.000000   0.000000
     H  200   0.000000   0.000000   0.000000   0.000000   0.000000   0.000000
     H  201   0.000000   0.000000   0.000000   0.000000   0.000000   0.000000
     H  202   0.000000   0.000000   0.000000   0.000000   0.000000   0.000000
     H  203   0.000000   0.000000   0.000000   0.000000   0.000000   0.000000
     H  204   0.000000   0.000000   0.000000   0.000000   0.000000   0.000000
     H  205   0.000000   0.000000   0.000000   0.000000   0.000000   0.000000
     H  206   0.000000   0.000000   0.000000   0.000000   0.000000   0.000000
     H  207   0.000000   0.000000   0.000000   0.000000   0.000000   0.000000
     H  208   0.000000   0.000000   0.000000   0.000000   0.000000   0.000000
     H  209   0.000000   0.000000   0.000000   0.000000   0.000000   0.000000
     H  210   0.000000   0.000000   0.000000   0.000000   0.000000   0.000000
     H  211   0.000000   0.000000   0.000000   0.000000   0.000000   0.000000
     H  212   0.000000   0.000000   0.000000   0.000000   0.000000   0.000000
     H  213   0.000000   0.000000   0.000000   0.000000   0.000000   0.000000
     H  214   0.000000   0.000000   0.000000   0.000000   0.000000   0.000000
     H  215   0.000000   0.000000   0.000000   0.000000   0.000000   0.000000
     H  216   0.000000   0.000000   0.000000   0.000000   0.000000   0.000000
     H  217   0.000000   0.000000   0.000000   0.000000   0.000000   0.000000
     H  218   0.000000   0.000000   0.000000   0.000000   0.000000   0.000000
     H  219   0.000000   0.000000   0.000000   0.000000   0.000000   0.000000
     H  220   0.969438   0.000001   0.000053   0.000155   0.000024   0.000090
     H  221   0.956543   0.000000   0.000033   0.000047   0.000009   0.000038
     H  222   0.000000   0.000000   0.000000   0.000000   0.000006   0.000000
     H  223   0.000000   0.000016   0.000001   0.000000   0.000285   0.000004
     H  224   0.000000   0.000000   0.000000   0.000000   0.000000   0.000000
     H  225   0.000000   0.000000   0.000000   0.000000   0.000000   0.000000
     H  226   0.000000   0.000000   0.000000   0.000000   0.000000   0.000000
     H  227   0.000000   0.000000   0.000000   0.000000   0.000000   0.000000
     H  228   0.000000   0.000000   0.000000   0.000000   0.000000   0.000000
     H  229   0.000000   0.000000   0.000000   0.000000   0.000000   0.000000
     H  230   0.000000   0.000000   0.000000   0.000000   0.000000   0.000000
     H  231   0.000000   0.000000   0.000000   0.000000   0.000000   0.000000
     H  232   0.000000   0.000000   0.000000   0.000000   0.000000   0.000000
     H  233   0.000000   0.000000   0.000000   0.000000   0.000000   0.000000
     H  234   0.000000   0.000000   0.000000   0.000000   0.000000   0.000000
     H  235   0.000000   0.000000   0.000000   0.000000   0.000000   0.000000
     H  236   0.000000   0.000000   0.000000   0.000000   0.000000   0.000000
     H  237   0.000000   0.000000   0.000000   0.000000   0.000000   0.000000
     H  238   0.000000   0.000000   0.000000   0.000000   0.000000   0.000000
     H  239   0.000000   0.000000   0.000000   0.000000   0.000000   0.000000
     H  240   0.000000   0.000000   0.000000   0.000000   0.000000   0.000000
1


                  C  7       C  8       C  9       C 10       C 11       C 12
 ------------------------------------------------------------------------------
     H  241   0.000000   0.000000   0.000000   0.000000   0.000000   0.000000
     H  242   0.000000   0.000000   0.000000   0.000000   0.000000   0.000000
     H  243   0.000000   0.000000   0.000000   0.000000   0.000000   0.000000
     H  244   0.000000   0.000000   0.000000   0.000000   0.000000   0.000000
     H  245   0.000000   0.000000   0.000000   0.000000   0.000000   0.000000
     H  246   0.000000   0.000000   0.000000   0.000000   0.000000   0.000000
     H  247   0.000000   0.000000   0.000000   0.000000   0.000000   0.000000
     H  248   0.000000   0.000000   0.000000   0.000000   0.000000   0.000000
     H  249   0.000000   0.000000   0.000000   0.000000   0.000000   0.000000
     H  250   0.000000   0.000000   0.000000   0.000000   0.000000   0.000000
     H  251   0.000000   0.000000   0.000000   0.000000   0.000000   0.000000
     H  252   0.000000   0.000000   0.000000   0.000000   0.000000   0.000000
     H  253   0.000000   0.000000   0.000000   0.000000   0.000000   0.000000
     H  254   0.000000   0.000000   0.000000   0.000000   0.000000   0.000000
     H  255   0.000000   0.000000   0.000000   0.000000   0.000000   0.000000
     H  256   0.000000   0.000000   0.000000   0.000000   0.000000   0.000000
     H  257   0.000000   0.000000   0.000000   0.000000   0.000000   0.000000
     H  258   0.000000   0.000000   0.000000   0.000000   0.000000   0.000000
     H  259   0.000000   0.000000   0.000000   0.000000   0.000000   0.000000
     H  260   0.000000   0.000000   0.000000   0.000000   0.000000   0.000000
     H  261   0.000000   0.000000   0.000000   0.000000   0.000000   0.000000
     H  262   0.000000   0.000000   0.000000   0.000000   0.000000   0.000000
     H  263   0.000000   0.000000   0.000000   0.000000   0.000000   0.000000
     H  264   0.000000   0.000000   0.000000   0.000000   0.000000   0.000000
     H  265   0.000000   0.000000   0.000000   0.000000   0.000000   0.000000
     H  266   0.000000   0.000000   0.000000   0.000000   0.000000   0.000000
     H  267   0.000008   0.000000   0.000000   0.000000   0.000000   0.000000
     H  268   0.000016   0.000000   0.000000   0.000000   0.000000   0.000000
     H  269   0.000152   0.000000   0.000001   0.000000   0.000000   0.000000
     H  270   0.000000   0.000000   0.000000   0.000000   0.000000   0.000000
     H  271   0.000000   0.000000   0.000000   0.000000   0.000000   0.000000
     H  272   0.000000   0.000000   0.000000   0.000000   0.000000   0.000000
     H  273   0.000000   0.000000   0.000000   0.000000   0.000000   0.000000
     H  274   0.000000   0.000000   0.000000   0.000000   0.000000   0.000000
1


                  C 13       C 14       C 15       C 16       C 17       C 18
 ------------------------------------------------------------------------------
     C   13   3.955270
     C   14   0.983106   3.945750
     C   15   0.000033   0.001199   3.924847
     C   16   0.000192   0.003409   1.354618   3.947497
     C   17   0.000023   0.000944   0.017045   1.377890   3.923497
     C   18   0.000696   0.020480   1.426957   0.015640   0.101520   3.915972
     C   19   0.001188   0.018319   0.103733   0.016119   1.404811   0.950801
     C   20   0.003472   0.006539   0.026473   0.120999   0.026182   1.351915
     C   21   0.000002   0.000006   0.007388   1.004776   0.007449   0.004770
     C   22   0.000002   0.000060   0.005033   0.008183   0.005428   0.000339
     C   23   0.006178   1.833634   0.000264   0.001021   0.000304   0.021293
     C   24   0.006067   0.005471   0.000115   0.002045   0.000168   0.004903
     C   25   0.000000   0.000000   0.000044   0.000039   0.000826   0.000015
     C   26   0.000000   0.000005   0.000472   0.000025   0.001112   0.000021
     C   27   0.000000   0.000000   0.000045   0.000044   0.000460   0.000010
     C   28   0.000000   0.000000   0.000010   0.000006   0.000200   0.000004
     C   29   0.000000   0.000000   0.000002   0.000001   0.000009   0.000000
     C   30   0.000000   0.000001   0.000089   0.003529   0.000573   0.000056
     C   31   0.000015   0.000196   0.020873   0.006101   0.021392   0.000490
     C   32   0.000000   0.000000   0.000001   0.000006   0.000000   0.000000
     C   33   0.000000   0.000000   0.000002   0.000017   0.000004   0.000000
     C   34   0.000000   0.000000   0.000003   0.000023   0.000005   0.000001
     C   35   0.000000   0.000000   0.000001   0.000005   0.000002   0.000000
     C   36   0.000000   0.000000   0.000004   0.000027   0.000004   0.000000
     C   37   0.000000   0.000000   0.000059   0.000013   0.000049   0.000005
     C   38   0.000000   0.000000   0.000004   0.000037   0.000013   0.000001
     C   39   0.000000   0.000000   0.000001   0.000000   0.000001   0.000000
     C   40   0.000000   0.000000   0.000000   0.000000   0.000000   0.000000
     C   41   0.000000   0.000000   0.000000   0.000000   0.000000   0.000000
     C   42   0.000000   0.000000   0.000000   0.000000   0.000002   0.000000
     C   43   0.000000   0.000000   0.000000   0.000000   0.000000   0.000000
     C   44   0.000000   0.000000   0.000000   0.000001   0.000001   0.000000
     C   45   0.000000   0.000000   0.000002   0.000001   0.000002   0.000000
     C   46   0.000000   0.000000   0.000000   0.000000   0.000000   0.000000
     C   47   0.000000   0.000000   0.000000   0.000000   0.000000   0.000000
     C   48   0.000000   0.000000   0.000000   0.000000   0.000000   0.000000
     C   49   0.000000   0.000000   0.000000   0.000000   0.000000   0.000000
     C   50   0.000000   0.000000   0.000000   0.000000   0.000000   0.000000
     C   51   0.000000   0.000000   0.000000   0.000000   0.000000   0.000000
     C   52   0.000000   0.000000   0.000000   0.000001   0.000000   0.000000
     C   53   0.000000   0.000000   0.000000   0.000000   0.000000   0.000000
     C   54   0.000000   0.000000   0.000000   0.000000   0.000000   0.000000
     C   55   0.000000   0.000000   0.000000   0.000000   0.000000   0.000000
     C   56   0.000000   0.000000   0.000000   0.000000   0.000000   0.000000
     C   57   0.000000   0.000000   0.000000   0.000000   0.000000   0.000000
     C   58   0.000000   0.000000   0.000000   0.000000   0.000000   0.000000
1


                  C 13       C 14       C 15       C 16       C 17       C 18
 ------------------------------------------------------------------------------
     C   59   0.000000   0.000000   0.000000   0.000000   0.000000   0.000000
     C   60   0.000000   0.000000   0.000000   0.000000   0.000000   0.000000
     C   61   0.000000   0.000000   0.000000   0.000000   0.000000   0.000000
     C   62   0.000000   0.000000   0.000000   0.000000   0.000000   0.000000
     C   63   0.000000   0.000000   0.000000   0.000000   0.000000   0.000000
     C   64   0.000000   0.000000   0.000000   0.000000   0.000000   0.000000
     C   65   0.000000   0.000000   0.000000   0.000000   0.000000   0.000000
     C   66   0.000000   0.000000   0.000000   0.000000   0.000000   0.000000
     C   67   0.000000   0.000000   0.000000   0.000000   0.000000   0.000000
     C   68   0.000000   0.000000   0.000000   0.000000   0.000000   0.000000
     C   69   0.000000   0.000000   0.000000   0.000000   0.000000   0.000000
     C   70   0.000000   0.000000   0.000000   0.000000   0.000000   0.000000
     C   71   0.000003   0.000000   0.000000   0.000000   0.000000   0.000000
     C   72   0.000000   0.000000   0.000000   0.000000   0.000000   0.000000
     C   73   0.000000   0.000001   0.000000   0.000000   0.000000   0.000000
     C   74   0.000000   0.000001   0.000000   0.000000   0.000000   0.000000
     C   75   0.000000   0.000000   0.000000   0.000000   0.000000   0.000000
     C   76   0.000000   0.000000   0.000000   0.000000   0.000000   0.000000
     C   77   0.000000   0.000001   0.000000   0.000000   0.000000   0.000000
     C   78   0.000000   0.000000   0.000000   0.000000   0.000000   0.000000
     C   79   0.000000   0.000000   0.000000   0.000000   0.000000   0.000000
     C   80   0.000000   0.000003   0.000000   0.000000   0.000000   0.000000
     C   81   0.000001   0.000039   0.000001   0.000000   0.000000   0.000001
     C   82   0.000000   0.000000   0.000001   0.000002   0.000000   0.000000
     C   83   0.000000   0.000000   0.000003   0.000023   0.000003   0.000000
     C   84   0.000000   0.000000   0.000000   0.000001   0.000000   0.000000
     C   85   0.000000   0.000001   0.000000   0.000001   0.000000   0.000000
     C   86   0.000000   0.000000   0.000000   0.000001   0.000000   0.000000
     C   87   0.000000   0.000021   0.000000   0.000000   0.000000   0.000000
     C   88   0.000000   0.000000   0.000000   0.000003   0.000001   0.000000
     C   89   0.000000   0.000002   0.000088   0.000966   0.000103   0.000013
     C   90   0.000001   0.000003   0.000001   0.000000   0.000000   0.000000
     C   91   0.000010   0.001036   0.000035   0.000006   0.000001   0.000018
     C   92   0.000000   0.000000   0.000000   0.000000   0.000000   0.000000
     C   93   0.000000   0.000000   0.000000   0.000000   0.000000   0.000000
     C   94   0.000000   0.000000   0.000000   0.000000   0.000000   0.000000
     C   95   0.000000   0.000000   0.000000   0.000000   0.000000   0.000000
     C   96   0.000000   0.000000   0.000000   0.000000   0.000000   0.000000
     C   97   0.000000   0.000000   0.000000   0.000003   0.000000   0.000000
     C   98   0.000000   0.000000   0.000001   0.000014   0.000002   0.000000
     C   99   0.000000   0.000000   0.000000   0.000000   0.000000   0.000000
     C  100   0.000000   0.000000   0.000000   0.000000   0.000000   0.000000
     C  101   0.000000   0.000000   0.000000   0.000000   0.000000   0.000000
     C  102   0.000000   0.000000   0.000000   0.000000   0.000000   0.000000
     C  103   0.000000   0.000000   0.000001   0.000000   0.000000   0.000000
     C  104   0.000000   0.000000   0.000000   0.000000   0.000000   0.000000
     C  105   0.000000   0.000000   0.000000   0.000000   0.000000   0.000000
1


                  C 13       C 14       C 15       C 16       C 17       C 18
 ------------------------------------------------------------------------------
     C  106   0.000000   0.000000   0.000000   0.000000   0.000003   0.000000
     C  107   0.000000   0.000000   0.000000   0.000000   0.000000   0.000000
     C  108   0.000000   0.000000   0.000000   0.000000   0.000000   0.000000
     C  109   0.000000   0.000000   0.000000   0.000001   0.000027   0.000001
     C  110   0.000000   0.000000   0.000000   0.000000   0.000001   0.000000
     C  111   0.000000   0.000000   0.000000   0.000000   0.000000   0.000000
     C  112   0.000000   0.000000   0.000000   0.000000   0.000000   0.000000
     C  113   0.000000   0.000000   0.000000   0.000000   0.000000   0.000000
     C  114   0.000000   0.000000   0.000000   0.000000   0.000000   0.000000
     C  115   0.000000   0.000000   0.000000   0.000000   0.000000   0.000000
     C  116   0.000000   0.000000   0.000000   0.000000   0.000000   0.000000
     C  117   0.000000   0.000000   0.000000   0.000000   0.000000   0.000000
     C  118   0.000000   0.000000   0.000000   0.000000   0.000000   0.000000
     C  119   0.000000   0.000000   0.000000   0.000000   0.000000   0.000000
     C  120   0.000000   0.000000   0.000000   0.000000   0.000000   0.000000
     C  121   0.000000   0.000000   0.000000   0.000000   0.000000   0.000000
     C  122   0.000000   0.000000   0.000000   0.000000   0.000000   0.000000
     C  123   0.000000   0.000000   0.000000   0.000000   0.000000   0.000000
     C  124   0.000000   0.000000   0.000000   0.000000   0.000000   0.000000
     C  125   0.000000   0.000000   0.000000   0.000000   0.000000   0.000000
     C  126   0.000000   0.000000   0.000000   0.000000   0.000000   0.000000
     C  127   0.000000   0.000000   0.000000   0.000000   0.000000   0.000000
     C  128   0.000000   0.000000   0.000000   0.000000   0.000000   0.000000
     C  129   0.000000   0.000000   0.000000   0.000000   0.000000   0.000000
     C  130   0.000000   0.000000   0.000000   0.000000   0.000000   0.000000
     C  131   0.000000   0.000000   0.000000   0.000000   0.000000   0.000000
     C  132   0.000000   0.000000   0.000000   0.000000   0.000000   0.000000
     C  133   0.000000   0.000000   0.000000   0.000000   0.000000   0.000000
     C  134   0.000000   0.000000   0.000000   0.000000   0.000000   0.000000
     C  135   0.000000   0.000000   0.000000   0.000001   0.000000   0.000000
     C  136   0.000000   0.000000   0.000001   0.000004   0.000002   0.000000
     C  137   0.000000   0.000000   0.000001   0.000007   0.000001   0.000000
     C  138   0.000000   0.000000   0.000001   0.000004   0.000001   0.000000
     C  139   0.000000   0.000000   0.000014   0.000100   0.000027   0.000002
     C  140   0.000000   0.000002   0.000079   0.000262   0.000111   0.000005
     C  141   0.000000   0.000012   0.000661   0.008379   0.000883   0.000093
     C  142   0.000001   0.000007   0.000000   0.000000   0.000000   0.000000
     C  143   0.000003   0.000095   0.000000   0.000000   0.000000   0.000002
     C  144   0.000033   0.000286   0.000001   0.000001   0.000000   0.000003
     C  145   0.000001   0.000017   0.000000   0.000000   0.000000   0.000000
     C  146   0.000000   0.000145   0.000000   0.000001   0.000000   0.000002
     C  147   0.000047   0.005855   0.000004   0.000030   0.000001   0.000122
     C  148   0.000017   0.000121   0.000001   0.000004   0.000000   0.000006
     C  149   0.000012   0.003054   0.000001   0.000015   0.000002   0.000036
     C  150   0.000026   0.000696   0.000001   0.000002   0.000000   0.000015
     C  151   0.000069   0.003634   0.000001   0.000016   0.000003   0.000036
     C  152   0.000001   0.000066   0.000000   0.000000   0.000000   0.000001
1


                  C 13       C 14       C 15       C 16       C 17       C 18
 ------------------------------------------------------------------------------
     C  153   0.000004   0.000046   0.000000   0.000000   0.000000   0.000000
     C  154   0.000323   0.054368   0.000020   0.000305   0.000041   0.000730
     C  155   0.000781   0.010068   0.000007   0.000036   0.000005   0.000113
     C  156   0.000000   0.000005   0.000000   0.000000   0.000000   0.000000
     C  157   0.000000   0.000001   0.000000   0.000000   0.000000   0.000000
     C  158   0.000000   0.000001   0.000000   0.000000   0.000000   0.000000
     C  159   0.000000   0.000009   0.000000   0.000000   0.000000   0.000000
     C  160   0.000000   0.000000   0.000000   0.000000   0.000000   0.000000
     C  161   0.000000   0.000000   0.000000   0.000000   0.000000   0.000000
     C  162   0.000000   0.000000   0.000000   0.000000   0.000000   0.000000
     N  163   0.002981   0.000083   0.000000   0.000001   0.000000   0.000002
     N  164   0.005614   0.000227   0.000000   0.000000   0.000000   0.000005
     N  165   0.000000   0.000000   0.000006   0.000005   0.000023   0.000001
     N  166   0.000000   0.000000   0.000001   0.000014   0.000000   0.000000
     N  167   0.000000   0.000000   0.000000   0.000000   0.000000   0.000000
     N  168   0.000000   0.000000   0.000000   0.000000   0.000000   0.000000
     N  169   0.000000   0.000000   0.000000   0.000000   0.000000   0.000000
     N  170   0.000000   0.000000   0.000000   0.000000   0.000000   0.000000
     N  171   0.000000   0.000000   0.000000   0.000000   0.000000   0.000000
     N  172   0.000000   0.000000   0.000000   0.000000   0.000000   0.000000
     N  173   0.000000   0.000000   0.000000   0.000000   0.000000   0.000000
     N  174   0.000000   0.000000   0.000000   0.000000   0.000000   0.000000
     N  175   0.000000   0.000000   0.000000   0.000000   0.000001   0.000000
     N  176   0.000000   0.000000   0.000000   0.000000   0.000000   0.000000
     N  177   0.000000   0.000000   0.000000   0.000000   0.000000   0.000000
     N  178   0.000000   0.000000   0.000000   0.000000   0.000000   0.000000
     N  179   0.000000   0.000000   0.000002   0.000018   0.000003   0.000000
     N  180   0.000001   0.000036   0.000000   0.000000   0.000000   0.000000
     N  181   0.000007   0.001528   0.000001   0.000008   0.000001   0.000018
     N  182   0.000000   0.000003   0.000000   0.000000   0.000000   0.000000
     H  183   0.000027   0.000010   0.000000   0.000000   0.000000   0.000000
     H  184   0.000004   0.000001   0.000000   0.000000   0.000000   0.000000
     H  185   0.001870   0.000089   0.000000   0.000000   0.000000   0.000001
     H  186   0.000385   0.000001   0.000000   0.000000   0.000000   0.000001
     H  187   0.000137   0.000004   0.000000   0.000000   0.000000   0.000000
     H  188   0.953101   0.001893   0.000013   0.000015   0.000004   0.000045
     H  189   0.006124   0.956230   0.000004   0.000086   0.000003   0.000538
     H  190   0.001079   0.000004   0.000000   0.000000   0.000000   0.000002
     H  191   0.000002   0.000005   0.954502   0.007721   0.003645   0.005294
     H  192   0.000000   0.000001   0.000574   0.000172   0.000027   0.000012
     H  193   0.000002   0.000002   0.003738   0.007292   0.951291   0.008183
     H  194   0.000000   0.000000   0.000001   0.000000   0.000026   0.000000
     H  195   0.000000   0.000003   0.000166   0.000625   0.000632   0.000001
     H  196   0.000000   0.000002   0.000332   0.006434   0.000094   0.000071
     H  197   0.000000   0.000000   0.000001   0.000002   0.000002   0.000000
     H  198   0.000000   0.000000   0.000000   0.000000   0.000000   0.000000
     H  199   0.000000   0.000000   0.000000   0.000000   0.000000   0.000000
1


                  C 13       C 14       C 15       C 16       C 17       C 18
 ------------------------------------------------------------------------------
     H  200   0.000000   0.000000   0.000000   0.000000   0.000000   0.000000
     H  201   0.000000   0.000000   0.000001   0.000000   0.000001   0.000000
     H  202   0.000000   0.000000   0.000000   0.000003   0.000000   0.000000
     H  203   0.000000   0.000000   0.000000   0.000000   0.000000   0.000000
     H  204   0.000000   0.000000   0.000000   0.000000   0.000000   0.000000
     H  205   0.000000   0.000000   0.000001   0.000000   0.000002   0.000000
     H  206   0.000000   0.000000   0.000000   0.000000   0.000000   0.000000
     H  207   0.000000   0.000000   0.000000   0.000000   0.000000   0.000000
     H  208   0.000000   0.000000   0.000000   0.000000   0.000000   0.000000
     H  209   0.000000   0.000000   0.000000   0.000000   0.000000   0.000000
     H  210   0.000000   0.000000   0.000000   0.000000   0.000000   0.000000
     H  211   0.000000   0.000000   0.000000   0.000000   0.000000   0.000000
     H  212   0.000000   0.000000   0.000000   0.000000   0.000000   0.000000
     H  213   0.000000   0.000000   0.000000   0.000000   0.000000   0.000000
     H  214   0.000000   0.000000   0.000000   0.000000   0.000000   0.000000
     H  215   0.000000   0.000000   0.000000   0.000000   0.000000   0.000000
     H  216   0.000000   0.000000   0.000000   0.000000   0.000000   0.000000
     H  217   0.000000   0.000000   0.000000   0.000000   0.000000   0.000000
     H  218   0.000000   0.000000   0.000000   0.000000   0.000000   0.000000
     H  219   0.000000   0.000000   0.000000   0.000000   0.000000   0.000000
     H  220   0.007681   0.000073   0.000000   0.000000   0.000000   0.000000
     H  221   0.003459   0.002004   0.000000   0.000000   0.000000   0.000000
     H  222   0.000000   0.000000   0.000000   0.000000   0.000000   0.000000
     H  223   0.000000   0.000000   0.000000   0.000000   0.000000   0.000000
     H  224   0.000000   0.000000   0.000000   0.000000   0.000000   0.000000
     H  225   0.000000   0.000002   0.000000   0.000000   0.000000   0.000000
     H  226   0.000000   0.000000   0.000000   0.000000   0.000000   0.000000
     H  227   0.000000   0.000000   0.000000   0.000000   0.000000   0.000000
     H  228   0.000000   0.000000   0.000000   0.000000   0.000000   0.000000
     H  229   0.000000   0.000000   0.000000   0.000000   0.000000   0.000000
     H  230   0.000000   0.000001   0.000005   0.000000   0.000000   0.000004
     H  231   0.000000   0.000000   0.000000   0.000000   0.000000   0.000000
     H  232   0.000000   0.000000   0.000000   0.000000   0.000000   0.000000
     H  233   0.000000   0.000000   0.000000   0.000000   0.000000   0.000000
     H  234   0.000000   0.000000   0.000000   0.000000   0.000000   0.000000
     H  235   0.000000   0.000000   0.000000   0.000000   0.000000   0.000000
     H  236   0.000000   0.000000   0.000000   0.000000   0.000000   0.000000
     H  237   0.000000   0.000000   0.000000   0.000000   0.000000   0.000000
     H  238   0.000000   0.000000   0.000000   0.000000   0.000000   0.000000
     H  239   0.000000   0.000000   0.000000   0.000000   0.000000   0.000000
     H  240   0.000000   0.000000   0.000000   0.000000   0.000000   0.000000
     H  241   0.000000   0.000000   0.000000   0.000000   0.000000   0.000000
     H  242   0.000000   0.000000   0.000000   0.000000   0.000004   0.000000
     H  243   0.000000   0.000000   0.000000   0.000000   0.000000   0.000000
     H  244   0.000000   0.000000   0.000000   0.000000   0.000000   0.000000
     H  245   0.000000   0.000000   0.000000   0.000000   0.000000   0.000000
     H  246   0.000000   0.000000   0.000000   0.000000   0.000000   0.000000
1


                  C 13       C 14       C 15       C 16       C 17       C 18
 ------------------------------------------------------------------------------
     H  247   0.000000   0.000000   0.000000   0.000000   0.000000   0.000000
     H  248   0.000000   0.000000   0.000000   0.000000   0.000000   0.000000
     H  249   0.000000   0.000000   0.000000   0.000000   0.000000   0.000000
     H  250   0.000000   0.000000   0.000000   0.000000   0.000000   0.000000
     H  251   0.000000   0.000000   0.000000   0.000000   0.000000   0.000000
     H  252   0.000000   0.000000   0.000000   0.000000   0.000000   0.000000
     H  253   0.000000   0.000000   0.000000   0.000000   0.000000   0.000000
     H  254   0.000000   0.000000   0.000000   0.000000   0.000000   0.000000
     H  255   0.000000   0.000000   0.000000   0.000000   0.000000   0.000000
     H  256   0.000000   0.000000   0.000000   0.000000   0.000000   0.000000
     H  257   0.000000   0.000000   0.000000   0.000000   0.000000   0.000000
     H  258   0.000000   0.000000   0.000000   0.000000   0.000000   0.000000
     H  259   0.000000   0.000000   0.000000   0.000000   0.000000   0.000000
     H  260   0.000000   0.000000   0.000000   0.000002   0.000001   0.000000
     H  261   0.000000   0.000000   0.000000   0.000000   0.000000   0.000000
     H  262   0.000000   0.000000   0.000000   0.000001   0.000000   0.000000
     H  263   0.000000   0.000001   0.000048   0.000031   0.000054   0.000002
     H  264   0.000000   0.000009   0.000000   0.000000   0.000000   0.000000
     H  265   0.000000   0.000000   0.000000   0.000000   0.000000   0.000000
     H  266   0.000000   0.000003   0.000000   0.000000   0.000000   0.000000
     H  267   0.000000   0.000002   0.000000   0.000000   0.000000   0.000000
     H  268   0.000000   0.000001   0.000000   0.000000   0.000000   0.000000
     H  269   0.000002   0.000040   0.000000   0.000000   0.000000   0.000000
     H  270   0.000000   0.000000   0.000000   0.000000   0.000000   0.000000
     H  271   0.000000   0.000000   0.000000   0.000000   0.000000   0.000000
     H  272   0.000000   0.000000   0.000000   0.000000   0.000000   0.000000
     H  273   0.000000   0.000000   0.000000   0.000000   0.000000   0.000000
     H  274   0.000000   0.000000   0.000000   0.000000   0.000000   0.000000
1


                  C 19       C 20       C 21       C 22       C 23       C 24
 ------------------------------------------------------------------------------
     C   19   3.916339
     C   20   1.369712   3.927048
     C   21   0.004872   0.001526   3.963214
     C   22   0.000273   0.001460   0.999993   3.951061
     C   23   0.021866   0.983537   0.000197   0.000006   3.961189
     C   24   0.006609   0.007312   0.000009   0.000022   1.023659   3.948169
     C   25   0.000018   0.000017   0.000824   0.000060   0.000000   0.000000
     C   26   0.000030   0.000219   0.014945   0.000071   0.000000   0.000005
     C   27   0.000014   0.000020   0.001671   0.000059   0.000000   0.000000
     C   28   0.000004   0.000005   0.000225   0.000005   0.000000   0.000000
     C   29   0.000001   0.000001   0.000083   0.000001   0.000000   0.000000
     C   30   0.000079   0.000039   0.006690   0.006788   0.000002   0.000000
     C   31   0.000882   0.008160   1.868732   0.006398   0.000005   0.000170
     C   32   0.000000   0.000000   0.000010   0.000003   0.000000   0.000000
     C   33   0.000000   0.000002   0.000047   0.000015   0.000000   0.000000
     C   34   0.000001   0.000001   0.000056   0.000009   0.000000   0.000000
     C   35   0.000000   0.000001   0.000020   0.000005   0.000000   0.000000
     C   36   0.000001   0.000002   0.000107   0.000015   0.000000   0.000000
     C   37   0.000006   0.000013   0.005228   0.000202   0.000000   0.000000
     C   38   0.000002   0.000001   0.000865   0.000164   0.000000   0.000000
     C   39   0.000000   0.000000   0.000010   0.000001   0.000000   0.000000
     C   40   0.000000   0.000000   0.000002   0.000000   0.000000   0.000000
     C   41   0.000000   0.000000   0.000002   0.000000   0.000000   0.000000
     C   42   0.000000   0.000000   0.000002   0.000000   0.000000   0.000000
     C   43   0.000000   0.000000   0.000006   0.000001   0.000000   0.000000
     C   44   0.000000   0.000000   0.000042   0.000007   0.000000   0.000000
     C   45   0.000000   0.000001   0.000123   0.000008   0.000000   0.000000
     C   46   0.000000   0.000000   0.000000   0.000000   0.000000   0.000000
     C   47   0.000000   0.000000   0.000000   0.000000   0.000000   0.000000
     C   48   0.000000   0.000000   0.000000   0.000000   0.000000   0.000000
     C   49   0.000000   0.000000   0.000000   0.000000   0.000000   0.000000
     C   50   0.000000   0.000000   0.000000   0.000000   0.000000   0.000000
     C   51   0.000000   0.000000   0.000000   0.000000   0.000000   0.000000
     C   52   0.000000   0.000000   0.000009   0.000003   0.000000   0.000000
     C   53   0.000000   0.000000   0.000000   0.000000   0.000000   0.000000
     C   54   0.000000   0.000000   0.000000   0.000000   0.000000   0.000000
     C   55   0.000000   0.000000   0.000000   0.000000   0.000000   0.000000
     C   56   0.000000   0.000000   0.000000   0.000000   0.000000   0.000000
     C   57   0.000000   0.000000   0.000000   0.000000   0.000000   0.000000
     C   58   0.000000   0.000000   0.000000   0.000000   0.000000   0.000000
     C   59   0.000000   0.000000   0.000000   0.000000   0.000000   0.000000
     C   60   0.000000   0.000000   0.000000   0.000000   0.000000   0.000000
     C   61   0.000000   0.000000   0.000000   0.000000   0.000000   0.000000
     C   62   0.000000   0.000000   0.000000   0.000000   0.000000   0.000000
     C   63   0.000000   0.000000   0.000000   0.000000   0.000000   0.000000
     C   64   0.000000   0.000000   0.000000   0.000000   0.000000   0.000000
1


                  C 19       C 20       C 21       C 22       C 23       C 24
 ------------------------------------------------------------------------------
     C   65   0.000000   0.000000   0.000000   0.000000   0.000000   0.000000
     C   66   0.000000   0.000000   0.000000   0.000000   0.000000   0.000000
     C   67   0.000000   0.000000   0.000000   0.000000   0.000000   0.000000
     C   68   0.000000   0.000000   0.000000   0.000000   0.000000   0.000000
     C   69   0.000000   0.000000   0.000000   0.000000   0.000000   0.000000
     C   70   0.000000   0.000000   0.000000   0.000000   0.000000   0.000001
     C   71   0.000000   0.000000   0.000000   0.000000   0.000000   0.000000
     C   72   0.000000   0.000000   0.000000   0.000000   0.000000   0.000000
     C   73   0.000000   0.000000   0.000000   0.000000   0.000000   0.000007
     C   74   0.000000   0.000000   0.000000   0.000003   0.000000   0.000005
     C   75   0.000000   0.000000   0.000000   0.000000   0.000000   0.000000
     C   76   0.000000   0.000000   0.000000   0.000000   0.000000   0.000002
     C   77   0.000000   0.000000   0.000000   0.000000   0.000000   0.000007
     C   78   0.000000   0.000000   0.000000   0.000000   0.000000   0.000002
     C   79   0.000000   0.000000   0.000000   0.000000   0.000000   0.000003
     C   80   0.000000   0.000000   0.000000   0.000000   0.000002   0.000034
     C   81   0.000000   0.000003   0.000000   0.000000   0.000005   0.000283
     C   82   0.000000   0.000000   0.000001   0.000150   0.000000   0.000002
     C   83   0.000001   0.000001   0.000002   0.001736   0.000000   0.000002
     C   84   0.000000   0.000000   0.000000   0.000104   0.000000   0.000001
     C   85   0.000000   0.000000   0.000000   0.000083   0.000000   0.000006
     C   86   0.000000   0.000000   0.000000   0.000035   0.000000   0.000002
     C   87   0.000000   0.000001   0.000000   0.000007   0.000002   0.000123
     C   88   0.000000   0.000000   0.000024   0.000249   0.000000   0.000000
     C   89   0.000021   0.000044   0.000074   0.081869   0.000001   0.000001
     C   90   0.000000   0.000000   0.000000   0.000001   0.000019   0.000125
     C   91   0.000008   0.000059   0.000000   0.000004   0.000104   0.007285
     C   92   0.000000   0.000000   0.000000   0.000009   0.000000   0.000000
     C   93   0.000000   0.000000   0.000000   0.000006   0.000000   0.000000
     C   94   0.000000   0.000000   0.000000   0.000006   0.000000   0.000000
     C   95   0.000000   0.000000   0.000000   0.000001   0.000000   0.000000
     C   96   0.000000   0.000000   0.000000   0.000000   0.000000   0.000000
     C   97   0.000000   0.000000   0.000002   0.000340   0.000000   0.000000
     C   98   0.000000   0.000001   0.000008   0.001284   0.000000   0.000000
     C   99   0.000000   0.000000   0.000000   0.000001   0.000000   0.000000
     C  100   0.000000   0.000000   0.000000   0.000001   0.000000   0.000000
     C  101   0.000000   0.000000   0.000000   0.000005   0.000000   0.000000
     C  102   0.000000   0.000000   0.000000   0.000000   0.000000   0.000001
     C  103   0.000000   0.000000   0.000000   0.000006   0.000000   0.000000
     C  104   0.000000   0.000000   0.000001   0.000083   0.000000   0.000000
     C  105   0.000000   0.000000   0.000000   0.000008   0.000000   0.000000
     C  106   0.000000   0.000000   0.000019   0.000000   0.000000   0.000000
     C  107   0.000000   0.000000   0.000004   0.000000   0.000000   0.000000
     C  108   0.000000   0.000000   0.000001   0.000000   0.000000   0.000000
     C  109   0.000001   0.000000   0.000001   0.000002   0.000000   0.000000
     C  110   0.000000   0.000000   0.000000   0.000000   0.000000   0.000000
     C  111   0.000000   0.000000   0.000000   0.000000   0.000000   0.000000
1


                  C 19       C 20       C 21       C 22       C 23       C 24
 ------------------------------------------------------------------------------
     C  112   0.000000   0.000000   0.000000   0.000003   0.000000   0.000000
     C  113   0.000000   0.000000   0.000000   0.000000   0.000000   0.000000
     C  114   0.000000   0.000000   0.000000   0.000000   0.000000   0.000000
     C  115   0.000000   0.000000   0.000000   0.000000   0.000000   0.000000
     C  116   0.000000   0.000000   0.000000   0.000000   0.000000   0.000000
     C  117   0.000000   0.000000   0.000000   0.000000   0.000000   0.000000
     C  118   0.000000   0.000000   0.000000   0.000000   0.000000   0.000000
     C  119   0.000000   0.000000   0.000000   0.000000   0.000000   0.000000
     C  120   0.000000   0.000000   0.000000   0.000000   0.000000   0.000000
     C  121   0.000000   0.000000   0.000000   0.000000   0.000000   0.000000
     C  122   0.000000   0.000000   0.000000   0.000000   0.000000   0.000000
     C  123   0.000000   0.000000   0.000000   0.000000   0.000000   0.000000
     C  124   0.000000   0.000000   0.000000   0.000000   0.000000   0.000000
     C  125   0.000000   0.000000   0.000000   0.000000   0.000000   0.000000
     C  126   0.000000   0.000000   0.000000   0.000000   0.000000   0.000000
     C  127   0.000000   0.000000   0.000000   0.000000   0.000000   0.000000
     C  128   0.000000   0.000000   0.000000   0.000000   0.000000   0.000000
     C  129   0.000000   0.000000   0.000000   0.000000   0.000000   0.000000
     C  130   0.000000   0.000000   0.000000   0.000000   0.000000   0.000000
     C  131   0.000000   0.000000   0.000000   0.000000   0.000000   0.000000
     C  132   0.000000   0.000000   0.000000   0.000000   0.000000   0.000000
     C  133   0.000000   0.000000   0.000000   0.000000   0.000000   0.000000
     C  134   0.000000   0.000000   0.000000   0.000000   0.000000   0.000000
     C  135   0.000000   0.000000   0.000008   0.000208   0.000000   0.000000
     C  136   0.000000   0.000001   0.000046   0.000268   0.000000   0.000000
     C  137   0.000000   0.000001   0.000013   0.000930   0.000000   0.000000
     C  138   0.000000   0.000001   0.000039   0.000330   0.000000   0.000000
     C  139   0.000002   0.000009   0.000761   0.007080   0.000000   0.000000
     C  140   0.000007   0.000039   0.006900   0.005463   0.000000   0.000001
     C  141   0.000142   0.000284   0.005123   1.852959   0.000006   0.000003
     C  142   0.000000   0.000002   0.000000   0.000000   0.000013   0.000385
     C  143   0.000000   0.000009   0.000000   0.000000   0.000032   0.001110
     C  144   0.000002   0.000030   0.000000   0.000000   0.000667   0.013858
     C  145   0.000000   0.000002   0.000000   0.000000   0.000013   0.000310
     C  146   0.000002   0.000006   0.000000   0.000000   0.000024   0.001120
     C  147   0.000069   0.000477   0.000001   0.000000   0.001094   0.056864
     C  148   0.000008   0.000006   0.000000   0.000000   0.000684   0.005875
     C  149   0.000059   0.000293   0.000000   0.000000   0.000177   0.030696
     C  150   0.000011   0.000073   0.000000   0.000000   0.001245   0.013820
     C  151   0.000062   0.000305   0.000000   0.000000   0.000385   0.028278
     C  152   0.000001   0.000002   0.000000   0.000000   0.000022   0.000684
     C  153   0.000001   0.000001   0.000000   0.000000   0.000032   0.000081
     C  154   0.001214   0.006704   0.000006   0.000003   0.013729   1.690392
     C  155   0.000121   0.001605   0.000001   0.000000   0.016766   1.024289
     C  156   0.000000   0.000000   0.000000   0.000000   0.000001   0.000033
     C  157   0.000000   0.000000   0.000000   0.000000   0.000000   0.000005
     C  158   0.000000   0.000000   0.000000   0.000000   0.000000   0.000007
1


                  C 19       C 20       C 21       C 22       C 23       C 24
 ------------------------------------------------------------------------------
     C  159   0.000000   0.000000   0.000000   0.000000   0.000001   0.000117
     C  160   0.000000   0.000000   0.000000   0.000000   0.000000   0.000004
     C  161   0.000000   0.000000   0.000000   0.000000   0.000000   0.000000
     C  162   0.000000   0.000000   0.000000   0.000000   0.000000   0.000000
     N  163   0.000002   0.000002   0.000000   0.000000   0.000070   0.000002
     N  164   0.000006   0.000002   0.000000   0.000000   0.000168   0.000005
     N  165   0.000002   0.000003   0.000157   0.000013   0.000000   0.000000
     N  166   0.000000   0.000000   0.000022   0.000009   0.000000   0.000000
     N  167   0.000000   0.000000   0.000001   0.000000   0.000000   0.000000
     N  168   0.000000   0.000000   0.000000   0.000000   0.000000   0.000000
     N  169   0.000000   0.000000   0.000000   0.000000   0.000000   0.000000
     N  170   0.000000   0.000000   0.000000   0.000000   0.000000   0.000000
     N  171   0.000000   0.000000   0.000000   0.000000   0.000000   0.000000
     N  172   0.000000   0.000000   0.000000   0.000000   0.000000   0.000000
     N  173   0.000000   0.000000   0.000000   0.000002   0.000000   0.000000
     N  174   0.000000   0.000000   0.000000   0.000000   0.000000   0.000000
     N  175   0.000000   0.000000   0.000000   0.000000   0.000000   0.000000
     N  176   0.000000   0.000000   0.000000   0.000000   0.000000   0.000000
     N  177   0.000000   0.000000   0.000000   0.000000   0.000000   0.000000
     N  178   0.000000   0.000000   0.000000   0.000000   0.000000   0.000000
     N  179   0.000000   0.000001   0.000007   0.001347   0.000000   0.000000
     N  180   0.000000   0.000001   0.000000   0.000000   0.000018   0.000467
     N  181   0.000029   0.000137   0.000000   0.000000   0.000030   0.011713
     N  182   0.000000   0.000000   0.000000   0.000000   0.000001   0.000020
     H  183   0.000000   0.000000   0.000000   0.000000   0.000002   0.000000
     H  184   0.000000   0.000000   0.000000   0.000000   0.000000   0.000000
     H  185   0.000002   0.000001   0.000000   0.000000   0.000057   0.000002
     H  186   0.000000   0.000000   0.000000   0.000000   0.000007   0.000000
     H  187   0.000000   0.000000   0.000000   0.000000   0.000005   0.000000
     H  188   0.000372   0.002684   0.000000   0.000000   0.001267   0.000016
     H  189   0.000317   0.005913   0.000003   0.000001   0.005462   0.002240
     H  190   0.000001   0.000012   0.000000   0.000000   0.000046   0.000000
     H  191   0.008424   0.000128   0.000519   0.000130   0.000206   0.000005
     H  192   0.000000   0.000018   0.006068   0.953489   0.000000   0.000000
     H  193   0.005371   0.000121   0.000524   0.000001   0.000196   0.000007
     H  194   0.000001   0.000001   0.000052   0.000000   0.000000   0.000000
     H  195   0.000010   0.000116   0.004430   0.000014   0.000000   0.000002
     H  196   0.000051   0.000078   0.004519   0.003132   0.000004   0.000001
     H  197   0.000000   0.000000   0.000090   0.000005   0.000000   0.000000
     H  198   0.000000   0.000000   0.000000   0.000000   0.000000   0.000000
     H  199   0.000000   0.000000   0.000000   0.000000   0.000000   0.000000
     H  200   0.000000   0.000000   0.000000   0.000000   0.000000   0.000000
     H  201   0.000000   0.000001   0.000040   0.000001   0.000000   0.000000
     H  202   0.000000   0.000000   0.000003   0.000003   0.000000   0.000000
     H  203   0.000000   0.000000   0.000000   0.000000   0.000000   0.000000
     H  204   0.000000   0.000000   0.000000   0.000000   0.000000   0.000000
     H  205   0.000000   0.000001   0.000021   0.000001   0.000000   0.000000
1


                  C 19       C 20       C 21       C 22       C 23       C 24
 ------------------------------------------------------------------------------
     H  206   0.000000   0.000000   0.000000   0.000000   0.000000   0.000000
     H  207   0.000000   0.000000   0.000000   0.000000   0.000000   0.000000
     H  208   0.000000   0.000000   0.000000   0.000000   0.000000   0.000000
     H  209   0.000000   0.000000   0.000000   0.000000   0.000000   0.000000
     H  210   0.000000   0.000000   0.000002   0.000000   0.000000   0.000000
     H  211   0.000000   0.000000   0.000000   0.000000   0.000000   0.000000
     H  212   0.000000   0.000000   0.000000   0.000000   0.000000   0.000000
     H  213   0.000000   0.000000   0.000000   0.000000   0.000000   0.000000
     H  214   0.000000   0.000000   0.000000   0.000000   0.000000   0.000000
     H  215   0.000000   0.000000   0.000000   0.000000   0.000000   0.000000
     H  216   0.000000   0.000000   0.000000   0.000000   0.000000   0.000000
     H  217   0.000000   0.000000   0.000000   0.000000   0.000000   0.000000
     H  218   0.000000   0.000000   0.000000   0.000000   0.000000   0.000000
     H  219   0.000000   0.000000   0.000000   0.000000   0.000000   0.000000
     H  220   0.000000   0.000001   0.000000   0.000000   0.000008   0.000001
     H  221   0.000000   0.000001   0.000000   0.000000   0.000059   0.000014
     H  222   0.000000   0.000000   0.000000   0.000000   0.000000   0.000000
     H  223   0.000000   0.000000   0.000000   0.000000   0.000000   0.000000
     H  224   0.000000   0.000000   0.000000   0.000000   0.000000   0.000000
     H  225   0.000000   0.000000   0.000000   0.000000   0.000000   0.000013
     H  226   0.000000   0.000000   0.000000   0.000000   0.000000   0.000000
     H  227   0.000000   0.000000   0.000000   0.000009   0.000000   0.000000
     H  228   0.000000   0.000000   0.000000   0.000003   0.000000   0.000000
     H  229   0.000000   0.000000   0.000000   0.000002   0.000000   0.000000
     H  230   0.000000   0.000000   0.000000   0.000000   0.000007   0.000031
     H  231   0.000000   0.000000   0.000000   0.000000   0.000000   0.000000
     H  232   0.000000   0.000000   0.000000   0.000000   0.000000   0.000000
     H  233   0.000000   0.000000   0.000000   0.000000   0.000000   0.000000
     H  234   0.000000   0.000000   0.000000   0.000000   0.000000   0.000000
     H  235   0.000000   0.000000   0.000000   0.000000   0.000000   0.000000
     H  236   0.000000   0.000000   0.000000   0.000000   0.000000   0.000000
     H  237   0.000000   0.000000   0.000000   0.000000   0.000000   0.000000
     H  238   0.000000   0.000000   0.000000   0.000009   0.000000   0.000000
     H  239   0.000000   0.000000   0.000000   0.000001   0.000000   0.000000
     H  240   0.000000   0.000000   0.000000   0.000000   0.000000   0.000000
     H  241   0.000000   0.000000   0.000000   0.000000   0.000000   0.000000
     H  242   0.000000   0.000000   0.000000   0.000000   0.000000   0.000000
     H  243   0.000000   0.000000   0.000000   0.000000   0.000000   0.000000
     H  244   0.000000   0.000000   0.000000   0.000000   0.000000   0.000000
     H  245   0.000000   0.000000   0.000000   0.000000   0.000000   0.000000
     H  246   0.000000   0.000000   0.000000   0.000000   0.000000   0.000000
     H  247   0.000000   0.000000   0.000000   0.000000   0.000000   0.000000
     H  248   0.000000   0.000000   0.000000   0.000000   0.000000   0.000000
     H  249   0.000000   0.000000   0.000000   0.000000   0.000000   0.000000
     H  250   0.000000   0.000000   0.000000   0.000000   0.000000   0.000000
     H  251   0.000000   0.000000   0.000000   0.000000   0.000000   0.000000
     H  252   0.000000   0.000000   0.000000   0.000000   0.000000   0.000000
1


                  C 19       C 20       C 21       C 22       C 23       C 24
 ------------------------------------------------------------------------------
     H  253   0.000000   0.000000   0.000000   0.000000   0.000000   0.000000
     H  254   0.000000   0.000000   0.000000   0.000000   0.000000   0.000000
     H  255   0.000000   0.000000   0.000000   0.000000   0.000000   0.000000
     H  256   0.000000   0.000000   0.000000   0.000000   0.000000   0.000000
     H  257   0.000000   0.000000   0.000000   0.000000   0.000000   0.000000
     H  258   0.000000   0.000000   0.000000   0.000000   0.000000   0.000000
     H  259   0.000000   0.000000   0.000000   0.000000   0.000000   0.000000
     H  260   0.000000   0.000000   0.000007   0.000090   0.000000   0.000000
     H  261   0.000000   0.000000   0.000001   0.000004   0.000000   0.000000
     H  262   0.000000   0.000000   0.000000   0.000068   0.000000   0.000000
     H  263   0.000003   0.000016   0.003025   0.004867   0.000000   0.000000
     H  264   0.000000   0.000000   0.000000   0.000000   0.000004   0.000123
     H  265   0.000000   0.000000   0.000000   0.000000   0.000000   0.000003
     H  266   0.000000   0.000000   0.000000   0.000000   0.000001   0.000041
     H  267   0.000000   0.000000   0.000000   0.000000   0.000008   0.000049
     H  268   0.000000   0.000000   0.000000   0.000000   0.000007   0.000015
     H  269   0.000000   0.000000   0.000000   0.000000   0.000029   0.000324
     H  270   0.000000   0.000000   0.000000   0.000000   0.000000   0.000000
     H  271   0.000000   0.000000   0.000000   0.000000   0.000000   0.000001
     H  272   0.000000   0.000000   0.000000   0.000000   0.000000   0.000000
     H  273   0.000000   0.000000   0.000000   0.000000   0.000000   0.000000
     H  274   0.000000   0.000000   0.000000   0.000000   0.000000   0.000000
1


                  C 25       C 26       C 27       C 28       C 29       C 30
 ------------------------------------------------------------------------------
     C   25   3.954026
     C   26   1.434100   3.957255
     C   27   0.005926   1.382023   3.952501
     C   28   1.373542   0.006847   0.113532   3.830205
     C   29   0.120357   0.004244   1.418159   0.006167   3.953288
     C   30   0.008758   0.958879   0.007524   0.004861   0.004727   3.956500
     C   31   0.003999   0.003557   0.003538   0.000274   0.000078   0.985013
     C   32   0.000018   0.000038   0.000264   0.000016   0.000048   0.000055
     C   33   0.000262   0.000415   0.000923   0.000034   0.000317   0.004753
     C   34   0.000063   0.000417   0.000271   0.000037   0.000038   0.007833
     C   35   0.000043   0.000010   0.000071   0.000002   0.000003   0.002053
     C   36   0.000081   0.000028   0.000102   0.000006   0.000007   0.005269
     C   37   0.006155   0.004443   0.005424   0.000132   0.000046   0.959132
     C   38   0.000777   0.011900   0.000587   0.000151   0.000127   0.008875
     C   39   0.002996   0.000767   0.000038   0.060985   0.000837   0.000159
     C   40   0.000259   0.000059   0.000005   0.004028   0.000059   0.000023
     C   41   0.000125   0.000035   0.000002   0.001590   0.000037   0.000027
     C   42   0.000133   0.000041   0.000015   0.002108   0.000096   0.000024
     C   43   0.000016   0.000020   0.000004   0.000209   0.000004   0.000121
     C   44   0.000063   0.000185   0.000004   0.000583   0.000012   0.000407
     C   45   0.000100   0.000151   0.000089   0.000009   0.000003   0.006622
     C   46   0.000003   0.000000   0.000000   0.000001   0.000000   0.000001
     C   47   0.000000   0.000002   0.000000   0.000001   0.000000   0.000001
     C   48   0.000000   0.000000   0.000000   0.000001   0.000000   0.000001
     C   49   0.000002   0.000001   0.000000   0.000003   0.000000   0.000000
     C   50   0.000000   0.000000   0.000000   0.000000   0.000000   0.000000
     C   51   0.000004   0.000016   0.000002   0.000012   0.000000   0.000023
     C   52   0.000045   0.000508   0.000037   0.000010   0.000006   0.000196
     C   53   0.000000   0.000001   0.000000   0.000001   0.000000   0.000001
     C   54   0.000000   0.000000   0.000000   0.000003   0.000000   0.000000
     C   55   0.000001   0.000012   0.000001   0.000000   0.000000   0.000005
     C   56   0.000000   0.000000   0.000000   0.000000   0.000000   0.000000
     C   57   0.000000   0.000001   0.000000   0.000000   0.000000   0.000000
     C   58   0.000000   0.000000   0.000000   0.000000   0.000000   0.000001
     C   59   0.000000   0.000001   0.000000   0.000000   0.000000   0.000001
     C   60   0.000000   0.000000   0.000000   0.000000   0.000000   0.000000
     C   61   0.000000   0.000000   0.000000   0.000000   0.000000   0.000000
     C   62   0.000000   0.000000   0.000000   0.000000   0.000000   0.000000
     C   63   0.000000   0.000000   0.000000   0.000000   0.000000   0.000000
     C   64   0.000000   0.000000   0.000000   0.000000   0.000000   0.000000
     C   65   0.000000   0.000000   0.000000   0.000000   0.000000   0.000000
     C   66   0.000000   0.000000   0.000000   0.000000   0.000000   0.000000
     C   67   0.000000   0.000000   0.000000   0.000000   0.000000   0.000000
     C   68   0.000000   0.000000   0.000000   0.000000   0.000000   0.000000
     C   69   0.000000   0.000000   0.000000   0.000000   0.000000   0.000000
     C   70   0.000000   0.000000   0.000000   0.000000   0.000000   0.000000
1


                  C 25       C 26       C 27       C 28       C 29       C 30
 ------------------------------------------------------------------------------
     C   71   0.000000   0.000000   0.000000   0.000000   0.000000   0.000000
     C   72   0.000000   0.000000   0.000000   0.000000   0.000000   0.000000
     C   73   0.000000   0.000000   0.000000   0.000000   0.000000   0.000000
     C   74   0.000000   0.000000   0.000000   0.000000   0.000000   0.000000
     C   75   0.000000   0.000000   0.000000   0.000000   0.000000   0.000000
     C   76   0.000000   0.000000   0.000000   0.000000   0.000000   0.000000
     C   77   0.000000   0.000000   0.000000   0.000000   0.000000   0.000000
     C   78   0.000000   0.000000   0.000000   0.000000   0.000000   0.000000
     C   79   0.000000   0.000000   0.000000   0.000000   0.000000   0.000000
     C   80   0.000000   0.000000   0.000000   0.000000   0.000000   0.000000
     C   81   0.000000   0.000000   0.000000   0.000000   0.000000   0.000000
     C   82   0.000000   0.000000   0.000000   0.000000   0.000000   0.000000
     C   83   0.000000   0.000003   0.000000   0.000000   0.000000   0.000002
     C   84   0.000000   0.000000   0.000000   0.000000   0.000000   0.000000
     C   85   0.000000   0.000000   0.000000   0.000000   0.000000   0.000000
     C   86   0.000000   0.000000   0.000000   0.000000   0.000000   0.000000
     C   87   0.000000   0.000000   0.000000   0.000000   0.000000   0.000000
     C   88   0.000000   0.000000   0.000001   0.000000   0.000000   0.000000
     C   89   0.000012   0.000119   0.000051   0.000003   0.000001   0.000115
     C   90   0.000000   0.000000   0.000000   0.000000   0.000000   0.000000
     C   91   0.000000   0.000000   0.000000   0.000000   0.000000   0.000000
     C   92   0.000000   0.000000   0.000000   0.000000   0.000000   0.000000
     C   93   0.000000   0.000000   0.000000   0.000000   0.000000   0.000000
     C   94   0.000000   0.000000   0.000000   0.000000   0.000000   0.000000
     C   95   0.000000   0.000000   0.000000   0.000000   0.000000   0.000000
     C   96   0.000000   0.000000   0.000000   0.000000   0.000000   0.000000
     C   97   0.000000   0.000001   0.000000   0.000000   0.000000   0.000001
     C   98   0.000000   0.000002   0.000002   0.000000   0.000000   0.000002
     C   99   0.000000   0.000000   0.000000   0.000000   0.000000   0.000000
     C  100   0.000000   0.000000   0.000000   0.000000   0.000000   0.000000
     C  101   0.000000   0.000000   0.000000   0.000000   0.000000   0.000000
     C  102   0.000000   0.000000   0.000000   0.000000   0.000000   0.000000
     C  103   0.000000   0.000000   0.000000   0.000000   0.000000   0.000000
     C  104   0.000000   0.000000   0.000000   0.000000   0.000000   0.000000
     C  105   0.000000   0.000000   0.000001   0.000000   0.000001   0.000000
     C  106   0.000055   0.004436   0.010611   0.007801   0.978080   0.000438
     C  107   0.001738   0.000282   0.007939   0.000727   0.006267   0.000075
     C  108   0.000119   0.000050   0.000395   0.000069   0.004637   0.000006
     C  109   0.001825   0.000213   0.007277   0.000551   0.005691   0.000058
     C  110   0.000072   0.000087   0.001350   0.000240   0.000099   0.000030
     C  111   0.000003   0.000002   0.000012   0.000003   0.000137   0.000000
     C  112   0.000000   0.000000   0.000001   0.000000   0.000006   0.000000
     C  113   0.000000   0.000000   0.000000   0.000000   0.000000   0.000000
     C  114   0.000000   0.000000   0.000000   0.000000   0.000000   0.000000
     C  115   0.000000   0.000000   0.000000   0.000000   0.000000   0.000000
     C  116   0.000000   0.000000   0.000000   0.000000   0.000000   0.000000
     C  117   0.000000   0.000000   0.000000   0.000000   0.000000   0.000000
1


                  C 25       C 26       C 27       C 28       C 29       C 30
 ------------------------------------------------------------------------------
     C  118   0.000000   0.000000   0.000002   0.000001   0.000008   0.000000
     C  119   0.000001   0.000001   0.000024   0.000006   0.000007   0.000001
     C  120   0.000000   0.000000   0.000000   0.000000   0.000001   0.000000
     C  121   0.000000   0.000000   0.000000   0.000000   0.000000   0.000000
     C  122   0.000001   0.000000   0.000002   0.000001   0.000009   0.000000
     C  123   0.000000   0.000000   0.000001   0.000000   0.000002   0.000001
     C  124   0.000000   0.000000   0.000000   0.000000   0.000001   0.000000
     C  125   0.000000   0.000000   0.000001   0.000001   0.000003   0.000000
     C  126   0.000005   0.000001   0.000012   0.000002   0.000080   0.000000
     C  127   0.000000   0.000000   0.000000   0.000000   0.000001   0.000000
     C  128   0.000000   0.000000   0.000000   0.000000   0.000002   0.000000
     C  129   0.000002   0.000001   0.000016   0.000002   0.000029   0.000000
     C  130   0.000000   0.000000   0.000000   0.000000   0.000000   0.000000
     C  131   0.000000   0.000000   0.000000   0.000000   0.000000   0.000000
     C  132   0.000002   0.000002   0.000016   0.000001   0.000028   0.000000
     C  133   0.000030   0.000003   0.000072   0.000008   0.000251   0.000000
     C  134   0.000000   0.000000   0.000000   0.000000   0.000001   0.000000
     C  135   0.000000   0.000001   0.000000   0.000000   0.000000   0.000001
     C  136   0.000000   0.000000   0.000001   0.000000   0.000000   0.000001
     C  137   0.000000   0.000002   0.000004   0.000000   0.000000   0.000002
     C  138   0.000000   0.000001   0.000001   0.000000   0.000000   0.000001
     C  139   0.000000   0.000002   0.000015   0.000000   0.000000   0.000005
     C  140   0.000005   0.000017   0.000043   0.000001   0.000001   0.000064
     C  141   0.000092   0.000797   0.002612   0.000025   0.000045   0.000622
     C  142   0.000000   0.000000   0.000000   0.000000   0.000000   0.000000
     C  143   0.000000   0.000000   0.000000   0.000000   0.000000   0.000000
     C  144   0.000000   0.000000   0.000000   0.000000   0.000000   0.000000
     C  145   0.000000   0.000000   0.000000   0.000000   0.000000   0.000000
     C  146   0.000000   0.000000   0.000000   0.000000   0.000000   0.000000
     C  147   0.000000   0.000000   0.000000   0.000000   0.000000   0.000000
     C  148   0.000000   0.000000   0.000000   0.000000   0.000000   0.000000
     C  149   0.000000   0.000000   0.000000   0.000000   0.000000   0.000000
     C  150   0.000000   0.000000   0.000000   0.000000   0.000000   0.000000
     C  151   0.000000   0.000000   0.000000   0.000000   0.000000   0.000000
     C  152   0.000000   0.000000   0.000000   0.000000   0.000000   0.000000
     C  153   0.000000   0.000000   0.000000   0.000000   0.000000   0.000000
     C  154   0.000000   0.000001   0.000000   0.000000   0.000000   0.000000
     C  155   0.000000   0.000000   0.000000   0.000000   0.000000   0.000000
     C  156   0.000000   0.000000   0.000000   0.000000   0.000000   0.000000
     C  157   0.000000   0.000000   0.000000   0.000000   0.000000   0.000000
     C  158   0.000000   0.000000   0.000000   0.000000   0.000000   0.000000
     C  159   0.000000   0.000000   0.000000   0.000000   0.000000   0.000000
     C  160   0.000000   0.000000   0.000000   0.000000   0.000000   0.000000
     C  161   0.000000   0.000000   0.000000   0.000000   0.000000   0.000000
     C  162   0.000000   0.000000   0.000000   0.000000   0.000000   0.000000
     N  163   0.000000   0.000000   0.000000   0.000000   0.000000   0.000000
     N  164   0.000000   0.000000   0.000000   0.000000   0.000000   0.000000
1


                  C 25       C 26       C 27       C 28       C 29       C 30
 ------------------------------------------------------------------------------
     N  165   0.014327   0.106500   0.016579   1.460608   1.382570   0.000264
     N  166   0.000003   0.000041   0.000050   0.000011   0.000018   0.000184
     N  167   0.000084   0.000025   0.000001   0.001148   0.000020   0.000019
     N  168   0.000000   0.000000   0.000000   0.000000   0.000000   0.000000
     N  169   0.000000   0.000001   0.000000   0.000000   0.000000   0.000000
     N  170   0.000000   0.000000   0.000000   0.000000   0.000000   0.000000
     N  171   0.000000   0.000000   0.000000   0.000000   0.000000   0.000000
     N  172   0.000000   0.000000   0.000000   0.000000   0.000000   0.000000
     N  173   0.000000   0.000000   0.000000   0.000000   0.000000   0.000000
     N  174   0.000000   0.000000   0.000000   0.000000   0.000000   0.000000
     N  175   0.000241   0.000047   0.000596   0.000088   0.005195   0.000005
     N  176   0.000000   0.000000   0.000000   0.000000   0.000000   0.000000
     N  177   0.000000   0.000000   0.000000   0.000000   0.000001   0.000000
     N  178   0.000000   0.000000   0.000001   0.000000   0.000001   0.000000
     N  179   0.000000   0.000002   0.000000   0.000000   0.000000   0.000002
     N  180   0.000000   0.000000   0.000000   0.000000   0.000000   0.000000
     N  181   0.000000   0.000000   0.000000   0.000000   0.000000   0.000000
     N  182   0.000000   0.000000   0.000000   0.000000   0.000000   0.000000
     H  183   0.000000   0.000000   0.000000   0.000000   0.000000   0.000000
     H  184   0.000000   0.000000   0.000000   0.000000   0.000000   0.000000
     H  185   0.000000   0.000000   0.000000   0.000000   0.000000   0.000000
     H  186   0.000000   0.000000   0.000000   0.000000   0.000000   0.000000
     H  187   0.000000   0.000000   0.000000   0.000000   0.000000   0.000000
     H  188   0.000000   0.000000   0.000000   0.000000   0.000000   0.000000
     H  189   0.000000   0.000000   0.000000   0.000000   0.000000   0.000000
     H  190   0.000000   0.000000   0.000000   0.000000   0.000000   0.000000
     H  191   0.000000   0.000002   0.000001   0.000000   0.000000   0.000006
     H  192   0.000001   0.000146   0.000085   0.000003   0.000003   0.000291
     H  193   0.000940   0.001472   0.000170   0.000083   0.000012   0.000068
     H  194   0.960943   0.005918   0.004598   0.004259   0.000123   0.001701
     H  195   0.001737   0.002173   0.004135   0.000040   0.000248   0.958439
     H  196   0.000090   0.000071   0.000238   0.000008   0.000011   0.006049
     H  197   0.004242   0.005138   0.953219   0.000178   0.004777   0.001851
     H  198   0.000022   0.000591   0.000812   0.000009   0.000039   0.000078
     H  199   0.000000   0.000002   0.000003   0.000000   0.000003   0.000004
     H  200   0.000000   0.000000   0.000001   0.000000   0.000000   0.000002
     H  201   0.000067   0.000015   0.000037   0.000002   0.000000   0.002349
     H  202   0.000000   0.000001   0.000000   0.000000   0.000000   0.000020
     H  203   0.000009   0.000002   0.000000   0.000134   0.000003   0.000001
     H  204   0.000006   0.000001   0.000000   0.000093   0.000001   0.000001
     H  205   0.007619   0.003410   0.000048   0.778234   0.006593   0.000385
     H  206   0.000000   0.000001   0.000001   0.000171   0.000007   0.000000
     H  207   0.000004   0.000008   0.000001   0.000013   0.000000   0.000053
     H  208   0.000001   0.000000   0.000000   0.000000   0.000000   0.000000
     H  209   0.000002   0.000000   0.000000   0.000003   0.000000   0.000000
     H  210   0.000002   0.000002   0.000000   0.000012   0.000000   0.000049
     H  211   0.000000   0.000000   0.000000   0.000000   0.000000   0.000000
1


                  C 25       C 26       C 27       C 28       C 29       C 30
 ------------------------------------------------------------------------------
     H  212   0.000000   0.000000   0.000000   0.000000   0.000000   0.000000
     H  213   0.000000   0.000000   0.000000   0.000000   0.000000   0.000000
     H  214   0.000000   0.000000   0.000000   0.000000   0.000000   0.000000
     H  215   0.000000   0.000000   0.000000   0.000000   0.000000   0.000000
     H  216   0.000000   0.000000   0.000000   0.000000   0.000000   0.000000
     H  217   0.000000   0.000000   0.000000   0.000000   0.000000   0.000000
     H  218   0.000000   0.000000   0.000000   0.000000   0.000000   0.000000
     H  219   0.000000   0.000000   0.000000   0.000000   0.000000   0.000000
     H  220   0.000000   0.000000   0.000000   0.000000   0.000000   0.000000
     H  221   0.000000   0.000000   0.000000   0.000000   0.000000   0.000000
     H  222   0.000000   0.000000   0.000000   0.000000   0.000000   0.000000
     H  223   0.000000   0.000000   0.000000   0.000000   0.000000   0.000000
     H  224   0.000000   0.000000   0.000000   0.000000   0.000000   0.000000
     H  225   0.000000   0.000000   0.000000   0.000000   0.000000   0.000000
     H  226   0.000000   0.000000   0.000000   0.000000   0.000000   0.000000
     H  227   0.000000   0.000000   0.000000   0.000000   0.000000   0.000000
     H  228   0.000000   0.000000   0.000000   0.000000   0.000000   0.000000
     H  229   0.000000   0.000000   0.000000   0.000000   0.000000   0.000000
     H  230   0.000000   0.000000   0.000000   0.000000   0.000000   0.000000
     H  231   0.000000   0.000000   0.000000   0.000000   0.000000   0.000000
     H  232   0.000000   0.000000   0.000000   0.000000   0.000000   0.000000
     H  233   0.000000   0.000000   0.000000   0.000000   0.000000   0.000000
     H  234   0.000000   0.000000   0.000000   0.000000   0.000000   0.000000
     H  235   0.000000   0.000000   0.000000   0.000000   0.000000   0.000000
     H  236   0.000000   0.000000   0.000000   0.000000   0.000000   0.000000
     H  237   0.000000   0.000000   0.000000   0.000000   0.000000   0.000000
     H  238   0.000000   0.000000   0.000000   0.000000   0.000000   0.000000
     H  239   0.000000   0.000000   0.000000   0.000000   0.000000   0.000000
     H  240   0.000000   0.000000   0.000000   0.000000   0.000000   0.000000
     H  241   0.000017   0.000027   0.000172   0.000037   0.001751   0.000003
     H  242   0.000028   0.000013   0.000254   0.000018   0.001022   0.000001
     H  243   0.000001   0.000002   0.000023   0.000003   0.000001   0.000001
     H  244   0.000000   0.000000   0.000000   0.000000   0.000000   0.000000
     H  245   0.000000   0.000000   0.000000   0.000000   0.000000   0.000000
     H  246   0.000000   0.000000   0.000000   0.000000   0.000000   0.000000
     H  247   0.000000   0.000000   0.000001   0.000000   0.000000   0.000000
     H  248   0.000000   0.000000   0.000000   0.000000   0.000000   0.000000
     H  249   0.000000   0.000000   0.000000   0.000000   0.000000   0.000000
     H  250   0.000000   0.000000   0.000000   0.000000   0.000000   0.000000
     H  251   0.000000   0.000000   0.000000   0.000000   0.000000   0.000000
     H  252   0.000001   0.000000   0.000002   0.000000   0.000008   0.000000
     H  253   0.000000   0.000000   0.000000   0.000000   0.000000   0.000000
     H  254   0.000000   0.000000   0.000003   0.000000   0.000010   0.000000
     H  255   0.000000   0.000000   0.000000   0.000000   0.000000   0.000000
     H  256   0.000000   0.000000   0.000000   0.000000   0.000000   0.000000
     H  257   0.000000   0.000000   0.000000   0.000000   0.000000   0.000000
     H  258   0.000000   0.000000   0.000000   0.000000   0.000003   0.000000
1


                  C 25       C 26       C 27       C 28       C 29       C 30
 ------------------------------------------------------------------------------
     H  259   0.000000   0.000000   0.000000   0.000000   0.000000   0.000000
     H  260   0.000000   0.000000   0.000000   0.000000   0.000000   0.000000
     H  261   0.000000   0.000000   0.000000   0.000000   0.000000   0.000000
     H  262   0.000000   0.000000   0.000000   0.000000   0.000000   0.000000
     H  263   0.000000   0.000009   0.000137   0.000001   0.000006   0.000055
     H  264   0.000000   0.000000   0.000000   0.000000   0.000000   0.000000
     H  265   0.000000   0.000000   0.000000   0.000000   0.000000   0.000000
     H  266   0.000000   0.000000   0.000000   0.000000   0.000000   0.000000
     H  267   0.000000   0.000000   0.000000   0.000000   0.000000   0.000000
     H  268   0.000000   0.000000   0.000000   0.000000   0.000000   0.000000
     H  269   0.000000   0.000000   0.000000   0.000000   0.000000   0.000000
     H  270   0.000000   0.000000   0.000000   0.000000   0.000000   0.000000
     H  271   0.000000   0.000000   0.000000   0.000000   0.000000   0.000000
     H  272   0.000000   0.000000   0.000000   0.000000   0.000000   0.000000
     H  273   0.000000   0.000000   0.000000   0.000000   0.000000   0.000000
     H  274   0.000000   0.000000   0.000000   0.000000   0.000000   0.000000
1


                  C 31       C 32       C 33       C 34       C 35       C 36
 ------------------------------------------------------------------------------
     C   31   3.947948
     C   32   0.000257   3.953332
     C   33   0.000979   1.434779   3.953992
     C   34   0.002291   0.004689   1.398119   3.961117
     C   35   0.000212   1.398167   0.006785   0.120132   3.865827
     C   36   0.002037   0.120313   0.005001   1.372871   0.005222   3.940496
     C   37   0.003600   0.004479   0.006051   0.988093   0.000137   0.006449
     C   38   0.008501   0.000616   0.012998   0.006170   0.001866   0.012756
     C   39   0.000025   0.000003   0.000018   0.000028   0.000010   0.000024
     C   40   0.000002   0.000001   0.000008   0.000008   0.000004   0.000008
     C   41   0.000012   0.000002   0.000014   0.000021   0.000007   0.000022
     C   42   0.000002   0.000001   0.000009   0.000012   0.000005   0.000013
     C   43   0.000021   0.000006   0.000072   0.000070   0.000027   0.000080
     C   44   0.000275   0.000023   0.000186   0.000173   0.000031   0.000320
     C   45   0.000247   0.000094   0.001117   0.004574   0.000285   0.001672
     C   46   0.000000   0.000008   0.000037   0.000001   0.000003   0.000003
     C   47   0.000001   0.000006   0.000010   0.000004   0.000001   0.000002
     C   48   0.000000   0.000025   0.000014   0.000008   0.000003   0.000001
     C   49   0.000000   0.000005   0.000099   0.000001   0.000001   0.000001
     C   50   0.000000   0.000156   0.000064   0.000006   0.000014   0.000005
     C   51   0.000002   0.000001   0.000010   0.000016   0.000003   0.000031
     C   52   0.000168   0.000025   0.000361   0.000050   0.000039   0.000310
     C   53   0.000000   0.000000   0.000000   0.000000   0.000000   0.000001
     C   54   0.000000   0.000000   0.000000   0.000000   0.000000   0.000000
     C   55   0.000004   0.000001   0.000006   0.000002   0.000001   0.000009
     C   56   0.000000   0.000000   0.000000   0.000000   0.000000   0.000000
     C   57   0.000000   0.000000   0.000000   0.000000   0.000000   0.000001
     C   58   0.000000   0.000000   0.000000   0.000000   0.000000   0.000001
     C   59   0.000000   0.000000   0.000001   0.000001   0.000000   0.000002
     C   60   0.000000   0.000000   0.000000   0.000000   0.000000   0.000000
     C   61   0.000000   0.000000   0.000000   0.000000   0.000000   0.000000
     C   62   0.000000   0.000000   0.000000   0.000000   0.000000   0.000000
     C   63   0.000000   0.000000   0.000000   0.000000   0.000000   0.000000
     C   64   0.000000   0.000000   0.000000   0.000000   0.000000   0.000000
     C   65   0.000000   0.000000   0.000000   0.000000   0.000000   0.000000
     C   66   0.000000   0.000000   0.000000   0.000000   0.000000   0.000000
     C   67   0.000000   0.000000   0.000000   0.000000   0.000000   0.000000
     C   68   0.000000   0.000000   0.000000   0.000000   0.000000   0.000000
     C   69   0.000000   0.000000   0.000000   0.000000   0.000000   0.000000
     C   70   0.000000   0.000000   0.000000   0.000000   0.000000   0.000000
     C   71   0.000000   0.000000   0.000000   0.000000   0.000000   0.000000
     C   72   0.000000   0.000000   0.000000   0.000000   0.000000   0.000000
     C   73   0.000000   0.000000   0.000000   0.000000   0.000000   0.000000
     C   74   0.000000   0.000000   0.000000   0.000000   0.000000   0.000000
     C   75   0.000000   0.000000   0.000000   0.000000   0.000000   0.000000
     C   76   0.000000   0.000000   0.000000   0.000000   0.000000   0.000000
1


                  C 31       C 32       C 33       C 34       C 35       C 36
 ------------------------------------------------------------------------------
     C   77   0.000000   0.000000   0.000000   0.000000   0.000000   0.000000
     C   78   0.000000   0.000000   0.000000   0.000000   0.000000   0.000000
     C   79   0.000000   0.000000   0.000000   0.000000   0.000000   0.000000
     C   80   0.000000   0.000000   0.000000   0.000000   0.000000   0.000000
     C   81   0.000000   0.000000   0.000000   0.000000   0.000000   0.000000
     C   82   0.000007   0.000000   0.000000   0.000000   0.000000   0.000000
     C   83   0.000092   0.000000   0.000000   0.000000   0.000000   0.000000
     C   84   0.000006   0.000000   0.000000   0.000000   0.000000   0.000000
     C   85   0.000005   0.000000   0.000000   0.000000   0.000000   0.000000
     C   86   0.000002   0.000000   0.000000   0.000000   0.000000   0.000000
     C   87   0.000000   0.000000   0.000000   0.000000   0.000000   0.000000
     C   88   0.000004   0.000000   0.000000   0.000000   0.000000   0.000000
     C   89   0.004018   0.000000   0.000000   0.000000   0.000000   0.000000
     C   90   0.000000   0.000000   0.000000   0.000000   0.000000   0.000000
     C   91   0.000000   0.000000   0.000000   0.000000   0.000000   0.000000
     C   92   0.000001   0.000000   0.000000   0.000000   0.000000   0.000000
     C   93   0.000000   0.000000   0.000000   0.000000   0.000000   0.000000
     C   94   0.000001   0.000000   0.000000   0.000000   0.000000   0.000000
     C   95   0.000000   0.000000   0.000000   0.000000   0.000000   0.000000
     C   96   0.000000   0.000000   0.000000   0.000000   0.000000   0.000000
     C   97   0.000025   0.000000   0.000000   0.000000   0.000000   0.000000
     C   98   0.000067   0.000000   0.000000   0.000000   0.000000   0.000000
     C   99   0.000000   0.000000   0.000000   0.000000   0.000000   0.000000
     C  100   0.000000   0.000000   0.000000   0.000000   0.000000   0.000000
     C  101   0.000000   0.000000   0.000000   0.000000   0.000000   0.000000
     C  102   0.000000   0.000000   0.000000   0.000000   0.000000   0.000000
     C  103   0.000000   0.000000   0.000000   0.000000   0.000000   0.000000
     C  104   0.000003   0.000000   0.000000   0.000000   0.000000   0.000003
     C  105   0.000003   0.000000   0.000001   0.000001   0.000005   0.000055
     C  106   0.000017   0.000001   0.000002   0.000001   0.000000   0.000000
     C  107   0.000001   0.000018   0.000036   0.000001   0.000001   0.000001
     C  108   0.000000   0.000000   0.000000   0.000000   0.000001   0.000000
     C  109   0.000002   0.000001   0.000005   0.000001   0.000000   0.000000
     C  110   0.000000   0.000000   0.000000   0.000000   0.000000   0.000000
     C  111   0.000000   0.000000   0.000000   0.000000   0.000005   0.000015
     C  112   0.000000   0.000000   0.000000   0.000000   0.000000   0.000001
     C  113   0.000000   0.000000   0.000000   0.000000   0.000001   0.000000
     C  114   0.000000   0.000000   0.000000   0.000000   0.000001   0.000000
     C  115   0.000000   0.000000   0.000000   0.000000   0.000000   0.000000
     C  116   0.000000   0.000000   0.000000   0.000000   0.000000   0.000000
     C  117   0.000000   0.000000   0.000000   0.000000   0.000000   0.000000
     C  118   0.000000   0.000000   0.000000   0.000000   0.000005   0.000000
     C  119   0.000000   0.000000   0.000000   0.000000   0.000001   0.000000
     C  120   0.000000   0.000192   0.000057   0.000005   0.004731   0.000100
     C  121   0.000000   0.000042   0.000011   0.000001   0.000729   0.000017
     C  122   0.000000   0.000018   0.000005   0.000000   0.000307   0.000008
     C  123   0.000000   0.001841   0.000524   0.000032   0.049222   0.000881
1


                  C 31       C 32       C 33       C 34       C 35       C 36
 ------------------------------------------------------------------------------
     C  124   0.000000   0.000065   0.000018   0.000002   0.001271   0.000029
     C  125   0.000000   0.000004   0.000000   0.000000   0.000040   0.000001
     C  126   0.000000   0.000001   0.000000   0.000000   0.000011   0.000000
     C  127   0.000000   0.000269   0.000011   0.000005   0.000004   0.000000
     C  128   0.000000   0.010951   0.000195   0.000102   0.000159   0.000009
     C  129   0.000000   0.001987   0.000189   0.000003   0.000032   0.000006
     C  130   0.000000   0.000111   0.000003   0.000001   0.000002   0.000000
     C  131   0.000000   0.000013   0.000004   0.000000   0.000003   0.000000
     C  132   0.000000   0.000012   0.000001   0.000000   0.000000   0.000000
     C  133   0.000000   0.000000   0.000000   0.000000   0.000002   0.000000
     C  134   0.000000   0.000001   0.000000   0.000000   0.000000   0.000000
     C  135   0.000016   0.000000   0.000000   0.000000   0.000000   0.000000
     C  136   0.000009   0.000000   0.000000   0.000000   0.000000   0.000000
     C  137   0.000057   0.000000   0.000000   0.000000   0.000003   0.000000
     C  138   0.000014   0.000000   0.000000   0.000000   0.000000   0.000000
     C  139   0.000047   0.000000   0.000000   0.000000   0.000000   0.000000
     C  140   0.000464   0.000000   0.000000   0.000000   0.000000   0.000000
     C  141   0.030764   0.000000   0.000002   0.000005   0.000001   0.000005
     C  142   0.000000   0.000000   0.000000   0.000000   0.000000   0.000000
     C  143   0.000000   0.000000   0.000000   0.000000   0.000000   0.000000
     C  144   0.000000   0.000000   0.000000   0.000000   0.000000   0.000000
     C  145   0.000000   0.000000   0.000000   0.000000   0.000000   0.000000
     C  146   0.000000   0.000000   0.000000   0.000000   0.000000   0.000000
     C  147   0.000002   0.000000   0.000000   0.000000   0.000000   0.000000
     C  148   0.000000   0.000000   0.000000   0.000000   0.000000   0.000000
     C  149   0.000002   0.000000   0.000000   0.000000   0.000000   0.000000
     C  150   0.000000   0.000000   0.000000   0.000000   0.000000   0.000000
     C  151   0.000002   0.000000   0.000000   0.000000   0.000000   0.000000
     C  152   0.000000   0.000000   0.000000   0.000000   0.000000   0.000000
     C  153   0.000000   0.000000   0.000000   0.000000   0.000000   0.000000
     C  154   0.000028   0.000000   0.000000   0.000000   0.000000   0.000000
     C  155   0.000003   0.000000   0.000000   0.000000   0.000000   0.000000
     C  156   0.000000   0.000000   0.000000   0.000000   0.000000   0.000000
     C  157   0.000000   0.000000   0.000000   0.000000   0.000000   0.000000
     C  158   0.000000   0.000000   0.000000   0.000000   0.000000   0.000000
     C  159   0.000000   0.000000   0.000000   0.000000   0.000000   0.000000
     C  160   0.000000   0.000000   0.000000   0.000000   0.000000   0.000000
     C  161   0.000000   0.000000   0.000000   0.000000   0.000000   0.000000
     C  162   0.000000   0.000001   0.000000   0.000000   0.000000   0.000000
     N  163   0.000000   0.000000   0.000000   0.000000   0.000000   0.000000
     N  164   0.000000   0.000000   0.000000   0.000000   0.000000   0.000000
     N  165   0.000527   0.000011   0.000072   0.000027   0.000025   0.000031
     N  166   0.000812   0.013691   0.104718   0.016937   1.428480   1.438563
     N  167   0.000007   0.000001   0.000006   0.000013   0.000004   0.000017
     N  168   0.000000   0.000037   0.000183   0.000003   0.000004   0.000003
     N  169   0.000000   0.000000   0.000000   0.000000   0.000000   0.000001
     N  170   0.000000   0.000000   0.000000   0.000000   0.000000   0.000000
1


                  C 31       C 32       C 33       C 34       C 35       C 36
 ------------------------------------------------------------------------------
     N  171   0.000000   0.000000   0.000000   0.000000   0.000000   0.000000
     N  172   0.000000   0.000000   0.000000   0.000000   0.000000   0.000000
     N  173   0.000000   0.000000   0.000000   0.000000   0.000000   0.000000
     N  174   0.000000   0.000000   0.000000   0.000000   0.000000   0.000000
     N  175   0.000000   0.000000   0.000000   0.000000   0.000000   0.000000
     N  176   0.000000   0.000000   0.000000   0.000000   0.000000   0.000000
     N  177   0.000000   0.000228   0.000066   0.000004   0.005118   0.000100
     N  178   0.000000   0.000029   0.000002   0.000000   0.000001   0.000000
     N  179   0.000062   0.000000   0.000000   0.000000   0.000000   0.000000
     N  180   0.000000   0.000000   0.000000   0.000000   0.000000   0.000000
     N  181   0.000001   0.000000   0.000000   0.000000   0.000000   0.000000
     N  182   0.000000   0.000000   0.000000   0.000000   0.000000   0.000000
     H  183   0.000000   0.000000   0.000000   0.000000   0.000000   0.000000
     H  184   0.000000   0.000000   0.000000   0.000000   0.000000   0.000000
     H  185   0.000000   0.000000   0.000000   0.000000   0.000000   0.000000
     H  186   0.000000   0.000000   0.000000   0.000000   0.000000   0.000000
     H  187   0.000000   0.000000   0.000000   0.000000   0.000000   0.000000
     H  188   0.000001   0.000000   0.000000   0.000000   0.000000   0.000000
     H  189   0.000006   0.000000   0.000000   0.000000   0.000000   0.000000
     H  190   0.000000   0.000000   0.000000   0.000000   0.000000   0.000000
     H  191   0.000079   0.000000   0.000000   0.000000   0.000000   0.000000
     H  192   0.008291   0.000000   0.000003   0.000000   0.000001   0.000002
     H  193   0.000202   0.000000   0.000000   0.000001   0.000000   0.000000
     H  194   0.000002   0.000000   0.000001   0.000000   0.000000   0.000000
     H  195   0.002401   0.000030   0.000183   0.003897   0.000088   0.000303
     H  196   0.948272   0.000007   0.000061   0.003645   0.000020   0.003481
     H  197   0.002266   0.000026   0.000482   0.000111   0.000003   0.000002
     H  198   0.000009   0.005076   0.960251   0.005274   0.004957   0.004377
     H  199   0.000002   0.947568   0.005177   0.005080   0.004385   0.000082
     H  200   0.000000   0.006533   0.003600   0.000050   0.822429   0.006880
     H  201   0.000008   0.000061   0.000296   0.006071   0.000077   0.000232
     H  202   0.000169   0.000079   0.004065   0.009462   0.008267   0.950720
     H  203   0.000000   0.000000   0.000000   0.000000   0.000000   0.000000
     H  204   0.000000   0.000000   0.000000   0.000000   0.000000   0.000000
     H  205   0.000037   0.000000   0.000001   0.000000   0.000000   0.000000
     H  206   0.000000   0.000000   0.000000   0.000000   0.000000   0.000000
     H  207   0.000001   0.000013   0.000148   0.004253   0.000020   0.001726
     H  208   0.000000   0.000000   0.000000   0.000000   0.000000   0.000000
     H  209   0.000000   0.000000   0.000006   0.000000   0.000000   0.000000
     H  210   0.000011   0.000002   0.000024   0.000026   0.000008   0.000019
     H  211   0.000000   0.000023   0.000006   0.000000   0.000000   0.000000
     H  212   0.000000   0.000005   0.000004   0.000000   0.000002   0.000000
     H  213   0.000000   0.000000   0.000000   0.000000   0.000000   0.000000
     H  214   0.000000   0.000000   0.000000   0.000000   0.000000   0.000000
     H  215   0.000000   0.000000   0.000000   0.000000   0.000000   0.000000
     H  216   0.000000   0.000000   0.000000   0.000000   0.000000   0.000000
     H  217   0.000000   0.000000   0.000000   0.000000   0.000000   0.000000
1


                  C 31       C 32       C 33       C 34       C 35       C 36
 ------------------------------------------------------------------------------
     H  218   0.000000   0.000000   0.000000   0.000000   0.000000   0.000000
     H  219   0.000000   0.000000   0.000000   0.000000   0.000000   0.000000
     H  220   0.000000   0.000000   0.000000   0.000000   0.000000   0.000000
     H  221   0.000000   0.000000   0.000000   0.000000   0.000000   0.000000
     H  222   0.000000   0.000000   0.000000   0.000000   0.000000   0.000000
     H  223   0.000000   0.000000   0.000000   0.000000   0.000000   0.000000
     H  224   0.000000   0.000000   0.000000   0.000000   0.000000   0.000000
     H  225   0.000000   0.000000   0.000000   0.000000   0.000000   0.000000
     H  226   0.000000   0.000000   0.000000   0.000000   0.000000   0.000000
     H  227   0.000000   0.000000   0.000000   0.000000   0.000000   0.000000
     H  228   0.000000   0.000000   0.000000   0.000000   0.000000   0.000000
     H  229   0.000000   0.000000   0.000000   0.000000   0.000000   0.000000
     H  230   0.000000   0.000000   0.000000   0.000000   0.000000   0.000000
     H  231   0.000000   0.000000   0.000000   0.000000   0.000000   0.000000
     H  232   0.000000   0.000000   0.000000   0.000000   0.000000   0.000000
     H  233   0.000000   0.000000   0.000000   0.000000   0.000000   0.000000
     H  234   0.000000   0.000000   0.000000   0.000000   0.000000   0.000000
     H  235   0.000000   0.000000   0.000000   0.000000   0.000000   0.000000
     H  236   0.000000   0.000000   0.000000   0.000000   0.000000   0.000000
     H  237   0.000000   0.000000   0.000000   0.000000   0.000000   0.000000
     H  238   0.000000   0.000000   0.000000   0.000000   0.000000   0.000000
     H  239   0.000000   0.000000   0.000000   0.000000   0.000001   0.000007
     H  240   0.000000   0.000000   0.000000   0.000000   0.000000   0.000000
     H  241   0.000000   0.000003   0.000002   0.000000   0.000000   0.000000
     H  242   0.000000   0.000000   0.000000   0.000000   0.000000   0.000000
     H  243   0.000000   0.000000   0.000000   0.000000   0.000000   0.000001
     H  244   0.000000   0.000000   0.000000   0.000000   0.000000   0.000001
     H  245   0.000000   0.000000   0.000000   0.000000   0.000000   0.000000
     H  246   0.000000   0.000000   0.000000   0.000000   0.000000   0.000000
     H  247   0.000000   0.000000   0.000000   0.000000   0.000000   0.000000
     H  248   0.000000   0.000000   0.000000   0.000000   0.000000   0.000000
     H  249   0.000000   0.000000   0.000000   0.000000   0.000000   0.000000
     H  250   0.000000   0.000006   0.000002   0.000000   0.000127   0.000003
     H  251   0.000000   0.000003   0.000001   0.000000   0.000034   0.000001
     H  252   0.000000   0.000000   0.000000   0.000000   0.000000   0.000000
     H  253   0.000000   0.000002   0.000001   0.000000   0.000047   0.000001
     H  254   0.000000   0.000067   0.000015   0.000001   0.000003   0.000000
     H  255   0.000000   0.000145   0.000015   0.000001   0.000014   0.000000
     H  256   0.000000   0.000025   0.000001   0.000000   0.000000   0.000000
     H  257   0.000000   0.000011   0.000000   0.000000   0.000000   0.000000
     H  258   0.000000   0.000001   0.000000   0.000000   0.000000   0.000000
     H  259   0.000000   0.000000   0.000000   0.000000   0.000000   0.000000
     H  260   0.000000   0.000000   0.000000   0.000000   0.000002   0.000000
     H  261   0.000000   0.000000   0.000000   0.000000   0.000000   0.000000
     H  262   0.000003   0.000000   0.000000   0.000000   0.000000   0.000000
     H  263   0.000602   0.000000   0.000000   0.000001   0.000001   0.000001
     H  264   0.000000   0.000000   0.000000   0.000000   0.000000   0.000000
1


                  C 31       C 32       C 33       C 34       C 35       C 36
 ------------------------------------------------------------------------------
     H  265   0.000000   0.000000   0.000000   0.000000   0.000000   0.000000
     H  266   0.000000   0.000000   0.000000   0.000000   0.000000   0.000000
     H  267   0.000000   0.000000   0.000000   0.000000   0.000000   0.000000
     H  268   0.000000   0.000000   0.000000   0.000000   0.000000   0.000000
     H  269   0.000000   0.000000   0.000000   0.000000   0.000000   0.000000
     H  270   0.000000   0.000000   0.000000   0.000000   0.000000   0.000000
     H  271   0.000000   0.000000   0.000000   0.000000   0.000000   0.000000
     H  272   0.000000   0.000000   0.000000   0.000000   0.000000   0.000000
     H  273   0.000000   0.000000   0.000000   0.000000   0.000000   0.000000
     H  274   0.000000   0.000000   0.000000   0.000000   0.000000   0.000000
1


                  C 37       C 38       C 39       C 40       C 41       C 42
 ------------------------------------------------------------------------------
     C   37   3.953583
     C   38   1.895480   3.950696
     C   39   0.000065   0.001217   2.823249
     C   40   0.000059   0.000606   1.221861   3.944674
     C   41   0.000361   0.000687   0.098704   1.659625   3.928607
     C   42   0.000032   0.000774   1.115324   0.011100   0.022575   3.923773
     C   43   0.001000   0.007480   0.030660   0.007251   1.076374   0.005182
     C   44   0.015936   0.006920   0.060016   0.037139   0.039298   0.047659
     C   45   0.004609   0.998051   0.000740   0.000808   0.008296   0.000346
     C   46   0.000008   0.000022   0.000042   0.000019   0.000025   0.000023
     C   47   0.000090   0.000020   0.000044   0.000017   0.000063   0.000030
     C   48   0.000003   0.000014   0.000048   0.000020   0.000033   0.000024
     C   49   0.000002   0.000001   0.000003   0.000002   0.000002   0.000001
     C   50   0.000002   0.000000   0.000002   0.000001   0.000001   0.000001
     C   51   0.000536   0.001762   0.001247   0.000651   0.000831   0.000792
     C   52   0.022955   0.005848   0.000530   0.000220   0.003967   0.001153
     C   53   0.000034   0.000019   0.000030   0.000029   0.000926   0.000005
     C   54   0.000007   0.000009   0.000124   0.000162   0.011037   0.000013
     C   55   0.000470   0.000190   0.000014   0.000008   0.000060   0.000008
     C   56   0.000005   0.000004   0.000009   0.000007   0.000322   0.000004
     C   57   0.000023   0.000021   0.000006   0.000003   0.000047   0.000004
     C   58   0.000004   0.000040   0.000042   0.000020   0.000128   0.000024
     C   59   0.000035   0.000072   0.000042   0.000030   0.000089   0.000016
     C   60   0.000000   0.000000   0.000000   0.000000   0.000000   0.000000
     C   61   0.000000   0.000000   0.000000   0.000000   0.000000   0.000000
     C   62   0.000000   0.000001   0.000001   0.000000   0.000000   0.000000
     C   63   0.000000   0.000000   0.000000   0.000000   0.000000   0.000000
     C   64   0.000000   0.000000   0.000000   0.000000   0.000000   0.000000
     C   65   0.000005   0.000010   0.000009   0.000005   0.000006   0.000003
     C   66   0.000000   0.000002   0.000003   0.000003   0.000021   0.000001
     C   67   0.000000   0.000000   0.000000   0.000000   0.000000   0.000000
     C   68   0.000000   0.000000   0.000000   0.000000   0.000000   0.000000
     C   69   0.000000   0.000000   0.000000   0.000000   0.000000   0.000000
     C   70   0.000000   0.000000   0.000000   0.000000   0.000000   0.000000
     C   71   0.000000   0.000000   0.000000   0.000000   0.000000   0.000000
     C   72   0.000000   0.000000   0.000000   0.000000   0.000000   0.000000
     C   73   0.000000   0.000000   0.000000   0.000000   0.000000   0.000000
     C   74   0.000000   0.000000   0.000000   0.000000   0.000000   0.000000
     C   75   0.000000   0.000000   0.000000   0.000000   0.000000   0.000000
     C   76   0.000000   0.000000   0.000000   0.000000   0.000000   0.000000
     C   77   0.000000   0.000000   0.000000   0.000000   0.000000   0.000000
     C   78   0.000000   0.000000   0.000000   0.000000   0.000000   0.000000
     C   79   0.000000   0.000000   0.000000   0.000000   0.000000   0.000000
     C   80   0.000000   0.000000   0.000000   0.000000   0.000000   0.000000
     C   81   0.000000   0.000000   0.000000   0.000000   0.000000   0.000000
     C   82   0.000000   0.000000   0.000000   0.000000   0.000000   0.000000
1


                  C 37       C 38       C 39       C 40       C 41       C 42
 ------------------------------------------------------------------------------
     C   83   0.000000   0.000000   0.000000   0.000000   0.000000   0.000000
     C   84   0.000000   0.000000   0.000000   0.000000   0.000000   0.000000
     C   85   0.000000   0.000000   0.000000   0.000000   0.000000   0.000000
     C   86   0.000000   0.000000   0.000000   0.000000   0.000000   0.000000
     C   87   0.000000   0.000000   0.000000   0.000000   0.000000   0.000000
     C   88   0.000000   0.000000   0.000000   0.000000   0.000000   0.000000
     C   89   0.000001   0.000001   0.000000   0.000000   0.000000   0.000000
     C   90   0.000000   0.000000   0.000000   0.000000   0.000000   0.000000
     C   91   0.000000   0.000000   0.000000   0.000000   0.000000   0.000000
     C   92   0.000000   0.000000   0.000000   0.000000   0.000000   0.000000
     C   93   0.000000   0.000000   0.000000   0.000000   0.000000   0.000000
     C   94   0.000000   0.000000   0.000000   0.000000   0.000000   0.000000
     C   95   0.000000   0.000000   0.000000   0.000000   0.000000   0.000000
     C   96   0.000000   0.000000   0.000000   0.000000   0.000000   0.000000
     C   97   0.000000   0.000000   0.000000   0.000000   0.000000   0.000000
     C   98   0.000000   0.000000   0.000000   0.000000   0.000000   0.000000
     C   99   0.000000   0.000000   0.000000   0.000000   0.000000   0.000000
     C  100   0.000000   0.000000   0.000000   0.000000   0.000000   0.000000
     C  101   0.000000   0.000000   0.000000   0.000000   0.000000   0.000000
     C  102   0.000000   0.000000   0.000000   0.000000   0.000000   0.000000
     C  103   0.000000   0.000000   0.000000   0.000000   0.000000   0.000000
     C  104   0.000000   0.000000   0.000000   0.000000   0.000000   0.000000
     C  105   0.000000   0.000000   0.000000   0.000000   0.000000   0.000000
     C  106   0.000004   0.000015   0.000076   0.000004   0.000002   0.000004
     C  107   0.000001   0.000003   0.000037   0.000003   0.000001   0.000004
     C  108   0.000000   0.000000   0.000001   0.000000   0.000000   0.000000
     C  109   0.000001   0.000002   0.000024   0.000002   0.000001   0.000010
     C  110   0.000000   0.000001   0.000020   0.000001   0.000001   0.000001
     C  111   0.000000   0.000000   0.000000   0.000000   0.000000   0.000000
     C  112   0.000000   0.000000   0.000000   0.000000   0.000000   0.000000
     C  113   0.000000   0.000000   0.000000   0.000000   0.000000   0.000000
     C  114   0.000000   0.000000   0.000000   0.000000   0.000000   0.000000
     C  115   0.000000   0.000000   0.000000   0.000000   0.000000   0.000000
     C  116   0.000000   0.000000   0.000000   0.000004   0.000001   0.000000
     C  117   0.000000   0.000000   0.000000   0.000000   0.000000   0.000000
     C  118   0.000000   0.000000   0.000000   0.000000   0.000000   0.000000
     C  119   0.000000   0.000000   0.000000   0.000000   0.000000   0.000000
     C  120   0.000002   0.000000   0.000000   0.000000   0.000000   0.000000
     C  121   0.000001   0.000000   0.000000   0.000000   0.000000   0.000000
     C  122   0.000000   0.000000   0.000000   0.000000   0.000000   0.000000
     C  123   0.000018   0.000001   0.000000   0.000000   0.000000   0.000000
     C  124   0.000001   0.000000   0.000000   0.000000   0.000000   0.000000
     C  125   0.000000   0.000000   0.000000   0.000000   0.000000   0.000000
     C  126   0.000000   0.000000   0.000000   0.000000   0.000000   0.000000
     C  127   0.000000   0.000000   0.000000   0.000000   0.000000   0.000000
     C  128   0.000010   0.000005   0.000000   0.000000   0.000000   0.000000
     C  129   0.000003   0.000000   0.000000   0.000000   0.000000   0.000000
1


                  C 37       C 38       C 39       C 40       C 41       C 42
 ------------------------------------------------------------------------------
     C  130   0.000000   0.000000   0.000000   0.000000   0.000000   0.000000
     C  131   0.000000   0.000000   0.000000   0.000000   0.000000   0.000000
     C  132   0.000000   0.000000   0.000000   0.000000   0.000000   0.000000
     C  133   0.000000   0.000000   0.000000   0.000000   0.000000   0.000000
     C  134   0.000000   0.000000   0.000000   0.000000   0.000000   0.000000
     C  135   0.000000   0.000000   0.000000   0.000000   0.000000   0.000000
     C  136   0.000000   0.000000   0.000000   0.000000   0.000000   0.000000
     C  137   0.000000   0.000000   0.000000   0.000000   0.000000   0.000000
     C  138   0.000000   0.000000   0.000000   0.000000   0.000000   0.000000
     C  139   0.000000   0.000000   0.000000   0.000000   0.000000   0.000000
     C  140   0.000001   0.000002   0.000000   0.000000   0.000000   0.000000
     C  141   0.000025   0.000007   0.000001   0.000000   0.000000   0.000000
     C  142   0.000000   0.000000   0.000000   0.000000   0.000000   0.000000
     C  143   0.000000   0.000000   0.000000   0.000000   0.000000   0.000000
     C  144   0.000000   0.000000   0.000000   0.000000   0.000000   0.000000
     C  145   0.000000   0.000000   0.000000   0.000000   0.000000   0.000000
     C  146   0.000000   0.000000   0.000000   0.000000   0.000000   0.000000
     C  147   0.000000   0.000000   0.000000   0.000000   0.000000   0.000000
     C  148   0.000000   0.000000   0.000000   0.000000   0.000000   0.000000
     C  149   0.000000   0.000000   0.000000   0.000000   0.000000   0.000000
     C  150   0.000000   0.000000   0.000000   0.000000   0.000000   0.000000
     C  151   0.000000   0.000000   0.000000   0.000000   0.000000   0.000000
     C  152   0.000000   0.000000   0.000000   0.000000   0.000000   0.000000
     C  153   0.000000   0.000000   0.000000   0.000000   0.000000   0.000000
     C  154   0.000000   0.000000   0.000000   0.000000   0.000000   0.000000
     C  155   0.000000   0.000000   0.000000   0.000000   0.000000   0.000000
     C  156   0.000000   0.000000   0.000000   0.000000   0.000000   0.000000
     C  157   0.000000   0.000000   0.000000   0.000000   0.000000   0.000000
     C  158   0.000000   0.000000   0.000000   0.000000   0.000000   0.000000
     C  159   0.000000   0.000000   0.000000   0.000000   0.000000   0.000000
     C  160   0.000000   0.000000   0.000000   0.000000   0.000000   0.000000
     C  161   0.000000   0.000000   0.000000   0.000000   0.000000   0.000000
     C  162   0.000000   0.000000   0.000000   0.000000   0.000000   0.000000
     N  163   0.000000   0.000000   0.000000   0.000000   0.000000   0.000000
     N  164   0.000000   0.000000   0.000000   0.000000   0.000000   0.000000
     N  165   0.002197   0.000218   0.001015   0.000095   0.000061   0.000348
     N  166   0.005352   0.001057   0.000001   0.000001   0.000001   0.000001
     N  167   0.000164   0.000410   0.075606   0.029174   0.047741   1.760102
     N  168   0.000001   0.000005   0.000023   0.000010   0.000014   0.000011
     N  169   0.000031   0.000013   0.000004   0.000003   0.000053   0.000001
     N  170   0.000000   0.000000   0.000000   0.000000   0.000000   0.000000
     N  171   0.000000   0.000000   0.000000   0.000000   0.000000   0.000000
     N  172   0.000000   0.000000   0.000000   0.000000   0.000000   0.000000
     N  173   0.000000   0.000000   0.000000   0.000000   0.000000   0.000000
     N  174   0.000000   0.000000   0.000000   0.000000   0.000000   0.000000
     N  175   0.000000   0.000000   0.000002   0.000000   0.000000   0.000001
     N  176   0.000000   0.000000   0.000000   0.000000   0.000000   0.000000
1


                  C 37       C 38       C 39       C 40       C 41       C 42
 ------------------------------------------------------------------------------
     N  177   0.000002   0.000000   0.000000   0.000000   0.000000   0.000000
     N  178   0.000000   0.000000   0.000000   0.000000   0.000000   0.000000
     N  179   0.000000   0.000000   0.000000   0.000000   0.000000   0.000000
     N  180   0.000000   0.000000   0.000000   0.000000   0.000000   0.000000
     N  181   0.000000   0.000000   0.000000   0.000000   0.000000   0.000000
     N  182   0.000000   0.000000   0.000000   0.000000   0.000000   0.000000
     H  183   0.000000   0.000000   0.000000   0.000000   0.000000   0.000000
     H  184   0.000000   0.000000   0.000000   0.000000   0.000000   0.000000
     H  185   0.000000   0.000000   0.000000   0.000000   0.000000   0.000000
     H  186   0.000000   0.000000   0.000000   0.000000   0.000000   0.000000
     H  187   0.000000   0.000000   0.000000   0.000000   0.000000   0.000000
     H  188   0.000000   0.000000   0.000000   0.000000   0.000000   0.000000
     H  189   0.000000   0.000000   0.000000   0.000000   0.000000   0.000000
     H  190   0.000000   0.000000   0.000000   0.000000   0.000000   0.000000
     H  191   0.000000   0.000000   0.000000   0.000000   0.000000   0.000000
     H  192   0.000082   0.000028   0.000000   0.000000   0.000000   0.000000
     H  193   0.000006   0.000000   0.000000   0.000000   0.000000   0.000000
     H  194   0.000038   0.000139   0.000129   0.000010   0.000005   0.000005
     H  195   0.002471   0.001197   0.000003   0.000000   0.000000   0.000000
     H  196   0.001567   0.000056   0.000000   0.000000   0.000000   0.000000
     H  197   0.000039   0.000065   0.000014   0.000001   0.000001   0.000001
     H  198   0.001701   0.000148   0.000000   0.000000   0.000000   0.000000
     H  199   0.000382   0.000172   0.000000   0.000000   0.000000   0.000000
     H  200   0.000097   0.000004   0.000000   0.000000   0.000000   0.000000
     H  201   0.005141   0.956819   0.000061   0.000025   0.000052   0.000029
     H  202   0.001073   0.000403   0.000001   0.000001   0.000001   0.000000
     H  203   0.000000   0.000004   0.006382   0.004859   0.947087   0.000170
     H  204   0.000013   0.000003   0.004125   0.958970   0.005927   0.006434
     H  205   0.000007   0.000017   0.128823   0.000823   0.000514   0.000725
     H  206   0.000005   0.000002   0.007482   0.005192   0.000050   0.946607
     H  207   0.001415   0.001713   0.001473   0.000718   0.000853   0.000957
     H  208   0.000000   0.000007   0.000002   0.000001   0.000002   0.000001
     H  209   0.000000   0.000000   0.000000   0.000000   0.000000   0.000000
     H  210   0.000275   0.002510   0.001250   0.000652   0.000757   0.000800
     H  211   0.000000   0.000000   0.000000   0.000000   0.000000   0.000000
     H  212   0.000001   0.000001   0.000000   0.000000   0.000000   0.000000
     H  213   0.000002   0.000000   0.000003   0.000007   0.000077   0.000000
     H  214   0.000001   0.000000   0.000001   0.000001   0.000025   0.000000
     H  215   0.000000   0.000000   0.000001   0.000000   0.000002   0.000001
     H  216   0.000000   0.000000   0.000000   0.000000   0.000000   0.000000
     H  217   0.000000   0.000000   0.000000   0.000000   0.000000   0.000000
     H  218   0.000000   0.000000   0.000000   0.000000   0.000000   0.000000
     H  219   0.000000   0.000000   0.000000   0.000001   0.000002   0.000000
     H  220   0.000000   0.000000   0.000000   0.000000   0.000000   0.000000
     H  221   0.000000   0.000000   0.000000   0.000000   0.000000   0.000000
     H  222   0.000000   0.000000   0.000000   0.000000   0.000000   0.000000
     H  223   0.000000   0.000000   0.000000   0.000000   0.000000   0.000000
1


                  C 37       C 38       C 39       C 40       C 41       C 42
 ------------------------------------------------------------------------------
     H  224   0.000000   0.000000   0.000000   0.000000   0.000000   0.000000
     H  225   0.000000   0.000000   0.000000   0.000000   0.000000   0.000000
     H  226   0.000000   0.000000   0.000000   0.000000   0.000000   0.000000
     H  227   0.000000   0.000000   0.000000   0.000000   0.000000   0.000000
     H  228   0.000000   0.000000   0.000000   0.000000   0.000000   0.000000
     H  229   0.000000   0.000000   0.000000   0.000000   0.000000   0.000000
     H  230   0.000000   0.000000   0.000000   0.000000   0.000000   0.000000
     H  231   0.000000   0.000000   0.000000   0.000000   0.000000   0.000000
     H  232   0.000000   0.000000   0.000000   0.000000   0.000000   0.000000
     H  233   0.000000   0.000000   0.000000   0.000000   0.000000   0.000000
     H  234   0.000000   0.000000   0.000000   0.000000   0.000000   0.000000
     H  235   0.000000   0.000000   0.000000   0.000000   0.000000   0.000000
     H  236   0.000000   0.000000   0.000000   0.000000   0.000000   0.000000
     H  237   0.000000   0.000000   0.000000   0.000000   0.000000   0.000000
     H  238   0.000000   0.000000   0.000000   0.000000   0.000000   0.000000
     H  239   0.000000   0.000000   0.000000   0.000000   0.000000   0.000000
     H  240   0.000000   0.000000   0.000000   0.000000   0.000000   0.000000
     H  241   0.000000   0.000000   0.000001   0.000000   0.000000   0.000000
     H  242   0.000000   0.000000   0.000000   0.000000   0.000000   0.000000
     H  243   0.000000   0.000000   0.000000   0.000000   0.000000   0.000000
     H  244   0.000000   0.000000   0.000000   0.000000   0.000000   0.000000
     H  245   0.000000   0.000000   0.000000   0.000000   0.000000   0.000000
     H  246   0.000000   0.000000   0.000000   0.000000   0.000000   0.000000
     H  247   0.000000   0.000000   0.000000   0.000000   0.000000   0.000000
     H  248   0.000000   0.000000   0.000000   0.000000   0.000000   0.000000
     H  249   0.000000   0.000000   0.000000   0.000000   0.000000   0.000000
     H  250   0.000000   0.000000   0.000000   0.000000   0.000000   0.000000
     H  251   0.000000   0.000000   0.000000   0.000000   0.000000   0.000000
     H  252   0.000000   0.000000   0.000000   0.000000   0.000000   0.000000
     H  253   0.000000   0.000000   0.000000   0.000000   0.000000   0.000000
     H  254   0.000000   0.000000   0.000000   0.000000   0.000000   0.000000
     H  255   0.000000   0.000000   0.000000   0.000000   0.000000   0.000000
     H  256   0.000000   0.000000   0.000000   0.000000   0.000000   0.000000
     H  257   0.000000   0.000000   0.000000   0.000000   0.000000   0.000000
     H  258   0.000000   0.000000   0.000000   0.000000   0.000000   0.000000
     H  259   0.000000   0.000000   0.000000   0.000000   0.000000   0.000000
     H  260   0.000000   0.000000   0.000000   0.000000   0.000000   0.000000
     H  261   0.000000   0.000000   0.000000   0.000000   0.000000   0.000000
     H  262   0.000000   0.000000   0.000000   0.000000   0.000000   0.000000
     H  263   0.000006   0.000003   0.000000   0.000000   0.000000   0.000000
     H  264   0.000000   0.000000   0.000000   0.000000   0.000000   0.000000
     H  265   0.000000   0.000000   0.000000   0.000000   0.000000   0.000000
     H  266   0.000000   0.000000   0.000000   0.000000   0.000000   0.000000
     H  267   0.000000   0.000000   0.000000   0.000000   0.000000   0.000000
     H  268   0.000000   0.000000   0.000000   0.000000   0.000000   0.000000
     H  269   0.000000   0.000000   0.000000   0.000000   0.000000   0.000000
     H  270   0.000000   0.000000   0.000000   0.000000   0.000000   0.000000
1


                  C 37       C 38       C 39       C 40       C 41       C 42
 ------------------------------------------------------------------------------
     H  271   0.000000   0.000000   0.000000   0.000000   0.000000   0.000000
     H  272   0.000000   0.000000   0.000000   0.000000   0.000000   0.000000
     H  273   0.000000   0.000000   0.000000   0.000000   0.000000   0.000000
     H  274   0.000000   0.000000   0.000000   0.000000   0.000000   0.000000
1


                  C 43       C 44       C 45       C 46       C 47       C 48
 ------------------------------------------------------------------------------
     C   43   3.947885
     C   44   1.668292   3.908161
     C   45   0.014534   0.984988   3.947646
     C   46   0.000177   0.000443   0.000080   3.954837
     C   47   0.000342   0.005181   0.002257   1.403048   3.962199
     C   48   0.000182   0.000640   0.000257   0.005703   1.411132   3.953013
     C   49   0.000007   0.000040   0.000031   1.412092   0.004784   0.119388
     C   50   0.000011   0.000070   0.000058   0.119667   0.004857   1.403698
     C   51   0.007659   0.007462   0.005123   0.006672   0.971535   0.006873
     C   52   0.017323   0.990910   0.948885   0.005123   0.005475   0.004886
     C   53   0.000047   0.000053   0.000323   0.000477   0.000520   0.000554
     C   54   0.000164   0.000050   0.000062   0.000166   0.001343   0.000304
     C   55   0.000158   0.000140   0.008009   0.006751   0.005434   0.007766
     C   56   0.000027   0.000006   0.000037   0.000045   0.000114   0.000028
     C   57   0.000035   0.000026   0.000304   0.000223   0.001904   0.000229
     C   58   0.000185   0.002909   0.000248   0.004272   0.004662   0.002841
     C   59   0.000137   0.000128   0.000377   0.000510   0.008916   0.001744
     C   60   0.000001   0.000001   0.000001   0.000002   0.000022   0.000001
     C   61   0.000000   0.000000   0.000000   0.000001   0.000001   0.000000
     C   62   0.000001   0.000001   0.000001   0.000002   0.000052   0.000003
     C   63   0.000000   0.000000   0.000000   0.000000   0.000001   0.000000
     C   64   0.000000   0.000001   0.000000   0.000002   0.000002   0.000001
     C   65   0.000022   0.000021   0.000026   0.000051   0.001001   0.000027
     C   66   0.000007   0.000069   0.000007   0.000097   0.000101   0.000085
     C   67   0.000000   0.000000   0.000000   0.000000   0.000000   0.000004
     C   68   0.000000   0.000000   0.000000   0.000000   0.000000   0.000000
     C   69   0.000000   0.000000   0.000000   0.000000   0.000000   0.000000
     C   70   0.000000   0.000000   0.000000   0.000000   0.000000   0.000000
     C   71   0.000000   0.000000   0.000000   0.000000   0.000000   0.000000
     C   72   0.000000   0.000000   0.000000   0.000000   0.000000   0.000000
     C   73   0.000000   0.000000   0.000000   0.000000   0.000000   0.000000
     C   74   0.000000   0.000000   0.000000   0.000000   0.000000   0.000000
     C   75   0.000000   0.000000   0.000000   0.000000   0.000001   0.000024
     C   76   0.000000   0.000000   0.000000   0.000000   0.000000   0.000011
     C   77   0.000000   0.000000   0.000000   0.000000   0.000000   0.000002
     C   78   0.000000   0.000000   0.000000   0.000011   0.000019   0.000962
     C   79   0.000000   0.000000   0.000000   0.000000   0.000002   0.000015
     C   80   0.000000   0.000000   0.000000   0.000000   0.000000   0.000001
     C   81   0.000000   0.000000   0.000000   0.000000   0.000000   0.000000
     C   82   0.000000   0.000000   0.000000   0.000000   0.000000   0.000000
     C   83   0.000000   0.000000   0.000000   0.000000   0.000000   0.000000
     C   84   0.000000   0.000000   0.000000   0.000000   0.000000   0.000000
     C   85   0.000000   0.000000   0.000000   0.000000   0.000000   0.000000
     C   86   0.000000   0.000000   0.000000   0.000000   0.000000   0.000000
     C   87   0.000000   0.000000   0.000000   0.000000   0.000000   0.000000
     C   88   0.000000   0.000000   0.000000   0.000000   0.000000   0.000000
1


                  C 43       C 44       C 45       C 46       C 47       C 48
 ------------------------------------------------------------------------------
     C   89   0.000000   0.000000   0.000000   0.000000   0.000000   0.000000
     C   90   0.000000   0.000000   0.000000   0.000000   0.000000   0.000000
     C   91   0.000000   0.000000   0.000000   0.000000   0.000000   0.000000
     C   92   0.000000   0.000000   0.000000   0.000000   0.000000   0.000000
     C   93   0.000000   0.000000   0.000000   0.000000   0.000000   0.000000
     C   94   0.000000   0.000000   0.000000   0.000000   0.000000   0.000000
     C   95   0.000000   0.000000   0.000000   0.000000   0.000000   0.000000
     C   96   0.000000   0.000000   0.000000   0.000000   0.000000   0.000000
     C   97   0.000000   0.000000   0.000000   0.000000   0.000000   0.000000
     C   98   0.000000   0.000000   0.000000   0.000000   0.000000   0.000000
     C   99   0.000000   0.000000   0.000000   0.000000   0.000000   0.000000
     C  100   0.000000   0.000000   0.000000   0.000000   0.000000   0.000000
     C  101   0.000000   0.000000   0.000000   0.000000   0.000000   0.000000
     C  102   0.000000   0.000000   0.000000   0.000000   0.000000   0.000000
     C  103   0.000000   0.000000   0.000000   0.000000   0.000000   0.000000
     C  104   0.000000   0.000000   0.000000   0.000000   0.000000   0.000000
     C  105   0.000000   0.000000   0.000000   0.000000   0.000000   0.000000
     C  106   0.000000   0.000001   0.000000   0.000000   0.000000   0.000000
     C  107   0.000000   0.000000   0.000000   0.000000   0.000000   0.000000
     C  108   0.000000   0.000000   0.000000   0.000000   0.000000   0.000000
     C  109   0.000000   0.000000   0.000000   0.000000   0.000000   0.000000
     C  110   0.000000   0.000000   0.000000   0.000000   0.000000   0.000000
     C  111   0.000000   0.000000   0.000000   0.000000   0.000000   0.000000
     C  112   0.000000   0.000000   0.000000   0.000000   0.000000   0.000000
     C  113   0.000000   0.000000   0.000000   0.000000   0.000000   0.000000
     C  114   0.000000   0.000000   0.000000   0.000000   0.000000   0.000000
     C  115   0.000000   0.000000   0.000000   0.000000   0.000000   0.000000
     C  116   0.000000   0.000000   0.000000   0.000000   0.000000   0.000000
     C  117   0.000000   0.000000   0.000000   0.000000   0.000000   0.000000
     C  118   0.000000   0.000000   0.000000   0.000000   0.000000   0.000000
     C  119   0.000000   0.000000   0.000000   0.000000   0.000000   0.000000
     C  120   0.000000   0.000000   0.000000   0.000000   0.000000   0.000000
     C  121   0.000000   0.000000   0.000000   0.000000   0.000000   0.000000
     C  122   0.000000   0.000000   0.000000   0.000000   0.000000   0.000000
     C  123   0.000000   0.000000   0.000000   0.000000   0.000000   0.000000
     C  124   0.000000   0.000000   0.000000   0.000000   0.000000   0.000000
     C  125   0.000000   0.000000   0.000000   0.000000   0.000000   0.000000
     C  126   0.000000   0.000000   0.000000   0.000000   0.000000   0.000000
     C  127   0.000000   0.000000   0.000000   0.000000   0.000000   0.000000
     C  128   0.000000   0.000000   0.000000   0.000001   0.000002   0.000007
     C  129   0.000000   0.000000   0.000000   0.000000   0.000001   0.000001
     C  130   0.000000   0.000000   0.000000   0.000000   0.000000   0.000000
     C  131   0.000000   0.000000   0.000000   0.000000   0.000000   0.000000
     C  132   0.000000   0.000000   0.000000   0.000000   0.000000   0.000000
     C  133   0.000000   0.000000   0.000000   0.000000   0.000000   0.000000
     C  134   0.000000   0.000000   0.000000   0.000000   0.000002   0.000000
     C  135   0.000000   0.000000   0.000000   0.000000   0.000000   0.000000
1


                  C 43       C 44       C 45       C 46       C 47       C 48
 ------------------------------------------------------------------------------
     C  136   0.000000   0.000000   0.000000   0.000000   0.000000   0.000000
     C  137   0.000000   0.000000   0.000000   0.000000   0.000000   0.000000
     C  138   0.000000   0.000000   0.000000   0.000000   0.000000   0.000000
     C  139   0.000000   0.000000   0.000000   0.000000   0.000000   0.000000
     C  140   0.000000   0.000000   0.000000   0.000000   0.000000   0.000000
     C  141   0.000000   0.000000   0.000001   0.000000   0.000000   0.000000
     C  142   0.000000   0.000000   0.000000   0.000000   0.000000   0.000000
     C  143   0.000000   0.000000   0.000000   0.000000   0.000000   0.000000
     C  144   0.000000   0.000000   0.000000   0.000000   0.000000   0.000000
     C  145   0.000000   0.000000   0.000000   0.000000   0.000000   0.000000
     C  146   0.000000   0.000000   0.000000   0.000000   0.000000   0.000000
     C  147   0.000000   0.000000   0.000000   0.000000   0.000000   0.000000
     C  148   0.000000   0.000000   0.000000   0.000000   0.000000   0.000000
     C  149   0.000000   0.000000   0.000000   0.000000   0.000000   0.000000
     C  150   0.000000   0.000000   0.000000   0.000000   0.000000   0.000000
     C  151   0.000000   0.000000   0.000000   0.000000   0.000000   0.000000
     C  152   0.000000   0.000000   0.000000   0.000000   0.000000   0.000000
     C  153   0.000000   0.000000   0.000000   0.000000   0.000000   0.000000
     C  154   0.000000   0.000000   0.000000   0.000000   0.000000   0.000000
     C  155   0.000000   0.000000   0.000000   0.000000   0.000000   0.000000
     C  156   0.000000   0.000000   0.000000   0.000000   0.000000   0.000000
     C  157   0.000000   0.000000   0.000000   0.000000   0.000000   0.000000
     C  158   0.000000   0.000000   0.000000   0.000000   0.000000   0.000000
     C  159   0.000000   0.000000   0.000000   0.000000   0.000000   0.000000
     C  160   0.000000   0.000000   0.000000   0.000000   0.000000   0.000003
     C  161   0.000000   0.000001   0.000001   0.000002   0.000024   0.000003
     C  162   0.000001   0.000001   0.000001   0.000000   0.000015   0.000001
     N  163   0.000000   0.000000   0.000000   0.000000   0.000000   0.000000
     N  164   0.000000   0.000000   0.000000   0.000000   0.000000   0.000000
     N  165   0.000009   0.000010   0.000040   0.000000   0.000000   0.000000
     N  166   0.000007   0.000025   0.000273   0.000000   0.000001   0.000001
     N  167   1.069076   0.020640   0.005651   0.000016   0.000109   0.000023
     N  168   0.000076   0.000171   0.000025   0.014575   0.107879   0.014392
     N  169   0.000016   0.000012   0.000370   0.000118   0.000414   0.000193
     N  170   0.000001   0.000001   0.000001   0.000001   0.000031   0.000001
     N  171   0.000000   0.000000   0.000000   0.000000   0.000000   0.000000
     N  172   0.000000   0.000000   0.000000   0.000000   0.000007   0.000026
     N  173   0.000000   0.000000   0.000000   0.000000   0.000000   0.000000
     N  174   0.000000   0.000000   0.000000   0.000000   0.000000   0.000000
     N  175   0.000000   0.000000   0.000000   0.000000   0.000000   0.000000
     N  176   0.000000   0.000000   0.000000   0.000000   0.000000   0.000000
     N  177   0.000000   0.000000   0.000000   0.000000   0.000000   0.000000
     N  178   0.000000   0.000000   0.000000   0.000000   0.000000   0.000000
     N  179   0.000000   0.000000   0.000000   0.000000   0.000000   0.000000
     N  180   0.000000   0.000000   0.000000   0.000000   0.000000   0.000000
     N  181   0.000000   0.000000   0.000000   0.000000   0.000000   0.000000
     N  182   0.000000   0.000000   0.000000   0.000000   0.000000   0.000000
1


                  C 43       C 44       C 45       C 46       C 47       C 48
 ------------------------------------------------------------------------------
     H  183   0.000000   0.000000   0.000000   0.000000   0.000000   0.000000
     H  184   0.000000   0.000000   0.000000   0.000000   0.000000   0.000000
     H  185   0.000000   0.000000   0.000000   0.000000   0.000000   0.000000
     H  186   0.000000   0.000000   0.000000   0.000000   0.000000   0.000000
     H  187   0.000000   0.000000   0.000000   0.000000   0.000000   0.000000
     H  188   0.000000   0.000000   0.000000   0.000000   0.000000   0.000000
     H  189   0.000000   0.000000   0.000000   0.000000   0.000000   0.000000
     H  190   0.000000   0.000000   0.000000   0.000000   0.000000   0.000000
     H  191   0.000000   0.000000   0.000000   0.000000   0.000000   0.000000
     H  192   0.000000   0.000001   0.000003   0.000000   0.000000   0.000000
     H  193   0.000000   0.000000   0.000000   0.000000   0.000000   0.000000
     H  194   0.000001   0.000004   0.000000   0.000000   0.000000   0.000000
     H  195   0.000001   0.000002   0.000006   0.000000   0.000000   0.000000
     H  196   0.000000   0.000001   0.000014   0.000000   0.000000   0.000000
     H  197   0.000000   0.000001   0.000001   0.000000   0.000000   0.000000
     H  198   0.000001   0.000001   0.000033   0.000032   0.000005   0.000007
     H  199   0.000001   0.000004   0.000004   0.000000   0.000000   0.000001
     H  200   0.000000   0.000000   0.000001   0.000000   0.000000   0.000000
     H  201   0.000320   0.000708   0.006513   0.000002   0.000001   0.000002
     H  202   0.000006   0.000005   0.000094   0.000000   0.000000   0.000000
     H  203   0.006273   0.000514   0.000012   0.000000   0.000002   0.000000
     H  204   0.006416   0.000403   0.000206   0.000000   0.000001   0.000000
     H  205   0.000016   0.000061   0.000000   0.000000   0.000000   0.000000
     H  206   0.011994   0.000334   0.000138   0.000000   0.000003   0.000000
     H  207   0.008283   0.007513   0.937005   0.000047   0.000503   0.000273
     H  208   0.000005   0.000042   0.000011   0.960709   0.005250   0.004340
     H  209   0.000000   0.000003   0.000002   0.008813   0.004556   0.000037
     H  210   0.007456   0.006871   0.003598   0.000199   0.000016   0.000010
     H  211   0.000001   0.000011   0.000002   0.000038   0.004472   0.008796
     H  212   0.000001   0.000020   0.000023   0.004358   0.005167   0.957037
     H  213   0.000004   0.000005   0.000036   0.000040   0.000133   0.000057
     H  214   0.000001   0.000001   0.000010   0.000004   0.000011   0.000010
     H  215   0.000001   0.000075   0.000002   0.000057   0.000139   0.000058
     H  216   0.000001   0.000001   0.000006   0.000004   0.000434   0.000086
     H  217   0.000000   0.000000   0.000000   0.000000   0.000000   0.000000
     H  218   0.000000   0.000000   0.000000   0.000000   0.000000   0.000000
     H  219   0.000000   0.000001   0.000002   0.000000   0.000010   0.000011
     H  220   0.000000   0.000000   0.000000   0.000000   0.000000   0.000000
     H  221   0.000000   0.000000   0.000000   0.000000   0.000000   0.000000
     H  222   0.000000   0.000000   0.000000   0.000000   0.000000   0.000000
     H  223   0.000000   0.000000   0.000000   0.000000   0.000000   0.000000
     H  224   0.000000   0.000000   0.000000   0.000000   0.000006   0.000077
     H  225   0.000000   0.000000   0.000000   0.000000   0.000000   0.000000
     H  226   0.000000   0.000000   0.000000   0.000000   0.000000   0.000000
     H  227   0.000000   0.000000   0.000000   0.000000   0.000000   0.000000
     H  228   0.000000   0.000000   0.000000   0.000000   0.000000   0.000000
     H  229   0.000000   0.000000   0.000000   0.000000   0.000000   0.000000
1


                  C 43       C 44       C 45       C 46       C 47       C 48
 ------------------------------------------------------------------------------
     H  230   0.000000   0.000000   0.000000   0.000000   0.000000   0.000000
     H  231   0.000000   0.000000   0.000000   0.000000   0.000000   0.000000
     H  232   0.000000   0.000000   0.000000   0.000000   0.000000   0.000000
     H  233   0.000000   0.000000   0.000000   0.000000   0.000000   0.000000
     H  234   0.000000   0.000000   0.000000   0.000000   0.000000   0.000000
     H  235   0.000000   0.000000   0.000000   0.000000   0.000000   0.000000
     H  236   0.000000   0.000000   0.000000   0.000000   0.000000   0.000000
     H  237   0.000000   0.000000   0.000000   0.000000   0.000000   0.000000
     H  238   0.000000   0.000000   0.000000   0.000000   0.000000   0.000000
     H  239   0.000000   0.000000   0.000000   0.000000   0.000000   0.000000
     H  240   0.000000   0.000000   0.000000   0.000000   0.000000   0.000000
     H  241   0.000000   0.000000   0.000000   0.000000   0.000000   0.000000
     H  242   0.000000   0.000000   0.000000   0.000000   0.000000   0.000000
     H  243   0.000000   0.000000   0.000000   0.000000   0.000000   0.000000
     H  244   0.000000   0.000000   0.000000   0.000000   0.000000   0.000000
     H  245   0.000000   0.000000   0.000000   0.000000   0.000000   0.000000
     H  246   0.000000   0.000000   0.000000   0.000000   0.000000   0.000000
     H  247   0.000000   0.000000   0.000000   0.000000   0.000000   0.000000
     H  248   0.000000   0.000000   0.000000   0.000000   0.000000   0.000000
     H  249   0.000000   0.000000   0.000000   0.000000   0.000000   0.000000
     H  250   0.000000   0.000000   0.000000   0.000000   0.000000   0.000000
     H  251   0.000000   0.000000   0.000000   0.000000   0.000000   0.000000
     H  252   0.000000   0.000000   0.000000   0.000000   0.000000   0.000000
     H  253   0.000000   0.000000   0.000000   0.000000   0.000000   0.000000
     H  254   0.000000   0.000000   0.000000   0.000000   0.000000   0.000000
     H  255   0.000000   0.000000   0.000000   0.000000   0.000000   0.000000
     H  256   0.000000   0.000000   0.000000   0.000000   0.000000   0.000000
     H  257   0.000000   0.000000   0.000000   0.000000   0.000000   0.000000
     H  258   0.000000   0.000000   0.000000   0.000000   0.000000   0.000000
     H  259   0.000000   0.000000   0.000000   0.000000   0.000000   0.000000
     H  260   0.000000   0.000000   0.000000   0.000000   0.000000   0.000000
     H  261   0.000000   0.000000   0.000000   0.000000   0.000000   0.000000
     H  262   0.000000   0.000000   0.000000   0.000000   0.000000   0.000000
     H  263   0.000000   0.000000   0.000000   0.000000   0.000000   0.000000
     H  264   0.000000   0.000000   0.000000   0.000000   0.000000   0.000000
     H  265   0.000000   0.000000   0.000000   0.000000   0.000000   0.000000
     H  266   0.000000   0.000000   0.000000   0.000000   0.000000   0.000000
     H  267   0.000000   0.000000   0.000000   0.000000   0.000000   0.000000
     H  268   0.000000   0.000000   0.000000   0.000000   0.000000   0.000000
     H  269   0.000000   0.000000   0.000000   0.000000   0.000000   0.000000
     H  270   0.000000   0.000000   0.000000   0.000000   0.000000   0.000000
     H  271   0.000000   0.000000   0.000000   0.000000   0.000000   0.000000
     H  272   0.000000   0.000000   0.000000   0.000000   0.000001   0.000000
     H  273   0.000000   0.000000   0.000000   0.000000   0.000000   0.000000
     H  274   0.000000   0.000000   0.000000   0.000000   0.000000   0.000000
1


                  C 49       C 50       C 51       C 52       C 53       C 54
 ------------------------------------------------------------------------------
     C   49   3.942534
     C   50   0.003949   3.937946
     C   51   0.004632   0.004684   3.949884
     C   52   0.000090   0.000181   0.953424   3.947519
     C   53   0.000002   0.000023   0.024680   0.000532   3.884540
     C   54   0.000008   0.000035   0.007290   0.002213   1.874524   3.927859
     C   55   0.000053   0.000241   0.902431   0.005009   0.007922   0.981199
     C   56   0.000002   0.000003   0.000793   0.000354   1.867610   0.028033
     C   57   0.000032   0.000051   0.006829   0.001372   0.067072   0.006926
     C   58   0.000388   0.000066   0.977826   0.005354   0.008241   0.005609
     C   59   0.000150   0.000059   0.012449   0.010049   0.000840   0.010170
     C   60   0.000029   0.000005   0.000011   0.000027   0.000001   0.000026
     C   61   0.000017   0.000000   0.000004   0.000001   0.000000   0.000002
     C   62   0.000059   0.000015   0.000029   0.000063   0.000003   0.000061
     C   63   0.000001   0.000000   0.000002   0.000001   0.000000   0.000001
     C   64   0.000009   0.000001   0.000170   0.000001   0.000003   0.000009
     C   65   0.000020   0.000007   0.000607   0.001185   0.000055   0.001238
     C   66   0.000008   0.000001   0.009453   0.000124   0.000164   0.000636
     C   67   0.000000   0.000000   0.000035   0.000002   0.000003   0.000007
     C   68   0.000000   0.000000   0.000000   0.000000   0.000000   0.000000
     C   69   0.000000   0.000000   0.000000   0.000000   0.000000   0.000000
     C   70   0.000000   0.000000   0.000000   0.000000   0.000000   0.000000
     C   71   0.000000   0.000000   0.000000   0.000000   0.000000   0.000000
     C   72   0.000000   0.000000   0.000000   0.000000   0.000000   0.000000
     C   73   0.000000   0.000000   0.000000   0.000000   0.000000   0.000000
     C   74   0.000000   0.000000   0.000000   0.000000   0.000000   0.000000
     C   75   0.000001   0.000016   0.000000   0.000000   0.000000   0.000000
     C   76   0.000001   0.000027   0.000000   0.000000   0.000000   0.000000
     C   77   0.000000   0.000013   0.000000   0.000000   0.000000   0.000000
     C   78   0.000012   0.000583   0.000005   0.000001   0.000000   0.000000
     C   79   0.000001   0.000072   0.000000   0.000000   0.000000   0.000000
     C   80   0.000000   0.000000   0.000000   0.000000   0.000000   0.000000
     C   81   0.000000   0.000001   0.000000   0.000000   0.000000   0.000000
     C   82   0.000000   0.000000   0.000000   0.000000   0.000000   0.000000
     C   83   0.000000   0.000000   0.000000   0.000000   0.000000   0.000000
     C   84   0.000000   0.000000   0.000000   0.000000   0.000000   0.000000
     C   85   0.000000   0.000000   0.000000   0.000000   0.000000   0.000000
     C   86   0.000000   0.000000   0.000000   0.000000   0.000000   0.000000
     C   87   0.000000   0.000000   0.000000   0.000000   0.000000   0.000000
     C   88   0.000000   0.000000   0.000000   0.000000   0.000000   0.000000
     C   89   0.000000   0.000000   0.000000   0.000000   0.000000   0.000000
     C   90   0.000000   0.000000   0.000000   0.000000   0.000000   0.000000
     C   91   0.000000   0.000000   0.000000   0.000000   0.000000   0.000000
     C   92   0.000000   0.000000   0.000000   0.000000   0.000000   0.000000
     C   93   0.000000   0.000000   0.000000   0.000000   0.000000   0.000000
     C   94   0.000000   0.000000   0.000000   0.000000   0.000000   0.000000
1


                  C 49       C 50       C 51       C 52       C 53       C 54
 ------------------------------------------------------------------------------
     C   95   0.000000   0.000000   0.000000   0.000000   0.000000   0.000000
     C   96   0.000000   0.000000   0.000000   0.000000   0.000000   0.000000
     C   97   0.000000   0.000000   0.000000   0.000000   0.000000   0.000000
     C   98   0.000000   0.000000   0.000000   0.000000   0.000000   0.000000
     C   99   0.000000   0.000000   0.000000   0.000000   0.000000   0.000000
     C  100   0.000000   0.000000   0.000000   0.000000   0.000000   0.000000
     C  101   0.000000   0.000000   0.000000   0.000000   0.000000   0.000000
     C  102   0.000000   0.000000   0.000000   0.000000   0.000000   0.000000
     C  103   0.000000   0.000000   0.000000   0.000000   0.000000   0.000000
     C  104   0.000000   0.000000   0.000000   0.000000   0.000000   0.000000
     C  105   0.000000   0.000000   0.000000   0.000000   0.000000   0.000000
     C  106   0.000000   0.000000   0.000000   0.000001   0.000000   0.000000
     C  107   0.000000   0.000000   0.000000   0.000000   0.000000   0.000000
     C  108   0.000000   0.000000   0.000000   0.000000   0.000000   0.000000
     C  109   0.000000   0.000000   0.000000   0.000000   0.000000   0.000000
     C  110   0.000000   0.000000   0.000000   0.000000   0.000000   0.000000
     C  111   0.000000   0.000000   0.000000   0.000000   0.000000   0.000000
     C  112   0.000000   0.000000   0.000000   0.000000   0.000000   0.000000
     C  113   0.000000   0.000000   0.000000   0.000000   0.000000   0.000000
     C  114   0.000000   0.000000   0.000000   0.000000   0.000000   0.000000
     C  115   0.000000   0.000000   0.000000   0.000000   0.000000   0.000000
     C  116   0.000000   0.000000   0.000000   0.000000   0.000000   0.000000
     C  117   0.000000   0.000000   0.000000   0.000000   0.000000   0.000000
     C  118   0.000000   0.000000   0.000000   0.000000   0.000000   0.000000
     C  119   0.000000   0.000000   0.000000   0.000000   0.000000   0.000000
     C  120   0.000000   0.000000   0.000000   0.000000   0.000000   0.000000
     C  121   0.000000   0.000000   0.000000   0.000000   0.000000   0.000000
     C  122   0.000000   0.000000   0.000000   0.000000   0.000000   0.000000
     C  123   0.000000   0.000000   0.000000   0.000000   0.000000   0.000000
     C  124   0.000000   0.000000   0.000000   0.000000   0.000000   0.000000
     C  125   0.000000   0.000000   0.000000   0.000000   0.000000   0.000000
     C  126   0.000000   0.000000   0.000000   0.000000   0.000000   0.000000
     C  127   0.000000   0.000013   0.000000   0.000000   0.000000   0.000000
     C  128   0.000003   0.000275   0.000000   0.000000   0.000000   0.000000
     C  129   0.000004   0.000026   0.000000   0.000000   0.000000   0.000000
     C  130   0.000000   0.000002   0.000000   0.000000   0.000000   0.000000
     C  131   0.000000   0.000002   0.000000   0.000000   0.000000   0.000000
     C  132   0.000000   0.000000   0.000000   0.000001   0.000000   0.000001
     C  133   0.000000   0.000000   0.000000   0.000000   0.000000   0.000000
     C  134   0.000000   0.000000   0.000007   0.000002   0.000001   0.000002
     C  135   0.000000   0.000000   0.000000   0.000000   0.000000   0.000000
     C  136   0.000000   0.000000   0.000000   0.000000   0.000000   0.000000
     C  137   0.000000   0.000000   0.000000   0.000000   0.000000   0.000000
     C  138   0.000000   0.000000   0.000000   0.000000   0.000000   0.000000
     C  139   0.000000   0.000000   0.000000   0.000000   0.000000   0.000000
     C  140   0.000000   0.000000   0.000000   0.000000   0.000000   0.000000
     C  141   0.000000   0.000000   0.000000   0.000000   0.000000   0.000000
1


                  C 49       C 50       C 51       C 52       C 53       C 54
 ------------------------------------------------------------------------------
     C  142   0.000000   0.000000   0.000000   0.000000   0.000000   0.000000
     C  143   0.000000   0.000000   0.000000   0.000000   0.000000   0.000000
     C  144   0.000000   0.000000   0.000000   0.000000   0.000000   0.000000
     C  145   0.000000   0.000000   0.000000   0.000000   0.000000   0.000000
     C  146   0.000000   0.000000   0.000000   0.000000   0.000000   0.000000
     C  147   0.000000   0.000000   0.000000   0.000000   0.000000   0.000000
     C  148   0.000000   0.000000   0.000000   0.000000   0.000000   0.000000
     C  149   0.000000   0.000000   0.000000   0.000000   0.000000   0.000000
     C  150   0.000000   0.000000   0.000000   0.000000   0.000000   0.000000
     C  151   0.000000   0.000000   0.000000   0.000000   0.000000   0.000000
     C  152   0.000000   0.000000   0.000000   0.000000   0.000000   0.000000
     C  153   0.000000   0.000000   0.000000   0.000000   0.000000   0.000000
     C  154   0.000000   0.000000   0.000000   0.000000   0.000000   0.000000
     C  155   0.000000   0.000000   0.000000   0.000000   0.000000   0.000000
     C  156   0.000000   0.000000   0.000000   0.000000   0.000000   0.000000
     C  157   0.000000   0.000000   0.000000   0.000000   0.000000   0.000001
     C  158   0.000000   0.000000   0.000000   0.000000   0.000000   0.000000
     C  159   0.000000   0.000000   0.000000   0.000000   0.000000   0.000000
     C  160   0.000000   0.000000   0.000001   0.000000   0.000000   0.000000
     C  161   0.000001   0.000000   0.000020   0.000017   0.000003   0.000029
     C  162   0.000002   0.000000   0.000011   0.000025   0.000001   0.000018
     N  163   0.000000   0.000000   0.000000   0.000000   0.000000   0.000000
     N  164   0.000000   0.000000   0.000000   0.000000   0.000000   0.000000
     N  165   0.000001   0.000000   0.000001   0.000018   0.000000   0.000000
     N  166   0.000000   0.000002   0.000004   0.000055   0.000000   0.000000
     N  167   0.000002   0.000002   0.000377   0.008260   0.000020   0.000096
     N  168   1.428997   1.436009   0.000198   0.001464   0.000224   0.000073
     N  169   0.000009   0.000019   0.016462   0.000485   0.013864   0.043218
     N  170   0.000003   0.000001   0.000011   0.000043   0.000002   0.000041
     N  171   0.000000   0.000000   0.000000   0.000000   0.000000   0.000000
     N  172   0.000007   0.000531   0.000000   0.000000   0.000000   0.000000
     N  173   0.000000   0.000000   0.000000   0.000000   0.000000   0.000000
     N  174   0.000000   0.000000   0.000000   0.000000   0.000000   0.000000
     N  175   0.000000   0.000000   0.000000   0.000000   0.000000   0.000000
     N  176   0.000000   0.000000   0.000000   0.000000   0.000000   0.000000
     N  177   0.000000   0.000000   0.000000   0.000000   0.000000   0.000000
     N  178   0.000000   0.000004   0.000000   0.000000   0.000000   0.000000
     N  179   0.000000   0.000000   0.000000   0.000000   0.000000   0.000000
     N  180   0.000000   0.000000   0.000000   0.000000   0.000000   0.000000
     N  181   0.000000   0.000000   0.000000   0.000000   0.000000   0.000000
     N  182   0.000000   0.000000   0.000000   0.000000   0.000000   0.000000
     H  183   0.000000   0.000000   0.000000   0.000000   0.000000   0.000000
     H  184   0.000000   0.000000   0.000000   0.000000   0.000000   0.000000
     H  185   0.000000   0.000000   0.000000   0.000000   0.000000   0.000000
     H  186   0.000000   0.000000   0.000000   0.000000   0.000000   0.000000
     H  187   0.000000   0.000000   0.000000   0.000000   0.000000   0.000000
     H  188   0.000000   0.000000   0.000000   0.000000   0.000000   0.000000
1


                  C 49       C 50       C 51       C 52       C 53       C 54
 ------------------------------------------------------------------------------
     H  189   0.000000   0.000000   0.000000   0.000000   0.000000   0.000000
     H  190   0.000000   0.000000   0.000000   0.000000   0.000000   0.000000
     H  191   0.000000   0.000000   0.000000   0.000000   0.000000   0.000000
     H  192   0.000000   0.000000   0.000000   0.000000   0.000000   0.000000
     H  193   0.000000   0.000000   0.000000   0.000000   0.000000   0.000000
     H  194   0.000000   0.000000   0.000000   0.000004   0.000000   0.000000
     H  195   0.000000   0.000000   0.000001   0.000029   0.000000   0.000000
     H  196   0.000000   0.000000   0.000000   0.000001   0.000000   0.000000
     H  197   0.000000   0.000000   0.000000   0.000003   0.000000   0.000000
     H  198   0.000179   0.000088   0.000001   0.000004   0.000000   0.000000
     H  199   0.000001   0.000066   0.000000   0.000007   0.000000   0.000000
     H  200   0.000000   0.000000   0.000000   0.000000   0.000000   0.000000
     H  201   0.000000   0.000000   0.000042   0.000125   0.000000   0.000000
     H  202   0.000000   0.000000   0.000000   0.000009   0.000000   0.000000
     H  203   0.000000   0.000000   0.000001   0.000375   0.000073   0.002179
     H  204   0.000000   0.000000   0.000007   0.000039   0.000007   0.000028
     H  205   0.000000   0.000000   0.000001   0.000001   0.000000   0.000001
     H  206   0.000000   0.000000   0.000001   0.000299   0.000001   0.000004
     H  207   0.000003   0.000005   0.002657   0.003623   0.000007   0.000013
     H  208   0.004557   0.000136   0.001732   0.000214   0.000014   0.000009
     H  209   0.954431   0.008371   0.000449   0.000001   0.000000   0.000000
     H  210   0.000005   0.000001   0.002388   0.943104   0.000273   0.000551
     H  211   0.008255   0.948994   0.000445   0.000030   0.000004   0.000004
     H  212   0.000132   0.004705   0.001738   0.000026   0.000000   0.000002
     H  213   0.000001   0.000004   0.002030   0.000017   0.005253   0.936086
     H  214   0.000000   0.000001   0.000610   0.000011   0.007784   0.009488
     H  215   0.000005   0.000001   0.004028   0.000145   0.000275   0.000123
     H  216   0.000003   0.000005   0.000028   0.000019   0.002031   0.004293
     H  217   0.000001   0.000001   0.000000   0.000000   0.000000   0.000000
     H  218   0.000000   0.000000   0.000000   0.000000   0.000000   0.000000
     H  219   0.000000   0.000000   0.000008   0.000035   0.000002   0.000166
     H  220   0.000000   0.000000   0.000000   0.000000   0.000000   0.000000
     H  221   0.000000   0.000000   0.000000   0.000000   0.000000   0.000000
     H  222   0.000000   0.000000   0.000000   0.000000   0.000000   0.000000
     H  223   0.000000   0.000000   0.000000   0.000000   0.000000   0.000000
     H  224   0.000000   0.000024   0.000000   0.000000   0.000000   0.000000
     H  225   0.000000   0.000000   0.000000   0.000000   0.000000   0.000000
     H  226   0.000000   0.000000   0.000000   0.000000   0.000000   0.000000
     H  227   0.000000   0.000000   0.000000   0.000000   0.000000   0.000000
     H  228   0.000000   0.000000   0.000000   0.000000   0.000000   0.000000
     H  229   0.000000   0.000000   0.000000   0.000000   0.000000   0.000000
     H  230   0.000000   0.000000   0.000000   0.000000   0.000000   0.000000
     H  231   0.000000   0.000000   0.000000   0.000000   0.000000   0.000000
     H  232   0.000000   0.000000   0.000000   0.000000   0.000000   0.000000
     H  233   0.000000   0.000000   0.000000   0.000000   0.000000   0.000000
     H  234   0.000000   0.000000   0.000000   0.000000   0.000000   0.000000
     H  235   0.000000   0.000000   0.000000   0.000000   0.000000   0.000000
1


                  C 49       C 50       C 51       C 52       C 53       C 54
 ------------------------------------------------------------------------------
     H  236   0.000000   0.000000   0.000000   0.000000   0.000000   0.000000
     H  237   0.000000   0.000000   0.000000   0.000000   0.000000   0.000000
     H  238   0.000000   0.000000   0.000000   0.000000   0.000000   0.000000
     H  239   0.000000   0.000000   0.000000   0.000000   0.000000   0.000000
     H  240   0.000000   0.000000   0.000000   0.000000   0.000000   0.000000
     H  241   0.000000   0.000000   0.000000   0.000000   0.000000   0.000000
     H  242   0.000000   0.000000   0.000000   0.000000   0.000000   0.000000
     H  243   0.000000   0.000000   0.000000   0.000000   0.000000   0.000000
     H  244   0.000000   0.000000   0.000000   0.000000   0.000000   0.000000
     H  245   0.000000   0.000000   0.000000   0.000000   0.000000   0.000000
     H  246   0.000000   0.000000   0.000000   0.000000   0.000000   0.000000
     H  247   0.000000   0.000000   0.000000   0.000000   0.000000   0.000000
     H  248   0.000000   0.000000   0.000000   0.000000   0.000000   0.000000
     H  249   0.000000   0.000000   0.000000   0.000000   0.000000   0.000000
     H  250   0.000000   0.000000   0.000000   0.000000   0.000000   0.000000
     H  251   0.000000   0.000000   0.000000   0.000000   0.000000   0.000000
     H  252   0.000000   0.000000   0.000000   0.000000   0.000000   0.000000
     H  253   0.000000   0.000000   0.000000   0.000000   0.000000   0.000000
     H  254   0.000000   0.000004   0.000000   0.000000   0.000000   0.000000
     H  255   0.000000   0.000008   0.000000   0.000000   0.000000   0.000000
     H  256   0.000000   0.000001   0.000000   0.000000   0.000000   0.000000
     H  257   0.000000   0.000000   0.000000   0.000000   0.000000   0.000000
     H  258   0.000000   0.000000   0.000000   0.000000   0.000000   0.000000
     H  259   0.000000   0.000000   0.000000   0.000000   0.000000   0.000000
     H  260   0.000000   0.000000   0.000000   0.000000   0.000000   0.000000
     H  261   0.000000   0.000000   0.000000   0.000000   0.000000   0.000000
     H  262   0.000000   0.000000   0.000000   0.000000   0.000000   0.000000
     H  263   0.000000   0.000000   0.000000   0.000000   0.000000   0.000000
     H  264   0.000000   0.000000   0.000000   0.000000   0.000000   0.000000
     H  265   0.000000   0.000000   0.000000   0.000000   0.000000   0.000000
     H  266   0.000000   0.000000   0.000000   0.000000   0.000000   0.000000
     H  267   0.000000   0.000000   0.000000   0.000000   0.000000   0.000000
     H  268   0.000000   0.000000   0.000000   0.000000   0.000000   0.000000
     H  269   0.000000   0.000000   0.000000   0.000000   0.000000   0.000000
     H  270   0.000000   0.000000   0.000000   0.000000   0.000000   0.000000
     H  271   0.000000   0.000000   0.000000   0.000000   0.000000   0.000000
     H  272   0.000000   0.000000   0.000000   0.000001   0.000000   0.000002
     H  273   0.000000   0.000000   0.000001   0.000000   0.000000   0.000000
     H  274   0.000000   0.000000   0.000000   0.000000   0.000000   0.000000
1


                  C 55       C 56       C 57       C 58       C 59       C 60
 ------------------------------------------------------------------------------
     C   55   3.947141
     C   56   0.036715   3.917557
     C   57   0.942194   0.006853   3.921335
     C   58   0.965110   0.003020   0.006506   3.950518
     C   59   0.011948   0.001251   0.009562   1.858354   3.947904
     C   60   0.000002   0.000006   0.000026   0.001179   0.000170   3.904453
     C   61   0.000001   0.000000   0.000001   0.000054   0.000101   2.397650
     C   62   0.000005   0.000013   0.000059   0.002961   0.000565   0.029978
     C   63   0.000000   0.000000   0.000001   0.000058   0.000044   1.292989
     C   64   0.000045   0.000001   0.000003   0.000301   0.006475   0.125363
     C   65   0.000068   0.000231   0.001099   0.066016   0.005852   0.003729
     C   66   0.006182   0.000073   0.000237   0.004630   1.042958   0.008267
     C   67   0.000019   0.000000   0.000005   0.000052   0.003552   0.000621
     C   68   0.000000   0.000000   0.000000   0.000000   0.000000   0.000000
     C   69   0.000000   0.000000   0.000000   0.000000   0.000000   0.000000
     C   70   0.000000   0.000000   0.000000   0.000000   0.000000   0.000000
     C   71   0.000000   0.000000   0.000000   0.000000   0.000000   0.000000
     C   72   0.000000   0.000000   0.000000   0.000000   0.000000   0.000000
     C   73   0.000000   0.000000   0.000000   0.000000   0.000000   0.000000
     C   74   0.000000   0.000000   0.000000   0.000000   0.000000   0.000000
     C   75   0.000000   0.000000   0.000000   0.000000   0.000000   0.000000
     C   76   0.000000   0.000000   0.000000   0.000000   0.000000   0.000000
     C   77   0.000000   0.000000   0.000000   0.000000   0.000000   0.000000
     C   78   0.000000   0.000000   0.000002   0.000004   0.000017   0.000000
     C   79   0.000000   0.000000   0.000000   0.000000   0.000000   0.000000
     C   80   0.000000   0.000000   0.000000   0.000000   0.000000   0.000000
     C   81   0.000000   0.000000   0.000000   0.000000   0.000000   0.000000
     C   82   0.000000   0.000000   0.000000   0.000000   0.000000   0.000000
     C   83   0.000000   0.000000   0.000000   0.000000   0.000000   0.000000
     C   84   0.000000   0.000000   0.000000   0.000000   0.000000   0.000000
     C   85   0.000000   0.000000   0.000000   0.000000   0.000000   0.000000
     C   86   0.000000   0.000000   0.000000   0.000000   0.000000   0.000000
     C   87   0.000000   0.000000   0.000000   0.000000   0.000000   0.000000
     C   88   0.000000   0.000000   0.000000   0.000000   0.000000   0.000000
     C   89   0.000000   0.000000   0.000000   0.000000   0.000000   0.000000
     C   90   0.000000   0.000000   0.000000   0.000000   0.000000   0.000000
     C   91   0.000000   0.000000   0.000000   0.000000   0.000000   0.000000
     C   92   0.000000   0.000000   0.000000   0.000000   0.000000   0.000000
     C   93   0.000000   0.000000   0.000000   0.000000   0.000000   0.000000
     C   94   0.000000   0.000000   0.000000   0.000000   0.000000   0.000000
     C   95   0.000000   0.000000   0.000000   0.000000   0.000000   0.000000
     C   96   0.000000   0.000000   0.000000   0.000000   0.000000   0.000000
     C   97   0.000000   0.000000   0.000000   0.000000   0.000000   0.000000
     C   98   0.000000   0.000000   0.000000   0.000000   0.000000   0.000000
     C   99   0.000000   0.000000   0.000000   0.000000   0.000000   0.000000
     C  100   0.000000   0.000000   0.000000   0.000000   0.000000   0.000000
1


                  C 55       C 56       C 57       C 58       C 59       C 60
 ------------------------------------------------------------------------------
     C  101   0.000000   0.000000   0.000000   0.000000   0.000000   0.000000
     C  102   0.000000   0.000000   0.000000   0.000000   0.000000   0.000000
     C  103   0.000000   0.000000   0.000000   0.000000   0.000000   0.000000
     C  104   0.000000   0.000000   0.000000   0.000000   0.000000   0.000000
     C  105   0.000000   0.000000   0.000000   0.000000   0.000000   0.000000
     C  106   0.000000   0.000000   0.000000   0.000000   0.000000   0.000000
     C  107   0.000000   0.000000   0.000000   0.000000   0.000000   0.000000
     C  108   0.000000   0.000000   0.000000   0.000000   0.000000   0.000000
     C  109   0.000000   0.000000   0.000000   0.000000   0.000000   0.000000
     C  110   0.000000   0.000000   0.000000   0.000000   0.000000   0.000000
     C  111   0.000000   0.000000   0.000000   0.000000   0.000000   0.000000
     C  112   0.000000   0.000000   0.000000   0.000000   0.000000   0.000000
     C  113   0.000000   0.000000   0.000000   0.000000   0.000000   0.000000
     C  114   0.000000   0.000000   0.000000   0.000000   0.000000   0.000000
     C  115   0.000000   0.000000   0.000000   0.000000   0.000000   0.000000
     C  116   0.000000   0.000000   0.000000   0.000000   0.000000   0.000000
     C  117   0.000000   0.000000   0.000000   0.000000   0.000000   0.000000
     C  118   0.000000   0.000000   0.000000   0.000000   0.000000   0.000000
     C  119   0.000000   0.000000   0.000000   0.000000   0.000000   0.000000
     C  120   0.000000   0.000000   0.000000   0.000000   0.000000   0.000000
     C  121   0.000000   0.000000   0.000000   0.000000   0.000000   0.000000
     C  122   0.000000   0.000000   0.000000   0.000000   0.000000   0.000000
     C  123   0.000000   0.000000   0.000000   0.000000   0.000000   0.000000
     C  124   0.000000   0.000000   0.000000   0.000000   0.000000   0.000000
     C  125   0.000000   0.000000   0.000000   0.000000   0.000000   0.000000
     C  126   0.000000   0.000000   0.000000   0.000001   0.000000   0.000000
     C  127   0.000000   0.000000   0.000000   0.000000   0.000000   0.000000
     C  128   0.000000   0.000000   0.000000   0.000000   0.000000   0.000000
     C  129   0.000000   0.000000   0.000000   0.000001   0.000001   0.000000
     C  130   0.000000   0.000000   0.000000   0.000000   0.000000   0.000000
     C  131   0.000000   0.000000   0.000000   0.000002   0.000010   0.000000
     C  132   0.000000   0.000000   0.000001   0.000028   0.000004   0.000002
     C  133   0.000000   0.000000   0.000000   0.000002   0.000006   0.000000
     C  134   0.000018   0.000001   0.000002   0.000117   0.000654   0.000022
     C  135   0.000000   0.000000   0.000000   0.000000   0.000000   0.000000
     C  136   0.000000   0.000000   0.000000   0.000000   0.000000   0.000000
     C  137   0.000000   0.000000   0.000000   0.000000   0.000000   0.000000
     C  138   0.000000   0.000000   0.000000   0.000000   0.000000   0.000000
     C  139   0.000000   0.000000   0.000000   0.000000   0.000000   0.000000
     C  140   0.000000   0.000000   0.000000   0.000000   0.000000   0.000000
     C  141   0.000000   0.000000   0.000000   0.000000   0.000000   0.000000
     C  142   0.000000   0.000000   0.000000   0.000000   0.000000   0.000000
     C  143   0.000000   0.000000   0.000000   0.000000   0.000000   0.000000
     C  144   0.000000   0.000000   0.000000   0.000000   0.000000   0.000000
     C  145   0.000000   0.000000   0.000000   0.000000   0.000000   0.000000
     C  146   0.000000   0.000000   0.000000   0.000000   0.000000   0.000000
     C  147   0.000000   0.000000   0.000000   0.000000   0.000000   0.000000
1


                  C 55       C 56       C 57       C 58       C 59       C 60
 ------------------------------------------------------------------------------
     C  148   0.000000   0.000000   0.000000   0.000000   0.000000   0.000000
     C  149   0.000000   0.000000   0.000000   0.000000   0.000000   0.000000
     C  150   0.000000   0.000000   0.000000   0.000000   0.000000   0.000000
     C  151   0.000000   0.000000   0.000000   0.000000   0.000000   0.000000
     C  152   0.000000   0.000000   0.000000   0.000000   0.000000   0.000000
     C  153   0.000000   0.000000   0.000000   0.000000   0.000000   0.000000
     C  154   0.000000   0.000000   0.000000   0.000000   0.000000   0.000000
     C  155   0.000000   0.000000   0.000000   0.000000   0.000000   0.000000
     C  156   0.000000   0.000000   0.000000   0.000001   0.000001   0.000055
     C  157   0.000001   0.000000   0.000000   0.000018   0.000016   0.000023
     C  158   0.000000   0.000000   0.000000   0.000007   0.000026   0.000035
     C  159   0.000000   0.000000   0.000000   0.000004   0.000003   0.000007
     C  160   0.000001   0.000000   0.000001   0.000007   0.000012   0.000014
     C  161   0.000031   0.000007   0.000017   0.001067   0.000786   0.000188
     C  162   0.000015   0.000003   0.000023   0.001061   0.000543   0.000045
     N  163   0.000000   0.000000   0.000000   0.000000   0.000000   0.000000
     N  164   0.000000   0.000000   0.000000   0.000000   0.000000   0.000000
     N  165   0.000001   0.000000   0.000000   0.000000   0.000000   0.000000
     N  166   0.000002   0.000000   0.000000   0.000000   0.000000   0.000000
     N  167   0.000005   0.000006   0.000003   0.000060   0.000009   0.000000
     N  168   0.002476   0.000008   0.000030   0.000040   0.000048   0.000009
     N  169   0.024788   0.999815   1.917074   0.008960   0.001716   0.000005
     N  170   0.000003   0.000008   0.000041   0.001990   0.000133   0.024482
     N  171   0.000000   0.000000   0.000000   0.000000   0.000000   0.000000
     N  172   0.000000   0.000000   0.000000   0.000000   0.000000   0.000000
     N  173   0.000000   0.000000   0.000000   0.000000   0.000000   0.000000
     N  174   0.000000   0.000000   0.000000   0.000000   0.000000   0.000000
     N  175   0.000000   0.000000   0.000000   0.000000   0.000000   0.000000
     N  176   0.000000   0.000000   0.000000   0.000000   0.000000   0.000000
     N  177   0.000000   0.000000   0.000000   0.000000   0.000000   0.000000
     N  178   0.000000   0.000000   0.000000   0.000000   0.000001   0.000000
     N  179   0.000000   0.000000   0.000000   0.000000   0.000000   0.000000
     N  180   0.000000   0.000000   0.000000   0.000000   0.000000   0.000000
     N  181   0.000000   0.000000   0.000000   0.000000   0.000000   0.000000
     N  182   0.000000   0.000000   0.000000   0.000000   0.000001   0.000014
     H  183   0.000000   0.000000   0.000000   0.000000   0.000000   0.000000
     H  184   0.000000   0.000000   0.000000   0.000000   0.000000   0.000000
     H  185   0.000000   0.000000   0.000000   0.000000   0.000000   0.000000
     H  186   0.000000   0.000000   0.000000   0.000000   0.000000   0.000000
     H  187   0.000000   0.000000   0.000000   0.000000   0.000000   0.000000
     H  188   0.000000   0.000000   0.000000   0.000000   0.000000   0.000000
     H  189   0.000000   0.000000   0.000000   0.000000   0.000000   0.000000
     H  190   0.000000   0.000000   0.000000   0.000000   0.000000   0.000000
     H  191   0.000000   0.000000   0.000000   0.000000   0.000000   0.000000
     H  192   0.000000   0.000000   0.000000   0.000000   0.000000   0.000000
     H  193   0.000000   0.000000   0.000000   0.000000   0.000000   0.000000
     H  194   0.000000   0.000000   0.000000   0.000000   0.000000   0.000000
1


                  C 55       C 56       C 57       C 58       C 59       C 60
 ------------------------------------------------------------------------------
     H  195   0.000001   0.000000   0.000000   0.000000   0.000000   0.000000
     H  196   0.000000   0.000000   0.000000   0.000000   0.000000   0.000000
     H  197   0.000000   0.000000   0.000000   0.000000   0.000000   0.000000
     H  198   0.000000   0.000000   0.000000   0.000000   0.000000   0.000000
     H  199   0.000000   0.000000   0.000000   0.000000   0.000000   0.000000
     H  200   0.000000   0.000000   0.000000   0.000000   0.000000   0.000000
     H  201   0.000000   0.000000   0.000000   0.000000   0.000002   0.000000
     H  202   0.000000   0.000000   0.000000   0.000000   0.000000   0.000000
     H  203   0.000012   0.000003   0.000002   0.000061   0.000008   0.000000
     H  204   0.000000   0.000002   0.000000   0.000001   0.000000   0.000000
     H  205   0.000000   0.000000   0.000000   0.000000   0.000000   0.000000
     H  206   0.000000   0.000000   0.000000   0.000003   0.000000   0.000000
     H  207   0.000006   0.000004   0.000005   0.000110   0.000123   0.000000
     H  208   0.000145   0.000036   0.000057   0.000004   0.000045   0.000001
     H  209   0.000006   0.000000   0.000006   0.000090   0.000019   0.000002
     H  210   0.001758   0.000001   0.000046   0.004757   0.000364   0.000001
     H  211   0.000042   0.000000   0.000001   0.000024   0.000015   0.000000
     H  212   0.000014   0.000001   0.000016   0.001414   0.000872   0.000000
     H  213   0.007701   0.013635   0.002028   0.002122   0.000432   0.000001
     H  214   0.000113   0.946537   0.007461   0.000047   0.000008   0.000000
     H  215   0.009379   0.000089   0.000145   0.004933   0.949549   0.000022
     H  216   0.011813   0.011832   0.942674   0.000405   0.000393   0.000001
     H  217   0.000000   0.000000   0.000000   0.000002   0.000010   0.009345
     H  218   0.000000   0.000000   0.000000   0.000017   0.000001   0.009968
     H  219   0.000612   0.000001   0.000045   0.001999   0.005304   0.000038
     H  220   0.000000   0.000000   0.000000   0.000000   0.000000   0.000000
     H  221   0.000000   0.000000   0.000000   0.000000   0.000000   0.000000
     H  222   0.000000   0.000000   0.000000   0.000000   0.000000   0.000000
     H  223   0.000000   0.000000   0.000000   0.000000   0.000000   0.000000
     H  224   0.000000   0.000000   0.000000   0.000000   0.000002   0.000000
     H  225   0.000000   0.000000   0.000000   0.000000   0.000000   0.000000
     H  226   0.000000   0.000000   0.000000   0.000000   0.000000   0.000000
     H  227   0.000000   0.000000   0.000000   0.000000   0.000000   0.000000
     H  228   0.000000   0.000000   0.000000   0.000000   0.000000   0.000000
     H  229   0.000000   0.000000   0.000000   0.000000   0.000000   0.000000
     H  230   0.000000   0.000000   0.000000   0.000000   0.000000   0.000000
     H  231   0.000000   0.000000   0.000000   0.000000   0.000000   0.000000
     H  232   0.000000   0.000000   0.000000   0.000000   0.000000   0.000000
     H  233   0.000000   0.000000   0.000000   0.000000   0.000000   0.000000
     H  234   0.000000   0.000000   0.000000   0.000000   0.000000   0.000000
     H  235   0.000000   0.000000   0.000000   0.000000   0.000000   0.000000
     H  236   0.000000   0.000000   0.000000   0.000000   0.000000   0.000000
     H  237   0.000000   0.000000   0.000000   0.000000   0.000000   0.000000
     H  238   0.000000   0.000000   0.000000   0.000000   0.000000   0.000000
     H  239   0.000000   0.000000   0.000000   0.000000   0.000000   0.000000
     H  240   0.000000   0.000000   0.000000   0.000000   0.000000   0.000000
     H  241   0.000000   0.000000   0.000000   0.000000   0.000000   0.000000
1


                  C 55       C 56       C 57       C 58       C 59       C 60
 ------------------------------------------------------------------------------
     H  242   0.000000   0.000000   0.000000   0.000000   0.000000   0.000000
     H  243   0.000000   0.000000   0.000000   0.000000   0.000000   0.000000
     H  244   0.000000   0.000000   0.000000   0.000000   0.000000   0.000000
     H  245   0.000000   0.000000   0.000000   0.000000   0.000000   0.000000
     H  246   0.000000   0.000000   0.000000   0.000000   0.000000   0.000000
     H  247   0.000000   0.000000   0.000000   0.000000   0.000000   0.000000
     H  248   0.000000   0.000000   0.000000   0.000000   0.000000   0.000000
     H  249   0.000000   0.000000   0.000000   0.000000   0.000000   0.000000
     H  250   0.000000   0.000000   0.000000   0.000000   0.000000   0.000000
     H  251   0.000000   0.000000   0.000000   0.000000   0.000000   0.000000
     H  252   0.000000   0.000000   0.000000   0.000000   0.000000   0.000000
     H  253   0.000000   0.000000   0.000000   0.000000   0.000000   0.000000
     H  254   0.000000   0.000000   0.000000   0.000000   0.000000   0.000000
     H  255   0.000000   0.000000   0.000000   0.000000   0.000000   0.000000
     H  256   0.000000   0.000000   0.000000   0.000000   0.000000   0.000000
     H  257   0.000000   0.000000   0.000000   0.000000   0.000000   0.000000
     H  258   0.000000   0.000000   0.000000   0.000000   0.000000   0.000000
     H  259   0.000000   0.000000   0.000000   0.000003   0.000001   0.000001
     H  260   0.000000   0.000000   0.000000   0.000000   0.000000   0.000000
     H  261   0.000000   0.000000   0.000000   0.000000   0.000000   0.000000
     H  262   0.000000   0.000000   0.000000   0.000000   0.000000   0.000000
     H  263   0.000000   0.000000   0.000000   0.000000   0.000000   0.000000
     H  264   0.000000   0.000000   0.000000   0.000000   0.000000   0.000000
     H  265   0.000000   0.000000   0.000000   0.000000   0.000000   0.000000
     H  266   0.000000   0.000000   0.000000   0.000000   0.000000   0.000000
     H  267   0.000000   0.000000   0.000000   0.000000   0.000000   0.000000
     H  268   0.000000   0.000000   0.000000   0.000000   0.000000   0.000000
     H  269   0.000000   0.000000   0.000000   0.000000   0.000000   0.000000
     H  270   0.000000   0.000000   0.000000   0.000000   0.000001   0.000013
     H  271   0.000000   0.000000   0.000000   0.000001   0.000000   0.000029
     H  272   0.000000   0.000000   0.000001   0.000053   0.000043   0.000015
     H  273   0.000002   0.000000   0.000000   0.000002   0.000066   0.000006
     H  274   0.000000   0.000000   0.000000   0.000001   0.000000   0.000000
1


                  C 61       C 62       C 63       C 64       C 65       C 66
 ------------------------------------------------------------------------------
     C   61   3.921393
     C   62   1.340516   3.930226
     C   63   0.031667   0.132477   3.918242
     C   64   0.006168   1.410990   0.007924   3.943719
     C   65   0.005207   0.009542   0.007288   0.992087   3.958741
     C   66   0.000621   0.024984   0.000846   0.005827   1.832948   3.953094
     C   67   0.000049   0.002356   0.000465   0.008023   0.981612   0.006344
     C   68   0.000000   0.000000   0.000000   0.000000   0.000000   0.000000
     C   69   0.000000   0.000000   0.000000   0.000000   0.000000   0.000000
     C   70   0.000000   0.000000   0.000000   0.000000   0.000000   0.000000
     C   71   0.000000   0.000000   0.000000   0.000000   0.000000   0.000000
     C   72   0.000000   0.000000   0.000000   0.000000   0.000000   0.000000
     C   73   0.000000   0.000000   0.000000   0.000000   0.000000   0.000000
     C   74   0.000000   0.000000   0.000000   0.000000   0.000000   0.000000
     C   75   0.000000   0.000000   0.000000   0.000000   0.000000   0.000000
     C   76   0.000000   0.000000   0.000000   0.000001   0.000001   0.000001
     C   77   0.000000   0.000000   0.000000   0.000000   0.000000   0.000000
     C   78   0.000000   0.000000   0.000000   0.000000   0.000002   0.000001
     C   79   0.000000   0.000000   0.000000   0.000000   0.000000   0.000000
     C   80   0.000000   0.000000   0.000000   0.000000   0.000000   0.000000
     C   81   0.000000   0.000000   0.000000   0.000000   0.000000   0.000000
     C   82   0.000000   0.000000   0.000000   0.000000   0.000000   0.000000
     C   83   0.000000   0.000000   0.000000   0.000000   0.000000   0.000000
     C   84   0.000000   0.000000   0.000000   0.000000   0.000000   0.000000
     C   85   0.000000   0.000000   0.000000   0.000000   0.000000   0.000000
     C   86   0.000000   0.000000   0.000000   0.000000   0.000000   0.000000
     C   87   0.000000   0.000000   0.000000   0.000000   0.000000   0.000000
     C   88   0.000000   0.000000   0.000000   0.000000   0.000000   0.000000
     C   89   0.000000   0.000000   0.000000   0.000000   0.000000   0.000000
     C   90   0.000000   0.000000   0.000000   0.000000   0.000000   0.000000
     C   91   0.000000   0.000000   0.000000   0.000000   0.000000   0.000000
     C   92   0.000000   0.000000   0.000000   0.000000   0.000000   0.000000
     C   93   0.000000   0.000000   0.000000   0.000000   0.000000   0.000000
     C   94   0.000000   0.000000   0.000000   0.000000   0.000000   0.000000
     C   95   0.000000   0.000000   0.000000   0.000000   0.000000   0.000000
     C   96   0.000000   0.000000   0.000000   0.000000   0.000000   0.000000
     C   97   0.000000   0.000000   0.000000   0.000000   0.000000   0.000000
     C   98   0.000000   0.000000   0.000000   0.000000   0.000000   0.000000
     C   99   0.000000   0.000000   0.000000   0.000000   0.000000   0.000000
     C  100   0.000000   0.000000   0.000000   0.000000   0.000000   0.000000
     C  101   0.000000   0.000000   0.000000   0.000000   0.000000   0.000000
     C  102   0.000000   0.000000   0.000000   0.000000   0.000000   0.000000
     C  103   0.000000   0.000000   0.000000   0.000000   0.000000   0.000000
     C  104   0.000000   0.000000   0.000000   0.000000   0.000000   0.000000
     C  105   0.000000   0.000000   0.000000   0.000000   0.000000   0.000000
     C  106   0.000000   0.000000   0.000000   0.000000   0.000000   0.000000
1


                  C 61       C 62       C 63       C 64       C 65       C 66
 ------------------------------------------------------------------------------
     C  107   0.000000   0.000000   0.000000   0.000000   0.000000   0.000000
     C  108   0.000000   0.000001   0.000000   0.000000   0.000004   0.000002
     C  109   0.000000   0.000000   0.000000   0.000000   0.000000   0.000000
     C  110   0.000000   0.000000   0.000000   0.000000   0.000001   0.000000
     C  111   0.000000   0.000000   0.000000   0.000000   0.000000   0.000000
     C  112   0.000000   0.000000   0.000000   0.000000   0.000000   0.000000
     C  113   0.000000   0.000000   0.000000   0.000000   0.000000   0.000000
     C  114   0.000000   0.000000   0.000000   0.000000   0.000000   0.000000
     C  115   0.000000   0.000000   0.000000   0.000000   0.000000   0.000000
     C  116   0.000000   0.000000   0.000000   0.000000   0.000000   0.000000
     C  117   0.000000   0.000000   0.000000   0.000000   0.000000   0.000000
     C  118   0.000000   0.000000   0.000000   0.000000   0.000000   0.000000
     C  119   0.000000   0.000000   0.000000   0.000000   0.000000   0.000000
     C  120   0.000000   0.000000   0.000000   0.000000   0.000000   0.000000
     C  121   0.000000   0.000000   0.000000   0.000000   0.000000   0.000000
     C  122   0.000000   0.000000   0.000000   0.000000   0.000001   0.000000
     C  123   0.000000   0.000000   0.000000   0.000000   0.000000   0.000000
     C  124   0.000000   0.000000   0.000000   0.000000   0.000001   0.000000
     C  125   0.000000   0.000000   0.000000   0.000000   0.000000   0.000000
     C  126   0.000000   0.000000   0.000000   0.000001   0.000006   0.000004
     C  127   0.000000   0.000000   0.000000   0.000000   0.000002   0.000001
     C  128   0.000000   0.000005   0.000000   0.000000   0.000001   0.000000
     C  129   0.000000   0.000022   0.000000   0.000001   0.000006   0.000003
     C  130   0.000000   0.000001   0.000000   0.000000   0.000000   0.000000
     C  131   0.000001   0.000012   0.000000   0.000001   0.000016   0.000005
     C  132   0.000001   0.000023   0.000001   0.000039   0.000323   0.000136
     C  133   0.000000   0.000003   0.000000   0.000003   0.000027   0.000010
     C  134   0.000019   0.000508   0.000007   0.000114   0.003554   0.000777
     C  135   0.000000   0.000000   0.000000   0.000000   0.000000   0.000000
     C  136   0.000000   0.000000   0.000000   0.000000   0.000000   0.000000
     C  137   0.000000   0.000000   0.000000   0.000000   0.000000   0.000000
     C  138   0.000000   0.000000   0.000000   0.000000   0.000000   0.000000
     C  139   0.000000   0.000000   0.000000   0.000000   0.000000   0.000000
     C  140   0.000000   0.000000   0.000000   0.000000   0.000000   0.000000
     C  141   0.000000   0.000000   0.000000   0.000000   0.000000   0.000000
     C  142   0.000000   0.000000   0.000000   0.000000   0.000000   0.000000
     C  143   0.000000   0.000000   0.000000   0.000000   0.000000   0.000000
     C  144   0.000000   0.000000   0.000000   0.000000   0.000000   0.000000
     C  145   0.000000   0.000000   0.000000   0.000000   0.000000   0.000000
     C  146   0.000000   0.000000   0.000000   0.000000   0.000000   0.000000
     C  147   0.000000   0.000000   0.000000   0.000000   0.000000   0.000000
     C  148   0.000000   0.000000   0.000000   0.000000   0.000000   0.000000
     C  149   0.000000   0.000000   0.000000   0.000003   0.000001   0.000001
     C  150   0.000000   0.000000   0.000000   0.000000   0.000000   0.000000
     C  151   0.000000   0.000000   0.000000   0.000002   0.000001   0.000001
     C  152   0.000001   0.000001   0.000001   0.000001   0.000001   0.000000
     C  153   0.000000   0.000000   0.000000   0.000000   0.000000   0.000000
1


                  C 61       C 62       C 63       C 64       C 65       C 66
 ------------------------------------------------------------------------------
     C  154   0.000000   0.000000   0.000000   0.000000   0.000000   0.000000
     C  155   0.000000   0.000000   0.000000   0.000000   0.000000   0.000000
     C  156   0.000032   0.000153   0.000034   0.000032   0.000058   0.000021
     C  157   0.000764   0.001162   0.000279   0.001342   0.000165   0.000274
     C  158   0.000015   0.000137   0.000013   0.000090   0.003468   0.000099
     C  159   0.000009   0.000016   0.000009   0.000084   0.000025   0.000034
     C  160   0.000013   0.000049   0.000013   0.000302   0.000064   0.000118
     C  161   0.000089   0.000542   0.000212   0.009094   0.006251   0.017128
     C  162   0.000049   0.001132   0.000051   0.001395   0.006966   0.009328
     N  163   0.000000   0.000000   0.000000   0.000000   0.000000   0.000000
     N  164   0.000000   0.000000   0.000000   0.000000   0.000000   0.000000
     N  165   0.000000   0.000000   0.000000   0.000000   0.000000   0.000000
     N  166   0.000000   0.000000   0.000000   0.000000   0.000000   0.000000
     N  167   0.000000   0.000000   0.000000   0.000000   0.000002   0.000003
     N  168   0.000022   0.000082   0.000000   0.000002   0.000003   0.000003
     N  169   0.000000   0.000012   0.000000   0.000002   0.000189   0.000126
     N  170   0.127177   0.019845   1.494672   1.350160   0.011289   0.018631
     N  171   0.000000   0.000000   0.000000   0.000000   0.000000   0.000000
     N  172   0.000000   0.000000   0.000000   0.000000   0.000000   0.000000
     N  173   0.000000   0.000000   0.000000   0.000000   0.000000   0.000000
     N  174   0.000000   0.000000   0.000000   0.000000   0.000000   0.000000
     N  175   0.000000   0.000000   0.000000   0.000000   0.000000   0.000000
     N  176   0.000000   0.000000   0.000000   0.000000   0.000000   0.000000
     N  177   0.000000   0.000000   0.000000   0.000000   0.000000   0.000000
     N  178   0.000000   0.000004   0.000000   0.000000   0.000003   0.000002
     N  179   0.000000   0.000000   0.000000   0.000000   0.000000   0.000000
     N  180   0.000000   0.000000   0.000000   0.000000   0.000000   0.000000
     N  181   0.000000   0.000000   0.000000   0.000003   0.000001   0.000001
     N  182   0.000004   0.000048   0.000003   0.000020   0.000044   0.000007
     H  183   0.000000   0.000000   0.000000   0.000000   0.000000   0.000000
     H  184   0.000000   0.000000   0.000000   0.000000   0.000000   0.000000
     H  185   0.000000   0.000000   0.000000   0.000000   0.000000   0.000000
     H  186   0.000000   0.000000   0.000000   0.000000   0.000000   0.000000
     H  187   0.000000   0.000000   0.000000   0.000000   0.000000   0.000000
     H  188   0.000000   0.000000   0.000000   0.000000   0.000000   0.000000
     H  189   0.000000   0.000000   0.000000   0.000000   0.000000   0.000000
     H  190   0.000000   0.000000   0.000000   0.000000   0.000000   0.000000
     H  191   0.000000   0.000000   0.000000   0.000000   0.000000   0.000000
     H  192   0.000000   0.000000   0.000000   0.000000   0.000000   0.000000
     H  193   0.000000   0.000000   0.000000   0.000000   0.000000   0.000000
     H  194   0.000000   0.000000   0.000000   0.000000   0.000000   0.000000
     H  195   0.000000   0.000000   0.000000   0.000000   0.000000   0.000000
     H  196   0.000000   0.000000   0.000000   0.000000   0.000000   0.000000
     H  197   0.000000   0.000000   0.000000   0.000000   0.000000   0.000000
     H  198   0.000000   0.000000   0.000000   0.000000   0.000000   0.000000
     H  199   0.000000   0.000000   0.000000   0.000000   0.000000   0.000000
     H  200   0.000000   0.000000   0.000000   0.000000   0.000000   0.000000
1


                  C 61       C 62       C 63       C 64       C 65       C 66
 ------------------------------------------------------------------------------
     H  201   0.000000   0.000000   0.000000   0.000000   0.000000   0.000000
     H  202   0.000000   0.000000   0.000000   0.000000   0.000000   0.000000
     H  203   0.000000   0.000000   0.000000   0.000000   0.000000   0.000001
     H  204   0.000000   0.000000   0.000000   0.000000   0.000000   0.000000
     H  205   0.000000   0.000000   0.000000   0.000000   0.000000   0.000000
     H  206   0.000000   0.000000   0.000000   0.000000   0.000000   0.000000
     H  207   0.000000   0.000001   0.000000   0.000000   0.000014   0.000000
     H  208   0.000000   0.000000   0.000000   0.000000   0.000006   0.000000
     H  209   0.000059   0.000025   0.000000   0.000001   0.000003   0.000003
     H  210   0.000000   0.000003   0.000000   0.000002   0.000044   0.000100
     H  211   0.000002   0.000000   0.000000   0.000000   0.000001   0.000001
     H  212   0.000000   0.000001   0.000000   0.000000   0.000010   0.000002
     H  213   0.000000   0.000001   0.000000   0.000000   0.000024   0.000046
     H  214   0.000000   0.000000   0.000000   0.000000   0.000000   0.000001
     H  215   0.000003   0.000057   0.000008   0.000007   0.002191   0.005467
     H  216   0.000000   0.000002   0.000000   0.000000   0.000030   0.000023
     H  217   0.005221   0.948932   0.000209   0.006421   0.000828   0.000019
     H  218   0.005567   0.000047   0.948926   0.007882   0.000218   0.000127
     H  219   0.000038   0.000131   0.000019   0.002441   0.004774   0.955000
     H  220   0.000000   0.000000   0.000000   0.000000   0.000000   0.000000
     H  221   0.000000   0.000000   0.000000   0.000000   0.000000   0.000000
     H  222   0.000000   0.000000   0.000000   0.000000   0.000000   0.000000
     H  223   0.000000   0.000000   0.000000   0.000000   0.000000   0.000000
     H  224   0.000000   0.000000   0.000000   0.000000   0.000000   0.000000
     H  225   0.000000   0.000000   0.000000   0.000000   0.000000   0.000000
     H  226   0.000000   0.000000   0.000000   0.000000   0.000000   0.000000
     H  227   0.000000   0.000000   0.000000   0.000000   0.000000   0.000000
     H  228   0.000000   0.000000   0.000000   0.000000   0.000000   0.000000
     H  229   0.000000   0.000000   0.000000   0.000000   0.000000   0.000000
     H  230   0.000000   0.000000   0.000000   0.000000   0.000000   0.000000
     H  231   0.000000   0.000000   0.000000   0.000000   0.000000   0.000000
     H  232   0.000000   0.000000   0.000000   0.000000   0.000000   0.000000
     H  233   0.000000   0.000000   0.000000   0.000000   0.000000   0.000000
     H  234   0.000000   0.000000   0.000000   0.000000   0.000000   0.000000
     H  235   0.000000   0.000000   0.000000   0.000000   0.000000   0.000000
     H  236   0.000000   0.000000   0.000000   0.000000   0.000000   0.000000
     H  237   0.000000   0.000000   0.000000   0.000000   0.000000   0.000000
     H  238   0.000000   0.000000   0.000000   0.000000   0.000000   0.000000
     H  239   0.000000   0.000000   0.000000   0.000000   0.000000   0.000000
     H  240   0.000000   0.000000   0.000000   0.000000   0.000000   0.000000
     H  241   0.000000   0.000000   0.000000   0.000000   0.000000   0.000000
     H  242   0.000000   0.000000   0.000000   0.000000   0.000000   0.000000
     H  243   0.000000   0.000000   0.000000   0.000000   0.000000   0.000000
     H  244   0.000000   0.000000   0.000000   0.000000   0.000000   0.000000
     H  245   0.000000   0.000000   0.000000   0.000000   0.000000   0.000000
     H  246   0.000000   0.000000   0.000000   0.000000   0.000000   0.000000
     H  247   0.000000   0.000000   0.000000   0.000000   0.000000   0.000000
1


                  C 61       C 62       C 63       C 64       C 65       C 66
 ------------------------------------------------------------------------------
     H  248   0.000000   0.000000   0.000000   0.000000   0.000000   0.000000
     H  249   0.000000   0.000000   0.000000   0.000000   0.000000   0.000000
     H  250   0.000000   0.000000   0.000000   0.000000   0.000000   0.000000
     H  251   0.000000   0.000000   0.000000   0.000000   0.000000   0.000000
     H  252   0.000000   0.000000   0.000000   0.000000   0.000001   0.000000
     H  253   0.000000   0.000000   0.000000   0.000000   0.000000   0.000000
     H  254   0.000000   0.000001   0.000000   0.000000   0.000000   0.000000
     H  255   0.000000   0.000000   0.000000   0.000000   0.000000   0.000000
     H  256   0.000000   0.000000   0.000000   0.000000   0.000000   0.000000
     H  257   0.000000   0.000000   0.000000   0.000000   0.000000   0.000000
     H  258   0.000000   0.000003   0.000000   0.000000   0.000019   0.000003
     H  259   0.000000   0.000014   0.000000   0.000008   0.000009   0.000006
     H  260   0.000000   0.000000   0.000000   0.000000   0.000000   0.000000
     H  261   0.000000   0.000000   0.000000   0.000000   0.000000   0.000000
     H  262   0.000000   0.000000   0.000000   0.000000   0.000000   0.000000
     H  263   0.000000   0.000000   0.000000   0.000000   0.000000   0.000000
     H  264   0.000000   0.000000   0.000000   0.000000   0.000000   0.000000
     H  265   0.000000   0.000000   0.000000   0.000000   0.000000   0.000000
     H  266   0.000000   0.000000   0.000000   0.000000   0.000000   0.000000
     H  267   0.000000   0.000000   0.000000   0.000000   0.000000   0.000000
     H  268   0.000000   0.000000   0.000000   0.000000   0.000000   0.000000
     H  269   0.000000   0.000000   0.000000   0.000000   0.000000   0.000000
     H  270   0.000205   0.002391   0.000003   0.000667   0.000029   0.000006
     H  271   0.000036   0.000008   0.000008   0.000016   0.000004   0.000006
     H  272   0.000002   0.000053   0.000004   0.000097   0.006380   0.000617
     H  273   0.000001   0.000052   0.000001   0.000069   0.001689   0.000243
     H  274   0.000001   0.000001   0.000001   0.000005   0.000012   0.000003
1


                  C 67       C 68       C 69       C 70       C 71       C 72
 ------------------------------------------------------------------------------
     C   67   3.960009
     C   68   0.000000   3.907510
     C   69   0.000000   2.403886   3.918028
     C   70   0.000000   0.031068   1.332859   3.930594
     C   71   0.000000   1.288104   0.030511   0.130747   3.917368
     C   72   0.000000   0.122569   0.006012   1.408179   0.007666   3.942342
     C   73   0.000000   0.003482   0.004862   0.008223   0.007093   1.036820
     C   74   0.000000   0.012566   0.000907   0.042268   0.001695   0.014021
     C   75   0.000002   0.000000   0.000000   0.000000   0.000000   0.000000
     C   76   0.000051   0.000000   0.000000   0.000001   0.000000   0.000000
     C   77   0.000002   0.000000   0.000000   0.000002   0.000000   0.000000
     C   78   0.000039   0.000000   0.000000   0.000001   0.000000   0.000000
     C   79   0.000002   0.000001   0.000000   0.000001   0.000000   0.000000
     C   80   0.000000   0.000006   0.000000   0.000015   0.000000   0.000001
     C   81   0.000000   0.000006   0.000000   0.000016   0.000000   0.000005
     C   82   0.000000   0.000021   0.000002   0.000064   0.000003   0.000009
     C   83   0.000000   0.000025   0.000001   0.000058   0.000002   0.000018
     C   84   0.000000   0.000007   0.000002   0.000040   0.000012   0.000025
     C   85   0.000000   0.000315   0.000010   0.000844   0.000013   0.000144
     C   86   0.000000   0.000032   0.000015   0.000202   0.000039   0.000031
     C   87   0.000000   0.000079   0.000019   0.000205   0.000021   0.001007
     C   88   0.000000   0.000000   0.000000   0.000000   0.000000   0.000000
     C   89   0.000000   0.000000   0.000000   0.000000   0.000000   0.000000
     C   90   0.000000   0.000311   0.000008   0.000856   0.000012   0.000014
     C   91   0.000000   0.000019   0.000001   0.000051   0.000001   0.000011
     C   92   0.000000   0.000000   0.000000   0.000000   0.000000   0.000000
     C   93   0.000000   0.000000   0.000000   0.000000   0.000000   0.000000
     C   94   0.000000   0.000000   0.000000   0.000000   0.000000   0.000000
     C   95   0.000000   0.000000   0.000000   0.000000   0.000000   0.000000
     C   96   0.000000   0.000000   0.000000   0.000000   0.000000   0.000000
     C   97   0.000000   0.000000   0.000000   0.000000   0.000000   0.000000
     C   98   0.000000   0.000003   0.000000   0.000008   0.000000   0.000002
     C   99   0.000000   0.000000   0.000000   0.000000   0.000000   0.000000
     C  100   0.000000   0.000000   0.000000   0.000000   0.000000   0.000000
     C  101   0.000000   0.000000   0.000000   0.000000   0.000000   0.000000
     C  102   0.000000   0.000000   0.000000   0.000000   0.000000   0.000000
     C  103   0.000000   0.000000   0.000000   0.000000   0.000000   0.000000
     C  104   0.000000   0.000000   0.000000   0.000000   0.000000   0.000000
     C  105   0.000000   0.000000   0.000000   0.000000   0.000000   0.000000
     C  106   0.000000   0.000000   0.000000   0.000000   0.000000   0.000000
     C  107   0.000002   0.000000   0.000000   0.000000   0.000000   0.000000
     C  108   0.000046   0.000000   0.000000   0.000000   0.000000   0.000000
     C  109   0.000000   0.000000   0.000000   0.000000   0.000000   0.000000
     C  110   0.000006   0.000000   0.000000   0.000000   0.000000   0.000000
     C  111   0.000000   0.000000   0.000000   0.000000   0.000000   0.000000
     C  112   0.000000   0.000000   0.000000   0.000000   0.000000   0.000000
1


                  C 67       C 68       C 69       C 70       C 71       C 72
 ------------------------------------------------------------------------------
     C  113   0.000000   0.000000   0.000000   0.000000   0.000000   0.000000
     C  114   0.000000   0.000000   0.000000   0.000000   0.000000   0.000000
     C  115   0.000000   0.000000   0.000000   0.000000   0.000000   0.000000
     C  116   0.000000   0.000000   0.000000   0.000000   0.000000   0.000000
     C  117   0.000000   0.000000   0.000000   0.000000   0.000000   0.000000
     C  118   0.000000   0.000000   0.000000   0.000000   0.000000   0.000000
     C  119   0.000000   0.000000   0.000000   0.000000   0.000000   0.000000
     C  120   0.000003   0.000000   0.000000   0.000000   0.000000   0.000000
     C  121   0.000001   0.000000   0.000000   0.000000   0.000000   0.000000
     C  122   0.000017   0.000000   0.000000   0.000000   0.000000   0.000000
     C  123   0.000004   0.000000   0.000000   0.000000   0.000000   0.000000
     C  124   0.000010   0.000000   0.000000   0.000000   0.000000   0.000000
     C  125   0.000006   0.000000   0.000000   0.000000   0.000000   0.000000
     C  126   0.000144   0.000000   0.000000   0.000000   0.000000   0.000000
     C  127   0.000033   0.000000   0.000000   0.000000   0.000000   0.000000
     C  128   0.000006   0.000000   0.000000   0.000000   0.000000   0.000000
     C  129   0.000095   0.000000   0.000000   0.000000   0.000000   0.000000
     C  130   0.000004   0.000000   0.000000   0.000000   0.000000   0.000000
     C  131   0.000191   0.000000   0.000000   0.000000   0.000000   0.000000
     C  132   0.007582   0.000000   0.000000   0.000000   0.000000   0.000000
     C  133   0.000277   0.000000   0.000000   0.000000   0.000000   0.000000
     C  134   0.005345   0.000000   0.000000   0.000000   0.000000   0.000000
     C  135   0.000000   0.000000   0.000000   0.000000   0.000000   0.000000
     C  136   0.000000   0.000000   0.000000   0.000000   0.000000   0.000000
     C  137   0.000000   0.000000   0.000000   0.000000   0.000000   0.000000
     C  138   0.000000   0.000000   0.000000   0.000000   0.000000   0.000000
     C  139   0.000000   0.000000   0.000000   0.000000   0.000000   0.000000
     C  140   0.000000   0.000000   0.000000   0.000000   0.000000   0.000000
     C  141   0.000000   0.000000   0.000000   0.000000   0.000000   0.000000
     C  142   0.000000   0.000000   0.000000   0.000000   0.000000   0.000000
     C  143   0.000001   0.000000   0.000000   0.000001   0.000000   0.000000
     C  144   0.000000   0.000000   0.000000   0.000001   0.000000   0.000000
     C  145   0.000000   0.000000   0.000000   0.000000   0.000000   0.000000
     C  146   0.000000   0.000000   0.000000   0.000000   0.000000   0.000000
     C  147   0.000000   0.000001   0.000000   0.000003   0.000000   0.000001
     C  148   0.000000   0.000012   0.000000   0.000030   0.000000   0.000002
     C  149   0.000145   0.000000   0.000000   0.000000   0.000000   0.000000
     C  150   0.000002   0.000000   0.000000   0.000000   0.000000   0.000000
     C  151   0.000079   0.000000   0.000000   0.000000   0.000000   0.000000
     C  152   0.000005   0.000000   0.000000   0.000000   0.000000   0.000000
     C  153   0.000002   0.000000   0.000000   0.000000   0.000000   0.000000
     C  154   0.000001   0.000000   0.000000   0.000001   0.000000   0.000000
     C  155   0.000000   0.000002   0.000000   0.000005   0.000000   0.000000
     C  156   0.000889   0.000000   0.000000   0.000000   0.000000   0.000000
     C  157   0.016617   0.000000   0.000000   0.000000   0.000000   0.000000
     C  158   0.005275   0.000000   0.000000   0.000000   0.000000   0.000000
     C  159   0.003467   0.000000   0.000000   0.000000   0.000000   0.000000
1


                  C 67       C 68       C 69       C 70       C 71       C 72
 ------------------------------------------------------------------------------
     C  160   0.014587   0.000000   0.000000   0.000000   0.000000   0.000000
     C  161   1.842559   0.000000   0.000000   0.000000   0.000000   0.000000
     C  162   1.031991   0.000000   0.000000   0.000000   0.000000   0.000000
     N  163   0.000000   0.000000   0.000000   0.000000   0.000000   0.000000
     N  164   0.000000   0.000008   0.000003   0.000000   0.000177   0.000003
     N  165   0.000000   0.000000   0.000000   0.000000   0.000000   0.000000
     N  166   0.000000   0.000000   0.000000   0.000000   0.000000   0.000000
     N  167   0.000000   0.000000   0.000000   0.000000   0.000000   0.000000
     N  168   0.000000   0.000000   0.000000   0.000000   0.000000   0.000000
     N  169   0.000002   0.000000   0.000000   0.000000   0.000000   0.000000
     N  170   0.003611   0.000000   0.000000   0.000000   0.000000   0.000000
     N  171   0.000000   0.025500   0.127706   0.020388   1.504132   1.331534
     N  172   0.000003   0.000000   0.000000   0.000000   0.000000   0.000000
     N  173   0.000000   0.000000   0.000000   0.000000   0.000000   0.000000
     N  174   0.000000   0.000000   0.000000   0.000000   0.000000   0.000000
     N  175   0.000002   0.000000   0.000000   0.000000   0.000000   0.000000
     N  176   0.000000   0.000000   0.000000   0.000000   0.000000   0.000000
     N  177   0.000003   0.000000   0.000000   0.000000   0.000000   0.000000
     N  178   0.000070   0.000000   0.000000   0.000000   0.000000   0.000000
     N  179   0.000000   0.000000   0.000000   0.000000   0.000000   0.000000
     N  180   0.000000   0.000000   0.000000   0.000000   0.000000   0.000000
     N  181   0.000138   0.000000   0.000000   0.000000   0.000000   0.000000
     N  182   0.000731   0.000000   0.000000   0.000000   0.000000   0.000000
     H  183   0.000000   0.000000   0.000000   0.000000   0.000000   0.000000
     H  184   0.000000   0.000000   0.000000   0.000000   0.000000   0.000000
     H  185   0.000000   0.000001   0.000000   0.000000   0.000013   0.000000
     H  186   0.000000   0.000001   0.000000   0.000000   0.000023   0.000000
     H  187   0.000000   0.000025   0.000003   0.000000   0.000224   0.000001
     H  188   0.000000   0.000000   0.000000   0.000000   0.000000   0.000000
     H  189   0.000000   0.000000   0.000000   0.000000   0.000000   0.000000
     H  190   0.000000   0.000000   0.000000   0.000000   0.000007   0.000000
     H  191   0.000000   0.000000   0.000000   0.000000   0.000000   0.000000
     H  192   0.000000   0.000000   0.000000   0.000000   0.000000   0.000000
     H  193   0.000000   0.000000   0.000000   0.000000   0.000000   0.000000
     H  194   0.000000   0.000000   0.000000   0.000000   0.000000   0.000000
     H  195   0.000000   0.000000   0.000000   0.000000   0.000000   0.000000
     H  196   0.000000   0.000000   0.000000   0.000000   0.000000   0.000000
     H  197   0.000000   0.000000   0.000000   0.000000   0.000000   0.000000
     H  198   0.000000   0.000000   0.000000   0.000000   0.000000   0.000000
     H  199   0.000000   0.000000   0.000000   0.000000   0.000000   0.000000
     H  200   0.000000   0.000000   0.000000   0.000000   0.000000   0.000000
     H  201   0.000000   0.000000   0.000000   0.000000   0.000000   0.000000
     H  202   0.000000   0.000000   0.000000   0.000000   0.000000   0.000000
     H  203   0.000000   0.000000   0.000000   0.000000   0.000000   0.000000
     H  204   0.000000   0.000000   0.000000   0.000000   0.000000   0.000000
     H  205   0.000000   0.000000   0.000000   0.000000   0.000000   0.000000
     H  206   0.000000   0.000000   0.000000   0.000000   0.000000   0.000000
1


                  C 67       C 68       C 69       C 70       C 71       C 72
 ------------------------------------------------------------------------------
     H  207   0.000000   0.000000   0.000000   0.000000   0.000000   0.000000
     H  208   0.000000   0.000000   0.000000   0.000000   0.000000   0.000000
     H  209   0.000000   0.000000   0.000000   0.000000   0.000000   0.000000
     H  210   0.000001   0.000000   0.000000   0.000000   0.000000   0.000000
     H  211   0.000000   0.000000   0.000000   0.000000   0.000000   0.000000
     H  212   0.000001   0.000000   0.000000   0.000000   0.000000   0.000000
     H  213   0.000000   0.000000   0.000000   0.000000   0.000000   0.000000
     H  214   0.000000   0.000000   0.000000   0.000000   0.000000   0.000000
     H  215   0.001533   0.000000   0.000000   0.000000   0.000000   0.000000
     H  216   0.000000   0.000000   0.000000   0.000000   0.000000   0.000000
     H  217   0.000741   0.000000   0.000000   0.000000   0.000000   0.000000
     H  218   0.000063   0.000000   0.000000   0.000000   0.000000   0.000000
     H  219   0.006103   0.000000   0.000000   0.000000   0.000000   0.000000
     H  220   0.000000   0.000000   0.000000   0.000000   0.000000   0.000000
     H  221   0.000000   0.000000   0.000000   0.000000   0.000000   0.000000
     H  222   0.000000   0.009147   0.005431   0.954366   0.000188   0.006260
     H  223   0.000000   0.009960   0.005647   0.000061   0.934361   0.007863
     H  224   0.000007   0.000000   0.000000   0.000000   0.000000   0.000000
     H  225   0.000000   0.000000   0.000000   0.000000   0.000000   0.000000
     H  226   0.000001   0.000000   0.000000   0.000000   0.000000   0.000000
     H  227   0.000000   0.000008   0.000000   0.000021   0.000000   0.000002
     H  228   0.000000   0.000001   0.000000   0.000003   0.000000   0.000001
     H  229   0.000000   0.000001   0.000000   0.000003   0.000001   0.000001
     H  230   0.000000   0.000000   0.000000   0.000000   0.000000   0.000000
     H  231   0.000000   0.000000   0.000000   0.000000   0.000000   0.000000
     H  232   0.000000   0.000000   0.000000   0.000000   0.000000   0.000000
     H  233   0.000000   0.000000   0.000000   0.000000   0.000000   0.000000
     H  234   0.000000   0.000000   0.000000   0.000000   0.000000   0.000000
     H  235   0.000000   0.000000   0.000000   0.000000   0.000000   0.000000
     H  236   0.000000   0.000000   0.000000   0.000000   0.000000   0.000000
     H  237   0.000000   0.000000   0.000000   0.000000   0.000000   0.000000
     H  238   0.000000   0.000000   0.000000   0.000000   0.000000   0.000000
     H  239   0.000000   0.000000   0.000000   0.000000   0.000000   0.000000
     H  240   0.000000   0.000000   0.000000   0.000000   0.000000   0.000000
     H  241   0.000001   0.000000   0.000000   0.000000   0.000000   0.000000
     H  242   0.000000   0.000000   0.000000   0.000000   0.000000   0.000000
     H  243   0.000000   0.000000   0.000000   0.000000   0.000000   0.000000
     H  244   0.000000   0.000000   0.000000   0.000000   0.000000   0.000000
     H  245   0.000000   0.000000   0.000000   0.000000   0.000000   0.000000
     H  246   0.000000   0.000000   0.000000   0.000000   0.000000   0.000000
     H  247   0.000000   0.000000   0.000000   0.000000   0.000000   0.000000
     H  248   0.000000   0.000000   0.000000   0.000000   0.000000   0.000000
     H  249   0.000000   0.000000   0.000000   0.000000   0.000000   0.000000
     H  250   0.000000   0.000000   0.000000   0.000000   0.000000   0.000000
     H  251   0.000000   0.000000   0.000000   0.000000   0.000000   0.000000
     H  252   0.000000   0.000000   0.000000   0.000000   0.000000   0.000000
     H  253   0.000000   0.000000   0.000000   0.000000   0.000000   0.000000
1


                  C 67       C 68       C 69       C 70       C 71       C 72
 ------------------------------------------------------------------------------
     H  254   0.000000   0.000000   0.000000   0.000000   0.000000   0.000000
     H  255   0.000001   0.000000   0.000000   0.000000   0.000000   0.000000
     H  256   0.000000   0.000000   0.000000   0.000000   0.000000   0.000000
     H  257   0.000000   0.000000   0.000000   0.000000   0.000000   0.000000
     H  258   0.000011   0.000000   0.000000   0.000000   0.000000   0.000000
     H  259   0.002693   0.000000   0.000000   0.000000   0.000000   0.000000
     H  260   0.000000   0.000000   0.000000   0.000000   0.000000   0.000000
     H  261   0.000000   0.000000   0.000000   0.000000   0.000000   0.000000
     H  262   0.000000   0.000000   0.000000   0.000000   0.000000   0.000000
     H  263   0.000000   0.000000   0.000000   0.000000   0.000000   0.000000
     H  264   0.000000   0.000000   0.000000   0.000000   0.000000   0.000000
     H  265   0.000000   0.000000   0.000000   0.000000   0.000000   0.000000
     H  266   0.000000   0.000000   0.000000   0.000000   0.000000   0.000000
     H  267   0.000000   0.000000   0.000000   0.000000   0.000000   0.000000
     H  268   0.000001   0.000000   0.000000   0.000000   0.000000   0.000000
     H  269   0.000000   0.000000   0.000000   0.000000   0.000000   0.000000
     H  270   0.000392   0.000000   0.000000   0.000000   0.000000   0.000000
     H  271   0.000201   0.000000   0.000000   0.000000   0.000000   0.000000
     H  272   0.005096   0.000000   0.000000   0.000000   0.000000   0.000000
     H  273   0.005720   0.000000   0.000000   0.000000   0.000000   0.000000
     H  274   0.000237   0.000000   0.000000   0.000000   0.000000   0.000000
1


                  C 73       C 74       C 75       C 76       C 77       C 78
 ------------------------------------------------------------------------------
     C   73   3.961552
     C   74   2.818748   3.953493
     C   75   0.000000   0.000001   3.901189
     C   76   0.000007   0.000002   2.347230   3.923533
     C   77   0.000010   0.000012   0.029132   1.320748   3.948139
     C   78   0.000007   0.000002   1.297563   0.033497   0.134163   3.920162
     C   79   0.000013   0.000004   0.122092   0.010079   1.374963   0.009025
     C   80   0.000223   0.000100   0.009974   0.007262   1.024297   0.000532
     C   81   0.000227   0.002033   0.000473   0.023069   0.004708   0.017347
     C   82   0.001717   0.000826   0.000001   0.000015   0.000044   0.000015
     C   83   0.000819   0.005794   0.000000   0.000018   0.000011   0.000019
     C   84   0.003086   0.007793   0.000001   0.000021   0.000036   0.000020
     C   85   0.014106   0.034128   0.000009   0.000071   0.000332   0.000068
     C   86   0.014325   0.010832   0.000005   0.000039   0.000277   0.000033
     C   87   0.018989   0.963544   0.000004   0.000863   0.000068   0.000770
     C   88   0.000013   0.000099   0.000000   0.000001   0.000000   0.000001
     C   89   0.000003   0.000048   0.000000   0.000000   0.000000   0.000000
     C   90   0.015468   0.001035   0.000487   0.000371   0.023072   0.000029
     C   91   0.000946   0.003251   0.000008   0.000808   0.000099   0.000716
     C   92   0.000000   0.000001   0.000000   0.000000   0.000000   0.000000
     C   93   0.000003   0.000022   0.000000   0.000000   0.000000   0.000000
     C   94   0.000000   0.000001   0.000000   0.000000   0.000000   0.000000
     C   95   0.000000   0.000000   0.000000   0.000000   0.000000   0.000000
     C   96   0.000000   0.000000   0.000000   0.000000   0.000000   0.000000
     C   97   0.000003   0.000004   0.000000   0.000000   0.000000   0.000000
     C   98   0.000085   0.000617   0.000000   0.000003   0.000001   0.000003
     C   99   0.000000   0.000000   0.000000   0.000000   0.000000   0.000000
     C  100   0.000000   0.000001   0.000000   0.000000   0.000000   0.000000
     C  101   0.000000   0.000001   0.000000   0.000000   0.000000   0.000000
     C  102   0.000000   0.000000   0.000000   0.000000   0.000000   0.000000
     C  103   0.000000   0.000001   0.000000   0.000000   0.000000   0.000000
     C  104   0.000005   0.000031   0.000000   0.000000   0.000000   0.000000
     C  105   0.000000   0.000002   0.000000   0.000000   0.000000   0.000000
     C  106   0.000000   0.000000   0.000000   0.000000   0.000000   0.000000
     C  107   0.000000   0.000000   0.000000   0.000000   0.000000   0.000000
     C  108   0.000000   0.000000   0.000000   0.000000   0.000000   0.000000
     C  109   0.000000   0.000000   0.000000   0.000000   0.000000   0.000000
     C  110   0.000000   0.000000   0.000000   0.000000   0.000000   0.000000
     C  111   0.000000   0.000000   0.000000   0.000000   0.000000   0.000000
     C  112   0.000000   0.000002   0.000000   0.000000   0.000000   0.000000
     C  113   0.000000   0.000000   0.000000   0.000000   0.000000   0.000000
     C  114   0.000000   0.000000   0.000000   0.000000   0.000000   0.000000
     C  115   0.000000   0.000000   0.000000   0.000000   0.000000   0.000000
     C  116   0.000000   0.000000   0.000000   0.000000   0.000000   0.000000
     C  117   0.000000   0.000000   0.000000   0.000000   0.000000   0.000000
     C  118   0.000000   0.000000   0.000000   0.000000   0.000000   0.000000
1


                  C 73       C 74       C 75       C 76       C 77       C 78
 ------------------------------------------------------------------------------
     C  119   0.000000   0.000000   0.000000   0.000000   0.000000   0.000000
     C  120   0.000000   0.000000   0.000000   0.000000   0.000000   0.000000
     C  121   0.000000   0.000000   0.000000   0.000000   0.000000   0.000000
     C  122   0.000000   0.000000   0.000000   0.000000   0.000000   0.000000
     C  123   0.000000   0.000000   0.000000   0.000000   0.000000   0.000000
     C  124   0.000000   0.000000   0.000000   0.000000   0.000000   0.000003
     C  125   0.000000   0.000000   0.000000   0.000000   0.000000   0.000000
     C  126   0.000000   0.000000   0.000000   0.000000   0.000000   0.000000
     C  127   0.000000   0.000000   0.000001   0.000001   0.000003   0.000001
     C  128   0.000000   0.000000   0.000000   0.000000   0.000000   0.000002
     C  129   0.000000   0.000000   0.000000   0.000000   0.000000   0.000000
     C  130   0.000000   0.000000   0.000000   0.000000   0.000000   0.000000
     C  131   0.000000   0.000000   0.000000   0.000000   0.000000   0.000000
     C  132   0.000000   0.000000   0.000000   0.000000   0.000000   0.000000
     C  133   0.000000   0.000000   0.000000   0.000000   0.000000   0.000000
     C  134   0.000000   0.000000   0.000000   0.000009   0.000000   0.000005
     C  135   0.000000   0.000000   0.000000   0.000000   0.000000   0.000000
     C  136   0.000000   0.000000   0.000000   0.000000   0.000000   0.000000
     C  137   0.000000   0.000000   0.000000   0.000000   0.000000   0.000000
     C  138   0.000001   0.000000   0.000000   0.000000   0.000000   0.000000
     C  139   0.000000   0.000002   0.000000   0.000000   0.000000   0.000000
     C  140   0.000001   0.000014   0.000000   0.000000   0.000000   0.000000
     C  141   0.000000   0.000000   0.000000   0.000000   0.000000   0.000000
     C  142   0.000002   0.000002   0.000001   0.000005   0.000018   0.000003
     C  143   0.000010   0.000009   0.000003   0.000027   0.000050   0.000000
     C  144   0.000015   0.000027   0.000001   0.000013   0.000011   0.000013
     C  145   0.000002   0.000001   0.000001   0.000006   0.000013   0.000001
     C  146   0.000002   0.000001   0.000000   0.000004   0.000009   0.000002
     C  147   0.000037   0.000064   0.000001   0.000026   0.000019   0.000026
     C  148   0.000392   0.000329   0.000013   0.000077   0.000609   0.000057
     C  149   0.000001   0.000000   0.000000   0.000015   0.000001   0.000003
     C  150   0.000000   0.000000   0.000000   0.000001   0.000000   0.000000
     C  151   0.000001   0.000000   0.000000   0.000006   0.000001   0.000001
     C  152   0.000000   0.000000   0.000004   0.000020   0.000001   0.000004
     C  153   0.000000   0.000000   0.000000   0.000000   0.000000   0.000000
     C  154   0.000008   0.000006   0.000000   0.000003   0.000007   0.000003
     C  155   0.000050   0.000029   0.000001   0.000010   0.000047   0.000008
     C  156   0.000000   0.000000   0.000014   0.000045   0.000003   0.000007
     C  157   0.000000   0.000000   0.000022   0.000510   0.000023   0.000085
     C  158   0.000000   0.000000   0.000273   0.001890   0.000091   0.000278
     C  159   0.000000   0.000000   0.000058   0.000912   0.000044   0.000165
     C  160   0.000000   0.000000   0.002454   0.033676   0.001122   0.006887
     C  161   0.000000   0.000000   0.000010   0.000117   0.000005   0.000083
     C  162   0.000000   0.000000   0.000000   0.000003   0.000000   0.000001
     N  163   0.000000   0.000000   0.000000   0.000000   0.000000   0.000000
     N  164   0.000000   0.000000   0.000000   0.000000   0.000000   0.000000
     N  165   0.000000   0.000000   0.000000   0.000000   0.000000   0.000000
1


                  C 73       C 74       C 75       C 76       C 77       C 78
 ------------------------------------------------------------------------------
     N  166   0.000000   0.000000   0.000000   0.000000   0.000000   0.000000
     N  167   0.000000   0.000000   0.000000   0.000000   0.000000   0.000000
     N  168   0.000000   0.000000   0.000001   0.000001   0.000000   0.000013
     N  169   0.000000   0.000000   0.000000   0.000000   0.000000   0.000000
     N  170   0.000000   0.000000   0.000000   0.000000   0.000000   0.000000
     N  171   0.010138   0.031775   0.000000   0.000000   0.000001   0.000000
     N  172   0.000000   0.000000   0.022810   0.124425   0.019575   1.459728
     N  173   0.000000   0.000000   0.000000   0.000000   0.000000   0.000000
     N  174   0.000000   0.000000   0.000000   0.000000   0.000000   0.000000
     N  175   0.000000   0.000000   0.000000   0.000000   0.000000   0.000000
     N  176   0.000000   0.000000   0.000000   0.000000   0.000000   0.000000
     N  177   0.000000   0.000000   0.000000   0.000000   0.000000   0.000001
     N  178   0.000000   0.000000   0.000000   0.000000   0.000000   0.000000
     N  179   0.000001   0.000001   0.000000   0.000000   0.000000   0.000000
     N  180   0.000001   0.000002   0.000000   0.000002   0.000005   0.000001
     N  181   0.000000   0.000000   0.000001   0.000010   0.000001   0.000002
     N  182   0.000000   0.000000   0.000813   0.001865   0.000128   0.000322
     H  183   0.000000   0.000000   0.000000   0.000000   0.000000   0.000000
     H  184   0.000000   0.000000   0.000000   0.000000   0.000000   0.000000
     H  185   0.000000   0.000000   0.000000   0.000000   0.000000   0.000000
     H  186   0.000000   0.000000   0.000000   0.000000   0.000000   0.000000
     H  187   0.000000   0.000000   0.000000   0.000000   0.000000   0.000000
     H  188   0.000000   0.000000   0.000000   0.000000   0.000000   0.000000
     H  189   0.000000   0.000000   0.000000   0.000000   0.000000   0.000000
     H  190   0.000000   0.000000   0.000000   0.000000   0.000000   0.000000
     H  191   0.000000   0.000000   0.000000   0.000000   0.000000   0.000000
     H  192   0.000000   0.000000   0.000000   0.000000   0.000000   0.000000
     H  193   0.000000   0.000000   0.000000   0.000000   0.000000   0.000000
     H  194   0.000000   0.000000   0.000000   0.000000   0.000000   0.000000
     H  195   0.000000   0.000000   0.000000   0.000000   0.000000   0.000000
     H  196   0.000000   0.000000   0.000000   0.000000   0.000000   0.000000
     H  197   0.000000   0.000000   0.000000   0.000000   0.000000   0.000000
     H  198   0.000000   0.000000   0.000000   0.000000   0.000000   0.000000
     H  199   0.000000   0.000000   0.000000   0.000000   0.000000   0.000000
     H  200   0.000000   0.000000   0.000000   0.000000   0.000000   0.000000
     H  201   0.000000   0.000000   0.000000   0.000000   0.000000   0.000000
     H  202   0.000000   0.000000   0.000000   0.000000   0.000000   0.000000
     H  203   0.000000   0.000000   0.000000   0.000000   0.000000   0.000000
     H  204   0.000000   0.000000   0.000000   0.000000   0.000000   0.000000
     H  205   0.000000   0.000000   0.000000   0.000000   0.000000   0.000000
     H  206   0.000000   0.000000   0.000000   0.000000   0.000000   0.000000
     H  207   0.000000   0.000000   0.000000   0.000000   0.000000   0.000000
     H  208   0.000000   0.000000   0.000000   0.000000   0.000000   0.000000
     H  209   0.000000   0.000000   0.000000   0.000000   0.000000   0.000000
     H  210   0.000000   0.000000   0.000000   0.000000   0.000000   0.000000
     H  211   0.000000   0.000000   0.000001   0.000003   0.000003   0.000166
     H  212   0.000000   0.000000   0.000002   0.000000   0.000000   0.000015
1


                  C 73       C 74       C 75       C 76       C 77       C 78
 ------------------------------------------------------------------------------
     H  213   0.000000   0.000000   0.000000   0.000000   0.000000   0.000000
     H  214   0.000000   0.000000   0.000000   0.000000   0.000000   0.000000
     H  215   0.000000   0.000000   0.000000   0.000000   0.000000   0.000001
     H  216   0.000000   0.000000   0.000000   0.000000   0.000000   0.000000
     H  217   0.000000   0.000000   0.000000   0.000000   0.000000   0.000000
     H  218   0.000000   0.000000   0.000000   0.000000   0.000000   0.000000
     H  219   0.000000   0.000000   0.000000   0.000000   0.000000   0.000000
     H  220   0.000000   0.000000   0.000000   0.000000   0.000000   0.000000
     H  221   0.000000   0.000000   0.000000   0.000000   0.000000   0.000000
     H  222   0.000763   0.000133   0.000000   0.000001   0.000001   0.000000
     H  223   0.000194   0.000318   0.000000   0.000000   0.000000   0.000000
     H  224   0.000000   0.000000   0.010718   0.005340   0.000026   0.948276
     H  225   0.000005   0.000010   0.000375   0.004702   0.005443   0.000013
     H  226   0.000000   0.000000   0.004231   0.005321   0.008328   0.008218
     H  227   0.000253   0.000134   0.000000   0.000001   0.000008   0.000000
     H  228   0.000148   0.000137   0.000000   0.000001   0.000003   0.000001
     H  229   0.000219   0.000083   0.000000   0.000001   0.000005   0.000001
     H  230   0.000006   0.000005   0.000009   0.000033   0.000354   0.000029
     H  231   0.000000   0.000000   0.000000   0.000000   0.000000   0.000000
     H  232   0.000000   0.000000   0.000000   0.000000   0.000000   0.000000
     H  233   0.000000   0.000000   0.000000   0.000000   0.000000   0.000000
     H  234   0.000000   0.000000   0.000000   0.000000   0.000000   0.000000
     H  235   0.000000   0.000000   0.000000   0.000000   0.000000   0.000000
     H  236   0.000000   0.000000   0.000000   0.000000   0.000000   0.000000
     H  237   0.000000   0.000000   0.000000   0.000000   0.000000   0.000000
     H  238   0.000000   0.000000   0.000000   0.000000   0.000000   0.000000
     H  239   0.000000   0.000000   0.000000   0.000000   0.000000   0.000000
     H  240   0.000000   0.000000   0.000000   0.000000   0.000000   0.000000
     H  241   0.000000   0.000000   0.000000   0.000000   0.000000   0.000000
     H  242   0.000000   0.000000   0.000000   0.000000   0.000000   0.000000
     H  243   0.000000   0.000000   0.000000   0.000000   0.000000   0.000000
     H  244   0.000000   0.000000   0.000000   0.000000   0.000000   0.000000
     H  245   0.000000   0.000000   0.000000   0.000000   0.000000   0.000000
     H  246   0.000000   0.000000   0.000000   0.000000   0.000000   0.000000
     H  247   0.000000   0.000000   0.000000   0.000000   0.000000   0.000000
     H  248   0.000000   0.000000   0.000000   0.000000   0.000000   0.000000
     H  249   0.000000   0.000000   0.000000   0.000000   0.000000   0.000000
     H  250   0.000000   0.000000   0.000000   0.000000   0.000000   0.000000
     H  251   0.000000   0.000000   0.000000   0.000000   0.000000   0.000000
     H  252   0.000000   0.000000   0.000000   0.000000   0.000000   0.000000
     H  253   0.000000   0.000000   0.000000   0.000000   0.000000   0.000000
     H  254   0.000000   0.000000   0.000000   0.000000   0.000000   0.000000
     H  255   0.000000   0.000000   0.000000   0.000000   0.000000   0.000000
     H  256   0.000000   0.000000   0.000000   0.000000   0.000000   0.000000
     H  257   0.000000   0.000000   0.000000   0.000000   0.000000   0.000000
     H  258   0.000000   0.000000   0.000000   0.000000   0.000000   0.000000
     H  259   0.000000   0.000000   0.000000   0.000000   0.000000   0.000000
1


                  C 73       C 74       C 75       C 76       C 77       C 78
 ------------------------------------------------------------------------------
     H  260   0.000000   0.000000   0.000000   0.000000   0.000000   0.000000
     H  261   0.000000   0.000000   0.000000   0.000000   0.000000   0.000000
     H  262   0.000000   0.000000   0.000000   0.000000   0.000000   0.000000
     H  263   0.000000   0.000000   0.000000   0.000000   0.000000   0.000000
     H  264   0.000001   0.000000   0.000000   0.000000   0.000001   0.000000
     H  265   0.000000   0.000001   0.000000   0.000000   0.000000   0.000000
     H  266   0.000000   0.000000   0.000000   0.000000   0.000001   0.000000
     H  267   0.000000   0.000000   0.000000   0.000000   0.000000   0.000000
     H  268   0.000000   0.000000   0.000000   0.000000   0.000000   0.000000
     H  269   0.000000   0.000000   0.000000   0.000000   0.000000   0.000000
     H  270   0.000000   0.000000   0.000003   0.000086   0.000004   0.000013
     H  271   0.000000   0.000000   0.000003   0.000028   0.000002   0.000005
     H  272   0.000000   0.000000   0.000006   0.000002   0.000000   0.000005
     H  273   0.000000   0.000000   0.000000   0.000001   0.000000   0.000000
     H  274   0.000000   0.000000   0.052329   0.000128   0.000168   0.000240
1


                  C 79       C 80       C 81       C 82       C 83       C 84
 ------------------------------------------------------------------------------
     C   79   3.935915
     C   80   0.008078   3.951209
     C   81   0.035342   1.889207   3.953156
     C   82   0.000023   0.000263   0.001097   3.935668
     C   83   0.000029   0.000303   0.000285   1.609171   3.925284
     C   84   0.000032   0.000408   0.001312   0.006450   1.083005   3.950485
     C   85   0.000116   0.001232   0.008787   1.224535   0.123804   0.015587
     C   86   0.000058   0.000793   0.009733   0.073896   0.016733   1.834727
     C   87   0.001312   0.021487   0.007133   0.003971   0.012893   0.005755
     C   88   0.000001   0.000009   0.000007   0.007130   0.996887   0.007635
     C   89   0.000000   0.000001   0.000002   0.004930   0.007001   0.001268
     C   90   0.000731   0.017710   1.900811   0.003069   0.003370   0.006712
     C   91   0.001225   0.020400   0.008309   0.000155   0.000270   0.000053
     C   92   0.000000   0.000000   0.000000   0.000057   0.000477   0.000031
     C   93   0.000000   0.000002   0.000001   0.001045   0.000179   0.000195
     C   94   0.000000   0.000000   0.000000   0.000039   0.000538   0.000042
     C   95   0.000000   0.000000   0.000000   0.000020   0.000013   0.000002
     C   96   0.000000   0.000000   0.000000   0.000009   0.000015   0.000004
     C   97   0.000000   0.000001   0.000000   0.000838   0.019196   0.000783
     C   98   0.000005   0.000043   0.000021   0.034735   0.010214   0.007843
     C   99   0.000000   0.000000   0.000000   0.000010   0.000004   0.000003
     C  100   0.000000   0.000000   0.000000   0.000052   0.000020   0.000002
     C  101   0.000000   0.000000   0.000000   0.000131   0.000365   0.000011
     C  102   0.000000   0.000000   0.000000   0.000023   0.000011   0.000006
     C  103   0.000000   0.000000   0.000000   0.000195   0.000033   0.000004
     C  104   0.000000   0.000002   0.000001   0.001553   0.000268   0.000189
     C  105   0.000000   0.000000   0.000000   0.000052   0.000174   0.000020
     C  106   0.000000   0.000000   0.000000   0.000000   0.000000   0.000000
     C  107   0.000000   0.000000   0.000000   0.000000   0.000000   0.000000
     C  108   0.000000   0.000000   0.000000   0.000000   0.000000   0.000000
     C  109   0.000000   0.000000   0.000000   0.000000   0.000000   0.000000
     C  110   0.000000   0.000000   0.000000   0.000001   0.000000   0.000000
     C  111   0.000000   0.000000   0.000000   0.000002   0.000003   0.000001
     C  112   0.000000   0.000000   0.000000   0.000077   0.000035   0.000011
     C  113   0.000000   0.000000   0.000000   0.000000   0.000000   0.000000
     C  114   0.000000   0.000000   0.000000   0.000000   0.000000   0.000000
     C  115   0.000000   0.000000   0.000000   0.000000   0.000000   0.000000
     C  116   0.000000   0.000000   0.000000   0.000000   0.000000   0.000000
     C  117   0.000000   0.000000   0.000000   0.000000   0.000000   0.000000
     C  118   0.000000   0.000000   0.000000   0.000000   0.000000   0.000000
     C  119   0.000000   0.000000   0.000000   0.000002   0.000001   0.000000
     C  120   0.000000   0.000000   0.000000   0.000000   0.000000   0.000000
     C  121   0.000000   0.000000   0.000000   0.000000   0.000000   0.000000
     C  122   0.000000   0.000000   0.000000   0.000000   0.000000   0.000000
     C  123   0.000000   0.000000   0.000000   0.000000   0.000000   0.000000
     C  124   0.000000   0.000000   0.000000   0.000000   0.000000   0.000000
1


                  C 79       C 80       C 81       C 82       C 83       C 84
 ------------------------------------------------------------------------------
     C  125   0.000000   0.000000   0.000000   0.000000   0.000000   0.000000
     C  126   0.000000   0.000000   0.000000   0.000000   0.000000   0.000000
     C  127   0.000146   0.000000   0.000000   0.000000   0.000000   0.000000
     C  128   0.000014   0.000000   0.000000   0.000000   0.000000   0.000000
     C  129   0.000001   0.000000   0.000000   0.000000   0.000000   0.000000
     C  130   0.000015   0.000000   0.000000   0.000000   0.000000   0.000000
     C  131   0.000004   0.000000   0.000000   0.000000   0.000000   0.000000
     C  132   0.000000   0.000000   0.000000   0.000000   0.000000   0.000000
     C  133   0.000000   0.000000   0.000000   0.000000   0.000000   0.000000
     C  134   0.000000   0.000000   0.000000   0.000000   0.000000   0.000000
     C  135   0.000000   0.000000   0.000000   0.000003   0.000015   0.000024
     C  136   0.000000   0.000000   0.000000   0.000024   0.000023   0.000040
     C  137   0.000000   0.000000   0.000000   0.000012   0.000140   0.000016
     C  138   0.000000   0.000000   0.000000   0.000013   0.000077   0.000824
     C  139   0.000000   0.000000   0.000001   0.000244   0.000752   0.000570
     C  140   0.000000   0.000000   0.000002   0.000747   0.011321   0.000761
     C  141   0.000000   0.000000   0.000000   0.000013   0.000051   0.000014
     C  142   0.000008   0.000328   0.000123   0.000000   0.000003   0.000000
     C  143   0.000009   0.001638   0.000211   0.000002   0.000002   0.000001
     C  144   0.000021   0.000272   0.000302   0.000003   0.000019   0.000002
     C  145   0.000003   0.000547   0.000029   0.000000   0.000001   0.000002
     C  146   0.000004   0.000082   0.000259   0.000002   0.000003   0.000020
     C  147   0.000041   0.000519   0.000731   0.000002   0.000016   0.000004
     C  148   0.000103   0.001549   0.024083   0.000108   0.000046   0.000121
     C  149   0.000001   0.000003   0.000021   0.000000   0.000000   0.000000
     C  150   0.000000   0.000001   0.000004   0.000000   0.000000   0.000000
     C  151   0.000000   0.000002   0.000020   0.000000   0.000000   0.000000
     C  152   0.000001   0.000000   0.000000   0.000000   0.000000   0.000000
     C  153   0.000000   0.000000   0.000000   0.000000   0.000000   0.000000
     C  154   0.000004   0.000047   0.000282   0.000002   0.000002   0.000001
     C  155   0.000014   0.000172   0.001962   0.000012   0.000009   0.000006
     C  156   0.000003   0.000000   0.000000   0.000000   0.000000   0.000000
     C  157   0.000018   0.000005   0.000001   0.000000   0.000000   0.000000
     C  158   0.000065   0.000018   0.000002   0.000000   0.000000   0.000000
     C  159   0.000030   0.000009   0.000001   0.000000   0.000000   0.000000
     C  160   0.001018   0.000319   0.000027   0.000000   0.000000   0.000000
     C  161   0.000005   0.000001   0.000000   0.000000   0.000000   0.000000
     C  162   0.000000   0.000000   0.000000   0.000000   0.000000   0.000000
     N  163   0.000000   0.000000   0.000000   0.000000   0.000000   0.000000
     N  164   0.000000   0.000000   0.000000   0.000000   0.000000   0.000000
     N  165   0.000000   0.000000   0.000000   0.000000   0.000000   0.000000
     N  166   0.000000   0.000000   0.000000   0.000000   0.000000   0.000000
     N  167   0.000000   0.000000   0.000000   0.000000   0.000000   0.000000
     N  168   0.000003   0.000000   0.000000   0.000000   0.000000   0.000000
     N  169   0.000000   0.000000   0.000000   0.000000   0.000000   0.000000
     N  170   0.000000   0.000000   0.000000   0.000000   0.000000   0.000000
     N  171   0.000001   0.000008   0.000009   0.000049   0.000033   0.000068
1


                  C 79       C 80       C 81       C 82       C 83       C 84
 ------------------------------------------------------------------------------
     N  172   1.415672   0.004362   0.000441   0.000000   0.000000   0.000000
     N  173   0.000000   0.000000   0.000000   0.000005   0.000169   0.000015
     N  174   0.000000   0.000000   0.000000   0.000040   0.000010   0.000001
     N  175   0.000000   0.000000   0.000000   0.000000   0.000000   0.000000
     N  176   0.000000   0.000000   0.000000   0.000000   0.000000   0.000000
     N  177   0.000000   0.000000   0.000000   0.000000   0.000000   0.000000
     N  178   0.000001   0.000000   0.000000   0.000000   0.000000   0.000000
     N  179   0.000000   0.000000   0.000000   0.000038   0.000232   0.001054
     N  180   0.000002   0.000056   0.000076   0.000001   0.000004   0.000009
     N  181   0.000000   0.000001   0.000012   0.000000   0.000000   0.000000
     N  182   0.000060   0.000015   0.000002   0.000000   0.000000   0.000000
     H  183   0.000000   0.000000   0.000000   0.000000   0.000000   0.000000
     H  184   0.000000   0.000000   0.000000   0.000000   0.000000   0.000000
     H  185   0.000000   0.000000   0.000000   0.000000   0.000000   0.000000
     H  186   0.000000   0.000000   0.000000   0.000000   0.000000   0.000000
     H  187   0.000000   0.000000   0.000000   0.000000   0.000000   0.000000
     H  188   0.000000   0.000000   0.000000   0.000000   0.000000   0.000000
     H  189   0.000000   0.000000   0.000000   0.000000   0.000000   0.000000
     H  190   0.000000   0.000000   0.000000   0.000000   0.000000   0.000000
     H  191   0.000000   0.000000   0.000000   0.000000   0.000000   0.000000
     H  192   0.000000   0.000000   0.000000   0.000008   0.000018   0.000001
     H  193   0.000000   0.000000   0.000000   0.000000   0.000000   0.000000
     H  194   0.000000   0.000000   0.000000   0.000000   0.000000   0.000000
     H  195   0.000000   0.000000   0.000000   0.000000   0.000001   0.000000
     H  196   0.000000   0.000000   0.000000   0.000000   0.000000   0.000000
     H  197   0.000000   0.000000   0.000000   0.000000   0.000000   0.000000
     H  198   0.000000   0.000000   0.000000   0.000000   0.000000   0.000000
     H  199   0.000000   0.000000   0.000000   0.000000   0.000000   0.000000
     H  200   0.000000   0.000000   0.000000   0.000000   0.000000   0.000000
     H  201   0.000000   0.000000   0.000000   0.000000   0.000000   0.000000
     H  202   0.000000   0.000000   0.000000   0.000000   0.000000   0.000000
     H  203   0.000000   0.000000   0.000000   0.000000   0.000000   0.000000
     H  204   0.000000   0.000000   0.000000   0.000000   0.000000   0.000000
     H  205   0.000000   0.000000   0.000000   0.000000   0.000000   0.000000
     H  206   0.000000   0.000000   0.000000   0.000000   0.000000   0.000000
     H  207   0.000000   0.000000   0.000000   0.000000   0.000000   0.000000
     H  208   0.000000   0.000000   0.000000   0.000000   0.000000   0.000000
     H  209   0.000000   0.000000   0.000000   0.000000   0.000000   0.000000
     H  210   0.000000   0.000000   0.000000   0.000000   0.000000   0.000000
     H  211   0.000005   0.000000   0.000000   0.000000   0.000000   0.000000
     H  212   0.000000   0.000000   0.000000   0.000000   0.000000   0.000000
     H  213   0.000000   0.000000   0.000000   0.000000   0.000000   0.000000
     H  214   0.000000   0.000000   0.000000   0.000000   0.000000   0.000000
     H  215   0.000000   0.000000   0.000000   0.000000   0.000000   0.000000
     H  216   0.000000   0.000000   0.000000   0.000000   0.000000   0.000000
     H  217   0.000000   0.000000   0.000000   0.000000   0.000000   0.000000
     H  218   0.000000   0.000000   0.000000   0.000000   0.000000   0.000000
1


                  C 79       C 80       C 81       C 82       C 83       C 84
 ------------------------------------------------------------------------------
     H  219   0.000000   0.000000   0.000000   0.000000   0.000000   0.000000
     H  220   0.000000   0.000000   0.000000   0.000000   0.000000   0.000000
     H  221   0.000000   0.000000   0.000000   0.000000   0.000000   0.000000
     H  222   0.000000   0.000001   0.000001   0.000000   0.000000   0.000001
     H  223   0.000000   0.000000   0.000000   0.000001   0.000000   0.000003
     H  224   0.007719   0.000227   0.000009   0.000000   0.000000   0.000000
     H  225   0.001069   0.937011   0.004461   0.000041   0.000007   0.000055
     H  226   0.946544   0.000836   0.000006   0.000000   0.000000   0.000000
     H  227   0.000001   0.000008   0.000182   0.954303   0.006146   0.005610
     H  228   0.000002   0.000032   0.000141   0.000134   0.006615   0.004861
     H  229   0.000002   0.000027   0.000169   0.003383   0.005548   0.953130
     H  230   0.000061   0.000696   0.009289   0.000028   0.000004   0.000011
     H  231   0.000000   0.000000   0.000000   0.000006   0.000003   0.000001
     H  232   0.000000   0.000000   0.000000   0.000003   0.000003   0.000000
     H  233   0.000000   0.000000   0.000000   0.000002   0.000005   0.000001
     H  234   0.000000   0.000000   0.000000   0.000006   0.000014   0.000000
     H  235   0.000000   0.000000   0.000000   0.000001   0.000001   0.000000
     H  236   0.000000   0.000000   0.000000   0.000000   0.000000   0.000000
     H  237   0.000000   0.000000   0.000000   0.000000   0.000000   0.000000
     H  238   0.000000   0.000000   0.000000   0.000003   0.000023   0.000002
     H  239   0.000000   0.000000   0.000000   0.000001   0.000003   0.000000
     H  240   0.000000   0.000000   0.000000   0.000010   0.000001   0.000000
     H  241   0.000000   0.000000   0.000000   0.000000   0.000000   0.000000
     H  242   0.000000   0.000000   0.000000   0.000000   0.000000   0.000000
     H  243   0.000000   0.000000   0.000000   0.000000   0.000000   0.000000
     H  244   0.000000   0.000000   0.000000   0.000001   0.000001   0.000000
     H  245   0.000000   0.000000   0.000000   0.000000   0.000000   0.000000
     H  246   0.000000   0.000000   0.000000   0.000000   0.000000   0.000000
     H  247   0.000000   0.000000   0.000000   0.000000   0.000000   0.000000
     H  248   0.000000   0.000000   0.000000   0.000000   0.000000   0.000000
     H  249   0.000000   0.000000   0.000000   0.000000   0.000000   0.000000
     H  250   0.000000   0.000000   0.000000   0.000000   0.000000   0.000000
     H  251   0.000000   0.000000   0.000000   0.000000   0.000000   0.000000
     H  252   0.000000   0.000000   0.000000   0.000000   0.000000   0.000000
     H  253   0.000000   0.000000   0.000000   0.000000   0.000000   0.000000
     H  254   0.000000   0.000000   0.000000   0.000000   0.000000   0.000000
     H  255   0.000001   0.000000   0.000000   0.000000   0.000000   0.000000
     H  256   0.000004   0.000000   0.000000   0.000000   0.000000   0.000000
     H  257   0.000000   0.000000   0.000000   0.000000   0.000000   0.000000
     H  258   0.000000   0.000000   0.000000   0.000000   0.000000   0.000000
     H  259   0.000000   0.000000   0.000000   0.000000   0.000000   0.000000
     H  260   0.000000   0.000000   0.000000   0.000003   0.000005   0.000000
     H  261   0.000000   0.000000   0.000000   0.000001   0.000002   0.000004
     H  262   0.000000   0.000000   0.000000   0.000002   0.000009   0.000003
     H  263   0.000000   0.000000   0.000000   0.000000   0.000012   0.000001
     H  264   0.000000   0.000004   0.000017   0.000000   0.000000   0.000000
     H  265   0.000000   0.000004   0.000005   0.000000   0.000000   0.000000
1


                  C 79       C 80       C 81       C 82       C 83       C 84
 ------------------------------------------------------------------------------
     H  266   0.000000   0.000006   0.000006   0.000000   0.000000   0.000001
     H  267   0.000000   0.000000   0.000000   0.000000   0.000000   0.000000
     H  268   0.000000   0.000000   0.000000   0.000000   0.000000   0.000000
     H  269   0.000000   0.000000   0.000000   0.000000   0.000000   0.000000
     H  270   0.000003   0.000001   0.000000   0.000000   0.000000   0.000000
     H  271   0.000001   0.000000   0.000000   0.000000   0.000000   0.000000
     H  272   0.000000   0.000000   0.000000   0.000000   0.000000   0.000000
     H  273   0.000000   0.000000   0.000000   0.000000   0.000000   0.000000
     H  274   0.000010   0.000010   0.000000   0.000000   0.000000   0.000000
1


                  C 85       C 86       C 87       C 88       C 89       C 90
 ------------------------------------------------------------------------------
     C   85   2.500305
     C   86   0.043163   3.938149
     C   87   0.980086   0.951698   3.928329
     C   88   0.008001   0.005117   0.000187   3.955435
     C   89   0.001281   0.000171   0.000049   0.984377   3.949989
     C   90   0.017645   0.007973   0.917676   0.000115   0.000013   3.951938
     C   91   0.001500   0.000569   0.007488   0.000002   0.000001   0.980761
     C   92   0.000026   0.000008   0.000001   0.000876   0.000478   0.000001
     C   93   0.000390   0.000066   0.000005   0.018663   0.000022   0.000014
     C   94   0.000010   0.000012   0.000001   0.000635   0.000465   0.000000
     C   95   0.000009   0.000001   0.000000   0.000270   0.000015   0.000000
     C   96   0.000005   0.000001   0.000000   0.000135   0.000012   0.000000
     C   97   0.000324   0.000228   0.000039   0.016389   0.020428   0.000007
     C   98   0.011205   0.002022   0.000168   1.846495   0.006267   0.000414
     C   99   0.000001   0.000001   0.000000   0.000006   0.000006   0.000000
     C  100   0.000014   0.000002   0.000001   0.000288   0.000012   0.000001
     C  101   0.000036   0.000005   0.000002   0.000488   0.000331   0.000001
     C  102   0.000010   0.000003   0.000000   0.000163   0.000006   0.000000
     C  103   0.000019   0.000003   0.000002   0.000347   0.000023   0.000001
     C  104   0.000540   0.000087   0.000008   0.021906   0.000024   0.000020
     C  105   0.000023   0.000011   0.000000   0.000888   0.000218   0.000001
     C  106   0.000000   0.000000   0.000000   0.000000   0.000000   0.000000
     C  107   0.000000   0.000000   0.000000   0.000000   0.000000   0.000000
     C  108   0.000000   0.000000   0.000000   0.000000   0.000000   0.000000
     C  109   0.000000   0.000000   0.000000   0.000000   0.000001   0.000000
     C  110   0.000000   0.000000   0.000000   0.000008   0.000000   0.000000
     C  111   0.000001   0.000000   0.000000   0.000029   0.000004   0.000000
     C  112   0.000033   0.000007   0.000001   0.000868   0.000029   0.000001
     C  113   0.000000   0.000000   0.000000   0.000001   0.000000   0.000000
     C  114   0.000000   0.000000   0.000000   0.000001   0.000000   0.000000
     C  115   0.000000   0.000000   0.000000   0.000000   0.000000   0.000000
     C  116   0.000000   0.000000   0.000000   0.000000   0.000000   0.000000
     C  117   0.000000   0.000000   0.000000   0.000000   0.000000   0.000000
     C  118   0.000000   0.000000   0.000000   0.000005   0.000000   0.000000
     C  119   0.000001   0.000000   0.000000   0.000022   0.000001   0.000000
     C  120   0.000000   0.000000   0.000000   0.000000   0.000000   0.000000
     C  121   0.000000   0.000000   0.000000   0.000000   0.000000   0.000000
     C  122   0.000000   0.000000   0.000000   0.000000   0.000000   0.000000
     C  123   0.000000   0.000000   0.000000   0.000000   0.000000   0.000000
     C  124   0.000000   0.000000   0.000000   0.000000   0.000000   0.000000
     C  125   0.000000   0.000000   0.000000   0.000000   0.000000   0.000000
     C  126   0.000000   0.000000   0.000000   0.000000   0.000000   0.000000
     C  127   0.000000   0.000000   0.000000   0.000000   0.000000   0.000000
     C  128   0.000000   0.000000   0.000000   0.000000   0.000000   0.000000
     C  129   0.000000   0.000000   0.000000   0.000000   0.000000   0.000000
     C  130   0.000000   0.000000   0.000000   0.000000   0.000000   0.000000
1


                  C 85       C 86       C 87       C 88       C 89       C 90
 ------------------------------------------------------------------------------
     C  131   0.000000   0.000000   0.000000   0.000000   0.000000   0.000000
     C  132   0.000000   0.000000   0.000000   0.000000   0.000000   0.000000
     C  133   0.000000   0.000000   0.000000   0.000000   0.000000   0.000000
     C  134   0.000000   0.000000   0.000000   0.000000   0.000000   0.000000
     C  135   0.000001   0.000002   0.000001   0.000163   0.001731   0.000000
     C  136   0.000006   0.000002   0.000001   0.001515   0.022372   0.000000
     C  137   0.000005   0.000003   0.000001   0.000507   0.015928   0.000000
     C  138   0.000006   0.000013   0.000013   0.001024   0.018201   0.000001
     C  139   0.000055   0.000047   0.000012   0.017279   0.923047   0.000002
     C  140   0.000437   0.000178   0.000039   0.011118   1.813883   0.000005
     C  141   0.000002   0.000002   0.000000   0.000848   0.012808   0.000000
     C  142   0.000008   0.000006   0.000013   0.000000   0.000000   0.000336
     C  143   0.000011   0.000006   0.000156   0.000000   0.000000   0.000326
     C  144   0.000055   0.000045   0.000072   0.000000   0.000000   0.006518
     C  145   0.000001   0.000088   0.000014   0.000000   0.000000   0.000024
     C  146   0.000002   0.000200   0.000063   0.000000   0.000000   0.000171
     C  147   0.000059   0.000014   0.000346   0.000000   0.000000   0.009091
     C  148   0.000222   0.000080   0.009443   0.000003   0.000000   0.004966
     C  149   0.000001   0.000000   0.000011   0.000000   0.000000   0.000003
     C  150   0.000000   0.000000   0.000002   0.000000   0.000000   0.000010
     C  151   0.000001   0.000000   0.000011   0.000000   0.000000   0.000006
     C  152   0.000000   0.000000   0.000000   0.000000   0.000000   0.000000
     C  153   0.000000   0.000000   0.000000   0.000000   0.000000   0.000001
     C  154   0.000008   0.000002   0.000127   0.000000   0.000000   0.000303
     C  155   0.000034   0.000014   0.000915   0.000000   0.000000   0.000258
     C  156   0.000000   0.000000   0.000000   0.000000   0.000000   0.000000
     C  157   0.000000   0.000000   0.000000   0.000000   0.000000   0.000000
     C  158   0.000000   0.000000   0.000000   0.000000   0.000000   0.000001
     C  159   0.000000   0.000000   0.000000   0.000000   0.000000   0.000001
     C  160   0.000000   0.000000   0.000000   0.000000   0.000000   0.000021
     C  161   0.000000   0.000000   0.000000   0.000000   0.000000   0.000000
     C  162   0.000000   0.000000   0.000000   0.000000   0.000000   0.000000
     N  163   0.000000   0.000000   0.000000   0.000000   0.000000   0.000000
     N  164   0.000000   0.000000   0.000000   0.000000   0.000000   0.000000
     N  165   0.000000   0.000000   0.000000   0.000000   0.000003   0.000000
     N  166   0.000000   0.000000   0.000000   0.000000   0.000000   0.000000
     N  167   0.000000   0.000000   0.000000   0.000000   0.000000   0.000000
     N  168   0.000000   0.000000   0.000000   0.000000   0.000000   0.000000
     N  169   0.000000   0.000000   0.000000   0.000000   0.000000   0.000000
     N  170   0.000000   0.000000   0.000000   0.000000   0.000000   0.000000
     N  171   0.000503   0.000266   0.000144   0.000000   0.000000   0.000536
     N  172   0.000004   0.000002   0.000002   0.000000   0.000000   0.000212
     N  173   0.000003   0.000004   0.000000   0.000148   0.000133   0.000000
     N  174   0.000003   0.000000   0.000001   0.000022   0.000007   0.000000
     N  175   0.000000   0.000000   0.000000   0.000002   0.000000   0.000000
     N  176   0.000000   0.000000   0.000000   0.000000   0.000000   0.000000
     N  177   0.000000   0.000000   0.000000   0.000000   0.000000   0.000000
1


                  C 85       C 86       C 87       C 88       C 89       C 90
 ------------------------------------------------------------------------------
     N  178   0.000000   0.000000   0.000000   0.000000   0.000000   0.000000
     N  179   0.000013   0.000024   0.000012   0.000387   0.015765   0.000001
     N  180   0.000007   0.000386   0.000017   0.000000   0.000000   0.000219
     N  181   0.000000   0.000000   0.000006   0.000000   0.000000   0.000001
     N  182   0.000000   0.000000   0.000000   0.000000   0.000000   0.000001
     H  183   0.000000   0.000000   0.000000   0.000000   0.000000   0.000000
     H  184   0.000000   0.000000   0.000000   0.000000   0.000000   0.000000
     H  185   0.000000   0.000000   0.000000   0.000000   0.000000   0.000000
     H  186   0.000000   0.000000   0.000000   0.000000   0.000000   0.000000
     H  187   0.000000   0.000000   0.000000   0.000000   0.000000   0.000000
     H  188   0.000000   0.000000   0.000000   0.000000   0.000000   0.000000
     H  189   0.000000   0.000000   0.000000   0.000000   0.000000   0.000000
     H  190   0.000000   0.000000   0.000000   0.000000   0.000000   0.000000
     H  191   0.000000   0.000000   0.000000   0.000000   0.000000   0.000000
     H  192   0.000000   0.000000   0.000000   0.000086   0.000458   0.000000
     H  193   0.000000   0.000000   0.000000   0.000000   0.000001   0.000000
     H  194   0.000000   0.000000   0.000000   0.000000   0.000001   0.000000
     H  195   0.000000   0.000000   0.000000   0.000000   0.000028   0.000000
     H  196   0.000000   0.000000   0.000000   0.000000   0.000003   0.000000
     H  197   0.000000   0.000000   0.000000   0.000000   0.000001   0.000000
     H  198   0.000000   0.000000   0.000000   0.000000   0.000000   0.000000
     H  199   0.000000   0.000000   0.000000   0.000000   0.000000   0.000000
     H  200   0.000000   0.000000   0.000000   0.000000   0.000000   0.000000
     H  201   0.000000   0.000000   0.000000   0.000000   0.000000   0.000000
     H  202   0.000000   0.000000   0.000000   0.000000   0.000000   0.000000
     H  203   0.000000   0.000000   0.000000   0.000000   0.000000   0.000000
     H  204   0.000000   0.000000   0.000000   0.000000   0.000000   0.000000
     H  205   0.000000   0.000000   0.000000   0.000000   0.000000   0.000000
     H  206   0.000000   0.000000   0.000000   0.000000   0.000000   0.000000
     H  207   0.000000   0.000000   0.000000   0.000000   0.000000   0.000000
     H  208   0.000000   0.000000   0.000000   0.000000   0.000000   0.000000
     H  209   0.000000   0.000000   0.000000   0.000000   0.000000   0.000000
     H  210   0.000000   0.000000   0.000000   0.000000   0.000000   0.000000
     H  211   0.000000   0.000000   0.000000   0.000000   0.000000   0.000000
     H  212   0.000000   0.000000   0.000000   0.000000   0.000000   0.000000
     H  213   0.000000   0.000000   0.000000   0.000000   0.000000   0.000000
     H  214   0.000000   0.000000   0.000000   0.000000   0.000000   0.000000
     H  215   0.000000   0.000000   0.000000   0.000000   0.000000   0.000000
     H  216   0.000000   0.000000   0.000000   0.000000   0.000000   0.000000
     H  217   0.000000   0.000000   0.000000   0.000000   0.000000   0.000000
     H  218   0.000000   0.000000   0.000000   0.000000   0.000000   0.000000
     H  219   0.000000   0.000000   0.000000   0.000000   0.000000   0.000000
     H  220   0.000000   0.000000   0.000000   0.000000   0.000000   0.000000
     H  221   0.000000   0.000000   0.000000   0.000000   0.000000   0.000000
     H  222   0.000000   0.000002   0.000001   0.000000   0.000000   0.000000
     H  223   0.000001   0.000009   0.000001   0.000000   0.000000   0.000002
     H  224   0.000000   0.000000   0.000000   0.000000   0.000000   0.000013
1


                  C 85       C 86       C 87       C 88       C 89       C 90
 ------------------------------------------------------------------------------
     H  225   0.000289   0.000364   0.000026   0.000000   0.000000   0.024166
     H  226   0.000000   0.000000   0.000000   0.000000   0.000000   0.000027
     H  227   0.003990   0.000038   0.007503   0.001773   0.000028   0.000075
     H  228   0.004697   0.959245   0.006860   0.000337   0.000013   0.000415
     H  229   0.000239   0.004068   0.006707   0.001119   0.001862   0.000211
     H  230   0.001108   0.000055   0.000108   0.000000   0.000000   0.005117
     H  231   0.000002   0.000001   0.000000   0.000095   0.000001   0.000000
     H  232   0.000001   0.000000   0.000000   0.000032   0.000005   0.000000
     H  233   0.000001   0.000000   0.000000   0.000024   0.000004   0.000000
     H  234   0.000001   0.000000   0.000000   0.000133   0.000005   0.000000
     H  235   0.000000   0.000000   0.000000   0.000007   0.000001   0.000000
     H  236   0.000000   0.000000   0.000000   0.000000   0.000000   0.000000
     H  237   0.000000   0.000000   0.000000   0.000001   0.000000   0.000000
     H  238   0.000001   0.000000   0.000000   0.000161   0.000024   0.000000
     H  239   0.000000   0.000000   0.000000   0.000010   0.000003   0.000000
     H  240   0.000000   0.000000   0.000000   0.000000   0.000001   0.000000
     H  241   0.000000   0.000000   0.000000   0.000000   0.000000   0.000000
     H  242   0.000000   0.000000   0.000000   0.000000   0.000000   0.000000
     H  243   0.000000   0.000000   0.000000   0.000000   0.000000   0.000000
     H  244   0.000000   0.000000   0.000000   0.000010   0.000002   0.000000
     H  245   0.000000   0.000000   0.000000   0.000000   0.000000   0.000000
     H  246   0.000000   0.000000   0.000000   0.000000   0.000000   0.000000
     H  247   0.000000   0.000000   0.000000   0.000000   0.000000   0.000000
     H  248   0.000000   0.000000   0.000000   0.000000   0.000000   0.000000
     H  249   0.000000   0.000000   0.000000   0.000000   0.000000   0.000000
     H  250   0.000000   0.000000   0.000000   0.000000   0.000000   0.000000
     H  251   0.000000   0.000000   0.000000   0.000000   0.000000   0.000000
     H  252   0.000000   0.000000   0.000000   0.000000   0.000000   0.000000
     H  253   0.000000   0.000000   0.000000   0.000000   0.000000   0.000000
     H  254   0.000000   0.000000   0.000000   0.000000   0.000000   0.000000
     H  255   0.000000   0.000000   0.000000   0.000000   0.000000   0.000000
     H  256   0.000000   0.000000   0.000000   0.000000   0.000000   0.000000
     H  257   0.000000   0.000000   0.000000   0.000000   0.000000   0.000000
     H  258   0.000000   0.000000   0.000000   0.000000   0.000000   0.000000
     H  259   0.000000   0.000000   0.000000   0.000000   0.000000   0.000000
     H  260   0.000001   0.000000   0.000000   0.000108   0.001842   0.000000
     H  261   0.000000   0.000000   0.000000   0.000049   0.000814   0.000000
     H  262   0.000001   0.000000   0.000000   0.000020   0.000260   0.000000
     H  263   0.000000   0.000000   0.000000   0.000097   0.005733   0.000000
     H  264   0.000001   0.000000   0.000007   0.000000   0.000000   0.000025
     H  265   0.000000   0.000003   0.000000   0.000000   0.000000   0.000007
     H  266   0.000000   0.000017   0.000003   0.000000   0.000000   0.000001
     H  267   0.000000   0.000000   0.000000   0.000000   0.000000   0.000000
     H  268   0.000000   0.000000   0.000000   0.000000   0.000000   0.000000
     H  269   0.000000   0.000000   0.000000   0.000000   0.000000   0.000000
     H  270   0.000000   0.000000   0.000000   0.000000   0.000000   0.000000
     H  271   0.000000   0.000000   0.000000   0.000000   0.000000   0.000000
1


                  C 85       C 86       C 87       C 88       C 89       C 90
 ------------------------------------------------------------------------------
     H  272   0.000000   0.000000   0.000000   0.000000   0.000000   0.000000
     H  273   0.000000   0.000000   0.000000   0.000000   0.000000   0.000000
     H  274   0.000000   0.000000   0.000000   0.000000   0.000000   0.000001
1


                  C 91       C 92       C 93       C 94       C 95       C 96
 ------------------------------------------------------------------------------
     C   91   3.948954
     C   92   0.000000   3.951479
     C   93   0.000001   1.399966   3.963191
     C   94   0.000000   0.005402   1.396851   3.953256
     C   95   0.000000   1.408366   0.004660   0.119589   3.944569
     C   96   0.000000   0.118568   0.005093   1.410306   0.003862   3.942304
[truncated: 234,373 more chars]
