# Supplementary material for: Characterization by SEM, TEM and Quantum-Chemical Simulations of the Spherical Carbon with Nitrogen (SCN) Active Carbon Produced by Thermal Decomposition of Poly(vinylpyridine-divinylbenzene) Copolymer
Source: Materials (Basel). 2009 Sep 7;2(3):1239–51. doi: 10.3390/ma2031239 (PMC5445732; doi:10.3390/ma2031239)
Supplement: Supplementary file 1 [file materials-02-01239-s001.zip › Supplementary Data/m09.out]

 *******************************************************************************
 ** Site#:  128            For non-commercial use only         Version 7.030W **
 *******************************************************************************
 ** Cite this work as: MOPAC2007, James J. P. Stewart, Stewart Computational  **
 ** Chemistry, Version 7.030W web: HTTP://OpenMOPAC.net                       **
 *******************************************************************************
 **                                                                           **
 **                                MOPAC2007                                  **
 **                                                                           **
 *******************************************************************************

                            PM3 CALCULATION RESULTS


 *******************************************************************************
 *  CALCULATION DONE:                                Mon Nov 12 09:02:43 2007  *
 *  PM3      - The PM3 Hamiltonian to be used
 *  SINGLET  - SPIN STATE DEFINED AS A SINGLET
 *
 *
 *
 *                 CHARGE ON SYSTEM =     0
 *
 *
 *
 *  XYZ      - CARTESIAN COORDINATE SYSTEM TO BE USED
 *  RESTART  - CALCULATION RESTARTED
 *  EF       - USE EF ROUTINE FOR MINIMUM SEARCH
 *  T=       - A TIME OF  0.2E+08 SECONDS REQUESTED
 *  DUMP=N   - RESTART FILE WRITTEN EVERY     0.100 SECONDS
 *  CYCLES=  - DO A MAXIMUM OF  5002 STEPS
 *  DDMIN=   - MINIMUM TRUST RADIUS  0.000 ANG/RAD
 *  GNORM=   - EXIT WHEN GRADIENT NORM DROPS BELOW 1.11    
 *  SCFCRT   - DEFAULT SCF CRITERION REPLACED BY   0.100E-06
 *  SHIFT    - A DAMPING FACTOR OF   20.00 DEFINED
 *  DENOUT   - DENSITY MATRIX OUTPUT ON CHANNEL 10
 *  OLDENS   - INITIAL DENSITY MATRIX READ OF DISK
 *  BONDS    - FINAL BOND-ORDER MATRIX TO BE PRINTED
 *   PL      - MONITOR CONVERGENCE IN DENSITY MATRIX
 *******************************************************************************
PM3 bonds T=20000000.0 SINGLET XYZ DDMIN=0.0 DUMP=0.1 GNORM=01.115 CHARGE=+0 &
DENOUT OLDENS SCFCRT=1.D-07 EF  CYCLES=5002 PL SHIFT=020.0 restart
 SKN_2 model by PM3. Point=09. Mult=01.
   ATOM   CHEMICAL            X               Y              Z
 NUMBER    SYMBOL        (ANGSTROMS)     (ANGSTROMS)    (ANGSTROMS)
 
     1       C         -2.2391517  *    0.397800  *    1.861554  *
     2       C         -1.3598564  *    0.889020  *    0.979984  *
     3       C         -0.5964627  *    2.030313  *    0.914100  *
     4       C         -2.2480680  *    1.422132  *    2.839115  *
     5       C         -0.7282178  *    2.917755  *    1.999259  *
     6       C          0.0617032  *    4.110579  *    2.155617  *
     7       C          0.4056227  *    5.154096  *    1.368577  *
     8       C          3.7976244  *    2.137133  *    3.602758  *
     9       C          2.8875712  *    3.034775  *    3.053286  *
    10       C          1.9180844  *    3.622062  *    3.869478  *
    11       C          3.7230666  *    1.836877  *    4.963308  *
    12       C          1.9015483  *    3.281710  *    5.230155  *
    13       C          0.9012182  *    4.573155  *    3.349532  *
    14       C          1.3990063  *    5.725642  *    2.372667  *
    15       C         -1.1505460  *    8.901752  *    5.612845  *
    16       C         -2.4643831  *    8.914389  *    5.034822  *
    17       C         -2.5299005  *    8.111242  *    3.858594  *
    18       C         -0.3695436  *    8.150555  *    4.760812  *
    19       C         -1.2427994  *    7.645381  *    3.652277  *
    20       C          0.1238255  *    7.494876  *    3.658120  *
    21       C         -3.4784721  *    9.861236  *    5.478381  *
    22       C         -2.9017999  *   11.183598  *    5.800038  *
    23       C          1.2536895  *    7.126013  *    2.856188  *
    24       C          2.1606679  *    8.027369  *    2.468735  *
    25       C         -6.9693118  *    7.207495  *    3.685648  *
    26       C         -6.1201902  *    8.352579  *    4.051170  *
    27       C         -5.7713393  *    9.199048  *    2.883620  *
    28       C         -7.7648676  *    7.581007  *    2.681484  *
    29       C         -6.6160555  *    9.315632  *    1.817446  *
    30       C         -5.7957676  *    8.735830  *    5.313107  *
    31       C         -4.8137068  *    9.778430  *    5.589964  *
    32       C         -9.0871222  *   11.421489  *    6.149177  *
    33       C         -8.4607004  *   10.210466  *    5.878743  *
    34       C         -7.4573483  *    9.758066  *    6.736460  *
    35       C         -8.6888651  *   12.155696  *    7.262729  *
    36       C         -7.1143421  *   10.529533  *    7.855989  *
    37       C         -6.7349137  *    8.498605  *    6.434245  *
    38       C         -7.0218731  *    7.364263  *    7.089722  *
    39       C         -6.8400250  *    5.928393  *   13.129475  *
    40       C         -7.7614495  *    4.987028  *   12.589812  *
    41       C         -8.2352173  *    5.123496  *   11.324151  *
    42       C         -6.1276255  *    6.712390  *   12.143071  *
    43       C         -7.6814970  *    6.154022  *   10.458206  *
    44       C         -8.1751919  *    6.459281  *    9.253974  *
    45       C         -8.1008449  *    7.359580  *    8.102236  *
    46       C        -10.9104954  *    6.553173  *    5.734849  *
    47       C        -11.0365569  *    7.240422  *    6.944041  *
    48       C        -11.5605275  *    8.535740  *    6.933287  *
    49       C        -11.2911045  *    7.186162  *    4.550574  *
    50       C        -11.9212166  *    9.112488  *    5.716874  *
    51       C        -10.5967936  *    6.608198  *    8.222490  *
    52       C         -9.1380951  *    6.236883  *    8.169269  *
    53       C        -11.5606994  *    3.366868  *    8.988439  *
    54       C        -11.1592662  *    4.428012  *    9.673081  *
    55       C        -11.5762151  *    5.673361  *    8.966801  *
    56       C        -12.4795030  *    3.166969  *    8.056659  *
    57       C        -12.9629097  *    5.442658  *    8.374974  *
    58       C        -11.2436255  *    7.008683  *    9.480588  *
    59       C        -11.4613849  *    7.948716  *   10.386243  *
    60       C        -14.8164881  *    7.299409  *   15.674181  *
    61       C        -14.1005212  *    8.321673  *   15.768681  *
    62       C        -13.3677957  *    8.930738  *   14.778649  *
    63       C        -15.0260142  *    6.554509  *   14.529304  *
    64       C        -13.5569709  *    8.210168  *   13.568666  *
    65       C        -12.8670765  *    8.641812  *   12.334274  *
    66       C        -12.2845698  *    7.705570  *   11.558897  *
    67       C        -12.8215884  *   10.098706  *   12.067607  *
    68       C          6.6108561  *   19.211336  *    8.018866  *
    69       C          7.0016419  *   18.195435  *    8.635450  *
    70       C          6.4992304  *   16.917188  *    8.538824  *
    71       C          5.5816233  *   19.281639  *    7.097200  *
    72       C          5.4337884  *   16.927236  *    7.602295  *
    73       C          4.6989518  *   15.752269  *    7.305129  *
    74       C          3.9966415  *   14.837977  *    6.996621  *
    75       C          8.4591937  *   10.915248  *    7.904643  *
    76       C          7.4156265  *   11.312588  *    7.324061  *
    77       C          7.3110467  *   11.976933  *    6.122042  *
    78       C          9.7459861  *   11.064595  *    7.417904  *
    79       C          8.6276389  *   12.147359  *    5.598636  *
    80       C          6.1761000  *   12.519827  *    5.406783  *
    81       C          4.9043324  *   12.490673  *    5.698997  *
    82       C          0.9619479  *   13.718803  *    7.941039  *
    83       C          0.2457532  *   14.425157  *    7.016483  *
    84       C          0.8780983  *   14.887625  *    5.798234  *
    85       C          2.3262858  *   13.356886  *    7.780370  *
    86       C          2.1709485  *   14.623313  *    5.555037  *
    87       C          3.0205600  *   13.858084  *    6.548960  *
    88       C         -1.1919810  *   14.694892  *    7.177068  *
    89       C         -2.0303866  *   14.412066  *    6.041458  *
    90       C          3.6085819  *   12.652358  *    5.817081  *
    91       C          2.5991847  *   11.879958  *    5.087377  *
    92       C         -3.9033256  *   17.549014  *    9.212744  *
    93       C         -2.6201742  *   17.074587  *    9.466762  *
    94       C         -1.5893825  *   17.967605  *    9.825766  *
    95       C         -4.0640896  *   18.908941  *    9.448428  *
    96       C         -1.8624556  *   19.321732  *    9.955491  *
    97       C         -2.3336888  *   15.621611  *    9.343663  *
    98       C         -1.7288328  *   15.141220  *    8.289040  *
    99       C         -0.8267342  *   14.943219  *   13.661238  *
   100       C         -1.6685174  *   15.328586  *   12.625139  *
   101       C         -1.8043173  *   14.494495  *   11.510078  *
   102       C         -0.1368622  *   13.734242  *   13.559384  *
   103       C         -1.0429743  *   13.320943  *   11.440608  *
   104       C         -2.7842645  *   14.832721  *   10.476400  *
   105       C         -4.1388028  *   14.478472  *   10.626030  *
   106       C         -6.5056976  *   10.327029  *   14.795000  *
   107       C         -7.6497756  *   10.871419  *   14.208461  *
   108       C         -7.5817515  *   11.943066  *   13.299821  *
   109       C         -5.2663909  *   10.842647  *   14.394775  *
   110       C         -6.2991802  *   12.408644  *   12.944770  *
   111       C         -6.0483144  *   13.494496  *   11.922728  *
   112       C         -4.6086308  *   13.848882  *   11.743096  *
   113       C         -8.0989899  *   17.490361  *   11.460923  *
   114       C         -8.5793185  *   16.370003  *   12.146535  *
   115       C         -9.5668578  *   16.534936  *   13.116253  *
   116       C         -8.6144605  *   18.747432  *   11.774056  *
   117       C        -10.0325495  *   17.822920  *   13.386940  *
   118       C         -7.9990757  *   15.047042  *   11.850233  *
   119       C         -6.7719212  *   14.750385  *   12.304064  *
   120       C         -8.6288597  *   16.051614  *    7.707286  *
   121       C         -8.4275469  *   15.397268  *    8.853798  *
   122       C         -9.2197999  *   14.666388  *    9.721580  *
   123       C        -10.0156094  *   15.813392  *    7.517880  *
   124       C        -10.5718546  *   14.551505  *    9.345199  *
   125       C         -8.7507717  *   14.112787  *   10.995111  *
   126       C         -9.0101161  *   12.837166  *   11.342931  *
   127       C        -10.8784768  *   13.228158  *   17.449373  *
   128       C        -10.6053715  *   11.899092  *   17.144674  *
   129       C        -10.3017981  *   11.537749  *   15.834161  *
   130       C        -10.8191214  *   14.179152  *   16.430389  *
   131       C        -10.2575203  *   12.531869  *   14.853591  *
   132       C        -10.0491375  *   12.293672  *   13.407387  *
   133       C         -8.8695482  *   12.367399  *   12.732600  *
   134       C        -11.3278491  *   11.977818  *   12.744268  *
   135       C         -2.8537389  *   17.375296  *    3.348591  *
   136       C         -3.7584404  *   16.924135  *    4.200743  *
   137       C         -3.9718075  *   15.770175  *    4.813147  *
   138       C         -2.0358886  *   16.237449  *    2.861872  *
   139       C         -2.7215926  *   14.950757  *    4.827926  *
   140       C         -2.7571943  *   13.554815  *    5.350637  *
   141       C         -3.2894957  *   12.264198  *    5.107218  *
   142       C          5.2466242  *   12.409857  *    0.464659  *
   143       C          4.7734404  *   11.573073  *    1.266647  *
   144       C          3.4943555  *   11.579653  *    1.789393  *
   145       C          4.6128106  *   13.511968  *   -0.074538  *
   146       C          2.7868583  *   12.683496  *    1.257160  *
   147       C          3.0003277  *   10.652213  *    2.821190  *
   148       C          2.8057398  *   11.150556  *    4.024332  *
   149       C          4.7122808  *    8.371516  *   -0.661289  *
   150       C          3.7329487  *    8.074144  *    0.249157  *
   151       C          3.5429415  *    7.478810  *   -0.975278  *
   152       C          5.4440437  *    8.500629  *   -1.836080  *
   153       C          3.6456112  *    7.144474  *   -2.318013  *
   154       C          3.1588565  *    8.361951  *    1.494913  *
   155       C          2.8503556  *    9.289135  *    2.422030  *
   156       C        -17.1242150  *    9.705070  *   13.161700  *
   157       C        -15.8592128  *   10.251335  *   13.023305  *
   158       C        -15.2741825  *   10.338683  *   11.753549  *
   159       C        -17.7868723  *    9.225266  *   12.020878  *
   160       C        -16.0422211  *    9.978267  *   10.640542  *
   161       C        -13.8939050  *   10.824293  *   11.698203  *
   162       C        -11.5240296  *   10.701908  *   12.371137  *
   163       N         -1.6397152  *    2.530475  *    2.980658  *
   164       N          2.7873234  *    2.405890  *    5.755647  *
   165       N         -7.8745950  *    8.594009  *    1.920930  *
   166       N         -7.7252513  *   11.708408  *    8.102140  *
   167       N         -6.5333203  *    6.879343  *   10.911119  *
   168       N        -11.7818750  *    8.445207  *    4.547659  *
   169       N        -13.4225869  *    4.277226  *    8.028750  *
   170       N        -14.3462616  *    7.078089  *   13.476308  *
   171       N          5.0146432  *   18.061821  *    6.922286  *
   172       N          9.7610329  *   11.712061  *    6.218847  *
   173       N         -3.1625222  *   19.758347  *    9.816041  *
   174       N         -0.2334182  *   12.954383  *   12.458907  *
   175       N         -5.1899189  *   11.840997  *   13.495732  *
   176       N         -9.5610058  *   18.905772  *   12.729508  *
   177       N        -10.9213955  *   15.192290  *    8.171066  *
   178       N        -10.5101973  *   13.836838  *   15.163468  *
   179       N         -1.9052532  *   15.178817  *    3.602483  *
   180       N          3.3337577  *   13.587839  *    0.383756  *
   181       N          4.7794964  *    7.759290  *   -2.803353  *
   182       N        -17.2594605  *    9.410393  *   10.782236  *
   183       H          0.0853378  *    2.236589  *    0.084527  *
   184       H         -2.8075772  *   -0.533040  *    1.915531  *
   185       H          2.9259235  *    3.273736  *    1.983320  *
   186       H          4.5622985  *    1.669488  *    2.974366  *
   187       H          4.4040342  *    1.128962  *    5.461664  *
   188       H          0.2698320  *    4.967238  *    4.178168  *
   189       H          2.4462828  *    5.558612  *    2.033601  *
   190       H          1.1696250  *    3.699779  *    5.935227  *
   191       H         -0.8406511  *    9.404280  *    6.528962  *
   192       H         -2.1449370  *   11.223700  *    6.592268  *
   193       H         -3.4131457  *    7.942787  *    3.243540  *
   194       H         -6.8001714  *    6.202506  *    4.073866  *
   195       H         -5.3115628  *   10.688092  *    5.976294  *
   196       H         -4.8726344  *    9.823073  *    2.971862  *
   197       H         -8.7459476  *    9.621193  *    4.998166  *
   198       H         -9.8798087  *   11.781825  *    5.475372  *
   199       H         -9.1201575  *   13.129816  *    7.522535  *
   200       H         -6.4982534  *    6.423943  *    6.882486  *
   201       H         -6.3419309  *   10.220044  *    8.573261  *
   202       H         -9.0592190  *    4.502949  *   10.933965  *
   203       H         -8.1351623  *    4.203442  *   13.260760  *
   204       H         -5.2219973  *    7.257198  *   12.441021  *
   205       H         -8.4973287  *    8.380613  *    8.309099  *
   206       H        -10.5141033  *    5.531727  *    5.709343  *
   207       H        -11.2074813  *    6.703705  *    3.570044  *
   208       H         -8.9820788  *    5.332837  *    7.543858  *
   209       H        -12.3327429  *   10.128052  *    5.643339  *
   210       H        -11.6882318  *    9.090849  *    7.870769  *
   211       H        -10.7970542  *    4.447845  *   10.707239  *
   212       H        -12.5578867  *    2.406609  *    7.276727  *
   213       H        -10.9873768  *    8.934509  *   10.279707  *
   214       H        -13.6180249  *    6.310464  *    8.235935  *
   215       H        -12.7280435  *    9.811957  *   14.864710  *
   216       H        -15.6332373  *    5.655673  *   14.390380  *
   217       H        -12.4064531  *    6.642220  *   11.820300  *
   218       H          0.1283293  *    5.507117  *    0.382955  *
   219       H          6.8297372  *   16.027092  *    9.074901  *
   220       H          5.1975325  *   20.149116  *    6.536269  *
   221       H         10.6893656  *   10.734297  *    7.864903  *
   222       H          6.4335252  *   13.064315  *    4.482857  *
   223       H          8.7984693  *   12.654865  *    4.641490  *
   224       H          0.4819359  *   13.370933  *    8.868881  *
   225       H          2.6655534  *   14.976287  *    4.642485  *
   226       H          0.2690914  *   15.456817  *    5.083530  *
   227       H          1.5489208  *   12.060178  *    5.373547  *
   228       H         -4.7226467  *   16.917232  *    8.859502  *
   229       H         -1.1004207  *   20.068691  *   10.200699  *
   230       H         -0.5756626  *   17.592495  *    9.995996  *
   231       H         -2.2253462  *   16.271632  *   12.677397  *
   232       H         -0.7235751  *   15.573775  *   14.558234  *
   233       H          0.5183225  *   13.358417  *   14.361131  *
   234       H         -4.8297424  *   14.747028  *    9.810244  *
   235       H         -1.0686176  *   12.644449  *   10.576258  *
   236       H         -8.6392896  *   10.457321  *   14.477199  *
   237       H         -4.3066439  *   10.470584  *   14.776541  *
   238       H         -6.4483884  *   13.104101  *   10.946707  *
   239       H         -3.9114085  *   13.604852  *   12.559350  *
   240       H         -8.2753350  *   19.661394  *   11.274792  *
   241       H         -6.2328296  *   15.453869  *   12.951480  *
   242       H        -10.7953212  *   18.021922  *   14.148253  *
   243       H         -9.9631252  *   15.670803  *   13.665484  *
   244       H         -7.3309253  *   17.378865  *   10.685331  *
   245       H         -7.9805034  *   16.621173  *    7.044136  *
   246       H         -9.4899932  *   12.147056  *   10.635828  *
   247       H        -11.3319821  *   14.011697  *    9.920886  *
   248       H        -10.0704790  *   10.496618  *   15.564255  *
   249       H        -10.6175100  *   11.147319  *   17.950721  *
   250       H        -11.1382046  *   13.530637  *   18.470447  *
   251       H        -11.0169162  *   15.245969  *   16.599183  *
   252       H        -12.1024539  *   12.752490  *   12.699193  *
   253       H         -4.9402124  *   15.320246  *    5.038878  *
   254       H         -2.5471335  *   18.411921  *    3.164693  *
   255       H         -1.4374192  *   16.296552  *    1.938778  *
   256       H         -4.0356238  *   12.195821  *    4.303234  *
   257       H          4.9968028  *   14.263584  *   -0.770526  *
   258       H          1.7294713  *   12.878696  *    1.501154  *
   259       H          2.9967215  *    6.534398  *   -2.946009  *
   260       H        -15.3036557  *   10.587893  *   13.908251  *
   261       H        -17.6009108  *    9.629406  *   14.147213  *
   262       H        -13.7818193  *   11.885403  *   11.434474  *
   263       H        -10.6823124  *    9.994088  *   12.420346  *
   264       H        -15.7500197  *   10.163769  *    9.575654  *
   265      Tv         24.4813215  *    0.000000       0.000000   
   266      Tv          0.0000000      20.138173  *    0.000000   
   267      Tv          0.0000000       0.000000      14.028493  *
 

              THE SYSTEM IS A  SOLID         


                UNIT CELL TRANSLATION VECTORS

              X              Y              Z
    T1 =  24.4813215      0.0000000      0.0000000
    T2 =   0.0000000     20.1381728      0.0000000
    T3 =   0.0000000      0.0000000     14.0284934


          CARTESIAN COORDINATES 

    NO.       ATOM         X         Y         Z

     1         C       -2.2392    0.3978    1.8616
     2         C       -1.3599    0.8890    0.9800
     3         C       -0.5965    2.0303    0.9141
     4         C       -2.2481    1.4221    2.8391
     5         C       -0.7282    2.9178    1.9993
     6         C        0.0617    4.1106    2.1556
     7         C        0.4056    5.1541    1.3686
     8         C        3.7976    2.1371    3.6028
     9         C        2.8876    3.0348    3.0533
    10         C        1.9181    3.6221    3.8695
    11         C        3.7231    1.8369    4.9633
    12         C        1.9015    3.2817    5.2302
    13         C        0.9012    4.5732    3.3495
    14         C        1.3990    5.7256    2.3727
    15         C       -1.1505    8.9018    5.6128
    16         C       -2.4644    8.9144    5.0348
    17         C       -2.5299    8.1112    3.8586
    18         C       -0.3695    8.1506    4.7608
    19         C       -1.2428    7.6454    3.6523
    20         C        0.1238    7.4949    3.6581
    21         C       -3.4785    9.8612    5.4784
    22         C       -2.9018   11.1836    5.8000
    23         C        1.2537    7.1260    2.8562
    24         C        2.1607    8.0274    2.4687
    25         C       -6.9693    7.2075    3.6856
    26         C       -6.1202    8.3526    4.0512
    27         C       -5.7713    9.1990    2.8836
    28         C       -7.7649    7.5810    2.6815
    29         C       -6.6161    9.3156    1.8174
    30         C       -5.7958    8.7358    5.3131
    31         C       -4.8137    9.7784    5.5900
    32         C       -9.0871   11.4215    6.1492
    33         C       -8.4607   10.2105    5.8787
    34         C       -7.4573    9.7581    6.7365
    35         C       -8.6889   12.1557    7.2627
    36         C       -7.1143   10.5295    7.8560
    37         C       -6.7349    8.4986    6.4342
    38         C       -7.0219    7.3643    7.0897
    39         C       -6.8400    5.9284   13.1295
    40         C       -7.7614    4.9870   12.5898
    41         C       -8.2352    5.1235   11.3242
    42         C       -6.1276    6.7124   12.1431
    43         C       -7.6815    6.1540   10.4582
    44         C       -8.1752    6.4593    9.2540
    45         C       -8.1008    7.3596    8.1022
    46         C      -10.9105    6.5532    5.7348
    47         C      -11.0366    7.2404    6.9440
    48         C      -11.5605    8.5357    6.9333
    49         C      -11.2911    7.1862    4.5506
    50         C      -11.9212    9.1125    5.7169
    51         C      -10.5968    6.6082    8.2225
    52         C       -9.1381    6.2369    8.1693
    53         C      -11.5607    3.3669    8.9884
    54         C      -11.1593    4.4280    9.6731
    55         C      -11.5762    5.6734    8.9668
    56         C      -12.4795    3.1670    8.0567
    57         C      -12.9629    5.4427    8.3750
    58         C      -11.2436    7.0087    9.4806
    59         C      -11.4614    7.9487   10.3862
    60         C      -14.8165    7.2994   15.6742
    61         C      -14.1005    8.3217   15.7687
    62         C      -13.3678    8.9307   14.7786
    63         C      -15.0260    6.5545   14.5293
    64         C      -13.5570    8.2102   13.5687
    65         C      -12.8671    8.6418   12.3343
    66         C      -12.2846    7.7056   11.5589
    67         C      -12.8216   10.0987   12.0676
    68         C        6.6109   19.2113    8.0189
    69         C        7.0016   18.1954    8.6354
    70         C        6.4992   16.9172    8.5388
    71         C        5.5816   19.2816    7.0972
    72         C        5.4338   16.9272    7.6023
    73         C        4.6990   15.7523    7.3051
    74         C        3.9966   14.8380    6.9966
    75         C        8.4592   10.9152    7.9046
    76         C        7.4156   11.3126    7.3241
    77         C        7.3110   11.9769    6.1220
    78         C        9.7460   11.0646    7.4179
    79         C        8.6276   12.1474    5.5986
    80         C        6.1761   12.5198    5.4068
    81         C        4.9043   12.4907    5.6990
    82         C        0.9619   13.7188    7.9410
    83         C        0.2458   14.4252    7.0165
    84         C        0.8781   14.8876    5.7982
    85         C        2.3263   13.3569    7.7804
    86         C        2.1709   14.6233    5.5550
    87         C        3.0206   13.8581    6.5490
    88         C       -1.1920   14.6949    7.1771
    89         C       -2.0304   14.4121    6.0415
    90         C        3.6086   12.6524    5.8171
    91         C        2.5992   11.8800    5.0874
    92         C       -3.9033   17.5490    9.2127
    93         C       -2.6202   17.0746    9.4668
    94         C       -1.5894   17.9676    9.8258
    95         C       -4.0641   18.9089    9.4484
    96         C       -1.8625   19.3217    9.9555
    97         C       -2.3337   15.6216    9.3437
    98         C       -1.7288   15.1412    8.2890
    99         C       -0.8267   14.9432   13.6612
   100         C       -1.6685   15.3286   12.6251
   101         C       -1.8043   14.4945   11.5101
   102         C       -0.1369   13.7342   13.5594
   103         C       -1.0430   13.3209   11.4406
   104         C       -2.7843   14.8327   10.4764
   105         C       -4.1388   14.4785   10.6260
   106         C       -6.5057   10.3270   14.7950
   107         C       -7.6498   10.8714   14.2085
   108         C       -7.5818   11.9431   13.2998
   109         C       -5.2664   10.8426   14.3948
   110         C       -6.2992   12.4086   12.9448
   111         C       -6.0483   13.4945   11.9227
   112         C       -4.6086   13.8489   11.7431
   113         C       -8.0990   17.4904   11.4609
   114         C       -8.5793   16.3700   12.1465
   115         C       -9.5669   16.5349   13.1163
   116         C       -8.6145   18.7474   11.7741
   117         C      -10.0325   17.8229   13.3869
   118         C       -7.9991   15.0470   11.8502
   119         C       -6.7719   14.7504   12.3041
   120         C       -8.6289   16.0516    7.7073
   121         C       -8.4275   15.3973    8.8538
   122         C       -9.2198   14.6664    9.7216
   123         C      -10.0156   15.8134    7.5179
   124         C      -10.5719   14.5515    9.3452
   125         C       -8.7508   14.1128   10.9951
   126         C       -9.0101   12.8372   11.3429
   127         C      -10.8785   13.2282   17.4494
   128         C      -10.6054   11.8991   17.1447
   129         C      -10.3018   11.5377   15.8342
   130         C      -10.8191   14.1792   16.4304
   131         C      -10.2575   12.5319   14.8536
   132         C      -10.0491   12.2937   13.4074
   133         C       -8.8695   12.3674   12.7326
   134         C      -11.3278   11.9778   12.7443
   135         C       -2.8537   17.3753    3.3486
   136         C       -3.7584   16.9241    4.2007
   137         C       -3.9718   15.7702    4.8131
   138         C       -2.0359   16.2374    2.8619
   139         C       -2.7216   14.9508    4.8279
   140         C       -2.7572   13.5548    5.3506
   141         C       -3.2895   12.2642    5.1072
   142         C        5.2466   12.4099    0.4647
   143         C        4.7734   11.5731    1.2666
   144         C        3.4944   11.5797    1.7894
   145         C        4.6128   13.5120   -0.0745
   146         C        2.7869   12.6835    1.2572
   147         C        3.0003   10.6522    2.8212
   148         C        2.8057   11.1506    4.0243
   149         C        4.7123    8.3715   -0.6613
   150         C        3.7329    8.0741    0.2492
   151         C        3.5429    7.4788   -0.9753
   152         C        5.4440    8.5006   -1.8361
   153         C        3.6456    7.1445   -2.3180
   154         C        3.1589    8.3620    1.4949
   155         C        2.8504    9.2891    2.4220
   156         C      -17.1242    9.7051   13.1617
   157         C      -15.8592   10.2513   13.0233
   158         C      -15.2742   10.3387   11.7535
   159         C      -17.7869    9.2253   12.0209
   160         C      -16.0422    9.9783   10.6405
   161         C      -13.8939   10.8243   11.6982
   162         C      -11.5240   10.7019   12.3711
   163         N       -1.6397    2.5305    2.9807
   164         N        2.7873    2.4059    5.7556
   165         N       -7.8746    8.5940    1.9209
   166         N       -7.7253   11.7084    8.1021
   167         N       -6.5333    6.8793   10.9111
   168         N      -11.7819    8.4452    4.5477
   169         N      -13.4226    4.2772    8.0287
   170         N      -14.3463    7.0781   13.4763
   171         N        5.0146   18.0618    6.9223
   172         N        9.7610   11.7121    6.2188
   173         N       -3.1625   19.7583    9.8160
   174         N       -0.2334   12.9544   12.4589
   175         N       -5.1899   11.8410   13.4957
   176         N       -9.5610   18.9058   12.7295
   177         N      -10.9214   15.1923    8.1711
   178         N      -10.5102   13.8368   15.1635
   179         N       -1.9053   15.1788    3.6025
   180         N        3.3338   13.5878    0.3838
   181         N        4.7795    7.7593   -2.8034
   182         N      -17.2595    9.4104   10.7822
   183         H        0.0853    2.2366    0.0845
   184         H       -2.8076   -0.5330    1.9155
   185         H        2.9259    3.2737    1.9833
   186         H        4.5623    1.6695    2.9744
   187         H        4.4040    1.1290    5.4617
   188         H        0.2698    4.9672    4.1782
   189         H        2.4463    5.5586    2.0336
   190         H        1.1696    3.6998    5.9352
   191         H       -0.8407    9.4043    6.5290
   192         H       -2.1449   11.2237    6.5923
   193         H       -3.4131    7.9428    3.2435
   194         H       -6.8002    6.2025    4.0739
   195         H       -5.3116   10.6881    5.9763
   196         H       -4.8726    9.8231    2.9719
   197         H       -8.7459    9.6212    4.9982
   198         H       -9.8798   11.7818    5.4754
   199         H       -9.1202   13.1298    7.5225
   200         H       -6.4983    6.4239    6.8825
   201         H       -6.3419   10.2200    8.5733
   202         H       -9.0592    4.5029   10.9340
   203         H       -8.1352    4.2034   13.2608
   204         H       -5.2220    7.2572   12.4410
   205         H       -8.4973    8.3806    8.3091
   206         H      -10.5141    5.5317    5.7093
   207         H      -11.2075    6.7037    3.5700
   208         H       -8.9821    5.3328    7.5439
   209         H      -12.3327   10.1281    5.6433
   210         H      -11.6882    9.0908    7.8708
   211         H      -10.7971    4.4478   10.7072
   212         H      -12.5579    2.4066    7.2767
   213         H      -10.9874    8.9345   10.2797
   214         H      -13.6180    6.3105    8.2359
   215         H      -12.7280    9.8120   14.8647
   216         H      -15.6332    5.6557   14.3904
   217         H      -12.4065    6.6422   11.8203
   218         H        0.1283    5.5071    0.3830
   219         H        6.8297   16.0271    9.0749
   220         H        5.1975   20.1491    6.5363
   221         H       10.6894   10.7343    7.8649
   222         H        6.4335   13.0643    4.4829
   223         H        8.7985   12.6549    4.6415
   224         H        0.4819   13.3709    8.8689
   225         H        2.6656   14.9763    4.6425
   226         H        0.2691   15.4568    5.0835
   227         H        1.5489   12.0602    5.3735
   228         H       -4.7226   16.9172    8.8595
   229         H       -1.1004   20.0687   10.2007
   230         H       -0.5757   17.5925    9.9960
   231         H       -2.2253   16.2716   12.6774
   232         H       -0.7236   15.5738   14.5582
   233         H        0.5183   13.3584   14.3611
   234         H       -4.8297   14.7470    9.8102
   235         H       -1.0686   12.6444   10.5763
   236         H       -8.6393   10.4573   14.4772
   237         H       -4.3066   10.4706   14.7765
   238         H       -6.4484   13.1041   10.9467
   239         H       -3.9114   13.6049   12.5593
   240         H       -8.2753   19.6614   11.2748
   241         H       -6.2328   15.4539   12.9515
   242         H      -10.7953   18.0219   14.1483
   243         H       -9.9631   15.6708   13.6655
   244         H       -7.3309   17.3789   10.6853
   245         H       -7.9805   16.6212    7.0441
   246         H       -9.4900   12.1471   10.6358
   247         H      -11.3320   14.0117    9.9209
   248         H      -10.0705   10.4966   15.5643
   249         H      -10.6175   11.1473   17.9507
   250         H      -11.1382   13.5306   18.4704
   251         H      -11.0169   15.2460   16.5992
   252         H      -12.1025   12.7525   12.6992
   253         H       -4.9402   15.3202    5.0389
   254         H       -2.5471   18.4119    3.1647
   255         H       -1.4374   16.2966    1.9388
   256         H       -4.0356   12.1958    4.3032
   257         H        4.9968   14.2636   -0.7705
   258         H        1.7295   12.8787    1.5012
   259         H        2.9967    6.5344   -2.9460
   260         H      -15.3037   10.5879   13.9083
   261         H      -17.6009    9.6294   14.1472
   262         H      -13.7818   11.8854   11.4345
   263         H      -10.6823    9.9941   12.4203
   264         H      -15.7500   10.1638    9.5757

  H: (PM3): J. J. P. STEWART, J. COMP. CHEM. 10, 209 (1989).
  C: (PM3): J. J. P. STEWART, J. COMP. CHEM. 10, 209 (1989).
  N: (PM3): J. J. P. STEWART, J. COMP. CHEM. 10, 209 (1989).

           Empirical Formula: C162 H82 N20


      RHF CALCULATION, NO. OF DOUBLY OCCUPIED LEVELS =  415


          TOTAL TIME USED SO FAR:    273144.75 SECONDS
                        FUNCTION:      2933.190500


          RESTARTING OPTIMIZATION AT STEP 489
  SCF CRITERION =    0.1320E-05
 ITERATION   1 PLS= 0.100E+01 0.000E+00 ENERGY     2933.321162 DELTAE 2833.3211618
 ITERATION   2 PLS= 0.190E-03 0.000E+00 ENERGY     2933.294403 DELTAE   -0.0267589
 ITERATION   3 PLS= 0.164E-03 0.000E+00 ENERGY     2933.274863 DELTAE   -0.0195398

 ITERATION  85 PLS= 0.232E-05 0.000E+00 ENERGY     2933.190501 DELTAE   -0.0000045
 CYCLE: 490 TIME: 327.312 TIME LEFT: 16.53W  GRAD.:    11.672 HEAT:  2933.190    

 RESTART FILE WRITTEN,    TIME LEFT: 16.17W  GRAD.:     1.636 HEAT:  2877.429    
 ITERATION   1 PLS= 0.493E-05 0.000E+00 ENERGY     2877.655735 DELTAE 2777.6557351
 ITERATION   2 PLS= 0.831E-04 0.000E+00 ENERGY     2877.608757 DELTAE   -0.0469778
 ITERATION   3 PLS= 0.750E-04 0.000E+00 ENERGY     2877.573213 DELTAE   -0.0355444

 ITERATION  13 PLS= 0.509E-05 0.000E+00 ENERGY     2877.428685 DELTAE   -0.0000015
 RESTART FILE WRITTEN,    TIME LEFT: 16.17W  GRAD.:     0.977 HEAT:  2877.429    

     RMS GRADIENT =  0.97708  IS LESS THAN CUTOFF =  1.11500


 ITERATION   1 PLS= 0.492E-05 0.000E+00 ENERGY     2877.428684 DELTAE 2777.4286840
 ITERATION   2 PLS= 0.546E-05 0.000E+00 ENERGY     2877.428667 DELTAE   -0.0000170
 ITERATION   3 PLS= 0.528E-05 0.000E+00 ENERGY     2877.428656 DELTAE   -0.0000112
 ITERATION   4 PLS= 0.433E-05 0.000E+00 ENERGY     2877.428654 DELTAE   -0.0000017

 -------------------------------------------------------------------------------
PM3 bonds T=20000000.0 SINGLET XYZ DDMIN=0.0 DUMP=0.1 GNORM=01.115 CHARGE=+0 &
DENOUT OLDENS SCFCRT=1.D-07 EF  CYCLES=5002 PL SHIFT=020.0 restart
 SKN_2 model by PM3. Point=09. Mult=01.


     GEOMETRY OPTIMISED USING EIGENVECTOR FOLLOWING (EF).     
     SCF FIELD WAS ACHIEVED                                   


                                PM3    CALCULATION
                                                       MOPAC2007 (Version: 7.030W)
                                                       Thu Nov 15 05:54:53 2007
                                                       No. of days left = 446


          FINAL HEAT OF FORMATION =       2877.42865 KCAL =   12039.16149 KJ
          H.o.F. per unit cell    =       1438.71433 KCAL, for   2 unit cells


          TOTAL ENERGY            =     -23602.52816 EV
          ELECTRONIC ENERGY       =  -41314492.82576 EV
          CORE-CORE REPULSION     =   41290890.29760 EV

          IONIZATION POTENTIAL    =          6.71026
          NO. OF FILLED LEVELS    =        415
          MOLECULAR WEIGHT        =       2308.564

          MOLECULAR DIMENSIONS (Angstroms)

            Atom       Atom       Distance
            H   216    C    68    27.45953
            H   186    H   240    21.86185
            N   165    H   233    13.13568

          VOLUME OF UNIT CELL         6303.895 CUBIC ANGSTROMS
          DENSITY                        0.608 GRAMS/CC


          SCF CALCULATIONS        =       1223
          COMPUTATION TIME =  5 DAYS  17 HOURS 10 MINUTES AND  36.516 SECONDS


   ATOM   CHEMICAL            X               Y              Z
 NUMBER    SYMBOL        (ANGSTROMS)     (ANGSTROMS)    (ANGSTROMS)
 
     1       C         -3.8018757  *    2.373783  *    3.381747  *
     2       C         -3.7688330  *    3.187800  *    2.328894  *
     3       C         -3.0278475  *    4.261849  *    1.933270  *
     4       C         -2.7537559  *    2.902609  *    4.196075  *
     5       C         -2.0236500  *    4.635242  *    2.838384  *
     6       C         -1.0743547  *    5.690586  *    2.617596  *
     7       C         -0.9047305  *    6.633157  *    1.660114  *
     8       C          2.6706013  *    3.352388  *    2.882065  *
     9       C          1.6555731  *    4.269097  *    2.626264  *
    10       C          1.2327974  *    5.129905  *    3.641301  *
    11       C          3.2473837  *    3.313563  *    4.150807  *
    12       C          1.8553478  *    5.039811  *    4.894639  *
    13       C          0.1497463  *    6.124776  *    3.430905  *
    14       C          0.3948126  *    7.165165  *    2.254018  *
    15       C         -2.1868339  *   11.133952  *    4.365078  *
    16       C         -2.9175988  *   10.385840  *    5.347422  *
    17       C         -2.4433564  *    9.046318  *    5.453266  *
    18       C         -1.2586971  *   10.262475  *    3.844849  *
    19       C         -1.4201000  *    8.939740  *    4.526657  *
    20       C         -0.5176381  *    9.152339  *    3.512464  *
    21       C         -4.0064027  *   10.988862  *    6.108785  *
    22       C         -3.7273863  *   12.390467  *    6.467310  *
    23       C          0.4504421  *    8.610827  *    2.616460  *
    24       C          1.3915433  *    9.373251  *    2.051713  *
    25       C         -5.9143549  *    7.367244  *    4.243021  *
    26       C         -5.6928403  *    8.755137  *    4.675974  *
    27       C         -5.3799641  *    9.668572  *    3.558650  *
    28       C         -6.3698161  *    7.367110  *    2.987468  *
    29       C         -5.7345239  *    9.402260  *    2.268745  *
    30       C         -5.7449157  *    9.179422  *    5.968149  *
    31       C         -5.2020357  *   10.452978  *    6.417725  *
    32       C        -10.0853553  *    8.963251  *    5.725975  *
    33       C         -8.7615454  *    8.544592  *    5.792806  *
    34       C         -7.9918462  *    8.872980  *    6.913278  *
    35       C        -10.6342562  *    9.667710  *    6.798007  *
    36       C         -8.5895835  *    9.613189  *    7.940279  *
    37       C         -6.5697720  *    8.479100  *    6.979572  *
    38       C         -6.0842271  *    7.612608  *    7.881040  *
    39       C         -3.9429960  *    5.195717  *   13.074022  *
    40       C         -4.6883323  *    4.148657  *   12.495012  *
    41       C         -5.5251402  *    4.357784  *   11.434724  *
    42       C         -4.0686941  *    6.487377  *   12.449696  *
    43       C         -5.6481344  *    5.692867  *   10.881924  *
    44       C         -6.4667934  *    5.986998  *    9.857522  *
    45       C         -6.9442606  *    6.996240  *    8.910785  *
    46       C         -8.7787579  *    4.184710  *    6.641564  *
    47       C         -9.4511495  *    4.972415  *    7.580735  *
    48       C        -10.6915359  *    5.512320  *    7.234752  *
    49       C         -9.3614351  *    3.955283  *    5.396285  *
    50       C        -11.2223789  *    5.247055  *    5.971702  *
    51       C         -8.8495578  *    5.207829  *    8.932755  *
    52       C         -7.3866271  *    5.533773  *    8.809051  *
    53       C         -8.5356661  *    2.544112  *   11.232443  *
    54       C         -8.6451201  *    3.863596  *   11.276995  *
    55       C         -9.4109652  *    4.357380  *   10.097903  *
    56       C         -9.1939918  *    1.579398  *   10.611860  *
    57       C        -10.5096234  *    3.347044  *    9.787018  *
    58       C         -9.7089645  *    5.790172  *    9.975735  *
    59       C        -10.3920842  *    6.809528  *   10.475143  *
    60       C        -13.9406845  *    6.539002  *   15.678353  *
    61       C        -13.2121594  *    7.555951  *   15.720245  *
    62       C        -12.4586104  *    8.068840  *   14.690078  *
    63       C        -14.1436611  *    5.702417  *   14.597476  *
    64       C        -12.6368877  *    7.259178  *   13.538342  *
    65       C        -11.9113730  *    7.592664  *   12.292655  *
    66       C        -11.2220968  *    6.625662  *   11.655832  *
    67       C        -11.9108517  *    9.017569  *   11.905551  *
    68       C          6.6429302  *   19.830908  *    6.152354  *
    69       C          6.9924454  *   18.724296  *    6.620244  *
    70       C          6.2431998  *   17.570800  *    6.679201  *
    71       C          5.4207062  *   20.145605  *    5.586744  *
    72       C          4.9719212  *   17.834865  *    6.105498  *
    73       C          3.9819824  *   16.822279  *    6.034532  *
    74       C          3.0967683  *   16.026816  *    5.945749  *
    75       C          3.6611717  *    9.656727  *    7.916749  *
    76       C          3.5382329  *   10.669447  *    7.190798  *
    77       C          4.5578360  *   11.360246  *    6.568515  *
    78       C          4.8272973  *    9.001584  *    8.255816  *
    79       C          5.7916176  *   10.730859  *    6.894156  *
    80       C          4.4894223  *   12.508198  *    5.689155  *
    81       C          3.3985826  *   13.166940  *    5.407269  *
    82       C          0.2896704  *   15.219343  *    7.664929  *
    83       C         -0.6262581  *   15.833643  *    6.858655  *
    84       C         -0.2557316  *   16.244552  *    5.520637  *
    85       C          1.5437803  *   14.751760  *    7.194841  *
    86       C          0.9454467  *   15.931954  *    5.010207  *
    87       C          1.9528659  *   15.135400  *    5.803312  *
    88       C         -2.0204281  *   16.044072  *    7.278177  *
    89       C         -3.0343897  *   15.655753  *    6.334152  *
    90       C          2.3352745  *   13.854518  *    5.064044  *
    91       C          1.5140678  *   13.443285  *    3.920305  *
    92       C         -4.5242377  *   18.695707  *    9.934351  *
    93       C         -3.1828171  *   18.349903  *    9.807446  *
    94       C         -2.1888168  *   19.347153  *    9.822274  *
    95       C         -4.7641309  *   20.051659  *   10.133594  *
    96       C         -2.5535300  *   20.678524  *    9.973386  *
    97       C         -2.8095694  *   16.926628  *    9.612382  *
    98       C         -2.3765188  *   16.491722  *    8.458914  *
    99       C         -1.1961280  *   16.233511  *   14.046520  *
   100       C         -2.2207155  *   16.270498  *   13.108340  *
   101       C         -1.9332407  *   16.018992  *   11.759782  *
   102       C          0.0928443  *   15.903313  *   13.627488  *
   103       C         -0.6030747  *   15.741014  *   11.393769  *
   104       C         -2.9875404  *   16.052201  *   10.765871  *
   105       C         -4.1685311  *   15.288997  *   10.873009  *
   106       C         -5.6589836  *   10.385047  *   14.771906  *
   107       C         -6.7466008  *   10.526270  *   13.912954  *
   108       C         -6.8170395  *   11.590386  *   13.001278  *
   109       C         -4.5961679  *   11.288639  *   14.631539  *
   110       C         -5.7052040  *   12.442973  *   12.884604  *
   111       C         -5.6308942  *   13.530554  *   11.837207  *
   112       C         -4.3697357  *   14.327539  *   11.819723  *
   113       C         -8.6922036  *   16.687236  *   11.011628  *
   114       C         -8.9805729  *   15.351756  *   11.305321  *
   115       C        -10.2817016  *   15.000224  *   11.670894  *
   116       C         -9.7157074  *   17.631392  *   11.087112  *
   117       C        -11.2557267  *   15.996035  *   11.736385  *
   118       C         -7.9177790  *   14.337912  *   11.233827  *
   119       C         -6.7886906  *   14.479237  *   11.945688  *
   120       C         -7.4311121  *   14.405718  *    6.814150  *
   121       C         -7.4272037  *   13.998379  *    8.089212  *
   122       C         -8.3815367  *   13.476616  *    8.941099  *
   123       C         -8.7764588  *   14.149564  *    6.456720  *
   124       C         -9.6661354  *   13.307079  *    8.389722  *
   125       C         -8.1390226  *   13.173928  *   10.355366  *
   126       C         -8.1352942  *   11.916353  *   10.830021  *
   127       C         -9.7794445  *   12.194457  *   17.087617  *
   128       C        -10.1333952  *   10.949218  *   16.581615  *
   129       C         -9.9611050  *   10.689570  *   15.226318  *
   130       C         -9.2552186  *   13.153916  *   16.218767  *
   131       C         -9.4220606  *   11.682954  *   14.400839  *
   132       C         -9.2634256  *   11.496293  *   12.940646  *
   133       C         -8.0950189  *   11.680888  *   12.279494  *
   134       C        -10.4967028  *   11.009465  *   12.309389  *
   135       C         -4.2076043  *   18.455721  *    3.689379  *
   136       C         -5.0406753  *   17.991935  *    4.606181  *
   137       C         -5.1737005  *   16.847963  *    5.257356  *
   138       C         -3.4180270  *   17.323981  *    3.141254  *
   139       C         -3.8985349  *   16.069635  *    5.185229  *
   140       C         -3.7963640  *   14.717634  *    5.805560  *
   141       C         -4.1970840  *   13.364278  *    5.672704  *
   142       C          4.9784070  *   12.648969  *   -0.618177  *
   143       C          4.2442233  *   12.066130  *    0.211462  *
   144       C          3.2016044  *   12.624469  *    0.924800  *
   145       C          4.9111926  *   13.972665  *   -1.007998  *
   146       C          3.0802729  *   13.989582  *    0.552437  *
   147       C          2.3845535  *   11.959490  *    1.942108  *
   148       C          1.9247209  *   12.654071  *    2.965235  *
   149       C          4.3081706  *    8.514289  *   -0.612714  *
   150       C          3.1830755  *    8.687222  *    0.156635  *
   151       C          3.1298988  *    7.582279  *   -0.655610  *
   152       C          5.2443969  *    8.011534  *   -1.507571  *
   153       C          3.4261526  *    6.594879  *   -1.584303  *
   154       C          2.4758918  *    9.425113  *    1.114351  *
   155       C          2.1585341  *   10.556305  *    1.773443  *
   156       C        -16.6487624  *    9.815777  *   12.155362  *
   157       C        -15.3300625  *   10.219041  *   12.005421  *
   158       C        -14.3776166  *    9.316042  *   11.513181  *
   159       C        -17.0062108  *    8.505954  *   11.800405  *
   160       C        -14.8137658  *    8.052011  *   11.093296  *
   161       C        -12.9847991  *    9.734580  *   11.520893  *
   162       C        -10.6313448  *    9.682902  *   12.151581  *
   163       N         -1.9530861  *    3.879823  *    4.020821  *
   164       N          2.8422308  *    4.148752  *    5.135116  *
   165       N         -6.5569689  *    8.224324  *    2.066500  *
   166       N         -9.8900935  *    9.982011  *    7.881953  *
   167       N         -4.8574123  *    6.742882  *   11.433605  *
   168       N        -10.5653751  *    4.481039  *    5.072117  *
   169       N        -10.4569223  *    2.086003  *   10.094837  *
   170       N        -13.4371346  *    6.132885  *   13.520884  *
   171       N          4.5995162  *   19.065929  *    5.588544  *
   172       N          5.9006679  *    9.625089  *    7.688452  *
   173       N         -3.8773388  *   20.999590  *   10.170672  *
   174       N          0.3710913  *   15.669676  *   12.321878  *
   175       N         -4.6266656  *   12.262370  *   13.698255  *
   176       N        -10.9732927  *   17.286447  *   11.445989  *
   177       N         -9.7980071  *   13.690217  *    7.069138  *
   178       N         -9.0781059  *   12.901653  *   14.904896  *
   179       N         -3.2238190  *   16.267865  *    3.871877  *
   180       N          3.8999002  *   14.605684  *   -0.352650  *
   181       N          4.6804446  *    6.870849  *   -2.074125  *
   182       N        -16.0963180  *    7.662218  *   11.238659  *
   183       H         -3.2596476  *    4.806645  *    0.871327  *
   184       H         -4.3983537  *    1.496051  *    3.638978  *
   185       H          1.1798075  *    4.313206  *    1.639333  *
   186       H          3.0085141  *    2.665840  *    2.099945  *
   187       H          4.0462940  *    2.605820  *    4.423642  *
   188       H         -0.1364790  *    6.616574  *    4.387964  *
   189       H          1.2762080  *    6.892302  *    1.629602  *
   190       H          1.5723076  *    5.676741  *    5.742312  *
   191       H         -2.3600313  *   12.175124  *    4.097555  *
   192       H         -3.0722475  *   12.572160  *    7.326894  *
   193       H         -2.8263466  *    8.277167  *    6.120523  *
   194       H         -5.5501551  *    6.514336  *    4.817438  *
   195       H         -5.8867232  *   11.034133  *    7.054708  *
   196       H         -4.9051842  *   10.628610  *    3.809388  *
   197       H         -8.3092765  *    7.977266  *    4.966892  *
   198       H        -10.6835779  *    8.777790  *    4.821633  *
   199       H        -11.6767557  *   10.006941  *    6.816394  *
   200       H         -5.0190871  *    7.347815  *    7.884955  *
   201       H         -8.0481348  *    9.952164  *    8.840228  *
   202       H         -6.1227352  *    3.543615  *   10.993738  *
   203       H         -4.5825904  *    3.147946  *   12.937304  *
   204       H         -3.4799719  *    7.331094  *   12.834907  *
   205       H         -7.7064031  *    7.705227  *    9.308670  *
   206       H         -7.7911212  *    3.766533  *    6.887153  *
   207       H         -8.8806483  *    3.344212  *    4.622848  *
   208       H         -6.9190454  *    4.887813  *    8.024247  *
   209       H        -12.1932952  *    5.640590  *    5.647518  *
   210       H        -11.2453597  *    6.134765  *    7.949297  *
   211       H         -8.4894382  *    4.498946  *   12.152180  *
   212       H         -8.9064516  *    0.552971  *   10.351550  *
   213       H        -10.3440212  *    7.803865  *   10.009682  *
   214       H        -11.4046443  *    3.707919  *    9.263686  *
   215       H        -11.8018653  *    8.948204  *   14.713973  *
   216       H        -14.7612361  *    4.803222  *   14.522319  *
   217       H        -11.2669516  *    5.594896  *   12.041403  *
   218       H         -1.4517215  *    6.932387  *    0.773940  *
   219       H          6.5374085  *   16.604651  *    7.091101  *
   220       H          5.0631835  *   21.100526  *    5.172780  *
   221       H          4.9737526  *    8.111803  *    8.877285  *
   222       H          5.4310651  *   12.825604  *    5.217334  *
   223       H          6.7437024  *   11.111919  *    6.506472  *
   224       H          0.0531838  *   15.003763  *    8.722114  *
   225       H          1.2528644  *   16.285690  *    4.018155  *
   226       H         -0.9784879  *   16.837069  *    4.945319  *
   227       H          0.4938303  *   13.853743  *    3.852113  *
   228       H         -5.3389219  *   17.967070  *    9.881277  *
   229       H         -1.8300178  *   21.501092  *    9.966167  *
   230       H         -1.1348625  *   19.074506  *    9.706266  *
   231       H         -3.2460120  *   16.510286  *   13.417686  *
   232       H         -1.4238043  *   16.468421  *   15.098168  *
   233       H          0.9505583  *   15.795608  *   14.312443  *
   234       H         -4.9484453  *   15.473128  *   10.116422  *
   235       H         -0.3016385  *   15.540379  *   10.348320  *
   236       H         -7.5907083  *    9.821734  *   13.977482  *
   237       H         -3.6987403  *   11.256297  *   15.265481  *
   238       H         -5.6825618  *   12.991327  *   10.849992  *
   239       H         -3.5975598  *   14.114335  *   12.574664  *
   240       H         -9.5505638  *   18.698382  *   10.860850  *
   241       H         -6.6652114  *   15.331284  *   12.626918  *
   242       H        -12.2919179  *   15.788728  *   12.026103  *
   243       H        -10.5252544  *   13.959234  *   11.916440  *
   244       H         -7.6765880  *   16.989601  *   10.727817  *
   245       H         -6.6595896  *   14.830637  *    6.162384  *
   246       H         -8.2473411  *   11.041034  *   10.169002  *
   247       H        -10.5295647  *   12.904576  *    8.931623  *
   248       H        -10.2531379  *    9.716619  *   14.799861  *
   249       H        -10.5378356  *   10.166390  *   17.245655  *
   250       H         -9.9052431  *   12.430472  *   18.150521  *
   251       H         -8.9624058  *   14.156270  *   16.554318  *
   252       H        -11.3149319  *   11.713513  *   12.096661  *
   253       H         -6.1042932  *   16.363096  *    5.575336  *
   254       H         -3.9283486  *   19.501113  *    3.501981  *
   255       H         -2.8719165  *   17.375296  *    2.184838  *
   256       H         -4.8650600  *   13.143177  *    4.828347  *
   257       H          5.5298114  *   14.516663  *   -1.726294  *
   258       H          2.2877098  *   14.639399  *    0.964216  *
   259       H          2.8377113  *    5.739793  *   -1.917422  *
   260       H        -15.0319916  *   11.233540  *   12.293584  *
   261       H        -17.4040024  *   10.507103  *   12.558900  *
   262       H        -12.8188142  *   10.802129  *   11.285589  *
   263       H         -9.7728250  *    9.016817  *   12.325746  *
   264       H        -14.1345066  *    7.311679  *   10.651013  *
   265      Tv         23.5932404  *    0.000000       0.000000   
   266      Tv          0.0000000      19.668066  *    0.000000   
   267      Tv          0.0000000       0.000000      13.585004  *

           Empirical Formula: C162 H82 N20


                  EIGENVALUES

 -44.11493 -43.37979 -42.99222 -42.29912 -42.23599 -41.64101 -41.39554 -41.18700
 -40.91770 -40.73067 -40.43647 -40.26220 -39.78101 -39.61075 -39.52966 -39.38338
 -39.23972 -39.15274 -38.99515 -38.85637 -38.59368 -38.43916 -38.31378 -37.77315
 -37.55380 -37.52353 -37.28985 -36.91221 -36.65689 -36.45000 -35.58157 -35.49979
 -34.79475 -34.58817 -34.11993 -33.78881 -33.29935 -32.85556 -32.37633 -32.12169
 -32.01969 -31.62260 -31.42215 -31.10727 -31.06781 -30.77156 -30.62628 -30.56742
 -30.39412 -30.34132 -30.22499 -30.19556 -30.14793 -30.06240 -30.00118 -29.91893
 -29.80569 -29.70013 -29.63934 -29.59043 -29.48117 -29.42441 -29.35461 -29.24723
 -29.11825 -29.07210 -29.00790 -28.98710 -28.82988 -28.76192 -28.69290 -28.59514
 -28.48112 -28.44027 -28.40508 -28.12816 -27.91290 -27.84830 -27.51140 -27.42394
 -27.27213 -27.06154 -26.91683 -26.78829 -26.59482 -26.53174 -26.31048 -26.05750
 -25.76508 -25.53292 -25.18121 -24.74946 -24.44172 -24.24563 -24.21670 -24.09830
 -23.92912 -23.67998 -23.46472 -23.30780 -23.17971 -23.07114 -22.96301 -22.94108
 -22.81198 -22.76800 -22.67759 -22.62060 -22.57803 -22.53011 -22.48979 -22.46614
 -22.38557 -22.34474 -22.25332 -22.18638 -22.07321 -21.97464 -21.93993 -21.89190
 -21.86021 -21.77759 -21.67563 -21.60621 -21.60383 -21.54656 -21.45847 -21.33223
 -21.26303 -21.12395 -21.07058 -21.00942 -20.93647 -20.84688 -20.76997 -20.70598
 -20.57242 -20.54706 -20.48787 -20.31109 -20.26341 -20.19680 -20.06544 -19.87436
 -19.84284 -19.74303 -19.55494 -19.41457 -19.35268 -19.30382 -19.28061 -19.17509
 -19.13257 -19.01361 -18.92690 -18.86547 -18.82941 -18.75914 -18.65547 -18.63351
 -18.59134 -18.50432 -18.48963 -18.43727 -18.39905 -18.33317 -18.29787 -18.24603
 -18.20948 -18.18567 -18.13115 -18.09404 -18.08184 -18.05821 -18.04164 -17.96988
 -17.95437 -17.90869 -17.82776 -17.81651 -17.79424 -17.73685 -17.71255 -17.69746
 -17.65917 -17.63147 -17.57550 -17.55950 -17.53722 -17.48915 -17.45062 -17.40718
 -17.39690 -17.36958 -17.30680 -17.29087 -17.26249 -17.18239 -17.15704 -17.07710
 -17.03884 -17.02117 -16.99347 -16.95730 -16.89887 -16.85198 -16.82747 -16.76514
 -16.69851 -16.66230 -16.58043 -16.56544 -16.51421 -16.48943 -16.44058 -16.35588
 -16.32915 -16.30204 -16.27181 -16.18787 -16.08606 -16.03710 -16.02805 -15.99336
 -15.97032 -15.89105 -15.84635 -15.80995 -15.78327 -15.77655 -15.72011 -15.66256
 -15.63088 -15.57158 -15.54469 -15.51936 -15.48725 -15.45972 -15.40974 -15.37131
 -15.35650 -15.32524 -15.28764 -15.25826 -15.22451 -15.16533 -15.14554 -15.09098
 -15.07132 -15.01024 -15.00772 -14.98052 -14.94264 -14.88993 -14.84548 -14.84274
 -14.82883 -14.78801 -14.77446 -14.73425 -14.66090 -14.61328 -14.59953 -14.57689
 -14.55066 -14.53134 -14.52801 -14.47616 -14.46490 -14.44107 -14.40520 -14.39757
 -14.38060 -14.34633 -14.30196 -14.24685 -14.21334 -14.18185 -14.14540 -14.13170
 -14.08269 -14.05588 -14.04455 -13.97803 -13.93021 -13.91668 -13.87084 -13.85057
 -13.84093 -13.82616 -13.81257 -13.75624 -13.73405 -13.68357 -13.62699 -13.61650
 -13.59281 -13.55908 -13.50381 -13.47253 -13.45634 -13.39757 -13.38411 -13.32450
 -13.26643 -13.23148 -13.18306 -13.15462 -13.13047 -13.05742 -12.97864 -12.92796
 -12.82696 -12.66403 -12.62743 -12.62137 -12.56554 -12.56106 -12.42678 -12.32169
 -12.27903 -12.26354 -12.18971 -12.11805 -12.06779 -12.05077 -12.03269 -11.85867
 -11.82438 -11.71242 -11.67648 -11.66758 -11.49583 -11.44607 -11.43350 -11.40490
 -11.36745 -11.35473 -11.33896 -11.32032 -11.31172 -11.29115 -11.28541 -11.18106
 -11.13308 -11.11772 -11.11467 -11.08937 -11.08140 -11.06388 -11.01427 -11.00564
 -10.99628 -10.97103 -10.95458 -10.93749 -10.92699 -10.91299 -10.89165 -10.88902
 -10.87448 -10.85118 -10.84931 -10.83385 -10.81615 -10.81075 -10.78736 -10.74495
 -10.73749 -10.71998 -10.69949 -10.68792 -10.66021 -10.64122 -10.58727 -10.57470
 -10.56897 -10.55390 -10.53727 -10.53244 -10.48434 -10.44187 -10.39475 -10.34846
 -10.33583 -10.32448 -10.30296 -10.29868 -10.29048 -10.27238 -10.10234 -10.07524
 -10.07193 -10.06718 -10.03140 -10.02641  -9.93233  -9.90607  -9.81068  -9.75767
  -9.70223  -9.58409  -9.56168  -9.45554  -9.40592  -9.25396  -9.19059  -9.04965
  -8.93801  -8.87113  -8.86492  -8.80455  -8.57504  -7.82330  -6.71026  -3.72843
  -2.90537  -2.51897  -2.27550  -2.20316  -2.18077  -1.79377  -1.58305  -1.56836
  -1.51626  -1.46123  -1.37358  -1.29016  -1.25702  -1.21981  -1.20139  -1.09607
  -1.08132  -1.03466  -1.02185  -0.95938  -0.91295  -0.83880  -0.81252  -0.79854
  -0.74353  -0.70391  -0.60872  -0.58325  -0.58007  -0.54689  -0.51775  -0.46327
  -0.41887  -0.39274  -0.39062  -0.38314  -0.36426  -0.32727  -0.31713  -0.29399
  -0.26691  -0.20772  -0.17850  -0.17016  -0.11697  -0.06141  -0.05597  -0.01735
   0.01161   0.06550   0.07103   0.10651   0.13105   0.14653   0.16431   0.17059
   0.29847   0.37809   0.39821   0.41717   0.52840   0.56822   0.57814   0.61336
   0.64136   0.75100   0.83436   0.85679   0.89584   0.92066   0.94243   0.98465
   0.99298   1.02437   1.07631   1.08472   1.12187   1.15674   1.21197   1.29590
   1.34877   1.37850   1.42363   1.44809   1.48207   1.51438   1.55975   1.63199
   1.64265   1.67822   1.68866   1.70068   1.73600   1.74669   1.75585   1.78105
   1.79088   1.81518   1.82684   1.83277   1.84969   1.88656   1.92169   1.95522
   1.97041   1.97551   1.97987   1.99796   2.02859   2.03602   2.04149   2.06108
   2.08703   2.10961   2.13636   2.14987   2.15921   2.16893   2.17498   2.19417
   2.21191   2.22509   2.22660   2.23647   2.25981   2.26501   2.27933   2.29176
   2.29644   2.30483   2.32216   2.32879   2.34947   2.36286   2.38087   2.40160
   2.40218   2.41620   2.42476   2.44604   2.48345   2.48980   2.49946   2.50657
   2.50777   2.52470   2.52748   2.53860   2.55041   2.55472   2.56002   2.57638
   2.59655   2.60496   2.62453   2.63298   2.64719   2.64961   2.65724   2.67236
   2.68436   2.69130   2.70033   2.70860   2.72997   2.73144   2.73708   2.74395
   2.77167   2.78038   2.78935   2.81219   2.83272   2.83865   2.84718   2.86050
   2.86779   2.87804   2.88200   2.89307   2.90289   2.92194   2.92747   2.93098
   2.94551   2.95061   2.98073   2.98366   3.00670   3.01789   3.04309   3.05743
   3.07277   3.09088   3.09403   3.10817   3.12016   3.14215   3.15183   3.16186
   3.17788   3.18356   3.19927   3.21908   3.22918   3.24155   3.26325   3.26685
   3.28093   3.29893   3.30334   3.32136   3.32324   3.32949   3.36775   3.37241
   3.38174   3.40121   3.42134   3.43334   3.45647   3.46809   3.47234   3.48761
   3.50875   3.54056   3.54369   3.56383   3.58980   3.61198   3.61494   3.63132
   3.63858   3.64265   3.65102   3.67161   3.69549   3.71111   3.71206   3.74240
   3.76312   3.77605   3.81114   3.82944   3.84780   3.86210   3.87412   3.88980
   3.90874   3.93540   3.95806   3.97452   3.98000   3.98756   4.00417   4.01083
   4.01462   4.02396   4.04723   4.05254   4.07778   4.09380   4.10564   4.12394
   4.14051   4.14755   4.16791   4.17114   4.19032   4.21273   4.21453   4.22678
   4.23594   4.24674   4.24937   4.25770   4.27024   4.27764   4.28906   4.30385
   4.30492   4.32290   4.32888   4.34080   4.35406   4.36423   4.37365   4.37569
   4.41029   4.41884   4.43463   4.45122   4.46024   4.47981   4.51095   4.52924
   4.53327   4.53871   4.54684   4.55892   4.57842   4.58109   4.59651   4.63825
   4.64060   4.65537   4.65614   4.66040   4.68837   4.69739   4.73579   4.74520
   4.75663   4.76546   4.77464   4.78089   4.79691   4.81068   4.81267   4.83879
   4.86493   4.86803   4.88071   4.88886   4.92016   4.93471   4.94572   4.95357
   4.96168   4.96570   4.97370   4.98174   5.02615   5.03190   5.04531   5.04800
   5.05659   5.06888   5.09153   5.11072   5.11781   5.15032   5.16810   5.17323
   5.19482   5.20046   5.22179   5.23360   5.24267   5.24922   5.25568   5.26027
   5.29417   5.30905   5.32534   5.33695   5.37881   5.39551   5.40564   5.43021
   5.45069   5.48258   5.51035   5.56183   5.65132   5.67413   5.71357   5.75270
   5.83893   5.85102   5.92156   5.96535   6.02790   6.07384   6.07553   6.08257
   6.10115   6.13102   6.19409   6.20115   6.20428   6.27193   6.28186   6.29444
   6.30562   6.37625   6.40282   6.45874   6.51555   6.65270   6.78471   6.96323
   7.42400   7.45915


              NET ATOMIC CHARGES AND DIPOLE CONTRIBUTIONS

  ATOM NO.   TYPE          CHARGE      No. of ELECS.   s-Pop       p-Pop       
    1          C           0.009388        3.9906     1.18563     2.80498
    2          C          -0.160421        4.1604     1.34197     2.81845
    3          C          -0.250484        4.2505     1.27562     2.97486
    4          C          -0.197930        4.1979     1.49477     2.70316
    5          C           0.016196        3.9838     1.21816     2.76564
    6          C          -0.078729        4.0787     1.19796     2.88077
    7          C          -0.138262        4.1383     1.21980     2.91846
    8          C          -0.149118        4.1491     1.18527     2.96385
    9          C          -0.059550        4.0596     1.17859     2.88096
   10          C          -0.105386        4.1054     1.18397     2.92141
   11          C          -0.072373        4.0724     1.20598     2.86639
   12          C          -0.048419        4.0484     1.20633     2.84209
   13          C           0.003969        3.9960     1.17514     2.82089
   14          C          -0.010932        4.0109     1.17585     2.83509
   15          C          -0.093173        4.0932     1.16363     2.92954
   16          C          -0.050738        4.0507     1.19306     2.85768
   17          C          -0.047141        4.0471     1.15861     2.88853
   18          C          -0.235233        4.2352     1.21950     3.01573
   19          C          -0.199302        4.1993     1.21785     2.98145
   20          C           0.290941        3.7091     1.12873     2.58033
   21          C          -0.001795        4.0018     1.16439     2.83741
   22          C          -0.051989        4.0520     1.18546     2.86652
   23          C          -0.099268        4.0993     1.13694     2.96232
   24          C           0.009448        3.9906     1.16041     2.83014
   25          C          -0.090327        4.0903     1.16631     2.92401
   26          C          -0.028821        4.0288     1.16944     2.85938
   27          C          -0.119732        4.1197     1.19182     2.92791
   28          C          -0.103409        4.1034     1.29913     2.80428
   29          C          -0.032432        4.0324     1.19408     2.83835
   30          C           0.010390        3.9896     1.16570     2.82391
   31          C          -0.108850        4.1089     1.17418     2.93467
   32          C          -0.151921        4.1519     1.18956     2.96237
   33          C          -0.056634        4.0566     1.18345     2.87318
   34          C          -0.082788        4.0828     1.17307     2.90972
   35          C          -0.056736        4.0567     1.20676     2.84998
   36          C          -0.079179        4.0792     1.20773     2.87145
   37          C          -0.020888        4.0209     1.16508     2.85581
   38          C          -0.076376        4.0764     1.17956     2.89682
   39          C          -0.105807        4.1058     1.53052     2.57529
   40          C          -0.188361        4.1884     1.20555     2.98281
   41          C           0.060524        3.9395     1.20178     2.73770
   42          C          -0.121197        4.1212     1.23308     2.88812
   43          C          -0.106246        4.1062     1.17795     2.92830
   44          C           0.080798        3.9192     1.19734     2.72187
   45          C          -0.077332        4.0773     1.16449     2.91284
   46          C          -0.149205        4.1492     1.18732     2.96188
   47          C          -0.034886        4.0349     1.17346     2.86142
   48          C          -0.152369        4.1524     1.18843     2.96394
   49          C          -0.047206        4.0472     1.20568     2.84153
   50          C          -0.056003        4.0560     1.20634     2.84966
   51          C           0.059478        3.9405     1.15132     2.78920
   52          C          -0.082178        4.0822     1.17234     2.90984
   53          C          -0.208686        4.2087     1.27283     2.93586
   54          C          -0.049851        4.0499     1.16903     2.88082
   55          C          -0.034057        4.0341     1.17413     2.85993
   56          C          -0.006706        4.0067     1.19203     2.81468
   57          C          -0.035791        4.0358     1.23168     2.80411
   58          C          -0.189774        4.1898     1.19111     2.99867
   59          C           0.005400        3.9946     1.16023     2.83437
   60          C          -0.147700        4.1477     1.22636     2.92134
   61          C          -0.106231        4.1062     1.21548     2.89075
   62          C          -0.024301        4.0243     1.17096     2.85334
   63          C           0.082214        3.9178     1.18587     2.73192
   64          C          -0.035948        4.0359     1.20728     2.82867
   65          C           0.005269        3.9947     1.16398     2.83075
   66          C          -0.092999        4.0930     1.18110     2.91190
   67          C          -0.059232        4.0592     1.16643     2.89280
   68          C          -0.152183        4.1522     1.22613     2.92605
   69          C          -0.091981        4.0920     1.21250     2.87948
   70          C          -0.001873        4.0019     1.16547     2.83641
   71          C           0.067373        3.9326     1.18997     2.74266
   72          C           0.064140        3.9359     1.16318     2.77268
   73          C          -0.105482        4.1055     1.16522     2.94027
   74          C          -0.097533        4.0975     1.18208     2.91545
   75          C          -0.163253        4.1633     1.22792     2.93533
   76          C          -0.066030        4.0660     1.20880     2.85723
   77          C           0.034482        3.9655     1.14944     2.81608
   78          C           0.076473        3.9235     1.19285     2.73068
   79          C          -0.083465        4.0835     1.21861     2.86486
   80          C          -0.010445        4.0104     1.13679     2.87365
   81          C          -0.095417        4.0954     1.20536     2.89006
   82          C          -0.251964        4.2520     1.21668     3.03529
   83          C           0.139510        3.8605     1.17676     2.68373
   84          C          -0.149212        4.1492     1.18714     2.96207
   85          C           0.001240        3.9988     1.65855     2.34021
   86          C          -0.074174        4.0742     1.20875     2.86543
   87          C           0.092346        3.9077     1.13953     2.76812
   88          C           0.073524        3.9265     1.10863     2.81784
   89          C          -0.090860        4.0909     1.18599     2.90487
   90          C           0.010485        3.9895     1.14333     2.84618
   91          C           0.012100        3.9879     1.14911     2.83879
   92          C          -0.074952        4.0750     1.18641     2.88854
   93          C          -0.047700        4.0477     1.18654     2.86116
   94          C          -0.170007        4.1700     1.18500     2.98500
   95          C          -0.227600        4.2276     1.45127     2.77633
   96          C          -0.068554        4.0686     1.21651     2.85205
   97          C           0.043722        3.9563     1.13246     2.82382
   98          C          -0.108645        4.1086     1.19996     2.90868
   99          C          -0.155355        4.1554     1.19019     2.96516
  100          C          -0.039853        4.0399     1.18036     2.85949
  101          C          -0.124433        4.1244     1.17098     2.95346
  102          C          -0.049730        4.0497     1.20827     2.84146
  103          C          -0.037448        4.0374     1.21081     2.82664
  104          C           0.099187        3.9008     1.17471     2.72610
  105          C          -0.167185        4.1672     1.18111     2.98607
  106          C          -0.073834        4.0738     1.16418     2.90966
  107          C          -0.046516        4.0465     1.18694     2.85958
  108          C          -0.061824        4.0618     1.16558     2.89625
  109          C          -0.038265        4.0383     1.20408     2.83418
  110          C          -0.005716        4.0057     1.20294     2.80277
  111          C           0.011936        3.9881     1.14249     2.84557
  112          C          -0.005057        4.0051     1.21105     2.79401
  113          C          -0.143549        4.1435     1.18735     2.95620
  114          C          -0.007285        4.0073     1.16317     2.84412
  115          C          -0.141794        4.1418     1.18620     2.95559
  116          C          -0.067497        4.0675     1.21047     2.85703
  117          C          -0.064601        4.0646     1.20469     2.85991
  118          C          -0.025560        4.0256     1.16449     2.86107
  119          C          -0.107364        4.1074     1.19501     2.91236
  120          C           0.051102        3.9489     1.18555     2.76335
  121          C          -0.189838        4.1898     1.36376     2.82608
  122          C          -0.047903        4.0479     1.16460     2.88330
  123          C          -0.134496        4.1345     1.45839     2.67611
  124          C          -0.051617        4.0516     1.24145     2.81017
  125          C          -0.002104        4.0021     1.15576     2.84635
  126          C          -0.074799        4.0748     1.18178     2.89302
  127          C          -0.145877        4.1459     1.18947     2.95641
  128          C          -0.080847        4.0808     1.18432     2.89652
  129          C          -0.151736        4.1517     1.18769     2.96405
  130          C          -0.057761        4.0578     1.20664     2.85113
  131          C          -0.009762        4.0098     1.19023     2.81953
  132          C          -0.034468        4.0345     1.16768     2.86679
  133          C           0.003584        3.9964     1.15980     2.83662
  134          C          -0.099487        4.0995     1.18260     2.91689
  135          C          -0.104785        4.1048     1.18367     2.92111
  136          C          -0.134394        4.1344     1.26710     2.86730
  137          C          -0.085814        4.0858     1.17858     2.90723
  138          C          -0.022528        4.0225     1.22439     2.79814
  139          C           0.044036        3.9560     1.17257     2.78340
  140          C          -0.054339        4.0543     1.18539     2.86895
  141          C          -0.067503        4.0675     1.15531     2.91219
  142          C          -0.159861        4.1599     1.22953     2.93033
  143          C          -0.101857        4.1019     1.21409     2.88777
  144          C           0.032941        3.9671     1.15167     2.81539
  145          C           0.080416        3.9196     1.18772     2.73187
  146          C          -0.069512        4.0695     1.21942     2.85009
  147          C           0.059562        3.9404     1.10031     2.84013
  148          C          -0.111130        4.1111     1.21051     2.90062
  149          C          -0.216849        4.2168     1.22444     2.99241
  150          C           0.313092        3.6869     1.10771     2.57920
  151          C          -0.224370        4.2244     1.23603     2.98834
  152          C          -0.001174        4.0012     1.16826     2.83292
  153          C          -0.044104        4.0441     1.18957     2.85453
  154          C          -0.092871        4.0929     1.16834     2.92453
  155          C           0.104492        3.8955     1.17689     2.71862
  156          C          -0.151330        4.1513     1.18923     2.96210
  157          C          -0.062087        4.0621     1.17843     2.88366
  158          C          -0.108416        4.1084     1.17117     2.93725
  159          C           0.030268        3.9697     1.17633     2.79340
  160          C          -0.038451        4.0385     1.20365     2.83480
  161          C          -0.044472        4.0445     1.17451     2.86996
  162          C          -0.103079        4.1031     1.18612     2.91696
  163          N           0.005301        4.9947     1.54168     3.45302
  164          N          -0.079373        5.0794     1.61422     3.46516
  165          N           0.036586        4.9634     1.57646     3.38696
  166          N          -0.094839        5.0948     1.61625     3.47859
  167          N          -0.001553        5.0016     1.60792     3.39363
  168          N          -0.073175        5.0732     1.61494     3.45824
  169          N          -0.071249        5.0712     1.63194     3.43931
  170          N          -0.073325        5.0733     1.60211     3.47122
  171          N          -0.080671        5.0807     1.60619     3.47448
  172          N          -0.095868        5.0959     1.61312     3.48275
  173          N          -0.001456        5.0015     1.56568     3.43578
  174          N          -0.064723        5.0647     1.61124     3.45348
  175          N          -0.085420        5.0854     1.60031     3.48511
  176          N          -0.065227        5.0652     1.61309     3.45214
  177          N           0.037539        4.9625     1.52084     3.44162
  178          N          -0.063712        5.0637     1.60681     3.45690
  179          N          -0.131830        5.1318     1.63108     3.50075
  180          N          -0.067357        5.0674     1.60685     3.46051
  181          N           0.001479        4.9985     1.62230     3.37622
  182          N          -0.030315        5.0303     1.59919     3.43113
  183          H           0.297933        0.7021     0.70207
  184          H           0.133716        0.8663     0.86628
  185          H           0.116470        0.8835     0.88353
  186          H           0.113396        0.8866     0.88660
  187          H           0.112177        0.8878     0.88782
  188          H           0.101294        0.8987     0.89871
  189          H           0.087849        0.9122     0.91215
  190          H           0.123068        0.8769     0.87693
  191          H           0.130807        0.8692     0.86919
  192          H           0.122533        0.8775     0.87747
  193          H           0.129169        0.8708     0.87083
  194          H           0.149383        0.8506     0.85062
  195          H           0.113220        0.8868     0.88678
  196          H           0.139115        0.8609     0.86088
  197          H           0.130256        0.8697     0.86974
  198          H           0.126439        0.8736     0.87356
  199          H           0.127180        0.8728     0.87282
  200          H           0.127710        0.8723     0.87229
  201          H           0.129210        0.8708     0.87079
  202          H           0.139086        0.8609     0.86091
  203          H           0.143215        0.8568     0.85678
  204          H           0.123060        0.8769     0.87694
  205          H           0.130278        0.8697     0.86972
  206          H           0.127088        0.8729     0.87291
  207          H           0.127522        0.8725     0.87248
  208          H           0.138712        0.8613     0.86129
  209          H           0.124033        0.8760     0.87597
  210          H           0.128288        0.8717     0.87171
  211          H           0.133775        0.8662     0.86623
  212          H           0.151080        0.8489     0.84892
  213          H           0.121233        0.8788     0.87877
  214          H           0.129905        0.8701     0.87009
  215          H           0.137545        0.8625     0.86246
  216          H           0.140500        0.8595     0.85950
  217          H           0.125599        0.8744     0.87440
  218          H           0.139142        0.8609     0.86086
  219          H           0.131701        0.8683     0.86830
  220          H           0.144930        0.8551     0.85507
  221          H           0.154370        0.8456     0.84563
  222          H           0.116043        0.8840     0.88396
  223          H           0.124638        0.8754     0.87536
  224          H           0.128181        0.8718     0.87182
  225          H           0.114760        0.8852     0.88524
  226          H           0.135494        0.8645     0.86451
  227          H           0.136297        0.8637     0.86370
  228          H           0.113117        0.8869     0.88688
  229          H           0.120720        0.8793     0.87928
  230          H           0.120816        0.8792     0.87918
  231          H           0.119741        0.8803     0.88026
  232          H           0.129454        0.8705     0.87055
  233          H           0.120702        0.8793     0.87930
  234          H           0.129735        0.8703     0.87026
  235          H           0.135188        0.8648     0.86481
  236          H           0.135853        0.8641     0.86415
  237          H           0.132903        0.8671     0.86710
  238          H           0.104878        0.8951     0.89512
  239          H           0.139846        0.8602     0.86015
  240          H           0.130333        0.8697     0.86967
  241          H           0.123563        0.8764     0.87644
  242          H           0.116308        0.8837     0.88369
  243          H           0.122076        0.8779     0.87792
  244          H           0.121908        0.8781     0.87809
  245          H           0.152185        0.8478     0.84781
  246          H           0.127398        0.8726     0.87260
  247          H           0.141125        0.8589     0.85888
  248          H           0.128155        0.8718     0.87185
  249          H           0.118469        0.8815     0.88153
  250          H           0.125660        0.8743     0.87434
  251          H           0.125540        0.8745     0.87446
  252          H           0.119086        0.8809     0.88091
  253          H           0.134654        0.8653     0.86535
  254          H           0.157852        0.8421     0.84215
  255          H           0.122794        0.8772     0.87721
  256          H           0.119046        0.8810     0.88095
  257          H           0.138036        0.8620     0.86196
  258          H           0.137385        0.8626     0.86261
  259          H           0.151270        0.8487     0.84873
  260          H           0.106796        0.8932     0.89320
  261          H           0.130776        0.8692     0.86922
  262          H           0.106333        0.8937     0.89367
  263          H           0.114296        0.8857     0.88570
  264          H           0.131983        0.8680     0.86802


          CARTESIAN COORDINATES 

    NO.       ATOM               X         Y         Z

     1         C                 -3.8019    2.3738    3.3817
     2         C                 -3.7688    3.1878    2.3289
     3         C                 -3.0278    4.2618    1.9333
     4         C                 -2.7538    2.9026    4.1961
     5         C                 -2.0237    4.6352    2.8384
     6         C                 -1.0744    5.6906    2.6176
     7         C                 -0.9047    6.6332    1.6601
     8         C                  2.6706    3.3524    2.8821
     9         C                  1.6556    4.2691    2.6263
    10         C                  1.2328    5.1299    3.6413
    11         C                  3.2474    3.3136    4.1508
    12         C                  1.8553    5.0398    4.8946
    13         C                  0.1497    6.1248    3.4309
    14         C                  0.3948    7.1652    2.2540
    15         C                 -2.1868   11.1340    4.3651
    16         C                 -2.9176   10.3858    5.3474
    17         C                 -2.4434    9.0463    5.4533
    18         C                 -1.2587   10.2625    3.8448
    19         C                 -1.4201    8.9397    4.5267
    20         C                 -0.5176    9.1523    3.5125
    21         C                 -4.0064   10.9889    6.1088
    22         C                 -3.7274   12.3905    6.4673
    23         C                  0.4504    8.6108    2.6165
    24         C                  1.3915    9.3733    2.0517
    25         C                 -5.9144    7.3672    4.2430
    26         C                 -5.6928    8.7551    4.6760
    27         C                 -5.3800    9.6686    3.5586
    28         C                 -6.3698    7.3671    2.9875
    29         C                 -5.7345    9.4023    2.2687
    30         C                 -5.7449    9.1794    5.9681
    31         C                 -5.2020   10.4530    6.4177
    32         C                -10.0854    8.9633    5.7260
    33         C                 -8.7615    8.5446    5.7928
    34         C                 -7.9918    8.8730    6.9133
    35         C                -10.6343    9.6677    6.7980
    36         C                 -8.5896    9.6132    7.9403
    37         C                 -6.5698    8.4791    6.9796
    38         C                 -6.0842    7.6126    7.8810
    39         C                 -3.9430    5.1957   13.0740
    40         C                 -4.6883    4.1487   12.4950
    41         C                 -5.5251    4.3578   11.4347
    42         C                 -4.0687    6.4874   12.4497
    43         C                 -5.6481    5.6929   10.8819
    44         C                 -6.4668    5.9870    9.8575
    45         C                 -6.9443    6.9962    8.9108
    46         C                 -8.7788    4.1847    6.6416
    47         C                 -9.4511    4.9724    7.5807
    48         C                -10.6915    5.5123    7.2348
    49         C                 -9.3614    3.9553    5.3963
    50         C                -11.2224    5.2471    5.9717
    51         C                 -8.8496    5.2078    8.9328
    52         C                 -7.3866    5.5338    8.8091
    53         C                 -8.5357    2.5441   11.2324
    54         C                 -8.6451    3.8636   11.2770
    55         C                 -9.4110    4.3574   10.0979
    56         C                 -9.1940    1.5794   10.6119
    57         C                -10.5096    3.3470    9.7870
    58         C                 -9.7090    5.7902    9.9757
    59         C                -10.3921    6.8095   10.4751
    60         C                -13.9407    6.5390   15.6784
    61         C                -13.2122    7.5560   15.7202
    62         C                -12.4586    8.0688   14.6901
    63         C                -14.1437    5.7024   14.5975
    64         C                -12.6369    7.2592   13.5383
    65         C                -11.9114    7.5927   12.2927
    66         C                -11.2221    6.6257   11.6558
    67         C                -11.9109    9.0176   11.9056
    68         C                  6.6429   19.8309    6.1524
    69         C                  6.9924   18.7243    6.6202
    70         C                  6.2432   17.5708    6.6792
    71         C                  5.4207   20.1456    5.5867
    72         C                  4.9719   17.8349    6.1055
    73         C                  3.9820   16.8223    6.0345
    74         C                  3.0968   16.0268    5.9457
    75         C                  3.6612    9.6567    7.9167
    76         C                  3.5382   10.6694    7.1908
    77         C                  4.5578   11.3602    6.5685
    78         C                  4.8273    9.0016    8.2558
    79         C                  5.7916   10.7309    6.8942
    80         C                  4.4894   12.5082    5.6892
    81         C                  3.3986   13.1669    5.4073
    82         C                  0.2897   15.2193    7.6649
    83         C                 -0.6263   15.8336    6.8587
    84         C                 -0.2557   16.2446    5.5206
    85         C                  1.5438   14.7518    7.1948
    86         C                  0.9454   15.9320    5.0102
    87         C                  1.9529   15.1354    5.8033
    88         C                 -2.0204   16.0441    7.2782
    89         C                 -3.0344   15.6558    6.3342
    90         C                  2.3353   13.8545    5.0640
    91         C                  1.5141   13.4433    3.9203
    92         C                 -4.5242   18.6957    9.9344
    93         C                 -3.1828   18.3499    9.8074
    94         C                 -2.1888   19.3472    9.8223
    95         C                 -4.7641   20.0517   10.1336
    96         C                 -2.5535   20.6785    9.9734
    97         C                 -2.8096   16.9266    9.6124
    98         C                 -2.3765   16.4917    8.4589
    99         C                 -1.1961   16.2335   14.0465
   100         C                 -2.2207   16.2705   13.1083
   101         C                 -1.9332   16.0190   11.7598
   102         C                  0.0928   15.9033   13.6275
   103         C                 -0.6031   15.7410   11.3938
   104         C                 -2.9875   16.0522   10.7659
   105         C                 -4.1685   15.2890   10.8730
   106         C                 -5.6590   10.3850   14.7719
   107         C                 -6.7466   10.5263   13.9130
   108         C                 -6.8170   11.5904   13.0013
   109         C                 -4.5962   11.2886   14.6315
   110         C                 -5.7052   12.4430   12.8846
   111         C                 -5.6309   13.5306   11.8372
   112         C                 -4.3697   14.3275   11.8197
   113         C                 -8.6922   16.6872   11.0116
   114         C                 -8.9806   15.3518   11.3053
   115         C                -10.2817   15.0002   11.6709
   116         C                 -9.7157   17.6314   11.0871
   117         C                -11.2557   15.9960   11.7364
   118         C                 -7.9178   14.3379   11.2338
   119         C                 -6.7887   14.4792   11.9457
   120         C                 -7.4311   14.4057    6.8141
   121         C                 -7.4272   13.9984    8.0892
   122         C                 -8.3815   13.4766    8.9411
   123         C                 -8.7765   14.1496    6.4567
   124         C                 -9.6661   13.3071    8.3897
   125         C                 -8.1390   13.1739   10.3554
   126         C                 -8.1353   11.9164   10.8300
   127         C                 -9.7794   12.1945   17.0876
   128         C                -10.1334   10.9492   16.5816
   129         C                 -9.9611   10.6896   15.2263
   130         C                 -9.2552   13.1539   16.2188
   131         C                 -9.4221   11.6830   14.4008
   132         C                 -9.2634   11.4963   12.9406
   133         C                 -8.0950   11.6809   12.2795
   134         C                -10.4967   11.0095   12.3094
   135         C                 -4.2076   18.4557    3.6894
   136         C                 -5.0407   17.9919    4.6062
   137         C                 -5.1737   16.8480    5.2574
   138         C                 -3.4180   17.3240    3.1413
   139         C                 -3.8985   16.0696    5.1852
   140         C                 -3.7964   14.7176    5.8056
   141         C                 -4.1971   13.3643    5.6727
   142         C                  4.9784   12.6490   -0.6182
   143         C                  4.2442   12.0661    0.2115
   144         C                  3.2016   12.6245    0.9248
   145         C                  4.9112   13.9727   -1.0080
   146         C                  3.0803   13.9896    0.5524
   147         C                  2.3846   11.9595    1.9421
   148         C                  1.9247   12.6541    2.9652
   149         C                  4.3082    8.5143   -0.6127
   150         C                  3.1831    8.6872    0.1566
   151         C                  3.1299    7.5823   -0.6556
   152         C                  5.2444    8.0115   -1.5076
   153         C                  3.4262    6.5949   -1.5843
   154         C                  2.4759    9.4251    1.1144
   155         C                  2.1585   10.5563    1.7734
   156         C                -16.6488    9.8158   12.1554
   157         C                -15.3301   10.2190   12.0054
   158         C                -14.3776    9.3160   11.5132
   159         C                -17.0062    8.5060   11.8004
   160         C                -14.8138    8.0520   11.0933
   161         C                -12.9848    9.7346   11.5209
   162         C                -10.6313    9.6829   12.1516
   163         N                 -1.9531    3.8798    4.0208
   164         N                  2.8422    4.1488    5.1351
   165         N                 -6.5570    8.2243    2.0665
   166         N                 -9.8901    9.9820    7.8820
   167         N                 -4.8574    6.7429   11.4336
   168         N                -10.5654    4.4810    5.0721
   169         N                -10.4569    2.0860   10.0948
   170         N                -13.4371    6.1329   13.5209
   171         N                  4.5995   19.0659    5.5885
   172         N                  5.9007    9.6251    7.6885
   173         N                 -3.8773   20.9996   10.1707
   174         N                  0.3711   15.6697   12.3219
   175         N                 -4.6267   12.2624   13.6983
   176         N                -10.9733   17.2864   11.4460
   177         N                 -9.7980   13.6902    7.0691
   178         N                 -9.0781   12.9017   14.9049
   179         N                 -3.2238   16.2679    3.8719
   180         N                  3.8999   14.6057   -0.3526
   181         N                  4.6804    6.8708   -2.0741
   182         N                -16.0963    7.6622   11.2387
   183         H                 -3.2596    4.8066    0.8713
   184         H                 -4.3984    1.4961    3.6390
   185         H                  1.1798    4.3132    1.6393
   186         H                  3.0085    2.6658    2.0999
   187         H                  4.0463    2.6058    4.4236
   188         H                 -0.1365    6.6166    4.3880
   189         H                  1.2762    6.8923    1.6296
   190         H                  1.5723    5.6767    5.7423
   191         H                 -2.3600   12.1751    4.0976
   192         H                 -3.0722   12.5722    7.3269
   193         H                 -2.8263    8.2772    6.1205
   194         H                 -5.5502    6.5143    4.8174
   195         H                 -5.8867   11.0341    7.0547
   196         H                 -4.9052   10.6286    3.8094
   197         H                 -8.3093    7.9773    4.9669
   198         H                -10.6836    8.7778    4.8216
   199         H                -11.6768   10.0069    6.8164
   200         H                 -5.0191    7.3478    7.8850
   201         H                 -8.0481    9.9522    8.8402
   202         H                 -6.1227    3.5436   10.9937
   203         H                 -4.5826    3.1479   12.9373
   204         H                 -3.4800    7.3311   12.8349
   205         H                 -7.7064    7.7052    9.3087
   206         H                 -7.7911    3.7665    6.8872
   207         H                 -8.8806    3.3442    4.6228
   208         H                 -6.9190    4.8878    8.0242
   209         H                -12.1933    5.6406    5.6475
   210         H                -11.2454    6.1348    7.9493
   211         H                 -8.4894    4.4989   12.1522
   212         H                 -8.9065    0.5530   10.3515
   213         H                -10.3440    7.8039   10.0097
   214         H                -11.4046    3.7079    9.2637
   215         H                -11.8019    8.9482   14.7140
   216         H                -14.7612    4.8032   14.5223
   217         H                -11.2670    5.5949   12.0414
   218         H                 -1.4517    6.9324    0.7739
   219         H                  6.5374   16.6047    7.0911
   220         H                  5.0632   21.1005    5.1728
   221         H                  4.9738    8.1118    8.8773
   222         H                  5.4311   12.8256    5.2173
   223         H                  6.7437   11.1119    6.5065
   224         H                  0.0532   15.0038    8.7221
   225         H                  1.2529   16.2857    4.0182
   226         H                 -0.9785   16.8371    4.9453
   227         H                  0.4938   13.8537    3.8521
   228         H                 -5.3389   17.9671    9.8813
   229         H                 -1.8300   21.5011    9.9662
   230         H                 -1.1349   19.0745    9.7063
   231         H                 -3.2460   16.5103   13.4177
   232         H                 -1.4238   16.4684   15.0982
   233         H                  0.9506   15.7956   14.3124
   234         H                 -4.9484   15.4731   10.1164
   235         H                 -0.3016   15.5404   10.3483
   236         H                 -7.5907    9.8217   13.9775
   237         H                 -3.6987   11.2563   15.2655
   238         H                 -5.6826   12.9913   10.8500
   239         H                 -3.5976   14.1143   12.5747
   240         H                 -9.5506   18.6984   10.8608
   241         H                 -6.6652   15.3313   12.6269
   242         H                -12.2919   15.7887   12.0261
   243         H                -10.5253   13.9592   11.9164
   244         H                 -7.6766   16.9896   10.7278
   245         H                 -6.6596   14.8306    6.1624
   246         H                 -8.2473   11.0410   10.1690
   247         H                -10.5296   12.9046    8.9316
   248         H                -10.2531    9.7166   14.7999
   249         H                -10.5378   10.1664   17.2457
   250         H                 -9.9052   12.4305   18.1505
   251         H                 -8.9624   14.1563   16.5543
   252         H                -11.3149   11.7135   12.0967
   253         H                 -6.1043   16.3631    5.5753
   254         H                 -3.9283   19.5011    3.5020
   255         H                 -2.8719   17.3753    2.1848
   256         H                 -4.8651   13.1432    4.8283
   257         H                  5.5298   14.5167   -1.7263
   258         H                  2.2877   14.6394    0.9642
   259         H                  2.8377    5.7398   -1.9174
   260         H                -15.0320   11.2335   12.2936
   261         H                -17.4040   10.5071   12.5589
   262         H                -12.8188   10.8021   11.2856
   263         H                 -9.7728    9.0168   12.3257
   264         H                -14.1345    7.3117   10.6510


          ATOMIC ORBITAL ELECTRON POPULATIONS

   1.18563   0.95937   1.00029   0.84532   1.34197   0.97971   0.97890   0.85983
   1.27562   0.91376   0.98073   1.08037   1.49477   0.85618   0.98227   0.86471
   1.21816   0.94432   0.95277   0.86855   1.19796   0.95184   0.96117   0.96776
   1.21980   0.96463   0.97240   0.98143   1.18527   0.98705   0.99847   0.97833
   1.17859   0.95546   0.94367   0.98184   1.18397   0.98076   0.98421   0.95645
   1.20598   0.97575   0.96977   0.92087   1.20633   0.93699   0.96085   0.94425
   1.17514   0.91057   0.93170   0.97861   1.17585   0.98037   0.88580   0.96892
   1.16363   0.95951   0.97242   0.99761   1.19306   0.95795   0.93773   0.96199
   1.15861   0.95135   0.94133   0.99585   1.21950   1.00569   0.95755   1.05249
   1.21785   0.98265   1.04049   0.95831   1.12873   0.86462   0.85346   0.86224
   1.16439   0.94015   0.93505   0.96220   1.18546   0.96461   0.92561   0.97631
   1.13694   0.97854   0.95076   1.03302   1.16041   0.92857   0.95583   0.94574
   1.16631   0.98314   0.94181   0.99907   1.16944   1.00837   0.92694   0.92407
   1.19182   1.00131   1.00315   0.92345   1.29913   0.95617   0.92349   0.92461
   1.19408   0.98444   0.92474   0.92917   1.16570   0.95481   0.93735   0.93175
   1.17418   0.96257   0.95294   1.01916   1.18956   0.96829   1.00093   0.99314
   1.18345   0.94196   0.96272   0.96850   1.17307   0.94009   1.00517   0.96447
   1.20676   0.98762   0.94339   0.91897   1.20773   0.94471   0.95767   0.96908
   1.16508   0.91350   0.97483   0.96747   1.17956   0.98662   0.97097   0.93923
   1.53052   0.75519   0.85094   0.96915   1.20555   0.97452   1.04565   0.96264
   1.20178   0.90106   0.93539   0.90126   1.23308   0.94975   1.01002   0.92835
   1.17795   0.99714   0.94586   0.98529   1.19734   0.85570   1.01040   0.85577
   1.16449   1.01108   0.92764   0.97412   1.18732   1.00476   1.00116   0.95596
   1.17346   0.95503   0.97439   0.93201   1.18843   0.96327   1.01577   0.98489
   1.20568   0.93969   0.95903   0.94281   1.20634   0.98259   0.95048   0.91659
   1.15132   0.90265   1.00298   0.88357   1.17234   0.93368   0.98064   0.99552
   1.27283   0.96666   0.95941   1.00980   1.16903   0.95404   0.96182   0.96496
   1.17413   0.97790   0.91524   0.96678   1.19203   0.93366   0.99436   0.88666
   1.23168   0.94384   0.92558   0.93470   1.19111   1.02572   0.95748   1.01547
   1.16023   0.92696   0.96103   0.94638   1.22636   1.02223   0.99518   0.90393
   1.21548   0.95374   1.00699   0.93001   1.17096   0.99005   0.99483   0.86846
   1.18587   0.94554   0.94916   0.83722   1.20728   0.96463   0.93324   0.93081
   1.16398   0.96843   0.92325   0.93907   1.18110   0.96419   0.99245   0.95527
   1.16643   0.94273   0.92832   1.02176   1.22613   0.89367   1.04581   0.98657
   1.21250   0.96058   0.94281   0.97609   1.16547   0.88738   0.95191   0.99711
   1.18997   0.84391   0.96537   0.93339   1.16318   0.90084   0.90100   0.97084
   1.16522   0.96612   0.96008   1.01406   1.18208   0.94649   0.97605   0.99290
   1.22792   0.89844   1.01615   1.02074   1.20880   0.92780   0.97562   0.95381
   1.14944   0.87354   0.95748   0.98506   1.19285   0.82680   0.96063   0.94325
   1.21861   0.95278   0.94460   0.96747   1.13679   0.94387   0.94808   0.98170
   1.20536   0.95056   0.96517   0.97433   1.21668   1.00930   1.01218   1.01381
   1.17676   0.91259   0.83294   0.93820   1.18714   0.98541   1.01856   0.95810
   1.65855   0.85270   0.63075   0.85676   1.20875   0.93302   0.95150   0.98090
   1.13953   0.89634   0.87986   0.99192   1.10863   0.90352   1.02483   0.88949
   1.18599   0.95739   1.00237   0.94510   1.14333   0.94194   0.94912   0.95513
   1.14911   0.97923   0.94063   0.91893   1.18641   0.91601   0.97420   0.99834
   1.18654   0.94587   0.89218   1.02311   1.18500   0.98572   0.94294   1.05634
   1.45127   1.05941   0.87198   0.84494   1.21651   0.95344   0.93950   0.95911
   1.13246   0.98156   0.93811   0.90416   1.19996   1.00787   0.96252   0.93829
   1.19019   0.94753   1.01823   0.99940   1.18036   0.98803   0.95148   0.91998
   1.17098   0.95313   1.05203   0.94830   1.20827   0.94832   0.93989   0.95325
   1.21081   0.89527   0.93706   0.99430   1.17471   0.91898   0.88739   0.91973
   1.18111   0.97648   0.99192   1.01767   1.16418   0.96763   0.97128   0.97075
   1.18694   0.97297   0.96062   0.92598   1.16558   0.94033   0.96823   0.98768
   1.20408   0.96434   0.91507   0.95477   1.20294   0.91912   0.93622   0.94744
   1.14249   0.92626   0.93218   0.98714   1.21105   0.96464   0.89936   0.93000
   1.18735   0.99841   0.93700   1.02078   1.16317   0.93563   0.93333   0.97515
   1.18620   0.93994   0.99985   1.01581   1.21047   0.91892   0.98476   0.95334
   1.20469   0.97611   0.92254   0.96126   1.16449   0.94967   0.93976   0.97165
   1.19501   0.93261   0.99168   0.98806   1.18555   0.87561   1.00995   0.87780
   1.36376   1.04297   0.91656   0.86655   1.16460   0.90722   1.02324   0.95283
   1.45839   0.82584   0.92989   0.92038   1.24145   0.95378   0.97286   0.88353
   1.15576   1.01266   0.93357   0.90011   1.18178   0.98967   0.95948   0.94388
   1.18947   1.00134   0.95211   1.00295   1.18432   0.97125   0.97052   0.95476
   1.18769   1.01449   0.99605   0.95350   1.20664   0.95003   0.97904   0.92206
   1.19023   0.96347   0.93268   0.92338   1.16768   0.93530   1.00968   0.92181
   1.15980   0.91525   0.99800   0.92336   1.18260   0.96856   0.96084   0.98749
   1.18367   0.88289   0.98714   1.05108   1.26710   0.95475   0.95918   0.95336
   1.17858   0.96944   0.86636   1.07143   1.22439   0.92815   0.90566   0.96433
   1.17257   0.93547   0.95559   0.89234   1.18539   0.98074   0.91935   0.96885
   1.15531   1.01529   0.89365   1.00325   1.22953   1.02718   0.88131   1.02183
   1.21409   0.91892   1.00205   0.96679   1.15167   0.93676   0.91028   0.96834
   1.18772   0.93655   0.84346   0.95186   1.21942   0.97865   0.91263   0.95881
   1.10031   1.01467   0.88209   0.94337   1.21051   0.92499   1.01119   0.96444
   1.22444   0.94656   1.04758   0.99827   1.10771   0.86336   0.85939   0.85645
   1.23603   1.04446   0.94791   0.99596   1.16826   0.92311   0.94546   0.96435
   1.18957   0.94445   0.96536   0.94473   1.16834   0.97765   0.99080   0.95608
   1.17689   0.91644   0.89245   0.90973   1.18923   0.97283   0.97095   1.01832
   1.17843   0.93662   0.97780   0.96923   1.17117   0.93848   0.96615   1.03262
   1.17633   0.92037   0.92010   0.95293   1.20365   0.95271   0.92861   0.95348
   1.17451   0.91209   0.98246   0.97541   1.18612   0.96205   0.95293   1.00197
   1.54168   1.24615   1.06050   1.14637   1.61422   1.10438   1.01910   1.34168
   1.57646   1.24985   0.90504   1.23206   1.61625   1.04645   1.17976   1.25238
   1.60792   0.98882   1.33799   1.06681   1.61494   1.06122   1.05016   1.34687
   1.63194   1.20983   1.13932   1.09015   1.60211   1.04703   1.12197   1.30221
   1.60619   1.36230   0.96485   1.14732   1.61312   1.33961   1.07281   1.07033
   1.56568   0.95389   1.36355   1.11833   1.61124   1.36277   1.09079   0.99992
   1.60031   1.26288   1.19497   1.02726   1.61309   1.20507   1.18409   1.06298
   1.52084   1.28290   1.13294   1.02578   1.60681   1.12662   1.19315   1.13712
   1.63108   1.24006   1.23363   1.02707   1.60685   1.01778   1.39581   1.04692
   1.62230   1.05777   1.10517   1.21328   1.59919   0.99227   1.35760   1.08126
   0.70207   0.86628   0.88353   0.88660   0.88782   0.89871   0.91215   0.87693
   0.86919   0.87747   0.87083   0.85062   0.88678   0.86088   0.86974   0.87356
   0.87282   0.87229   0.87079   0.86091   0.85678   0.87694   0.86972   0.87291
   0.87248   0.86129   0.87597   0.87171   0.86623   0.84892   0.87877   0.87009
   0.86246   0.85950   0.87440   0.86086   0.86830   0.85507   0.84563   0.88396
   0.87536   0.87182   0.88524   0.86451   0.86370   0.88688   0.87928   0.87918
   0.88026   0.87055   0.87930   0.87026   0.86481   0.86415   0.86710   0.89512
   0.86015   0.86967   0.87644   0.88369   0.87792   0.87809   0.84781   0.87260
   0.85888   0.87185   0.88153   0.87434   0.87446   0.88091   0.86535   0.84215
   0.87721   0.88095   0.86196   0.86261   0.84873   0.89320   0.86922   0.89367
   0.88570   0.86802

          BONDING CONTRIBUTION OF EACH M.O.

  1.7271  1.7076  1.7285  1.7041  1.7111  1.7090  1.7256  1.6984  1.7106  1.7126
  1.6965  1.7077  1.7069  1.6911  1.7041  1.7042  1.6772  1.7132  1.6966  1.7094
  1.7089  1.7318  1.6662  1.7169  1.7162  1.7421  1.7251  1.7355  1.7240  1.7349
  1.7463  1.7292  1.7461  1.7525  1.7633  1.7466  1.7566  1.7585  1.7655  1.7601
  1.7639  1.7748  1.7558  1.7474  1.7548  1.7407  1.7479  1.7371  1.7379  1.7235
  1.7209  1.7278  1.7102  1.7361  1.7085  1.7015  1.6778  1.6999  1.7177  1.6856
  1.7097  1.6756  1.6839  1.6913  1.7051  1.6837  1.7027  1.6937  1.6935  1.7062
  1.7125  1.6970  1.7089  1.7323  1.6907  1.7033  1.7616  1.7516  1.7291  1.7893
  1.6183  1.7255  1.7740  1.7700  1.8020  1.7871  1.7978  1.8091  1.8271  1.8516
  1.8235  1.8695  1.8279  1.8747  1.8703  1.8580  1.8732  1.8486  1.8978  1.8777
  1.8957  1.8875  1.9067  1.9049  1.9094  1.8867  1.8994  1.9245  1.8728  1.8797
  1.8890  1.8741  1.8831  1.8885  1.8975  1.8813  1.8854  1.8787  1.8852  1.9009
  1.8895  1.8978  1.8747  1.8824  1.9067  1.8700  1.8811  1.9075  1.9072  1.9016
  1.9174  1.8908  1.8822  1.8532  1.8469  1.9223  1.9130  1.8840  1.8964  1.9153
  1.9118  1.8915  1.9073  1.9836  1.9285  1.9398  1.9555  1.9808  1.9829  2.0050
  1.9438  1.8030  1.9942  2.0038  1.9867  1.9938  1.9826  1.9902  1.9886  2.0036
  1.9939  2.0141  1.9903  2.0170  2.0309  2.0283  2.0305  2.0518  2.0510  2.0385
  2.0692  2.0739  2.0482  2.0521  2.0785  2.0610  2.0667  2.1164  2.1027  2.0934
  2.0717  2.0727  2.0625  2.0940  2.0790  2.0314  2.0562  2.0620  2.0706  2.0851
  2.0336  2.0131  2.0374  2.0512  2.0480  2.0871  2.0787  2.0474  2.0750  2.0400
  2.0403  2.0454  2.0598  2.0428  2.0707  2.0659  2.0636  2.0619  2.0367  2.0443
  2.0628  2.0727  2.0449  2.0420  2.1046  2.1085  2.0586  2.0359  2.0072  2.0450
  2.0316  2.0664  2.0512  2.0592  2.0166  2.0520  2.0253  2.0408  2.0298  2.0499
  2.0577  2.0200  2.0375  2.0577  2.0758  2.0656  2.0516  2.0622  2.0920  2.0149
  2.0391  2.0282  2.0547  2.0599  2.0555  2.0502  2.0606  2.0573  2.0465  2.0298
  2.0122  2.0392  2.0419  2.0329  2.0081  2.0413  1.9354  2.0359  2.0232  2.0430
  1.9985  2.0002  2.0462  2.0195  1.9802  2.0084  2.0301  2.0189  2.0396  2.0495
  2.0275  2.0257  2.0465  2.0602  1.9979  2.0451  2.0551  2.0217  2.0287  2.0457
  1.9966  1.9779  1.9680  2.0302  2.0541  2.0119  1.9987  1.9712  1.9705  1.9240
  1.9926  1.9791  2.0020  2.0407  2.0088  2.0102  2.0250  2.0455  2.0299  2.0402
  2.0697  2.0459  2.0410  2.0586  2.0580  2.0532  2.0659  2.0698  2.0638  1.9034
  2.0586  2.0719  2.0882  1.9937  1.9870  1.9650  2.0171  1.9703  2.0026  1.9629
  1.9729  1.3567  1.9477  1.8578  1.8457  1.8945  1.8577  1.9668  1.8617  1.9420
  1.7503  1.9479  1.9719  1.9612  1.9550  1.9330  1.8310  1.9344  1.8834  1.9411
  2.0216  1.9712  1.8405  1.9625  1.8299  1.7279  1.9517  1.8766  1.8965  1.8452
  1.8279  1.8770  1.2776  1.8406  1.3423  1.3062  1.4665  0.8283  1.3819  1.3902
  1.6149  1.6162  1.5443  1.2353  2.0538  1.3349  1.1287  1.8102  1.9628  1.2404
  1.2869  1.7218  1.4026  1.5655  0.9640  1.4718  0.8741  1.2940  1.3077  1.7289
  1.9979  2.0584  1.9233  1.8262  0.9793  1.9589  1.9688  1.9338  1.9168  0.9849
  1.8769  1.8161  1.1584  1.7943  1.9833  1.8534  1.9804  1.9221  2.0415  2.0096
  1.9448  2.0233  1.9746  1.8963  1.9066  1.8114  1.4345  1.9625  1.9230  1.0812
  0.7739  1.9807  1.8216  1.3133  1.5748 -2.0952 -1.4930 -2.1070 -1.7033 -1.9858
 -1.7171 -2.1329 -2.1238 -2.0548 -2.0505 -2.1421 -1.9586 -1.9994 -2.1370 -1.9995
 -2.1338 -1.9688 -1.9821 -1.9815 -1.9898 -1.9665 -1.9853 -1.9964 -1.9758 -1.9782
 -2.0003 -2.0072 -2.0054 -2.0111 -1.9807 -1.9984 -2.0002 -1.9947 -1.9939 -2.0063
 -2.0115 -1.9682 -2.0002 -2.0247 -2.0141 -2.0186 -2.0218 -1.9962 -1.9936 -2.0048
 -1.9865 -1.9797 -1.9939 -1.7943 -1.9897 -1.7972 -1.7990 -1.8243 -2.0312 -2.0268
 -1.9926 -2.0003 -2.0002 -1.9455 -2.0229 -2.0319 -2.0544 -1.9571 -2.0561 -2.1478
 -2.0144 -2.0038 -2.0576 -2.0531 -2.0015 -2.0349 -2.0641 -2.0236 -2.0443 -2.0598
 -1.9584 -2.0381 -2.0869 -1.9973 -2.0151 -2.1298 -1.9175 -2.0695 -2.1399 -2.0128
 -2.0738 -2.0682 -2.0710 -2.1527 -2.0368 -2.1030 -2.0820 -2.0353 -2.0196 -2.0948
 -2.0349 -2.0833 -2.0497 -2.0465 -2.0214 -2.0952 -2.0617 -2.1377 -2.0268 -2.0861
 -2.0883 -2.0996 -2.1232 -2.1009 -2.1299 -2.0887 -2.0674 -1.9769 -1.8726 -2.0322
 -2.0365 -2.1063 -2.0398 -2.0662 -2.0858 -2.0930 -2.0698 -2.0476 -2.0679 -2.0732
 -2.1045 -2.0666 -2.0676 -2.0957 -2.0539 -2.0967 -2.0711 -2.0833 -2.0531 -2.0881
 -2.0890 -2.0783 -2.0656 -2.0796 -2.0749 -2.0820 -2.0663 -2.0675 -2.0372 -2.0309
 -2.0741 -2.0420 -2.0337 -2.0378 -2.0771 -2.0415 -2.0300 -2.0862 -2.0843 -2.0182
 -2.0320 -2.0483 -2.0341 -2.0170 -2.0489 -2.0684 -2.0494 -2.0395 -2.0236 -2.0258
 -2.0231 -2.0284 -2.0252 -2.0316 -2.0689 -2.0245 -2.0541 -2.0474 -2.0334 -2.0287
 -2.0325 -2.0233 -2.0171 -2.0114 -2.0014 -2.0382 -1.9938 -1.9938 -1.9899 -2.0066
 -2.0927 -2.0421 -2.0308 -2.0431 -2.0599 -1.9446 -2.0508 -1.9981 -2.0148 -1.9930
 -1.9758 -2.0030 -2.0016 -2.0362 -2.0037 -1.9937 -1.9442 -2.0181 -1.9547 -1.9738
 -1.9828 -1.9694 -1.9412 -1.9559 -2.0403 -1.9393 -1.9415 -1.9521 -1.9505 -1.9215
 -1.9908 -1.9468 -1.9339 -1.9367 -1.9276 -1.9240 -1.9683 -1.9170 -1.9091 -1.9184
 -1.9414 -1.9345 -1.9540 -1.9390 -1.9246 -1.9289 -1.9268 -1.8842 -1.8841 -1.9104
 -1.9225 -1.8889 -1.9289 -1.9388 -1.9388 -1.9366 -1.9279 -1.9090 -1.9110 -1.9127
 -1.9097 -1.9175 -1.9067 -1.9175 -1.9328 -1.9221 -1.9152 -1.9206 -1.9109 -1.9214
 -1.9260 -1.9230 -1.9208 -1.9171 -1.9227 -1.9212 -1.9299 -1.9164 -1.9265 -1.9160
 -1.9118 -1.9056 -1.9171 -1.9100 -1.9044 -1.9133 -1.9179 -1.9110 -1.9031 -1.9305
 -1.9209 -1.9201 -1.9246 -1.8941 -1.9105 -1.9077 -1.9045 -1.9029 -1.8997 -1.8824
 -1.9122 -1.8985 -1.9095 -1.9070 -1.9148 -1.9043 -1.9049 -1.8915 -1.9068 -1.9104
 -1.9187 -1.9128 -1.9083 -1.9321 -1.8770 -1.9052 -1.9128 -1.9064 -1.9101 -1.9367
 -1.9063 -1.8978 -1.9029 -1.9094 -1.8691 -1.9060 -1.8897 -1.8993 -1.9030 -1.9007
 -1.9045 -1.9102 -1.9238 -1.9164 -1.9148 -1.8905 -1.9082 -1.8957 -1.8808 -1.8852
 -1.8743 -1.8651 -1.8925 -1.8832 -1.8689 -1.9103 -1.8914 -1.9036 -1.8822 -1.8892
 -1.9132 -1.9145 -1.8944 -1.8937 -1.8911 -1.8698 -1.8918 -1.9091 -1.8853 -1.8657
 -1.8916 -1.8663 -1.8651 -1.9026 -1.8964 -1.8737 -1.8724 -1.8526 -1.8772 -1.8722
 -1.8704 -1.8605 -1.8408 -1.8512 -1.8659 -1.8785 -1.8693 -1.8412 -1.9062 -1.8460
 -1.9010 -1.8947 -1.8427 -1.8982 -1.9124 -1.8323 -1.8335 -1.8689 -1.7947 -1.8293
 -1.8465 -1.8861 -1.8324 -1.8109 -1.8679 -1.8845 -1.8646 -1.8322 -1.8617 -1.8298
 -1.8838 -1.8574 -1.8828 -1.8865 -1.8302 -1.8866 -1.8722 -1.8866 -1.8587 -1.7993


                    BOND ORDERS AND VALENCIES


                  C  1       C  2       C  3       C  4       C  5       C  6
 ------------------------------------------------------------------------------
     C    1   3.907032
     C    2   1.667286   3.784714
     C    3   0.021108   1.406468   3.810292
     C    4   1.083999   0.422430   0.119307   3.557965
     C    5   0.135962   0.058327   1.436921   0.044498   3.915552
     C    6   0.000171   0.005006   0.008343   0.009467   1.038387   3.951904
     C    7   0.019182   0.001337   0.047733   0.001035   0.007620   1.849288
     C    8   0.000000   0.000001   0.000000   0.000000   0.000004   0.000031
     C    9   0.000004   0.000027   0.000078   0.000030   0.000232   0.005543
     C   10   0.000005   0.000022   0.000023   0.000017   0.000437   0.003576
     C   11   0.000002   0.000014   0.000028   0.000016   0.000071   0.002148
     C   12   0.000006   0.000027   0.000062   0.000030   0.000126   0.006424
     C   13   0.000263   0.001133   0.004600   0.000912   0.010530   0.968696
     C   14   0.000051   0.000069   0.000297   0.000143   0.007657   0.007345
     C   15   0.000000   0.000000   0.000001   0.000000   0.000000   0.000008
     C   16   0.000000   0.000000   0.000001   0.000000   0.000001   0.000014
     C   17   0.000000   0.000000   0.000001   0.000000   0.000001   0.000012
     C   18   0.000008   0.000000   0.000016   0.000000   0.000003   0.000166
     C   19   0.000001   0.000000   0.000002   0.000000   0.000005   0.000045
     C   20   0.000009   0.000001   0.000020   0.000001   0.000017   0.000217
     C   21   0.000000   0.000000   0.000000   0.000000   0.000000   0.000000
     C   22   0.000000   0.000000   0.000000   0.000000   0.000000   0.000000
     C   23   0.000369   0.000019   0.000828   0.000024   0.000645   0.011863
     C   24   0.000014   0.000005   0.000038   0.000005   0.000085   0.000749
     C   25   0.000002   0.000004   0.000005   0.000001   0.000003   0.000000
     C   26   0.000000   0.000000   0.000000   0.000000   0.000000   0.000000
     C   27   0.000000   0.000000   0.000000   0.000000   0.000000   0.000000
     C   28   0.000000   0.000000   0.000000   0.000000   0.000000   0.000000
     C   29   0.000000   0.000000   0.000000   0.000000   0.000000   0.000000
     C   30   0.000000   0.000000   0.000000   0.000000   0.000000   0.000000
     C   31   0.000000   0.000000   0.000000   0.000000   0.000000   0.000002
     C   32   0.000000   0.000000   0.000000   0.000000   0.000000   0.000000
     C   33   0.000000   0.000000   0.000000   0.000000   0.000000   0.000000
     C   34   0.000000   0.000000   0.000000   0.000000   0.000000   0.000000
     C   35   0.000000   0.000000   0.000000   0.000000   0.000000   0.000000
     C   36   0.000000   0.000000   0.000000   0.000000   0.000000   0.000000
     C   37   0.000000   0.000000   0.000000   0.000000   0.000000   0.000000
     C   38   0.000000   0.000000   0.000002   0.000000   0.000000   0.000000
     C   39   0.001632   0.014620   0.065385   0.009807   0.003149   0.000123
     C   40   0.000163   0.000461   0.002266   0.000507   0.000156   0.000006
     C   41   0.000045   0.000217   0.000775   0.000235   0.000073   0.000002
     C   42   0.000125   0.000701   0.003713   0.000724   0.000212   0.000025
1


                  C  1       C  2       C  3       C  4       C  5       C  6
 ------------------------------------------------------------------------------
     C   43   0.000003   0.000013   0.000112   0.000011   0.000006   0.000001
     C   44   0.000003   0.000009   0.000117   0.000018   0.000015   0.000000
     C   45   0.000000   0.000000   0.000001   0.000001   0.000000   0.000000
     C   46   0.000001   0.000000   0.000000   0.000000   0.000000   0.000000
     C   47   0.000000   0.000000   0.000000   0.000000   0.000000   0.000000
     C   48   0.000000   0.000000   0.000000   0.000000   0.000000   0.000000
     C   49   0.000002   0.000000   0.000000   0.000000   0.000000   0.000000
     C   50   0.000000   0.000000   0.000000   0.000000   0.000000   0.000000
     C   51   0.000000   0.000000   0.000003   0.000000   0.000000   0.000000
     C   52   0.000000   0.000000   0.000001   0.000000   0.000000   0.000000
     C   53   0.000000   0.000000   0.000000   0.000000   0.000000   0.000000
     C   54   0.000000   0.000000   0.000000   0.000000   0.000000   0.000000
     C   55   0.000000   0.000000   0.000000   0.000000   0.000000   0.000000
     C   56   0.000000   0.000000   0.000000   0.000000   0.000000   0.000000
     C   57   0.000000   0.000000   0.000000   0.000000   0.000000   0.000000
     C   58   0.000000   0.000000   0.000000   0.000000   0.000000   0.000000
     C   59   0.000000   0.000000   0.000000   0.000000   0.000000   0.000000
     C   60   0.000000   0.000000   0.000000   0.000000   0.000000   0.000000
     C   61   0.000000   0.000000   0.000000   0.000000   0.000000   0.000000
     C   62   0.000000   0.000000   0.000000   0.000000   0.000000   0.000000
     C   63   0.000000   0.000000   0.000000   0.000000   0.000000   0.000000
     C   64   0.000000   0.000000   0.000000   0.000000   0.000000   0.000000
     C   65   0.000000   0.000000   0.000000   0.000000   0.000000   0.000000
     C   66   0.000000   0.000000   0.000000   0.000000   0.000000   0.000000
     C   67   0.000000   0.000000   0.000000   0.000000   0.000000   0.000000
     C   68   0.000000   0.000000   0.000000   0.000000   0.000000   0.000000
     C   69   0.000000   0.000000   0.000000   0.000000   0.000000   0.000000
     C   70   0.000000   0.000000   0.000000   0.000000   0.000000   0.000000
     C   71   0.000000   0.000000   0.000000   0.000000   0.000000   0.000000
     C   72   0.000000   0.000000   0.000000   0.000000   0.000000   0.000000
     C   73   0.000000   0.000000   0.000000   0.000000   0.000000   0.000000
     C   74   0.000000   0.000000   0.000000   0.000000   0.000000   0.000000
     C   75   0.000000   0.000000   0.000000   0.000000   0.000000   0.000000
     C   76   0.000000   0.000000   0.000000   0.000000   0.000000   0.000000
     C   77   0.000000   0.000000   0.000000   0.000000   0.000000   0.000000
     C   78   0.000000   0.000000   0.000000   0.000000   0.000000   0.000000
     C   79   0.000000   0.000000   0.000000   0.000000   0.000000   0.000000
     C   80   0.000000   0.000000   0.000000   0.000000   0.000000   0.000000
     C   81   0.000000   0.000000   0.000000   0.000000   0.000000   0.000000
     C   82   0.000000   0.000000   0.000000   0.000000   0.000000   0.000000
     C   83   0.000000   0.000000   0.000000   0.000000   0.000000   0.000000
     C   84   0.000000   0.000000   0.000000   0.000000   0.000000   0.000000
     C   85   0.000000   0.000000   0.000000   0.000000   0.000000   0.000000
     C   86   0.000000   0.000000   0.000000   0.000000   0.000000   0.000000
     C   87   0.000000   0.000000   0.000000   0.000000   0.000000   0.000000
     C   88   0.000001   0.000000   0.000000   0.000000   0.000000   0.000000
     C   89   0.000015   0.000002   0.000000   0.000001   0.000001   0.000000
1


                  C  1       C  2       C  3       C  4       C  5       C  6
 ------------------------------------------------------------------------------
     C   90   0.000000   0.000000   0.000000   0.000000   0.000000   0.000000
     C   91   0.000000   0.000000   0.000000   0.000000   0.000000   0.000000
     C   92   0.000000   0.000000   0.000000   0.000000   0.000000   0.000000
     C   93   0.000000   0.000000   0.000000   0.000000   0.000000   0.000000
     C   94   0.000000   0.000000   0.000000   0.000000   0.000000   0.000000
     C   95   0.000000   0.000000   0.000000   0.000000   0.000000   0.000000
     C   96   0.000000   0.000000   0.000000   0.000000   0.000000   0.000000
     C   97   0.000000   0.000000   0.000000   0.000000   0.000000   0.000000
     C   98   0.000001   0.000000   0.000000   0.000000   0.000000   0.000000
     C   99   0.000000   0.000000   0.000000   0.000000   0.000000   0.000000
     C  100   0.000000   0.000000   0.000000   0.000000   0.000000   0.000000
     C  101   0.000000   0.000000   0.000000   0.000000   0.000000   0.000000
     C  102   0.000000   0.000000   0.000000   0.000000   0.000000   0.000000
     C  103   0.000000   0.000000   0.000000   0.000000   0.000000   0.000000
     C  104   0.000000   0.000000   0.000000   0.000000   0.000000   0.000000
     C  105   0.000000   0.000000   0.000000   0.000000   0.000000   0.000000
     C  106   0.000000   0.000000   0.000000   0.000000   0.000000   0.000000
     C  107   0.000000   0.000000   0.000000   0.000000   0.000000   0.000000
     C  108   0.000000   0.000000   0.000000   0.000000   0.000000   0.000000
     C  109   0.000000   0.000000   0.000000   0.000000   0.000000   0.000000
     C  110   0.000000   0.000000   0.000000   0.000000   0.000000   0.000000
     C  111   0.000000   0.000000   0.000000   0.000000   0.000000   0.000000
     C  112   0.000000   0.000000   0.000000   0.000000   0.000000   0.000000
     C  113   0.000000   0.000000   0.000000   0.000000   0.000000   0.000000
     C  114   0.000000   0.000000   0.000000   0.000000   0.000000   0.000000
     C  115   0.000000   0.000000   0.000000   0.000000   0.000000   0.000000
     C  116   0.000000   0.000000   0.000000   0.000000   0.000000   0.000000
     C  117   0.000000   0.000000   0.000000   0.000000   0.000000   0.000000
     C  118   0.000000   0.000000   0.000000   0.000000   0.000000   0.000000
     C  119   0.000000   0.000000   0.000000   0.000000   0.000000   0.000000
     C  120   0.000000   0.000000   0.000000   0.000000   0.000000   0.000000
     C  121   0.000000   0.000000   0.000000   0.000000   0.000000   0.000000
     C  122   0.000000   0.000000   0.000000   0.000000   0.000000   0.000000
     C  123   0.000000   0.000000   0.000000   0.000000   0.000000   0.000000
     C  124   0.000000   0.000000   0.000000   0.000000   0.000000   0.000000
     C  125   0.000000   0.000000   0.000000   0.000000   0.000000   0.000000
     C  126   0.000000   0.000000   0.000000   0.000000   0.000000   0.000000
     C  127   0.000000   0.000000   0.000000   0.000000   0.000000   0.000000
     C  128   0.000000   0.000000   0.000000   0.000000   0.000000   0.000000
     C  129   0.000000   0.000000   0.000000   0.000000   0.000000   0.000000
     C  130   0.000000   0.000000   0.000000   0.000000   0.000000   0.000000
     C  131   0.000000   0.000000   0.000000   0.000000   0.000000   0.000000
     C  132   0.000000   0.000000   0.000000   0.000000   0.000000   0.000000
     C  133   0.000000   0.000000   0.000000   0.000000   0.000000   0.000000
     C  134   0.000000   0.000000   0.000000   0.000000   0.000000   0.000000
     C  135   0.011208   0.000541   0.000086   0.000266   0.000128   0.000004
     C  136   0.000129   0.000012   0.000002   0.000009   0.000003   0.000000
1


                  C  1       C  2       C  3       C  4       C  5       C  6
 ------------------------------------------------------------------------------
     C  137   0.000182   0.000023   0.000002   0.000012   0.000008   0.000000
     C  138   0.000281   0.000020   0.000004   0.000014   0.000004   0.000000
     C  139   0.000012   0.000001   0.000000   0.000001   0.000000   0.000000
     C  140   0.000004   0.000000   0.000000   0.000000   0.000000   0.000000
     C  141   0.000000   0.000000   0.000000   0.000000   0.000000   0.000000
     C  142   0.000000   0.000000   0.000000   0.000000   0.000000   0.000000
     C  143   0.000000   0.000000   0.000000   0.000000   0.000000   0.000000
     C  144   0.000000   0.000000   0.000000   0.000000   0.000001   0.000004
     C  145   0.000000   0.000000   0.000000   0.000000   0.000000   0.000000
     C  146   0.000000   0.000000   0.000000   0.000000   0.000000   0.000001
     C  147   0.000000   0.000000   0.000001   0.000000   0.000001   0.000009
     C  148   0.000000   0.000000   0.000000   0.000000   0.000000   0.000006
     C  149   0.000000   0.000000   0.000001   0.000000   0.000001   0.000014
     C  150   0.000001   0.000000   0.000003   0.000000   0.000002   0.000035
     C  151   0.000000   0.000000   0.000001   0.000000   0.000000   0.000011
     C  152   0.000000   0.000000   0.000000   0.000000   0.000000   0.000002
     C  153   0.000000   0.000000   0.000000   0.000000   0.000000   0.000002
     C  154   0.000004   0.000001   0.000010   0.000001   0.000017   0.000167
     C  155   0.000009   0.000001   0.000020   0.000002   0.000039   0.000276
     C  156   0.000000   0.000000   0.000000   0.000000   0.000000   0.000000
     C  157   0.000000   0.000000   0.000000   0.000000   0.000000   0.000000
     C  158   0.000000   0.000000   0.000000   0.000000   0.000000   0.000000
     C  159   0.000000   0.000000   0.000000   0.000000   0.000000   0.000000
     C  160   0.000000   0.000000   0.000000   0.000000   0.000000   0.000000
     C  161   0.000000   0.000000   0.000000   0.000000   0.000000   0.000000
     C  162   0.000000   0.000000   0.000000   0.000000   0.000000   0.000000
     N  163   0.022502   0.183525   0.020990   1.842573   1.164654   0.009905
     N  164   0.000001   0.000002   0.000003   0.000002   0.000008   0.000346
     N  165   0.000000   0.000000   0.000002   0.000000   0.000000   0.000000
     N  166   0.000000   0.000000   0.000000   0.000000   0.000000   0.000000
     N  167   0.000038   0.000265   0.001033   0.000234   0.000067   0.000004
     N  168   0.000000   0.000000   0.000000   0.000000   0.000000   0.000000
     N  169   0.000000   0.000000   0.000000   0.000000   0.000000   0.000000
     N  170   0.000000   0.000000   0.000000   0.000000   0.000000   0.000000
     N  171   0.000000   0.000000   0.000000   0.000000   0.000000   0.000000
     N  172   0.000000   0.000000   0.000000   0.000000   0.000000   0.000000
     N  173   0.000000   0.000000   0.000000   0.000000   0.000000   0.000000
     N  174   0.000000   0.000000   0.000000   0.000000   0.000000   0.000000
     N  175   0.000000   0.000000   0.000000   0.000000   0.000000   0.000000
     N  176   0.000000   0.000000   0.000000   0.000000   0.000000   0.000000
     N  177   0.000000   0.000000   0.000000   0.000000   0.000000   0.000000
     N  178   0.000000   0.000000   0.000000   0.000000   0.000000   0.000000
     N  179   0.000155   0.000013   0.000002   0.000009   0.000004   0.000000
     N  180   0.000000   0.000000   0.000000   0.000000   0.000000   0.000000
     N  181   0.000000   0.000000   0.000000   0.000000   0.000000   0.000003
     N  182   0.000000   0.000000   0.000000   0.000000   0.000000   0.000000
     H  183   0.002644   0.011160   0.663907   0.009282   0.003648   0.000531
1


                  C  1       C  2       C  3       C  4       C  5       C  6
 ------------------------------------------------------------------------------
     H  184   0.937181   0.009508   0.004409   0.012137   0.000401   0.000238
     H  185   0.000002   0.000001   0.000003   0.000001   0.000072   0.001079
     H  186   0.000000   0.000000   0.000000   0.000000   0.000001   0.000006
     H  187   0.000000   0.000000   0.000000   0.000000   0.000000   0.000004
     H  188   0.000004   0.000018   0.000021   0.000022   0.000209   0.002719
     H  189   0.000420   0.000021   0.000946   0.000011   0.000423   0.011587
     H  190   0.000000   0.000000   0.000000   0.000000   0.000002   0.000005
     H  191   0.000000   0.000000   0.000000   0.000000   0.000000   0.000000
     H  192   0.000000   0.000000   0.000000   0.000000   0.000000   0.000000
     H  193   0.000000   0.000000   0.000000   0.000000   0.000001   0.000002
     H  194   0.000002   0.000004   0.000005   0.000003   0.000006   0.000000
     H  195   0.000000   0.000000   0.000000   0.000000   0.000000   0.000000
     H  196   0.000000   0.000000   0.000000   0.000000   0.000000   0.000000
     H  197   0.000000   0.000000   0.000000   0.000000   0.000000   0.000000
     H  198   0.000000   0.000000   0.000000   0.000000   0.000000   0.000000
     H  199   0.000000   0.000000   0.000000   0.000000   0.000000   0.000000
     H  200   0.000000   0.000000   0.000000   0.000000   0.000000   0.000000
     H  201   0.000000   0.000000   0.000000   0.000000   0.000000   0.000000
     H  202   0.000001   0.000018   0.000080   0.000007   0.000003   0.000000
     H  203   0.000004   0.001215   0.000280   0.000022   0.000004   0.000001
     H  204   0.000001   0.000014   0.000018   0.000006   0.000002   0.000001
     H  205   0.000000   0.000000   0.000003   0.000000   0.000000   0.000000
     H  206   0.000000   0.000000   0.000000   0.000000   0.000000   0.000000
     H  207   0.000000   0.000000   0.000000   0.000000   0.000000   0.000000
     H  208   0.000000   0.000000   0.000002   0.000000   0.000000   0.000000
     H  209   0.000000   0.000000   0.000000   0.000000   0.000000   0.000000
     H  210   0.000000   0.000000   0.000000   0.000000   0.000000   0.000000
     H  211   0.000000   0.000000   0.000000   0.000000   0.000000   0.000000
     H  212   0.000000   0.000000   0.000000   0.000000   0.000000   0.000000
     H  213   0.000000   0.000000   0.000000   0.000000   0.000000   0.000000
     H  214   0.000000   0.000000   0.000000   0.000000   0.000000   0.000000
     H  215   0.000000   0.000000   0.000000   0.000000   0.000000   0.000000
     H  216   0.000000   0.000000   0.000000   0.000000   0.000000   0.000000
     H  217   0.000000   0.000000   0.000000   0.000000   0.000000   0.000000
     H  218   0.000010   0.000067   0.000194   0.000056   0.000678   0.007278
     H  219   0.000000   0.000000   0.000000   0.000000   0.000000   0.000000
     H  220   0.000000   0.000000   0.000000   0.000000   0.000000   0.000000
     H  221   0.000000   0.000000   0.000000   0.000000   0.000000   0.000000
     H  222   0.000000   0.000000   0.000000   0.000000   0.000000   0.000000
     H  223   0.000000   0.000000   0.000000   0.000000   0.000000   0.000000
     H  224   0.000000   0.000000   0.000000   0.000000   0.000000   0.000000
     H  225   0.000000   0.000000   0.000000   0.000000   0.000000   0.000000
     H  226   0.000000   0.000000   0.000000   0.000000   0.000000   0.000000
     H  227   0.000000   0.000000   0.000000   0.000000   0.000000   0.000000
     H  228   0.000000   0.000000   0.000000   0.000000   0.000000   0.000000
     H  229   0.000000   0.000000   0.000000   0.000000   0.000000   0.000000
     H  230   0.000000   0.000000   0.000000   0.000000   0.000000   0.000000
1


                  C  1       C  2       C  3       C  4       C  5       C  6
 ------------------------------------------------------------------------------
     H  231   0.000000   0.000000   0.000000   0.000000   0.000000   0.000000
     H  232   0.000000   0.000000   0.000000   0.000000   0.000000   0.000000
     H  233   0.000000   0.000000   0.000000   0.000000   0.000000   0.000000
     H  234   0.000000   0.000000   0.000000   0.000000   0.000000   0.000000
     H  235   0.000000   0.000000   0.000000   0.000000   0.000000   0.000000
     H  236   0.000000   0.000000   0.000000   0.000000   0.000000   0.000000
     H  237   0.000000   0.000000   0.000000   0.000000   0.000000   0.000000
     H  238   0.000000   0.000000   0.000000   0.000000   0.000000   0.000000
     H  239   0.000000   0.000000   0.000000   0.000000   0.000000   0.000000
     H  240   0.000000   0.000000   0.000000   0.000000   0.000000   0.000000
     H  241   0.000000   0.000000   0.000000   0.000000   0.000000   0.000000
     H  242   0.000000   0.000000   0.000000   0.000000   0.000000   0.000000
     H  243   0.000000   0.000000   0.000000   0.000000   0.000000   0.000000
     H  244   0.000000   0.000000   0.000000   0.000000   0.000000   0.000000
     H  245   0.000000   0.000000   0.000000   0.000000   0.000000   0.000000
     H  246   0.000000   0.000000   0.000000   0.000000   0.000000   0.000000
     H  247   0.000000   0.000000   0.000000   0.000000   0.000000   0.000000
     H  248   0.000000   0.000000   0.000000   0.000000   0.000000   0.000000
     H  249   0.000000   0.000000   0.000000   0.000000   0.000000   0.000000
     H  250   0.000000   0.000000   0.000000   0.000000   0.000000   0.000000
     H  251   0.000000   0.000000   0.000000   0.000000   0.000000   0.000000
     H  252   0.000000   0.000000   0.000000   0.000000   0.000000   0.000000
     H  253   0.000003   0.000000   0.000000   0.000000   0.000000   0.000000
     H  254   0.001792   0.000081   0.000007   0.000071   0.000016   0.000001
     H  255   0.000003   0.000001   0.000000   0.000000   0.000000   0.000000
     H  256   0.000000   0.000000   0.000000   0.000000   0.000000   0.000000
     H  257   0.000000   0.000000   0.000000   0.000000   0.000000   0.000000
     H  258   0.000000   0.000000   0.000000   0.000000   0.000000   0.000000
     H  259   0.000000   0.000000   0.000000   0.000000   0.000000   0.000000
     H  260   0.000000   0.000000   0.000000   0.000000   0.000000   0.000000
     H  261   0.000000   0.000000   0.000000   0.000000   0.000000   0.000000
     H  262   0.000000   0.000000   0.000000   0.000000   0.000000   0.000000
     H  263   0.000000   0.000000   0.000000   0.000000   0.000000   0.000000
     H  264   0.000000   0.000000   0.000000   0.000000   0.000000   0.000000
1


                  C  7       C  8       C  9       C 10       C 11       C 12
 ------------------------------------------------------------------------------
     C    7   3.936120
     C    8   0.000045   3.956972
     C    9   0.000965   1.427701   3.954608
     C   10   0.011234   0.004332   1.408627   3.960598
     C   11   0.000154   1.407162   0.004526   0.120786   3.945493
     C   12   0.000535   0.118517   0.006647   1.378744   0.004015   3.940501
     C   13   0.007484   0.004700   0.006512   0.988443   0.000129   0.007635
     C   14   0.981999   0.000154   0.008683   0.004663   0.003417   0.008020
     C   15   0.000013   0.000000   0.000001   0.000001   0.000000   0.000000
     C   16   0.000042   0.000000   0.000000   0.000002   0.000000   0.000000
     C   17   0.000015   0.000000   0.000002   0.000006   0.000000   0.000002
     C   18   0.000096   0.000001   0.000008   0.000014   0.000000   0.000003
     C   19   0.000120   0.000000   0.000009   0.000011   0.000002   0.000007
     C   20   0.000936   0.000003   0.000025   0.000030   0.000005   0.000014
     C   21   0.000002   0.000000   0.000000   0.000000   0.000000   0.000000
     C   22   0.000001   0.000000   0.000000   0.000000   0.000000   0.000000
     C   23   0.003914   0.000013   0.000186   0.000597   0.000109   0.000232
     C   24   0.012420   0.000002   0.000259   0.000392   0.000146   0.000281
     C   25   0.000000   0.000000   0.000000   0.000000   0.000000   0.000000
     C   26   0.000001   0.000000   0.000000   0.000000   0.000000   0.000000
     C   27   0.000000   0.000000   0.000000   0.000000   0.000000   0.000000
     C   28   0.000000   0.000000   0.000000   0.000000   0.000000   0.000000
     C   29   0.000000   0.000000   0.000000   0.000000   0.000000   0.000000
     C   30   0.000000   0.000000   0.000000   0.000000   0.000000   0.000000
     C   31   0.000005   0.000000   0.000000   0.000000   0.000000   0.000000
     C   32   0.000000   0.000000   0.000000   0.000000   0.000000   0.000000
     C   33   0.000000   0.000000   0.000000   0.000000   0.000000   0.000000
     C   34   0.000000   0.000000   0.000000   0.000000   0.000000   0.000000
     C   35   0.000000   0.000000   0.000000   0.000000   0.000000   0.000000
     C   36   0.000000   0.000000   0.000000   0.000000   0.000000   0.000000
     C   37   0.000000   0.000000   0.000000   0.000000   0.000000   0.000000
     C   38   0.000000   0.000000   0.000000   0.000000   0.000000   0.000000
     C   39   0.000319   0.000000   0.000002   0.000001   0.000001   0.000001
     C   40   0.000009   0.000000   0.000000   0.000000   0.000000   0.000000
     C   41   0.000008   0.000000   0.000000   0.000000   0.000000   0.000000
     C   42   0.001324   0.000000   0.000000   0.000001   0.000000   0.000000
     C   43   0.000031   0.000000   0.000000   0.000000   0.000000   0.000000
     C   44   0.000007   0.000000   0.000000   0.000000   0.000000   0.000000
     C   45   0.000000   0.000000   0.000000   0.000000   0.000000   0.000000
     C   46   0.000000   0.000000   0.000000   0.000000   0.000000   0.000000
     C   47   0.000000   0.000000   0.000000   0.000000   0.000000   0.000000
     C   48   0.000000   0.000000   0.000000   0.000000   0.000000   0.000000
     C   49   0.000000   0.000000   0.000000   0.000000   0.000000   0.000000
     C   50   0.000000   0.000000   0.000000   0.000000   0.000000   0.000000
     C   51   0.000000   0.000000   0.000000   0.000000   0.000000   0.000000
     C   52   0.000001   0.000000   0.000000   0.000000   0.000000   0.000000
1


                  C  7       C  8       C  9       C 10       C 11       C 12
 ------------------------------------------------------------------------------
     C   53   0.000000   0.000000   0.000000   0.000000   0.000000   0.000000
     C   54   0.000000   0.000000   0.000000   0.000000   0.000000   0.000000
     C   55   0.000000   0.000000   0.000000   0.000000   0.000000   0.000000
     C   56   0.000000   0.000000   0.000000   0.000000   0.000000   0.000000
     C   57   0.000000   0.000000   0.000000   0.000000   0.000000   0.000000
     C   58   0.000000   0.000000   0.000000   0.000000   0.000000   0.000000
     C   59   0.000000   0.000000   0.000000   0.000000   0.000000   0.000000
     C   60   0.000000   0.000000   0.000000   0.000000   0.000000   0.000000
     C   61   0.000000   0.000000   0.000000   0.000000   0.000000   0.000000
     C   62   0.000000   0.000000   0.000000   0.000000   0.000000   0.000000
     C   63   0.000000   0.000000   0.000000   0.000000   0.000000   0.000000
     C   64   0.000000   0.000000   0.000000   0.000000   0.000000   0.000000
     C   65   0.000000   0.000000   0.000000   0.000000   0.000000   0.000000
     C   66   0.000000   0.000000   0.000000   0.000000   0.000000   0.000000
     C   67   0.000000   0.000000   0.000000   0.000000   0.000000   0.000000
     C   68   0.000000   0.000012   0.000004   0.000000   0.000322   0.000006
     C   69   0.000000   0.000005   0.000001   0.000000   0.000131   0.000002
     C   70   0.000000   0.000000   0.000000   0.000000   0.000001   0.000000
     C   71   0.000000   0.000279   0.000095   0.000004   0.011828   0.000146
     C   72   0.000000   0.000004   0.000001   0.000000   0.000123   0.000002
     C   73   0.000000   0.000000   0.000000   0.000000   0.000004   0.000000
     C   74   0.000000   0.000000   0.000000   0.000000   0.000007   0.000000
     C   75   0.000000   0.000000   0.000000   0.000000   0.000000   0.000000
     C   76   0.000000   0.000000   0.000000   0.000000   0.000000   0.000001
     C   77   0.000000   0.000000   0.000000   0.000000   0.000000   0.000000
     C   78   0.000000   0.000000   0.000000   0.000000   0.000000   0.000001
     C   79   0.000000   0.000000   0.000000   0.000000   0.000000   0.000000
     C   80   0.000000   0.000000   0.000000   0.000000   0.000000   0.000000
     C   81   0.000000   0.000000   0.000000   0.000000   0.000000   0.000000
     C   82   0.000000   0.000000   0.000000   0.000000   0.000000   0.000000
     C   83   0.000000   0.000000   0.000000   0.000000   0.000000   0.000000
     C   84   0.000000   0.000000   0.000000   0.000000   0.000000   0.000000
     C   85   0.000000   0.000000   0.000000   0.000000   0.000000   0.000000
     C   86   0.000000   0.000000   0.000000   0.000000   0.000000   0.000000
     C   87   0.000000   0.000000   0.000000   0.000000   0.000000   0.000000
     C   88   0.000000   0.000000   0.000000   0.000000   0.000000   0.000000
     C   89   0.000000   0.000000   0.000000   0.000000   0.000000   0.000000
     C   90   0.000004   0.000000   0.000000   0.000000   0.000000   0.000000
     C   91   0.000000   0.000000   0.000000   0.000000   0.000000   0.000000
     C   92   0.000000   0.000000   0.000000   0.000000   0.000000   0.000000
     C   93   0.000000   0.000000   0.000000   0.000000   0.000000   0.000000
     C   94   0.000000   0.000000   0.000000   0.000000   0.000000   0.000000
     C   95   0.000000   0.000000   0.000000   0.000000   0.000000   0.000000
     C   96   0.000000   0.000000   0.000000   0.000000   0.000000   0.000000
     C   97   0.000000   0.000000   0.000000   0.000000   0.000000   0.000000
     C   98   0.000000   0.000000   0.000000   0.000000   0.000000   0.000000
     C   99   0.000000   0.000000   0.000000   0.000000   0.000000   0.000000
1


                  C  7       C  8       C  9       C 10       C 11       C 12
 ------------------------------------------------------------------------------
     C  100   0.000000   0.000000   0.000000   0.000000   0.000000   0.000000
     C  101   0.000000   0.000000   0.000000   0.000000   0.000000   0.000000
     C  102   0.000000   0.000000   0.000000   0.000000   0.000000   0.000000
     C  103   0.000000   0.000000   0.000000   0.000000   0.000000   0.000000
     C  104   0.000000   0.000000   0.000000   0.000000   0.000000   0.000000
     C  105   0.000000   0.000000   0.000000   0.000000   0.000000   0.000000
     C  106   0.000000   0.000000   0.000000   0.000000   0.000000   0.000000
     C  107   0.000000   0.000000   0.000000   0.000000   0.000000   0.000000
     C  108   0.000000   0.000000   0.000000   0.000000   0.000000   0.000000
     C  109   0.000001   0.000000   0.000000   0.000000   0.000000   0.000000
     C  110   0.000000   0.000000   0.000000   0.000000   0.000000   0.000000
     C  111   0.000000   0.000000   0.000000   0.000000   0.000000   0.000000
     C  112   0.000000   0.000000   0.000000   0.000000   0.000000   0.000000
     C  113   0.000000   0.000000   0.000000   0.000000   0.000000   0.000000
     C  114   0.000000   0.000000   0.000000   0.000000   0.000000   0.000000
     C  115   0.000000   0.000000   0.000000   0.000000   0.000000   0.000000
     C  116   0.000000   0.000000   0.000000   0.000000   0.000000   0.000000
     C  117   0.000000   0.000000   0.000000   0.000000   0.000000   0.000000
     C  118   0.000000   0.000000   0.000000   0.000000   0.000000   0.000000
     C  119   0.000000   0.000000   0.000000   0.000000   0.000000   0.000000
     C  120   0.000000   0.000000   0.000000   0.000000   0.000000   0.000000
     C  121   0.000000   0.000000   0.000000   0.000000   0.000000   0.000000
     C  122   0.000000   0.000000   0.000000   0.000000   0.000000   0.000000
     C  123   0.000000   0.000000   0.000000   0.000000   0.000000   0.000000
     C  124   0.000000   0.000000   0.000000   0.000000   0.000000   0.000000
     C  125   0.000000   0.000000   0.000000   0.000000   0.000000   0.000000
     C  126   0.000000   0.000000   0.000000   0.000000   0.000000   0.000000
     C  127   0.000000   0.000000   0.000000   0.000000   0.000000   0.000000
     C  128   0.000000   0.000000   0.000000   0.000000   0.000000   0.000000
     C  129   0.000000   0.000000   0.000000   0.000000   0.000000   0.000000
     C  130   0.000000   0.000000   0.000000   0.000000   0.000000   0.000000
     C  131   0.000000   0.000000   0.000000   0.000000   0.000000   0.000000
     C  132   0.000000   0.000000   0.000000   0.000000   0.000000   0.000000
     C  133   0.000000   0.000000   0.000000   0.000000   0.000000   0.000000
     C  134   0.000000   0.000000   0.000000   0.000000   0.000000   0.000000
     C  135   0.000021   0.000000   0.000000   0.000000   0.000000   0.000000
     C  136   0.000001   0.000000   0.000000   0.000000   0.000000   0.000000
     C  137   0.000002   0.000000   0.000000   0.000000   0.000000   0.000000
     C  138   0.000001   0.000000   0.000000   0.000000   0.000000   0.000000
     C  139   0.000000   0.000000   0.000000   0.000000   0.000000   0.000000
     C  140   0.000000   0.000000   0.000000   0.000000   0.000000   0.000000
     C  141   0.000000   0.000000   0.000000   0.000000   0.000000   0.000000
     C  142   0.000001   0.000000   0.000000   0.000000   0.000000   0.000000
     C  143   0.000001   0.000000   0.000000   0.000000   0.000000   0.000000
     C  144   0.000012   0.000000   0.000000   0.000000   0.000000   0.000000
     C  145   0.000001   0.000000   0.000000   0.000000   0.000000   0.000000
     C  146   0.000002   0.000000   0.000000   0.000000   0.000000   0.000000
1


                  C  7       C  8       C  9       C 10       C 11       C 12
 ------------------------------------------------------------------------------
     C  147   0.000024   0.000000   0.000001   0.000001   0.000000   0.000001
     C  148   0.000087   0.000000   0.000004   0.000005   0.000002   0.000004
     C  149   0.000147   0.000000   0.000004   0.000007   0.000003   0.000004
     C  150   0.000119   0.000000   0.000007   0.000008   0.000003   0.000005
     C  151   0.000145   0.000000   0.000007   0.000007   0.000003   0.000005
     C  152   0.000001   0.000000   0.000000   0.000000   0.000000   0.000000
     C  153   0.000005   0.000001   0.000016   0.000001   0.000000   0.000000
     C  154   0.001409   0.000000   0.000039   0.000047   0.000023   0.000039
     C  155   0.000949   0.000000   0.000027   0.000031   0.000017   0.000029
     C  156   0.000000   0.000000   0.000000   0.000000   0.000000   0.000000
     C  157   0.000000   0.000000   0.000000   0.000000   0.000000   0.000000
     C  158   0.000000   0.000000   0.000000   0.000000   0.000000   0.000000
     C  159   0.000000   0.000000   0.000000   0.000000   0.000000   0.000000
     C  160   0.000000   0.000000   0.000000   0.000000   0.000000   0.000000
     C  161   0.000000   0.000000   0.000000   0.000000   0.000000   0.000000
     C  162   0.000000   0.000000   0.000000   0.000000   0.000000   0.000000
     N  163   0.020419   0.000001   0.000021   0.000073   0.000006   0.000035
     N  164   0.000124   0.014518   0.105769   0.014753   1.428508   1.443384
     N  165   0.000000   0.000000   0.000000   0.000000   0.000000   0.000000
     N  166   0.000000   0.000000   0.000000   0.000000   0.000000   0.000000
     N  167   0.000052   0.000000   0.000000   0.000000   0.000000   0.000000
     N  168   0.000000   0.000000   0.000000   0.000000   0.000000   0.000000
     N  169   0.000000   0.000000   0.000000   0.000000   0.000000   0.000000
     N  170   0.000000   0.000000   0.000000   0.000000   0.000000   0.000000
     N  171   0.000000   0.000006   0.000002   0.000000   0.000130   0.000002
     N  172   0.000000   0.000000   0.000000   0.000000   0.000000   0.000000
     N  173   0.000000   0.000000   0.000000   0.000000   0.000000   0.000000
     N  174   0.000000   0.000000   0.000000   0.000000   0.000000   0.000000
     N  175   0.000000   0.000000   0.000000   0.000000   0.000000   0.000000
     N  176   0.000000   0.000000   0.000000   0.000000   0.000000   0.000000
     N  177   0.000000   0.000000   0.000000   0.000000   0.000000   0.000000
     N  178   0.000000   0.000000   0.000000   0.000000   0.000000   0.000000
     N  179   0.000001   0.000000   0.000000   0.000000   0.000000   0.000000
     N  180   0.000000   0.000000   0.000000   0.000000   0.000000   0.000000
     N  181   0.000078   0.000000   0.000004   0.000004   0.000002   0.000003
     N  182   0.000000   0.000000   0.000000   0.000000   0.000000   0.000000
     H  183   0.000168   0.000000   0.000001   0.000000   0.000000   0.000001
     H  184   0.000021   0.000000   0.000000   0.000000   0.000000   0.000000
     H  185   0.000308   0.005193   0.960443   0.005123   0.004912   0.004469
     H  186   0.000016   0.964724   0.004783   0.004961   0.004934   0.000086
     H  187   0.000001   0.009113   0.004548   0.000059   0.942732   0.008518
     H  188   0.010885   0.000327   0.003904   0.002877   0.000066   0.001252
     H  189   0.002728   0.000013   0.000787   0.000706   0.000018   0.000025
     H  190   0.000022   0.000077   0.004054   0.009364   0.008548   0.951063
     H  191   0.000000   0.000000   0.000000   0.000000   0.000000   0.000000
     H  192   0.000000   0.000000   0.000000   0.000000   0.000000   0.000000
     H  193   0.000000   0.000000   0.000000   0.000000   0.000000   0.000000
1


                  C  7       C  8       C  9       C 10       C 11       C 12
 ------------------------------------------------------------------------------
     H  194   0.000000   0.000000   0.000000   0.000000   0.000000   0.000000
     H  195   0.000000   0.000000   0.000000   0.000000   0.000000   0.000000
     H  196   0.000000   0.000000   0.000000   0.000000   0.000000   0.000000
     H  197   0.000000   0.000000   0.000000   0.000000   0.000000   0.000000
     H  198   0.000000   0.000000   0.000000   0.000000   0.000000   0.000000
     H  199   0.000000   0.000000   0.000000   0.000000   0.000000   0.000000
     H  200   0.000000   0.000000   0.000000   0.000000   0.000000   0.000000
     H  201   0.000000   0.000000   0.000000   0.000000   0.000000   0.000000
     H  202   0.000000   0.000000   0.000000   0.000000   0.000000   0.000000
     H  203   0.000001   0.000000   0.000000   0.000000   0.000000   0.000000
     H  204   0.000014   0.000000   0.000000   0.000000   0.000000   0.000000
     H  205   0.000000   0.000000   0.000000   0.000000   0.000000   0.000000
     H  206   0.000000   0.000000   0.000000   0.000000   0.000000   0.000000
     H  207   0.000000   0.000000   0.000000   0.000000   0.000000   0.000000
     H  208   0.000000   0.000000   0.000000   0.000000   0.000000   0.000000
     H  209   0.000000   0.000000   0.000000   0.000000   0.000000   0.000000
     H  210   0.000000   0.000000   0.000000   0.000000   0.000000   0.000000
     H  211   0.000000   0.000000   0.000000   0.000000   0.000000   0.000000
     H  212   0.000000   0.000000   0.000000   0.000000   0.000000   0.000000
     H  213   0.000000   0.000000   0.000000   0.000000   0.000000   0.000000
     H  214   0.000000   0.000000   0.000000   0.000000   0.000000   0.000000
     H  215   0.000000   0.000000   0.000000   0.000000   0.000000   0.000000
     H  216   0.000000   0.000000   0.000000   0.000000   0.000000   0.000000
     H  217   0.000000   0.000000   0.000000   0.000000   0.000000   0.000000
     H  218   0.950461   0.000001   0.000014   0.000604   0.000000   0.000082
     H  219   0.000000   0.000000   0.000000   0.000000   0.000006   0.000000
     H  220   0.000000   0.000028   0.000003   0.000000   0.000432   0.000006
     H  221   0.000000   0.000000   0.000000   0.000000   0.000000   0.000000
     H  222   0.000000   0.000000   0.000000   0.000000   0.000000   0.000000
     H  223   0.000000   0.000000   0.000000   0.000000   0.000000   0.000000
     H  224   0.000000   0.000000   0.000000   0.000000   0.000000   0.000000
     H  225   0.000000   0.000000   0.000000   0.000000   0.000000   0.000000
     H  226   0.000000   0.000000   0.000000   0.000000   0.000000   0.000000
     H  227   0.000004   0.000000   0.000000   0.000000   0.000000   0.000000
     H  228   0.000000   0.000000   0.000000   0.000000   0.000000   0.000000
     H  229   0.000000   0.000000   0.000000   0.000000   0.000000   0.000000
     H  230   0.000000   0.000000   0.000000   0.000000   0.000000   0.000000
     H  231   0.000000   0.000000   0.000000   0.000000   0.000000   0.000000
     H  232   0.000000   0.000000   0.000000   0.000000   0.000000   0.000000
     H  233   0.000000   0.000000   0.000000   0.000000   0.000000   0.000000
     H  234   0.000000   0.000000   0.000000   0.000000   0.000000   0.000000
     H  235   0.000000   0.000000   0.000000   0.000000   0.000000   0.000000
     H  236   0.000000   0.000000   0.000000   0.000000   0.000000   0.000000
     H  237   0.000000   0.000000   0.000000   0.000000   0.000000   0.000000
     H  238   0.000000   0.000000   0.000000   0.000000   0.000000   0.000000
     H  239   0.000000   0.000000   0.000000   0.000000   0.000000   0.000000
     H  240   0.000000   0.000000   0.000000   0.000000   0.000000   0.000000
1


                  C  7       C  8       C  9       C 10       C 11       C 12
 ------------------------------------------------------------------------------
     H  241   0.000000   0.000000   0.000000   0.000000   0.000000   0.000000
     H  242   0.000000   0.000000   0.000000   0.000000   0.000000   0.000000
     H  243   0.000000   0.000000   0.000000   0.000000   0.000000   0.000000
     H  244   0.000000   0.000000   0.000000   0.000000   0.000000   0.000000
     H  245   0.000000   0.000000   0.000000   0.000000   0.000000   0.000000
     H  246   0.000000   0.000000   0.000000   0.000000   0.000000   0.000000
     H  247   0.000000   0.000000   0.000000   0.000000   0.000000   0.000000
     H  248   0.000000   0.000000   0.000000   0.000000   0.000000   0.000000
     H  249   0.000000   0.000000   0.000000   0.000000   0.000000   0.000000
     H  250   0.000000   0.000000   0.000000   0.000000   0.000000   0.000000
     H  251   0.000000   0.000000   0.000000   0.000000   0.000000   0.000000
     H  252   0.000000   0.000000   0.000000   0.000000   0.000000   0.000000
     H  253   0.000000   0.000000   0.000000   0.000000   0.000000   0.000000
     H  254   0.000003   0.000000   0.000000   0.000000   0.000000   0.000000
     H  255   0.000000   0.000000   0.000000   0.000000   0.000000   0.000000
     H  256   0.000000   0.000000   0.000000   0.000000   0.000000   0.000000
     H  257   0.000000   0.000000   0.000000   0.000000   0.000000   0.000000
     H  258   0.000000   0.000000   0.000000   0.000000   0.000000   0.000000
     H  259   0.000000   0.000000   0.000000   0.000000   0.000000   0.000000
     H  260   0.000000   0.000000   0.000000   0.000000   0.000000   0.000000
     H  261   0.000000   0.000000   0.000000   0.000000   0.000000   0.000000
     H  262   0.000000   0.000000   0.000000   0.000000   0.000000   0.000000
     H  263   0.000000   0.000000   0.000000   0.000000   0.000000   0.000000
     H  264   0.000000   0.000000   0.000000   0.000000   0.000000   0.000000
1


                  C 13       C 14       C 15       C 16       C 17       C 18
 ------------------------------------------------------------------------------
     C   13   3.947888
     C   14   0.945674   3.948852
     C   15   0.000025   0.000256   3.923891
     C   16   0.000027   0.000678   1.342924   3.950210
     C   17   0.000288   0.000143   0.022536   1.385956   3.928015
     C   18   0.000483   0.006184   1.429313   0.013412   0.098223   3.913264
     C   19   0.000747   0.003238   0.102684   0.014034   1.394391   0.976037
     C   20   0.002222   0.006817   0.025058   0.107113   0.023179   1.312682
     C   21   0.000002   0.000004   0.007723   1.011288   0.007832   0.004946
     C   22   0.000000   0.000005   0.003740   0.007657   0.004898   0.000151
     C   23   0.004420   0.968792   0.000629   0.002315   0.000795   0.023471
     C   24   0.011516   0.005704   0.000485   0.012194   0.000503   0.024938
     C   25   0.000000   0.000000   0.000081   0.000134   0.000183   0.000017
     C   26   0.000000   0.000010   0.002071   0.000261   0.001822   0.000077
     C   27   0.000000   0.000001   0.001021   0.000882   0.000340   0.000146
     C   28   0.000000   0.000003   0.000403   0.000053   0.000479   0.000025
     C   29   0.000000   0.000001   0.000148   0.000046   0.000213   0.000018
     C   30   0.000000   0.000000   0.000043   0.003846   0.000199   0.000047
     C   31   0.000003   0.000083   0.022950   0.006213   0.023967   0.000537
     C   32   0.000000   0.000000   0.000000   0.000001   0.000000   0.000000
     C   33   0.000000   0.000000   0.000007   0.000003   0.000007   0.000000
     C   34   0.000000   0.000000   0.000007   0.000015   0.000011   0.000000
     C   35   0.000000   0.000000   0.000003   0.000001   0.000003   0.000000
     C   36   0.000000   0.000000   0.000006   0.000006   0.000007   0.000000
     C   37   0.000000   0.000001   0.000297   0.000025   0.000359   0.000006
     C   38   0.000000   0.000000   0.000030   0.000035   0.000471   0.000008
     C   39   0.000080   0.000025   0.000000   0.000000   0.000000   0.000000
     C   40   0.000003   0.000001   0.000000   0.000000   0.000000   0.000000
     C   41   0.000002   0.000001   0.000000   0.000000   0.000000   0.000000
     C   42   0.000021   0.000037   0.000000   0.000000   0.000000   0.000000
     C   43   0.000001   0.000001   0.000000   0.000000   0.000001   0.000000
     C   44   0.000000   0.000000   0.000002   0.000000   0.000004   0.000000
     C   45   0.000000   0.000000   0.000006   0.000001   0.000016   0.000000
     C   46   0.000000   0.000000   0.000000   0.000000   0.000000   0.000000
     C   47   0.000000   0.000000   0.000000   0.000000   0.000000   0.000000
     C   48   0.000000   0.000000   0.000000   0.000000   0.000000   0.000000
     C   49   0.000000   0.000000   0.000000   0.000000   0.000000   0.000000
     C   50   0.000000   0.000000   0.000000   0.000000   0.000000   0.000000
     C   51   0.000000   0.000000   0.000000   0.000000   0.000000   0.000000
     C   52   0.000000   0.000000   0.000001   0.000001   0.000001   0.000000
     C   53   0.000000   0.000000   0.000000   0.000000   0.000000   0.000000
     C   54   0.000000   0.000000   0.000000   0.000000   0.000000   0.000000
     C   55   0.000000   0.000000   0.000000   0.000000   0.000000   0.000000
     C   56   0.000000   0.000000   0.000000   0.000000   0.000000   0.000000
     C   57   0.000000   0.000000   0.000000   0.000000   0.000000   0.000000
     C   58   0.000000   0.000000   0.000000   0.000000   0.000000   0.000000
1


                  C 13       C 14       C 15       C 16       C 17       C 18
 ------------------------------------------------------------------------------
     C   59   0.000000   0.000000   0.000000   0.000000   0.000000   0.000000
     C   60   0.000000   0.000000   0.000000   0.000000   0.000000   0.000000
     C   61   0.000000   0.000000   0.000000   0.000000   0.000000   0.000000
     C   62   0.000000   0.000000   0.000000   0.000000   0.000000   0.000000
     C   63   0.000000   0.000000   0.000000   0.000000   0.000000   0.000000
     C   64   0.000000   0.000000   0.000000   0.000000   0.000000   0.000000
     C   65   0.000000   0.000000   0.000000   0.000000   0.000000   0.000000
     C   66   0.000000   0.000000   0.000000   0.000000   0.000000   0.000000
     C   67   0.000000   0.000000   0.000000   0.000000   0.000000   0.000000
     C   68   0.000000   0.000000   0.000000   0.000000   0.000000   0.000000
     C   69   0.000000   0.000000   0.000000   0.000000   0.000000   0.000000
     C   70   0.000000   0.000000   0.000000   0.000000   0.000000   0.000000
     C   71   0.000003   0.000000   0.000000   0.000000   0.000000   0.000000
     C   72   0.000000   0.000000   0.000000   0.000000   0.000000   0.000000
     C   73   0.000000   0.000000   0.000000   0.000000   0.000000   0.000000
     C   74   0.000000   0.000000   0.000000   0.000000   0.000000   0.000000
     C   75   0.000000   0.000000   0.000000   0.000000   0.000000   0.000000
     C   76   0.000000   0.000000   0.000000   0.000000   0.000000   0.000000
     C   77   0.000000   0.000000   0.000000   0.000000   0.000000   0.000000
     C   78   0.000000   0.000000   0.000000   0.000000   0.000000   0.000000
     C   79   0.000000   0.000000   0.000000   0.000000   0.000000   0.000000
     C   80   0.000000   0.000000   0.000000   0.000001   0.000000   0.000001
     C   81   0.000000   0.000001   0.000001   0.000000   0.000000   0.000001
     C   82   0.000000   0.000000   0.000001   0.000004   0.000000   0.000000
     C   83   0.000000   0.000000   0.000002   0.000035   0.000004   0.000001
     C   84   0.000000   0.000000   0.000002   0.000001   0.000000   0.000000
     C   85   0.000000   0.000000   0.000000   0.000002   0.000000   0.000000
     C   86   0.000000   0.000000   0.000002   0.000001   0.000000   0.000000
     C   87   0.000000   0.000000   0.000000   0.000001   0.000000   0.000001
     C   88   0.000000   0.000000   0.000000   0.000001   0.000001   0.000000
     C   89   0.000000   0.000000   0.000076   0.001441   0.000148   0.000016
     C   90   0.000007   0.000002   0.000002   0.000011   0.000000   0.000019
     C   91   0.000001   0.000008   0.000174   0.000007   0.000002   0.000011
     C   92   0.000000   0.000000   0.000000   0.000000   0.000000   0.000000
     C   93   0.000000   0.000000   0.000000   0.000000   0.000000   0.000000
     C   94   0.000000   0.000000   0.000000   0.000000   0.000000   0.000000
     C   95   0.000000   0.000000   0.000000   0.000000   0.000000   0.000000
     C   96   0.000000   0.000000   0.000000   0.000000   0.000000   0.000000
     C   97   0.000000   0.000000   0.000000   0.000005   0.000000   0.000000
     C   98   0.000000   0.000000   0.000001   0.000022   0.000002   0.000000
     C   99   0.000000   0.000000   0.000001   0.000000   0.000000   0.000000
     C  100   0.000000   0.000000   0.000000   0.000000   0.000000   0.000000
     C  101   0.000000   0.000000   0.000000   0.000000   0.000000   0.000000
     C  102   0.000000   0.000000   0.000000   0.000000   0.000000   0.000000
     C  103   0.000000   0.000000   0.000000   0.000000   0.000000   0.000000
     C  104   0.000000   0.000000   0.000000   0.000000   0.000000   0.000000
     C  105   0.000000   0.000000   0.000000   0.000000   0.000000   0.000000
1


                  C 13       C 14       C 15       C 16       C 17       C 18
 ------------------------------------------------------------------------------
     C  106   0.000000   0.000000   0.000012   0.000006   0.000005   0.000004
     C  107   0.000000   0.000000   0.000008   0.000004   0.000008   0.000003
     C  108   0.000000   0.000000   0.000001   0.000000   0.000000   0.000000
     C  109   0.000000   0.000000   0.000672   0.000137   0.000027   0.000208
     C  110   0.000000   0.000000   0.000010   0.000003   0.000004   0.000004
     C  111   0.000000   0.000000   0.000001   0.000000   0.000000   0.000000
     C  112   0.000000   0.000000   0.000000   0.000000   0.000000   0.000000
     C  113   0.000000   0.000000   0.000000   0.000000   0.000000   0.000000
     C  114   0.000000   0.000000   0.000000   0.000000   0.000000   0.000000
     C  115   0.000000   0.000000   0.000000   0.000000   0.000000   0.000000
     C  116   0.000000   0.000000   0.000000   0.000000   0.000000   0.000000
     C  117   0.000000   0.000000   0.000000   0.000000   0.000000   0.000000
     C  118   0.000000   0.000000   0.000000   0.000000   0.000000   0.000000
     C  119   0.000000   0.000000   0.000000   0.000000   0.000000   0.000000
     C  120   0.000000   0.000000   0.000000   0.000008   0.000001   0.000000
     C  121   0.000000   0.000000   0.000000   0.000001   0.000000   0.000000
     C  122   0.000000   0.000000   0.000000   0.000001   0.000000   0.000000
     C  123   0.000000   0.000000   0.000000   0.000001   0.000000   0.000000
     C  124   0.000000   0.000000   0.000000   0.000000   0.000000   0.000000
     C  125   0.000000   0.000000   0.000000   0.000000   0.000000   0.000000
     C  126   0.000000   0.000000   0.000000   0.000000   0.000000   0.000000
     C  127   0.000000   0.000000   0.000000   0.000000   0.000000   0.000000
     C  128   0.000000   0.000000   0.000000   0.000000   0.000000   0.000000
     C  129   0.000000   0.000000   0.000000   0.000000   0.000000   0.000000
     C  130   0.000000   0.000000   0.000000   0.000000   0.000000   0.000000
     C  131   0.000000   0.000000   0.000000   0.000000   0.000000   0.000000
     C  132   0.000000   0.000000   0.000000   0.000000   0.000000   0.000000
     C  133   0.000000   0.000000   0.000000   0.000000   0.000000   0.000000
     C  134   0.000000   0.000000   0.000000   0.000000   0.000000   0.000000
     C  135   0.000000   0.000000   0.000000   0.000002   0.000000   0.000000
     C  136   0.000000   0.000000   0.000000   0.000001   0.000001   0.000000
     C  137   0.000000   0.000000   0.000001   0.000017   0.000002   0.000000
     C  138   0.000000   0.000000   0.000001   0.000002   0.000001   0.000000
     C  139   0.000000   0.000000   0.000009   0.000029   0.000014   0.000001
     C  140   0.000000   0.000000   0.000167   0.000181   0.000075   0.000004
     C  141   0.000000   0.000001   0.001349   0.010430   0.000965   0.000108
     C  142   0.000000   0.000004   0.000000   0.000000   0.000000   0.000001
     C  143   0.000000   0.000002   0.000000   0.000001   0.000000   0.000001
     C  144   0.000003   0.000092   0.000000   0.000007   0.000000   0.000012
     C  145   0.000000   0.000002   0.000000   0.000000   0.000000   0.000000
     C  146   0.000001   0.000013   0.000001   0.000001   0.000000   0.000001
     C  147   0.000018   0.000328   0.000010   0.000010   0.000004   0.000020
     C  148   0.000130   0.000057   0.000012   0.000233   0.000005   0.000353
     C  149   0.000107   0.000271   0.000004   0.000213   0.000004   0.000324
     C  150   0.000118   0.000797   0.000011   0.000128   0.000008   0.000214
     C  151   0.000142   0.000273   0.000005   0.000234   0.000004   0.000357
     C  152   0.000001   0.000025   0.000000   0.000001   0.000000   0.000001
1


                  C 13       C 14       C 15       C 16       C 17       C 18
 ------------------------------------------------------------------------------
     C  153   0.000000   0.000113   0.000000   0.000001   0.000000   0.000002
     C  154   0.001279   0.006151   0.000039   0.002046   0.000063   0.003562
     C  155   0.001066   0.007711   0.000027   0.001143   0.000029   0.002205
     C  156   0.000000   0.000001   0.000000   0.000000   0.000000   0.000000
     C  157   0.000000   0.000000   0.000000   0.000000   0.000000   0.000000
     C  158   0.000000   0.000000   0.000000   0.000000   0.000000   0.000000
     C  159   0.000000   0.000002   0.000000   0.000000   0.000000   0.000000
     C  160   0.000000   0.000000   0.000000   0.000000   0.000000   0.000000
     C  161   0.000000   0.000000   0.000000   0.000000   0.000000   0.000000
     C  162   0.000000   0.000000   0.000000   0.000000   0.000000   0.000000
     N  163   0.002543   0.000301   0.000000   0.000000   0.000001   0.000006
     N  164   0.005365   0.000279   0.000000   0.000000   0.000000   0.000000
     N  165   0.000000   0.000001   0.000116   0.000035   0.000120   0.000012
     N  166   0.000000   0.000000   0.000000   0.000001   0.000001   0.000000
     N  167   0.000001   0.000002   0.000000   0.000000   0.000000   0.000000
     N  168   0.000000   0.000000   0.000000   0.000000   0.000000   0.000000
     N  169   0.000000   0.000000   0.000000   0.000000   0.000000   0.000000
     N  170   0.000000   0.000000   0.000000   0.000000   0.000000   0.000000
     N  171   0.000000   0.000000   0.000000   0.000000   0.000000   0.000000
     N  172   0.000000   0.000000   0.000000   0.000000   0.000000   0.000000
     N  173   0.000000   0.000000   0.000000   0.000000   0.000000   0.000000
     N  174   0.000000   0.000000   0.000000   0.000000   0.000000   0.000000
     N  175   0.000000   0.000000   0.000011   0.000005   0.000001   0.000004
     N  176   0.000000   0.000000   0.000000   0.000000   0.000000   0.000000
     N  177   0.000000   0.000000   0.000000   0.000000   0.000000   0.000000
     N  178   0.000000   0.000000   0.000000   0.000000   0.000000   0.000000
     N  179   0.000000   0.000000   0.000006   0.000020   0.000002   0.000000
     N  180   0.000000   0.000002   0.000000   0.000000   0.000000   0.000000
     N  181   0.000071   0.000022   0.000003   0.000140   0.000002   0.000198
     N  182   0.000000   0.000001   0.000000   0.000000   0.000000   0.000000
     H  183   0.000055   0.000014   0.000000   0.000000   0.000000   0.000000
     H  184   0.000000   0.000003   0.000000   0.000000   0.000000   0.000000
     H  185   0.001744   0.000134   0.000000   0.000000   0.000000   0.000000
     H  186   0.000364   0.000001   0.000000   0.000000   0.000000   0.000000
     H  187   0.000128   0.000005   0.000000   0.000000   0.000000   0.000000
     H  188   0.956631   0.003395   0.000003   0.000004   0.000015   0.000029
     H  189   0.002964   0.958352   0.000021   0.000041   0.000007   0.000644
     H  190   0.001030   0.000004   0.000000   0.000000   0.000000   0.000000
     H  191   0.000009   0.000005   0.952925   0.008054   0.003549   0.005490
     H  192   0.000000   0.000000   0.000073   0.000174   0.000049   0.000002
     H  193   0.000002   0.000002   0.003814   0.007735   0.955767   0.008094
     H  194   0.000000   0.000000   0.000029   0.000003   0.000063   0.000001
     H  195   0.000000   0.000000   0.000357   0.006081   0.000113   0.000063
     H  196   0.000000   0.000000   0.000715   0.002276   0.000005   0.000011
     H  197   0.000000   0.000000   0.000000   0.000000   0.000000   0.000000
     H  198   0.000000   0.000000   0.000000   0.000000   0.000000   0.000000
     H  199   0.000000   0.000000   0.000000   0.000000   0.000000   0.000000
1


                  C 13       C 14       C 15       C 16       C 17       C 18
 ------------------------------------------------------------------------------
     H  200   0.000000   0.000000   0.000003   0.000001   0.000015   0.000001
     H  201   0.000000   0.000000   0.000000   0.000000   0.000000   0.000000
     H  202   0.000000   0.000000   0.000000   0.000000   0.000000   0.000000
     H  203   0.000000   0.000000   0.000000   0.000000   0.000000   0.000000
     H  204   0.000001   0.000002   0.000000   0.000000   0.000000   0.000000
     H  205   0.000000   0.000000   0.000000   0.000000   0.000003   0.000000
     H  206   0.000000   0.000000   0.000000   0.000000   0.000000   0.000000
     H  207   0.000000   0.000000   0.000000   0.000000   0.000000   0.000000
     H  208   0.000000   0.000000   0.000000   0.000000   0.000000   0.000000
     H  209   0.000000   0.000000   0.000000   0.000000   0.000000   0.000000
     H  210   0.000000   0.000000   0.000000   0.000000   0.000000   0.000000
     H  211   0.000000   0.000000   0.000000   0.000000   0.000000   0.000000
     H  212   0.000000   0.000000   0.000000   0.000000   0.000000   0.000000
     H  213   0.000000   0.000000   0.000000   0.000000   0.000000   0.000000
     H  214   0.000000   0.000000   0.000000   0.000000   0.000000   0.000000
     H  215   0.000000   0.000000   0.000000   0.000000   0.000000   0.000000
     H  216   0.000000   0.000000   0.000000   0.000000   0.000000   0.000000
     H  217   0.000000   0.000000   0.000000   0.000000   0.000000   0.000000
     H  218   0.007544   0.010311   0.000000   0.000002   0.000001   0.000003
     H  219   0.000000   0.000000   0.000000   0.000000   0.000000   0.000000
     H  220   0.000000   0.000000   0.000000   0.000000   0.000000   0.000000
     H  221   0.000000   0.000000   0.000000   0.000000   0.000000   0.000000
     H  222   0.000000   0.000000   0.000000   0.000000   0.000000   0.000000
     H  223   0.000000   0.000000   0.000000   0.000000   0.000000   0.000000
     H  224   0.000000   0.000000   0.000000   0.000000   0.000000   0.000000
     H  225   0.000000   0.000000   0.000000   0.000000   0.000000   0.000000
     H  226   0.000000   0.000000   0.000000   0.000000   0.000000   0.000000
     H  227   0.000006   0.000001   0.000029   0.000016   0.000000   0.000024
     H  228   0.000000   0.000000   0.000000   0.000000   0.000000   0.000000
     H  229   0.000000   0.000000   0.000000   0.000000   0.000000   0.000000
     H  230   0.000000   0.000000   0.000000   0.000000   0.000000   0.000000
     H  231   0.000000   0.000000   0.000000   0.000000   0.000000   0.000000
     H  232   0.000000   0.000000   0.000000   0.000000   0.000000   0.000000
     H  233   0.000000   0.000000   0.000000   0.000000   0.000000   0.000000
     H  234   0.000000   0.000000   0.000000   0.000000   0.000000   0.000000
     H  235   0.000000   0.000000   0.000000   0.000000   0.000000   0.000000
     H  236   0.000000   0.000000   0.000000   0.000000   0.000000   0.000000
     H  237   0.000000   0.000000   0.000633   0.000016   0.000004   0.000206
     H  238   0.000000   0.000000   0.000000   0.000000   0.000000   0.000000
     H  239   0.000000   0.000000   0.000000   0.000000   0.000000   0.000000
     H  240   0.000000   0.000000   0.000000   0.000000   0.000000   0.000000
     H  241   0.000000   0.000000   0.000000   0.000000   0.000000   0.000000
     H  242   0.000000   0.000000   0.000000   0.000000   0.000000   0.000000
     H  243   0.000000   0.000000   0.000000   0.000000   0.000000   0.000000
     H  244   0.000000   0.000000   0.000000   0.000000   0.000000   0.000000
     H  245   0.000000   0.000000   0.000000   0.000000   0.000000   0.000000
     H  246   0.000000   0.000000   0.000000   0.000000   0.000000   0.000000
1


                  C 13       C 14       C 15       C 16       C 17       C 18
 ------------------------------------------------------------------------------
     H  247   0.000000   0.000000   0.000000   0.000000   0.000000   0.000000
     H  248   0.000000   0.000000   0.000000   0.000000   0.000000   0.000000
     H  249   0.000000   0.000000   0.000000   0.000000   0.000000   0.000000
     H  250   0.000000   0.000000   0.000000   0.000000   0.000000   0.000000
     H  251   0.000000   0.000000   0.000000   0.000000   0.000000   0.000000
     H  252   0.000000   0.000000   0.000000   0.000000   0.000000   0.000000
     H  253   0.000000   0.000000   0.000000   0.000002   0.000000   0.000000
     H  254   0.000000   0.000000   0.000000   0.000000   0.000000   0.000000
     H  255   0.000000   0.000000   0.000000   0.000001   0.000000   0.000000
     H  256   0.000000   0.000000   0.000071   0.000048   0.000047   0.000003
     H  257   0.000000   0.000000   0.000000   0.000000   0.000000   0.000000
     H  258   0.000000   0.000000   0.000000   0.000000   0.000000   0.000000
     H  259   0.000000   0.000001   0.000000   0.000000   0.000000   0.000000
     H  260   0.000000   0.000000   0.000000   0.000000   0.000000   0.000000
     H  261   0.000000   0.000000   0.000000   0.000000   0.000000   0.000000
     H  262   0.000000   0.000000   0.000000   0.000000   0.000000   0.000000
     H  263   0.000000   0.000000   0.000000   0.000000   0.000000   0.000000
     H  264   0.000000   0.000000   0.000000   0.000000   0.000000   0.000000
1


                  C 19       C 20       C 21       C 22       C 23       C 24
 ------------------------------------------------------------------------------
     C   19   3.918000
     C   20   1.343580   3.910304
     C   21   0.005060   0.001412   3.962272
     C   22   0.000242   0.001094   0.992061   3.950677
     C   23   0.023754   1.041214   0.000245   0.000025   3.937267
     C   24   0.028758   0.011199   0.000010   0.000159   1.713399   3.954625
     C   25   0.000005   0.000044   0.001340   0.000077   0.000001   0.000007
     C   26   0.000042   0.000957   0.043353   0.000174   0.000015   0.000141
     C   27   0.000047   0.000137   0.001400   0.000077   0.000001   0.000018
     C   28   0.000006   0.000266   0.010135   0.000028   0.000006   0.000043
     C   29   0.000004   0.000102   0.006334   0.000016   0.000002   0.000016
     C   30   0.000120   0.000019   0.005073   0.006471   0.000007   0.000001
     C   31   0.000369   0.009105   1.820164   0.007218   0.000150   0.001226
     C   32   0.000000   0.000000   0.000008   0.000000   0.000000   0.000000
     C   33   0.000000   0.000003   0.000137   0.000005   0.000000   0.000001
     C   34   0.000002   0.000003   0.000200   0.000014   0.000000   0.000000
     C   35   0.000000   0.000002   0.000062   0.000003   0.000000   0.000000
     C   36   0.000000   0.000003   0.000133   0.000007   0.000000   0.000001
     C   37   0.000001   0.000159   0.008186   0.000268   0.000003   0.000023
     C   38   0.000011   0.000018   0.000993   0.000169   0.000000   0.000003
     C   39   0.000000   0.000000   0.000003   0.000000   0.000001   0.000000
     C   40   0.000000   0.000000   0.000001   0.000000   0.000000   0.000000
     C   41   0.000000   0.000000   0.000003   0.000000   0.000000   0.000000
     C   42   0.000000   0.000000   0.000001   0.000000   0.000000   0.000001
     C   43   0.000000   0.000000   0.000007   0.000001   0.000000   0.000000
     C   44   0.000000   0.000001   0.000035   0.000003   0.000000   0.000000
     C   45   0.000000   0.000004   0.000130   0.000003   0.000000   0.000001
     C   46   0.000000   0.000000   0.000000   0.000000   0.000000   0.000000
     C   47   0.000000   0.000000   0.000000   0.000000   0.000000   0.000000
     C   48   0.000000   0.000000   0.000000   0.000000   0.000000   0.000000
     C   49   0.000000   0.000000   0.000000   0.000000   0.000000   0.000000
     C   50   0.000000   0.000000   0.000000   0.000000   0.000000   0.000000
     C   51   0.000000   0.000000   0.000000   0.000000   0.000000   0.000000
     C   52   0.000000   0.000001   0.000029   0.000007   0.000000   0.000000
     C   53   0.000000   0.000000   0.000000   0.000000   0.000000   0.000000
     C   54   0.000000   0.000000   0.000000   0.000000   0.000000   0.000000
     C   55   0.000000   0.000000   0.000001   0.000000   0.000000   0.000000
     C   56   0.000000   0.000000   0.000000   0.000000   0.000000   0.000000
     C   57   0.000000   0.000000   0.000000   0.000000   0.000000   0.000000
     C   58   0.000000   0.000000   0.000000   0.000000   0.000000   0.000000
     C   59   0.000000   0.000000   0.000000   0.000000   0.000000   0.000000
     C   60   0.000000   0.000000   0.000000   0.000000   0.000000   0.000000
     C   61   0.000000   0.000000   0.000000   0.000000   0.000000   0.000000
     C   62   0.000000   0.000000   0.000000   0.000000   0.000000   0.000000
     C   63   0.000000   0.000000   0.000000   0.000000   0.000000   0.000000
     C   64   0.000000   0.000000   0.000000   0.000000   0.000000   0.000000
1


                  C 19       C 20       C 21       C 22       C 23       C 24
 ------------------------------------------------------------------------------
     C   65   0.000000   0.000000   0.000000   0.000000   0.000000   0.000000
     C   66   0.000000   0.000000   0.000000   0.000000   0.000000   0.000000
     C   67   0.000000   0.000000   0.000000   0.000000   0.000000   0.000000
     C   68   0.000000   0.000000   0.000000   0.000000   0.000000   0.000000
     C   69   0.000000   0.000000   0.000000   0.000000   0.000000   0.000000
     C   70   0.000000   0.000000   0.000000   0.000000   0.000000   0.000000
     C   71   0.000000   0.000000   0.000000   0.000000   0.000000   0.000000
     C   72   0.000000   0.000000   0.000000   0.000000   0.000000   0.000000
     C   73   0.000000   0.000000   0.000000   0.000000   0.000001   0.000001
     C   74   0.000000   0.000000   0.000000   0.000003   0.000000   0.000001
     C   75   0.000000   0.000000   0.000000   0.000000   0.000000   0.000000
     C   76   0.000000   0.000000   0.000000   0.000000   0.000001   0.000000
     C   77   0.000000   0.000000   0.000000   0.000000   0.000000   0.000002
     C   78   0.000000   0.000000   0.000000   0.000000   0.000002   0.000001
     C   79   0.000000   0.000000   0.000000   0.000000   0.000001   0.000001
     C   80   0.000001   0.000000   0.000000   0.000000   0.000010   0.000007
     C   81   0.000001   0.000002   0.000000   0.000000   0.000007   0.000045
     C   82   0.000000   0.000000   0.000001   0.000175   0.000001   0.000000
     C   83   0.000001   0.000001   0.000002   0.001810   0.000002   0.000001
     C   84   0.000000   0.000000   0.000000   0.000049   0.000004   0.000002
     C   85   0.000000   0.000000   0.000000   0.000102   0.000004   0.000002
     C   86   0.000000   0.000000   0.000000   0.000042   0.000001   0.000001
     C   87   0.000001   0.000000   0.000000   0.000006   0.000009   0.000010
     C   88   0.000000   0.000000   0.000023   0.000246   0.000000   0.000000
     C   89   0.000028   0.000037   0.000093   0.084443   0.000002   0.000006
     C   90   0.000017   0.000009   0.000000   0.000001   0.000216   0.000160
     C   91   0.000003   0.000022   0.000000   0.000001   0.000040   0.000417
     C   92   0.000000   0.000000   0.000000   0.000005   0.000000   0.000000
     C   93   0.000000   0.000000   0.000000   0.000002   0.000000   0.000000
     C   94   0.000000   0.000000   0.000000   0.000005   0.000000   0.000000
     C   95   0.000000   0.000000   0.000000   0.000010   0.000000   0.000000
     C   96   0.000000   0.000000   0.000000   0.000002   0.000000   0.000000
     C   97   0.000000   0.000000   0.000002   0.000323   0.000000   0.000000
     C   98   0.000000   0.000001   0.000008   0.001313   0.000000   0.000000
     C   99   0.000000   0.000000   0.000000   0.000000   0.000000   0.000000
     C  100   0.000000   0.000000   0.000000   0.000001   0.000000   0.000000
     C  101   0.000000   0.000000   0.000000   0.000004   0.000000   0.000000
     C  102   0.000000   0.000000   0.000000   0.000000   0.000000   0.000000
     C  103   0.000000   0.000000   0.000000   0.000001   0.000000   0.000000
     C  104   0.000000   0.000000   0.000000   0.000013   0.000000   0.000000
     C  105   0.000000   0.000000   0.000000   0.000014   0.000000   0.000000
     C  106   0.000001   0.000003   0.000017   0.000001   0.000000   0.000000
     C  107   0.000001   0.000004   0.000217   0.000001   0.000000   0.000001
     C  108   0.000000   0.000000   0.000003   0.000000   0.000000   0.000000
     C  109   0.000023   0.000026   0.000244   0.000003   0.000000   0.000001
     C  110   0.000001   0.000002   0.000117   0.000001   0.000000   0.000000
     C  111   0.000000   0.000000   0.000001   0.000008   0.000000   0.000000
1


                  C 19       C 20       C 21       C 22       C 23       C 24
 ------------------------------------------------------------------------------
     C  112   0.000000   0.000000   0.000000   0.000006   0.000000   0.000000
     C  113   0.000000   0.000000   0.000000   0.000000   0.000000   0.000000
     C  114   0.000000   0.000000   0.000000   0.000000   0.000000   0.000000
     C  115   0.000000   0.000000   0.000000   0.000000   0.000000   0.000000
     C  116   0.000000   0.000000   0.000000   0.000000   0.000000   0.000000
     C  117   0.000000   0.000000   0.000000   0.000000   0.000000   0.000000
     C  118   0.000000   0.000000   0.000000   0.000000   0.000000   0.000000
     C  119   0.000000   0.000000   0.000002   0.000000   0.000000   0.000000
     C  120   0.000000   0.000000   0.000001   0.000368   0.000000   0.000000
     C  121   0.000000   0.000000   0.000001   0.000017   0.000000   0.000000
     C  122   0.000000   0.000000   0.000000   0.000006   0.000000   0.000000
     C  123   0.000000   0.000000   0.000001   0.000034   0.000000   0.000000
     C  124   0.000000   0.000000   0.000000   0.000005   0.000000   0.000000
     C  125   0.000000   0.000000   0.000000   0.000000   0.000000   0.000000
     C  126   0.000000   0.000000   0.000000   0.000000   0.000000   0.000000
     C  127   0.000000   0.000000   0.000000   0.000000   0.000000   0.000000
     C  128   0.000000   0.000000   0.000000   0.000000   0.000000   0.000000
     C  129   0.000000   0.000000   0.000000   0.000000   0.000000   0.000000
     C  130   0.000000   0.000000   0.000000   0.000000   0.000000   0.000000
     C  131   0.000000   0.000000   0.000000   0.000000   0.000000   0.000000
     C  132   0.000000   0.000000   0.000000   0.000000   0.000000   0.000000
     C  133   0.000000   0.000000   0.000002   0.000000   0.000000   0.000000
     C  134   0.000000   0.000000   0.000000   0.000000   0.000000   0.000000
     C  135   0.000000   0.000000   0.000006   0.000266   0.000000   0.000000
     C  136   0.000000   0.000000   0.000043   0.000285   0.000000   0.000000
     C  137   0.000000   0.000000   0.000008   0.001242   0.000000   0.000000
     C  138   0.000000   0.000000   0.000039   0.000342   0.000000   0.000000
     C  139   0.000001   0.000005   0.000756   0.006389   0.000000   0.000001
     C  140   0.000010   0.000023   0.006743   0.005156   0.000001   0.000004
     C  141   0.000184   0.000216   0.005548   1.860528   0.000012   0.000031
     C  142   0.000002   0.000004   0.000000   0.000000   0.000012   0.000139
     C  143   0.000001   0.000002   0.000000   0.000000   0.000016   0.000110
     C  144   0.000016   0.000055   0.000000   0.000000   0.000271   0.005627
     C  145   0.000001   0.000001   0.000000   0.000000   0.000009   0.000080
     C  146   0.000002   0.000009   0.000000   0.000000   0.000027   0.000689
     C  147   0.000066   0.000391   0.000001   0.000000   0.000738   0.016544
     C  148   0.000359   0.000198   0.000001   0.000003   0.004662   0.005522
     C  149   0.000352   0.000302   0.000000   0.000003   0.004538   0.010188
     C  150   0.000213   0.000216   0.000001   0.000002   0.004406   0.013004
     C  151   0.000376   0.000235   0.000000   0.000003   0.005237   0.006073
     C  152   0.000004   0.000014   0.000000   0.000000   0.000038   0.000443
     C  153   0.000004   0.000007   0.000000   0.000000   0.000053   0.000359
     C  154   0.004641   0.009979   0.000009   0.000028   0.065829   1.030634
     C  155   0.002208   0.005447   0.000007   0.000016   0.045923   1.036825
     C  156   0.000000   0.000000   0.000000   0.000000   0.000000   0.000014
     C  157   0.000000   0.000000   0.000000   0.000000   0.000000   0.000000
     C  158   0.000000   0.000000   0.000000   0.000000   0.000000   0.000001
1


                  C 19       C 20       C 21       C 22       C 23       C 24
 ------------------------------------------------------------------------------
     C  159   0.000000   0.000000   0.000000   0.000000   0.000005   0.000007
     C  160   0.000000   0.000000   0.000000   0.000000   0.000000   0.000000
     C  161   0.000000   0.000000   0.000000   0.000000   0.000000   0.000000
     C  162   0.000000   0.000000   0.000000   0.000000   0.000000   0.000000
     N  163   0.000001   0.000008   0.000000   0.000000   0.000323   0.000025
     N  164   0.000000   0.000001   0.000000   0.000000   0.000009   0.000014
     N  165   0.000003   0.000069   0.002162   0.000020   0.000001   0.000011
     N  166   0.000000   0.000000   0.000010   0.000001   0.000000   0.000000
     N  167   0.000000   0.000000   0.000001   0.000000   0.000000   0.000000
     N  168   0.000000   0.000000   0.000000   0.000000   0.000000   0.000000
     N  169   0.000000   0.000000   0.000000   0.000000   0.000000   0.000000
     N  170   0.000000   0.000000   0.000000   0.000000   0.000000   0.000000
     N  171   0.000000   0.000000   0.000000   0.000000   0.000000   0.000000
     N  172   0.000000   0.000000   0.000000   0.000000   0.000000   0.000000
     N  173   0.000000   0.000000   0.000000   0.000003   0.000000   0.000000
     N  174   0.000000   0.000000   0.000000   0.000000   0.000000   0.000000
     N  175   0.000001   0.000001   0.000012   0.000000   0.000000   0.000000
     N  176   0.000000   0.000000   0.000000   0.000000   0.000000   0.000000
     N  177   0.000000   0.000000   0.000000   0.000007   0.000000   0.000000
     N  178   0.000000   0.000000   0.000000   0.000000   0.000000   0.000000
     N  179   0.000000   0.000001   0.000008   0.001118   0.000000   0.000000
     N  180   0.000000   0.000002   0.000000   0.000000   0.000006   0.000118
     N  181   0.000199   0.000084   0.000000   0.000002   0.002464   0.000979
     N  182   0.000000   0.000000   0.000000   0.000000   0.000000   0.000004
     H  183   0.000000   0.000000   0.000000   0.000000   0.000001   0.000000
     H  184   0.000000   0.000000   0.000000   0.000000   0.000001   0.000000
     H  185   0.000000   0.000001   0.000000   0.000000   0.000003   0.000003
     H  186   0.000000   0.000000   0.000000   0.000000   0.000000   0.000000
     H  187   0.000000   0.000000   0.000000   0.000000   0.000000   0.000000
     H  188   0.001973   0.000833   0.000000   0.000000   0.000549   0.000024
     H  189   0.000095   0.004066   0.000002   0.000000   0.003162   0.001197
     H  190   0.000000   0.000000   0.000000   0.000000   0.000001   0.000000
     H  191   0.008268   0.000096   0.000547   0.000800   0.000188   0.000003
     H  192   0.000013   0.000005   0.006163   0.953196   0.000000   0.000001
     H  193   0.005491   0.000100   0.000526   0.000000   0.000169   0.000006
     H  194   0.000001   0.000017   0.000564   0.000003   0.000000   0.000003
     H  195   0.000053   0.000054   0.004533   0.002700   0.000005   0.000005
     H  196   0.000012   0.000000   0.002361   0.000012   0.000000   0.000000
     H  197   0.000000   0.000000   0.000005   0.000000   0.000000   0.000000
     H  198   0.000000   0.000000   0.000000   0.000000   0.000000   0.000000
     H  199   0.000000   0.000000   0.000001   0.000000   0.000000   0.000000
     H  200   0.000002   0.000002   0.000083   0.000002   0.000000   0.000000
     H  201   0.000000   0.000000   0.000001   0.000000   0.000000   0.000000
     H  202   0.000000   0.000000   0.000000   0.000000   0.000000   0.000000
     H  203   0.000000   0.000000   0.000000   0.000000   0.000000   0.000000
     H  204   0.000000   0.000000   0.000000   0.000000   0.000000   0.000000
     H  205   0.000000   0.000000   0.000006   0.000001   0.000000   0.000000
1


                  C 19       C 20       C 21       C 22       C 23       C 24
 ------------------------------------------------------------------------------
     H  206   0.000000   0.000000   0.000000   0.000000   0.000000   0.000000
     H  207   0.000000   0.000000   0.000000   0.000000   0.000000   0.000000
     H  208   0.000000   0.000000   0.000004   0.000000   0.000000   0.000000
     H  209   0.000000   0.000000   0.000000   0.000000   0.000000   0.000000
     H  210   0.000000   0.000000   0.000000   0.000000   0.000000   0.000000
     H  211   0.000000   0.000000   0.000000   0.000000   0.000000   0.000000
     H  212   0.000000   0.000000   0.000000   0.000000   0.000000   0.000000
     H  213   0.000000   0.000000   0.000000   0.000000   0.000000   0.000000
     H  214   0.000000   0.000000   0.000000   0.000000   0.000000   0.000000
     H  215   0.000000   0.000000   0.000000   0.000000   0.000000   0.000000
     H  216   0.000000   0.000000   0.000000   0.000000   0.000000   0.000000
     H  217   0.000000   0.000000   0.000000   0.000000   0.000000   0.000000
     H  218   0.000002   0.000054   0.000000   0.000000   0.000051   0.000368
     H  219   0.000000   0.000000   0.000000   0.000000   0.000000   0.000000
     H  220   0.000000   0.000000   0.000000   0.000000   0.000000   0.000000
     H  221   0.000000   0.000000   0.000000   0.000000   0.000000   0.000000
     H  222   0.000000   0.000000   0.000000   0.000000   0.000000   0.000002
     H  223   0.000000   0.000000   0.000000   0.000000   0.000000   0.000000
     H  224   0.000000   0.000000   0.000000   0.000008   0.000000   0.000000
     H  225   0.000000   0.000000   0.000000   0.000002   0.000000   0.000000
     H  226   0.000000   0.000000   0.000000   0.000003   0.000000   0.000000
     H  227   0.000022   0.000010   0.000000   0.000000   0.000209   0.000150
     H  228   0.000000   0.000000   0.000000   0.000000   0.000000   0.000000
     H  229   0.000000   0.000000   0.000000   0.000000   0.000000   0.000000
     H  230   0.000000   0.000000   0.000000   0.000000   0.000000   0.000000
     H  231   0.000000   0.000000   0.000000   0.000000   0.000000   0.000000
     H  232   0.000000   0.000000   0.000000   0.000000   0.000000   0.000000
     H  233   0.000000   0.000000   0.000000   0.000000   0.000000   0.000000
     H  234   0.000000   0.000000   0.000000   0.000000   0.000000   0.000000
     H  235   0.000000   0.000000   0.000000   0.000000   0.000000   0.000000
     H  236   0.000000   0.000000   0.000000   0.000000   0.000000   0.000000
     H  237   0.000003   0.000002   0.000006   0.000000   0.000000   0.000000
     H  238   0.000000   0.000000   0.000003   0.000001   0.000000   0.000000
     H  239   0.000000   0.000000   0.000000   0.000000   0.000000   0.000000
     H  240   0.000000   0.000000   0.000000   0.000000   0.000000   0.000000
     H  241   0.000000   0.000000   0.000000   0.000000   0.000000   0.000000
     H  242   0.000000   0.000000   0.000000   0.000000   0.000000   0.000000
     H  243   0.000000   0.000000   0.000000   0.000000   0.000000   0.000000
     H  244   0.000000   0.000000   0.000000   0.000000   0.000000   0.000000
     H  245   0.000000   0.000000   0.000000   0.000006   0.000000   0.000000
     H  246   0.000000   0.000000   0.000000   0.000000   0.000000   0.000000
     H  247   0.000000   0.000000   0.000000   0.000000   0.000000   0.000000
     H  248   0.000000   0.000000   0.000000   0.000000   0.000000   0.000000
     H  249   0.000000   0.000000   0.000000   0.000000   0.000000   0.000000
     H  250   0.000000   0.000000   0.000000   0.000000   0.000000   0.000000
     H  251   0.000000   0.000000   0.000000   0.000000   0.000000   0.000000
     H  252   0.000000   0.000000   0.000000   0.000000   0.000000   0.000000
1


                  C 19       C 20       C 21       C 22       C 23       C 24
 ------------------------------------------------------------------------------
     H  253   0.000000   0.000000   0.000008   0.000078   0.000000   0.000000
     H  254   0.000000   0.000000   0.000001   0.000003   0.000000   0.000000
     H  255   0.000000   0.000000   0.000001   0.000053   0.000000   0.000000
     H  256   0.000004   0.000008   0.003045   0.004799   0.000000   0.000001
     H  257   0.000000   0.000000   0.000000   0.000000   0.000000   0.000004
     H  258   0.000000   0.000000   0.000000   0.000000   0.000001   0.000003
     H  259   0.000000   0.000000   0.000000   0.000000   0.000000   0.000004
     H  260   0.000000   0.000000   0.000000   0.000000   0.000000   0.000000
     H  261   0.000000   0.000000   0.000000   0.000000   0.000000   0.000000
     H  262   0.000000   0.000000   0.000000   0.000000   0.000000   0.000000
     H  263   0.000000   0.000000   0.000000   0.000000   0.000000   0.000000
     H  264   0.000000   0.000000   0.000000   0.000000   0.000000   0.000000
1


                  C 25       C 26       C 27       C 28       C 29       C 30
 ------------------------------------------------------------------------------
     C   25   3.904903
     C   26   1.035333   3.957325
     C   27   0.011864   1.052167   3.947829
     C   28   1.742504   0.011869   0.070290   3.874799
     C   29   0.058184   0.006767   1.753782   0.008962   3.942794
     C   30   0.014721   1.696358   0.006757   0.083714   0.055647   3.958665
     C   31   0.006539   0.006416   0.004712   0.000669   0.000215   1.037224
     C   32   0.000027   0.000097   0.000001   0.000097   0.000016   0.000096
     C   33   0.001433   0.000886   0.000095   0.001873   0.000143   0.003931
     C   34   0.000254   0.009495   0.000109   0.001421   0.001048   0.008022
     C   35   0.000047   0.000267   0.000028   0.000080   0.000042   0.001599
     C   36   0.000088   0.000829   0.000058   0.000214   0.000109   0.004586
     C   37   0.003283   0.006990   0.005336   0.000127   0.000400   0.976153
     C   38   0.000338   0.013182   0.000567   0.001442   0.000759   0.006683
     C   39   0.000001   0.000005   0.000001   0.000002   0.000001   0.000031
     C   40   0.000000   0.000002   0.000000   0.000001   0.000000   0.000009
     C   41   0.000000   0.000005   0.000000   0.000002   0.000001   0.000026
     C   42   0.000000   0.000003   0.000002   0.000003   0.000004   0.000019
     C   43   0.000002   0.000020   0.000002   0.000007   0.000003   0.000118
     C   44   0.000007   0.000089   0.000003   0.000034   0.000014   0.000506
     C   45   0.000051   0.000419   0.000086   0.000100   0.000060   0.006512
     C   46   0.000017   0.000000   0.000000   0.000000   0.000000   0.000001
     C   47   0.000002   0.000000   0.000000   0.000000   0.000000   0.000000
     C   48   0.000000   0.000000   0.000000   0.000000   0.000000   0.000000
     C   49   0.000005   0.000000   0.000000   0.000000   0.000000   0.000000
     C   50   0.000000   0.000000   0.000000   0.000000   0.000000   0.000000
     C   51   0.000000   0.000007   0.000001   0.000000   0.000000   0.000020
     C   52   0.000029   0.000315   0.000028   0.000006   0.000005   0.000079
     C   53   0.000000   0.000001   0.000000   0.000000   0.000000   0.000000
     C   54   0.000000   0.000000   0.000000   0.000000   0.000000   0.000000
     C   55   0.000000   0.000009   0.000001   0.000000   0.000000   0.000004
     C   56   0.000000   0.000000   0.000000   0.000000   0.000000   0.000000
     C   57   0.000000   0.000000   0.000000   0.000000   0.000000   0.000000
     C   58   0.000000   0.000002   0.000000   0.000000   0.000000   0.000000
     C   59   0.000000   0.000001   0.000000   0.000000   0.000000   0.000001
     C   60   0.000000   0.000000   0.000000   0.000000   0.000000   0.000000
     C   61   0.000000   0.000000   0.000000   0.000000   0.000000   0.000000
     C   62   0.000000   0.000000   0.000000   0.000000   0.000000   0.000000
     C   63   0.000000   0.000000   0.000000   0.000000   0.000000   0.000000
     C   64   0.000000   0.000000   0.000000   0.000000   0.000000   0.000000
     C   65   0.000000   0.000000   0.000000   0.000000   0.000000   0.000000
     C   66   0.000000   0.000000   0.000000   0.000000   0.000000   0.000000
     C   67   0.000000   0.000000   0.000000   0.000000   0.000001   0.000000
     C   68   0.000000   0.000000   0.000000   0.000000   0.000000   0.000000
     C   69   0.000000   0.000000   0.000000   0.000000   0.000000   0.000000
     C   70   0.000000   0.000000   0.000000   0.000000   0.000000   0.000000
1


                  C 25       C 26       C 27       C 28       C 29       C 30
 ------------------------------------------------------------------------------
     C   71   0.000000   0.000000   0.000000   0.000000   0.000000   0.000000
     C   72   0.000000   0.000000   0.000000   0.000000   0.000000   0.000000
     C   73   0.000000   0.000000   0.000000   0.000000   0.000000   0.000000
     C   74   0.000000   0.000000   0.000000   0.000000   0.000000   0.000000
     C   75   0.000000   0.000000   0.000000   0.000000   0.000000   0.000000
     C   76   0.000000   0.000000   0.000000   0.000000   0.000000   0.000000
     C   77   0.000000   0.000000   0.000000   0.000000   0.000000   0.000000
     C   78   0.000000   0.000000   0.000000   0.000000   0.000000   0.000000
     C   79   0.000000   0.000000   0.000000   0.000000   0.000000   0.000000
     C   80   0.000000   0.000000   0.000000   0.000000   0.000000   0.000000
     C   81   0.000000   0.000000   0.000000   0.000000   0.000000   0.000000
     C   82   0.000000   0.000000   0.000000   0.000000   0.000000   0.000000
     C   83   0.000000   0.000002   0.000000   0.000001   0.000000   0.000002
     C   84   0.000000   0.000000   0.000000   0.000000   0.000000   0.000000
     C   85   0.000000   0.000000   0.000000   0.000000   0.000000   0.000000
     C   86   0.000000   0.000000   0.000000   0.000000   0.000000   0.000000
     C   87   0.000000   0.000000   0.000000   0.000000   0.000000   0.000000
     C   88   0.000000   0.000001   0.000000   0.000000   0.000000   0.000000
     C   89   0.000007   0.000081   0.000010   0.000026   0.000019   0.000098
     C   90   0.000000   0.000000   0.000000   0.000000   0.000000   0.000000
     C   91   0.000000   0.000000   0.000000   0.000000   0.000000   0.000000
     C   92   0.000000   0.000000   0.000002   0.000000   0.000000   0.000000
     C   93   0.000000   0.000000   0.000001   0.000000   0.000000   0.000000
     C   94   0.000000   0.000000   0.000000   0.000000   0.000000   0.000000
     C   95   0.000001   0.000000   0.000011   0.000000   0.000000   0.000002
     C   96   0.000000   0.000000   0.000001   0.000000   0.000000   0.000000
     C   97   0.000000   0.000001   0.000000   0.000000   0.000000   0.000001
     C   98   0.000000   0.000002   0.000001   0.000001   0.000000   0.000002
     C   99   0.000000   0.000000   0.000000   0.000000   0.000000   0.000000
     C  100   0.000000   0.000000   0.000000   0.000000   0.000000   0.000000
     C  101   0.000000   0.000000   0.000000   0.000000   0.000000   0.000000
     C  102   0.000000   0.000000   0.000000   0.000000   0.000000   0.000000
     C  103   0.000000   0.000000   0.000000   0.000000   0.000000   0.000000
     C  104   0.000000   0.000000   0.000004   0.000000   0.000001   0.000001
     C  105   0.000000   0.000000   0.000006   0.000000   0.000000   0.000001
     C  106   0.001463   0.005136   0.009437   0.005121   1.010292   0.000369
     C  107   0.001383   0.000470   0.022284   0.000468   0.005572   0.001731
     C  108   0.000017   0.000098   0.000596   0.000031   0.004960   0.000024
     C  109   0.001356   0.000143   0.019977   0.000394   0.006413   0.001814
     C  110   0.000680   0.000072   0.008762   0.000070   0.000081   0.000845
     C  111   0.000005   0.000003   0.000043   0.000001   0.000157   0.000006
     C  112   0.000001   0.000000   0.000010   0.000001   0.000015   0.000001
     C  113   0.000000   0.000000   0.000000   0.000000   0.000000   0.000000
     C  114   0.000000   0.000000   0.000002   0.000000   0.000000   0.000000
     C  115   0.000000   0.000000   0.000001   0.000000   0.000000   0.000000
     C  116   0.000000   0.000000   0.000000   0.000000   0.000000   0.000000
     C  117   0.000000   0.000000   0.000000   0.000000   0.000000   0.000000
1


                  C 25       C 26       C 27       C 28       C 29       C 30
 ------------------------------------------------------------------------------
     C  118   0.000002   0.000000   0.000012   0.000000   0.000006   0.000001
     C  119   0.000012   0.000001   0.000154   0.000001   0.000004   0.000016
     C  120   0.000000   0.000003   0.000000   0.000001   0.000001   0.000001
     C  121   0.000000   0.000001   0.000000   0.000000   0.000000   0.000002
     C  122   0.000000   0.000001   0.000001   0.000000   0.000000   0.000001
     C  123   0.000000   0.000001   0.000000   0.000000   0.000000   0.000001
     C  124   0.000000   0.000000   0.000000   0.000000   0.000000   0.000000
     C  125   0.000000   0.000000   0.000005   0.000000   0.000012   0.000001
     C  126   0.000001   0.000001   0.000012   0.000001   0.000039   0.000001
     C  127   0.000001   0.000000   0.000008   0.000000   0.000004   0.000001
     C  128   0.000001   0.000000   0.000000   0.000001   0.000002   0.000000
     C  129   0.000002   0.000000   0.000012   0.000002   0.000011   0.000001
     C  130   0.000000   0.000000   0.000001   0.000000   0.000001   0.000000
     C  131   0.000000   0.000000   0.000004   0.000000   0.000009   0.000000
     C  132   0.000001   0.000006   0.000031   0.000001   0.000135   0.000003
     C  133   0.000001   0.000008   0.000104   0.000004   0.000259   0.000011
     C  134   0.000000   0.000000   0.000002   0.000000   0.000002   0.000000
     C  135   0.000000   0.000001   0.000000   0.000000   0.000000   0.000001
     C  136   0.000000   0.000002   0.000000   0.000001   0.000000   0.000001
     C  137   0.000000   0.000002   0.000000   0.000001   0.000000   0.000002
     C  138   0.000000   0.000002   0.000000   0.000001   0.000000   0.000001
     C  139   0.000001   0.000019   0.000005   0.000006   0.000003   0.000012
     C  140   0.000007   0.000058   0.000015   0.000012   0.000010   0.000087
     C  141   0.000066   0.001067   0.000714   0.000281   0.000206   0.000632
     C  142   0.000000   0.000000   0.000000   0.000000   0.000000   0.000000
     C  143   0.000000   0.000000   0.000000   0.000000   0.000000   0.000000
     C  144   0.000000   0.000000   0.000000   0.000000   0.000000   0.000000
     C  145   0.000000   0.000000   0.000000   0.000000   0.000000   0.000000
     C  146   0.000000   0.000000   0.000000   0.000000   0.000000   0.000000
     C  147   0.000000   0.000000   0.000000   0.000000   0.000000   0.000000
     C  148   0.000000   0.000003   0.000000   0.000001   0.000000   0.000000
     C  149   0.000000   0.000003   0.000000   0.000001   0.000000   0.000000
     C  150   0.000000   0.000002   0.000000   0.000001   0.000000   0.000000
     C  151   0.000000   0.000003   0.000000   0.000001   0.000000   0.000000
     C  152   0.000000   0.000000   0.000000   0.000000   0.000000   0.000000
     C  153   0.000000   0.000000   0.000000   0.000000   0.000000   0.000000
     C  154   0.000001   0.000026   0.000003   0.000009   0.000003   0.000000
     C  155   0.000001   0.000014   0.000001   0.000005   0.000002   0.000000
     C  156   0.000000   0.000000   0.000000   0.000000   0.000000   0.000000
     C  157   0.000000   0.000000   0.000000   0.000000   0.000000   0.000000
     C  158   0.000000   0.000000   0.000000   0.000000   0.000000   0.000000
     C  159   0.000000   0.000000   0.000000   0.000000   0.000000   0.000000
     C  160   0.000000   0.000000   0.000000   0.000000   0.000000   0.000000
     C  161   0.000000   0.000000   0.000000   0.000000   0.000000   0.000000
     C  162   0.000000   0.000000   0.000001   0.000000   0.000006   0.000000
     N  163   0.000002   0.000000   0.000000   0.000000   0.000000   0.000000
     N  164   0.000000   0.000000   0.000000   0.000000   0.000000   0.000000
1


                  C 25       C 26       C 27       C 28       C 29       C 30
 ------------------------------------------------------------------------------
     N  165   0.069062   0.038482   0.027112   1.922838   1.007417   0.018788
     N  166   0.000010   0.000209   0.000005   0.000044   0.000028   0.000220
     N  167   0.000000   0.000003   0.000000   0.000001   0.000001   0.000018
     N  168   0.000001   0.000000   0.000000   0.000000   0.000000   0.000000
     N  169   0.000000   0.000001   0.000000   0.000000   0.000000   0.000000
     N  170   0.000000   0.000000   0.000000   0.000000   0.000000   0.000000
     N  171   0.000000   0.000000   0.000000   0.000000   0.000000   0.000000
     N  172   0.000000   0.000000   0.000000   0.000000   0.000000   0.000000
     N  173   0.000000   0.000000   0.000003   0.000000   0.000000   0.000000
     N  174   0.000000   0.000000   0.000000   0.000000   0.000000   0.000000
     N  175   0.000068   0.000030   0.000350   0.000110   0.005553   0.000090
     N  176   0.000000   0.000000   0.000000   0.000000   0.000000   0.000000
     N  177   0.000000   0.000000   0.000000   0.000000   0.000000   0.000000
     N  178   0.000001   0.000000   0.000012   0.000000   0.000008   0.000001
     N  179   0.000000   0.000001   0.000000   0.000000   0.000000   0.000002
     N  180   0.000000   0.000000   0.000000   0.000000   0.000000   0.000000
     N  181   0.000000   0.000002   0.000000   0.000001   0.000000   0.000000
     N  182   0.000000   0.000000   0.000000   0.000000   0.000000   0.000000
     H  183   0.000000   0.000000   0.000000   0.000005   0.000000   0.000000
     H  184   0.000000   0.000000   0.000000   0.000000   0.000000   0.000000
     H  185   0.000000   0.000000   0.000000   0.000000   0.000000   0.000000
     H  186   0.000000   0.000000   0.000000   0.000000   0.000000   0.000000
     H  187   0.000000   0.000000   0.000000   0.000000   0.000000   0.000000
     H  188   0.000000   0.000000   0.000000   0.000000   0.000000   0.000000
     H  189   0.000000   0.000001   0.000000   0.000000   0.000000   0.000000
     H  190   0.000000   0.000000   0.000000   0.000000   0.000000   0.000000
     H  191   0.000000   0.000004   0.000045   0.000002   0.000001   0.000004
     H  192   0.000014   0.000504   0.000024   0.000152   0.000086   0.000151
     H  193   0.000006   0.000059   0.000000   0.000005   0.000001   0.000411
     H  194   0.945495   0.005839   0.001960   0.005810   0.000126   0.005876
     H  195   0.000322   0.007969   0.000053   0.001239   0.000679   0.005560
     H  196   0.005040   0.004880   0.945216   0.002169   0.004993   0.000644
     H  197   0.003151   0.001338   0.000012   0.001048   0.000020   0.000133
     H  198   0.000004   0.000011   0.000000   0.000006   0.000001   0.000001
     H  199   0.000002   0.000004   0.000000   0.000007   0.000001   0.000005
     H  200   0.000054   0.000143   0.000041   0.000008   0.000008   0.002265
     H  201   0.000002   0.000035   0.000000   0.000002   0.000004   0.000007
     H  202   0.000000   0.000000   0.000000   0.000000   0.000000   0.000000
     H  203   0.000000   0.000000   0.000000   0.000000   0.000000   0.000000
     H  204   0.000000   0.000000   0.000000   0.000002   0.000007   0.000000
     H  205   0.000002   0.000061   0.000004   0.000000   0.000001   0.000009
     H  206   0.000000   0.000000   0.000000   0.000000   0.000000   0.000000
     H  207   0.000000   0.000000   0.000000   0.000001   0.000000   0.000000
     H  208   0.000001   0.000008   0.000000   0.000003   0.000001   0.000060
     H  209   0.000000   0.000000   0.000000   0.000000   0.000000   0.000000
     H  210   0.000000   0.000000   0.000000   0.000000   0.000000   0.000000
     H  211   0.000000   0.000000   0.000000   0.000000   0.000000   0.000000
1


                  C 25       C 26       C 27       C 28       C 29       C 30
 ------------------------------------------------------------------------------
     H  212   0.000000   0.000000   0.000000   0.000000   0.000000   0.000000
     H  213   0.000000   0.000000   0.000000   0.000000   0.000000   0.000000
     H  214   0.000000   0.000000   0.000000   0.000000   0.000000   0.000000
     H  215   0.000000   0.000000   0.000000   0.000000   0.000000   0.000000
     H  216   0.000000   0.000000   0.000000   0.000000   0.000000   0.000000
     H  217   0.000000   0.000000   0.000000   0.000000   0.000000   0.000000
     H  218   0.000000   0.000000   0.000000   0.000000   0.000000   0.000000
     H  219   0.000000   0.000000   0.000000   0.000000   0.000000   0.000000
     H  220   0.000000   0.000000   0.000000   0.000000   0.000000   0.000000
     H  221   0.000000   0.000000   0.000000   0.000000   0.000000   0.000000
     H  222   0.000000   0.000000   0.000000   0.000000   0.000000   0.000000
     H  223   0.000000   0.000000   0.000000   0.000000   0.000000   0.000000
     H  224   0.000000   0.000000   0.000000   0.000000   0.000000   0.000000
     H  225   0.000000   0.000000   0.000000   0.000000   0.000000   0.000000
     H  226   0.000000   0.000000   0.000000   0.000000   0.000000   0.000000
     H  227   0.000000   0.000000   0.000000   0.000000   0.000000   0.000000
     H  228   0.000000   0.000000   0.000000   0.000000   0.000000   0.000000
     H  229   0.000000   0.000000   0.000000   0.000000   0.000000   0.000000
     H  230   0.000000   0.000000   0.000000   0.000000   0.000000   0.000000
     H  231   0.000000   0.000000   0.000000   0.000000   0.000000   0.000000
     H  232   0.000000   0.000000   0.000000   0.000000   0.000000   0.000000
     H  233   0.000000   0.000000   0.000000   0.000000   0.000000   0.000000
     H  234   0.000000   0.000000   0.000000   0.000000   0.000000   0.000000
     H  235   0.000000   0.000000   0.000000   0.000000   0.000000   0.000000
     H  236   0.000002   0.000018   0.000062   0.000015   0.001612   0.000002
     H  237   0.000001   0.000024   0.000532   0.000014   0.000935   0.000017
     H  238   0.000015   0.000002   0.000187   0.000001   0.000002   0.000023
     H  239   0.000000   0.000000   0.000000   0.000000   0.000003   0.000000
     H  240   0.000000   0.000000   0.000000   0.000000   0.000000   0.000000
     H  241   0.000000   0.000000   0.000006   0.000000   0.000000   0.000001
     H  242   0.000000   0.000000   0.000000   0.000000   0.000000   0.000000
     H  243   0.000000   0.000000   0.000000   0.000000   0.000000   0.000000
     H  244   0.000000   0.000000   0.000000   0.000000   0.000000   0.000000
     H  245   0.000000   0.000000   0.000000   0.000000   0.000000   0.000000
     H  246   0.000000   0.000000   0.000000   0.000000   0.000003   0.000000
     H  247   0.000000   0.000000   0.000000   0.000000   0.000000   0.000000
     H  248   0.000000   0.000000   0.000000   0.000001   0.000001   0.000000
     H  249   0.000000   0.000000   0.000000   0.000000   0.000000   0.000000
     H  250   0.000000   0.000000   0.000000   0.000000   0.000000   0.000000
     H  251   0.000000   0.000000   0.000000   0.000000   0.000000   0.000000
     H  252   0.000000   0.000000   0.000000   0.000000   0.000001   0.000000
     H  253   0.000000   0.000000   0.000000   0.000000   0.000000   0.000000
     H  254   0.000000   0.000000   0.000000   0.000000   0.000000   0.000000
     H  255   0.000000   0.000000   0.000000   0.000000   0.000000   0.000000
     H  256   0.000001   0.000002   0.000005   0.000001   0.000003   0.000054
     H  257   0.000000   0.000000   0.000000   0.000000   0.000000   0.000000
     H  258   0.000000   0.000000   0.000000   0.000000   0.000000   0.000000
1


                  C 25       C 26       C 27       C 28       C 29       C 30
 ------------------------------------------------------------------------------
     H  259   0.000000   0.000000   0.000000   0.000000   0.000000   0.000000
     H  260   0.000000   0.000000   0.000000   0.000000   0.000000   0.000000
     H  261   0.000000   0.000000   0.000000   0.000000   0.000000   0.000000
     H  262   0.000000   0.000000   0.000000   0.000000   0.000000   0.000000
     H  263   0.000000   0.000000   0.000000   0.000000   0.000000   0.000000
     H  264   0.000000   0.000000   0.000000   0.000000   0.000000   0.000000
1


                  C 31       C 32       C 33       C 34       C 35       C 36
 ------------------------------------------------------------------------------
     C   31   3.954922
     C   32   0.000025   3.955208
     C   33   0.000127   1.435269   3.949058
     C   34   0.000943   0.004474   1.396332   3.962831
     C   35   0.000054   1.398257   0.005651   0.119375   3.941324
     C   36   0.000504   0.119054   0.005964   1.384005   0.004545   3.941911
     C   37   0.007109   0.004486   0.005866   0.982616   0.000131   0.006440
     C   38   0.010284   0.000645   0.015350   0.006123   0.003306   0.014280
     C   39   0.000004   0.000004   0.000009   0.000018   0.000006   0.000023
     C   40   0.000001   0.000001   0.000003   0.000004   0.000001   0.000005
     C   41   0.000005   0.000003   0.000007   0.000013   0.000005   0.000021
     C   42   0.000002   0.000002   0.000004   0.000010   0.000002   0.000010
     C   43   0.000019   0.000011   0.000037   0.000052   0.000017   0.000074
     C   44   0.000115   0.000024   0.000054   0.000116   0.000028   0.000228
     C   45   0.000125   0.000248   0.000349   0.004405   0.000117   0.002293
     C   46   0.000000   0.000005   0.000008   0.000002   0.000002   0.000003
     C   47   0.000000   0.000008   0.000006   0.000001   0.000003   0.000002
     C   48   0.000000   0.000039   0.000017   0.000004   0.000030   0.000002
     C   49   0.000000   0.000001   0.000008   0.000001   0.000001   0.000001
     C   50   0.000000   0.000070   0.000010   0.000004   0.000012   0.000002
     C   51   0.000003   0.000005   0.000003   0.000023   0.000001   0.000027
     C   52   0.000352   0.000018   0.000402   0.000042   0.000091   0.000483
     C   53   0.000001   0.000000   0.000001   0.000000   0.000000   0.000002
     C   54   0.000000   0.000000   0.000000   0.000000   0.000000   0.000000
     C   55   0.000009   0.000001   0.000010   0.000003   0.000006   0.000019
     C   56   0.000000   0.000000   0.000000   0.000000   0.000000   0.000000
     C   57   0.000000   0.000000   0.000000   0.000000   0.000000   0.000001
     C   58   0.000002   0.000001   0.000005   0.000002   0.000003   0.000013
     C   59   0.000001   0.000006   0.000018   0.000046   0.000099   0.000262
     C   60   0.000000   0.000026   0.000001   0.000000   0.000001   0.000000
     C   61   0.000000   0.000009   0.000000   0.000000   0.000000   0.000000
     C   62   0.000000   0.000046   0.000001   0.000000   0.000001   0.000000
     C   63   0.000000   0.000001   0.000000   0.000000   0.000000   0.000000
     C   64   0.000000   0.000002   0.000000   0.000000   0.000000   0.000000
     C   65   0.000000   0.000000   0.000000   0.000000   0.000000   0.000001
     C   66   0.000000   0.000000   0.000001   0.000001   0.000002   0.000002
     C   67   0.000000   0.000000   0.000000   0.000000   0.000001   0.000001
     C   68   0.000000   0.000000   0.000000   0.000000   0.000000   0.000000
     C   69   0.000000   0.000000   0.000000   0.000000   0.000000   0.000000
     C   70   0.000000   0.000000   0.000000   0.000000   0.000000   0.000000
     C   71   0.000000   0.000000   0.000000   0.000000   0.000000   0.000000
     C   72   0.000000   0.000000   0.000000   0.000000   0.000000   0.000000
     C   73   0.000000   0.000000   0.000000   0.000000   0.000000   0.000000
     C   74   0.000000   0.000000   0.000000   0.000000   0.000000   0.000000
     C   75   0.000000   0.000000   0.000000   0.000000   0.000000   0.000000
     C   76   0.000000   0.000000   0.000000   0.000000   0.000000   0.000000
1


                  C 31       C 32       C 33       C 34       C 35       C 36
 ------------------------------------------------------------------------------
     C   77   0.000000   0.000000   0.000000   0.000000   0.000000   0.000000
     C   78   0.000000   0.000000   0.000000   0.000000   0.000000   0.000000
     C   79   0.000000   0.000000   0.000000   0.000000   0.000001   0.000000
     C   80   0.000000   0.000000   0.000000   0.000000   0.000000   0.000000
     C   81   0.000000   0.000000   0.000000   0.000000   0.000000   0.000000
     C   82   0.000002   0.000000   0.000000   0.000000   0.000000   0.000000
     C   83   0.000029   0.000000   0.000000   0.000000   0.000000   0.000000
     C   84   0.000001   0.000000   0.000000   0.000000   0.000000   0.000000
     C   85   0.000001   0.000000   0.000000   0.000000   0.000000   0.000000
     C   86   0.000001   0.000000   0.000000   0.000000   0.000000   0.000000
     C   87   0.000000   0.000000   0.000000   0.000000   0.000000   0.000000
     C   88   0.000010   0.000000   0.000000   0.000000   0.000000   0.000000
     C   89   0.001339   0.000000   0.000000   0.000000   0.000000   0.000000
     C   90   0.000001   0.000000   0.000000   0.000000   0.000000   0.000000
     C   91   0.000000   0.000000   0.000000   0.000000   0.000000   0.000000
     C   92   0.000000   0.000000   0.000000   0.000000   0.000000   0.000000
     C   93   0.000000   0.000000   0.000000   0.000000   0.000000   0.000000
     C   94   0.000000   0.000000   0.000000   0.000000   0.000000   0.000000
     C   95   0.000000   0.000000   0.000000   0.000000   0.000000   0.000000
     C   96   0.000000   0.000000   0.000000   0.000000   0.000000   0.000000
     C   97   0.000009   0.000000   0.000000   0.000000   0.000000   0.000000
     C   98   0.000023   0.000000   0.000000   0.000000   0.000000   0.000000
     C   99   0.000000   0.000000   0.000000   0.000000   0.000000   0.000000
     C  100   0.000000   0.000000   0.000000   0.000000   0.000000   0.000000
     C  101   0.000000   0.000000   0.000000   0.000000   0.000000   0.000000
     C  102   0.000000   0.000000   0.000000   0.000000   0.000000   0.000000
     C  103   0.000000   0.000000   0.000000   0.000000   0.000000   0.000000
     C  104   0.000000   0.000000   0.000000   0.000000   0.000000   0.000000
     C  105   0.000001   0.000000   0.000000   0.000000   0.000000   0.000000
     C  106   0.000041   0.000000   0.000003   0.000010   0.000002   0.000004
     C  107   0.000005   0.000000   0.000006   0.000038   0.000002   0.000010
     C  108   0.000002   0.000000   0.000000   0.000002   0.000000   0.000027
     C  109   0.000007   0.000000   0.000005   0.000042   0.000002   0.000005
     C  110   0.000002   0.000000   0.000003   0.000022   0.000001   0.000004
     C  111   0.000009   0.000000   0.000000   0.000000   0.000000   0.000003
     C  112   0.000000   0.000000   0.000000   0.000000   0.000000   0.000000
     C  113   0.000000   0.000000   0.000000   0.000000   0.000000   0.000002
     C  114   0.000000   0.000000   0.000000   0.000000   0.000000   0.000004
     C  115   0.000000   0.000000   0.000000   0.000000   0.000000   0.000001
     C  116   0.000000   0.000000   0.000000   0.000000   0.000000   0.000000
     C  117   0.000000   0.000000   0.000000   0.000000   0.000000   0.000000
     C  118   0.000001   0.000000   0.000001   0.000005   0.000001   0.000117
     C  119   0.000000   0.000000   0.000000   0.000001   0.000000   0.000019
     C  120   0.000094   0.000000   0.000002   0.000000   0.000004   0.000003
     C  121   0.000067   0.000001   0.000000   0.000001   0.000001   0.000024
     C  122   0.000042   0.000001   0.000004   0.000003   0.000010   0.000064
     C  123   0.000025   0.000000   0.000001   0.000001   0.000002   0.000012
1


                  C 31       C 32       C 33       C 34       C 35       C 36
 ------------------------------------------------------------------------------
     C  124   0.000003   0.000001   0.000009   0.000004   0.000073   0.000083
     C  125   0.000002   0.000000   0.000002   0.000007   0.000002   0.000125
     C  126   0.000014   0.000005   0.000100   0.000346   0.000043   0.011418
     C  127   0.000001   0.000154   0.000029   0.000004   0.000067   0.000008
     C  128   0.000000   0.008667   0.000728   0.000062   0.000727   0.000259
     C  129   0.000000   0.000120   0.000022   0.000002   0.000016   0.000015
     C  130   0.000000   0.000068   0.000006   0.000001   0.000007   0.000003
     C  131   0.000000   0.000063   0.000010   0.000001   0.000009   0.000005
     C  132   0.000000   0.000009   0.000004   0.000012   0.000002   0.000233
     C  133   0.000000   0.000003   0.000003   0.000009   0.000002   0.000177
     C  134   0.000000   0.000000   0.000000   0.000000   0.000000   0.000011
     C  135   0.000009   0.000000   0.000000   0.000000   0.000000   0.000000
     C  136   0.000016   0.000000   0.000000   0.000000   0.000000   0.000000
     C  137   0.000026   0.000000   0.000000   0.000000   0.000000   0.000000
     C  138   0.000016   0.000000   0.000000   0.000000   0.000000   0.000000
     C  139   0.000164   0.000000   0.000000   0.000000   0.000000   0.000000
     C  140   0.000564   0.000000   0.000000   0.000000   0.000000   0.000000
     C  141   0.017777   0.000000   0.000002   0.000003   0.000001   0.000002
     C  142   0.000000   0.000000   0.000000   0.000000   0.000000   0.000000
     C  143   0.000000   0.000000   0.000000   0.000000   0.000000   0.000000
     C  144   0.000001   0.000000   0.000000   0.000000   0.000000   0.000000
     C  145   0.000000   0.000000   0.000000   0.000000   0.000000   0.000000
     C  146   0.000000   0.000000   0.000000   0.000000   0.000000   0.000000
     C  147   0.000001   0.000000   0.000000   0.000000   0.000000   0.000000
     C  148   0.000026   0.000000   0.000000   0.000000   0.000000   0.000000
     C  149   0.000025   0.000000   0.000000   0.000000   0.000000   0.000000
     C  150   0.000014   0.000000   0.000000   0.000000   0.000000   0.000000
     C  151   0.000027   0.000000   0.000000   0.000000   0.000000   0.000000
     C  152   0.000000   0.000000   0.000000   0.000000   0.000000   0.000000
     C  153   0.000000   0.000000   0.000000   0.000000   0.000000   0.000000
     C  154   0.000221   0.000000   0.000000   0.000000   0.000000   0.000000
     C  155   0.000120   0.000000   0.000000   0.000000   0.000000   0.000000
     C  156   0.000000   0.000000   0.000000   0.000000   0.000000   0.000000
     C  157   0.000000   0.000000   0.000000   0.000000   0.000000   0.000000
     C  158   0.000000   0.000000   0.000000   0.000000   0.000000   0.000000
     C  159   0.000000   0.000000   0.000000   0.000000   0.000000   0.000000
     C  160   0.000000   0.000000   0.000000   0.000000   0.000001   0.000000
     C  161   0.000000   0.000000   0.000000   0.000000   0.000003   0.000001
     C  162   0.000000   0.000000   0.000000   0.000001   0.000000   0.000027
     N  163   0.000000   0.000000   0.000000   0.000000   0.000000   0.000000
     N  164   0.000000   0.000000   0.000000   0.000000   0.000000   0.000000
     N  165   0.000984   0.000012   0.000116   0.000336   0.000019   0.000047
     N  166   0.000053   0.014026   0.105856   0.015309   1.434627   1.432327
     N  167   0.000002   0.000002   0.000003   0.000008   0.000002   0.000011
     N  168   0.000000   0.000017   0.000011   0.000000   0.000002   0.000002
     N  169   0.000001   0.000000   0.000001   0.000000   0.000000   0.000001
     N  170   0.000000   0.000003   0.000000   0.000000   0.000000   0.000000
1


                  C 31       C 32       C 33       C 34       C 35       C 36
 ------------------------------------------------------------------------------
     N  171   0.000000   0.000000   0.000000   0.000000   0.000000   0.000000
     N  172   0.000000   0.000000   0.000000   0.000000   0.000000   0.000000
     N  173   0.000000   0.000000   0.000000   0.000000   0.000000   0.000000
     N  174   0.000000   0.000000   0.000000   0.000000   0.000000   0.000000
     N  175   0.000001   0.000000   0.000000   0.000002   0.000000   0.000001
     N  176   0.000000   0.000000   0.000000   0.000000   0.000000   0.000001
     N  177   0.000007   0.000001   0.000002   0.000000   0.000007   0.000008
     N  178   0.000000   0.000007   0.000003   0.000000   0.000002   0.000006
     N  179   0.000016   0.000000   0.000000   0.000000   0.000000   0.000000
     N  180   0.000000   0.000000   0.000000   0.000000   0.000000   0.000000
     N  181   0.000017   0.000000   0.000000   0.000000   0.000000   0.000000
     N  182   0.000000   0.000000   0.000000   0.000000   0.000000   0.000000
     H  183   0.000000   0.000000   0.000000   0.000000   0.000000   0.000000
     H  184   0.000000   0.000000   0.000000   0.000000   0.000000   0.000000
     H  185   0.000000   0.000000   0.000000   0.000000   0.000000   0.000000
     H  186   0.000000   0.000000   0.000000   0.000000   0.000000   0.000000
     H  187   0.000000   0.000000   0.000000   0.000000   0.000000   0.000000
     H  188   0.000001   0.000000   0.000000   0.000000   0.000000   0.000000
     H  189   0.000005   0.000000   0.000000   0.000000   0.000000   0.000000
     H  190   0.000000   0.000000   0.000000   0.000000   0.000000   0.000000
     H  191   0.000021   0.000000   0.000000   0.000000   0.000000   0.000000
     H  192   0.009036   0.000000   0.000004   0.000006   0.000002   0.000004
     H  193   0.000293   0.000000   0.000000   0.000001   0.000000   0.000000
     H  194   0.000009   0.000001   0.000035   0.000157   0.000007   0.000017
     H  195   0.954452   0.000001   0.000013   0.000204   0.000006   0.000275
     H  196   0.001280   0.000000   0.000005   0.000001   0.000000   0.000000
     H  197   0.000001   0.004803   0.954244   0.005134   0.004858   0.004288
     H  198   0.000000   0.952245   0.004616   0.005023   0.004935   0.000083
     H  199   0.000000   0.008729   0.004447   0.000057   0.953186   0.008499
     H  200   0.000125   0.000069   0.000307   0.006269   0.000072   0.000208
     H  201   0.000006   0.000067   0.004188   0.009335   0.008421   0.935880
     H  202   0.000000   0.000000   0.000000   0.000000   0.000000   0.000000
     H  203   0.000000   0.000000   0.000000   0.000000   0.000000   0.000000
     H  204   0.000000   0.000000   0.000000   0.000000   0.000000   0.000000
     H  205   0.000058   0.000017   0.000119   0.001128   0.000004   0.002481
     H  206   0.000000   0.000000   0.000000   0.000000   0.000000   0.000000
     H  207   0.000000   0.000000   0.000000   0.000000   0.000000   0.000000
     H  208   0.000010   0.000003   0.000011   0.000024   0.000006   0.000021
     H  209   0.000000   0.000014   0.000001   0.000000   0.000001   0.000000
     H  210   0.000000   0.000029   0.000004   0.000001   0.000042   0.000002
     H  211   0.000000   0.000000   0.000000   0.000000   0.000000   0.000000
     H  212   0.000000   0.000000   0.000000   0.000000   0.000000   0.000000
     H  213   0.000000   0.000001   0.000002   0.000004   0.000042   0.000277
     H  214   0.000000   0.000000   0.000000   0.000000   0.000000   0.000000
     H  215   0.000000   0.000001   0.000000   0.000000   0.000000   0.000000
     H  216   0.000000   0.000000   0.000000   0.000000   0.000000   0.000000
     H  217   0.000000   0.000000   0.000000   0.000001   0.000001   0.000002
1


                  C 31       C 32       C 33       C 34       C 35       C 36
 ------------------------------------------------------------------------------
     H  218   0.000000   0.000000   0.000000   0.000000   0.000000   0.000000
     H  219   0.000000   0.000000   0.000000   0.000000   0.000000   0.000000
     H  220   0.000000   0.000000   0.000000   0.000000   0.000000   0.000000
     H  221   0.000000   0.000000   0.000000   0.000000   0.000000   0.000000
     H  222   0.000000   0.000000   0.000000   0.000000   0.000000   0.000000
     H  223   0.000000   0.000000   0.000000   0.000000   0.000000   0.000000
     H  224   0.000000   0.000000   0.000000   0.000000   0.000000   0.000000
     H  225   0.000000   0.000000   0.000000   0.000000   0.000000   0.000000
     H  226   0.000000   0.000000   0.000000   0.000000   0.000000   0.000000
     H  227   0.000002   0.000000   0.000000   0.000000   0.000000   0.000000
     H  228   0.000000   0.000000   0.000000   0.000000   0.000000   0.000000
     H  229   0.000000   0.000000   0.000000   0.000000   0.000000   0.000000
     H  230   0.000000   0.000000   0.000000   0.000000   0.000000   0.000000
     H  231   0.000000   0.000000   0.000000   0.000000   0.000000   0.000000
     H  232   0.000000   0.000000   0.000000   0.000000   0.000000   0.000000
     H  233   0.000000   0.000000   0.000000   0.000000   0.000000   0.000000
     H  234   0.000000   0.000000   0.000000   0.000000   0.000000   0.000000
     H  235   0.000000   0.000000   0.000000   0.000000   0.000000   0.000000
     H  236   0.000000   0.000000   0.000000   0.000000   0.000000   0.000000
     H  237   0.000002   0.000000   0.000000   0.000000   0.000000   0.000000
     H  238   0.000000   0.000000   0.000000   0.000000   0.000000   0.000001
     H  239   0.000000   0.000000   0.000000   0.000000   0.000000   0.000000
     H  240   0.000000   0.000000   0.000000   0.000000   0.000000   0.000000
     H  241   0.000000   0.000000   0.000000   0.000000   0.000000   0.000002
     H  242   0.000000   0.000000   0.000000   0.000000   0.000000   0.000000
     H  243   0.000000   0.000000   0.000000   0.000000   0.000000   0.000000
     H  244   0.000000   0.000000   0.000000   0.000000   0.000000   0.000000
     H  245   0.000001   0.000000   0.000000   0.000000   0.000000   0.000000
     H  246   0.000001   0.000000   0.000002   0.000024   0.000001   0.000473
     H  247   0.000000   0.000000   0.000000   0.000001   0.000006   0.000002
     H  248   0.000000   0.000021   0.000005   0.000000   0.000004   0.000002
     H  249   0.000000   0.002857   0.000071   0.000006   0.000091   0.000003
     H  250   0.000000   0.000093   0.000012   0.000001   0.000111   0.000002
     H  251   0.000000   0.000008   0.000001   0.000000   0.000001   0.000001
     H  252   0.000000   0.000000   0.000000   0.000000   0.000000   0.000003
     H  253   0.000001   0.000000   0.000000   0.000000   0.000000   0.000000
     H  254   0.000000   0.000000   0.000000   0.000000   0.000000   0.000000
     H  255   0.000000   0.000000   0.000000   0.000000   0.000000   0.000000
     H  256   0.000339   0.000000   0.000000   0.000000   0.000000   0.000000
     H  257   0.000000   0.000000   0.000000   0.000000   0.000000   0.000000
     H  258   0.000000   0.000000   0.000000   0.000000   0.000000   0.000000
     H  259   0.000000   0.000000   0.000000   0.000000   0.000000   0.000000
     H  260   0.000000   0.000000   0.000000   0.000000   0.000000   0.000000
     H  261   0.000000   0.000000   0.000000   0.000000   0.000000   0.000000
     H  262   0.000000   0.000000   0.000000   0.000000   0.000000   0.000000
     H  263   0.000000   0.000000   0.000000   0.000000   0.000000   0.000001
     H  264   0.000000   0.000000   0.000000   0.000000   0.000000   0.000000
1


                  C 37       C 38       C 39       C 40       C 41       C 42
 ------------------------------------------------------------------------------
     C   37   3.960332
     C   38   1.891987   3.949608
     C   39   0.000094   0.001136   3.007106
     C   40   0.000044   0.000431   1.279989   3.945734
     C   41   0.000213   0.000723   0.113838   1.610692   3.905573
     C   42   0.000046   0.000742   1.122706   0.011054   0.022432   3.930852
     C   43   0.000863   0.007195   0.031944   0.006600   1.082247   0.005464
     C   44   0.007787   0.007322   0.062057   0.028940   0.045345   0.047888
     C   45   0.005087   0.993922   0.000711   0.000785   0.008334   0.000324
     C   46   0.000017   0.000052   0.000051   0.000017   0.000040   0.000026
     C   47   0.000012   0.000006   0.000020   0.000009   0.000053   0.000023
     C   48   0.000001   0.000011   0.000025   0.000008   0.000022   0.000013
     C   49   0.000002   0.000004   0.000006   0.000002   0.000005   0.000003
     C   50   0.000001   0.000002   0.000002   0.000001   0.000002   0.000002
     C   51   0.000305   0.001771   0.001314   0.000507   0.000918   0.000827
     C   52   0.024319   0.005914   0.000713   0.000220   0.004231   0.001197
     C   53   0.000055   0.000016   0.000031   0.000078   0.002723   0.000034
     C   54   0.000005   0.000008   0.000062   0.000182   0.001971   0.000020
     C   55   0.000571   0.000309   0.000049   0.000023   0.000113   0.000026
     C   56   0.000003   0.000003   0.000001   0.000004   0.000053   0.000006
     C   57   0.000022   0.000026   0.000001   0.000000   0.000020   0.000003
     C   58   0.000134   0.000012   0.000082   0.000025   0.000067   0.000032
     C   59   0.000057   0.000032   0.000065   0.000018   0.000044   0.000035
     C   60   0.000000   0.000000   0.000000   0.000000   0.000000   0.000000
     C   61   0.000000   0.000000   0.000000   0.000000   0.000000   0.000000
     C   62   0.000000   0.000000   0.000001   0.000000   0.000001   0.000000
     C   63   0.000000   0.000000   0.000000   0.000000   0.000000   0.000000
     C   64   0.000000   0.000000   0.000000   0.000000   0.000000   0.000000
     C   65   0.000004   0.000004   0.000015   0.000004   0.000010   0.000007
     C   66   0.000008   0.000001   0.000002   0.000000   0.000002   0.000000
     C   67   0.000000   0.000000   0.000000   0.000000   0.000000   0.000000
     C   68   0.000000   0.000000   0.000000   0.000000   0.000000   0.000000
     C   69   0.000000   0.000000   0.000000   0.000000   0.000000   0.000000
     C   70   0.000000   0.000000   0.000000   0.000000   0.000000   0.000000
     C   71   0.000000   0.000000   0.000000   0.000000   0.000000   0.000000
     C   72   0.000000   0.000000   0.000000   0.000000   0.000000   0.000000
     C   73   0.000000   0.000000   0.000000   0.000000   0.000000   0.000000
     C   74   0.000000   0.000000   0.000000   0.000000   0.000000   0.000000
     C   75   0.000000   0.000000   0.000000   0.000000   0.000000   0.000000
     C   76   0.000000   0.000000   0.000000   0.000000   0.000000   0.000000
     C   77   0.000000   0.000000   0.000000   0.000000   0.000000   0.000000
     C   78   0.000000   0.000000   0.000000   0.000000   0.000000   0.000000
     C   79   0.000000   0.000000   0.000000   0.000000   0.000000   0.000000
     C   80   0.000000   0.000000   0.000000   0.000000   0.000000   0.000000
     C   81   0.000000   0.000000   0.000000   0.000000   0.000000   0.000000
     C   82   0.000000   0.000000   0.000000   0.000000   0.000000   0.000000
1


                  C 37       C 38       C 39       C 40       C 41       C 42
 ------------------------------------------------------------------------------
     C   83   0.000000   0.000000   0.000000   0.000000   0.000000   0.000000
     C   84   0.000000   0.000000   0.000000   0.000000   0.000000   0.000000
     C   85   0.000000   0.000000   0.000000   0.000000   0.000000   0.000000
     C   86   0.000000   0.000000   0.000000   0.000000   0.000000   0.000000
     C   87   0.000000   0.000000   0.000000   0.000000   0.000000   0.000000
     C   88   0.000000   0.000000   0.000000   0.000000   0.000000   0.000000
     C   89   0.000001   0.000004   0.000000   0.000000   0.000000   0.000000
     C   90   0.000000   0.000000   0.000000   0.000000   0.000000   0.000000
     C   91   0.000000   0.000000   0.000000   0.000000   0.000000   0.000000
     C   92   0.000000   0.000000   0.000000   0.000002   0.000003   0.000000
     C   93   0.000000   0.000000   0.000000   0.000006   0.000003   0.000000
     C   94   0.000000   0.000000   0.000000   0.000001   0.000003   0.000000
     C   95   0.000000   0.000000   0.000001   0.000040   0.000115   0.000001
     C   96   0.000000   0.000000   0.000002   0.000028   0.000019   0.000000
     C   97   0.000000   0.000000   0.000000   0.000000   0.000000   0.000000
     C   98   0.000000   0.000000   0.000000   0.000000   0.000000   0.000000
     C   99   0.000000   0.000000   0.000000   0.000000   0.000000   0.000000
     C  100   0.000000   0.000000   0.000000   0.000000   0.000001   0.000000
     C  101   0.000000   0.000000   0.000000   0.000000   0.000000   0.000000
     C  102   0.000000   0.000000   0.000000   0.000000   0.000001   0.000000
     C  103   0.000000   0.000000   0.000000   0.000000   0.000001   0.000000
     C  104   0.000000   0.000000   0.000001   0.000001   0.000014   0.000000
     C  105   0.000000   0.000000   0.000000   0.000000   0.000000   0.000000
     C  106   0.000099   0.000017   0.000000   0.000000   0.000000   0.000006
     C  107   0.000013   0.000023   0.000000   0.000000   0.000000   0.000004
     C  108   0.000003   0.000001   0.000000   0.000000   0.000000   0.000000
     C  109   0.000003   0.000022   0.000000   0.000000   0.000000   0.000007
     C  110   0.000002   0.000010   0.000000   0.000000   0.000000   0.000001
     C  111   0.000000   0.000000   0.000000   0.000000   0.000000   0.000000
     C  112   0.000000   0.000000   0.000001   0.000000   0.000007   0.000000
     C  113   0.000000   0.000000   0.000000   0.000000   0.000000   0.000000
     C  114   0.000000   0.000000   0.000000   0.000000   0.000000   0.000000
     C  115   0.000000   0.000000   0.000000   0.000000   0.000000   0.000000
     C  116   0.000000   0.000000   0.000000   0.000000   0.000000   0.000000
     C  117   0.000000   0.000000   0.000000   0.000000   0.000000   0.000000
     C  118   0.000000   0.000000   0.000000   0.000000   0.000000   0.000000
     C  119   0.000000   0.000000   0.000000   0.000000   0.000000   0.000000
     C  120   0.000000   0.000000   0.000000   0.000000   0.000000   0.000000
     C  121   0.000000   0.000000   0.000000   0.000000   0.000000   0.000000
     C  122   0.000000   0.000000   0.000000   0.000000   0.000000   0.000000
     C  123   0.000000   0.000000   0.000000   0.000000   0.000000   0.000000
     C  124   0.000000   0.000000   0.000000   0.000000   0.000000   0.000000
     C  125   0.000000   0.000000   0.000000   0.000000   0.000000   0.000000
     C  126   0.000024   0.000008   0.000000   0.000000   0.000000   0.000000
     C  127   0.000000   0.000000   0.000000   0.000000   0.000000   0.000000
     C  128   0.000005   0.000002   0.000000   0.000000   0.000000   0.000000
     C  129   0.000000   0.000000   0.000000   0.000000   0.000000   0.000000
1


                  C 37       C 38       C 39       C 40       C 41       C 42
 ------------------------------------------------------------------------------
     C  130   0.000000   0.000000   0.000000   0.000000   0.000000   0.000000
     C  131   0.000000   0.000000   0.000000   0.000000   0.000000   0.000000
     C  132   0.000001   0.000001   0.000000   0.000000   0.000000   0.000000
     C  133   0.000001   0.000000   0.000000   0.000000   0.000000   0.000000
     C  134   0.000000   0.000000   0.000000   0.000000   0.000000   0.000000
     C  135   0.000000   0.000000   0.000006   0.000000   0.000000   0.000000
     C  136   0.000000   0.000000   0.000000   0.000000   0.000000   0.000000
     C  137   0.000000   0.000000   0.000000   0.000000   0.000000   0.000000
     C  138   0.000000   0.000000   0.000000   0.000000   0.000000   0.000000
     C  139   0.000000   0.000000   0.000000   0.000000   0.000000   0.000000
     C  140   0.000001   0.000002   0.000000   0.000000   0.000000   0.000000
     C  141   0.000074   0.000022   0.000000   0.000000   0.000000   0.000000
     C  142   0.000000   0.000000   0.000000   0.000000   0.000000   0.000000
     C  143   0.000000   0.000000   0.000000   0.000000   0.000000   0.000000
     C  144   0.000000   0.000000   0.000000   0.000000   0.000000   0.000000
     C  145   0.000000   0.000000   0.000000   0.000000   0.000000   0.000000
     C  146   0.000000   0.000000   0.000000   0.000000   0.000000   0.000000
     C  147   0.000000   0.000000   0.000000   0.000000   0.000000   0.000000
     C  148   0.000001   0.000000   0.000000   0.000000   0.000000   0.000000
     C  149   0.000000   0.000000   0.000000   0.000000   0.000000   0.000000
     C  150   0.000000   0.000000   0.000000   0.000000   0.000000   0.000000
     C  151   0.000001   0.000000   0.000000   0.000000   0.000000   0.000000
     C  152   0.000000   0.000000   0.000000   0.000000   0.000000   0.000000
     C  153   0.000000   0.000000   0.000000   0.000000   0.000000   0.000000
     C  154   0.000004   0.000000   0.000000   0.000000   0.000000   0.000000
     C  155   0.000002   0.000000   0.000000   0.000000   0.000000   0.000000
     C  156   0.000000   0.000000   0.000000   0.000000   0.000000   0.000000
     C  157   0.000000   0.000000   0.000000   0.000000   0.000000   0.000000
     C  158   0.000000   0.000000   0.000000   0.000000   0.000000   0.000000
     C  159   0.000000   0.000000   0.000000   0.000000   0.000000   0.000000
     C  160   0.000000   0.000000   0.000000   0.000000   0.000000   0.000000
     C  161   0.000000   0.000000   0.000000   0.000000   0.000000   0.000000
     C  162   0.000000   0.000000   0.000000   0.000000   0.000000   0.000000
     N  163   0.000000   0.000000   0.002557   0.000151   0.000057   0.000180
     N  164   0.000000   0.000000   0.000000   0.000000   0.000000   0.000000
     N  165   0.000305   0.000335   0.000002   0.000000   0.000001   0.000004
     N  166   0.005405   0.000838   0.000005   0.000002   0.000003   0.000003
     N  167   0.000099   0.000450   0.062946   0.037593   0.051265   1.752145
     N  168   0.000001   0.000004   0.000009   0.000003   0.000007   0.000004
     N  169   0.000036   0.000021   0.000008   0.000008   0.000052   0.000004
     N  170   0.000000   0.000000   0.000001   0.000000   0.000000   0.000000
     N  171   0.000000   0.000000   0.000000   0.000000   0.000000   0.000000
     N  172   0.000000   0.000000   0.000000   0.000000   0.000000   0.000000
     N  173   0.000000   0.000000   0.000011   0.000090   0.000211   0.000001
     N  174   0.000000   0.000000   0.000000   0.000000   0.000000   0.000000
     N  175   0.000001   0.000001   0.000000   0.000000   0.000000   0.000000
     N  176   0.000000   0.000000   0.000000   0.000000   0.000000   0.000000
1


                  C 37       C 38       C 39       C 40       C 41       C 42
 ------------------------------------------------------------------------------
     N  177   0.000000   0.000000   0.000000   0.000000   0.000000   0.000000
     N  178   0.000000   0.000000   0.000000   0.000000   0.000000   0.000000
     N  179   0.000000   0.000000   0.000000   0.000000   0.000000   0.000000
     N  180   0.000000   0.000000   0.000000   0.000000   0.000000   0.000000
     N  181   0.000000   0.000000   0.000000   0.000000   0.000000   0.000000
     N  182   0.000000   0.000000   0.000000   0.000000   0.000000   0.000000
     H  183   0.000000   0.000000   0.210564   0.000842   0.000885   0.001710
     H  184   0.000000   0.000000   0.000197   0.000007   0.000003   0.000010
     H  185   0.000000   0.000000   0.000000   0.000000   0.000000   0.000000
     H  186   0.000000   0.000000   0.000000   0.000000   0.000000   0.000000
     H  187   0.000000   0.000000   0.000000   0.000000   0.000000   0.000000
     H  188   0.000000   0.000000   0.000001   0.000000   0.000000   0.000001
     H  189   0.000000   0.000000   0.000001   0.000000   0.000000   0.000000
     H  190   0.000000   0.000000   0.000000   0.000000   0.000000   0.000000
     H  191   0.000000   0.000000   0.000000   0.000000   0.000000   0.000000
     H  192   0.000168   0.000025   0.000000   0.000000   0.000000   0.000000
     H  193   0.000001   0.000010   0.000000   0.000000   0.000000   0.000000
     H  194   0.000462   0.000291   0.000000   0.000000   0.000000   0.000000
     H  195   0.000527   0.000044   0.000000   0.000000   0.000000   0.000000
     H  196   0.000010   0.000003   0.000000   0.000000   0.000000   0.000000
     H  197   0.001662   0.000082   0.000000   0.000000   0.000000   0.000000
     H  198   0.000337   0.000160   0.000000   0.000000   0.000000   0.000000
     H  199   0.000124   0.000004   0.000000   0.000000   0.000000   0.000000
     H  200   0.004768   0.955644   0.000044   0.000017   0.000068   0.000017
     H  201   0.001069   0.000374   0.000004   0.000001   0.000003   0.000002
     H  202   0.000001   0.000004   0.005865   0.004135   0.949600   0.000130
     H  203   0.000006   0.000002   0.004082   0.953352   0.005384   0.006425
     H  204   0.000002   0.000005   0.007559   0.005151   0.000042   0.948425
     H  205   0.004801   0.002348   0.001551   0.000536   0.001009   0.000974
     H  206   0.000000   0.000005   0.000009   0.000002   0.000009   0.000003
     H  207   0.000000   0.000000   0.000000   0.000000   0.000000   0.000000
     H  208   0.000390   0.002501   0.001388   0.000518   0.000902   0.000829
     H  209   0.000000   0.000000   0.000001   0.000000   0.000001   0.000000
     H  210   0.000000   0.000000   0.000000   0.000000   0.000000   0.000000
     H  211   0.000003   0.000001   0.000003   0.000006   0.000337   0.000000
     H  212   0.000002   0.000000   0.000000   0.000001   0.000010   0.000001
     H  213   0.000002   0.000002   0.000001   0.000000   0.000000   0.000000
     H  214   0.000000   0.000000   0.000000   0.000000   0.000000   0.000000
     H  215   0.000000   0.000000   0.000000   0.000000   0.000000   0.000000
     H  216   0.000000   0.000000   0.000000   0.000000   0.000000   0.000000
     H  217   0.000000   0.000000   0.000000   0.000000   0.000000   0.000000
     H  218   0.000000   0.000000   0.000113   0.000002   0.000000   0.000101
     H  219   0.000000   0.000000   0.000000   0.000000   0.000000   0.000000
     H  220   0.000000   0.000000   0.000000   0.000000   0.000000   0.000000
     H  221   0.000000   0.000000   0.000000   0.000000   0.000000   0.000000
     H  222   0.000000   0.000000   0.000000   0.000000   0.000000   0.000000
     H  223   0.000000   0.000000   0.000000   0.000000   0.000000   0.000000
1


                  C 37       C 38       C 39       C 40       C 41       C 42
 ------------------------------------------------------------------------------
     H  224   0.000000   0.000000   0.000000   0.000000   0.000000   0.000000
     H  225   0.000000   0.000000   0.000000   0.000000   0.000000   0.000000
     H  226   0.000000   0.000000   0.000000   0.000000   0.000000   0.000000
     H  227   0.000000   0.000000   0.000000   0.000000   0.000000   0.000000
     H  228   0.000000   0.000000   0.000000   0.000000   0.000001   0.000000
     H  229   0.000000   0.000000   0.000001   0.000004   0.000001   0.000000
     H  230   0.000000   0.000000   0.000000   0.000000   0.000001   0.000000
     H  231   0.000000   0.000000   0.000000   0.000000   0.000000   0.000000
     H  232   0.000000   0.000000   0.000000   0.000000   0.000000   0.000000
     H  233   0.000000   0.000000   0.000000   0.000000   0.000000   0.000000
     H  234   0.000000   0.000000   0.000000   0.000000   0.000000   0.000000
     H  235   0.000000   0.000000   0.000000   0.000000   0.000000   0.000000
     H  236   0.000001   0.000000   0.000000   0.000000   0.000000   0.000000
     H  237   0.000001   0.000000   0.000000   0.000000   0.000000   0.000000
     H  238   0.000000   0.000000   0.000000   0.000000   0.000000   0.000000
     H  239   0.000000   0.000000   0.000000   0.000000   0.000000   0.000000
     H  240   0.000000   0.000000   0.000000   0.000000   0.000000   0.000000
     H  241   0.000000   0.000000   0.000000   0.000000   0.000000   0.000000
     H  242   0.000000   0.000000   0.000000   0.000000   0.000000   0.000000
     H  243   0.000000   0.000000   0.000000   0.000000   0.000000   0.000000
     H  244   0.000000   0.000000   0.000000   0.000000   0.000000   0.000000
     H  245   0.000000   0.000000   0.000000   0.000000   0.000000   0.000000
     H  246   0.000001   0.000000   0.000000   0.000000   0.000000   0.000000
     H  247   0.000000   0.000000   0.000000   0.000000   0.000000   0.000000
     H  248   0.000000   0.000000   0.000000   0.000000   0.000000   0.000000
     H  249   0.000000   0.000000   0.000000   0.000000   0.000000   0.000000
     H  250   0.000000   0.000000   0.000000   0.000000   0.000000   0.000000
     H  251   0.000000   0.000000   0.000000   0.000000   0.000000   0.000000
     H  252   0.000000   0.000000   0.000000   0.000000   0.000000   0.000000
     H  253   0.000000   0.000000   0.000000   0.000000   0.000000   0.000000
     H  254   0.000000   0.000000   0.000000   0.000000   0.000000   0.000000
     H  255   0.000000   0.000000   0.000000   0.000000   0.000000   0.000000
     H  256   0.000006   0.000002   0.000000   0.000000   0.000000   0.000000
     H  257   0.000000   0.000000   0.000000   0.000000   0.000000   0.000000
     H  258   0.000000   0.000000   0.000000   0.000000   0.000000   0.000000
     H  259   0.000000   0.000000   0.000000   0.000000   0.000000   0.000000
     H  260   0.000000   0.000000   0.000000   0.000000   0.000000   0.000000
     H  261   0.000000   0.000000   0.000000   0.000000   0.000000   0.000000
     H  262   0.000000   0.000000   0.000000   0.000000   0.000000   0.000000
     H  263   0.000000   0.000000   0.000000   0.000000   0.000000   0.000000
     H  264   0.000000   0.000000   0.000000   0.000000   0.000000   0.000000
1


                  C 43       C 44       C 45       C 46       C 47       C 48
 ------------------------------------------------------------------------------
     C   43   3.947170
     C   44   1.655501   3.902672
     C   45   0.014898   0.993544   3.950507
     C   46   0.000198   0.000464   0.000108   3.953257
     C   47   0.000221   0.005432   0.000362   1.402618   3.961268
     C   48   0.000094   0.000608   0.000025   0.005714   1.410515   3.952371
     C   49   0.000019   0.000042   0.000018   1.410992   0.004686   0.118961
     C   50   0.000012   0.000095   0.000006   0.119604   0.004716   1.403474
     C   51   0.007795   0.008156   0.004687   0.006991   0.972611   0.007236
     C   52   0.017042   0.992411   0.943969   0.010444   0.005538   0.003996
     C   53   0.000261   0.000119   0.000590   0.000579   0.000450   0.000642
     C   54   0.000244   0.000269   0.000079   0.000272   0.001619   0.000365
     C   55   0.000432   0.003048   0.009065   0.008149   0.004921   0.008583
     C   56   0.000038   0.000013   0.000027   0.000028   0.000156   0.000048
     C   57   0.000033   0.000030   0.000343   0.000228   0.002069   0.000732
     C   58   0.000256   0.000409   0.003998   0.004557   0.004458   0.003558
     C   59   0.000221   0.000229   0.001183   0.000620   0.009559   0.001884
     C   60   0.000001   0.000001   0.000000   0.000001   0.000020   0.000002
     C   61   0.000000   0.000000   0.000000   0.000000   0.000001   0.000000
     C   62   0.000002   0.000002   0.000001   0.000003   0.000049   0.000003
     C   63   0.000000   0.000000   0.000000   0.000000   0.000001   0.000000
     C   64   0.000000   0.000000   0.000003   0.000002   0.000001   0.000002
     C   65   0.000038   0.000038   0.000030   0.000073   0.001136   0.000059
     C   66   0.000003   0.000011   0.000117   0.000099   0.000095   0.000101
     C   67   0.000000   0.000000   0.000001   0.000000   0.000001   0.000001
     C   68   0.000000   0.000000   0.000000   0.000000   0.000000   0.000000
     C   69   0.000000   0.000000   0.000000   0.000000   0.000000   0.000000
     C   70   0.000000   0.000000   0.000000   0.000000   0.000000   0.000000
     C   71   0.000000   0.000000   0.000000   0.000000   0.000000   0.000000
     C   72   0.000000   0.000000   0.000000   0.000000   0.000000   0.000000
     C   73   0.000000   0.000000   0.000000   0.000000   0.000000   0.000000
     C   74   0.000000   0.000000   0.000000   0.000000   0.000000   0.000000
     C   75   0.000000   0.000000   0.000000   0.000000   0.000000   0.000000
     C   76   0.000000   0.000000   0.000000   0.000000   0.000000   0.000000
     C   77   0.000000   0.000000   0.000000   0.000000   0.000000   0.000000
     C   78   0.000000   0.000000   0.000000   0.000000   0.000000   0.000000
     C   79   0.000000   0.000000   0.000000   0.000000   0.000000   0.000000
     C   80   0.000000   0.000000   0.000000   0.000000   0.000000   0.000000
     C   81   0.000000   0.000000   0.000000   0.000000   0.000000   0.000000
     C   82   0.000000   0.000000   0.000000   0.000000   0.000000   0.000000
     C   83   0.000000   0.000000   0.000000   0.000000   0.000000   0.000000
     C   84   0.000000   0.000000   0.000000   0.000000   0.000000   0.000000
     C   85   0.000000   0.000000   0.000000   0.000000   0.000000   0.000000
     C   86   0.000000   0.000000   0.000000   0.000000   0.000000   0.000000
     C   87   0.000000   0.000000   0.000000   0.000000   0.000000   0.000000
     C   88   0.000000   0.000000   0.000000   0.000000   0.000000   0.000000
1


                  C 43       C 44       C 45       C 46       C 47       C 48
 ------------------------------------------------------------------------------
     C   89   0.000000   0.000000   0.000000   0.000000   0.000000   0.000000
     C   90   0.000000   0.000000   0.000000   0.000000   0.000000   0.000000
     C   91   0.000000   0.000000   0.000000   0.000000   0.000000   0.000000
     C   92   0.000000   0.000000   0.000000   0.000000   0.000000   0.000000
     C   93   0.000000   0.000000   0.000000   0.000000   0.000000   0.000000
     C   94   0.000000   0.000000   0.000000   0.000000   0.000000   0.000000
     C   95   0.000001   0.000000   0.000000   0.000000   0.000000   0.000000
     C   96   0.000000   0.000000   0.000000   0.000000   0.000000   0.000000
     C   97   0.000000   0.000000   0.000000   0.000000   0.000000   0.000000
     C   98   0.000000   0.000000   0.000000   0.000000   0.000000   0.000000
     C   99   0.000000   0.000000   0.000000   0.000000   0.000000   0.000000
     C  100   0.000000   0.000000   0.000000   0.000000   0.000000   0.000000
     C  101   0.000000   0.000000   0.000000   0.000000   0.000000   0.000000
     C  102   0.000000   0.000000   0.000000   0.000000   0.000000   0.000000
     C  103   0.000000   0.000000   0.000000   0.000000   0.000000   0.000000
     C  104   0.000001   0.000000   0.000000   0.000000   0.000000   0.000000
     C  105   0.000000   0.000000   0.000000   0.000000   0.000000   0.000000
     C  106   0.000000   0.000000   0.000001   0.000000   0.000000   0.000000
     C  107   0.000000   0.000001   0.000003   0.000000   0.000000   0.000000
     C  108   0.000000   0.000000   0.000000   0.000000   0.000000   0.000000
     C  109   0.000000   0.000000   0.000001   0.000000   0.000000   0.000000
     C  110   0.000000   0.000000   0.000001   0.000000   0.000000   0.000000
     C  111   0.000000   0.000000   0.000000   0.000000   0.000000   0.000000
     C  112   0.000000   0.000000   0.000000   0.000000   0.000000   0.000000
     C  113   0.000000   0.000000   0.000000   0.000000   0.000000   0.000000
     C  114   0.000000   0.000000   0.000000   0.000000   0.000000   0.000000
     C  115   0.000000   0.000000   0.000000   0.000000   0.000000   0.000000
     C  116   0.000000   0.000000   0.000001   0.000000   0.000000   0.000000
     C  117   0.000000   0.000000   0.000000   0.000000   0.000000   0.000000
     C  118   0.000000   0.000000   0.000000   0.000000   0.000000   0.000000
     C  119   0.000000   0.000000   0.000000   0.000000   0.000000   0.000000
     C  120   0.000000   0.000000   0.000000   0.000000   0.000000   0.000000
     C  121   0.000000   0.000000   0.000000   0.000000   0.000000   0.000000
     C  122   0.000000   0.000000   0.000000   0.000000   0.000000   0.000000
     C  123   0.000000   0.000000   0.000000   0.000000   0.000000   0.000000
     C  124   0.000000   0.000000   0.000000   0.000000   0.000000   0.000000
     C  125   0.000000   0.000000   0.000001   0.000000   0.000000   0.000000
     C  126   0.000000   0.000000   0.000023   0.000000   0.000000   0.000000
     C  127   0.000000   0.000000   0.000000   0.000000   0.000000   0.000000
     C  128   0.000000   0.000000   0.000001   0.000000   0.000000   0.000000
     C  129   0.000000   0.000000   0.000000   0.000000   0.000000   0.000000
     C  130   0.000000   0.000000   0.000000   0.000000   0.000000   0.000000
     C  131   0.000000   0.000000   0.000000   0.000000   0.000000   0.000000
     C  132   0.000000   0.000000   0.000000   0.000000   0.000001   0.000000
     C  133   0.000000   0.000000   0.000000   0.000000   0.000000   0.000000
     C  134   0.000000   0.000000   0.000001   0.000000   0.000002   0.000000
     C  135   0.000000   0.000000   0.000000   0.000000   0.000000   0.000000
1


                  C 43       C 44       C 45       C 46       C 47       C 48
 ------------------------------------------------------------------------------
     C  136   0.000000   0.000000   0.000000   0.000000   0.000000   0.000000
     C  137   0.000000   0.000000   0.000000   0.000000   0.000000   0.000000
     C  138   0.000000   0.000000   0.000000   0.000000   0.000000   0.000000
     C  139   0.000000   0.000000   0.000000   0.000000   0.000000   0.000000
     C  140   0.000000   0.000000   0.000000   0.000000   0.000000   0.000000
     C  141   0.000000   0.000000   0.000001   0.000000   0.000000   0.000000
     C  142   0.000000   0.000000   0.000000   0.000000   0.000000   0.000000
     C  143   0.000000   0.000000   0.000000   0.000000   0.000000   0.000000
     C  144   0.000000   0.000000   0.000000   0.000000   0.000000   0.000000
     C  145   0.000000   0.000000   0.000000   0.000000   0.000000   0.000000
     C  146   0.000000   0.000000   0.000000   0.000000   0.000000   0.000000
     C  147   0.000000   0.000000   0.000000   0.000000   0.000000   0.000000
     C  148   0.000000   0.000000   0.000000   0.000000   0.000000   0.000000
     C  149   0.000000   0.000000   0.000000   0.000000   0.000000   0.000000
     C  150   0.000000   0.000000   0.000000   0.000000   0.000000   0.000000
     C  151   0.000000   0.000000   0.000000   0.000000   0.000000   0.000000
     C  152   0.000000   0.000000   0.000000   0.000000   0.000000   0.000000
     C  153   0.000000   0.000000   0.000000   0.000000   0.000000   0.000000
     C  154   0.000000   0.000000   0.000000   0.000000   0.000000   0.000000
     C  155   0.000000   0.000000   0.000000   0.000000   0.000000   0.000000
     C  156   0.000000   0.000000   0.000000   0.000000   0.000000   0.000000
     C  157   0.000000   0.000000   0.000000   0.000000   0.000002   0.000000
     C  158   0.000000   0.000000   0.000000   0.000000   0.000000   0.000000
     C  159   0.000000   0.000000   0.000000   0.000000   0.000001   0.000000
     C  160   0.000000   0.000000   0.000000   0.000000   0.000002   0.000016
     C  161   0.000001   0.000001   0.000002   0.000004   0.000046   0.000002
     C  162   0.000001   0.000001   0.000023   0.000001   0.000018   0.000001
     N  163   0.000004   0.000005   0.000000   0.000000   0.000000   0.000000
     N  164   0.000000   0.000000   0.000000   0.000000   0.000000   0.000000
     N  165   0.000002   0.000009   0.000029   0.000000   0.000000   0.000000
     N  166   0.000020   0.000032   0.000668   0.000000   0.000001   0.000018
     N  167   1.073756   0.023466   0.005578   0.000021   0.000093   0.000019
     N  168   0.000028   0.000118   0.000007   0.014578   0.107654   0.014831
     N  169   0.000036   0.000105   0.000432   0.000108   0.000422   0.000207
     N  170   0.000001   0.000001   0.000000   0.000002   0.000033   0.000002
     N  171   0.000000   0.000000   0.000000   0.000000   0.000000   0.000000
     N  172   0.000000   0.000000   0.000000   0.000000   0.000000   0.000000
     N  173   0.000001   0.000002   0.000000   0.000000   0.000000   0.000000
     N  174   0.000000   0.000000   0.000000   0.000000   0.000000   0.000000
     N  175   0.000000   0.000000   0.000000   0.000000   0.000000   0.000000
     N  176   0.000000   0.000000   0.000000   0.000000   0.000000   0.000000
     N  177   0.000000   0.000000   0.000000   0.000000   0.000000   0.000000
     N  178   0.000000   0.000000   0.000000   0.000000   0.000000   0.000000
     N  179   0.000000   0.000000   0.000000   0.000000   0.000000   0.000000
     N  180   0.000000   0.000000   0.000000   0.000000   0.000000   0.000000
     N  181   0.000000   0.000000   0.000000   0.000000   0.000000   0.000000
     N  182   0.000000   0.000000   0.000000   0.000000   0.000000   0.000000
1


                  C 43       C 44       C 45       C 46       C 47       C 48
 ------------------------------------------------------------------------------
     H  183   0.000028   0.000020   0.000001   0.000000   0.000000   0.000000
     H  184   0.000000   0.000000   0.000000   0.000000   0.000000   0.000000
     H  185   0.000000   0.000000   0.000000   0.000000   0.000000   0.000000
     H  186   0.000000   0.000000   0.000000   0.000000   0.000000   0.000000
     H  187   0.000000   0.000000   0.000000   0.000000   0.000000   0.000000
     H  188   0.000000   0.000000   0.000000   0.000000   0.000000   0.000000
     H  189   0.000000   0.000000   0.000000   0.000000   0.000000   0.000000
     H  190   0.000000   0.000000   0.000000   0.000000   0.000000   0.000000
     H  191   0.000000   0.000000   0.000000   0.000000   0.000000   0.000000
     H  192   0.000000   0.000001   0.000003   0.000000   0.000000   0.000000
     H  193   0.000000   0.000000   0.000002   0.000000   0.000000   0.000000
     H  194   0.000000   0.000001   0.000002   0.000005   0.000000   0.000000
     H  195   0.000000   0.000001   0.000010   0.000000   0.000000   0.000000
     H  196   0.000000   0.000000   0.000000   0.000000   0.000000   0.000000
     H  197   0.000000   0.000000   0.000026   0.000007   0.000006   0.000005
     H  198   0.000000   0.000001   0.000004   0.000000   0.000000   0.000006
     H  199   0.000000   0.000000   0.000002   0.000000   0.000000   0.000002
     H  200   0.000438   0.001891   0.006380   0.000002   0.000001   0.000001
     H  201   0.000013   0.000023   0.000227   0.000000   0.000000   0.000000
     H  202   0.006791   0.000494   0.000015   0.000000   0.000003   0.000000
     H  203   0.006351   0.000393   0.000209   0.000000   0.000001   0.000000
     H  204   0.011837   0.000291   0.000133   0.000000   0.000004   0.000001
     H  205   0.008161   0.007382   0.935473   0.000074   0.000113   0.000060
     H  206   0.000021   0.000101   0.000003   0.951389   0.005411   0.004336
     H  207   0.000000   0.000002   0.000000   0.008906   0.004552   0.000038
     H  208   0.007415   0.007058   0.003976   0.001645   0.000982   0.000060
     H  209   0.000002   0.000014   0.000000   0.000041   0.004549   0.008926
     H  210   0.000001   0.000022   0.000003   0.004355   0.005123   0.956116
     H  211   0.000077   0.000029   0.000040   0.000052   0.000137   0.000062
     H  212   0.000005   0.000003   0.000016   0.000006   0.000011   0.000011
     H  213   0.000001   0.000003   0.000054   0.000052   0.000135   0.000083
     H  214   0.000000   0.000001   0.000002   0.000012   0.000578   0.000786
     H  215   0.000000   0.000000   0.000000   0.000000   0.000000   0.000000
     H  216   0.000000   0.000000   0.000000   0.000000   0.000000   0.000000
     H  217   0.000000   0.000000   0.000005   0.000001   0.000004   0.000003
     H  218   0.000000   0.000000   0.000000   0.000000   0.000000   0.000000
     H  219   0.000000   0.000000   0.000000   0.000000   0.000000   0.000000
     H  220   0.000000   0.000000   0.000000   0.000000   0.000000   0.000000
     H  221   0.000000   0.000000   0.000000   0.000000   0.000000   0.000000
     H  222   0.000000   0.000000   0.000000   0.000000   0.000000   0.000000
     H  223   0.000000   0.000000   0.000000   0.000000   0.000000   0.000000
     H  224   0.000000   0.000000   0.000000   0.000000   0.000000   0.000000
     H  225   0.000000   0.000000   0.000000   0.000000   0.000000   0.000000
     H  226   0.000000   0.000000   0.000000   0.000000   0.000000   0.000000
     H  227   0.000000   0.000000   0.000000   0.000000   0.000000   0.000000
     H  228   0.000000   0.000000   0.000000   0.000000   0.000000   0.000000
     H  229   0.000000   0.000000   0.000000   0.000000   0.000000   0.000000
1


                  C 43       C 44       C 45       C 46       C 47       C 48
 ------------------------------------------------------------------------------
     H  230   0.000000   0.000000   0.000000   0.000000   0.000000   0.000000
     H  231   0.000000   0.000000   0.000000   0.000000   0.000000   0.000000
     H  232   0.000000   0.000000   0.000000   0.000000   0.000000   0.000000
     H  233   0.000000   0.000000   0.000000   0.000000   0.000000   0.000000
     H  234   0.000000   0.000000   0.000000   0.000000   0.000000   0.000000
     H  235   0.000000   0.000000   0.000000   0.000000   0.000000   0.000000
     H  236   0.000000   0.000000   0.000000   0.000000   0.000000   0.000000
     H  237   0.000000   0.000000   0.000000   0.000000   0.000000   0.000000
     H  238   0.000000   0.000000   0.000000   0.000000   0.000000   0.000000
     H  239   0.000000   0.000000   0.000000   0.000000   0.000000   0.000000
     H  240   0.000000   0.000000   0.000000   0.000000   0.000000   0.000000
     H  241   0.000000   0.000000   0.000000   0.000000   0.000000   0.000000
     H  242   0.000000   0.000000   0.000000   0.000000   0.000000   0.000000
     H  243   0.000000   0.000000   0.000000   0.000000   0.000000   0.000000
     H  244   0.000000   0.000000   0.000000   0.000000   0.000000   0.000000
     H  245   0.000000   0.000000   0.000000   0.000000   0.000000   0.000000
     H  246   0.000000   0.000000   0.000003   0.000000   0.000000   0.000000
     H  247   0.000000   0.000000   0.000000   0.000000   0.000000   0.000000
     H  248   0.000000   0.000000   0.000000   0.000000   0.000000   0.000000
     H  249   0.000000   0.000000   0.000000   0.000000   0.000000   0.000000
     H  250   0.000000   0.000000   0.000000   0.000000   0.000000   0.000000
     H  251   0.000000   0.000000   0.000000   0.000000   0.000000   0.000000
     H  252   0.000000   0.000000   0.000000   0.000000   0.000000   0.000000
     H  253   0.000000   0.000000   0.000000   0.000000   0.000000   0.000000
     H  254   0.000000   0.000000   0.000000   0.000000   0.000000   0.000000
     H  255   0.000000   0.000000   0.000000   0.000000   0.000000   0.000000
     H  256   0.000000   0.000000   0.000000   0.000000   0.000000   0.000000
     H  257   0.000000   0.000000   0.000000   0.000000   0.000000   0.000000
     H  258   0.000000   0.000000   0.000000   0.000000   0.000000   0.000000
     H  259   0.000000   0.000000   0.000000   0.000000   0.000000   0.000000
     H  260   0.000000   0.000000   0.000000   0.000000   0.000000   0.000000
     H  261   0.000000   0.000000   0.000000   0.000000   0.000000   0.000000
     H  262   0.000000   0.000000   0.000000   0.000000   0.000001   0.000000
     H  263   0.000000   0.000000   0.000000   0.000000   0.000000   0.000000
     H  264   0.000000   0.000000   0.000000   0.000000   0.000000   0.000000
1


                  C 49       C 50       C 51       C 52       C 53       C 54
 ------------------------------------------------------------------------------
     C   49   3.940340
     C   50   0.003894   3.941760
     C   51   0.004623   0.004775   3.947679
     C   52   0.000464   0.000291   0.958621   3.945276
     C   53   0.000003   0.000015   0.024849   0.000575   3.892116
     C   54   0.000019   0.000027   0.007652   0.002107   1.871100   3.926648
     C   55   0.000060   0.000142   0.896224   0.005855   0.008181   0.980565
     C   56   0.000007   0.000011   0.000716   0.000338   1.868127   0.027084
     C   57   0.000095   0.000301   0.006753   0.001327   0.069964   0.006716
     C   58   0.000320   0.000054   0.974209   0.005864   0.009277   0.004998
     C   59   0.000160   0.000029   0.013154   0.009006   0.000942   0.010385
     C   60   0.000001   0.000016   0.000009   0.000022   0.000001   0.000024
     C   61   0.000000   0.000021   0.000005   0.000001   0.000000   0.000002
     C   62   0.000001   0.000002   0.000023   0.000055   0.000003   0.000060
     C   63   0.000000   0.000003   0.000002   0.000002   0.000000   0.000002
     C   64   0.000000   0.000001   0.000168   0.000002   0.000004   0.000005
     C   65   0.000024   0.000003   0.000645   0.001136   0.000054   0.001342
     C   66   0.000007   0.000001   0.009245   0.000132   0.000217   0.000482
     C   67   0.000000   0.000000   0.000030   0.000001   0.000005   0.000006
     C   68   0.000000   0.000000   0.000000   0.000000   0.000000   0.000000
     C   69   0.000000   0.000000   0.000000   0.000000   0.000000   0.000000
     C   70   0.000000   0.000000   0.000000   0.000000   0.000000   0.000000
     C   71   0.000000   0.000000   0.000000   0.000000   0.000000   0.000000
     C   72   0.000000   0.000000   0.000000   0.000000   0.000000   0.000000
     C   73   0.000000   0.000000   0.000000   0.000000   0.000000   0.000000
     C   74   0.000000   0.000000   0.000000   0.000000   0.000000   0.000000
     C   75   0.000000   0.000000   0.000000   0.000000   0.000000   0.000000
     C   76   0.000000   0.000000   0.000000   0.000000   0.000000   0.000000
     C   77   0.000000   0.000000   0.000000   0.000000   0.000000   0.000000
     C   78   0.000000   0.000000   0.000000   0.000000   0.000000   0.000000
     C   79   0.000000   0.000000   0.000000   0.000000   0.000000   0.000000
     C   80   0.000000   0.000000   0.000000   0.000000   0.000000   0.000000
     C   81   0.000000   0.000000   0.000000   0.000000   0.000000   0.000000
     C   82   0.000000   0.000000   0.000000   0.000000   0.000000   0.000000
     C   83   0.000000   0.000000   0.000000   0.000000   0.000000   0.000000
     C   84   0.000000   0.000000   0.000000   0.000000   0.000000   0.000000
     C   85   0.000000   0.000000   0.000000   0.000000   0.000000   0.000000
     C   86   0.000000   0.000000   0.000000   0.000000   0.000000   0.000000
     C   87   0.000000   0.000000   0.000000   0.000000   0.000000   0.000000
     C   88   0.000000   0.000000   0.000000   0.000000   0.000000   0.000000
     C   89   0.000000   0.000000   0.000000   0.000000   0.000000   0.000000
     C   90   0.000000   0.000000   0.000000   0.000000   0.000000   0.000000
     C   91   0.000000   0.000000   0.000000   0.000000   0.000000   0.000000
     C   92   0.000000   0.000000   0.000000   0.000000   0.000000   0.000000
     C   93   0.000000   0.000000   0.000000   0.000000   0.000000   0.000000
     C   94   0.000000   0.000000   0.000000   0.000000   0.000000   0.000000
1


                  C 49       C 50       C 51       C 52       C 53       C 54
 ------------------------------------------------------------------------------
     C   95   0.000000   0.000000   0.000000   0.000000   0.000002   0.000003
     C   96   0.000000   0.000000   0.000000   0.000000   0.000000   0.000000
     C   97   0.000000   0.000000   0.000000   0.000000   0.000000   0.000000
     C   98   0.000000   0.000000   0.000000   0.000000   0.000000   0.000000
     C   99   0.000000   0.000000   0.000000   0.000000   0.000000   0.000000
     C  100   0.000000   0.000000   0.000000   0.000000   0.000000   0.000000
     C  101   0.000000   0.000000   0.000000   0.000000   0.000000   0.000000
     C  102   0.000000   0.000000   0.000000   0.000000   0.000000   0.000000
     C  103   0.000000   0.000000   0.000000   0.000000   0.000000   0.000000
     C  104   0.000000   0.000000   0.000000   0.000000   0.000000   0.000001
     C  105   0.000000   0.000000   0.000000   0.000000   0.000000   0.000000
     C  106   0.000000   0.000000   0.000000   0.000001   0.000000   0.000000
     C  107   0.000000   0.000000   0.000000   0.000000   0.000000   0.000000
     C  108   0.000000   0.000000   0.000000   0.000000   0.000000   0.000000
     C  109   0.000000   0.000000   0.000000   0.000000   0.000000   0.000000
     C  110   0.000000   0.000000   0.000000   0.000000   0.000000   0.000000
     C  111   0.000000   0.000000   0.000000   0.000000   0.000000   0.000000
     C  112   0.000000   0.000000   0.000000   0.000000   0.000000   0.000001
     C  113   0.000000   0.000000   0.000001   0.000000   0.000025   0.000008
     C  114   0.000000   0.000000   0.000000   0.000000   0.000008   0.000002
     C  115   0.000000   0.000000   0.000000   0.000000   0.000000   0.000000
     C  116   0.000000   0.000000   0.000019   0.000001   0.000656   0.000242
     C  117   0.000000   0.000000   0.000001   0.000000   0.000015   0.000006
     C  118   0.000000   0.000000   0.000000   0.000000   0.000001   0.000000
     C  119   0.000000   0.000000   0.000000   0.000000   0.000000   0.000000
     C  120   0.000000   0.000000   0.000000   0.000000   0.000000   0.000000
     C  121   0.000000   0.000000   0.000000   0.000000   0.000000   0.000000
     C  122   0.000000   0.000000   0.000000   0.000000   0.000000   0.000000
     C  123   0.000000   0.000000   0.000000   0.000000   0.000000   0.000000
     C  124   0.000000   0.000000   0.000000   0.000000   0.000000   0.000000
     C  125   0.000000   0.000000   0.000000   0.000000   0.000000   0.000000
     C  126   0.000000   0.000000   0.000000   0.000000   0.000000   0.000000
     C  127   0.000000   0.000000   0.000000   0.000000   0.000000   0.000000
     C  128   0.000000   0.000000   0.000000   0.000000   0.000000   0.000000
     C  129   0.000000   0.000000   0.000000   0.000000   0.000000   0.000000
     C  130   0.000000   0.000000   0.000000   0.000000   0.000000   0.000000
     C  131   0.000000   0.000000   0.000000   0.000000   0.000000   0.000000
     C  132   0.000000   0.000000   0.000000   0.000001   0.000000   0.000001
     C  133   0.000000   0.000000   0.000000   0.000000   0.000000   0.000000
     C  134   0.000000   0.000000   0.000002   0.000001   0.000000   0.000002
     C  135   0.000000   0.000000   0.000000   0.000000   0.000000   0.000000
     C  136   0.000000   0.000000   0.000000   0.000000   0.000000   0.000000
     C  137   0.000000   0.000000   0.000000   0.000000   0.000000   0.000000
     C  138   0.000000   0.000000   0.000000   0.000000   0.000000   0.000000
     C  139   0.000000   0.000000   0.000000   0.000000   0.000000   0.000000
     C  140   0.000000   0.000000   0.000000   0.000000   0.000000   0.000000
     C  141   0.000000   0.000000   0.000000   0.000001   0.000000   0.000000
1


                  C 49       C 50       C 51       C 52       C 53       C 54
 ------------------------------------------------------------------------------
     C  142   0.000000   0.000000   0.000000   0.000000   0.000000   0.000000
     C  143   0.000000   0.000000   0.000000   0.000000   0.000000   0.000000
     C  144   0.000000   0.000000   0.000000   0.000000   0.000000   0.000000
     C  145   0.000000   0.000000   0.000000   0.000000   0.000000   0.000000
     C  146   0.000000   0.000000   0.000000   0.000000   0.000000   0.000000
     C  147   0.000000   0.000000   0.000000   0.000000   0.000000   0.000000
     C  148   0.000000   0.000000   0.000000   0.000000   0.000000   0.000000
     C  149   0.000000   0.000000   0.000000   0.000000   0.000000   0.000000
     C  150   0.000000   0.000000   0.000000   0.000000   0.000000   0.000000
     C  151   0.000000   0.000000   0.000000   0.000000   0.000000   0.000000
     C  152   0.000000   0.000000   0.000000   0.000000   0.000000   0.000000
     C  153   0.000000   0.000000   0.000000   0.000000   0.000000   0.000000
     C  154   0.000000   0.000000   0.000000   0.000000   0.000000   0.000000
     C  155   0.000000   0.000000   0.000000   0.000000   0.000000   0.000000
     C  156   0.000000   0.000000   0.000000   0.000000   0.000000   0.000000
     C  157   0.000000   0.000000   0.000001   0.000001   0.000000   0.000002
     C  158   0.000000   0.000000   0.000000   0.000001   0.000000   0.000000
     C  159   0.000000   0.000000   0.000001   0.000001   0.000000   0.000001
     C  160   0.000000   0.000000   0.000002   0.000001   0.000000   0.000002
     C  161   0.000001   0.000000   0.000034   0.000030   0.000004   0.000053
     C  162   0.000000   0.000000   0.000005   0.000022   0.000001   0.000022
     N  163   0.000000   0.000000   0.000000   0.000000   0.000000   0.000000
     N  164   0.000000   0.000000   0.000000   0.000000   0.000000   0.000000
     N  165   0.000000   0.000000   0.000000   0.000002   0.000000   0.000000
     N  166   0.000000   0.000001   0.000012   0.000047   0.000000   0.000000
     N  167   0.000003   0.000002   0.000439   0.008318   0.000008   0.000029
     N  168   1.429480   1.437201   0.000220   0.000945   0.000297   0.000126
     N  169   0.000013   0.000022   0.016025   0.000544   0.013878   0.044028
     N  170   0.000001   0.000000   0.000005   0.000037   0.000002   0.000039
     N  171   0.000000   0.000000   0.000000   0.000000   0.000000   0.000000
     N  172   0.000000   0.000000   0.000000   0.000000   0.000000   0.000000
     N  173   0.000000   0.000000   0.000000   0.000000   0.000001   0.000001
     N  174   0.000000   0.000000   0.000000   0.000000   0.000000   0.000000
     N  175   0.000000   0.000000   0.000000   0.000000   0.000000   0.000000
     N  176   0.000000   0.000000   0.000001   0.000000   0.000027   0.000010
     N  177   0.000000   0.000000   0.000000   0.000000   0.000000   0.000000
     N  178   0.000000   0.000000   0.000000   0.000000   0.000000   0.000000
     N  179   0.000000   0.000000   0.000000   0.000000   0.000000   0.000000
     N  180   0.000000   0.000000   0.000000   0.000000   0.000000   0.000000
     N  181   0.000000   0.000000   0.000000   0.000000   0.000000   0.000000
     N  182   0.000000   0.000000   0.000000   0.000000   0.000000   0.000000
     H  183   0.000000   0.000000   0.000000   0.000001   0.000000   0.000000
     H  184   0.000000   0.000000   0.000000   0.000000   0.000000   0.000000
     H  185   0.000000   0.000000   0.000000   0.000000   0.000000   0.000000
     H  186   0.000000   0.000000   0.000000   0.000000   0.000000   0.000000
     H  187   0.000000   0.000000   0.000000   0.000000   0.000000   0.000000
     H  188   0.000000   0.000000   0.000000   0.000000   0.000000   0.000000
1


                  C 49       C 50       C 51       C 52       C 53       C 54
 ------------------------------------------------------------------------------
     H  189   0.000000   0.000000   0.000000   0.000000   0.000000   0.000000
     H  190   0.000000   0.000000   0.000000   0.000000   0.000000   0.000000
     H  191   0.000000   0.000000   0.000000   0.000000   0.000000   0.000000
     H  192   0.000000   0.000000   0.000000   0.000001   0.000000   0.000000
     H  193   0.000000   0.000000   0.000000   0.000000   0.000000   0.000000
     H  194   0.000002   0.000000   0.000000   0.000001   0.000000   0.000000
     H  195   0.000000   0.000000   0.000000   0.000001   0.000000   0.000000
     H  196   0.000000   0.000000   0.000000   0.000000   0.000000   0.000000
     H  197   0.000012   0.000009   0.000000   0.000002   0.000000   0.000000
     H  198   0.000000   0.000037   0.000000   0.000006   0.000000   0.000000
     H  199   0.000000   0.000000   0.000000   0.000000   0.000000   0.000000
     H  200   0.000000   0.000000   0.000094   0.000569   0.000002   0.000000
     H  201   0.000000   0.000000   0.000003   0.000008   0.000000   0.000000
     H  202   0.000000   0.000000   0.000006   0.000416   0.002884   0.003297
     H  203   0.000000   0.000000   0.000006   0.000040   0.000029   0.000010
     H  204   0.000000   0.000000   0.000004   0.000293   0.000000   0.000001
     H  205   0.000005   0.000004   0.002747   0.002974   0.000001   0.000019
     H  206   0.004552   0.000143   0.001902   0.000224   0.000004   0.000008
     H  207   0.953243   0.008310   0.000453   0.000007   0.000000   0.000001
     H  208   0.000049   0.000012   0.002211   0.932842   0.000004   0.000103
     H  209   0.008398   0.953833   0.000455   0.000046   0.000002   0.000003
     H  210   0.000135   0.004554   0.001793   0.000030   0.000000   0.000002
     H  211   0.000002   0.000003   0.002013   0.000003   0.005256   0.946948
     H  212   0.000000   0.000000   0.000617   0.000014   0.007649   0.009361
     H  213   0.000004   0.000000   0.003676   0.000143   0.000302   0.000106
     H  214   0.000003   0.000025   0.000010   0.000014   0.002097   0.004374
     H  215   0.000000   0.000000   0.000000   0.000000   0.000000   0.000000
     H  216   0.000000   0.000000   0.000000   0.000000   0.000000   0.000000
     H  217   0.000000   0.000000   0.000006   0.000000   0.000007   0.000153
     H  218   0.000000   0.000000   0.000000   0.000000   0.000000   0.000000
     H  219   0.000000   0.000000   0.000000   0.000000   0.000000   0.000000
     H  220   0.000000   0.000000   0.000000   0.000000   0.000000   0.000000
     H  221   0.000000   0.000000   0.000000   0.000000   0.000000   0.000000
     H  222   0.000000   0.000000   0.000000   0.000000   0.000000   0.000000
     H  223   0.000000   0.000000   0.000000   0.000000   0.000000   0.000000
     H  224   0.000000   0.000000   0.000000   0.000000   0.000000   0.000000
     H  225   0.000000   0.000000   0.000000   0.000000   0.000000   0.000000
     H  226   0.000000   0.000000   0.000000   0.000000   0.000000   0.000000
     H  227   0.000000   0.000000   0.000000   0.000000   0.000000   0.000000
     H  228   0.000000   0.000000   0.000000   0.000000   0.000000   0.000000
     H  229   0.000000   0.000000   0.000000   0.000000   0.000000   0.000000
     H  230   0.000000   0.000000   0.000000   0.000000   0.000000   0.000000
     H  231   0.000000   0.000000   0.000000   0.000000   0.000000   0.000000
     H  232   0.000000   0.000000   0.000000   0.000000   0.000000   0.000000
     H  233   0.000000   0.000000   0.000000   0.000000   0.000000   0.000000
     H  234   0.000000   0.000000   0.000000   0.000000   0.000000   0.000000
     H  235   0.000000   0.000000   0.000000   0.000000   0.000000   0.000000
1


                  C 49       C 50       C 51       C 52       C 53       C 54
 ------------------------------------------------------------------------------
     H  236   0.000000   0.000000   0.000000   0.000000   0.000000   0.000000
     H  237   0.000000   0.000000   0.000000   0.000000   0.000000   0.000000
     H  238   0.000000   0.000000   0.000000   0.000000   0.000000   0.000000
     H  239   0.000000   0.000000   0.000000   0.000000   0.000000   0.000000
     H  240   0.000000   0.000000   0.000000   0.000000   0.000044   0.000003
     H  241   0.000000   0.000000   0.000000   0.000000   0.000000   0.000000
     H  242   0.000000   0.000000   0.000000   0.000000   0.000001   0.000000
     H  243   0.000000   0.000000   0.000000   0.000000   0.000000   0.000000
     H  244   0.000000   0.000000   0.000000   0.000000   0.000002   0.000001
     H  245   0.000000   0.000000   0.000000   0.000000   0.000000   0.000000
     H  246   0.000000   0.000000   0.000000   0.000000   0.000000   0.000000
     H  247   0.000000   0.000000   0.000000   0.000000   0.000000   0.000000
     H  248   0.000000   0.000000   0.000000   0.000000   0.000000   0.000000
     H  249   0.000000   0.000000   0.000000   0.000000   0.000000   0.000000
     H  250   0.000000   0.000000   0.000000   0.000000   0.000000   0.000000
     H  251   0.000000   0.000000   0.000000   0.000000   0.000000   0.000000
     H  252   0.000000   0.000000   0.000000   0.000000   0.000000   0.000000
     H  253   0.000000   0.000000   0.000000   0.000000   0.000000   0.000000
     H  254   0.000000   0.000000   0.000000   0.000000   0.000000   0.000000
     H  255   0.000000   0.000000   0.000000   0.000000   0.000000   0.000000
     H  256   0.000000   0.000000   0.000000   0.000000   0.000000   0.000000
     H  257   0.000000   0.000000   0.000000   0.000000   0.000000   0.000000
     H  258   0.000000   0.000000   0.000000   0.000000   0.000000   0.000000
     H  259   0.000000   0.000000   0.000000   0.000000   0.000000   0.000000
     H  260   0.000000   0.000000   0.000000   0.000000   0.000000   0.000000
     H  261   0.000000   0.000000   0.000000   0.000000   0.000000   0.000000
     H  262   0.000000   0.000000   0.000001   0.000001   0.000000   0.000001
     H  263   0.000000   0.000000   0.000001   0.000000   0.000000   0.000000
     H  264   0.000000   0.000000   0.000000   0.000000   0.000000   0.000000
1


                  C 55       C 56       C 57       C 58       C 59       C 60
 ------------------------------------------------------------------------------
     C   55   3.946536
     C   56   0.037302   3.916988
     C   57   0.941916   0.006685   3.924005
     C   58   0.964626   0.002682   0.006421   3.950703
     C   59   0.011302   0.001292   0.009511   1.853681   3.947907
     C   60   0.000003   0.000006   0.000023   0.001067   0.000185   3.907678
     C   61   0.000001   0.000000   0.000001   0.000056   0.000097   2.399378
     C   62   0.000008   0.000013   0.000056   0.002782   0.000575   0.032396
     C   63   0.000000   0.000000   0.000002   0.000084   0.000055   1.291572
     C   64   0.000046   0.000001   0.000006   0.000294   0.006502   0.125054
     C   65   0.000107   0.000263   0.001165   0.069586   0.005728   0.003936
     C   66   0.006572   0.000067   0.000297   0.004290   1.044359   0.006968
     C   67   0.000015   0.000001   0.000004   0.000049   0.003613   0.000819
     C   68   0.000000   0.000000   0.000000   0.000000   0.000000   0.000000
     C   69   0.000000   0.000000   0.000000   0.000000   0.000000   0.000000
     C   70   0.000000   0.000000   0.000000   0.000000   0.000000   0.000000
     C   71   0.000000   0.000000   0.000000   0.000000   0.000000   0.000000
     C   72   0.000000   0.000000   0.000000   0.000000   0.000000   0.000000
     C   73   0.000000   0.000000   0.000000   0.000000   0.000000   0.000000
     C   74   0.000000   0.000000   0.000000   0.000000   0.000000   0.000000
     C   75   0.000000   0.000000   0.000000   0.000000   0.000000   0.000000
     C   76   0.000000   0.000000   0.000000   0.000000   0.000000   0.000000
     C   77   0.000000   0.000000   0.000000   0.000000   0.000000   0.000000
     C   78   0.000000   0.000000   0.000000   0.000000   0.000000   0.000000
     C   79   0.000000   0.000000   0.000000   0.000000   0.000000   0.000000
     C   80   0.000000   0.000000   0.000000   0.000000   0.000000   0.000000
     C   81   0.000000   0.000000   0.000000   0.000000   0.000000   0.000000
     C   82   0.000000   0.000000   0.000000   0.000000   0.000000   0.000000
     C   83   0.000000   0.000000   0.000000   0.000000   0.000000   0.000000
     C   84   0.000000   0.000000   0.000000   0.000000   0.000000   0.000000
     C   85   0.000000   0.000000   0.000000   0.000000   0.000000   0.000000
     C   86   0.000000   0.000000   0.000000   0.000000   0.000000   0.000000
     C   87   0.000000   0.000000   0.000000   0.000000   0.000000   0.000000
     C   88   0.000000   0.000000   0.000000   0.000000   0.000000   0.000000
     C   89   0.000000   0.000000   0.000000   0.000000   0.000000   0.000000
     C   90   0.000000   0.000000   0.000000   0.000000   0.000000   0.000000
     C   91   0.000000   0.000000   0.000000   0.000000   0.000000   0.000000
     C   92   0.000000   0.000014   0.000000   0.000000   0.000000   0.000000
     C   93   0.000000   0.000001   0.000000   0.000000   0.000000   0.000000
     C   94   0.000000   0.000000   0.000000   0.000000   0.000000   0.000000
     C   95   0.000000   0.000012   0.000000   0.000000   0.000000   0.000000
     C   96   0.000000   0.000000   0.000000   0.000000   0.000000   0.000000
     C   97   0.000000   0.000000   0.000000   0.000000   0.000000   0.000000
     C   98   0.000000   0.000000   0.000000   0.000000   0.000000   0.000000
     C   99   0.000000   0.000000   0.000000   0.000000   0.000000   0.000000
     C  100   0.000000   0.000001   0.000000   0.000000   0.000000   0.000000
1


                  C 55       C 56       C 57       C 58       C 59       C 60
 ------------------------------------------------------------------------------
     C  101   0.000000   0.000000   0.000000   0.000000   0.000000   0.000000
     C  102   0.000000   0.000000   0.000000   0.000000   0.000000   0.000000
     C  103   0.000000   0.000001   0.000000   0.000000   0.000000   0.000000
     C  104   0.000000   0.000009   0.000000   0.000000   0.000000   0.000000
     C  105   0.000000   0.000000   0.000000   0.000000   0.000000   0.000000
     C  106   0.000000   0.000000   0.000000   0.000000   0.000000   0.000000
     C  107   0.000000   0.000000   0.000000   0.000000   0.000000   0.000000
     C  108   0.000000   0.000000   0.000000   0.000000   0.000000   0.000000
     C  109   0.000000   0.000000   0.000000   0.000000   0.000000   0.000000
     C  110   0.000000   0.000000   0.000000   0.000000   0.000000   0.000000
     C  111   0.000000   0.000000   0.000000   0.000000   0.000000   0.000000
     C  112   0.000000   0.000005   0.000000   0.000000   0.000000   0.000000
     C  113   0.000001   0.000223   0.000005   0.000000   0.000000   0.000000
     C  114   0.000000   0.000064   0.000001   0.000000   0.000000   0.000000
     C  115   0.000000   0.000002   0.000000   0.000000   0.000000   0.000000
     C  116   0.000028   0.011379   0.000141   0.000008   0.000001   0.000000
     C  117   0.000001   0.000165   0.000003   0.000000   0.000000   0.000000
     C  118   0.000000   0.000012   0.000000   0.000000   0.000000   0.000000
     C  119   0.000000   0.000003   0.000000   0.000000   0.000000   0.000000
     C  120   0.000000   0.000000   0.000000   0.000000   0.000000   0.000000
     C  121   0.000000   0.000000   0.000000   0.000000   0.000000   0.000000
     C  122   0.000000   0.000000   0.000000   0.000000   0.000000   0.000000
     C  123   0.000000   0.000000   0.000000   0.000000   0.000000   0.000000
     C  124   0.000000   0.000000   0.000000   0.000000   0.000000   0.000000
     C  125   0.000000   0.000001   0.000000   0.000000   0.000000   0.000000
     C  126   0.000000   0.000001   0.000000   0.000001   0.000014   0.000000
     C  127   0.000000   0.000000   0.000000   0.000001   0.000000   0.000002
     C  128   0.000000   0.000000   0.000000   0.000000   0.000000   0.000008
     C  129   0.000000   0.000000   0.000000   0.000001   0.000001   0.000176
     C  130   0.000000   0.000000   0.000000   0.000000   0.000000   0.000003
     C  131   0.000000   0.000000   0.000000   0.000004   0.000006   0.000010
     C  132   0.000000   0.000000   0.000001   0.000042   0.000006   0.000002
     C  133   0.000000   0.000000   0.000000   0.000004   0.000005   0.000001
     C  134   0.000008   0.000001   0.000002   0.000111   0.000342   0.000022
     C  135   0.000000   0.000000   0.000000   0.000000   0.000000   0.000000
     C  136   0.000000   0.000000   0.000000   0.000000   0.000000   0.000000
     C  137   0.000000   0.000000   0.000000   0.000000   0.000000   0.000000
     C  138   0.000000   0.000000   0.000000   0.000000   0.000000   0.000000
     C  139   0.000000   0.000000   0.000000   0.000000   0.000000   0.000000
     C  140   0.000000   0.000000   0.000000   0.000000   0.000000   0.000000
     C  141   0.000000   0.000000   0.000000   0.000000   0.000000   0.000000
     C  142   0.000000   0.000000   0.000000   0.000000   0.000000   0.000000
     C  143   0.000000   0.000000   0.000000   0.000000   0.000000   0.000000
     C  144   0.000000   0.000000   0.000000   0.000000   0.000000   0.000000
     C  145   0.000000   0.000000   0.000000   0.000000   0.000000   0.000000
     C  146   0.000000   0.000000   0.000000   0.000000   0.000000   0.000000
     C  147   0.000000   0.000000   0.000000   0.000000   0.000000   0.000000
1


                  C 55       C 56       C 57       C 58       C 59       C 60
 ------------------------------------------------------------------------------
     C  148   0.000000   0.000000   0.000000   0.000000   0.000000   0.000000
     C  149   0.000000   0.000000   0.000000   0.000003   0.000001   0.000000
     C  150   0.000000   0.000000   0.000000   0.000000   0.000000   0.000000
     C  151   0.000000   0.000000   0.000000   0.000002   0.000000   0.000000
     C  152   0.000000   0.000000   0.000000   0.000000   0.000000   0.000000
     C  153   0.000000   0.000000   0.000000   0.000000   0.000000   0.000000
     C  154   0.000000   0.000000   0.000000   0.000000   0.000000   0.000000
     C  155   0.000000   0.000000   0.000000   0.000000   0.000000   0.000000
     C  156   0.000000   0.000000   0.000000   0.000008   0.000001   0.000004
     C  157   0.000001   0.000001   0.000001   0.000074   0.000020   0.000009
     C  158   0.000000   0.000000   0.000001   0.000024   0.000029   0.000015
     C  159   0.000001   0.000000   0.000001   0.000036   0.000010   0.000005
     C  160   0.000001   0.000001   0.000004   0.000085   0.000061   0.000016
     C  161   0.000026   0.000013   0.000033   0.002021   0.000653   0.000196
     C  162   0.000018   0.000004   0.000023   0.001127   0.000890   0.000047
     N  163   0.000000   0.000000   0.000000   0.000000   0.000000   0.000000
     N  164   0.000000   0.000000   0.000000   0.000000   0.000000   0.000000
     N  165   0.000000   0.000000   0.000000   0.000000   0.000000   0.000000
     N  166   0.000006   0.000000   0.000000   0.000006   0.000304   0.000000
     N  167   0.000073   0.000001   0.000000   0.000036   0.000020   0.000000
     N  168   0.003274   0.000010   0.000035   0.000391   0.000081   0.000000
     N  169   0.025136   1.001268   1.917507   0.009895   0.001689   0.000005
     N  170   0.000005   0.000008   0.000040   0.001905   0.000156   0.026637
     N  171   0.000000   0.000000   0.000000   0.000000   0.000000   0.000000
     N  172   0.000000   0.000000   0.000000   0.000000   0.000000   0.000000
     N  173   0.000000   0.000001   0.000000   0.000000   0.000000   0.000000
     N  174   0.000000   0.000000   0.000000   0.000000   0.000000   0.000000
     N  175   0.000000   0.000000   0.000000   0.000000   0.000000   0.000000
     N  176   0.000001   0.000209   0.000006   0.000001   0.000000   0.000000
     N  177   0.000000   0.000000   0.000000   0.000000   0.000000   0.000000
     N  178   0.000000   0.000000   0.000000   0.000001   0.000001   0.000003
     N  179   0.000000   0.000000   0.000000   0.000000   0.000000   0.000000
     N  180   0.000000   0.000000   0.000000   0.000000   0.000000   0.000000
     N  181   0.000000   0.000000   0.000000   0.000002   0.000001   0.000000
     N  182   0.000000   0.000000   0.000000   0.000008   0.000003   0.000005
     H  183   0.000000   0.000000   0.000000   0.000000   0.000000   0.000000
     H  184   0.000000   0.000000   0.000000   0.000000   0.000000   0.000000
     H  185   0.000000   0.000000   0.000000   0.000000   0.000000   0.000000
     H  186   0.000000   0.000000   0.000000   0.000000   0.000000   0.000000
     H  187   0.000000   0.000000   0.000000   0.000000   0.000000   0.000000
     H  188   0.000000   0.000000   0.000000   0.000000   0.000000   0.000000
     H  189   0.000000   0.000000   0.000000   0.000000   0.000000   0.000000
     H  190   0.000000   0.000000   0.000000   0.000000   0.000000   0.000000
     H  191   0.000000   0.000000   0.000000   0.000000   0.000000   0.000000
     H  192   0.000000   0.000000   0.000000   0.000000   0.000000   0.000000
     H  193   0.000000   0.000000   0.000000   0.000000   0.000000   0.000000
     H  194   0.000000   0.000000   0.000000   0.000000   0.000000   0.000000
1


                  C 55       C 56       C 57       C 58       C 59       C 60
 ------------------------------------------------------------------------------
     H  195   0.000000   0.000000   0.000000   0.000000   0.000000   0.000000
     H  196   0.000000   0.000000   0.000000   0.000000   0.000000   0.000000
     H  197   0.000000   0.000000   0.000000   0.000000   0.000000   0.000000
     H  198   0.000000   0.000000   0.000000   0.000000   0.000000   0.000002
     H  199   0.000000   0.000000   0.000000   0.000000   0.000001   0.000000
     H  200   0.000024   0.000000   0.000002   0.000009   0.000004   0.000000
     H  201   0.000000   0.000000   0.000000   0.000001   0.000017   0.000000
     H  202   0.000009   0.000009   0.000005   0.000003   0.000001   0.000000
     H  203   0.000000   0.000000   0.000000   0.000000   0.000000   0.000000
     H  204   0.000003   0.000000   0.000000   0.000000   0.000000   0.000000
     H  205   0.000017   0.000002   0.000001   0.001147   0.000568   0.000000
     H  206   0.000068   0.000005   0.000020   0.000003   0.000047   0.000000
     H  207   0.000002   0.000000   0.000005   0.000083   0.000020   0.000000
     H  208   0.000047   0.000008   0.000005   0.004546   0.000293   0.000001
     H  209   0.000020   0.000000   0.000001   0.000021   0.000016   0.000033
     H  210   0.000025   0.000003   0.000054   0.002380   0.001263   0.000000
     H  211   0.007315   0.013742   0.002130   0.002291   0.000473   0.000001
     H  212   0.000106   0.931603   0.007368   0.000059   0.000008   0.000000
     H  213   0.009311   0.000080   0.000140   0.004955   0.949969   0.000000
     H  214   0.011922   0.011889   0.941506   0.000313   0.000372   0.000001
     H  215   0.000000   0.000000   0.000000   0.000003   0.000012   0.009121
     H  216   0.000000   0.000000   0.000000   0.000022   0.000001   0.009758
     H  217   0.000804   0.000007   0.000204   0.001038   0.005136   0.000038
     H  218   0.000000   0.000000   0.000000   0.000000   0.000000   0.000000
     H  219   0.000000   0.000000   0.000000   0.000000   0.000000   0.000000
     H  220   0.000000   0.000000   0.000000   0.000000   0.000000   0.000000
     H  221   0.000000   0.000000   0.000000   0.000000   0.000000   0.000000
     H  222   0.000000   0.000000   0.000000   0.000000   0.000000   0.000000
     H  223   0.000000   0.000000   0.000000   0.000000   0.000000   0.000000
     H  224   0.000000   0.000000   0.000000   0.000000   0.000000   0.000000
     H  225   0.000000   0.000000   0.000000   0.000000   0.000000   0.000000
     H  226   0.000000   0.000000   0.000000   0.000000   0.000000   0.000000
     H  227   0.000000   0.000000   0.000000   0.000000   0.000000   0.000000
     H  228   0.000000   0.000000   0.000000   0.000000   0.000000   0.000000
     H  229   0.000000   0.000000   0.000000   0.000000   0.000000   0.000000
     H  230   0.000000   0.000000   0.000000   0.000000   0.000000   0.000000
     H  231   0.000000   0.000000   0.000000   0.000000   0.000000   0.000000
     H  232   0.000000   0.000000   0.000000   0.000000   0.000000   0.000000
     H  233   0.000000   0.000000   0.000000   0.000000   0.000000   0.000000
     H  234   0.000000   0.000000   0.000000   0.000000   0.000000   0.000000
     H  235   0.000000   0.000000   0.000000   0.000000   0.000000   0.000000
     H  236   0.000000   0.000000   0.000000   0.000000   0.000000   0.000000
     H  237   0.000000   0.000000   0.000000   0.000000   0.000000   0.000000
     H  238   0.000000   0.000000   0.000000   0.000000   0.000000   0.000000
     H  239   0.000000   0.000000   0.000000   0.000000   0.000000   0.000000
     H  240   0.000000   0.001223   0.000003   0.000000   0.000000   0.000000
     H  241   0.000000   0.000000   0.000000   0.000000   0.000000   0.000000
1


                  C 55       C 56       C 57       C 58       C 59       C 60
 ------------------------------------------------------------------------------
     H  242   0.000000   0.000008   0.000000   0.000000   0.000000   0.000000
     H  243   0.000000   0.000002   0.000000   0.000000   0.000000   0.000000
     H  244   0.000000   0.000015   0.000000   0.000000   0.000000   0.000000
     H  245   0.000000   0.000000   0.000000   0.000000   0.000000   0.000000
     H  246   0.000000   0.000000   0.000000   0.000000   0.000000   0.000000
     H  247   0.000000   0.000000   0.000000   0.000000   0.000000   0.000000
     H  248   0.000000   0.000000   0.000000   0.000000   0.000000   0.000001
     H  249   0.000000   0.000000   0.000000   0.000000   0.000000   0.000000
     H  250   0.000000   0.000000   0.000000   0.000000   0.000000   0.000000
     H  251   0.000000   0.000000   0.000000   0.000000   0.000000   0.000000
     H  252   0.000000   0.000000   0.000000   0.000014   0.000004   0.000001
     H  253   0.000000   0.000000   0.000000   0.000000   0.000000   0.000000
     H  254   0.000000   0.000000   0.000000   0.000000   0.000000   0.000000
     H  255   0.000000   0.000000   0.000000   0.000000   0.000000   0.000000
     H  256   0.000000   0.000000   0.000000   0.000000   0.000000   0.000000
     H  257   0.000000   0.000000   0.000000   0.000000   0.000000   0.000000
     H  258   0.000000   0.000000   0.000000   0.000000   0.000000   0.000000
     H  259   0.000000   0.000000   0.000000   0.000000   0.000000   0.000000
     H  260   0.000000   0.000000   0.000000   0.000000   0.000000   0.000000
     H  261   0.000000   0.000000   0.000000   0.000001   0.000000   0.000000
     H  262   0.000000   0.000000   0.000001   0.000047   0.000043   0.000014
     H  263   0.000002   0.000000   0.000000   0.000004   0.000394   0.000005
     H  264   0.000000   0.000000   0.000000   0.000004   0.000009   0.000002
1


                  C 61       C 62       C 63       C 64       C 65       C 66
 ------------------------------------------------------------------------------
     C   61   3.914612
     C   62   1.333620   3.930681
     C   63   0.030258   0.132748   3.913917
     C   64   0.005195   1.419970   0.007370   3.943957
     C   65   0.005040   0.009538   0.007277   0.986297   3.959188
     C   66   0.000616   0.022183   0.000789   0.005885   1.829243   3.952080
     C   67   0.000058   0.002910   0.000404   0.007565   0.985997   0.006580
     C   68   0.000000   0.000000   0.000000   0.000000   0.000000   0.000000
     C   69   0.000000   0.000000   0.000000   0.000000   0.000000   0.000000
     C   70   0.000000   0.000000   0.000000   0.000000   0.000000   0.000000
     C   71   0.000000   0.000000   0.000000   0.000000   0.000000   0.000000
     C   72   0.000000   0.000000   0.000000   0.000000   0.000000   0.000000
     C   73   0.000000   0.000000   0.000000   0.000000   0.000000   0.000000
     C   74   0.000000   0.000000   0.000000   0.000000   0.000000   0.000000
     C   75   0.000000   0.000000   0.000000   0.000000   0.000000   0.000000
     C   76   0.000000   0.000000   0.000000   0.000000   0.000000   0.000000
     C   77   0.000000   0.000000   0.000000   0.000000   0.000000   0.000000
     C   78   0.000000   0.000000   0.000000   0.000000   0.000000   0.000000
     C   79   0.000000   0.000000   0.000000   0.000000   0.000000   0.000000
     C   80   0.000000   0.000000   0.000000   0.000000   0.000000   0.000000
     C   81   0.000000   0.000000   0.000000   0.000000   0.000000   0.000000
     C   82   0.000000   0.000000   0.000000   0.000000   0.000000   0.000000
     C   83   0.000000   0.000000   0.000000   0.000000   0.000000   0.000000
     C   84   0.000000   0.000000   0.000000   0.000000   0.000000   0.000000
     C   85   0.000000   0.000000   0.000000   0.000000   0.000000   0.000000
     C   86   0.000000   0.000000   0.000000   0.000000   0.000000   0.000000
     C   87   0.000000   0.000000   0.000000   0.000000   0.000000   0.000000
     C   88   0.000000   0.000000   0.000000   0.000000   0.000000   0.000000
     C   89   0.000000   0.000000   0.000000   0.000000   0.000000   0.000000
     C   90   0.000000   0.000000   0.000000   0.000000   0.000000   0.000000
     C   91   0.000000   0.000000   0.000000   0.000000   0.000000   0.000000
     C   92   0.000000   0.000000   0.000000   0.000000   0.000000   0.000000
     C   93   0.000000   0.000000   0.000000   0.000000   0.000000   0.000000
     C   94   0.000000   0.000000   0.000000   0.000000   0.000000   0.000000
     C   95   0.000000   0.000000   0.000000   0.000000   0.000000   0.000000
     C   96   0.000000   0.000000   0.000000   0.000000   0.000000   0.000000
     C   97   0.000000   0.000000   0.000000   0.000000   0.000000   0.000000
     C   98   0.000000   0.000000   0.000000   0.000000   0.000000   0.000000
     C   99   0.000000   0.000000   0.000000   0.000000   0.000000   0.000000
     C  100   0.000000   0.000000   0.000000   0.000000   0.000000   0.000000
     C  101   0.000000   0.000000   0.000000   0.000000   0.000000   0.000000
     C  102   0.000000   0.000000   0.000000   0.000000   0.000000   0.000000
     C  103   0.000000   0.000000   0.000000   0.000000   0.000000   0.000000
     C  104   0.000000   0.000000   0.000000   0.000000   0.000000   0.000000
     C  105   0.000000   0.000000   0.000000   0.000000   0.000000   0.000000
     C  106   0.000000   0.000000   0.000000   0.000000   0.000000   0.000000
1


                  C 61       C 62       C 63       C 64       C 65       C 66
 ------------------------------------------------------------------------------
     C  107   0.000000   0.000000   0.000000   0.000001   0.000005   0.000002
     C  108   0.000000   0.000000   0.000000   0.000000   0.000002   0.000002
     C  109   0.000000   0.000000   0.000000   0.000000   0.000002   0.000001
     C  110   0.000000   0.000000   0.000000   0.000000   0.000003   0.000001
     C  111   0.000000   0.000000   0.000000   0.000000   0.000000   0.000000
     C  112   0.000000   0.000000   0.000000   0.000000   0.000000   0.000000
     C  113   0.000000   0.000000   0.000000   0.000000   0.000000   0.000000
     C  114   0.000000   0.000000   0.000000   0.000000   0.000000   0.000000
     C  115   0.000000   0.000000   0.000000   0.000000   0.000000   0.000000
     C  116   0.000000   0.000000   0.000000   0.000000   0.000000   0.000000
     C  117   0.000000   0.000000   0.000000   0.000000   0.000000   0.000000
     C  118   0.000000   0.000000   0.000000   0.000000   0.000000   0.000000
     C  119   0.000000   0.000000   0.000000   0.000000   0.000000   0.000000
     C  120   0.000000   0.000000   0.000000   0.000000   0.000000   0.000000
     C  121   0.000000   0.000000   0.000000   0.000000   0.000000   0.000000
     C  122   0.000000   0.000000   0.000000   0.000000   0.000000   0.000000
     C  123   0.000000   0.000000   0.000000   0.000000   0.000000   0.000000
     C  124   0.000000   0.000000   0.000000   0.000000   0.000001   0.000000
     C  125   0.000000   0.000000   0.000000   0.000000   0.000003   0.000001
     C  126   0.000000   0.000001   0.000000   0.000000   0.000004   0.000002
     C  127   0.000002   0.000048   0.000000   0.000002   0.000005   0.000003
     C  128   0.000009   0.000385   0.000001   0.000012   0.000001   0.000000
     C  129   0.000150   0.010868   0.000021   0.000165   0.000024   0.000007
     C  130   0.000002   0.000062   0.000000   0.000002   0.000002   0.000001
     C  131   0.000008   0.000290   0.000001   0.000010   0.000056   0.000014
     C  132   0.000001   0.000025   0.000001   0.000031   0.000309   0.000155
     C  133   0.000001   0.000016   0.000000   0.000009   0.000089   0.000028
     C  134   0.000013   0.000424   0.000010   0.000169   0.004546   0.000822
     C  135   0.000000   0.000000   0.000000   0.000000   0.000000   0.000000
     C  136   0.000000   0.000000   0.000000   0.000000   0.000000   0.000000
     C  137   0.000000   0.000000   0.000000   0.000000   0.000000   0.000000
     C  138   0.000000   0.000000   0.000000   0.000000   0.000000   0.000000
     C  139   0.000000   0.000000   0.000000   0.000000   0.000000   0.000000
     C  140   0.000000   0.000000   0.000000   0.000000   0.000000   0.000000
     C  141   0.000000   0.000000   0.000000   0.000000   0.000000   0.000000
     C  142   0.000000   0.000000   0.000000   0.000000   0.000000   0.000000
     C  143   0.000000   0.000000   0.000000   0.000000   0.000000   0.000000
     C  144   0.000000   0.000000   0.000000   0.000000   0.000000   0.000000
     C  145   0.000000   0.000000   0.000000   0.000000   0.000000   0.000000
     C  146   0.000000   0.000000   0.000000   0.000000   0.000000   0.000000
     C  147   0.000000   0.000000   0.000000   0.000000   0.000000   0.000000
     C  148   0.000000   0.000000   0.000000   0.000000   0.000000   0.000000
     C  149   0.000000   0.000001   0.000000   0.000011   0.000001   0.000022
     C  150   0.000000   0.000000   0.000000   0.000000   0.000000   0.000000
     C  151   0.000000   0.000000   0.000000   0.000007   0.000000   0.000013
     C  152   0.000000   0.000000   0.000000   0.000001   0.000001   0.000002
     C  153   0.000000   0.000000   0.000000   0.000001   0.000000   0.000002
1


                  C 61       C 62       C 63       C 64       C 65       C 66
 ------------------------------------------------------------------------------
     C  154   0.000000   0.000000   0.000000   0.000000   0.000000   0.000000
     C  155   0.000000   0.000000   0.000000   0.000000   0.000000   0.000000
     C  156   0.000001   0.000009   0.000003   0.000005   0.000026   0.000050
     C  157   0.000004   0.000020   0.000010   0.000278   0.000038   0.000721
     C  158   0.000003   0.000039   0.000010   0.000123   0.003355   0.000180
     C  159   0.000002   0.000011   0.000006   0.000155   0.000015   0.000348
     C  160   0.000016   0.000052   0.000051   0.000659   0.000357   0.001406
     C  161   0.000085   0.000530   0.000199   0.008653   0.006359   0.020801
     C  162   0.000025   0.000449   0.000048   0.001488   0.007198   0.009475
     N  163   0.000000   0.000000   0.000000   0.000000   0.000000   0.000000
     N  164   0.000000   0.000000   0.000000   0.000000   0.000000   0.000000
     N  165   0.000000   0.000000   0.000000   0.000000   0.000000   0.000000
     N  166   0.000000   0.000000   0.000000   0.000000   0.000001   0.000002
     N  167   0.000000   0.000000   0.000000   0.000000   0.000005   0.000001
     N  168   0.000000   0.000000   0.000000   0.000001   0.000003   0.000013
     N  169   0.000000   0.000012   0.000000   0.000004   0.000216   0.000202
     N  170   0.128630   0.020259   1.495377   1.350911   0.011520   0.016444
     N  171   0.000000   0.000000   0.000000   0.000000   0.000000   0.000000
     N  172   0.000000   0.000000   0.000000   0.000000   0.000000   0.000000
     N  173   0.000000   0.000000   0.000000   0.000000   0.000000   0.000000
     N  174   0.000000   0.000000   0.000000   0.000000   0.000000   0.000000
     N  175   0.000000   0.000000   0.000000   0.000000   0.000000   0.000000
     N  176   0.000000   0.000000   0.000000   0.000000   0.000000   0.000000
     N  177   0.000000   0.000000   0.000000   0.000000   0.000000   0.000000
     N  178   0.000003   0.000120   0.000000   0.000003   0.000012   0.000005
     N  179   0.000000   0.000000   0.000000   0.000000   0.000000   0.000000
     N  180   0.000000   0.000000   0.000000   0.000000   0.000000   0.000000
     N  181   0.000000   0.000001   0.000000   0.000010   0.000001   0.000018
     N  182   0.000003   0.000011   0.000007   0.000042   0.000056   0.000068
     H  183   0.000000   0.000000   0.000000   0.000000   0.000000   0.000000
     H  184   0.000000   0.000000   0.000000   0.000000   0.000000   0.000000
     H  185   0.000000   0.000000   0.000000   0.000000   0.000000   0.000000
     H  186   0.000000   0.000000   0.000000   0.000000   0.000000   0.000000
     H  187   0.000000   0.000000   0.000000   0.000000   0.000000   0.000000
     H  188   0.000000   0.000000   0.000000   0.000000   0.000000   0.000000
     H  189   0.000000   0.000000   0.000000   0.000000   0.000000   0.000000
     H  190   0.000000   0.000000   0.000000   0.000000   0.000000   0.000000
     H  191   0.000000   0.000000   0.000000   0.000000   0.000000   0.000000
     H  192   0.000000   0.000000   0.000000   0.000000   0.000000   0.000000
     H  193   0.000000   0.000000   0.000000   0.000000   0.000000   0.000000
     H  194   0.000000   0.000000   0.000000   0.000000   0.000000   0.000000
     H  195   0.000000   0.000000   0.000000   0.000000   0.000000   0.000000
     H  196   0.000000   0.000000   0.000000   0.000000   0.000000   0.000000
     H  197   0.000000   0.000000   0.000000   0.000000   0.000000   0.000000
     H  198   0.000057   0.000006   0.000000   0.000000   0.000000   0.000000
     H  199   0.000000   0.000000   0.000000   0.000000   0.000000   0.000000
     H  200   0.000000   0.000000   0.000000   0.000000   0.000000   0.000000
1


                  C 61       C 62       C 63       C 64       C 65       C 66
 ------------------------------------------------------------------------------
     H  201   0.000000   0.000000   0.000000   0.000000   0.000000   0.000000
     H  202   0.000000   0.000000   0.000000   0.000000   0.000000   0.000000
     H  203   0.000000   0.000000   0.000000   0.000000   0.000000   0.000000
     H  204   0.000000   0.000000   0.000000   0.000000   0.000000   0.000000
     H  205   0.000000   0.000001   0.000000   0.000000   0.000025   0.000001
     H  206   0.000000   0.000000   0.000000   0.000000   0.000006   0.000000
     H  207   0.000000   0.000000   0.000000   0.000000   0.000003   0.000002
     H  208   0.000000   0.000002   0.000000   0.000002   0.000032   0.000091
     H  209   0.000024   0.000000   0.000000   0.000000   0.000002   0.000001
     H  210   0.000000   0.000000   0.000000   0.000000   0.000011   0.000008
     H  211   0.000000   0.000002   0.000000   0.000001   0.000024   0.000096
     H  212   0.000000   0.000000   0.000000   0.000000   0.000000   0.000002
     H  213   0.000001   0.000001   0.000003   0.000004   0.001024   0.005480
     H  214   0.000000   0.000002   0.000000   0.000000   0.000037   0.000020
     H  215   0.005533   0.939535   0.000173   0.006383   0.000861   0.000028
     H  216   0.005608   0.000058   0.947390   0.007784   0.000215   0.000147
     H  217   0.000038   0.000114   0.000024   0.002488   0.004693   0.955745
     H  218   0.000000   0.000000   0.000000   0.000000   0.000000   0.000000
     H  219   0.000000   0.000000   0.000000   0.000000   0.000000   0.000000
     H  220   0.000000   0.000000   0.000000   0.000000   0.000000   0.000000
     H  221   0.000000   0.000000   0.000000   0.000000   0.000000   0.000000
     H  222   0.000000   0.000000   0.000000   0.000000   0.000000   0.000000
     H  223   0.000000   0.000000   0.000000   0.000000   0.000000   0.000000
     H  224   0.000000   0.000000   0.000000   0.000000   0.000000   0.000000
     H  225   0.000000   0.000000   0.000000   0.000000   0.000000   0.000000
     H  226   0.000000   0.000000   0.000000   0.000000   0.000000   0.000000
     H  227   0.000000   0.000000   0.000000   0.000000   0.000000   0.000000
     H  228   0.000000   0.000000   0.000000   0.000000   0.000000   0.000000
     H  229   0.000000   0.000000   0.000000   0.000000   0.000000   0.000000
     H  230   0.000000   0.000000   0.000000   0.000000   0.000000   0.000000
     H  231   0.000000   0.000000   0.000000   0.000000   0.000000   0.000000
     H  232   0.000000   0.000000   0.000000   0.000000   0.000000   0.000000
     H  233   0.000000   0.000000   0.000000   0.000000   0.000000   0.000000
     H  234   0.000000   0.000000   0.000000   0.000000   0.000000   0.000000
     H  235   0.000000   0.000000   0.000000   0.000000   0.000000   0.000000
     H  236   0.000000   0.000002   0.000000   0.000000   0.000000   0.000000
     H  237   0.000000   0.000000   0.000000   0.000000   0.000000   0.000000
     H  238   0.000000   0.000000   0.000000   0.000000   0.000000   0.000000
     H  239   0.000000   0.000000   0.000000   0.000000   0.000000   0.000000
     H  240   0.000000   0.000000   0.000000   0.000000   0.000000   0.000000
     H  241   0.000000   0.000000   0.000000   0.000000   0.000000   0.000000
     H  242   0.000000   0.000000   0.000000   0.000000   0.000000   0.000000
     H  243   0.000000   0.000000   0.000000   0.000000   0.000000   0.000000
     H  244   0.000000   0.000000   0.000000   0.000000   0.000000   0.000000
     H  245   0.000000   0.000000   0.000000   0.000000   0.000000   0.000000
     H  246   0.000000   0.000000   0.000000   0.000000   0.000000   0.000000
     H  247   0.000000   0.000000   0.000000   0.000000   0.000000   0.000000
1


                  C 61       C 62       C 63       C 64       C 65       C 66
 ------------------------------------------------------------------------------
     H  248   0.000014   0.000140   0.000002   0.000010   0.000007   0.000000
     H  249   0.000016   0.000033   0.000000   0.000001   0.000000   0.000000
     H  250   0.000000   0.000008   0.000000   0.000000   0.000000   0.000000
     H  251   0.000000   0.000002   0.000000   0.000000   0.000000   0.000000
     H  252   0.000000   0.000004   0.000000   0.000005   0.000022   0.000017
     H  253   0.000000   0.000000   0.000000   0.000000   0.000000   0.000000
     H  254   0.000000   0.000000   0.000000   0.000000   0.000000   0.000000
     H  255   0.000000   0.000000   0.000000   0.000000   0.000000   0.000000
     H  256   0.000000   0.000000   0.000000   0.000000   0.000000   0.000000
     H  257   0.000000   0.000000   0.000000   0.000000   0.000000   0.000000
     H  258   0.000000   0.000000   0.000000   0.000000   0.000000   0.000000
     H  259   0.000000   0.000000   0.000000   0.000000   0.000000   0.000000
     H  260   0.000000   0.000000   0.000000   0.000001   0.000011   0.000000
     H  261   0.000000   0.000000   0.000000   0.000000   0.000001   0.000007
     H  262   0.000000   0.000034   0.000003   0.000071   0.006535   0.000511
     H  263   0.000000   0.000034   0.000001   0.000024   0.001337   0.000607
     H  264   0.000000   0.000011   0.000002   0.000051   0.001320   0.000124
1


                  C 67       C 68       C 69       C 70       C 71       C 72
 ------------------------------------------------------------------------------
     C   67   3.960603
     C   68   0.000000   3.908164
     C   69   0.000000   2.407740   3.918680
     C   70   0.000000   0.031089   1.330585   3.933288
     C   71   0.000000   1.285408   0.030716   0.129723   3.913384
     C   72   0.000000   0.122529   0.005494   1.412377   0.007583   3.942278
     C   73   0.000000   0.003452   0.004811   0.008311   0.007073   1.034973
     C   74   0.000000   0.012455   0.000802   0.042088   0.001739   0.014009
     C   75   0.000000   0.000000   0.000000   0.000000   0.000000   0.000000
     C   76   0.000000   0.000001   0.000000   0.000003   0.000000   0.000000
     C   77   0.000000   0.000000   0.000000   0.000000   0.000000   0.000001
     C   78   0.000000   0.000001   0.000000   0.000003   0.000000   0.000000
     C   79   0.000000   0.000002   0.000000   0.000005   0.000000   0.000000
     C   80   0.000000   0.000021   0.000000   0.000059   0.000000   0.000001
     C   81   0.000000   0.000005   0.000001   0.000016   0.000001   0.000022
     C   82   0.000000   0.000021   0.000002   0.000064   0.000003   0.000007
     C   83   0.000000   0.000017   0.000001   0.000040   0.000002   0.000018
     C   84   0.000000   0.000007   0.000002   0.000042   0.000012   0.000024
     C   85   0.000000   0.000314   0.000007   0.000841   0.000012   0.000122
     C   86   0.000000   0.000031   0.000013   0.000199   0.000039   0.000034
     C   87   0.000000   0.000066   0.000017   0.000175   0.000021   0.000993
     C   88   0.000000   0.000000   0.000000   0.000000   0.000000   0.000000
     C   89   0.000000   0.000000   0.000000   0.000000   0.000000   0.000000
     C   90   0.000000   0.000293   0.000007   0.000816   0.000014   0.000011
     C   91   0.000000   0.000017   0.000001   0.000045   0.000000   0.000005
     C   92   0.000000   0.000000   0.000000   0.000000   0.000000   0.000000
     C   93   0.000000   0.000000   0.000000   0.000000   0.000000   0.000000
     C   94   0.000000   0.000000   0.000000   0.000000   0.000000   0.000000
     C   95   0.000000   0.000000   0.000000   0.000000   0.000000   0.000000
     C   96   0.000000   0.000000   0.000000   0.000000   0.000000   0.000000
     C   97   0.000000   0.000000   0.000000   0.000000   0.000000   0.000000
     C   98   0.000000   0.000002   0.000000   0.000004   0.000000   0.000002
     C   99   0.000000   0.000000   0.000000   0.000000   0.000000   0.000000
     C  100   0.000000   0.000000   0.000000   0.000000   0.000000   0.000000
     C  101   0.000000   0.000000   0.000000   0.000000   0.000000   0.000000
     C  102   0.000000   0.000000   0.000000   0.000000   0.000000   0.000000
     C  103   0.000000   0.000000   0.000000   0.000001   0.000000   0.000000
     C  104   0.000000   0.000000   0.000000   0.000000   0.000000   0.000000
     C  105   0.000000   0.000000   0.000000   0.000000   0.000000   0.000000
     C  106   0.000001   0.000000   0.000000   0.000000   0.000000   0.000000
     C  107   0.000056   0.000000   0.000000   0.000000   0.000000   0.000000
     C  108   0.000078   0.000000   0.000000   0.000000   0.000000   0.000000
     C  109   0.000019   0.000000   0.000000   0.000000   0.000000   0.000000
     C  110   0.000032   0.000000   0.000000   0.000000   0.000000   0.000000
     C  111   0.000001   0.000000   0.000000   0.000000   0.000000   0.000000
     C  112   0.000000   0.000000   0.000000   0.000000   0.000000   0.000000
1


                  C 67       C 68       C 69       C 70       C 71       C 72
 ------------------------------------------------------------------------------
     C  113   0.000000   0.000000   0.000000   0.000000   0.000000   0.000000
     C  114   0.000000   0.000000   0.000000   0.000000   0.000000   0.000000
     C  115   0.000007   0.000000   0.000000   0.000000   0.000000   0.000000
     C  116   0.000000   0.000000   0.000000   0.000000   0.000000   0.000000
     C  117   0.000000   0.000000   0.000000   0.000000   0.000000   0.000000
     C  118   0.000001   0.000000   0.000000   0.000000   0.000000   0.000000
     C  119   0.000001   0.000000   0.000000   0.000000   0.000000   0.000000
     C  120   0.000000   0.000000   0.000000   0.000000   0.000000   0.000000
     C  121   0.000000   0.000000   0.000000   0.000000   0.000000   0.000000
     C  122   0.000003   0.000000   0.000000   0.000000   0.000000   0.000000
     C  123   0.000000   0.000000   0.000000   0.000000   0.000000   0.000000
     C  124   0.000001   0.000000   0.000000   0.000000   0.000000   0.000000
     C  125   0.000019   0.000000   0.000000   0.000000   0.000000   0.000000
     C  126   0.000044   0.000000   0.000000   0.000000   0.000000   0.000000
     C  127   0.000036   0.000000   0.000000   0.000000   0.000000   0.000000
     C  128   0.000001   0.000000   0.000000   0.000000   0.000000   0.000000
     C  129   0.000167   0.000000   0.000000   0.000000   0.000000   0.000000
     C  130   0.000006   0.000000   0.000000   0.000000   0.000000   0.000000
     C  131   0.000111   0.000000   0.000000   0.000000   0.000000   0.000000
     C  132   0.006885   0.000000   0.000000   0.000000   0.000000   0.000000
     C  133   0.000798   0.000000   0.000000   0.000000   0.000000   0.000000
     C  134   0.005009   0.000000   0.000000   0.000000   0.000000   0.000000
     C  135   0.000000   0.000000   0.000000   0.000000   0.000000   0.000000
     C  136   0.000000   0.000000   0.000000   0.000000   0.000000   0.000000
     C  137   0.000000   0.000000   0.000000   0.000000   0.000000   0.000000
     C  138   0.000000   0.000000   0.000000   0.000000   0.000000   0.000000
     C  139   0.000000   0.000000   0.000000   0.000000   0.000000   0.000000
     C  140   0.000000   0.000000   0.000000   0.000000   0.000000   0.000000
     C  141   0.000000   0.000000   0.000000   0.000000   0.000000   0.000000
     C  142   0.000000   0.000000   0.000000   0.000000   0.000000   0.000000
     C  143   0.000002   0.000000   0.000000   0.000000   0.000000   0.000000
     C  144   0.000000   0.000000   0.000000   0.000001   0.000000   0.000000
     C  145   0.000000   0.000000   0.000000   0.000001   0.000000   0.000000
     C  146   0.000000   0.000000   0.000000   0.000000   0.000000   0.000000
     C  147   0.000000   0.000003   0.000000   0.000007   0.000000   0.000000
     C  148   0.000000   0.000008   0.000000   0.000021   0.000000   0.000001
     C  149   0.000662   0.000000   0.000000   0.000000   0.000000   0.000000
     C  150   0.000003   0.000000   0.000000   0.000000   0.000000   0.000000
     C  151   0.000398   0.000000   0.000000   0.000000   0.000000   0.000000
     C  152   0.000033   0.000000   0.000000   0.000000   0.000000   0.000000
     C  153   0.000056   0.000000   0.000000   0.000000   0.000000   0.000000
     C  154   0.000001   0.000000   0.000000   0.000001   0.000000   0.000000
     C  155   0.000000   0.000000   0.000000   0.000000   0.000000   0.000000
     C  156   0.000630   0.000000   0.000000   0.000000   0.000000   0.000000
     C  157   0.024998   0.000000   0.000000   0.000000   0.000000   0.000000
     C  158   0.005589   0.000000   0.000000   0.000000   0.000000   0.000000
     C  159   0.010073   0.000000   0.000000   0.000000   0.000000   0.000000
1


                  C 67       C 68       C 69       C 70       C 71       C 72
 ------------------------------------------------------------------------------
     C  160   0.022752   0.000000   0.000000   0.000000   0.000000   0.000000
     C  161   1.816585   0.000000   0.000000   0.000000   0.000000   0.000000
     C  162   1.029826   0.000000   0.000000   0.000000   0.000000   0.000000
     N  163   0.000000   0.000000   0.000000   0.000000   0.000000   0.000000
     N  164   0.000000   0.000008   0.000003   0.000000   0.000147   0.000002
     N  165   0.000000   0.000000   0.000000   0.000000   0.000000   0.000000
     N  166   0.000000   0.000000   0.000000   0.000000   0.000000   0.000000
     N  167   0.000000   0.000000   0.000000   0.000000   0.000000   0.000000
     N  168   0.000000   0.000000   0.000000   0.000000   0.000000   0.000000
     N  169   0.000004   0.000000   0.000000   0.000000   0.000000   0.000000
     N  170   0.003631   0.000000   0.000000   0.000000   0.000000   0.000000
     N  171   0.000000   0.025256   0.127380   0.020837   1.505935   1.329694
     N  172   0.000000   0.000000   0.000000   0.000000   0.000000   0.000000
     N  173   0.000000   0.000000   0.000000   0.000000   0.000000   0.000000
     N  174   0.000000   0.000000   0.000000   0.000000   0.000000   0.000000
     N  175   0.000001   0.000000   0.000000   0.000000   0.000000   0.000000
     N  176   0.000000   0.000000   0.000000   0.000000   0.000000   0.000000
     N  177   0.000000   0.000000   0.000000   0.000000   0.000000   0.000000
     N  178   0.000076   0.000000   0.000000   0.000000   0.000000   0.000000
     N  179   0.000000   0.000000   0.000000   0.000000   0.000000   0.000000
     N  180   0.000000   0.000000   0.000000   0.000000   0.000000   0.000000
     N  181   0.000583   0.000000   0.000000   0.000000   0.000000   0.000000
     N  182   0.000510   0.000000   0.000000   0.000000   0.000000   0.000000
     H  183   0.000000   0.000000   0.000000   0.000000   0.000000   0.000000
     H  184   0.000000   0.000000   0.000000   0.000000   0.000000   0.000000
     H  185   0.000000   0.000001   0.000000   0.000000   0.000014   0.000000
     H  186   0.000000   0.000001   0.000000   0.000000   0.000024   0.000000
     H  187   0.000000   0.000019   0.000001   0.000000   0.000144   0.000000
     H  188   0.000000   0.000000   0.000000   0.000000   0.000000   0.000000
     H  189   0.000000   0.000000   0.000000   0.000000   0.000000   0.000000
     H  190   0.000000   0.000000   0.000000   0.000000   0.000007   0.000000
     H  191   0.000000   0.000000   0.000000   0.000000   0.000000   0.000000
     H  192   0.000000   0.000000   0.000000   0.000000   0.000000   0.000000
     H  193   0.000000   0.000000   0.000000   0.000000   0.000000   0.000000
     H  194   0.000000   0.000000   0.000000   0.000000   0.000000   0.000000
     H  195   0.000000   0.000000   0.000000   0.000000   0.000000   0.000000
     H  196   0.000000   0.000000   0.000000   0.000000   0.000000   0.000000
     H  197   0.000000   0.000000   0.000000   0.000000   0.000000   0.000000
     H  198   0.000000   0.000000   0.000000   0.000000   0.000000   0.000000
     H  199   0.000000   0.000000   0.000000   0.000000   0.000000   0.000000
     H  200   0.000000   0.000000   0.000000   0.000000   0.000000   0.000000
     H  201   0.000000   0.000000   0.000000   0.000000   0.000000   0.000000
     H  202   0.000000   0.000000   0.000000   0.000000   0.000000   0.000000
     H  203   0.000000   0.000000   0.000000   0.000000   0.000000   0.000000
     H  204   0.000000   0.000000   0.000000   0.000000   0.000000   0.000000
     H  205   0.000000   0.000000   0.000000   0.000000   0.000000   0.000000
     H  206   0.000000   0.000000   0.000000   0.000000   0.000000   0.000000
1


                  C 67       C 68       C 69       C 70       C 71       C 72
 ------------------------------------------------------------------------------
     H  207   0.000000   0.000000   0.000000   0.000000   0.000000   0.000000
     H  208   0.000000   0.000000   0.000000   0.000000   0.000000   0.000000
     H  209   0.000000   0.000000   0.000000   0.000000   0.000000   0.000000
     H  210   0.000000   0.000000   0.000000   0.000000   0.000000   0.000000
     H  211   0.000001   0.000000   0.000000   0.000000   0.000000   0.000000
     H  212   0.000000   0.000000   0.000000   0.000000   0.000000   0.000000
     H  213   0.001485   0.000000   0.000000   0.000000   0.000000   0.000000
     H  214   0.000000   0.000000   0.000000   0.000000   0.000000   0.000000
     H  215   0.000743   0.000000   0.000000   0.000000   0.000000   0.000000
     H  216   0.000051   0.000000   0.000000   0.000000   0.000000   0.000000
     H  217   0.006171   0.000000   0.000000   0.000000   0.000000   0.000000
     H  218   0.000000   0.000000   0.000000   0.000000   0.000000   0.000000
     H  219   0.000000   0.009234   0.005376   0.955842   0.000181   0.006420
     H  220   0.000000   0.009805   0.005581   0.000059   0.932231   0.007819
     H  221   0.000000   0.000000   0.000000   0.000000   0.000000   0.000000
     H  222   0.000000   0.000000   0.000000   0.000001   0.000000   0.000001
     H  223   0.000000   0.000000   0.000000   0.000000   0.000000   0.000000
     H  224   0.000000   0.000008   0.000000   0.000020   0.000000   0.000001
     H  225   0.000000   0.000001   0.000000   0.000002   0.000000   0.000001
     H  226   0.000000   0.000001   0.000000   0.000004   0.000001   0.000001
     H  227   0.000000   0.000001   0.000000   0.000003   0.000000   0.000000
     H  228   0.000000   0.000000   0.000000   0.000000   0.000000   0.000000
     H  229   0.000000   0.000000   0.000000   0.000000   0.000000   0.000000
     H  230   0.000000   0.000000   0.000000   0.000000   0.000000   0.000000
     H  231   0.000000   0.000000   0.000000   0.000000   0.000000   0.000000
     H  232   0.000000   0.000000   0.000000   0.000000   0.000000   0.000000
     H  233   0.000000   0.000000   0.000000   0.000000   0.000000   0.000000
     H  234   0.000000   0.000000   0.000000   0.000000   0.000000   0.000000
     H  235   0.000000   0.000000   0.000000   0.000000   0.000000   0.000000
     H  236   0.000003   0.000000   0.000000   0.000000   0.000000   0.000000
     H  237   0.000000   0.000000   0.000000   0.000000   0.000000   0.000000
     H  238   0.000001   0.000000   0.000000   0.000000   0.000000   0.000000
     H  239   0.000000   0.000000   0.000000   0.000000   0.000000   0.000000
     H  240   0.000000   0.000000   0.000000   0.000000   0.000000   0.000000
     H  241   0.000000   0.000000   0.000000   0.000000   0.000000   0.000000
     H  242   0.000000   0.000000   0.000000   0.000000   0.000000   0.000000
     H  243   0.000001   0.000000   0.000000   0.000000   0.000000   0.000000
     H  244   0.000000   0.000000   0.000000   0.000000   0.000000   0.000000
     H  245   0.000000   0.000000   0.000000   0.000000   0.000000   0.000000
     H  246   0.000008   0.000000   0.000000   0.000000   0.000000   0.000000
     H  247   0.000000   0.000000   0.000000   0.000000   0.000000   0.000000
     H  248   0.000023   0.000000   0.000000   0.000000   0.000000   0.000000
     H  249   0.000000   0.000000   0.000000   0.000000   0.000000   0.000000
     H  250   0.000000   0.000000   0.000000   0.000000   0.000000   0.000000
     H  251   0.000001   0.000000   0.000000   0.000000   0.000000   0.000000
     H  252   0.003050   0.000000   0.000000   0.000000   0.000000   0.000000
     H  253   0.000000   0.000000   0.000000   0.000000   0.000000   0.000000
1


                  C 67       C 68       C 69       C 70       C 71       C 72
 ------------------------------------------------------------------------------
     H  254   0.000000   0.000000   0.000000   0.000000   0.000000   0.000000
     H  255   0.000000   0.000000   0.000000   0.000000   0.000000   0.000000
     H  256   0.000000   0.000000   0.000000   0.000000   0.000000   0.000000
     H  257   0.000000   0.000000   0.000000   0.000000   0.000000   0.000000
     H  258   0.000000   0.000000   0.000000   0.000000   0.000000   0.000000
     H  259   0.000001   0.000000   0.000000   0.000000   0.000000   0.000000
     H  260   0.000029   0.000000   0.000000   0.000000   0.000000   0.000000
     H  261   0.000108   0.000000   0.000000   0.000000   0.000000   0.000000
     H  262   0.004920   0.000000   0.000000   0.000000   0.000000   0.000000
     H  263   0.005821   0.000000   0.000000   0.000000   0.000000   0.000000
     H  264   0.000433   0.000000   0.000000   0.000000   0.000000   0.000000
1


                  C 73       C 74       C 75       C 76       C 77       C 78
 ------------------------------------------------------------------------------
     C   73   3.961009
     C   74   2.820826   3.953575
     C   75   0.000001   0.000007   3.908109
     C   76   0.000027   0.000004   2.395259   3.916697
     C   77   0.000021   0.000297   0.033124   1.308391   3.947006
     C   78   0.000027   0.000002   1.308525   0.030906   0.133787   3.908058
     C   79   0.000044   0.000016   0.119885   0.007346   1.384550   0.008010
     C   80   0.000560   0.000076   0.009764   0.007243   1.020844   0.000166
     C   81   0.000637   0.007110   0.000485   0.022317   0.004864   0.016930
     C   82   0.001671   0.001094   0.000001   0.000004   0.000028   0.000004
     C   83   0.000599   0.005381   0.000001   0.000026   0.000026   0.000029
     C   84   0.003212   0.007212   0.000000   0.000031   0.000006   0.000031
     C   85   0.013820   0.029848   0.000010   0.000073   0.000384   0.000068
     C   86   0.014201   0.010455   0.000002   0.000052   0.000029   0.000050
     C   87   0.018494   0.963369   0.000004   0.000805   0.000063   0.000718
     C   88   0.000013   0.000083   0.000000   0.000000   0.000000   0.000000
     C   89   0.000004   0.000064   0.000000   0.000000   0.000000   0.000000
     C   90   0.015273   0.001414   0.000407   0.000246   0.023101   0.000016
     C   91   0.000750   0.001507   0.000003   0.000768   0.000063   0.000676
     C   92   0.000000   0.000003   0.000000   0.000000   0.000000   0.000000
     C   93   0.000002   0.000015   0.000000   0.000000   0.000000   0.000000
     C   94   0.000000   0.000001   0.000000   0.000000   0.000000   0.000000
     C   95   0.000002   0.000011   0.000000   0.000000   0.000000   0.000000
     C   96   0.000000   0.000002   0.000000   0.000000   0.000000   0.000000
     C   97   0.000002   0.000004   0.000000   0.000000   0.000000   0.000000
     C   98   0.000049   0.000449   0.000000   0.000003   0.000002   0.000003
     C   99   0.000000   0.000000   0.000000   0.000000   0.000000   0.000000
     C  100   0.000000   0.000001   0.000000   0.000000   0.000000   0.000000
     C  101   0.000000   0.000001   0.000000   0.000000   0.000000   0.000000
     C  102   0.000000   0.000000   0.000000   0.000000   0.000000   0.000000
     C  103   0.000009   0.000004   0.000000   0.000000   0.000000   0.000000
     C  104   0.000004   0.000029   0.000000   0.000000   0.000000   0.000000
     C  105   0.000000   0.000000   0.000000   0.000000   0.000000   0.000000
     C  106   0.000000   0.000000   0.000000   0.000000   0.000000   0.000000
     C  107   0.000000   0.000000   0.000000   0.000000   0.000000   0.000000
     C  108   0.000000   0.000000   0.000000   0.000000   0.000000   0.000000
     C  109   0.000000   0.000000   0.000000   0.000000   0.000000   0.000000
     C  110   0.000000   0.000000   0.000000   0.000000   0.000000   0.000000
     C  111   0.000000   0.000000   0.000000   0.000000   0.000000   0.000000
     C  112   0.000001   0.000004   0.000000   0.000000   0.000000   0.000000
     C  113   0.000000   0.000000   0.000000   0.000000   0.000000   0.000000
     C  114   0.000000   0.000000   0.000000   0.000000   0.000000   0.000000
     C  115   0.000000   0.000000   0.000000   0.000000   0.000000   0.000000
     C  116   0.000000   0.000000   0.000000   0.000000   0.000000   0.000000
     C  117   0.000000   0.000000   0.000000   0.000000   0.000000   0.000000
     C  118   0.000000   0.000000   0.000000   0.000000   0.000000   0.000000
1


                  C 73       C 74       C 75       C 76       C 77       C 78
 ------------------------------------------------------------------------------
     C  119   0.000000   0.000000   0.000000   0.000000   0.000000   0.000000
     C  120   0.000000   0.000000   0.000000   0.000000   0.000000   0.000000
     C  121   0.000000   0.000000   0.000000   0.000000   0.000000   0.000000
     C  122   0.000000   0.000000   0.000000   0.000000   0.000000   0.000000
     C  123   0.000000   0.000000   0.000000   0.000000   0.000000   0.000000
     C  124   0.000000   0.000000   0.000000   0.000000   0.000000   0.000000
     C  125   0.000000   0.000000   0.000000   0.000000   0.000000   0.000000
     C  126   0.000000   0.000000   0.000000   0.000000   0.000000   0.000000
     C  127   0.000000   0.000000   0.000000   0.000000   0.000000   0.000000
     C  128   0.000000   0.000000   0.000000   0.000000   0.000000   0.000000
     C  129   0.000000   0.000000   0.000000   0.000000   0.000000   0.000000
     C  130   0.000000   0.000000   0.000000   0.000000   0.000000   0.000000
     C  131   0.000000   0.000000   0.000000   0.000000   0.000000   0.000000
     C  132   0.000000   0.000000   0.000000   0.000000   0.000000   0.000000
     C  133   0.000000   0.000000   0.000000   0.000000   0.000000   0.000000
     C  134   0.000000   0.000000   0.000000   0.000000   0.000000   0.000000
     C  135   0.000000   0.000000   0.000000   0.000000   0.000000   0.000000
     C  136   0.000000   0.000000   0.000000   0.000000   0.000000   0.000000
     C  137   0.000000   0.000000   0.000000   0.000000   0.000000   0.000000
     C  138   0.000001   0.000000   0.000000   0.000000   0.000000   0.000000
     C  139   0.000000   0.000002   0.000000   0.000000   0.000000   0.000000
     C  140   0.000001   0.000019   0.000000   0.000000   0.000000   0.000000
     C  141   0.000000   0.000000   0.000000   0.000000   0.000000   0.000000
     C  142   0.000000   0.000000   0.000000   0.000000   0.000003   0.000000
     C  143   0.000004   0.000002   0.000000   0.000002   0.000005   0.000002
     C  144   0.000007   0.000004   0.000002   0.000002   0.000087   0.000000
     C  145   0.000002   0.000000   0.000000   0.000002   0.000001   0.000002
     C  146   0.000004   0.000001   0.000000   0.000003   0.000002   0.000003
     C  147   0.000091   0.000040   0.000000   0.000038   0.000002   0.000040
     C  148   0.000267   0.000186   0.000049   0.000049   0.002339   0.000017
     C  149   0.000001   0.000000   0.000001   0.000002   0.000000   0.000035
     C  150   0.000000   0.000000   0.000002   0.000001   0.000000   0.000044
     C  151   0.000001   0.000000   0.000000   0.000001   0.000001   0.000008
     C  152   0.000000   0.000000   0.000005   0.000003   0.000000   0.000224
     C  153   0.000000   0.000000   0.000005   0.000002   0.000000   0.000132
     C  154   0.000013   0.000004   0.000000   0.000008   0.000008   0.000009
     C  155   0.000004   0.000003   0.000003   0.000003   0.000086   0.000009
     C  156   0.000000   0.000000   0.000001   0.000000   0.000000   0.000014
     C  157   0.000000   0.000000   0.000000   0.000000   0.000000   0.000002
     C  158   0.000000   0.000000   0.000000   0.000000   0.000000   0.000002
     C  159   0.000000   0.000000   0.000001   0.000001   0.000000   0.000075
     C  160   0.000000   0.000000   0.000001   0.000000   0.000000   0.000012
     C  161   0.000000   0.000000   0.000000   0.000000   0.000000   0.000000
     C  162   0.000000   0.000000   0.000000   0.000000   0.000000   0.000000
     N  163   0.000000   0.000000   0.000000   0.000000   0.000000   0.000000
     N  164   0.000000   0.000000   0.000000   0.000000   0.000000   0.000000
     N  165   0.000000   0.000000   0.000000   0.000000   0.000000   0.000000
1


                  C 73       C 74       C 75       C 76       C 77       C 78
 ------------------------------------------------------------------------------
     N  166   0.000000   0.000000   0.000000   0.000000   0.000000   0.000000
     N  167   0.000000   0.000000   0.000000   0.000000   0.000000   0.000000
     N  168   0.000000   0.000000   0.000000   0.000000   0.000000   0.000000
     N  169   0.000000   0.000000   0.000000   0.000000   0.000000   0.000000
     N  170   0.000000   0.000000   0.000000   0.000000   0.000000   0.000000
     N  171   0.010124   0.031595   0.000000   0.000002   0.000000   0.000002
     N  172   0.000000   0.000004   0.026101   0.127728   0.021270   1.455541
     N  173   0.000000   0.000003   0.000000   0.000000   0.000000   0.000000
     N  174   0.000000   0.000000   0.000000   0.000000   0.000000   0.000000
     N  175   0.000000   0.000000   0.000000   0.000000   0.000000   0.000000
     N  176   0.000000   0.000000   0.000000   0.000000   0.000000   0.000000
     N  177   0.000000   0.000000   0.000000   0.000000   0.000000   0.000000
     N  178   0.000000   0.000000   0.000000   0.000000   0.000000   0.000000
     N  179   0.000000   0.000001   0.000000   0.000000   0.000000   0.000000
     N  180   0.000000   0.000000   0.000000   0.000000   0.000001   0.000000
     N  181   0.000001   0.000000   0.000009   0.000005   0.000001   0.000517
     N  182   0.000000   0.000000   0.000002   0.000001   0.000000   0.000070
     H  183   0.000000   0.000000   0.000000   0.000000   0.000000   0.000000
     H  184   0.000000   0.000000   0.000000   0.000000   0.000000   0.000000
     H  185   0.000000   0.000000   0.000000   0.000000   0.000000   0.000000
     H  186   0.000000   0.000000   0.000000   0.000000   0.000000   0.000000
     H  187   0.000000   0.000000   0.000000   0.000000   0.000000   0.000000
     H  188   0.000000   0.000000   0.000000   0.000000   0.000000   0.000000
     H  189   0.000000   0.000000   0.000000   0.000000   0.000000   0.000000
     H  190   0.000000   0.000000   0.000001   0.000000   0.000000   0.000000
     H  191   0.000000   0.000000   0.000000   0.000000   0.000000   0.000000
     H  192   0.000000   0.000000   0.000000   0.000000   0.000000   0.000000
     H  193   0.000000   0.000000   0.000000   0.000000   0.000000   0.000000
     H  194   0.000000   0.000000   0.000000   0.000000   0.000000   0.000000
     H  195   0.000000   0.000000   0.000000   0.000000   0.000000   0.000000
     H  196   0.000000   0.000000   0.000000   0.000000   0.000000   0.000000
     H  197   0.000000   0.000000   0.000000   0.000000   0.000000   0.000000
     H  198   0.000000   0.000000   0.000000   0.000000   0.000000   0.000000
     H  199   0.000000   0.000000   0.000000   0.000000   0.000000   0.000000
     H  200   0.000000   0.000000   0.000000   0.000000   0.000000   0.000000
     H  201   0.000000   0.000000   0.000000   0.000000   0.000000   0.000000
     H  202   0.000000   0.000000   0.000000   0.000000   0.000000   0.000000
     H  203   0.000000   0.000000   0.000000   0.000000   0.000000   0.000000
     H  204   0.000000   0.000000   0.000000   0.000000   0.000000   0.000000
     H  205   0.000000   0.000000   0.000000   0.000000   0.000000   0.000000
     H  206   0.000000   0.000000   0.000000   0.000000   0.000000   0.000000
     H  207   0.000000   0.000000   0.000000   0.000000   0.000000   0.000000
     H  208   0.000000   0.000000   0.000000   0.000000   0.000000   0.000000
     H  209   0.000000   0.000000   0.000000   0.000000   0.000000   0.000000
     H  210   0.000000   0.000000   0.000000   0.000000   0.000000   0.000000
     H  211   0.000000   0.000000   0.000000   0.000000   0.000000   0.000000
     H  212   0.000000   0.000000   0.000000   0.000000   0.000000   0.000000
1


                  C 73       C 74       C 75       C 76       C 77       C 78
 ------------------------------------------------------------------------------
     H  213   0.000000   0.000000   0.000000   0.000000   0.000000   0.000000
     H  214   0.000000   0.000000   0.000000   0.000000   0.000000   0.000000
     H  215   0.000000   0.000000   0.000000   0.000000   0.000000   0.000000
     H  216   0.000000   0.000000   0.000000   0.000000   0.000000   0.000000
     H  217   0.000000   0.000000   0.000000   0.000000   0.000000   0.000000
     H  218   0.000000   0.000000   0.000000   0.000000   0.000000   0.000000
     H  219   0.000756   0.000137   0.000000   0.000000   0.000000   0.000000
     H  220   0.000190   0.000317   0.000000   0.000000   0.000000   0.000000
     H  221   0.000000   0.000000   0.009349   0.005606   0.000050   0.943204
     H  222   0.000043   0.000308   0.000363   0.004643   0.004743   0.000051
     H  223   0.000000   0.000000   0.004733   0.005042   0.008754   0.008038
     H  224   0.000240   0.000120   0.000000   0.000000   0.000009   0.000000
     H  225   0.000126   0.000337   0.000000   0.000000   0.000000   0.000000
     H  226   0.000222   0.000080   0.000000   0.000002   0.000000   0.000002
     H  227   0.000036   0.000012   0.000002   0.000043   0.000055   0.000041
     H  228   0.000000   0.000000   0.000000   0.000000   0.000000   0.000000
     H  229   0.000000   0.000000   0.000000   0.000000   0.000000   0.000000
     H  230   0.000000   0.000000   0.000000   0.000000   0.000000   0.000000
     H  231   0.000000   0.000000   0.000000   0.000000   0.000000   0.000000
     H  232   0.000000   0.000000   0.000000   0.000000   0.000000   0.000000
     H  233   0.000000   0.000000   0.000000   0.000000   0.000000   0.000000
     H  234   0.000000   0.000000   0.000000   0.000000   0.000000   0.000000
     H  235   0.000000   0.000000   0.000000   0.000000   0.000000   0.000000
     H  236   0.000000   0.000000   0.000000   0.000000   0.000000   0.000000
     H  237   0.000000   0.000000   0.000000   0.000000   0.000000   0.000000
     H  238   0.000000   0.000000   0.000000   0.000000   0.000000   0.000000
     H  239   0.000000   0.000000   0.000000   0.000000   0.000000   0.000000
     H  240   0.000000   0.000000   0.000000   0.000000   0.000000   0.000000
     H  241   0.000000   0.000000   0.000000   0.000000   0.000000   0.000000
     H  242   0.000000   0.000000   0.000000   0.000000   0.000000   0.000000
     H  243   0.000000   0.000000   0.000000   0.000000   0.000000   0.000000
     H  244   0.000000   0.000000   0.000000   0.000000   0.000000   0.000000
     H  245   0.000000   0.000000   0.000000   0.000000   0.000000   0.000000
     H  246   0.000000   0.000000   0.000000   0.000000   0.000000   0.000000
     H  247   0.000000   0.000000   0.000000   0.000000   0.000000   0.000000
     H  248   0.000000   0.000000   0.000000   0.000000   0.000000   0.000000
     H  249   0.000000   0.000000   0.000000   0.000000   0.000000   0.000000
     H  250   0.000000   0.000000   0.000000   0.000000   0.000000   0.000000
     H  251   0.000000   0.000000   0.000000   0.000000   0.000000   0.000000
     H  252   0.000000   0.000000   0.000000   0.000000   0.000000   0.000000
     H  253   0.000000   0.000000   0.000000   0.000000   0.000000   0.000000
     H  254   0.000000   0.000000   0.000000   0.000000   0.000000   0.000000
     H  255   0.000000   0.000000   0.000000   0.000000   0.000000   0.000000
     H  256   0.000000   0.000000   0.000000   0.000000   0.000000   0.000000
     H  257   0.000000   0.000000   0.000000   0.000000   0.000000   0.000000
     H  258   0.000000   0.000000   0.000000   0.000000   0.000000   0.000000
     H  259   0.000000   0.000000   0.000000   0.000000   0.000000   0.000002
1


                  C 73       C 74       C 75       C 76       C 77       C 78
 ------------------------------------------------------------------------------
     H  260   0.000000   0.000000   0.000000   0.000000   0.000000   0.000000
     H  261   0.000000   0.000000   0.000000   0.000000   0.000000   0.000001
     H  262   0.000000   0.000000   0.000000   0.000000   0.000000   0.000000
     H  263   0.000000   0.000000   0.000000   0.000000   0.000000   0.000000
     H  264   0.000000   0.000000   0.000000   0.000000   0.000000   0.000000
1


                  C 79       C 80       C 81       C 82       C 83       C 84
 ------------------------------------------------------------------------------
     C   79   3.937372
     C   80   0.008247   3.954310
     C   81   0.035292   1.895556   3.952655
     C   82   0.000008   0.000070   0.000695   3.936018
     C   83   0.000044   0.000435   0.000464   1.610667   3.925226
     C   84   0.000049   0.000618   0.000590   0.006231   1.081597   3.951289
     C   85   0.000120   0.001227   0.009424   1.227086   0.129390   0.014717
     C   86   0.000083   0.001248   0.003480   0.073697   0.015426   1.834963
     C   87   0.001262   0.020943   0.006906   0.004322   0.013495   0.005568
     C   88   0.000001   0.000007   0.000005   0.007110   0.989842   0.007507
     C   89   0.000000   0.000004   0.000005   0.005756   0.007455   0.001194
     C   90   0.000918   0.017074   1.868740   0.002827   0.003897   0.007947
     C   91   0.001179   0.020036   0.006884   0.000400   0.000349   0.002447
     C   92   0.000000   0.000000   0.000000   0.000095   0.000364   0.000028
     C   93   0.000000   0.000002   0.000001   0.000857   0.000166   0.000218
     C   94   0.000000   0.000000   0.000000   0.000026   0.000339   0.000035
     C   95   0.000000   0.000001   0.000001   0.000221   0.000217   0.000013
     C   96   0.000000   0.000000   0.000000   0.000038   0.000047   0.000007
     C   97   0.000000   0.000001   0.000000   0.000675   0.019768   0.000774
     C   98   0.000005   0.000046   0.000031   0.029772   0.009501   0.007955
     C   99   0.000000   0.000000   0.000000   0.000007   0.000009   0.000071
     C  100   0.000000   0.000000   0.000000   0.000108   0.000034   0.000004
     C  101   0.000000   0.000000   0.000000   0.000273   0.000344   0.000013
     C  102   0.000000   0.000000   0.000000   0.000152   0.000005   0.000007
     C  103   0.000000   0.000000   0.000005   0.011126   0.000147   0.000136
     C  104   0.000000   0.000003   0.000002   0.001436   0.000527   0.000181
     C  105   0.000000   0.000000   0.000000   0.000022   0.000279   0.000020
     C  106   0.000000   0.000000   0.000000   0.000000   0.000000   0.000000
     C  107   0.000000   0.000000   0.000000   0.000000   0.000000   0.000000
     C  108   0.000000   0.000000   0.000000   0.000000   0.000000   0.000000
     C  109   0.000000   0.000000   0.000000   0.000000   0.000000   0.000000
     C  110   0.000000   0.000000   0.000000   0.000000   0.000001   0.000000
     C  111   0.000000   0.000000   0.000000   0.000002   0.000006   0.000001
     C  112   0.000000   0.000001   0.000000   0.000128   0.000157   0.000008
     C  113   0.000000   0.000000   0.000000   0.000000   0.000000   0.000000
     C  114   0.000000   0.000000   0.000000   0.000000   0.000000   0.000000
     C  115   0.000000   0.000000   0.000000   0.000000   0.000000   0.000000
     C  116   0.000000   0.000000   0.000000   0.000000   0.000000   0.000000
     C  117   0.000000   0.000000   0.000000   0.000000   0.000000   0.000000
     C  118   0.000000   0.000000   0.000000   0.000000   0.000001   0.000000
     C  119   0.000000   0.000000   0.000000   0.000003   0.000003   0.000000
     C  120   0.000000   0.000000   0.000000   0.000001   0.000006   0.000000
     C  121   0.000000   0.000000   0.000000   0.000000   0.000000   0.000000
     C  122   0.000000   0.000000   0.000000   0.000000   0.000000   0.000000
     C  123   0.000000   0.000000   0.000000   0.000000   0.000001   0.000000
     C  124   0.000000   0.000000   0.000000   0.000000   0.000000   0.000000
1


                  C 79       C 80       C 81       C 82       C 83       C 84
 ------------------------------------------------------------------------------
     C  125   0.000000   0.000000   0.000000   0.000000   0.000000   0.000000
     C  126   0.000000   0.000000   0.000000   0.000000   0.000000   0.000000
     C  127   0.000000   0.000000   0.000000   0.000000   0.000000   0.000000
     C  128   0.000000   0.000000   0.000000   0.000000   0.000000   0.000000
     C  129   0.000000   0.000000   0.000000   0.000000   0.000000   0.000000
     C  130   0.000000   0.000000   0.000000   0.000000   0.000000   0.000000
     C  131   0.000000   0.000000   0.000000   0.000000   0.000000   0.000000
     C  132   0.000000   0.000000   0.000000   0.000000   0.000000   0.000000
     C  133   0.000000   0.000000   0.000000   0.000000   0.000000   0.000000
     C  134   0.000000   0.000000   0.000000   0.000000   0.000000   0.000000
     C  135   0.000000   0.000000   0.000000   0.000004   0.000017   0.000031
     C  136   0.000000   0.000000   0.000000   0.000027   0.000017   0.000036
     C  137   0.000000   0.000000   0.000000   0.000015   0.000138   0.000012
     C  138   0.000000   0.000000   0.000000   0.000026   0.000076   0.001238
     C  139   0.000000   0.000000   0.000001   0.000252   0.000621   0.000435
     C  140   0.000000   0.000001   0.000001   0.000982   0.011787   0.000352
     C  141   0.000000   0.000000   0.000000   0.000014   0.000057   0.000012
     C  142   0.000000   0.000002   0.000072   0.000000   0.000000   0.000000
     C  143   0.000003   0.000031   0.000128   0.000002   0.000004   0.000012
     C  144   0.000003   0.000013   0.001956   0.000001   0.000001   0.000001
     C  145   0.000003   0.000027   0.000033   0.000002   0.000003   0.000012
     C  146   0.000004   0.000047   0.000087   0.000004   0.000006   0.000022
     C  147   0.000063   0.000774   0.000335   0.000044   0.000082   0.000285
     C  148   0.000111   0.000526   0.056710   0.000078   0.000031   0.000141
     C  149   0.000002   0.000010   0.000008   0.000001   0.000001   0.000004
     C  150   0.000002   0.000003   0.000002   0.000000   0.000000   0.000001
     C  151   0.000002   0.000011   0.000008   0.000001   0.000001   0.000005
     C  152   0.000004   0.000000   0.000000   0.000000   0.000000   0.000000
     C  153   0.000003   0.000000   0.000000   0.000000   0.000000   0.000000
     C  154   0.000013   0.000125   0.000211   0.000007   0.000013   0.000048
     C  155   0.000007   0.000039   0.001894   0.000002   0.000001   0.000011
     C  156   0.000000   0.000000   0.000000   0.000000   0.000000   0.000000
     C  157   0.000000   0.000000   0.000000   0.000000   0.000000   0.000000
     C  158   0.000000   0.000000   0.000000   0.000000   0.000000   0.000000
     C  159   0.000001   0.000000   0.000000   0.000000   0.000000   0.000000
     C  160   0.000000   0.000000   0.000000   0.000000   0.000000   0.000000
     C  161   0.000000   0.000000   0.000000   0.000000   0.000000   0.000000
     C  162   0.000000   0.000000   0.000000   0.000000   0.000000   0.000000
     N  163   0.000000   0.000000   0.000000   0.000000   0.000000   0.000000
     N  164   0.000000   0.000000   0.000000   0.000000   0.000000   0.000000
     N  165   0.000000   0.000000   0.000000   0.000000   0.000000   0.000000
     N  166   0.000000   0.000000   0.000000   0.000000   0.000000   0.000000
     N  167   0.000000   0.000000   0.000000   0.000000   0.000000   0.000000
     N  168   0.000000   0.000000   0.000000   0.000000   0.000000   0.000000
     N  169   0.000000   0.000000   0.000000   0.000000   0.000000   0.000000
     N  170   0.000000   0.000000   0.000000   0.000000   0.000000   0.000000
     N  171   0.000003   0.000028   0.000008   0.000047   0.000022   0.000071
1


                  C 79       C 80       C 81       C 82       C 83       C 84
 ------------------------------------------------------------------------------
     N  172   1.413416   0.004517   0.000544   0.000000   0.000001   0.000000
     N  173   0.000000   0.000000   0.000000   0.000054   0.000104   0.000012
     N  174   0.000000   0.000000   0.000000   0.000172   0.000007   0.000004
     N  175   0.000000   0.000000   0.000000   0.000000   0.000000   0.000000
     N  176   0.000000   0.000000   0.000000   0.000000   0.000000   0.000000
     N  177   0.000000   0.000000   0.000000   0.000000   0.000000   0.000000
     N  178   0.000000   0.000000   0.000000   0.000000   0.000000   0.000000
     N  179   0.000000   0.000000   0.000000   0.000053   0.000260   0.001209
     N  180   0.000000   0.000000   0.000012   0.000000   0.000000   0.000000
     N  181   0.000007   0.000006   0.000003   0.000000   0.000001   0.000003
     N  182   0.000001   0.000000   0.000000   0.000000   0.000000   0.000000
     H  183   0.000000   0.000000   0.000000   0.000000   0.000000   0.000000
     H  184   0.000000   0.000000   0.000000   0.000000   0.000000   0.000000
     H  185   0.000000   0.000000   0.000000   0.000000   0.000000   0.000000
     H  186   0.000000   0.000000   0.000000   0.000000   0.000000   0.000000
     H  187   0.000000   0.000000   0.000000   0.000000   0.000000   0.000000
     H  188   0.000000   0.000000   0.000000   0.000000   0.000000   0.000000
     H  189   0.000000   0.000000   0.000000   0.000000   0.000000   0.000000
     H  190   0.000000   0.000000   0.000000   0.000000   0.000000   0.000000
     H  191   0.000000   0.000000   0.000000   0.000000   0.000001   0.000001
     H  192   0.000000   0.000000   0.000000   0.000006   0.000009   0.000000
     H  193   0.000000   0.000000   0.000000   0.000000   0.000000   0.000000
     H  194   0.000000   0.000000   0.000000   0.000000   0.000000   0.000000
     H  195   0.000000   0.000000   0.000000   0.000000   0.000000   0.000000
     H  196   0.000000   0.000000   0.000000   0.000000   0.000000   0.000000
     H  197   0.000000   0.000000   0.000000   0.000000   0.000000   0.000000
     H  198   0.000000   0.000000   0.000000   0.000000   0.000000   0.000000
     H  199   0.000000   0.000000   0.000000   0.000000   0.000000   0.000000
     H  200   0.000000   0.000000   0.000000   0.000000   0.000000   0.000000
     H  201   0.000000   0.000000   0.000000   0.000000   0.000000   0.000000
     H  202   0.000000   0.000000   0.000000   0.000000   0.000000   0.000000
     H  203   0.000000   0.000000   0.000000   0.000000   0.000000   0.000000
     H  204   0.000000   0.000000   0.000000   0.000000   0.000000   0.000000
     H  205   0.000000   0.000000   0.000000   0.000000   0.000000   0.000000
     H  206   0.000000   0.000000   0.000000   0.000000   0.000000   0.000000
     H  207   0.000000   0.000000   0.000000   0.000000   0.000000   0.000000
     H  208   0.000000   0.000000   0.000000   0.000000   0.000000   0.000000
     H  209   0.000000   0.000000   0.000000   0.000000   0.000000   0.000000
     H  210   0.000000   0.000000   0.000000   0.000000   0.000000   0.000000
     H  211   0.000000   0.000000   0.000000   0.000000   0.000000   0.000000
     H  212   0.000000   0.000000   0.000000   0.000000   0.000000   0.000000
     H  213   0.000000   0.000000   0.000000   0.000000   0.000000   0.000000
     H  214   0.000000   0.000000   0.000000   0.000000   0.000000   0.000000
     H  215   0.000000   0.000000   0.000000   0.000000   0.000000   0.000000
     H  216   0.000000   0.000000   0.000000   0.000000   0.000000   0.000000
     H  217   0.000000   0.000000   0.000000   0.000000   0.000000   0.000000
     H  218   0.000000   0.000000   0.000000   0.000000   0.000000   0.000000
1


                  C 79       C 80       C 81       C 82       C 83       C 84
 ------------------------------------------------------------------------------
     H  219   0.000000   0.000001   0.000001   0.000000   0.000000   0.000001
     H  220   0.000000   0.000000   0.000000   0.000001   0.000000   0.000003
     H  221   0.007430   0.000238   0.000011   0.000000   0.000000   0.000000
     H  222   0.001059   0.941745   0.005917   0.000023   0.000018   0.000013
     H  223   0.948092   0.000770   0.000002   0.000000   0.000000   0.000000
     H  224   0.000001   0.000002   0.000202   0.943037   0.006324   0.005636
     H  225   0.000000   0.000006   0.000014   0.000141   0.006717   0.004980
     H  226   0.000003   0.000041   0.000054   0.003485   0.005781   0.952842
     H  227   0.000071   0.001070   0.003904   0.000018   0.000013   0.000279
     H  228   0.000000   0.000000   0.000000   0.000002   0.000002   0.000001
     H  229   0.000000   0.000000   0.000000   0.000000   0.000006   0.000001
     H  230   0.000000   0.000000   0.000000   0.000008   0.000012   0.000001
     H  231   0.000000   0.000000   0.000000   0.000011   0.000001   0.000001
     H  232   0.000000   0.000000   0.000000   0.000004   0.000003   0.000005
     H  233   0.000000   0.000000   0.000000   0.000007   0.000000   0.000001
     H  234   0.000000   0.000000   0.000000   0.000007   0.000002   0.000001
     H  235   0.000000   0.000000   0.000000   0.000568   0.000029   0.000003
     H  236   0.000000   0.000000   0.000000   0.000000   0.000000   0.000000
     H  237   0.000000   0.000000   0.000000   0.000000   0.000000   0.000000
     H  238   0.000000   0.000000   0.000000   0.000003   0.000004   0.000000
     H  239   0.000000   0.000000   0.000000   0.000000   0.000000   0.000000
     H  240   0.000000   0.000000   0.000000   0.000000   0.000000   0.000000
     H  241   0.000000   0.000000   0.000000   0.000000   0.000000   0.000000
     H  242   0.000000   0.000000   0.000000   0.000000   0.000000   0.000000
     H  243   0.000000   0.000000   0.000000   0.000000   0.000000   0.000000
     H  244   0.000000   0.000000   0.000000   0.000000   0.000000   0.000000
     H  245   0.000000   0.000000   0.000000   0.000000   0.000000   0.000000
     H  246   0.000000   0.000000   0.000000   0.000000   0.000000   0.000000
     H  247   0.000000   0.000000   0.000000   0.000000   0.000000   0.000000
     H  248   0.000000   0.000000   0.000000   0.000000   0.000000   0.000000
     H  249   0.000000   0.000000   0.000000   0.000000   0.000000   0.000000
     H  250   0.000000   0.000000   0.000000   0.000000   0.000000   0.000000
     H  251   0.000000   0.000000   0.000000   0.000000   0.000000   0.000000
     H  252   0.000000   0.000000   0.000000   0.000000   0.000000   0.000000
     H  253   0.000000   0.000000   0.000000   0.000004   0.000005   0.000000
     H  254   0.000000   0.000000   0.000000   0.000001   0.000001   0.000004
     H  255   0.000000   0.000000   0.000000   0.000003   0.000010   0.000015
     H  256   0.000000   0.000000   0.000000   0.000003   0.000017   0.000000
     H  257   0.000000   0.000000   0.000002   0.000000   0.000000   0.000000
     H  258   0.000000   0.000000   0.000005   0.000000   0.000000   0.000000
     H  259   0.000000   0.000000   0.000000   0.000000   0.000000   0.000000
     H  260   0.000000   0.000000   0.000000   0.000000   0.000000   0.000000
     H  261   0.000000   0.000000   0.000000   0.000000   0.000000   0.000000
     H  262   0.000000   0.000000   0.000000   0.000000   0.000000   0.000000
     H  263   0.000000   0.000000   0.000000   0.000000   0.000000   0.000000
     H  264   0.000000   0.000000   0.000000   0.000000   0.000000   0.000000
1


                  C 85       C 86       C 87       C 88       C 89       C 90
 ------------------------------------------------------------------------------
     C   85   2.509131
     C   86   0.043749   3.941421
     C   87   0.981305   0.957500   3.928738
     C   88   0.008061   0.004922   0.000199   3.956290
     C   89   0.001644   0.000214   0.000069   0.984088   3.950319
     C   90   0.022497   0.007422   0.914827   0.000138   0.000026   3.947568
     C   91   0.001641   0.002189   0.008596   0.000008   0.000003   0.995341
     C   92   0.000058   0.000015   0.000001   0.001422   0.000303   0.000002
     C   93   0.000299   0.000050   0.000004   0.019362   0.000020   0.000012
     C   94   0.000014   0.000010   0.000001   0.000702   0.000295   0.000000
     C   95   0.000191   0.000053   0.000001   0.001878   0.000042   0.000009
     C   96   0.000029   0.000008   0.000000   0.000433   0.000020   0.000001
     C   97   0.000364   0.000234   0.000031   0.015852   0.020671   0.000008
     C   98   0.009404   0.001626   0.000151   1.851579   0.006021   0.000395
     C   99   0.000002   0.000057   0.000000   0.000027   0.000007   0.000000
     C  100   0.000017   0.000002   0.000002   0.000284   0.000030   0.000001
     C  101   0.000035   0.000005   0.000006   0.000435   0.000316   0.000001
     C  102   0.000006   0.000155   0.000006   0.000028   0.000002   0.000000
     C  103   0.000164   0.000006   0.000162   0.000278   0.000008   0.000002
     C  104   0.000611   0.000094   0.000006   0.022688   0.000304   0.000027
     C  105   0.000008   0.000006   0.000001   0.000515   0.000322   0.000000
     C  106   0.000000   0.000000   0.000000   0.000000   0.000000   0.000000
     C  107   0.000000   0.000000   0.000000   0.000000   0.000001   0.000000
     C  108   0.000000   0.000000   0.000000   0.000001   0.000000   0.000000
     C  109   0.000000   0.000000   0.000000   0.000000   0.000001   0.000000
     C  110   0.000000   0.000000   0.000000   0.000003   0.000002   0.000000
     C  111   0.000001   0.000000   0.000000   0.000032   0.000007   0.000000
     C  112   0.000092   0.000017   0.000000   0.001115   0.000145   0.000005
     C  113   0.000000   0.000000   0.000000   0.000000   0.000000   0.000000
     C  114   0.000000   0.000000   0.000000   0.000000   0.000000   0.000000
     C  115   0.000000   0.000000   0.000000   0.000000   0.000000   0.000000
     C  116   0.000000   0.000000   0.000000   0.000000   0.000000   0.000000
     C  117   0.000000   0.000000   0.000000   0.000000   0.000000   0.000000
     C  118   0.000000   0.000000   0.000000   0.000002   0.000001   0.000000
     C  119   0.000002   0.000000   0.000000   0.000023   0.000003   0.000000
     C  120   0.000000   0.000000   0.000000   0.000000   0.000344   0.000000
     C  121   0.000000   0.000000   0.000000   0.000000   0.000013   0.000000
     C  122   0.000000   0.000000   0.000000   0.000000   0.000004   0.000000
     C  123   0.000000   0.000000   0.000000   0.000000   0.000029   0.000000
     C  124   0.000000   0.000000   0.000000   0.000000   0.000002   0.000000
     C  125   0.000000   0.000000   0.000000   0.000000   0.000000   0.000000
     C  126   0.000000   0.000000   0.000000   0.000000   0.000000   0.000000
     C  127   0.000000   0.000000   0.000000   0.000000   0.000000   0.000000
     C  128   0.000000   0.000000   0.000000   0.000000   0.000000   0.000000
     C  129   0.000000   0.000000   0.000000   0.000000   0.000000   0.000000
     C  130   0.000000   0.000000   0.000000   0.000000   0.000000   0.000000
1


                  C 85       C 86       C 87       C 88       C 89       C 90
 ------------------------------------------------------------------------------
     C  131   0.000000   0.000000   0.000000   0.000000   0.000000   0.000000
     C  132   0.000000   0.000000   0.000000   0.000000   0.000000   0.000000
     C  133   0.000000   0.000000   0.000000   0.000000   0.000000   0.000000
     C  134   0.000000   0.000000   0.000000   0.000000   0.000000   0.000000
     C  135   0.000002   0.000002   0.000000   0.000140   0.001669   0.000000
     C  136   0.000008   0.000003   0.000001   0.001444   0.022427   0.000000
     C  137   0.000006   0.000003   0.000000   0.000439   0.015616   0.000000
     C  138   0.000009   0.000022   0.000018   0.000946   0.018228   0.000002
     C  139   0.000063   0.000058   0.000010   0.016613   0.922303   0.000002
     C  140   0.000562   0.000226   0.000033   0.011864   1.813825   0.000007
     C  141   0.000004   0.000004   0.000000   0.000801   0.013266   0.000000
     C  142   0.000000   0.000000   0.000003   0.000000   0.000000   0.000020
     C  143   0.000010   0.000004   0.000036   0.000000   0.000000   0.000694
     C  144   0.000002   0.000012   0.000066   0.000000   0.000000   0.000092
     C  145   0.000009   0.000003   0.000015   0.000000   0.000000   0.000516
     C  146   0.000016   0.000059   0.000029   0.000000   0.000000   0.001033
     C  147   0.000233   0.000074   0.000905   0.000002   0.000001   0.022120
     C  148   0.000234   0.000407   0.004689   0.000002   0.000000   0.007729
     C  149   0.000003   0.000001   0.000007   0.000000   0.000000   0.000178
     C  150   0.000000   0.000000   0.000001   0.000000   0.000000   0.000030
     C  151   0.000003   0.000001   0.000008   0.000000   0.000000   0.000200
     C  152   0.000000   0.000000   0.000000   0.000000   0.000000   0.000003
     C  153   0.000000   0.000000   0.000000   0.000000   0.000000   0.000003
     C  154   0.000036   0.000010   0.000093   0.000000   0.000001   0.002480
     C  155   0.000006   0.000012   0.000028   0.000000   0.000001   0.000422
     C  156   0.000000   0.000000   0.000000   0.000000   0.000000   0.000000
     C  157   0.000000   0.000000   0.000000   0.000000   0.000000   0.000000
     C  158   0.000000   0.000000   0.000000   0.000000   0.000000   0.000000
     C  159   0.000000   0.000000   0.000000   0.000000   0.000000   0.000000
     C  160   0.000000   0.000000   0.000000   0.000000   0.000000   0.000000
     C  161   0.000000   0.000000   0.000000   0.000000   0.000000   0.000000
     C  162   0.000000   0.000000   0.000000   0.000000   0.000000   0.000000
     N  163   0.000000   0.000000   0.000000   0.000000   0.000000   0.000000
     N  164   0.000000   0.000000   0.000000   0.000000   0.000000   0.000000
     N  165   0.000000   0.000000   0.000000   0.000000   0.000007   0.000000
     N  166   0.000000   0.000000   0.000000   0.000000   0.000000   0.000000
     N  167   0.000000   0.000000   0.000000   0.000000   0.000000   0.000000
     N  168   0.000000   0.000000   0.000000   0.000000   0.000000   0.000000
     N  169   0.000000   0.000000   0.000000   0.000000   0.000000   0.000000
     N  170   0.000000   0.000000   0.000000   0.000000   0.000000   0.000000
     N  171   0.000495   0.000266   0.000124   0.000000   0.000000   0.000510
     N  172   0.000007   0.000002   0.000008   0.000000   0.000000   0.000273
     N  173   0.000049   0.000016   0.000000   0.000626   0.000039   0.000002
     N  174   0.000006   0.000004   0.000004   0.000014   0.000002   0.000000
     N  175   0.000000   0.000000   0.000000   0.000001   0.000000   0.000000
     N  176   0.000000   0.000000   0.000000   0.000000   0.000000   0.000000
     N  177   0.000000   0.000000   0.000000   0.000000   0.000006   0.000000
1


                  C 85       C 86       C 87       C 88       C 89       C 90
 ------------------------------------------------------------------------------
     N  178   0.000000   0.000000   0.000000   0.000000   0.000000   0.000000
     N  179   0.000020   0.000035   0.000015   0.000484   0.015420   0.000002
     N  180   0.000000   0.000002   0.000000   0.000000   0.000000   0.000007
     N  181   0.000002   0.000000   0.000005   0.000000   0.000000   0.000107
     N  182   0.000000   0.000000   0.000000   0.000000   0.000000   0.000000
     H  183   0.000000   0.000000   0.000000   0.000000   0.000000   0.000000
     H  184   0.000000   0.000000   0.000000   0.000000   0.000001   0.000000
     H  185   0.000000   0.000000   0.000000   0.000000   0.000000   0.000000
     H  186   0.000000   0.000000   0.000000   0.000000   0.000000   0.000000
     H  187   0.000000   0.000000   0.000000   0.000000   0.000000   0.000000
     H  188   0.000000   0.000000   0.000000   0.000000   0.000000   0.000000
     H  189   0.000000   0.000000   0.000000   0.000000   0.000000   0.000000
     H  190   0.000000   0.000000   0.000000   0.000000   0.000000   0.000000
     H  191   0.000000   0.000000   0.000000   0.000000   0.000001   0.000000
     H  192   0.000000   0.000000   0.000000   0.000065   0.000483   0.000000
     H  193   0.000000   0.000000   0.000000   0.000000   0.000000   0.000000
     H  194   0.000000   0.000000   0.000000   0.000000   0.000002   0.000000
     H  195   0.000000   0.000000   0.000000   0.000000   0.000004   0.000000
     H  196   0.000000   0.000000   0.000000   0.000000   0.000000   0.000000
     H  197   0.000000   0.000000   0.000000   0.000000   0.000000   0.000000
     H  198   0.000000   0.000000   0.000000   0.000000   0.000000   0.000000
     H  199   0.000000   0.000000   0.000000   0.000000   0.000000   0.000000
     H  200   0.000000   0.000000   0.000000   0.000000   0.000000   0.000000
     H  201   0.000000   0.000000   0.000000   0.000000   0.000000   0.000000
     H  202   0.000000   0.000000   0.000000   0.000000   0.000000   0.000000
     H  203   0.000000   0.000000   0.000000   0.000000   0.000000   0.000000
     H  204   0.000000   0.000000   0.000000   0.000000   0.000000   0.000000
     H  205   0.000000   0.000000   0.000000   0.000000   0.000000   0.000000
     H  206   0.000000   0.000000   0.000000   0.000000   0.000000   0.000000
     H  207   0.000000   0.000000   0.000000   0.000000   0.000000   0.000000
     H  208   0.000000   0.000000   0.000000   0.000000   0.000000   0.000000
     H  209   0.000000   0.000000   0.000000   0.000000   0.000000   0.000000
     H  210   0.000000   0.000000   0.000000   0.000000   0.000000   0.000000
     H  211   0.000000   0.000000   0.000000   0.000000   0.000000   0.000000
     H  212   0.000000   0.000000   0.000000   0.000000   0.000000   0.000000
     H  213   0.000000   0.000000   0.000000   0.000000   0.000000   0.000000
     H  214   0.000000   0.000000   0.000000   0.000000   0.000000   0.000000
     H  215   0.000000   0.000000   0.000000   0.000000   0.000000   0.000000
     H  216   0.000000   0.000000   0.000000   0.000000   0.000000   0.000000
     H  217   0.000000   0.000000   0.000000   0.000000   0.000000   0.000000
     H  218   0.000000   0.000000   0.000000   0.000000   0.000000   0.000000
     H  219   0.000000   0.000002   0.000001   0.000000   0.000000   0.000001
     H  220   0.000001   0.000009   0.000001   0.000000   0.000000   0.000003
     H  221   0.000000   0.000000   0.000000   0.000000   0.000000   0.000013
     H  222   0.000370   0.000040   0.000044   0.000000   0.000000   0.022556
     H  223   0.000000   0.000000   0.000000   0.000000   0.000000   0.000017
     H  224   0.003987   0.000113   0.007647   0.001761   0.000022   0.000068
1


                  C 85       C 86       C 87       C 88       C 89       C 90
 ------------------------------------------------------------------------------
     H  225   0.004802   0.959484   0.006947   0.000326   0.000010   0.000129
     H  226   0.000311   0.004205   0.006668   0.001096   0.001038   0.000238
     H  227   0.000048   0.003945   0.001201   0.000000   0.000001   0.003940
     H  228   0.000000   0.000000   0.000000   0.000071   0.000000   0.000000
     H  229   0.000000   0.000000   0.000000   0.000012   0.000005   0.000000
     H  230   0.000006   0.000001   0.000000   0.000198   0.000002   0.000000
     H  231   0.000000   0.000001   0.000000   0.000000   0.000001   0.000000
     H  232   0.000001   0.000004   0.000000   0.000008   0.000001   0.000000
     H  233   0.000000   0.000002   0.000001   0.000000   0.000000   0.000000
     H  234   0.000003   0.000000   0.000000   0.000114   0.000006   0.000000
     H  235   0.000035   0.000001   0.000006   0.000004   0.000005   0.000000
     H  236   0.000000   0.000000   0.000000   0.000000   0.000000   0.000000
     H  237   0.000000   0.000000   0.000000   0.000000   0.000000   0.000000
     H  238   0.000002   0.000000   0.000000   0.000021   0.000004   0.000000
     H  239   0.000000   0.000000   0.000000   0.000000   0.000000   0.000000
     H  240   0.000000   0.000000   0.000000   0.000000   0.000000   0.000000
     H  241   0.000000   0.000000   0.000000   0.000001   0.000000   0.000000
     H  242   0.000000   0.000000   0.000000   0.000000   0.000000   0.000000
     H  243   0.000000   0.000000   0.000000   0.000000   0.000000   0.000000
     H  244   0.000000   0.000000   0.000000   0.000000   0.000000   0.000000
     H  245   0.000000   0.000000   0.000000   0.000000   0.000008   0.000000
     H  246   0.000000   0.000000   0.000000   0.000000   0.000000   0.000000
     H  247   0.000000   0.000000   0.000000   0.000000   0.000000   0.000000
     H  248   0.000000   0.000000   0.000000   0.000000   0.000000   0.000000
     H  249   0.000000   0.000000   0.000000   0.000000   0.000000   0.000000
     H  250   0.000000   0.000000   0.000000   0.000000   0.000000   0.000000
     H  251   0.000000   0.000000   0.000000   0.000000   0.000000   0.000000
     H  252   0.000000   0.000000   0.000000   0.000000   0.000000   0.000000
     H  253   0.000001   0.000000   0.000000   0.000119   0.001999   0.000000
     H  254   0.000000   0.000000   0.000000   0.000046   0.000798   0.000000
     H  255   0.000001   0.000001   0.000000   0.000026   0.000275   0.000000
     H  256   0.000002   0.000001   0.000000   0.000109   0.005509   0.000000
     H  257   0.000000   0.000000   0.000000   0.000000   0.000000   0.000000
     H  258   0.000000   0.000000   0.000001   0.000000   0.000000   0.000004
     H  259   0.000000   0.000000   0.000000   0.000000   0.000000   0.000000
     H  260   0.000000   0.000000   0.000000   0.000000   0.000000   0.000000
     H  261   0.000000   0.000000   0.000000   0.000000   0.000000   0.000000
     H  262   0.000000   0.000000   0.000000   0.000000   0.000000   0.000000
     H  263   0.000000   0.000000   0.000000   0.000000   0.000000   0.000000
     H  264   0.000000   0.000000   0.000000   0.000000   0.000000   0.000000
1


                  C 91       C 92       C 93       C 94       C 95       C 96
 ------------------------------------------------------------------------------
     C   91   3.946588
     C   92   0.000000   3.944725
     C   93   0.000001   1.450717   3.946234
     C   94   0.000000   0.009274   1.327854   3.951456
     C   95   0.000001   1.277505   0.032258   0.104364   3.615280
     C   96   0.000000   0.126142   0.006581   1.492811   0.007583   3.937579
     C   97   0.000001   0.006868   0.920209   0.006584   0.005746   0.004287
     C   98   0.000026   0.014486   0.006086   0.011966   0.006847   0.001272
     C   99   0.000020   0.000041   0.000056   0.000009   0.000262   0.000032
     C  100   0.000001   0.002945   0.001606   0.000239   0.020677   0.002418
     C  101   0.000000   0.000159   0.001377   0.000114   0.000276   0.000050
     C  102   0.000061   0.001827   0.000929   0.000137   0.013343   0.001582
     C  103   0.000001   0.002722   0.001487   0.000275   0.019222   0.002297
     C  104   0.000002   0.048370   0.032632   0.007335   0.298960   0.034943
     C  105   0.000000   0.001892   0.004096   0.000240   0.001937   0.000312
     C  106   0.000000   0.000011   0.000006   0.000001   0.000077   0.000009
     C  107   0.000000   0.000001   0.000001   0.000000   0.000009   0.000001
     C  108   0.000000   0.000016   0.000010   0.000001   0.000110   0.000013
     C  109   0.000000   0.000001   0.000001   0.000000   0.000005   0.000001
     C  110   0.000000   0.000012   0.000006   0.000001   0.000084   0.000010
     C  111   0.000000   0.000161   0.000133   0.000017   0.001006   0.000119
     C  112   0.000000   0.021678   0.011189   0.001641   0.154036   0.017666
     C  113   0.000000   0.001058   0.000028   0.000010   0.000083   0.000009
     C  114   0.000000   0.000025   0.000006   0.000001   0.000086   0.000010
     C  115   0.000000   0.000017   0.000003   0.000001   0.000053   0.000006
     C  116   0.000000   0.000015   0.000001   0.000000   0.000004   0.000000
     C  117   0.000000   0.000000   0.000000   0.000000   0.000001   0.000000
     C  118   0.000000   0.000124   0.000057   0.000009   0.000868   0.000099
     C  119   0.000000   0.000594   0.000297   0.000043   0.004155   0.000473
     C  120   0.000000   0.000002   0.000000   0.000000   0.000004   0.000000
     C  121   0.000000   0.000001   0.000000   0.000000   0.000002   0.000000
     C  122   0.000000   0.000001   0.000000   0.000000   0.000007   0.000001
     C  123   0.000000   0.000003   0.000001   0.000000   0.000023   0.000003
     C  124   0.000000   0.000001   0.000000   0.000000   0.000004   0.000000
     C  125   0.000000   0.000008   0.000004   0.000001   0.000052   0.000006
     C  126   0.000000   0.000006   0.000003   0.000000   0.000038   0.000004
     C  127   0.000000   0.000000   0.000000   0.000000   0.000000   0.000000
     C  128   0.000000   0.000000   0.000000   0.000000   0.000000   0.000000
     C  129   0.000000   0.000000   0.000000   0.000000   0.000001   0.000000
     C  130   0.000000   0.000000   0.000000   0.000000   0.000000   0.000000
     C  131   0.000000   0.000000   0.000000   0.000000   0.000000   0.000000
     C  132   0.000000   0.000002   0.000001   0.000000   0.000012   0.000001
     C  133   0.000000   0.000000   0.000000   0.000000   0.000003   0.000000
     C  134   0.000000   0.000000   0.000000   0.000000   0.000000   0.000000
     C  135   0.000000   0.000001   0.000003   0.000001   0.000001   0.000000
     C  136   0.000000   0.000011   0.000061   0.000001   0.000011   0.000001
1


                  C 91       C 92       C 93       C 94       C 95       C 96
 ------------------------------------------------------------------------------
     C  137   0.000000   0.000006   0.000024   0.000003   0.000007   0.000001
     C  138   0.000001   0.000007   0.000039   0.000000   0.000009   0.000001
     C  139   0.000000   0.000081   0.000633   0.000010   0.000062   0.000011
     C  140   0.000001   0.000054   0.000411   0.000064   0.000081   0.000020
     C  141   0.000001   0.000004   0.000029   0.000000   0.000003   0.000000
     C  142   0.000605   0.000000   0.000000   0.000000   0.000000   0.000000
     C  143   0.001255   0.000000   0.000000   0.000000   0.000000   0.000000
     C  144   0.020115   0.000000   0.000000   0.000000   0.000000   0.000000
     C  145   0.000215   0.000000   0.000000   0.000000   0.000000   0.000000
     C  146   0.000930   0.000001   0.000000   0.000000   0.000004   0.000001
     C  147   0.018432   0.000000   0.000000   0.000000   0.000000   0.000000
     C  148   1.909221   0.000000   0.000000   0.000000   0.000000   0.000000
     C  149   0.000065   0.000000   0.000000   0.000000   0.000000   0.000000
     C  150   0.000037   0.000000   0.000000   0.000000   0.000000   0.000000
     C  151   0.000063   0.000000   0.000000   0.000000   0.000000   0.000000
     C  152   0.000003   0.000000   0.000000   0.000000   0.000000   0.000000
     C  153   0.000002   0.000000   0.000000   0.000000   0.000000   0.000000
     C  154   0.001748   0.000000   0.000000   0.000000   0.000000   0.000000
     C  155   0.018250   0.000000   0.000000   0.000000   0.000000   0.000000
     C  156   0.000002   0.000000   0.000000   0.000000   0.000000   0.000000
     C  157   0.000000   0.000000   0.000000   0.000000   0.000000   0.000000
     C  158   0.000000   0.000000   0.000000   0.000000   0.000000   0.000000
     C  159   0.000000   0.000000   0.000000   0.000000   0.000000   0.000000
     C  160   0.000000   0.000000   0.000000   0.000000   0.000000   0.000000
     C  161   0.000000   0.000000   0.000000   0.000000   0.000000   0.000000
     C  162   0.000000   0.000000   0.000000   0.000000   0.000000   0.000000
     N  163   0.000000   0.000000   0.000000   0.000000   0.000000   0.000000
     N  164   0.000000   0.000000   0.000000   0.000000   0.000000   0.000000
     N  165   0.000000   0.000000   0.000000   0.000000   0.000001   0.000000
     N  166   0.000000   0.000000   0.000000   0.000000   0.000000   0.000000
     N  167   0.000000   0.000000   0.000000   0.000000   0.000001   0.000000
     N  168   0.000000   0.000000   0.000000   0.000000   0.000000   0.000000
     N  169   0.000000   0.000000   0.000000   0.000000   0.000000   0.000000
     N  170   0.000000   0.000000   0.000000   0.000000   0.000000   0.000000
     N  171   0.000026   0.000000   0.000000   0.000000   0.000000   0.000000
     N  172   0.000006   0.000000   0.000000   0.000000   0.000000   0.000000
     N  173   0.000000   0.015482   0.108066   0.014287   1.642930   1.277562
     N  174   0.000001   0.000120   0.000109   0.000021   0.000800   0.000098
     N  175   0.000000   0.000013   0.000007   0.000001   0.000090   0.000011
     N  176   0.000000   0.000015   0.000003   0.000000   0.000038   0.000004
     N  177   0.000000   0.000001   0.000000   0.000000   0.000005   0.000001
     N  178   0.000000   0.000000   0.000000   0.000000   0.000001   0.000000
     N  179   0.000003   0.000002   0.000014   0.000001   0.000002   0.000000
     N  180   0.000095   0.000000   0.000000   0.000000   0.000000   0.000000
     N  181   0.000023   0.000000   0.000000   0.000000   0.000000   0.000000
     N  182   0.000000   0.000000   0.000000   0.000000   0.000000   0.000000
     H  183   0.000000   0.000000   0.000000   0.000000   0.000000   0.000000
1


                  C 91       C 92       C 93       C 94       C 95       C 96
 ------------------------------------------------------------------------------
     H  184   0.000000   0.000000   0.000000   0.000000   0.000000   0.000000
     H  185   0.000000   0.000000   0.000000   0.000000   0.000000   0.000000
     H  186   0.000000   0.000000   0.000000   0.000000   0.000000   0.000000
     H  187   0.000000   0.000000   0.000000   0.000000   0.000000   0.000000
     H  188   0.000000   0.000000   0.000000   0.000000   0.000000   0.000000
     H  189   0.000000   0.000000   0.000000   0.000000   0.000000   0.000000
     H  190   0.000000   0.000000   0.000000   0.000000   0.000000   0.000000
     H  191   0.000005   0.000000   0.000000   0.000000   0.000000   0.000000
     H  192   0.000000   0.000000   0.000000   0.000000   0.000000   0.000000
     H  193   0.000000   0.000000   0.000000   0.000000   0.000000   0.000000
     H  194   0.000000   0.000000   0.000000   0.000000   0.000000   0.000000
     H  195   0.000000   0.000000   0.000000   0.000000   0.000000   0.000000
     H  196   0.000000   0.000000   0.000000   0.000000   0.000000   0.000000
     H  197   0.000000   0.000000   0.000000   0.000000   0.000000   0.000000
     H  198   0.000000   0.000000   0.000000   0.000000   0.000000   0.000000
     H  199   0.000000   0.000000   0.000000   0.000000   0.000000   0.000000
     H  200   0.000000   0.000000   0.000000   0.000000   0.000000   0.000000
     H  201   0.000000   0.000000   0.000000   0.000000   0.000000   0.000000
     H  202   0.000000   0.000001   0.000001   0.000001   0.000227   0.000001
     H  203   0.000000   0.000000   0.000000   0.000000   0.000037   0.000005
     H  204   0.000000   0.000000   0.000000   0.000000   0.000000   0.000000
     H  205   0.000000   0.000000   0.000000   0.000000   0.000000   0.000000
     H  206   0.000000   0.000000   0.000000   0.000000   0.000000   0.000000
     H  207   0.000000   0.000000   0.000000   0.000000   0.000000   0.000000
     H  208   0.000000   0.000000   0.000000   0.000000   0.000000   0.000000
     H  209   0.000000   0.000000   0.000000   0.000000   0.000000   0.000000
     H  210   0.000000   0.000000   0.000000   0.000000   0.000000   0.000000
     H  211   0.000000   0.000000   0.000000   0.000000   0.000000   0.000000
     H  212   0.000000   0.000001   0.000000   0.000000   0.000039   0.000000
     H  213   0.000000   0.000000   0.000000   0.000000   0.000000   0.000000
     H  214   0.000000   0.000000   0.000000   0.000000   0.000000   0.000000
     H  215   0.000000   0.000000   0.000000   0.000000   0.000000   0.000000
     H  216   0.000000   0.000000   0.000000   0.000000   0.000000   0.000000
     H  217   0.000000   0.000000   0.000000   0.000000   0.000000   0.000000
     H  218   0.000000   0.000000   0.000000   0.000000   0.000000   0.000000
     H  219   0.000000   0.000000   0.000000   0.000000   0.000000   0.000000
     H  220   0.000000   0.000000   0.000000   0.000000   0.000000   0.000000
     H  221   0.000000   0.000000   0.000000   0.000000   0.000000   0.000000
     H  222   0.000062   0.000000   0.000000   0.000000   0.000000   0.000000
     H  223   0.000000   0.000000   0.000000   0.000000   0.000000   0.000000
     H  224   0.000014   0.000002   0.000003   0.000003   0.000000   0.000000
     H  225   0.000485   0.000001   0.000003   0.000001   0.000000   0.000000
     H  226   0.000015   0.000001   0.000000   0.000001   0.000000   0.000000
     H  227   0.930914   0.000000   0.000000   0.000000   0.000000   0.000000
     H  228   0.000000   0.955438   0.007016   0.004484   0.005098   0.000060
     H  229   0.000000   0.000123   0.004725   0.008674   0.007359   0.955668
     H  230   0.000000   0.003455   0.005959   0.959466   0.000798   0.004155
1


                  C 91       C 92       C 93       C 94       C 95       C 96
 ------------------------------------------------------------------------------
     H  231   0.000000   0.000020   0.000024   0.000001   0.000068   0.000008
     H  232   0.000000   0.000023   0.000012   0.000003   0.000162   0.000019
     H  233   0.000007   0.000001   0.000001   0.000000   0.000006   0.000001
     H  234   0.000000   0.000141   0.000061   0.000020   0.000167   0.000022
     H  235   0.000000   0.000022   0.000012   0.000003   0.000144   0.000018
     H  236   0.000000   0.000000   0.000000   0.000000   0.000000   0.000000
     H  237   0.000000   0.000000   0.000000   0.000000   0.000000   0.000000
     H  238   0.000000   0.000632   0.000328   0.000046   0.004507   0.000518
     H  239   0.000000   0.000014   0.000005   0.000000   0.000005   0.000001
     H  240   0.000000   0.000002   0.000000   0.000000   0.000003   0.000000
     H  241   0.000000   0.000009   0.000004   0.000001   0.000055   0.000006
     H  242   0.000000   0.000000   0.000000   0.000000   0.000000   0.000000
     H  243   0.000000   0.000001   0.000000   0.000000   0.000001   0.000000
     H  244   0.000000   0.000036   0.000005   0.000000   0.000001   0.000000
     H  245   0.000000   0.000000   0.000000   0.000000   0.000000   0.000000
     H  246   0.000000   0.000000   0.000000   0.000000   0.000002   0.000000
     H  247   0.000000   0.000000   0.000000   0.000000   0.000000   0.000000
     H  248   0.000000   0.000000   0.000000   0.000000   0.000000   0.000000
     H  249   0.000000   0.000000   0.000000   0.000000   0.000000   0.000000
     H  250   0.000000   0.000000   0.000000   0.000000   0.000000   0.000000
     H  251   0.000000   0.000000   0.000000   0.000000   0.000000   0.000000
     H  252   0.000000   0.000000   0.000000   0.000000   0.000000   0.000000
     H  253   0.000000   0.000001   0.000005   0.000000   0.000001   0.000000
     H  254   0.000000   0.000000   0.000002   0.000000   0.000000   0.000000
     H  255   0.000000   0.000000   0.000000   0.000000   0.000000   0.000000
     H  256   0.000000   0.000001   0.000009   0.000001   0.000001   0.000000
     H  257   0.000011   0.000000   0.000000   0.000000   0.000000   0.000000
     H  258   0.000262   0.000000   0.000000   0.000000   0.000000   0.000000
     H  259   0.000000   0.000000   0.000000   0.000000   0.000000   0.000000
     H  260   0.000000   0.000000   0.000000   0.000000   0.000000   0.000000
     H  261   0.000000   0.000000   0.000000   0.000000   0.000000   0.000000
     H  262   0.000000   0.000000   0.000000   0.000000   0.000000   0.000000
     H  263   0.000000   0.000000   0.000000   0.000000   0.000000   0.000000
     H  264   0.000000   0.000000   0.000000   0.000000   0.000000   0.000000
1


                  C 97       C 98       C 99       C100       C101       C102
 ------------------------------------------------------------------------------
     C   97   3.959681
     C   98   1.899396   3.954153
     C   99   0.000247   0.000195   3.953450
     C  100   0.005582   0.000882   1.437034   3.950618
     C  101   0.007377   0.010729   0.004627   1.367924   3.961696
     C  102   0.001676   0.000121   1.400913   0.006017   0.113853   3.940950
     C  103   0.004311   0.000505   0.113143   0.004693   1.333622   0.004289
     C  104   1.009865   0.015581   0.005472   0.007322   1.058689   0.000792
     C  105   0.006784   0.012037   0.000221   0.008797   0.007304   0.002726
     C  106   0.000003   0.000002   0.000000   0.000002   0.000002   0.000001
     C  107   0.000002   0.000001   0.000000   0.000000   0.000000   0.000000
     C  108   0.000014   0.000007   0.000000   0.000005   0.000003   0.000002
     C  109   0.000000   0.000001   0.000000   0.000001   0.000000   0.000000
     C  110   0.000046   0.000029   0.000004   0.000007   0.000005   0.000001
     C  111   0.000456   0.000193   0.000027   0.000102   0.000098   0.000037
     C  112   0.011288   0.003359   0.000876   0.002088   0.010412   0.000473
     C  113   0.000007   0.000003   0.000000   0.000002   0.000004   0.000001
     C  114   0.000003   0.000002   0.000000   0.000002   0.000004   0.000001
     C  115   0.000002   0.000001   0.000000   0.000001   0.000002   0.000000
     C  116   0.000000   0.000000   0.000000   0.000000   0.000000   0.000000
     C  117   0.000000   0.000000   0.000000   0.000000   0.000000   0.000000
     C  118   0.000032   0.000027   0.000001   0.000016   0.000039   0.000008
     C  119   0.000175   0.000074   0.000003   0.000087   0.000197   0.000025
     C  120   0.000001   0.000004   0.000000   0.000000   0.000001   0.000000
     C  121   0.000000   0.000001   0.000000   0.000001   0.000000   0.000000
     C  122   0.000000   0.000000   0.000000   0.000000   0.000000   0.000000
     C  123   0.000001   0.000001   0.000000   0.000000   0.000002   0.000000
     C  124   0.000000   0.000000   0.000000   0.000000   0.000000   0.000000
     C  125   0.000002   0.000001   0.000000   0.000001   0.000002   0.000000
     C  126   0.000002   0.000001   0.000000   0.000001   0.000001   0.000000
     C  127   0.000000   0.000000   0.000000   0.000000   0.000000   0.000000
[truncated: 193,887 more chars]
