# Supplementary material for: Characterization by SEM, TEM and Quantum-Chemical Simulations of the Spherical Carbon with Nitrogen (SCN) Active Carbon Produced by Thermal Decomposition of Poly(vinylpyridine-divinylbenzene) Copolymer
Source: Materials (Basel). 2009 Sep 7;2(3):1239–51. doi: 10.3390/ma2031239 (PMC5445732; doi:10.3390/ma2031239)
Supplement: Supplementary file 1 [file materials-02-01239-s001.zip › Supplementary Data/m10.out]

 *******************************************************************************
 ** Site#:  128            For non-commercial use only         Version 7.334W **
 *******************************************************************************
 ** Cite this work as: MOPAC2007, James J. P. Stewart, Stewart Computational  **
 ** Chemistry, Version 7.334W web: HTTP://OpenMOPAC.net   Days remaining:  39 **
 *******************************************************************************
 **                                                                           **
 **                                MOPAC2007                                  **
 **                                                                           **
 *******************************************************************************

                            PM3 CALCULATION RESULTS


 *******************************************************************************
 *  CALCULATION DONE:                                Wed Feb  6 20:43:24 2008  *
 *  PM3      - The PM3 Hamiltonian to be used
 *  SINGLET  - SPIN STATE DEFINED AS A SINGLET
 *
 *
 *
 *                 CHARGE ON SYSTEM =     0
 *
 *
 *
 *  XYZ      - CARTESIAN COORDINATE SYSTEM TO BE USED
 *  RESTART  - CALCULATION RESTARTED
 *  EF       - USE EF ROUTINE FOR MINIMUM SEARCH
 *  T=       - A TIME OF  0.2E+08 SECONDS REQUESTED
 *  DUMP=N   - RESTART FILE WRITTEN EVERY     0.100 SECONDS
 *  CYCLES=  - DO A MAXIMUM OF  5002 STEPS
 *  DDMIN=   - MINIMUM TRUST RADIUS  0.000 ANG/RAD
 *  GNORM=   - EXIT WHEN GRADIENT NORM DROPS BELOW 1.11    
 *  SCFCRT   - DEFAULT SCF CRITERION REPLACED BY   0.100E-06
 *  SHIFT    - A DAMPING FACTOR OF   20.00 DEFINED
 *  DENOUT   - DENSITY MATRIX OUTPUT ON CHANNEL 10
 *  OLDENS   - INITIAL DENSITY MATRIX READ OF DISK
 *  BONDS    - FINAL BOND-ORDER MATRIX TO BE PRINTED
 *   PL      - MONITOR CONVERGENCE IN DENSITY MATRIX
 *******************************************************************************
PM3 bonds T=20000000.0 SINGLET XYZ DDMIN=0.0 DUMP=0.1 GNORM=01.115 CHARGE=+0 &
DENOUT OLDENS SCFCRT=1.D-07 EF  CYCLES=5002 PL SHIFT=020.0 restart
 SKN_2 model by PM3. Point=10. Mult=01.
   ATOM   CHEMICAL     X               Y              Z
  NUMBER   SYMBOL (ANGSTROMS)     (ANGSTROMS)    (ANGSTROMS)
 
     1       C         -3.8213505  *    3.011800  *    6.171153  *
     2       C         -2.5201970  *    2.896004  *    5.753312  *
     3       C         -1.8607816  *    3.735915  *    5.093236  *
     4       C         -4.3357843  *    4.269185  *    5.763630  *
     5       C         -2.3152042  *    4.959645  *    4.643744  *
     6       C         -1.5862225  *    5.909517  *    3.841511  *
     7       C         -1.8887065  *    6.757126  *    2.831831  *
     8       C          1.5008168  *    3.057924  *    2.630352  *
     9       C          0.5258783  *    4.006005  *    2.922425  *
    10       C          0.8924801  *    5.202815  *    3.541130  *
    11       C          2.8273858  *    3.324841  *    2.965258  *
    12       C          2.2427298  *    5.403561  *    3.862553  *
    13       C         -0.0958869  *    6.266283  *    3.854305  *
    14       C         -0.4502435  *    7.213056  *    2.620557  *
    15       C         -2.7204576  *   11.573444  *    3.920408  *
    16       C         -3.3585253  *   11.113404  *    5.115061  *
    17       C         -2.7948840  *    9.893532  *    5.587799  *
    18       C         -1.7636764  *   10.625466  *    3.619759  *
    19       C         -1.8141323  *    9.560920  *    4.673816  *
    20       C         -1.0111822  *    9.473455  *    3.567146  *
    21       C         -4.4910680  *   11.794095  *    5.743502  *
    22       C         -4.2203014  *   13.182637  *    6.115563  *
    23       C         -0.1332113  *    8.661377  *    2.783611  *
    24       C          0.9380913  *    9.166698  *    2.170853  *
    25       C         -6.1571264  *    8.007875  *    3.883522  *
    26       C         -6.0775469  *    9.417337  *    4.308530  *
    27       C         -5.9932052  *   10.350399  *    3.168027  *
    28       C         -6.7924361  *    7.949654  *    2.709789  *
    29       C         -6.4425399  *   10.017173  *    1.924788  *
    30       C         -6.0205353  *    9.834311  *    5.598218  *
    31       C         -5.6763826  *   11.202841  *    5.983413  *
    32       C        -10.1292502  *    8.819224  *    6.216110  *
    33       C         -8.7699905  *    8.799799  *    5.932847  *
    34       C         -7.8389826  *    8.859046  *    6.976167  *
    35       C        -10.5441211  *    8.872437  *    7.547266  *
    36       C         -8.3201019  *    8.912547  *    8.290557  *
    37       C         -6.3988322  *    8.910964  *    6.693548  *
    38       C         -5.4472185  *    8.199625  *    7.320368  *
    39       C         -3.6556615  *    6.746550  *   13.250566  *
    40       C         -3.8845552  *    5.497765  *   12.684109  *
    41       C         -4.4464553  *    5.413403  *   11.412283  *
    42       C         -3.9839667  *    7.893397  *   12.521944  *
    43       C         -4.7683584  *    6.596941  *   10.735812  *
    44       C         -5.3666446  *    6.576222  *    9.433400  *
    45       C         -5.6347370  *    7.164502  *    8.281510  *
    46       C         -7.1022170  *    4.678976  *    6.102029  *
    47       C         -7.9892809  *    4.938591  *    7.173022  *
    48       C         -9.4035044  *    4.841541  *    6.945410  *
    49       C         -7.6864344  *    4.390178  *    4.841724  *
    50       C         -9.8629850  *    4.516641  *    5.700069  *
    51       C         -7.4449337  *    5.282308  *    8.422415  *
    52       C         -6.0356081  *    5.724867  *    8.413025  *
    53       C         -9.6179468  *    1.737397  *    9.895242  *
    54       C         -8.8154703  *    2.683778  *    9.721349  *
    55       C         -9.1153335  *    4.027578  *    9.805786  *
    56       C        -10.9640038  *    1.816485  *   10.194598  *
    57       C        -10.4962265  *    4.171694  *   10.110687  *
    58       C         -8.1941422  *    5.158175  *    9.665898  *
    59       C         -8.0406872  *    6.021134  *   10.706245  *
    60       C        -11.5088533  *    5.306627  *   16.284121  *
    61       C        -11.0392098  *    6.441931  *   16.049306  *
    62       C        -10.2353414  *    6.796273  *   14.987358  *
    63       C        -11.3233390  *    4.148872  *   15.547055  *
    64       C        -10.0188017  *    5.644594  *   14.184897  *
    65       C         -9.2742875  *    5.757852  *   12.983996  *
    66       C         -8.7026691  *    5.869226  *   11.936247  *
    67       C        -11.2602049  *    8.329991  *   11.870984  *
    68       C          5.7888517  *   19.442654  *    2.729459  *
    69       C          6.1468876  *   18.265515  *    2.957160  *
    70       C          5.3608862  *   17.235443  *    3.420520  *
    71       C          4.5227204  *   19.974215  *    2.890322  *
    72       C          4.0396614  *   17.726181  *    3.603255  *
    73       C          3.0303238  *   16.857107  *    4.093404  *
    74       C          2.1880224  *   16.124224  *    4.514887  *
    75       C          4.2639131  *    9.299477  *    7.786089  *
    76       C          3.6983402  *   10.050506  *    6.967292  *
    77       C          3.3039684  *   11.384193  *    7.216012  *
    78       C          4.6179579  *    9.603991  *    9.103164  *
    79       C          3.6697026  *   11.766263  *    8.599179  *
    80       C          2.6989924  *   12.226006  *    6.375952  *
    81       C          2.1360306  *   12.997979  *    5.562909  *
    82       C         -0.0017094  *   15.876626  *    7.117104  *
    83       C         -1.3126085  *   16.153346  *    6.685997  *
    84       C         -1.2990795  *   15.990687  *    5.220530  *
    85       C          0.9740828  *   15.478078  *    6.500174  *
    86       C         -0.2209053  *   15.604117  *    4.499809  *
    87       C          1.1758310  *   15.242993  *    5.072383  *
    88       C         -2.4671263  *   16.446722  *    7.413423  *
    89       C         -3.7410133  *   16.322914  *    6.747900  *
    90       C          1.5368912  *   13.806595  *    4.700771  *
    91       C          1.2102926  *   13.384923  *    3.340961  *
    92       C         -3.9109690  *   18.983942  *   10.968087  *
    93       C         -2.7277137  *   18.530726  *   10.385343  *
    94       C         -1.6333589  *   19.399876  *   10.201082  *
    95       C         -3.8752239  *   20.336579  *   11.268439  *
    96       C         -1.7324780  *   20.736063  *   10.570019  *
    97       C         -2.6323913  *   17.106538  *    9.964612  *
    98       C         -2.4951814  *   16.779979  *    8.721945  *
    99       C         -0.6827403  *   14.325860  *   13.501710  *
   100       C         -1.8116853  *   14.718472  *   12.855289  *
   101       C         -1.7134627  *   15.658966  *   11.753660  *
   102       C          0.5590104  *   14.994757  *   13.216910  *
   103       C         -0.3697878  *   15.999315  *   11.332995  *
   104       C         -2.7876205  *   16.097674  *   11.035463  *
   105       C         -4.1719505  *   15.686840  *   11.251736  *
   106       C         -6.3872575  *   10.913242  *   14.422811  *
   107       C         -7.4077411  *   11.140574  *   13.532178  *
   108       C         -7.2071743  *   12.080962  *   12.487166  *
   109       C         -5.2091472  *   11.692177  *   14.205843  *
   110       C         -6.0926841  *   12.872288  *   12.352321  *
   111       C         -5.9967478  *   13.956867  *   11.302665  *
   112       C         -4.5790244  *   14.418636  *   11.154894  *
   113       C         -8.6449931  *   17.585366  *   11.063701  *
   114       C         -9.0904916  *   16.310039  *   11.419788  *
   115       C        -10.3502663  *   16.167647  *   12.007865  *
   116       C         -9.4815690  *   18.678206  *   11.286195  *
   117       C        -11.1312396  *   17.304006  *   12.213604  *
   118       C         -8.2548116  *   15.129350  *   11.165169  *
   119       C         -6.9665882  *   15.080226  *   11.557775  *
   120       C         -8.6017253  *   15.224759  *    6.887215  *
   121       C         -8.5425132  *   14.969927  *    8.199611  *
   122       C         -9.1262575  *   14.035747  *    9.037275  *
   123       C         -9.5008643  *   14.219878  *    6.464041  *
   124       C         -9.9965598  *   13.120025  *    8.408360  *
   125       C         -8.8879858  *   13.983128  *   10.470855  *
   126       C         -9.0677743  *   12.895610  *   11.200202  *
   127       C        -11.2480804  *   11.381170  *   16.070798  *
   128       C        -10.7144256  *   10.230614  *   16.584141  *
   129       C        -10.1790992  *   10.592759  *   15.371879  *
   130       C        -11.5276266  *   12.479515  *   15.268625  *
   131       C         -9.8826949  *   11.271121  *   14.199493  *
   132       C         -8.9044899  *   10.943490  *   13.135753  *
   133       C         -8.6171253  *   12.039787  *   12.065875  *
   134       C         -9.1305714  *    9.642902  *   12.443082  *
   135       C         -5.4763025  *   19.756550  *    6.004222  *
   136       C         -6.0313061  *   18.909371  *    6.852421  *
   137       C         -6.0773714  *   17.589387  *    6.947382  *
   138       C         -5.0497123  *   19.002860  *    4.791052  *
   139       C         -4.9418352  *   16.996237  *    6.174767  *
   140       C         -4.6489928  *   15.533565  *    6.198638  *
   141       C         -5.0490129  *   14.209922  *    5.861866  *
   142       C          5.5756323  *   11.437420  *    0.047694  *
   143       C          4.6044502  *   11.103885  *    0.764417  *
   144       C          3.5179872  *   11.892420  *    1.083924  *
   145       C          5.7833388  *   12.652716  *   -0.575494  *
   146       C          3.6765503  *   13.161980  *    0.466774  *
   147       C          2.3671105  *   11.522232  *    1.907428  *
   148       C          1.7831968  *   12.419300  *    2.677046  *
   149       C          3.7617548  *    7.614497  *   -0.281622  *
   150       C          2.6569263  *    8.024112  *    0.425821  *
   151       C          2.4492563  *    6.873627  *   -0.287908  *
   152       C          4.6275043  *    6.891461  *   -1.089657  *
   153       C          2.6099386  *    5.767929  *   -1.110280  *
   154       C          2.0441265  *    8.948022  *    1.282518  *
   155       C          1.9027314  *   10.172069  *    1.821416  *
   156       C        -15.6281387  *    8.329356  *   12.555256  *
   157       C        -14.2667193  *    8.469846  *   12.295700  *
   158       C        -13.5594438  *    7.405863  *   11.733253  *
   159       C        -16.2648467  *    7.118577  *   12.254324  *
   160       C        -14.2614195  *    6.222727  *   11.427085  *
   161       C        -12.1346248  *    7.435420  *   11.468594  *
   162       C        -10.2725674  *    9.049978  *   12.196776  *
   163       N         -3.6176276  *    5.172482  *    5.039046  *
   164       N          3.1849031  *    4.479686  *    3.572945  *
   165       N         -7.1856955  *    8.775808  *    1.823025  *
   166       N         -9.6457946  *    8.910638  *    8.557653  *
   167       N         -4.5282821  *    7.822131  *   11.290474  *
   168       N         -8.9943963  *    4.283144  *    4.647020  *
   169       N        -11.3507642  *    3.120038  *   10.286116  *
   170       N        -10.5398874  *    4.392195  *   14.469076  *
   171       N          3.6583567  *   19.031063  *    3.343170  *
   172       N          4.2738739  *   10.881678  *    9.417996  *
   173       N         -2.9293079  *   21.185402  *   11.091093  *
   174       N          0.6266131  *   15.875375  *   12.227433  *
   175       N         -5.0754317  *   12.623523  *   13.250141  *
   176       N        -10.7030528  *   18.534997  *   11.849983  *
   177       N        -10.1429474  *   13.280945  *    7.043682  *
   178       N        -10.7074233  *   12.390950  *   14.168448  *
   179       N         -4.7397873  *   17.746574  *    4.896869  *
   180       N          4.7534867  *   13.501877  *   -0.302471  *
   181       N          3.9019113  *    5.800617  *   -1.570751  *
   182       N        -15.5706694  *    6.088380  *   11.685666  *
   183       H         -3.2263955  *    6.837154  *    0.618243  *
   184       H         -4.4167318  *    2.265830  *    6.708600  *
   185       H         -0.5296616  *    3.811233  *    2.694106  *
   186       H          1.2306591  *    2.110872  *    2.152155  *
   187       H          3.6425569  *    2.612779  *    2.764142  *
   188       H          0.1994470  *    6.826318  *    4.767040  *
   189       H         -0.0256996  *    6.837439  *    1.663160  *
   190       H          2.6010509  *    6.309449  *    4.367099  *
   191       H         -2.9747863  *   12.471822  *    3.362591  *
   192       H         -3.2426324  *   13.352750  *    6.588819  *
   193       H         -3.1040102  *    9.336042  *    6.474196  *
   194       H         -5.6145896  *    7.205376  *    4.394773  *
   195       H         -6.4710841  *   11.752226  *    6.507030  *
   196       H         -5.5673147  *   11.343297  *    3.369856  *
   197       H         -8.4241658  *    8.739159  *    4.891120  *
   198       H        -10.8569262  *    8.804345  *    5.390637  *
   199       H        -11.5998521  *    8.886792  *    7.842851  *
   200       H         -4.3852826  *    8.364815  *    7.051984  *
   201       H         -4.6332902  *    4.438984  *   10.946436  *
   202       H         -3.6296393  *    4.583864  *   13.232501  *
   203       H         -3.8232113  *    8.906191  *   12.910181  *
   204       H         -7.6536568  *    8.958880  *    9.163200  *
   205       H         -5.4934636  *    4.545303  *    6.031071  *
   206       H         -7.0459663  *    4.223278  *    3.966096  *
   207       H         -5.4448391  *    4.978245  *    7.809431  *
   208       H        -10.9271301  *    4.436230  *    5.446337  *
   209       H        -10.1084980  *    5.058539  *    7.757519  *
   210       H        -11.6841864  *    1.010148  *   10.366395  *
   211       H         -7.3980451  *    6.914393  *   10.628749  *
   212       H        -10.9587373  *    5.165808  *   10.246330  *
   213       H        -11.7091595  *    3.142546  *   15.731604  *
   214       H         -2.7900691  *    7.035982  *    2.291672  *
   215       H          5.6646973  *   16.208470  *    3.627918  *
   216       H          4.1723993  *   21.001559  *    2.711498  *
   217       H          5.1044614  *    8.954256  *    9.839002  *
   218       H         -0.2909446  *   15.515427  *    3.405183  *
   219       H         -2.2427297  *   16.212710  *    4.700963  *
   220       H          0.4153664  *   13.964346  *    2.827464  *
   221       H         -4.7643089  *   18.324293  *   11.180513  *
   222       H         -0.9178258  *   21.459730  *   10.456961  *
   223       H         -0.6997551  *   19.013004  *    9.773492  *
   224       H         -2.8076018  *   14.367009  *   13.159880  *
   225       H         -0.7122767  *   13.582398  *   14.305196  *
   226       H          1.4564829  *   14.827432  *   13.834631  *
   227       H         -4.8810222  *   16.518488  *   11.451292  *
   228       H         -4.3349239  *   11.577215  *   14.864082  *
   229       H         -6.2688926  *   13.481436  *   10.322975  *
   230       H         -3.8536854  *   13.620239  *   10.939198  *
   231       H         -9.2024129  *   19.705799  *   11.006624  *
   232       H         -6.5328769  *   15.958831  *   12.067442  *
   233       H        -12.1259880  *   17.260156  *   12.671887  *
   234       H        -10.7160384  *   15.176065  *   12.300728  *
   235       H         -7.6597826  *   17.724222  *   10.603761  *
   236       H         -8.1014348  *   15.982471  *    6.277005  *
   237       H        -10.5360149  *   12.320894  *    8.931325  *
   238       H         -9.8264208  *    7.786946  *   14.759278  *
   239       H        -10.7112794  *    9.520273  *   17.408790  *
   240       H        -12.2342093  *   13.296495  *   15.411423  *
   241       H         -8.2271535  *    9.151583  *   12.048711  *
   242       H         -6.9279358  *   16.972499  *    7.265134  *
   243       H         -5.1368121  *   20.785946  *    6.181283  *
   244       H         -4.8938701  *   19.505465  *    3.830483  *
   245       H         -6.0297576  *   14.083619  *    5.386618  *
   246       H          6.6095797  *   12.973978  *   -1.215620  *
   247       H          2.9072076  *   13.948351  *    0.559315  *
   248       H          1.9040010  *    4.984617  *   -1.385743  *
   249       H        -13.7504563  *    9.406472  *   12.535426  *
   250       H        -16.1951666  *    9.160288  *   13.000986  *
   251       H        -11.7266302  *    6.579332  *   10.894094  *
   252       H        -13.7747594  *    5.347268  *   10.974915  *
   253      Tv         22.3001192  *    0.000000       0.000000   
   254      Tv          0.0000000      20.014962  *    0.000000   
   255      Tv          0.0000000       0.000000      13.643663  *
 

              THE SYSTEM IS A  SOLID         


                UNIT CELL TRANSLATION VECTORS

              X              Y              Z
    T1 =  22.3001192      0.0000000      0.0000000
    T2 =   0.0000000     20.0149617      0.0000000
    T3 =   0.0000000      0.0000000     13.6436627


          CARTESIAN COORDINATES 

    NO.       ATOM         X         Y         Z

     1         C       -3.8214    3.0118    6.1712
     2         C       -2.5202    2.8960    5.7533
     3         C       -1.8608    3.7359    5.0932
     4         C       -4.3358    4.2692    5.7636
     5         C       -2.3152    4.9596    4.6437
     6         C       -1.5862    5.9095    3.8415
     7         C       -1.8887    6.7571    2.8318
     8         C        1.5008    3.0579    2.6304
     9         C        0.5259    4.0060    2.9224
    10         C        0.8925    5.2028    3.5411
    11         C        2.8274    3.3248    2.9653
    12         C        2.2427    5.4036    3.8626
    13         C       -0.0959    6.2663    3.8543
    14         C       -0.4502    7.2131    2.6206
    15         C       -2.7205   11.5734    3.9204
    16         C       -3.3585   11.1134    5.1151
    17         C       -2.7949    9.8935    5.5878
    18         C       -1.7637   10.6255    3.6198
    19         C       -1.8141    9.5609    4.6738
    20         C       -1.0112    9.4735    3.5671
    21         C       -4.4911   11.7941    5.7435
    22         C       -4.2203   13.1826    6.1156
    23         C       -0.1332    8.6614    2.7836
    24         C        0.9381    9.1667    2.1709
    25         C       -6.1571    8.0079    3.8835
    26         C       -6.0775    9.4173    4.3085
    27         C       -5.9932   10.3504    3.1680
    28         C       -6.7924    7.9497    2.7098
    29         C       -6.4425   10.0172    1.9248
    30         C       -6.0205    9.8343    5.5982
    31         C       -5.6764   11.2028    5.9834
    32         C      -10.1293    8.8192    6.2161
    33         C       -8.7700    8.7998    5.9328
    34         C       -7.8390    8.8590    6.9762
    35         C      -10.5441    8.8724    7.5473
    36         C       -8.3201    8.9125    8.2906
    37         C       -6.3988    8.9110    6.6935
    38         C       -5.4472    8.1996    7.3204
    39         C       -3.6557    6.7466   13.2506
    40         C       -3.8846    5.4978   12.6841
    41         C       -4.4465    5.4134   11.4123
    42         C       -3.9840    7.8934   12.5219
    43         C       -4.7684    6.5969   10.7358
    44         C       -5.3666    6.5762    9.4334
    45         C       -5.6347    7.1645    8.2815
    46         C       -7.1022    4.6790    6.1020
    47         C       -7.9893    4.9386    7.1730
    48         C       -9.4035    4.8415    6.9454
    49         C       -7.6864    4.3902    4.8417
    50         C       -9.8630    4.5166    5.7001
    51         C       -7.4449    5.2823    8.4224
    52         C       -6.0356    5.7249    8.4130
    53         C       -9.6179    1.7374    9.8952
    54         C       -8.8155    2.6838    9.7213
    55         C       -9.1153    4.0276    9.8058
    56         C      -10.9640    1.8165   10.1946
    57         C      -10.4962    4.1717   10.1107
    58         C       -8.1941    5.1582    9.6659
    59         C       -8.0407    6.0211   10.7062
    60         C      -11.5089    5.3066   16.2841
    61         C      -11.0392    6.4419   16.0493
    62         C      -10.2353    6.7963   14.9874
    63         C      -11.3233    4.1489   15.5471
    64         C      -10.0188    5.6446   14.1849
    65         C       -9.2743    5.7579   12.9840
    66         C       -8.7027    5.8692   11.9362
    67         C      -11.2602    8.3300   11.8710
    68         C        5.7889   19.4427    2.7295
    69         C        6.1469   18.2655    2.9572
    70         C        5.3609   17.2354    3.4205
    71         C        4.5227   19.9742    2.8903
    72         C        4.0397   17.7262    3.6033
    73         C        3.0303   16.8571    4.0934
    74         C        2.1880   16.1242    4.5149
    75         C        4.2639    9.2995    7.7861
    76         C        3.6983   10.0505    6.9673
    77         C        3.3040   11.3842    7.2160
    78         C        4.6180    9.6040    9.1032
    79         C        3.6697   11.7663    8.5992
    80         C        2.6990   12.2260    6.3760
    81         C        2.1360   12.9980    5.5629
    82         C       -0.0017   15.8766    7.1171
    83         C       -1.3126   16.1533    6.6860
    84         C       -1.2991   15.9907    5.2205
    85         C        0.9741   15.4781    6.5002
    86         C       -0.2209   15.6041    4.4998
    87         C        1.1758   15.2430    5.0724
    88         C       -2.4671   16.4467    7.4134
    89         C       -3.7410   16.3229    6.7479
    90         C        1.5369   13.8066    4.7008
    91         C        1.2103   13.3849    3.3410
    92         C       -3.9110   18.9839   10.9681
    93         C       -2.7277   18.5307   10.3853
    94         C       -1.6334   19.3999   10.2011
    95         C       -3.8752   20.3366   11.2684
    96         C       -1.7325   20.7361   10.5700
    97         C       -2.6324   17.1065    9.9646
    98         C       -2.4952   16.7800    8.7219
    99         C       -0.6827   14.3259   13.5017
   100         C       -1.8117   14.7185   12.8553
   101         C       -1.7135   15.6590   11.7537
   102         C        0.5590   14.9948   13.2169
   103         C       -0.3698   15.9993   11.3330
   104         C       -2.7876   16.0977   11.0355
   105         C       -4.1720   15.6868   11.2517
   106         C       -6.3873   10.9132   14.4228
   107         C       -7.4077   11.1406   13.5322
   108         C       -7.2072   12.0810   12.4872
   109         C       -5.2091   11.6922   14.2058
   110         C       -6.0927   12.8723   12.3523
   111         C       -5.9967   13.9569   11.3027
   112         C       -4.5790   14.4186   11.1549
   113         C       -8.6450   17.5854   11.0637
   114         C       -9.0905   16.3100   11.4198
   115         C      -10.3503   16.1676   12.0079
   116         C       -9.4816   18.6782   11.2862
   117         C      -11.1312   17.3040   12.2136
   118         C       -8.2548   15.1293   11.1652
   119         C       -6.9666   15.0802   11.5578
   120         C       -8.6017   15.2248    6.8872
   121         C       -8.5425   14.9699    8.1996
   122         C       -9.1263   14.0357    9.0373
   123         C       -9.5009   14.2199    6.4640
   124         C       -9.9966   13.1200    8.4084
   125         C       -8.8880   13.9831   10.4709
   126         C       -9.0678   12.8956   11.2002
   127         C      -11.2481   11.3812   16.0708
   128         C      -10.7144   10.2306   16.5841
   129         C      -10.1791   10.5928   15.3719
   130         C      -11.5276   12.4795   15.2686
   131         C       -9.8827   11.2711   14.1995
   132         C       -8.9045   10.9435   13.1358
   133         C       -8.6171   12.0398   12.0659
   134         C       -9.1306    9.6429   12.4431
   135         C       -5.4763   19.7566    6.0042
   136         C       -6.0313   18.9094    6.8524
   137         C       -6.0774   17.5894    6.9474
   138         C       -5.0497   19.0029    4.7911
   139         C       -4.9418   16.9962    6.1748
   140         C       -4.6490   15.5336    6.1986
   141         C       -5.0490   14.2099    5.8619
   142         C        5.5756   11.4374    0.0477
   143         C        4.6045   11.1039    0.7644
   144         C        3.5180   11.8924    1.0839
   145         C        5.7833   12.6527   -0.5755
   146         C        3.6766   13.1620    0.4668
   147         C        2.3671   11.5222    1.9074
   148         C        1.7832   12.4193    2.6770
   149         C        3.7618    7.6145   -0.2816
   150         C        2.6569    8.0241    0.4258
   151         C        2.4493    6.8736   -0.2879
   152         C        4.6275    6.8915   -1.0897
   153         C        2.6099    5.7679   -1.1103
   154         C        2.0441    8.9480    1.2825
   155         C        1.9027   10.1721    1.8214
   156         C      -15.6281    8.3294   12.5553
   157         C      -14.2667    8.4698   12.2957
   158         C      -13.5594    7.4059   11.7333
   159         C      -16.2648    7.1186   12.2543
   160         C      -14.2614    6.2227   11.4271
   161         C      -12.1346    7.4354   11.4686
   162         C      -10.2726    9.0500   12.1968
   163         N       -3.6176    5.1725    5.0390
   164         N        3.1849    4.4797    3.5729
   165         N       -7.1857    8.7758    1.8230
   166         N       -9.6458    8.9106    8.5577
   167         N       -4.5283    7.8221   11.2905
   168         N       -8.9944    4.2831    4.6470
   169         N      -11.3508    3.1200   10.2861
   170         N      -10.5399    4.3922   14.4691
   171         N        3.6584   19.0311    3.3432
   172         N        4.2739   10.8817    9.4180
   173         N       -2.9293   21.1854   11.0911
   174         N        0.6266   15.8754   12.2274
   175         N       -5.0754   12.6235   13.2501
   176         N      -10.7031   18.5350   11.8500
   177         N      -10.1429   13.2809    7.0437
   178         N      -10.7074   12.3909   14.1684
   179         N       -4.7398   17.7466    4.8969
   180         N        4.7535   13.5019   -0.3025
   181         N        3.9019    5.8006   -1.5708
   182         N      -15.5707    6.0884   11.6857
   183         H       -3.2264    6.8372    0.6182
   184         H       -4.4167    2.2658    6.7086
   185         H       -0.5297    3.8112    2.6941
   186         H        1.2307    2.1109    2.1522
   187         H        3.6426    2.6128    2.7641
   188         H        0.1994    6.8263    4.7670
   189         H       -0.0257    6.8374    1.6632
   190         H        2.6011    6.3094    4.3671
   191         H       -2.9748   12.4718    3.3626
   192         H       -3.2426   13.3527    6.5888
   193         H       -3.1040    9.3360    6.4742
   194         H       -5.6146    7.2054    4.3948
   195         H       -6.4711   11.7522    6.5070
   196         H       -5.5673   11.3433    3.3699
   197         H       -8.4242    8.7392    4.8911
   198         H      -10.8569    8.8043    5.3906
   199         H      -11.5999    8.8868    7.8429
   200         H       -4.3853    8.3648    7.0520
   201         H       -4.6333    4.4390   10.9464
   202         H       -3.6296    4.5839   13.2325
   203         H       -3.8232    8.9062   12.9102
   204         H       -7.6537    8.9589    9.1632
   205         H       -5.4935    4.5453    6.0311
   206         H       -7.0460    4.2233    3.9661
   207         H       -5.4448    4.9782    7.8094
   208         H      -10.9271    4.4362    5.4463
   209         H      -10.1085    5.0585    7.7575
   210         H      -11.6842    1.0101   10.3664
   211         H       -7.3980    6.9144   10.6287
   212         H      -10.9587    5.1658   10.2463
   213         H      -11.7092    3.1425   15.7316
   214         H       -2.7901    7.0360    2.2917
   215         H        5.6647   16.2085    3.6279
   216         H        4.1724   21.0016    2.7115
   217         H        5.1045    8.9543    9.8390
   218         H       -0.2909   15.5154    3.4052
   219         H       -2.2427   16.2127    4.7010
   220         H        0.4154   13.9643    2.8275
   221         H       -4.7643   18.3243   11.1805
   222         H       -0.9178   21.4597   10.4570
   223         H       -0.6998   19.0130    9.7735
   224         H       -2.8076   14.3670   13.1599
   225         H       -0.7123   13.5824   14.3052
   226         H        1.4565   14.8274   13.8346
   227         H       -4.8810   16.5185   11.4513
   228         H       -4.3349   11.5772   14.8641
   229         H       -6.2689   13.4814   10.3230
   230         H       -3.8537   13.6202   10.9392
   231         H       -9.2024   19.7058   11.0066
   232         H       -6.5329   15.9588   12.0674
   233         H      -12.1260   17.2602   12.6719
   234         H      -10.7160   15.1761   12.3007
   235         H       -7.6598   17.7242   10.6038
   236         H       -8.1014   15.9825    6.2770
   237         H      -10.5360   12.3209    8.9313
   238         H       -9.8264    7.7869   14.7593
   239         H      -10.7113    9.5203   17.4088
   240         H      -12.2342   13.2965   15.4114
   241         H       -8.2272    9.1516   12.0487
   242         H       -6.9279   16.9725    7.2651
   243         H       -5.1368   20.7859    6.1813
   244         H       -4.8939   19.5055    3.8305
   245         H       -6.0298   14.0836    5.3866
   246         H        6.6096   12.9740   -1.2156
   247         H        2.9072   13.9484    0.5593
   248         H        1.9040    4.9846   -1.3857
   249         H      -13.7505    9.4065   12.5354
   250         H      -16.1952    9.1603   13.0010
   251         H      -11.7266    6.5793   10.8941
   252         H      -13.7748    5.3473   10.9749

  H: (PM3): J. J. P. STEWART, J. COMP. CHEM. 10, 209 (1989).
  C: (PM3): J. J. P. STEWART, J. COMP. CHEM. 10, 209 (1989).
  N: (PM3): J. J. P. STEWART, J. COMP. CHEM. 10, 209 (1989).

           Empirical Formula: C162 H70 N20


      RHF CALCULATION, NO. OF DOUBLY OCCUPIED LEVELS =  409


          TOTAL TIME USED SO FAR:    364720.22 SECONDS
                        FUNCTION:      3351.040141


          RESTARTING OPTIMIZATION AT STEP1003
  SCF CRITERION =    0.1260E-05
 ITERATION   1 PLS= 0.100E+01 0.000E+00 ENERGY     3351.040142 DELTAE 3251.0401422
 ITERATION   2 PLS= 0.874E-06 0.000E+00 ENERGY     3351.040142 DELTAE   -0.0000005
 ITERATION   3 PLS= 0.862E-06 0.000E+00 ENERGY     3351.040141 DELTAE   -0.0000007
 ITERATION   4 PLS= 0.842E-06 0.000E+00 ENERGY     3351.040141 DELTAE   -0.0000002
 ITERATION   5 PLS= 0.807E-06 0.000E+00 ENERGY     3351.040139 DELTAE   -0.0000015
 ITERATION   6 PLS= 0.820E-06 0.000E+00 ENERGY     3351.040142 DELTAE    0.0000029
 ITERATION   7 PLS= 0.769E-06 0.000E+00 ENERGY     3351.040140 DELTAE   -0.0000021
 CYCLE:1004 TIME:  40.875 TIME LEFT: 16.53W  GRAD.:     1.151 HEAT: 3351.040
 ITERATION   1 PLS= 0.712E-06 0.000E+00 ENERGY     3351.038501 DELTAE 3251.0385011
 ITERATION   2 PLS= 0.645E-05 0.000E+00 ENERGY     3351.038331 DELTAE   -0.0001696
 ITERATION   3 PLS= 0.559E-05 0.000E+00 ENERGY     3351.038200 DELTAE   -0.0001318
 ITERATION   4 PLS= 0.462E-05 0.000E+00 ENERGY     3351.037986 DELTAE   -0.0002141
 ITERATION   5 PLS= 0.355E-05 0.000E+00 ENERGY     3351.038028 DELTAE    0.0000419
 ITERATION   6 PLS= 0.320E-05 0.000E+00 ENERGY     3351.037979 DELTAE   -0.0000481
 ITERATION   7 PLS= 0.303E-05 0.000E+00 ENERGY     3351.037939 DELTAE   -0.0000407
 ITERATION   8 PLS= 0.290E-05 0.000E+00 ENERGY     3351.037902 DELTAE   -0.0000368
 RESTART FILE WRITTEN,    TIME LEFT: 16.53W  GRAD.:     1.051 HEAT: 3351.038

     RMS GRADIENT =  1.05140  IS LESS THAN CUTOFF =  1.11500


 ITERATION   1 PLS= 0.220E-05 0.000E+00 ENERGY     3351.037869 DELTAE 3251.0378693
 ITERATION   2 PLS= 0.373E-05 0.000E+00 ENERGY     3351.037835 DELTAE   -0.0000338
 ITERATION   3 PLS= 0.327E-05 0.000E+00 ENERGY     3351.037803 DELTAE   -0.0000325
 ITERATION   4 PLS= 0.218E-05 0.000E+00 ENERGY     3351.037791 DELTAE   -0.0000122
 ITERATION   5 PLS= 0.183E-05 0.000E+00 ENERGY     3351.037778 DELTAE   -0.0000125
 ITERATION   6 PLS= 0.195E-05 0.000E+00 ENERGY     3351.037770 DELTAE   -0.0000082
 ITERATION   7 PLS= 0.163E-05 0.000E+00 ENERGY     3351.037762 DELTAE   -0.0000079
 ITERATION   8 PLS= 0.160E-05 0.000E+00 ENERGY     3351.037757 DELTAE   -0.0000055
 ITERATION   9 PLS= 0.137E-05 0.000E+00 ENERGY     3351.037751 DELTAE   -0.0000053
 ITERATION  10 PLS= 0.140E-05 0.000E+00 ENERGY     3351.037747 DELTAE   -0.0000045

 -------------------------------------------------------------------------------
PM3 bonds T=20000000.0 SINGLET XYZ DDMIN=0.0 DUMP=0.1 GNORM=01.115 CHARGE=+0 &
DENOUT OLDENS SCFCRT=1.D-07 EF  CYCLES=5002 PL SHIFT=020.0 restart
 SKN_2 model by PM3. Point=10. Mult=01.


     GEOMETRY OPTIMISED USING EIGENVECTOR FOLLOWING (EF).     
     SCF FIELD WAS ACHIEVED                                   


                                PM3    CALCULATION
                                                       MOPAC2007 (Version: 7.334W)
                                                       Wed Feb  6 20:45:27 2008
                                                       No. of days left =  39


          FINAL HEAT OF FORMATION =       3351.03774 KCAL =   14020.74192 KJ
          H.o.F. per unit cell    =       1675.51887 KCAL, for   2 unit cells


          TOTAL ENERGY            =     -23397.99836 EV
          ELECTRONIC ENERGY       =  -40156865.70001 EV
          CORE-CORE REPULSION     =   40133467.70166 EV

          IONIZATION POTENTIAL    =          6.67750
          NO. OF FILLED LEVELS    =        409
          MOLECULAR WEIGHT        =       2296.469

          MOLECULAR DIMENSIONS (Angstroms)

            Atom       Atom       Distance
            C   159    H   246    27.18377
            H   186    N   173    21.12916
            N   165    H   217    13.00070

          VOLUME OF UNIT CELL         6089.765 CUBIC ANGSTROMS
          DENSITY                        0.626 GRAMS/CC


          SCF CALCULATIONS        =       1068
          COMPUTATION TIME =  4 DAYS   5 HOURS 20 MINUTES AND  41.000 SECONDS


   ATOM   CHEMICAL     X               Y              Z
  NUMBER   SYMBOL (ANGSTROMS)     (ANGSTROMS)    (ANGSTROMS)
 
     1       C         -3.8212826  *    3.011858  *    6.171279  *
     2       C         -2.5201023  *    2.896039  *    5.753478  *
     3       C         -1.8607068  *    3.735989  *    5.093480  *
     4       C         -4.3357039  *    4.269243  *    5.763825  *
     5       C         -2.3151348  *    4.959732  *    4.643998  *
     6       C         -1.5862111  *    5.909559  *    3.841664  *
     7       C         -1.8887255  *    6.757073  *    2.831914  *
     8       C          1.5007443  *    3.057770  *    2.630824  *
     9       C          0.5258051  *    4.005890  *    2.922760  *
    10       C          0.8924381  *    5.202763  *    3.541315  *
    11       C          2.8273214  *    3.324671  *    2.965736  *
    12       C          2.2426792  *    5.403507  *    3.862722  *
    13       C         -0.0958898  *    6.266291  *    3.854376  *
    14       C         -0.4502650  *    7.212969  *    2.620563  *
    15       C         -2.7204621  *   11.573318  *    3.920298  *
    16       C         -3.3585331  *   11.113316  *    5.114956  *
    17       C         -2.7948564  *    9.893479  *    5.587786  *
    18       C         -1.7636258  *   10.625356  *    3.619748  *
    19       C         -1.8140683  *    9.560848  *    4.673847  *
    20       C         -1.0111181  *    9.473366  *    3.567143  *
    21       C         -4.4910755  *   11.794075  *    5.743313  *
    22       C         -4.2203160  *   13.182635  *    6.115325  *
    23       C         -0.1331658  *    8.661290  *    2.783547  *
    24       C          0.9381412  *    9.166636  *    2.170786  *
    25       C         -6.1571180  *    8.007801  *    3.883406  *
    26       C         -6.0774335  *    9.417285  *    4.308392  *
    27       C         -5.9929883  *   10.350329  *    3.167866  *
    28       C         -6.7924602  *    7.949636  *    2.709687  *
    29       C         -6.4424522  *   10.017127  *    1.924678  *
    30       C         -6.0204895  *    9.834272  *    5.598075  *
    31       C         -5.6763880  *   11.202824  *    5.983229  *
    32       C        -10.1292692  *    8.819521  *    6.216075  *
    33       C         -8.7700148  *    8.799911  *    5.932804  *
    34       C         -7.8389809  *    8.859227  *    6.976104  *
    35       C        -10.5441103  *    8.873032  *    7.547234  *
    36       C         -8.3200638  *    8.912978  *    8.290504  *
    37       C         -6.3988321  *    8.911010  *    6.693458  *
    38       C         -5.4472400  *    8.199638  *    7.320268  *
    39       C         -3.6560522  *    6.747206  *   13.250761  *
    40       C         -3.8848074  *    5.498347  *   12.684362  *
    41       C         -4.4467270  *    5.413885  *   11.412557  *
    42       C         -3.9846311  *    7.894005  *   12.522178  *
    43       C         -4.7687937  *    6.597399  *   10.736065  *
    44       C         -5.3668928  *    6.576534  *    9.433543  *
    45       C         -5.6348791  *    7.164641  *    8.281530  *
    46       C         -7.1021002  *    4.679325  *    6.102059  *
    47       C         -7.9892501  *    4.938731  *    7.173014  *
    48       C         -9.4034571  *    4.841621  *    6.945272  *
    49       C         -7.6862123  *    4.390770  *    4.841642  *
    50       C         -9.8628542  *    4.517077  *    5.699805  *
    51       C         -7.4450004  *    5.282418  *    8.422461  *
    52       C         -6.0356739  *    5.725000  *    8.413166  *
    53       C         -9.6177254  *    1.737319  *    9.895157  *
    54       C         -8.8153320  *    2.683781  *    9.721238  *
    55       C         -9.1153210  *    4.027549  *    9.805766  *
    56       C        -10.9637909  *    1.816270  *   10.194540  *
    57       C        -10.4962164  *    4.171529  *   10.110722  *
    58       C         -8.1942650  *    5.158254  *    9.665912  *
    59       C         -8.0409609  *    6.021297  *   10.706208  *
    60       C        -11.5087677  *    5.306555  *   16.284212  *
    61       C        -11.0392414  *    6.441896  *   16.049384  *
    62       C        -10.2354597  *    6.796293  *   14.987389  *
    63       C        -11.3232829  *    4.148837  *   15.547111  *
    64       C        -10.0188760  *    5.644620  *   14.184931  *
    65       C         -9.2743900  *    5.757876  *   12.984031  *
    66       C         -8.7028311  *    5.869290  *   11.936247  *
    67       C        -11.2601043  *    8.330013  *   11.870951  *
    68       C          5.7888638  *   19.442725  *    2.729896  *
    69       C          6.1469180  *   18.265593  *    2.957604  *
    70       C          5.3609404  *   17.235448  *    3.420884  *
    71       C          4.5226977  *   19.974203  *    2.890722  *
    72       C          4.0397270  *   17.726134  *    3.603638  *
    73       C          3.0303805  *   16.857043  *    4.093719  *
    74       C          2.1880873  *   16.124120  *    4.515130  *
    75       C          4.2637435  *    9.299043  *    7.785821  *
    76       C          3.6984303  *   10.050177  *    6.966947  *
    77       C          3.3040228  *   11.383845  *    7.215771  *
    78       C          4.6175383  *    9.603406  *    9.102990  *
    79       C          3.6694569  *   11.765770  *    8.599050  *
    80       C          2.6992171  *   12.225791  *    6.375684  *
    81       C          2.1362334  *   12.997772  *    5.562681  *
    82       C         -0.0017674  *   15.876299  *    7.117172  *
    83       C         -1.3126277  *   16.153125  *    6.686011  *
    84       C         -1.2990146  *   15.990607  *    5.220524  *
    85       C          0.9740228  *   15.477709  *    6.500269  *
    86       C         -0.2208043  *   15.604060  *    4.499847  *
    87       C          1.1758803  *   15.242818  *    5.072471  *
    88       C         -2.4671640  *   16.446564  *    7.413395  *
    89       C         -3.7410401  *   16.322878  *    6.747825  *
    90       C          1.5369633  *   13.806469  *    4.700693  *
    91       C          1.2103450  *   13.384918  *    3.340844  *
    92       C         -3.9109601  *   18.983854  *   10.967993  *
    93       C         -2.7276536  *   18.530637  *   10.385309  *
    94       C         -1.6332935  *   19.399795  *   10.201103  *
    95       C         -3.8752202  *   20.336468  *   11.268413  *
    96       C         -1.7323915  *   20.735957  *   10.570165  *
    97       C         -2.6323682  *   17.106463  *    9.964573  *
    98       C         -2.4952551  *   16.779875  *    8.721902  *
    99       C         -0.6828609  *   14.325779  *   13.501778  *
   100       C         -1.8117442  *   14.718362  *   12.855243  *
   101       C         -1.7134257  *   15.658860  *   11.753638  *
   102       C          0.5588803  *   14.994714  *   13.217072  *
   103       C         -0.3697209  *   15.999295  *   11.333045  *
   104       C         -2.7875701  *   16.097596  *   11.035420  *
   105       C         -4.1719107  *   15.686777  *   11.251669  *
   106       C         -6.3871532  *   10.913145  *   14.422789  *
   107       C         -7.4076662  *   11.140527  *   13.532196  *
   108       C         -7.2071195  *   12.080927  *   12.487179  *
   109       C         -5.2090184  *   11.692014  *   14.205745  *
   110       C         -6.0926332  *   12.872246  *   12.352294  *
   111       C         -5.9967445  *   13.956846  *   11.302631  *
   112       C         -4.5790254  *   14.418593  *   11.154786  *
   113       C         -8.6448115  *   17.585386  *   11.063907  *
   114       C         -9.0904191  *   16.310068  *   11.419901  *
   115       C        -10.3501921  *   16.167674  *   12.007987  *
   116       C         -9.4812864  *   18.678268  *   11.286584  *
   117       C        -11.1310732  *   17.304072  *   12.213837  *
   118       C         -8.2548244  *   15.129316  *   11.165247  *
   119       C         -6.9665680  *   15.080209  *   11.557756  *
   120       C         -8.6016183  *   15.224797  *    6.887376  *
   121       C         -8.5424283  *   14.969885  *    8.199760  *
   122       C         -9.1262603  *   14.035718  *    9.037380  *
   123       C         -9.5008253  *   14.219987  *    6.464146  *
   124       C         -9.9966280  *   13.120098  *    8.408395  *
   125       C         -8.8880202  *   13.983076  *   10.470960  *
   126       C         -9.0677873  *   12.895543  *   11.200285  *
   127       C        -11.2480567  *   11.381080  *   16.070790  *
   128       C        -10.7143654  *   10.230541  *   16.584160  *
   129       C        -10.1790385  *   10.592709  *   15.371899  *
   130       C        -11.5276381  *   12.479407  *   15.268598  *
   131       C         -9.8826397  *   11.271073  *   14.199516  *
   132       C         -8.9044143  *   10.943462  *   13.135799  *
   133       C         -8.6170795  *   12.039728  *   12.065930  *
   134       C         -9.1304376  *    9.642836  *   12.443152  *
   135       C         -5.4761843  *   19.756683  *    6.004401  *
   136       C         -6.0311659  *   18.909490  *    6.852609  *
   137       C         -6.0772841  *   17.589521  *    6.947514  *
   138       C         -5.0496507  *   19.003026  *    4.791188  *
   139       C         -4.9418530  *   16.996294  *    6.174786  *
   140       C         -4.6490800  *   15.533585  *    6.198567  *
   141       C         -5.0490389  *   14.209942  *    5.861674  *
   142       C          5.5754626  *   11.437385  *    0.047308  *
   143       C          4.6043328  *   11.103866  *    0.764105  *
   144       C          3.5179010  *   11.892417  *    1.083659  *
   145       C          5.7831419  *   12.652693  *   -0.575878  *
   146       C          3.6764678  *   13.161994  *    0.466580  *
   147       C          2.3670727  *   11.522221  *    1.907232  *
   148       C          1.7831933  *   12.419273  *    2.676899  *
   149       C          3.7618169  *    7.614536  *   -0.281800  *
   150       C          2.6569847  *    8.024131  *    0.425653  *
   151       C          2.4493373  *    6.873652  *   -0.288095  *
   152       C          4.6275580  *    6.891579  *   -1.089919  *
   153       C          2.6099898  *    5.768040  *   -1.110598  *
   154       C          2.0441489  *    8.947998  *    1.282384  *
   155       C          1.9027223  *   10.172046  *    1.821262  *
   156       C        -15.6280501  *    8.329441  *   12.555263  *
   157       C        -14.2666156  *    8.469863  *   12.295780  *
   158       C        -13.5593887  *    7.405927  *   11.733156  *
   159       C        -16.2647925  *    7.118713  *   12.254199  *
   160       C        -14.2614204  *    6.222873  *   11.426829  *
   161       C        -12.1345493  *    7.435453  *   11.468584  *
   162       C        -10.2724256  *    9.049934  *   12.196766  *
   163       N         -3.6175522  *    5.172562  *    5.039284  *
   164       N          3.1848558  *    4.479540  *    3.573350  *
   165       N         -7.1857464  *    8.775833  *    1.822983  *
   166       N         -9.6457499  *    8.911327  *    8.557608  *
   167       N         -4.5289812  *    7.822638  *   11.290733  *
   168       N         -8.9941625  *    4.283808  *    4.646791  *
   169       N        -11.3506567  *    3.119785  *   10.286149  *
   170       N        -10.5398842  *    4.392205  *   14.469109  *
   171       N          3.6584007  *   19.031017  *    3.343601  *
   172       N          4.2734189  *   10.881072  *    9.417902  *
   173       N         -2.9292496  *   21.185250  *   11.091228  *
   174       N          0.6266154  *   15.875325  *   12.227603  *
   175       N         -5.0753501  *   12.623383  *   13.250058  *
   176       N        -10.7027640  *   18.535062  *   11.850368  *
   177       N        -10.1429913  *   13.281064  *    7.043719  *
   178       N        -10.7073921  *   12.390888  *   14.168455  *
   179       N         -4.7398281  *   17.746706  *    4.896914  *
   180       N          4.7533483  *   13.501874  *   -0.302762  *
   181       N          3.9019649  *    5.800764  *   -1.571085  *
   182       N        -15.5706723  *    6.088543  *   11.685433  *
   183       H         -3.2266620  *    6.837954  *    0.618235  *
   184       H         -4.4166447  *    2.265897  *    6.708782  *
   185       H         -0.5297327  *    3.811086  *    2.694499  *
   186       H          1.2305742  *    2.110635  *    2.152743  *
   187       H          3.6424455  *    2.612547  *    2.764650  *
   188       H          0.1994795  *    6.826352  *    4.767098  *
   189       H         -0.0256811  *    6.837281  *    1.663205  *
   190       H          2.6010153  *    6.309437  *    4.367175  *
   191       H         -2.9747441  *   12.471719  *    3.362503  *
   192       H         -3.2426325  *   13.352746  *    6.588567  *
   193       H         -3.1039792  *    9.336031  *    6.474220  *
   194       H         -5.6146410  *    7.205245  *    4.394653  *
   195       H         -6.4711222  *   11.752233  *    6.506769  *
   196       H         -5.5668960  *   11.343165  *    3.369595  *
   197       H         -8.4242178  *    8.739008  *    4.891081  *
   198       H        -10.8569378  *    8.804553  *    5.390607  *
   199       H        -11.5998338  *    8.887569  *    7.842818  *
   200       H         -4.3853199  *    8.364680  *    7.051746  *
   201       H         -4.6334406  *    4.439445  *   10.946722  *
   202       H         -3.6296890  *    4.584455  *   13.232733  *
   203       H         -3.8240770  *    8.906899  *   12.910300  *
   204       H         -7.6535770  *    8.959334  *    9.163132  *
   205       H         -5.4933434  *    4.545398  *    6.031156  *
   206       H         -7.0456673  *    4.223900  *    3.966055  *
   207       H         -5.4447960  *    4.978351  *    7.809687  *
   208       H        -10.9269721  *    4.436707  *    5.445942  *
   209       H        -10.1085243  *    5.058350  *    7.757367  *
   210       H        -11.6839320  *    1.009869  *   10.366229  *
   211       H         -7.3984785  *    6.914679  *   10.628673  *
   212       H        -10.9588190  *    5.165616  *   10.246371  *
   213       H        -11.7090172  *    3.142507  *   15.731688  *
   214       H         -2.7900903  *    7.035858  *    2.291766  *
   215       H          5.6647697  *   16.208494  *    3.628336  *
   216       H          4.1722810  *   21.001520  *    2.711957  *
   217       H          5.1038760  *    8.953569  *    9.838868  *
   218       H         -0.2907435  *   15.515471  *    3.405204  *
   219       H         -2.2425714  *   16.212771  *    4.700850  *
   220       H          0.4155373  *   13.964458  *    2.827326  *
   221       H         -4.7642965  *   18.324182  *   11.180348  *
   222       H         -0.9176666  *   21.459592  *   10.457319  *
   223       H         -0.6996581  *   19.012982  *    9.773491  *
   224       H         -2.8076901  *   14.366887  *   13.159748  *
   225       H         -0.7124281  *   13.582279  *   14.305224  *
   226       H          1.4563284  *   14.827265  *   13.834781  *
   227       H         -4.8809292  *   16.518436  *   11.451348  *
   228       H         -4.3347423  *   11.577002  *   14.863897  *
   229       H         -6.2689415  *   13.481402  *   10.322950  *
   230       H         -3.8537619  *   13.620169  *   10.938931  *
   231       H         -9.2020924  *   19.705896  *   11.007194  *
   232       H         -6.5328091  *   15.958851  *   12.067325  *
   233       H        -12.1258552  *   17.260279  *   12.672072  *
   234       H        -10.7159541  *   15.176056  *   12.300802  *
   235       H         -7.6595796  *   17.724225  *   10.603977  *
   236       H         -8.1013429  *   15.982573  *    6.277245  *
   237       H        -10.5362061  *   12.321020  *    8.931328  *
   238       H         -9.8267580  *    7.786998  *   14.759186  *
   239       H        -10.7111896  *    9.520256  *   17.408857  *
   240       H        -12.2342899  *   13.296320  *   15.411378  *
   241       H         -8.2269480  *    9.151485  *   12.048984  *
   242       H         -6.9278492  *   16.972664  *    7.265321  *
   243       H         -5.1366636  *   20.786058  *    6.181590  *
   244       H         -4.8938109  *   19.505646  *    3.830627  *
   245       H         -6.0297874  *   14.083652  *    5.386419  *
   246       H          6.6093194  *   12.973955  *   -1.216084  *
   247       H          2.9072214  *   13.948399  *    0.559350  *
   248       H          1.9040063  *    4.984769  *   -1.386074  *
   249       H        -13.7503471  *    9.406444  *   12.535687  *
   250       H        -16.1951066  *    9.160347  *   13.001027  *
   251       H        -11.7265001  *    6.579254  *   10.894290  *
   252       H        -13.7748596  *    5.347470  *   10.974485  *
   253      Tv         22.3001168  *    0.000000       0.000000   
   254      Tv          0.0000000      20.015127  *    0.000000   
   255      Tv          0.0000000       0.000000      13.643790  *

           Empirical Formula: C162 H70 N20


                  EIGENVALUES

 -43.52810 -43.13251 -42.74374 -42.19215 -42.11619 -41.62151 -41.42429 -40.99565
 -40.86631 -40.78473 -40.46338 -40.32152 -39.98350 -39.59519 -39.52358 -39.43235
 -39.28229 -39.12912 -38.95514 -38.86716 -38.56432 -38.50779 -38.31046 -37.74885
 -37.62455 -37.40355 -37.38455 -36.85070 -36.17332 -35.93636 -35.57865 -35.44590
 -34.64832 -34.37689 -34.12571 -33.70392 -33.17229 -32.79934 -32.45961 -32.17624
 -32.14485 -31.73813 -31.46519 -31.23335 -31.18546 -31.11525 -30.99222 -30.66335
 -30.43838 -30.31701 -30.16819 -30.08931 -30.01726 -29.96015 -29.84948 -29.79828
 -29.69227 -29.61128 -29.56178 -29.52240 -29.47295 -29.43690 -29.19850 -29.08621
 -29.04895 -29.01368 -28.97436 -28.92515 -28.82097 -28.73936 -28.68767 -28.60032
 -28.48761 -28.40425 -28.15721 -27.98026 -27.66091 -27.54209 -27.53233 -27.39030
 -27.31216 -27.26301 -27.17570 -27.12554 -26.64088 -26.40457 -25.99576 -25.90561
 -25.64649 -25.36611 -25.23940 -24.79459 -24.74587 -24.47408 -24.23673 -24.11392
 -23.90768 -23.82739 -23.48860 -23.31009 -23.28263 -23.20341 -23.15015 -23.03897
 -22.91588 -22.90775 -22.75889 -22.63617 -22.53760 -22.48716 -22.40205 -22.35147
 -22.32035 -22.29029 -22.27371 -22.13268 -22.03285 -22.00714 -21.88716 -21.84937
 -21.81099 -21.75328 -21.56020 -21.52810 -21.41793 -21.38256 -21.34221 -21.30069
 -21.17915 -21.12930 -21.07316 -21.01784 -20.95920 -20.82328 -20.74886 -20.68587
 -20.62816 -20.37663 -20.25938 -20.24021 -20.10652 -19.93190 -19.85647 -19.76750
 -19.69350 -19.64618 -19.56736 -19.44967 -19.43607 -19.37736 -19.30245 -19.02044
 -18.96737 -18.94262 -18.87835 -18.79195 -18.75179 -18.73248 -18.70455 -18.63701
 -18.60396 -18.52930 -18.48762 -18.48505 -18.41405 -18.37523 -18.34955 -18.21616
 -18.20365 -18.18619 -18.13453 -18.10535 -18.09640 -18.04244 -18.02836 -17.98314
 -17.92178 -17.90993 -17.88135 -17.85350 -17.82870 -17.78831 -17.71386 -17.64229
 -17.59591 -17.59242 -17.57366 -17.49306 -17.46101 -17.45017 -17.41093 -17.39129
 -17.30654 -17.28503 -17.22407 -17.20583 -17.14506 -17.12678 -17.08953 -17.06637
 -16.98291 -16.87037 -16.84425 -16.77217 -16.69058 -16.68147 -16.65438 -16.58254
 -16.54132 -16.50837 -16.45803 -16.42950 -16.39843 -16.38749 -16.31238 -16.27767
 -16.20739 -16.14769 -16.11941 -16.04799 -15.96868 -15.94859 -15.90008 -15.87351
 -15.83124 -15.80096 -15.73729 -15.71146 -15.69078 -15.66873 -15.64620 -15.64298
 -15.60758 -15.57568 -15.54046 -15.48226 -15.46596 -15.40150 -15.34555 -15.27715
 -15.23781 -15.20084 -15.18686 -15.17435 -15.13837 -15.10975 -15.06073 -15.01902
 -14.98556 -14.98220 -14.95374 -14.94516 -14.93959 -14.86912 -14.83379 -14.81119
 -14.77184 -14.69951 -14.69112 -14.65991 -14.63715 -14.58227 -14.52784 -14.47031
 -14.45086 -14.43815 -14.38114 -14.34076 -14.32762 -14.26431 -14.23260 -14.21218
 -14.17110 -14.15774 -14.11837 -14.11432 -14.08672 -14.07783 -14.04707 -14.02113
 -13.96774 -13.96118 -13.88717 -13.86239 -13.85999 -13.84163 -13.82463 -13.76490
 -13.72144 -13.67286 -13.64483 -13.62916 -13.58686 -13.55098 -13.48863 -13.40204
 -13.36459 -13.25932 -13.21735 -13.17436 -13.07338 -13.05191 -12.96785 -12.95807
 -12.92966 -12.88928 -12.72873 -12.68491 -12.45618 -12.40347 -12.29509 -12.23590
 -12.19304 -12.12223 -12.09421 -12.04602 -12.00867 -11.92069 -11.89275 -11.71468
 -11.71047 -11.68397 -11.61606 -11.60377 -11.56947 -11.53092 -11.50954 -11.50374
 -11.45915 -11.44234 -11.37028 -11.35464 -11.33692 -11.29270 -11.27699 -11.26765
 -11.25263 -11.21006 -11.20646 -11.20114 -11.11720 -11.09701 -11.06972 -11.06126
 -11.03977 -11.01211 -10.99350 -10.98983 -10.98098 -10.97025 -10.95035 -10.92408
 -10.91818 -10.90299 -10.89613 -10.89063 -10.88366 -10.88265 -10.84077 -10.82315
 -10.78080 -10.75892 -10.74384 -10.71828 -10.69541 -10.68298 -10.63631 -10.58015
 -10.57080 -10.56058 -10.55710 -10.49575 -10.47928 -10.46465 -10.45930 -10.36174
 -10.36091 -10.34670 -10.32474 -10.29633 -10.26514 -10.21936 -10.21297 -10.19954
 -10.19401 -10.17669 -10.15890 -10.12061 -10.10193  -9.96468  -9.91691  -9.87090
  -9.85098  -9.77275  -9.76577  -9.72827  -9.66552  -9.62545  -9.50327  -9.38398
  -9.31068  -9.14954  -9.10954  -8.83523  -8.75992  -8.61713  -8.51950  -8.31278
  -6.67750  -4.01618  -3.11226  -3.06984  -2.43766  -2.40473  -2.21101  -2.17977
  -1.81569  -1.64377  -1.59571  -1.56692  -1.54695  -1.44766  -1.41126  -1.37076
  -1.33878  -1.33688  -1.31985  -1.23321  -1.16033  -1.12187  -1.11501  -1.09348
  -0.96631  -0.95177  -0.94223  -0.89589  -0.86746  -0.80099  -0.65393  -0.63248
  -0.63161  -0.56263  -0.51689  -0.49646  -0.46292  -0.42969  -0.41233  -0.37569
  -0.29638  -0.25342  -0.18092  -0.15580  -0.13809  -0.13507  -0.12226  -0.10346
  -0.10047  -0.04810  -0.02834  -0.01857   0.02303   0.04970   0.07849   0.09446
   0.11505   0.13648   0.19663   0.24842   0.32924   0.35963   0.36984   0.44425
   0.46758   0.51560   0.52093   0.55031   0.56825   0.60126   0.61297   0.64739
   0.67688   0.68287   0.71766   0.73319   0.74290   0.83463   0.88574   0.89379
   0.92563   0.93945   0.98748   1.09237   1.10941   1.12548   1.23861   1.26190
   1.27882   1.32561   1.35821   1.35985   1.45032   1.46838   1.48360   1.49391
   1.56601   1.61728   1.63169   1.66743   1.67220   1.70610   1.73341   1.74835
   1.75515   1.77755   1.79497   1.81840   1.84854   1.85893   1.87600   1.89812
   1.91531   1.92598   1.94687   1.96810   1.99090   1.99608   2.02041   2.03304
   2.05014   2.06243   2.10201   2.11233   2.13246   2.14525   2.18952   2.21425
   2.22282   2.25079   2.25321   2.26080   2.28468   2.28920   2.29789   2.30083
   2.31383   2.32256   2.34426   2.34835   2.35414   2.35791   2.36347   2.37038
   2.38588   2.39925   2.40484   2.41496   2.43137   2.44180   2.45494   2.47083
   2.47677   2.48225   2.48953   2.50638   2.50823   2.52006   2.52967   2.53273
   2.54110   2.55306   2.56271   2.58398   2.61367   2.62169   2.65004   2.66222
   2.66997   2.68574   2.68769   2.69709   2.72134   2.72701   2.74817   2.75531
   2.76625   2.77456   2.78251   2.79722   2.81195   2.81858   2.82586   2.83540
   2.84577   2.88105   2.90276   2.90775   2.93707   2.94214   2.95086   2.95471
   2.97931   2.98984   3.00061   3.01491   3.04054   3.05216   3.06483   3.07118
   3.08338   3.09939   3.10695   3.11710   3.13403   3.14382   3.15444   3.16672
   3.19456   3.20638   3.21275   3.21764   3.22531   3.25342   3.26367   3.28192
   3.29320   3.30745   3.32963   3.33889   3.37062   3.38635   3.43936   3.44721
   3.47504   3.47891   3.51149   3.53162   3.54197   3.54541   3.57000   3.57412
   3.58393   3.59608   3.61396   3.61792   3.63251   3.64358   3.66232   3.68021
   3.70722   3.71797   3.73342   3.73996   3.78209   3.79656   3.81150   3.81357
   3.82956   3.85712   3.88082   3.89082   3.90272   3.91766   3.93384   3.95751
   3.99530   4.00067   4.02477   4.03536   4.05891   4.07984   4.08550   4.09799
   4.10677   4.12601   4.14963   4.16268   4.17036   4.18461   4.19629   4.22431
   4.25579   4.26426   4.26866   4.27732   4.28105   4.30158   4.30892   4.32164
   4.33533   4.34303   4.35688   4.37497   4.38101   4.38976   4.42287   4.44501
   4.45299   4.46768   4.47647   4.49197   4.49638   4.51482   4.53726   4.54871
   4.55656   4.56074   4.58664   4.59937   4.60763   4.61291   4.61868   4.62693
   4.62990   4.63754   4.65686   4.66245   4.66522   4.68033   4.68149   4.72169
   4.73699   4.74223   4.75271   4.77011   4.78809   4.80767   4.83512   4.85377
   4.86668   4.86811   4.87380   4.87999   4.90197   4.90907   4.91179   4.91843
   4.95148   4.98534   4.98958   5.00186   5.00667   5.01942   5.02337   5.02840
   5.05843   5.08042   5.08550   5.10260   5.10999   5.13412   5.16439   5.18883
   5.20627   5.22395   5.22974   5.25658   5.25817   5.28398   5.35040   5.37057
   5.38377   5.40800   5.49512   5.50826   5.58121   5.60521   5.62842   5.64661
   5.71866   5.72483   5.73865   5.75811   5.78622   5.84568   5.88405   5.90274
   5.92327   5.99142   6.05187   6.06922   6.09291   6.13990   6.18033   6.18323
   6.18435   6.22674   6.23077   6.27665   6.33223   6.43516   6.60571   6.69374
   6.77673   6.79150   6.82145   6.92505   7.02817   7.07123


              NET ATOMIC CHARGES AND DIPOLE CONTRIBUTIONS

  ATOM NO.   TYPE          CHARGE      No. of ELECS.   s-Pop       p-Pop       
    1          C          -0.038585        4.0386     1.17883     2.85976
    2          C          -0.104066        4.1041     1.22513     2.87894
    3          C          -0.182529        4.1825     1.22724     2.95529
    4          C          -0.257129        4.2571     1.33694     2.92019
    5          C           0.120533        3.8795     1.15651     2.72296
    6          C          -0.068662        4.0687     1.19538     2.87329
    7          C          -0.137214        4.1372     1.21941     2.91780
    8          C          -0.144091        4.1441     1.18630     2.95780
    9          C          -0.052749        4.0527     1.17976     2.87298
   10          C          -0.119581        4.1196     1.18465     2.93493
   11          C          -0.070747        4.0707     1.20633     2.86442
   12          C          -0.061046        4.0610     1.20583     2.85522
   13          C           0.006912        3.9931     1.17564     2.81745
   14          C          -0.009663        4.0097     1.17597     2.83369
   15          C          -0.086691        4.0867     1.16026     2.92643
   16          C          -0.038687        4.0387     1.19455     2.84413
   17          C          -0.068403        4.0684     1.16287     2.90554
   18          C          -0.239797        4.2398     1.22328     3.01652
   19          C          -0.184685        4.1847     1.21772     2.96696
   20          C           0.280954        3.7190     1.13025     2.58880
   21          C          -0.007934        4.0079     1.16223     2.84570
   22          C          -0.074961        4.0750     1.18388     2.89108
   23          C          -0.101623        4.1016     1.13661     2.96502
   24          C          -0.000366        4.0004     1.15842     2.84194
   25          C          -0.077441        4.0774     1.17469     2.90275
   26          C          -0.045869        4.0459     1.17152     2.87435
   27          C          -0.120518        4.1205     1.19045     2.93007
   28          C          -0.126721        4.1267     1.30466     2.82206
   29          C          -0.035313        4.0353     1.19090     2.84442
   30          C           0.013520        3.9865     1.16878     2.81770
   31          C          -0.096845        4.0968     1.17555     2.92130
   32          C          -0.152042        4.1520     1.18751     2.96453
   33          C          -0.071328        4.0713     1.18413     2.88720
   34          C          -0.079140        4.0791     1.16982     2.90932
   35          C          -0.053310        4.0533     1.20634     2.84697
   36          C          -0.066163        4.0662     1.20756     2.85860
   37          C          -0.010096        4.0101     1.16142     2.84867
   38          C          -0.016298        4.0163     1.15405     2.86225
   39          C          -0.151729        4.1517     1.19317     2.95856
   40          C          -0.053555        4.0536     1.18073     2.87283
   41          C          -0.114817        4.1148     1.18542     2.92939
   42          C          -0.063229        4.0632     1.20532     2.85791
   43          C           0.026564        3.9734     1.16329     2.81015
   44          C          -0.081875        4.0819     1.18231     2.89957
   45          C          -0.043828        4.0438     1.18576     2.85806
   46          C          -0.220356        4.2204     1.51445     2.70590
   47          C          -0.195837        4.1958     1.18422     3.01161
   48          C          -0.092807        4.0928     1.18925     2.90356
   49          C          -0.121270        4.1213     1.22578     2.89549
   50          C          -0.133491        4.1335     1.20726     2.92623
   51          C           0.338627        3.6614     1.19728     2.46409
   52          C          -0.104515        4.1045     1.16943     2.93508
   53          C          -0.157611        4.1576     1.22758     2.93003
   54          C          -0.076025        4.0760     1.21149     2.86453
   55          C           0.027157        3.9728     1.14734     2.82551
   56          C           0.094678        3.9053     1.19172     2.71361
   57          C          -0.080286        4.0803     1.22124     2.85905
   58          C          -0.146176        4.1462     1.16986     2.97632
   59          C           0.165688        3.8343     1.14610     2.68821
   60          C          -0.127460        4.1275     1.22678     2.90068
   61          C          -0.132345        4.1323     1.21967     2.91268
   62          C           0.021540        3.9785     1.17207     2.80639
   63          C           0.087460        3.9125     1.18492     2.72762
   64          C           0.026097        3.9739     1.16491     2.80899
   65          C           0.012583        3.9874     1.16586     2.82156
   66          C          -0.188029        4.1880     1.17387     3.01415
   67          C          -0.117394        4.1174     1.16434     2.95306
   68          C          -0.145747        4.1457     1.22585     2.91989
   69          C          -0.093267        4.0933     1.21261     2.88066
   70          C           0.006760        3.9932     1.16549     2.82775
   71          C           0.065189        3.9348     1.19015     2.74466
   72          C           0.048673        3.9513     1.16413     2.78720
   73          C          -0.052192        4.0522     1.16483     2.88736
   74          C          -0.169842        4.1698     1.19275     2.97710
   75          C          -0.287127        4.2871     1.25989     3.02724
   76          C          -0.061254        4.0613     1.26266     2.79859
   77          C          -0.046264        4.0463     1.17784     2.86842
   78          C           0.249731        3.7503     1.21746     2.53281
   79          C          -0.042792        4.0428     1.65743     2.38537
   80          C           0.211157        3.7888     1.15885     2.62999
   81          C          -0.210072        4.2101     1.16348     3.04659
   82          C          -0.057719        4.0577     1.19364     2.86408
   83          C           0.090680        3.9093     1.14390     2.76542
   84          C          -0.076310        4.0763     1.19195     2.88436
   85          C          -0.165747        4.1657     1.22827     2.93748
   86          C          -0.177165        4.1772     1.21741     2.95976
   87          C           0.344479        3.6555     1.08759     2.56794
   88          C           0.134888        3.8651     1.09300     2.77211
   89          C          -0.107619        4.1076     1.19228     2.91534
   90          C           0.181225        3.8188     1.15802     2.66076
   91          C          -0.059358        4.0594     1.15425     2.90511
   92          C          -0.065588        4.0656     1.18716     2.87843
   93          C          -0.021316        4.0213     1.19679     2.82453
   94          C          -0.144781        4.1448     1.18985     2.95493
   95          C          -0.166413        4.1664     1.40213     2.76429
   96          C          -0.074181        4.0742     1.21930     2.85488
   97          C           0.040061        3.9599     1.13209     2.82785
   98          C          -0.101373        4.1014     1.20475     2.89663
   99          C          -0.199094        4.1991     1.19086     3.00824
  100          C          -0.027256        4.0273     1.18807     2.83919
  101          C          -0.202830        4.2028     1.19844     3.00439
  102          C          -0.029915        4.0299     1.21567     2.81425
  103          C          -0.054776        4.0548     1.62686     2.42791
  104          C           0.176492        3.8235     1.16996     2.65355
  105          C          -0.186993        4.1870     1.18715     2.99984
  106          C          -0.028007        4.0280     1.15239     2.87562
  107          C          -0.033588        4.0336     1.21038     2.82321
  108          C          -0.147681        4.1477     1.20000     2.94768
  109          C          -0.051222        4.0512     1.21137     2.83985
  110          C           0.010382        3.9896     1.19445     2.79516
  111          C           0.042729        3.9573     1.13788     2.81939
  112          C          -0.055505        4.0555     1.19558     2.85993
  113          C          -0.136274        4.1363     1.18564     2.95063
  114          C          -0.012603        4.0126     1.16404     2.84856
  115          C          -0.138357        4.1384     1.18807     2.95029
  116          C          -0.072125        4.0721     1.21076     2.86136
  117          C          -0.060316        4.0603     1.20540     2.85491
  118          C          -0.007603        4.0076     1.16577     2.84183
  119          C          -0.126335        4.1263     1.19899     2.92735
  120          C           0.052665        3.9473     1.18349     2.76385
  121          C          -0.199964        4.2000     1.36664     2.83333
  122          C          -0.031273        4.0313     1.16091     2.87037
  123          C          -0.121411        4.1214     1.45257     2.66884
  124          C          -0.065799        4.0658     1.24329     2.82251
  125          C           0.077333        3.9227     1.12620     2.79646
  126          C          -0.126710        4.1267     1.21085     2.91586
  127          C          -0.245975        4.2460     1.23882     3.00715
  128          C           0.229142        3.7709     1.17466     2.59620
  129          C          -0.229440        4.2294     1.22610     3.00334
  130          C          -0.039730        4.0397     1.18740     2.85233
  131          C          -0.036482        4.0365     1.17944     2.85704
  132          C           0.236942        3.7631     1.13697     2.62609
  133          C           0.027447        3.9726     1.16712     2.80543
  134          C          -0.044495        4.0445     1.15875     2.88575
  135          C          -0.106287        4.1063     1.18492     2.92137
  136          C          -0.151157        4.1512     1.26929     2.88187
  137          C          -0.099934        4.0999     1.18412     2.91582
  138          C          -0.009836        4.0098     1.22209     2.78774
  139          C           0.058128        3.9419     1.17193     2.76994
  140          C          -0.062912        4.0629     1.18923     2.87368
  141          C          -0.042897        4.0429     1.15551     2.88739
  142          C          -0.152303        4.1523     1.22800     2.92430
  143          C          -0.088414        4.0884     1.21172     2.87669
  144          C           0.011671        3.9883     1.14946     2.83887
  145          C           0.104472        3.8955     1.18841     2.70712
  146          C          -0.067270        4.0673     1.22005     2.84722
  147          C           0.086415        3.9136     1.10116     2.81242
  148          C          -0.077358        4.0774     1.20934     2.86802
  149          C          -0.199995        4.2000     1.22254     2.97745
  150          C           0.294649        3.7054     1.10802     2.59733
  151          C          -0.222660        4.2227     1.23634     2.98632
  152          C          -0.000680        4.0007     1.16785     2.83283
  153          C          -0.046061        4.0461     1.18878     2.85728
  154          C          -0.048818        4.0488     1.16593     2.88289
  155          C           0.066327        3.9337     1.17592     2.75776
  156          C          -0.153511        4.1535     1.18913     2.96438
  157          C          -0.050009        4.0500     1.17748     2.87253
  158          C          -0.100362        4.1004     1.17047     2.92989
  159          C           0.026358        3.9736     1.17607     2.79757
  160          C          -0.055157        4.0552     1.20891     2.84624
  161          C           0.013984        3.9860     1.14368     2.84234
  162          C          -0.089135        4.0891     1.16075     2.92838
  163          N          -0.078290        5.0783     1.60610     3.47219
  164          N          -0.075466        5.0755     1.61356     3.46191
  165          N           0.036991        4.9630     1.58317     3.37984
  166          N          -0.084036        5.0840     1.61456     3.46947
  167          N          -0.069833        5.0698     1.60843     3.46140
  168          N          -0.013409        5.0134     1.60864     3.40477
  169          N          -0.084196        5.0842     1.61060     3.47360
  170          N          -0.056043        5.0560     1.60119     3.45485
  171          N          -0.068021        5.0680     1.60367     3.46435
  172          N          -0.207086        5.2071     1.63302     3.57406
  173          N           0.050571        4.9494     1.53458     3.41485
  174          N          -0.054775        5.0548     1.58521     3.46957
  175          N          -0.074719        5.0747     1.60394     3.47077
  176          N          -0.083627        5.0836     1.61573     3.46789
  177          N           0.037582        4.9624     1.52077     3.44165
  178          N          -0.038396        5.0384     1.62788     3.41052
  179          N          -0.122510        5.1225     1.63299     3.48952
  180          N          -0.070317        5.0703     1.60759     3.46272
  181          N           0.016470        4.9835     1.62037     3.36316
  182          N          -0.032352        5.0324     1.60000     3.43235
  183          H           0.126701        0.8733     0.87330
  184          H           0.121268        0.8787     0.87873
  185          H           0.121399        0.8786     0.87860
  186          H           0.119652        0.8803     0.88035
  187          H           0.115847        0.8842     0.88415
  188          H           0.096027        0.9040     0.90397
  189          H           0.091441        0.9086     0.90856
  190          H           0.121252        0.8787     0.87875
  191          H           0.124816        0.8752     0.87518
  192          H           0.119412        0.8806     0.88059
  193          H           0.135647        0.8644     0.86435
  194          H           0.176302        0.8237     0.82370
  195          H           0.115894        0.8841     0.88411
  196          H           0.136266        0.8637     0.86373
  197          H           0.125830        0.8742     0.87417
  198          H           0.115657        0.8843     0.88434
  199          H           0.127041        0.8730     0.87296
  200          H           0.136387        0.8636     0.86361
  201          H           0.131649        0.8684     0.86835
  202          H           0.120885        0.8791     0.87912
  203          H           0.118460        0.8815     0.88154
  204          H           0.130618        0.8694     0.86938
  205          H           0.288597        0.7114     0.71140
  206          H           0.127504        0.8725     0.87250
  207          H           0.171382        0.8286     0.82862
  208          H           0.129127        0.8709     0.87087
  209          H           0.119304        0.8807     0.88070
  210          H           0.151480        0.8485     0.84852
  211          H           0.127520        0.8725     0.87248
  212          H           0.135640        0.8644     0.86436
  213          H           0.141344        0.8587     0.85866
  214          H           0.137310        0.8627     0.86269
  215          H           0.131245        0.8688     0.86876
  216          H           0.143930        0.8561     0.85607
  217          H           0.120994        0.8790     0.87901
  218          H           0.117564        0.8824     0.88244
  219          H           0.133880        0.8661     0.86612
  220          H           0.144164        0.8558     0.85584
  221          H           0.127864        0.8721     0.87214
  222          H           0.128216        0.8718     0.87178
  223          H           0.144533        0.8555     0.85547
  224          H           0.132311        0.8677     0.86769
  225          H           0.113071        0.8869     0.88693
  226          H           0.108864        0.8911     0.89114
  227          H           0.133766        0.8662     0.86623
  228          H           0.125923        0.8741     0.87408
  229          H           0.091150        0.9089     0.90885
  230          H           0.118555        0.8814     0.88144
  231          H           0.131718        0.8683     0.86828
  232          H           0.118208        0.8818     0.88179
  233          H           0.120896        0.8791     0.87910
  234          H           0.133787        0.8662     0.86621
  235          H           0.119933        0.8801     0.88007
  236          H           0.152829        0.8472     0.84717
  237          H           0.145844        0.8542     0.85416
  238          H           0.149934        0.8501     0.85007
  239          H           0.159574        0.8404     0.84043
  240          H           0.146126        0.8539     0.85387
  241          H           0.118944        0.8811     0.88106
  242          H           0.147892        0.8521     0.85211
  243          H           0.149961        0.8500     0.85004
  244          H           0.125558        0.8744     0.87444
  245          H           0.117795        0.8822     0.88221
  246          H           0.142030        0.8580     0.85797
  247          H           0.135228        0.8648     0.86477
  248          H           0.149142        0.8509     0.85086
  249          H           0.115782        0.8842     0.88422
  250          H           0.130239        0.8698     0.86976
  251          H           0.109023        0.8910     0.89098
  252          H           0.132613        0.8674     0.86739


          CARTESIAN COORDINATES 

    NO.       ATOM               X         Y         Z

     1         C                 -3.8213    3.0119    6.1713
     2         C                 -2.5201    2.8960    5.7535
     3         C                 -1.8607    3.7360    5.0935
     4         C                 -4.3357    4.2692    5.7638
     5         C                 -2.3151    4.9597    4.6440
     6         C                 -1.5862    5.9096    3.8417
     7         C                 -1.8887    6.7571    2.8319
     8         C                  1.5007    3.0578    2.6308
     9         C                  0.5258    4.0059    2.9228
    10         C                  0.8924    5.2028    3.5413
    11         C                  2.8273    3.3247    2.9657
    12         C                  2.2427    5.4035    3.8627
    13         C                 -0.0959    6.2663    3.8544
    14         C                 -0.4503    7.2130    2.6206
    15         C                 -2.7205   11.5733    3.9203
    16         C                 -3.3585   11.1133    5.1150
    17         C                 -2.7949    9.8935    5.5878
    18         C                 -1.7636   10.6254    3.6197
    19         C                 -1.8141    9.5608    4.6738
    20         C                 -1.0111    9.4734    3.5671
    21         C                 -4.4911   11.7941    5.7433
    22         C                 -4.2203   13.1826    6.1153
    23         C                 -0.1332    8.6613    2.7835
    24         C                  0.9381    9.1666    2.1708
    25         C                 -6.1571    8.0078    3.8834
    26         C                 -6.0774    9.4173    4.3084
    27         C                 -5.9930   10.3503    3.1679
    28         C                 -6.7925    7.9496    2.7097
    29         C                 -6.4425   10.0171    1.9247
    30         C                 -6.0205    9.8343    5.5981
    31         C                 -5.6764   11.2028    5.9832
    32         C                -10.1293    8.8195    6.2161
    33         C                 -8.7700    8.7999    5.9328
    34         C                 -7.8390    8.8592    6.9761
    35         C                -10.5441    8.8730    7.5472
    36         C                 -8.3201    8.9130    8.2905
    37         C                 -6.3988    8.9110    6.6935
    38         C                 -5.4472    8.1996    7.3203
    39         C                 -3.6561    6.7472   13.2508
    40         C                 -3.8848    5.4983   12.6844
    41         C                 -4.4467    5.4139   11.4126
    42         C                 -3.9846    7.8940   12.5222
    43         C                 -4.7688    6.5974   10.7361
    44         C                 -5.3669    6.5765    9.4335
    45         C                 -5.6349    7.1646    8.2815
    46         C                 -7.1021    4.6793    6.1021
    47         C                 -7.9893    4.9387    7.1730
    48         C                 -9.4035    4.8416    6.9453
    49         C                 -7.6862    4.3908    4.8416
    50         C                 -9.8629    4.5171    5.6998
    51         C                 -7.4450    5.2824    8.4225
    52         C                 -6.0357    5.7250    8.4132
    53         C                 -9.6177    1.7373    9.8952
    54         C                 -8.8153    2.6838    9.7212
    55         C                 -9.1153    4.0275    9.8058
    56         C                -10.9638    1.8163   10.1945
    57         C                -10.4962    4.1715   10.1107
    58         C                 -8.1943    5.1583    9.6659
    59         C                 -8.0410    6.0213   10.7062
    60         C                -11.5088    5.3066   16.2842
    61         C                -11.0392    6.4419   16.0494
    62         C                -10.2355    6.7963   14.9874
    63         C                -11.3233    4.1488   15.5471
    64         C                -10.0189    5.6446   14.1849
    65         C                 -9.2744    5.7579   12.9840
    66         C                 -8.7028    5.8693   11.9362
    67         C                -11.2601    8.3300   11.8710
    68         C                  5.7889   19.4427    2.7299
    69         C                  6.1469   18.2656    2.9576
    70         C                  5.3609   17.2354    3.4209
    71         C                  4.5227   19.9742    2.8907
    72         C                  4.0397   17.7261    3.6036
    73         C                  3.0304   16.8570    4.0937
    74         C                  2.1881   16.1241    4.5151
    75         C                  4.2637    9.2990    7.7858
    76         C                  3.6984   10.0502    6.9669
    77         C                  3.3040   11.3838    7.2158
    78         C                  4.6175    9.6034    9.1030
    79         C                  3.6695   11.7658    8.5990
    80         C                  2.6992   12.2258    6.3757
    81         C                  2.1362   12.9978    5.5627
    82         C                 -0.0018   15.8763    7.1172
    83         C                 -1.3126   16.1531    6.6860
    84         C                 -1.2990   15.9906    5.2205
    85         C                  0.9740   15.4777    6.5003
    86         C                 -0.2208   15.6041    4.4998
    87         C                  1.1759   15.2428    5.0725
    88         C                 -2.4672   16.4466    7.4134
    89         C                 -3.7410   16.3229    6.7478
    90         C                  1.5370   13.8065    4.7007
    91         C                  1.2103   13.3849    3.3408
    92         C                 -3.9110   18.9839   10.9680
    93         C                 -2.7277   18.5306   10.3853
    94         C                 -1.6333   19.3998   10.2011
    95         C                 -3.8752   20.3365   11.2684
    96         C                 -1.7324   20.7360   10.5702
    97         C                 -2.6324   17.1065    9.9646
    98         C                 -2.4953   16.7799    8.7219
    99         C                 -0.6829   14.3258   13.5018
   100         C                 -1.8117   14.7184   12.8552
   101         C                 -1.7134   15.6589   11.7536
   102         C                  0.5589   14.9947   13.2171
   103         C                 -0.3697   15.9993   11.3330
   104         C                 -2.7876   16.0976   11.0354
   105         C                 -4.1719   15.6868   11.2517
   106         C                 -6.3872   10.9131   14.4228
   107         C                 -7.4077   11.1405   13.5322
   108         C                 -7.2071   12.0809   12.4872
   109         C                 -5.2090   11.6920   14.2057
   110         C                 -6.0926   12.8722   12.3523
   111         C                 -5.9967   13.9568   11.3026
   112         C                 -4.5790   14.4186   11.1548
   113         C                 -8.6448   17.5854   11.0639
   114         C                 -9.0904   16.3101   11.4199
   115         C                -10.3502   16.1677   12.0080
   116         C                 -9.4813   18.6783   11.2866
   117         C                -11.1311   17.3041   12.2138
   118         C                 -8.2548   15.1293   11.1652
   119         C                 -6.9666   15.0802   11.5578
   120         C                 -8.6016   15.2248    6.8874
   121         C                 -8.5424   14.9699    8.1998
   122         C                 -9.1263   14.0357    9.0374
   123         C                 -9.5008   14.2200    6.4641
   124         C                 -9.9966   13.1201    8.4084
   125         C                 -8.8880   13.9831   10.4710
   126         C                 -9.0678   12.8955   11.2003
   127         C                -11.2481   11.3811   16.0708
   128         C                -10.7144   10.2305   16.5842
   129         C                -10.1790   10.5927   15.3719
   130         C                -11.5276   12.4794   15.2686
   131         C                 -9.8826   11.2711   14.1995
   132         C                 -8.9044   10.9435   13.1358
   133         C                 -8.6171   12.0397   12.0659
   134         C                 -9.1304    9.6428   12.4432
   135         C                 -5.4762   19.7567    6.0044
   136         C                 -6.0312   18.9095    6.8526
   137         C                 -6.0773   17.5895    6.9475
   138         C                 -5.0497   19.0030    4.7912
   139         C                 -4.9419   16.9963    6.1748
   140         C                 -4.6491   15.5336    6.1986
   141         C                 -5.0490   14.2099    5.8617
   142         C                  5.5755   11.4374    0.0473
   143         C                  4.6043   11.1039    0.7641
   144         C                  3.5179   11.8924    1.0837
   145         C                  5.7831   12.6527   -0.5759
   146         C                  3.6765   13.1620    0.4666
   147         C                  2.3671   11.5222    1.9072
   148         C                  1.7832   12.4193    2.6769
   149         C                  3.7618    7.6145   -0.2818
   150         C                  2.6570    8.0241    0.4257
   151         C                  2.4493    6.8737   -0.2881
   152         C                  4.6276    6.8916   -1.0899
   153         C                  2.6100    5.7680   -1.1106
   154         C                  2.0441    8.9480    1.2824
   155         C                  1.9027   10.1720    1.8213
   156         C                -15.6281    8.3294   12.5553
   157         C                -14.2666    8.4699   12.2958
   158         C                -13.5594    7.4059   11.7332
   159         C                -16.2648    7.1187   12.2542
   160         C                -14.2614    6.2229   11.4268
   161         C                -12.1345    7.4355   11.4686
   162         C                -10.2724    9.0499   12.1968
   163         N                 -3.6176    5.1726    5.0393
   164         N                  3.1849    4.4795    3.5733
   165         N                 -7.1857    8.7758    1.8230
   166         N                 -9.6457    8.9113    8.5576
   167         N                 -4.5290    7.8226   11.2907
   168         N                 -8.9942    4.2838    4.6468
   169         N                -11.3507    3.1198   10.2861
   170         N                -10.5399    4.3922   14.4691
   171         N                  3.6584   19.0310    3.3436
   172         N                  4.2734   10.8811    9.4179
   173         N                 -2.9292   21.1852   11.0912
   174         N                  0.6266   15.8753   12.2276
   175         N                 -5.0754   12.6234   13.2501
   176         N                -10.7028   18.5351   11.8504
   177         N                -10.1430   13.2811    7.0437
   178         N                -10.7074   12.3909   14.1685
   179         N                 -4.7398   17.7467    4.8969
   180         N                  4.7533   13.5019   -0.3028
   181         N                  3.9020    5.8008   -1.5711
   182         N                -15.5707    6.0885   11.6854
   183         H                 -3.2267    6.8380    0.6182
   184         H                 -4.4166    2.2659    6.7088
   185         H                 -0.5297    3.8111    2.6945
   186         H                  1.2306    2.1106    2.1527
   187         H                  3.6424    2.6125    2.7646
   188         H                  0.1995    6.8264    4.7671
   189         H                 -0.0257    6.8373    1.6632
   190         H                  2.6010    6.3094    4.3672
   191         H                 -2.9747   12.4717    3.3625
   192         H                 -3.2426   13.3527    6.5886
   193         H                 -3.1040    9.3360    6.4742
   194         H                 -5.6146    7.2052    4.3947
   195         H                 -6.4711   11.7522    6.5068
   196         H                 -5.5669   11.3432    3.3696
   197         H                 -8.4242    8.7390    4.8911
   198         H                -10.8569    8.8046    5.3906
   199         H                -11.5998    8.8876    7.8428
   200         H                 -4.3853    8.3647    7.0517
   201         H                 -4.6334    4.4394   10.9467
   202         H                 -3.6297    4.5845   13.2327
   203         H                 -3.8241    8.9069   12.9103
   204         H                 -7.6536    8.9593    9.1631
   205         H                 -5.4933    4.5454    6.0312
   206         H                 -7.0457    4.2239    3.9661
   207         H                 -5.4448    4.9784    7.8097
   208         H                -10.9270    4.4367    5.4459
   209         H                -10.1085    5.0584    7.7574
   210         H                -11.6839    1.0099   10.3662
   211         H                 -7.3985    6.9147   10.6287
   212         H                -10.9588    5.1656   10.2464
   213         H                -11.7090    3.1425   15.7317
   214         H                 -2.7901    7.0359    2.2918
   215         H                  5.6648   16.2085    3.6283
   216         H                  4.1723   21.0015    2.7120
   217         H                  5.1039    8.9536    9.8389
   218         H                 -0.2907   15.5155    3.4052
   219         H                 -2.2426   16.2128    4.7008
   220         H                  0.4155   13.9645    2.8273
   221         H                 -4.7643   18.3242   11.1803
   222         H                 -0.9177   21.4596   10.4573
   223         H                 -0.6997   19.0130    9.7735
   224         H                 -2.8077   14.3669   13.1597
   225         H                 -0.7124   13.5823   14.3052
   226         H                  1.4563   14.8273   13.8348
   227         H                 -4.8809   16.5184   11.4513
   228         H                 -4.3347   11.5770   14.8639
   229         H                 -6.2689   13.4814   10.3229
   230         H                 -3.8538   13.6202   10.9389
   231         H                 -9.2021   19.7059   11.0072
   232         H                 -6.5328   15.9589   12.0673
   233         H                -12.1259   17.2603   12.6721
   234         H                -10.7160   15.1761   12.3008
   235         H                 -7.6596   17.7242   10.6040
   236         H                 -8.1013   15.9826    6.2772
   237         H                -10.5362   12.3210    8.9313
   238         H                 -9.8268    7.7870   14.7592
   239         H                -10.7112    9.5203   17.4089
   240         H                -12.2343   13.2963   15.4114
   241         H                 -8.2269    9.1515   12.0490
   242         H                 -6.9278   16.9727    7.2653
   243         H                 -5.1367   20.7861    6.1816
   244         H                 -4.8938   19.5056    3.8306
   245         H                 -6.0298   14.0837    5.3864
   246         H                  6.6093   12.9740   -1.2161
   247         H                  2.9072   13.9484    0.5593
   248         H                  1.9040    4.9848   -1.3861
   249         H                -13.7503    9.4064   12.5357
   250         H                -16.1951    9.1603   13.0010
   251         H                -11.7265    6.5793   10.8943
   252         H                -13.7749    5.3475   10.9745


          ATOMIC ORBITAL ELECTRON POPULATIONS

   1.17883   0.87919   0.96595   1.01462   1.22513   0.88447   1.01856   0.97590
   1.22724   1.02738   0.91174   1.01617   1.33694   1.09470   0.90401   0.92147
   1.15651   0.89886   0.87129   0.95281   1.19538   0.94486   0.96494   0.96348
   1.21941   0.96122   0.97872   0.97786   1.18630   0.94775   0.99404   1.01600
   1.17976   0.99065   0.93180   0.95054   1.18465   0.95504   0.96832   1.01157
   1.20633   0.94627   0.96008   0.95807   1.20583   0.90907   0.98063   0.96552
   1.17564   0.90597   0.93781   0.97367   1.17597   0.95497   0.89098   0.98774
   1.16026   0.95970   0.99019   0.97654   1.19455   0.95217   0.94465   0.94732
   1.16287   0.95510   0.95653   0.99390   1.22328   0.99367   0.95028   1.07256
   1.21772   0.98322   1.04327   0.94047   1.13025   0.87315   0.85029   0.86536
   1.16223   0.93439   0.93704   0.97427   1.18388   0.99147   0.92283   0.97677
   1.13661   0.96698   0.95067   1.04737   1.15842   0.92316   0.96801   0.95077
   1.17469   0.93857   0.93402   1.03017   1.17152   1.02545   0.92417   0.92473
   1.19045   1.00314   1.00079   0.92613   1.30466   0.95999   0.93041   0.93166
   1.19090   0.98543   0.92823   0.93076   1.16878   0.96166   0.92973   0.92630
   1.17555   0.96753   0.93977   1.01401   1.18751   0.96364   1.02463   0.97626
   1.18413   0.93772   0.95711   0.99236   1.16982   0.93260   1.02631   0.95041
   1.20634   0.98938   0.94626   0.91133   1.20756   0.95216   0.96016   0.94628
   1.16142   0.91648   0.97480   0.95739   1.15405   0.98760   0.93351   0.94115
   1.19317   1.00891   0.94517   1.00447   1.18073   0.95052   0.97324   0.94907
   1.18542   0.99267   0.97773   0.95900   1.20532   0.95296   0.97314   0.93181
   1.16329   0.97219   0.92757   0.91039   1.18231   0.99112   0.97163   0.93682
   1.18576   0.97305   0.92207   0.96294   1.51445   1.25351   0.59079   0.86160
   1.18422   0.95141   1.07768   0.98253   1.18925   0.94865   0.97049   0.98441
   1.22578   0.93042   0.96491   1.00016   1.20726   0.99513   1.00793   0.92317
   1.19728   0.89537   0.66561   0.90311   1.16943   0.93888   0.96124   1.03497
   1.22758   0.89300   1.02974   1.00729   1.21149   1.02725   0.88705   0.95023
   1.14734   0.91651   0.86969   1.03930   1.19172   0.86584   0.93898   0.90878
   1.22124   0.90259   0.98778   0.96867   1.16986   1.02314   0.99737   0.95581
   1.14610   0.88702   0.94498   0.85621   1.22678   0.99697   0.95668   0.94703
   1.21967   0.94237   1.04633   0.92399   1.17207   0.94599   0.97649   0.88392
   1.18492   0.92323   0.93146   0.87292   1.16491   0.97463   0.91717   0.91719
   1.16586   0.93078   0.96459   0.92619   1.17387   1.02408   1.03357   0.95650
   1.16434   0.97896   0.97284   1.00126   1.22585   0.88348   1.03801   0.99841
   1.21261   0.96195   0.96785   0.95086   1.16549   0.87489   0.96577   0.98710
   1.19015   0.83701   0.97378   0.93388   1.16413   0.89541   0.90701   0.98478
   1.16483   0.95209   0.95313   0.98214   1.19275   0.97590   0.99697   1.00423
   1.25989   1.04507   1.07068   0.91149   1.26266   0.89610   0.85998   1.04251
   1.17784   1.04310   0.85275   0.97258   1.21746   0.78129   0.90371   0.84781
   1.65743   0.55628   1.06377   0.76531   1.15885   0.80263   0.91949   0.90787
   1.16348   1.02411   1.01252   1.00997   1.19364   0.90736   0.98128   0.97544
   1.14390   0.87502   0.98890   0.90150   1.19195   0.98511   0.97019   0.92907
   1.22827   1.04679   1.00147   0.88921   1.21741   0.93295   1.03341   0.99339
   1.08759   0.87732   0.86218   0.82844   1.09300   0.88565   1.00782   0.87864
   1.19228   0.93085   1.00577   0.97871   1.15802   0.85845   0.91318   0.88913
   1.15425   1.00529   0.95614   0.94368   1.18716   0.95705   0.92512   0.99626
   1.19679   0.94553   0.91263   0.96637   1.18985   0.99223   0.94164   1.02106
   1.40213   0.99476   0.86705   0.90248   1.21930   0.95788   0.93794   0.95906
   1.13209   1.00895   0.91615   0.90275   1.20475   0.99518   0.95713   0.94431
   1.19086   0.95110   1.02577   1.03136   1.18807   0.98850   0.89123   0.95946
   1.19844   1.00411   1.02340   0.97688   1.21567   0.93994   0.99857   0.87574
   1.62686   0.84020   0.44631   1.14140   1.16996   0.92160   0.87465   0.85730
   1.18715   0.95670   0.98503   1.05811   1.15239   0.94414   0.97901   0.95246
   1.21038   0.94421   0.94917   0.92983   1.20000   0.95611   0.99130   1.00027
   1.21137   0.95445   0.92706   0.95834   1.19445   0.91728   0.92874   0.94915
   1.13788   0.92533   0.92420   0.96986   1.19558   0.96217   0.95933   0.93842
   1.18564   1.00174   0.93430   1.01459   1.16404   0.94783   0.92853   0.97220
   1.18807   0.94782   0.99985   1.00263   1.21076   0.92965   0.97906   0.95266
   1.20540   0.97982   0.91382   0.96127   1.16577   0.93664   0.92280   0.98240
   1.19899   0.93986   0.98780   0.99969   1.18349   0.94909   0.95724   0.85751
   1.36664   0.97080   0.99789   0.86464   1.16091   0.97977   0.94637   0.94423
   1.45257   0.86864   0.90464   0.89556   1.24329   0.96775   0.98128   0.87347
   1.12620   0.96942   0.94362   0.88342   1.21085   0.98303   0.95591   0.97693
   1.23882   0.99508   0.95387   1.05820   1.17466   0.84481   0.87304   0.87835
   1.22610   0.99603   1.05893   0.94838   1.18740   1.00590   0.94442   0.90201
   1.17944   1.00190   0.93419   0.92094   1.13697   0.85911   0.89621   0.87077
   1.16712   0.89781   0.98690   0.92073   1.15875   0.94063   0.94658   0.99854
   1.18492   0.94138   1.00921   0.97078   1.26929   0.95675   0.95439   0.97073
   1.18412   1.00267   0.93415   0.97899   1.22209   0.91119   0.92388   0.95268
   1.17193   0.94302   0.91679   0.91014   1.18923   0.98385   0.92113   0.96870
   1.15551   0.98908   0.89252   1.00579   1.22800   1.03582   0.88665   1.00183
   1.21172   0.92732   0.97099   0.97838   1.14946   0.91916   0.90909   1.01062
   1.18841   0.95177   0.83278   0.92256   1.22005   0.96950   0.93287   0.94485
   1.10116   0.95519   0.88582   0.97142   1.20934   0.95741   0.95281   0.95780
   1.22254   0.94681   1.04008   0.99057   1.10802   0.86760   0.86099   0.86874
   1.23634   1.04154   0.94963   0.99516   1.16785   0.92136   0.92622   0.98525
   1.18878   0.95076   0.94087   0.96565   1.16593   0.97223   0.96287   0.94779
   1.17592   0.93183   0.89831   0.92762   1.18913   0.96028   0.98320   1.02090
   1.17748   0.94210   0.97493   0.95551   1.17047   0.94021   0.96512   1.02456
   1.17607   0.91448   0.92430   0.95879   1.20891   0.93686   0.95050   0.95889
   1.14368   0.90624   0.95390   0.98220   1.16075   0.94094   0.99263   0.99481
   1.60610   1.03144   1.33733   1.10342   1.61356   1.38107   0.99896   1.08188
   1.58317   1.26821   0.90035   1.21128   1.61456   1.00822   1.08555   1.37570
   1.60843   1.09256   1.26806   1.10078   1.60864   1.05254   1.01088   1.34135
   1.61060   1.37995   0.97355   1.12010   1.60119   1.06381   1.21082   1.18022
   1.60367   1.38257   0.98570   1.09608   1.63302   1.16935   0.99546   1.40925
   1.53458   0.96595   1.34168   1.10722   1.58521   1.33418   1.15252   0.98287
   1.60394   1.31010   1.15092   1.00976   1.61573   1.13869   1.25782   1.07138
   1.52077   1.21723   1.19285   1.03157   1.62788   0.99688   1.17898   1.23466
   1.63299   1.16547   1.10117   1.22288   1.60759   0.98613   1.36092   1.11567
   1.62037   1.01899   1.17833   1.16584   1.60000   1.06175   1.30373   1.06687
   0.87330   0.87873   0.87860   0.88035   0.88415   0.90397   0.90856   0.87875
   0.87518   0.88059   0.86435   0.82370   0.88411   0.86373   0.87417   0.88434
   0.87296   0.86361   0.86835   0.87912   0.88154   0.86938   0.71140   0.87250
   0.82862   0.87087   0.88070   0.84852   0.87248   0.86436   0.85866   0.86269
   0.86876   0.85607   0.87901   0.88244   0.86612   0.85584   0.87214   0.87178
   0.85547   0.86769   0.88693   0.89114   0.86623   0.87408   0.90885   0.88144
   0.86828   0.88179   0.87910   0.86621   0.88007   0.84717   0.85416   0.85007
   0.84043   0.85387   0.88106   0.85211   0.85004   0.87444   0.88221   0.85797
   0.86477   0.85086   0.88422   0.86976   0.89098   0.86739

          BONDING CONTRIBUTION OF EACH M.O.

  1.7026  1.7103  1.7129  1.7115  1.7191  1.7184  1.7240  1.7035  1.7131  1.7172
  1.7162  1.7160  1.7132  1.7150  1.7065  1.7106  1.6768  1.7090  1.6945  1.6804
  1.6243  1.7253  1.7017  1.7260  1.7212  1.7236  1.7371  1.7404  1.7302  1.7404
  1.7336  1.7460  1.7531  1.7494  1.7660  1.7482  1.7538  1.7470  1.7666  1.7692
  1.7638  1.7602  1.7663  1.7467  1.7370  1.7515  1.7571  1.7659  1.7421  1.7345
  1.7398  1.7316  1.7326  1.7322  1.7383  1.7140  1.7071  1.7254  1.6930  1.6905
  1.7048  1.7104  1.7140  1.6889  1.6889  1.7094  1.6998  1.6344  1.6726  1.7641
  1.7229  1.6756  1.7125  1.7109  1.7655  1.7573  1.6834  1.6994  1.7074  1.7232
  1.6926  1.6884  1.7371  1.7700  1.7834  1.7859  1.7988  1.8164  1.8352  1.7743
  1.8122  1.8455  1.8372  1.8580  1.8625  1.8890  1.8780  1.8867  1.9019  1.9038
  1.9011  1.9185  1.9136  1.9366  1.9266  1.9235  1.9373  1.8855  1.8885  1.8701
  1.9005  1.8755  1.8969  1.9068  1.9091  1.9556  1.8790  1.8881  1.8875  1.8832
  1.9075  1.8176  1.8184  1.9073  1.8954  1.9056  1.8628  1.8764  1.9126  1.9020
  1.8833  1.8943  1.9225  1.8965  1.9223  1.9415  1.9208  1.9252  1.9253  1.8858
  1.9739  1.8520  1.9821  1.9228  1.6857  1.9384  1.9584  2.0129  1.9480  1.9872
  1.9988  2.0199  2.0081  2.0063  1.9882  1.9707  1.9905  1.9793  1.9849  2.0087
  2.0135  2.0043  2.0007  2.0314  2.0391  2.0582  2.0615  2.0404  2.0722  2.0844
  2.1228  2.0398  2.0510  2.0578  2.0862  2.0597  2.0955  2.0779  2.0651  2.0839
  2.0716  2.0673  2.0684  2.0538  2.0947  2.0412  2.1053  2.0426  2.0622  2.0556
  2.0503  2.0817  2.0720  2.0237  2.0598  2.0631  2.0490  2.0888  2.0263  2.0720
  2.0916  2.0333  2.0287  2.0511  2.0290  2.0078  2.0717  2.0289  2.0523  2.0609
  2.0524  2.0724  2.1003  2.0476  2.0388  2.0530  2.0726  2.0619  2.0518  2.0278
  2.0656  2.0513  2.0347  2.0175  2.0216  2.0526  2.0462  2.0308  2.0252  2.0414
  2.0695  2.0355  2.0625  2.0893  2.0797  2.0556  2.0418  2.0375  2.0482  2.0507
  2.0442  2.0354  2.0626  2.0532  2.0685  2.0574  2.0900  2.0203  2.0245  2.0145
  2.0822  2.0172  2.0147  2.0448  1.9206  2.0463  2.0473  2.1073  2.0737  2.0325
  2.0323  2.0166  2.0037  2.0415  2.0190  2.0056  2.0336  2.0312  2.0499  1.9785
  2.0180  1.9859  1.9951  2.0112  2.0155  2.0067  2.0162  2.0204  2.0242  2.0309
  2.0040  1.9948  1.9758  1.9941  2.0024  1.9958  2.0144  2.0124  2.0147  1.9991
  2.0148  2.0356  2.0436  2.0319  2.0515  2.0776  2.0231  2.0125  2.0177  1.9979
  2.0864  2.0400  2.0580  2.0641  2.0846  2.0365  2.0033  2.0037  2.0481  1.8265
  1.9757  2.0344  2.0032  1.3729  1.9520  1.9424  1.4409  1.9748  1.8236  1.9463
  1.7562  1.8799  1.7250  1.9358  1.9162  1.9787  1.7173  1.8329  1.9602  1.9497
  1.9579  1.9548  1.9330  1.6577  1.8681  1.9478  1.8613  1.9694  1.9621  1.9336
  1.9735  1.7373  1.9429  1.9390  1.9098  1.8387  1.8557  1.5843  1.5705  1.7731
  1.8055  0.8621  1.1447  1.8050  1.8859  1.3902  1.4596  0.8155  0.8806  0.8958
  0.9937  0.9043  1.4430  1.2984  1.5084  1.0711  1.3751  1.5414  1.2626  1.7279
  1.9573  1.9114  1.8798  1.9743  1.9132  1.7187  0.9975  1.8193  1.9664  1.9766
  2.0127  2.0208  1.9680  0.7983  0.8329  1.6742  1.6360  1.8364  1.9697  1.9452
  2.0079  1.9323  2.1186  2.0046  1.9592  1.9454  1.9158  1.9921  1.9781  1.9205
  1.9782  1.9597  1.4414  1.7574  1.9856  0.9609  0.8158  1.0943  1.7012 -2.2241
 -1.6173 -1.5087 -2.1035 -1.9066 -1.6918 -2.0632 -2.1324 -2.1040 -2.1405 -2.1421
 -1.9914 -1.9788 -2.0657 -1.9613 -2.2560 -1.9811 -2.0069 -1.9976 -1.9854 -2.0577
 -1.9012 -1.9297 -1.8499 -2.1554 -1.9823 -1.9993 -2.0175 -1.9696 -2.0278 -2.0051
 -2.0095 -2.0188 -2.0033 -1.9806 -1.9645 -2.0237 -2.0078 -1.9879 -2.0158 -2.0184
 -2.0005 -1.9801 -2.0170 -1.9892 -1.9976 -1.9626 -1.9300 -1.9976 -1.9952 -1.9834
 -1.9979 -2.0001 -2.0370 -1.7517 -2.0244 -1.9954 -1.7141 -2.0287 -2.0039 -1.9171
 -1.9999 -2.0330 -2.0336 -2.0327 -2.1364 -2.0116 -2.0130 -2.0303 -2.0471 -2.0182
 -1.9859 -1.9854 -2.0249 -2.0538 -2.1105 -2.0538 -2.0650 -1.6242 -2.0356 -2.0350
 -2.0558 -2.1202 -2.0498 -2.0984 -2.0481 -2.0803 -2.1377 -2.1615 -2.0286 -2.0461
 -1.9768 -2.1269 -2.0660 -2.0326 -2.1394 -2.1775 -2.0502 -2.1286 -2.0369 -2.0612
 -2.0875 -1.9900 -2.0402 -2.0656 -2.0798 -2.0765 -2.0451 -2.0578 -2.0899 -2.0202
 -2.0554 -2.0759 -2.0652 -2.0408 -2.0946 -2.1145 -2.0730 -2.1035 -2.0655 -2.0583
 -2.0525 -2.0472 -2.0593 -2.1046 -2.0852 -2.0721 -2.0890 -2.0622 -2.0166 -1.9088
 -2.0225 -2.0747 -2.0416 -2.0335 -2.0601 -2.0669 -2.0487 -2.0625 -2.0487 -2.0612
 -1.9649 -2.0055 -2.0407 -2.0453 -2.0561 -2.0664 -2.0284 -2.0668 -2.0375 -2.0267
 -2.0463 -2.0529 -2.0635 -2.0506 -2.0528 -2.0954 -2.0579 -2.0871 -2.0480 -2.0279
 -2.0282 -2.0751 -2.0305 -2.0293 -2.0414 -2.0249 -2.0055 -2.0494 -2.0338 -2.0213
 -2.0629 -2.1075 -2.0458 -2.0430 -1.9932 -1.9865 -1.9961 -2.0073 -2.0070 -1.9624
 -1.9713 -1.9823 -1.9978 -2.0312 -2.0347 -2.0444 -2.0263 -2.0464 -2.0449 -2.0504
 -1.9957 -2.0012 -2.0221 -2.0003 -1.9826 -2.0203 -1.9762 -1.9810 -1.9784 -1.9888
 -1.9840 -1.9925 -1.9769 -1.9765 -2.0043 -2.0134 -1.9802 -1.9594 -1.9876 -1.9755
 -1.9561 -1.9240 -1.9737 -1.9707 -1.9408 -1.9474 -1.9385 -1.9377 -1.9657 -1.9449
 -1.9452 -1.9039 -1.9317 -1.9519 -1.9374 -1.9568 -1.9335 -1.9526 -1.9368 -1.9133
 -1.9099 -1.9414 -1.9189 -1.9122 -1.9257 -1.9290 -1.9277 -1.9109 -1.9098 -1.9237
 -1.9163 -1.9167 -1.9143 -1.9148 -1.8952 -1.8871 -1.8954 -1.8991 -1.9065 -1.9200
 -1.8887 -1.8672 -1.9142 -1.9274 -1.9069 -1.9207 -1.9193 -1.9324 -1.9416 -1.9126
 -1.9041 -1.9107 -1.9297 -1.8908 -1.9026 -1.8946 -1.9021 -1.8989 -1.8936 -1.9017
 -1.9166 -1.8939 -1.9153 -1.9221 -1.9057 -1.9097 -1.8853 -1.8830 -1.9030 -1.9088
 -1.9058 -1.8971 -1.8967 -1.8953 -1.8942 -1.9025 -1.9001 -1.8799 -1.9129 -1.9164
 -1.9061 -1.9296 -1.9086 -1.9121 -1.8996 -1.9310 -1.8940 -1.9068 -1.9024 -1.9083
 -1.9212 -1.9114 -1.9032 -1.9069 -1.9109 -1.9128 -1.9126 -1.9337 -1.8910 -1.9309
 -1.8990 -1.9011 -1.9276 -1.8834 -1.8909 -1.8788 -1.8743 -1.8986 -1.8759 -1.8856
 -1.8887 -1.8894 -1.8870 -1.8850 -1.8571 -1.8866 -1.8695 -1.8816 -1.8746 -1.8985
 -1.8998 -1.9063 -1.8863 -1.8699 -1.8491 -1.8796 -1.8463 -1.8457 -1.9156 -1.8729
 -1.8854 -1.8868 -1.8444 -1.8870 -1.8817 -1.9235 -1.8652 -1.8530 -1.8523 -1.8849
 -1.8656 -1.8618 -1.8477 -1.8204 -1.9112 -1.8359 -1.9172 -1.9045 -1.8617 -1.8720
 -1.8143 -1.8821 -1.8312 -1.8183 -1.8174 -1.7980 -1.8405 -1.8811 -1.8464 -1.8328
 -1.7948 -1.8745 -1.8755 -1.8681 -1.8297 -1.8325 -1.8298 -1.8471 -1.8811 -1.8185
 -1.8807 -1.8866 -1.8454 -1.8718 -1.8867 -1.8645 -1.8138 -1.8309


                    BOND ORDERS AND VALENCIES


                  C  1       C  2       C  3       C  4       C  5       C  6
 ------------------------------------------------------------------------------
     C    1   3.930478
     C    2   1.355492   3.905610
     C    3   0.034255   2.347992   3.903353
     C    4   1.394530   0.014113   0.125615   3.780924
     C    5   0.143113   0.032013   1.304387   0.011227   3.935305
     C    6   0.000064   0.006472   0.011464   0.007045   1.014401   3.952082
     C    7   0.014692   0.000951   0.025267   0.000484   0.007899   1.869487
     C    8   0.000007   0.000114   0.000017   0.000008   0.000040   0.000040
     C    9   0.000070   0.000975   0.000549   0.000102   0.001044   0.003443
     C   10   0.000021   0.000143   0.000124   0.000012   0.000360   0.003633
     C   11   0.000007   0.000022   0.000012   0.000004   0.000052   0.000700
     C   12   0.000017   0.000029   0.000052   0.000010   0.000105   0.005052
     C   13   0.001294   0.000394   0.003147   0.000692   0.010322   0.970250
     C   14   0.000081   0.000118   0.000421   0.000096   0.007706   0.007311
     C   15   0.000000   0.000000   0.000001   0.000000   0.000000   0.000015
     C   16   0.000000   0.000000   0.000000   0.000000   0.000002   0.000008
     C   17   0.000001   0.000000   0.000001   0.000001   0.000002   0.000030
     C   18   0.000003   0.000000   0.000004   0.000000   0.000003   0.000112
     C   19   0.000001   0.000000   0.000002   0.000000   0.000005   0.000036
     C   20   0.000006   0.000001   0.000010   0.000000   0.000015   0.000247
     C   21   0.000000   0.000000   0.000000   0.000000   0.000000   0.000000
     C   22   0.000000   0.000000   0.000000   0.000000   0.000000   0.000000
     C   23   0.000257   0.000028   0.000310   0.000036   0.000629   0.012451
     C   24   0.000028   0.000003   0.000031   0.000004   0.000099   0.000758
     C   25   0.000001   0.000023   0.000014   0.000206   0.000043   0.000003
     C   26   0.000000   0.000001   0.000000   0.000003   0.000001   0.000000
     C   27   0.000000   0.000000   0.000000   0.000001   0.000000   0.000000
     C   28   0.000000   0.000001   0.000000   0.000002   0.000001   0.000000
     C   29   0.000000   0.000000   0.000000   0.000000   0.000000   0.000000
     C   30   0.000000   0.000001   0.000001   0.000002   0.000002   0.000000
     C   31   0.000000   0.000000   0.000000   0.000001   0.000000   0.000001
     C   32   0.000000   0.000000   0.000000   0.000000   0.000000   0.000000
     C   33   0.000000   0.000000   0.000000   0.000001   0.000000   0.000000
     C   34   0.000000   0.000000   0.000000   0.000000   0.000000   0.000000
     C   35   0.000000   0.000000   0.000000   0.000001   0.000000   0.000000
     C   36   0.000000   0.000000   0.000000   0.000001   0.000000   0.000000
     C   37   0.000002   0.000001   0.000002   0.000047   0.000001   0.000000
     C   38   0.000002   0.000001   0.000001   0.000013   0.000005   0.000001
     C   39   0.000004   0.000001   0.000007   0.000002   0.000010   0.000550
     C   40   0.000000   0.000000   0.000000   0.000000   0.000000   0.000012
     C   41   0.000003   0.000000   0.000000   0.000002   0.000000   0.000006
     C   42   0.000000   0.000000   0.000000   0.000000   0.000000   0.000011


                  C  1       C  2       C  3       C  4       C  5       C  6
 ------------------------------------------------------------------------------
     C   43   0.000001   0.000000   0.000000   0.000003   0.000000   0.000000
     C   44   0.000026   0.000003   0.000011   0.000104   0.000002   0.000000
     C   45   0.000014   0.000004   0.000008   0.000053   0.000002   0.000000
     C   46   0.002525   0.002758   0.002935   0.072353   0.001568   0.000086
     C   47   0.000198   0.000167   0.000183   0.003771   0.000104   0.000005
     C   48   0.000051   0.000044   0.000051   0.000970   0.000025   0.000001
     C   49   0.000125   0.000072   0.000092   0.001724   0.000039   0.000002
     C   50   0.000008   0.000002   0.000005   0.000084   0.000003   0.000000
     C   51   0.000170   0.000043   0.000070   0.000592   0.000025   0.000001
     C   52   0.001031   0.000081   0.000277   0.006080   0.000091   0.000002
     C   53   0.000000   0.000000   0.000000   0.000000   0.000000   0.000000
     C   54   0.000000   0.000000   0.000000   0.000000   0.000000   0.000000
     C   55   0.000003   0.000000   0.000001   0.000002   0.000000   0.000000
     C   56   0.000000   0.000000   0.000000   0.000000   0.000000   0.000000
     C   57   0.000000   0.000000   0.000000   0.000001   0.000000   0.000000
     C   58   0.000011   0.000001   0.000004   0.000039   0.000001   0.000000
     C   59   0.000015   0.000005   0.000006   0.000075   0.000003   0.000000
     C   60   0.000000   0.000000   0.000000   0.000001   0.000000   0.000000
     C   61   0.000000   0.000000   0.000000   0.000000   0.000000   0.000000
     C   62   0.000000   0.000000   0.000000   0.000002   0.000000   0.000000
     C   63   0.000000   0.000000   0.000000   0.000000   0.000000   0.000000
     C   64   0.000000   0.000000   0.000000   0.000000   0.000000   0.000000
     C   65   0.000003   0.000001   0.000001   0.000015   0.000001   0.000000
     C   66   0.000000   0.000000   0.000000   0.000001   0.000000   0.000000
     C   67   0.000000   0.000000   0.000000   0.000000   0.000000   0.000000
     C   68   0.000000   0.000000   0.000000   0.000000   0.000000   0.000000
     C   69   0.000000   0.000000   0.000000   0.000000   0.000000   0.000000
     C   70   0.000000   0.000000   0.000000   0.000000   0.000000   0.000000
     C   71   0.000000   0.000000   0.000000   0.000000   0.000000   0.000000
     C   72   0.000000   0.000000   0.000000   0.000000   0.000000   0.000000
     C   73   0.000000   0.000000   0.000000   0.000000   0.000000   0.000000
     C   74   0.000000   0.000000   0.000000   0.000000   0.000000   0.000000
     C   75   0.000000   0.000000   0.000000   0.000000   0.000000   0.000000
     C   76   0.000000   0.000000   0.000000   0.000000   0.000000   0.000000
     C   77   0.000000   0.000000   0.000000   0.000000   0.000000   0.000000
     C   78   0.000000   0.000000   0.000000   0.000000   0.000000   0.000000
     C   79   0.000000   0.000000   0.000000   0.000000   0.000000   0.000000
     C   80   0.000000   0.000000   0.000000   0.000000   0.000000   0.000000
     C   81   0.000000   0.000000   0.000000   0.000000   0.000000   0.000000
     C   82   0.000000   0.000000   0.000000   0.000000   0.000000   0.000000
     C   83   0.000000   0.000000   0.000000   0.000000   0.000000   0.000000
     C   84   0.000000   0.000000   0.000000   0.000000   0.000000   0.000000
     C   85   0.000000   0.000000   0.000000   0.000000   0.000000   0.000000
     C   86   0.000000   0.000000   0.000000   0.000000   0.000000   0.000000
     C   87   0.000000   0.000000   0.000000   0.000000   0.000000   0.000000
     C   88   0.000001   0.000000   0.000000   0.000000   0.000000   0.000000
     C   89   0.000018   0.000001   0.000001   0.000001   0.000000   0.000000


                  C  1       C  2       C  3       C  4       C  5       C  6
 ------------------------------------------------------------------------------
     C   90   0.000000   0.000000   0.000000   0.000000   0.000000   0.000000
     C   91   0.000000   0.000000   0.000000   0.000000   0.000000   0.000000
     C   92   0.000000   0.000000   0.000000   0.000000   0.000000   0.000000
     C   93   0.000000   0.000000   0.000000   0.000000   0.000000   0.000000
     C   94   0.000000   0.000000   0.000000   0.000000   0.000000   0.000000
     C   95   0.000000   0.000000   0.000000   0.000000   0.000000   0.000000
     C   96   0.000001   0.000000   0.000000   0.000000   0.000000   0.000000
     C   97   0.000000   0.000000   0.000000   0.000000   0.000000   0.000000
     C   98   0.000001   0.000000   0.000000   0.000000   0.000000   0.000000
     C   99   0.000000   0.000000   0.000000   0.000000   0.000000   0.000000
     C  100   0.000000   0.000000   0.000000   0.000000   0.000000   0.000000
     C  101   0.000000   0.000000   0.000000   0.000000   0.000000   0.000000
     C  102   0.000000   0.000000   0.000000   0.000000   0.000000   0.000000
     C  103   0.000000   0.000000   0.000000   0.000000   0.000000   0.000000
     C  104   0.000000   0.000000   0.000000   0.000000   0.000000   0.000000
     C  105   0.000000   0.000000   0.000000   0.000000   0.000000   0.000000
     C  106   0.000000   0.000000   0.000000   0.000000   0.000000   0.000000
     C  107   0.000000   0.000000   0.000000   0.000000   0.000000   0.000000
     C  108   0.000000   0.000000   0.000000   0.000000   0.000000   0.000000
     C  109   0.000000   0.000000   0.000000   0.000000   0.000000   0.000000
     C  110   0.000000   0.000000   0.000000   0.000000   0.000000   0.000000
     C  111   0.000000   0.000000   0.000000   0.000000   0.000000   0.000000
     C  112   0.000000   0.000000   0.000000   0.000000   0.000000   0.000000
     C  113   0.000000   0.000000   0.000000   0.000000   0.000000   0.000000
     C  114   0.000000   0.000000   0.000000   0.000000   0.000000   0.000000
     C  115   0.000000   0.000000   0.000000   0.000000   0.000000   0.000000
     C  116   0.000000   0.000000   0.000000   0.000000   0.000000   0.000000
     C  117   0.000000   0.000000   0.000000   0.000000   0.000000   0.000000
     C  118   0.000000   0.000000   0.000000   0.000000   0.000000   0.000000
     C  119   0.000000   0.000000   0.000000   0.000000   0.000000   0.000000
     C  120   0.000000   0.000000   0.000000   0.000000   0.000000   0.000000
     C  121   0.000000   0.000000   0.000000   0.000000   0.000000   0.000000
     C  122   0.000000   0.000000   0.000000   0.000000   0.000000   0.000000
     C  123   0.000000   0.000000   0.000000   0.000000   0.000000   0.000000
     C  124   0.000000   0.000000   0.000000   0.000000   0.000000   0.000000
     C  125   0.000000   0.000000   0.000000   0.000000   0.000000   0.000000
     C  126   0.000000   0.000000   0.000000   0.000000   0.000000   0.000000
     C  127   0.000000   0.000000   0.000000   0.000000   0.000000   0.000000
     C  128   0.000000   0.000000   0.000000   0.000000   0.000000   0.000000
     C  129   0.000000   0.000000   0.000000   0.000000   0.000000   0.000000
     C  130   0.000000   0.000000   0.000000   0.000000   0.000000   0.000000
     C  131   0.000000   0.000000   0.000000   0.000000   0.000000   0.000000
     C  132   0.000000   0.000000   0.000000   0.000000   0.000000   0.000000
     C  133   0.000000   0.000000   0.000000   0.000000   0.000000   0.000000
     C  134   0.000000   0.000000   0.000000   0.000000   0.000000   0.000000
     C  135   0.010990   0.000207   0.000144   0.000362   0.000093   0.000006
     C  136   0.000129   0.000005   0.000003   0.000008   0.000002   0.000000


                  C  1       C  2       C  3       C  4       C  5       C  6
 ------------------------------------------------------------------------------
     C  137   0.000283   0.000010   0.000006   0.000018   0.000006   0.000000
     C  138   0.000193   0.000007   0.000005   0.000010   0.000002   0.000000
     C  139   0.000008   0.000000   0.000000   0.000000   0.000000   0.000000
     C  140   0.000002   0.000000   0.000000   0.000000   0.000000   0.000000
     C  141   0.000000   0.000000   0.000000   0.000000   0.000000   0.000000
     C  142   0.000000   0.000000   0.000000   0.000000   0.000000   0.000000
     C  143   0.000000   0.000000   0.000000   0.000000   0.000000   0.000000
     C  144   0.000000   0.000000   0.000000   0.000000   0.000001   0.000004
     C  145   0.000000   0.000000   0.000000   0.000000   0.000000   0.000000
     C  146   0.000000   0.000000   0.000000   0.000000   0.000000   0.000001
     C  147   0.000000   0.000000   0.000000   0.000000   0.000001   0.000009
     C  148   0.000000   0.000000   0.000000   0.000000   0.000001   0.000006
     C  149   0.000000   0.000000   0.000001   0.000000   0.000001   0.000012
     C  150   0.000001   0.000000   0.000001   0.000000   0.000002   0.000033
     C  151   0.000000   0.000000   0.000000   0.000000   0.000001   0.000009
     C  152   0.000000   0.000000   0.000000   0.000000   0.000000   0.000001
     C  153   0.000000   0.000000   0.000000   0.000000   0.000000   0.000001
     C  154   0.000004   0.000001   0.000004   0.000001   0.000016   0.000137
     C  155   0.000008   0.000001   0.000008   0.000002   0.000037   0.000277
     C  156   0.000000   0.000000   0.000000   0.000000   0.000000   0.000000
     C  157   0.000000   0.000000   0.000000   0.000000   0.000000   0.000000
     C  158   0.000000   0.000000   0.000000   0.000000   0.000000   0.000000
     C  159   0.000000   0.000000   0.000000   0.000000   0.000000   0.000000
     C  160   0.000000   0.000000   0.000000   0.000000   0.000000   0.000000
     C  161   0.000000   0.000000   0.000000   0.000000   0.000000   0.000000
     C  162   0.000000   0.000000   0.000000   0.000000   0.000000   0.000000
     N  163   0.017713   0.132102   0.030437   1.439925   1.392233   0.012926
     N  164   0.000005   0.000049   0.000008   0.000004   0.000019   0.000548
     N  165   0.000000   0.000001   0.000001   0.000003   0.000002   0.000000
     N  166   0.000000   0.000000   0.000000   0.000000   0.000000   0.000000
     N  167   0.000001   0.000000   0.000000   0.000002   0.000000   0.000008
     N  168   0.000048   0.000039   0.000045   0.000545   0.000018   0.000001
     N  169   0.000000   0.000000   0.000000   0.000000   0.000000   0.000000
     N  170   0.000000   0.000000   0.000000   0.000001   0.000000   0.000000
     N  171   0.000000   0.000000   0.000000   0.000000   0.000000   0.000000
     N  172   0.000000   0.000000   0.000000   0.000000   0.000000   0.000000
     N  173   0.000001   0.000000   0.000000   0.000000   0.000000   0.000000
     N  174   0.000000   0.000000   0.000000   0.000000   0.000000   0.000000
     N  175   0.000000   0.000000   0.000000   0.000000   0.000000   0.000000
     N  176   0.000000   0.000000   0.000000   0.000000   0.000000   0.000000
     N  177   0.000000   0.000000   0.000000   0.000000   0.000000   0.000000
     N  178   0.000000   0.000000   0.000000   0.000000   0.000000   0.000000
     N  179   0.000138   0.000005   0.000004   0.000008   0.000002   0.000000
     N  180   0.000000   0.000000   0.000000   0.000000   0.000000   0.000000
     N  181   0.000000   0.000000   0.000000   0.000000   0.000000   0.000003
     N  182   0.000000   0.000000   0.000000   0.000000   0.000000   0.000000
     H  183   0.000000   0.000000   0.000001   0.000000   0.000001   0.000047


                  C  1       C  2       C  3       C  4       C  5       C  6
 ------------------------------------------------------------------------------
     H  184   0.945211   0.006536   0.009045   0.006282   0.000175   0.000277
     H  185   0.000008   0.000009   0.001730   0.000002   0.000308   0.001984
     H  186   0.000000   0.000006   0.000002   0.000001   0.000006   0.000020
     H  187   0.000000   0.000001   0.000000   0.000000   0.000001   0.000007
     H  188   0.000012   0.000010   0.000107   0.000004   0.000138   0.002997
     H  189   0.000291   0.000022   0.000470   0.000002   0.000457   0.011517
     H  190   0.000000   0.000001   0.000000   0.000000   0.000003   0.000006
     H  191   0.000000   0.000000   0.000000   0.000000   0.000000   0.000001
     H  192   0.000000   0.000000   0.000000   0.000000   0.000000   0.000000
     H  193   0.000000   0.000000   0.000000   0.000000   0.000001   0.000005
     H  194   0.000002   0.000007   0.000006   0.000054   0.000006   0.000004
     H  195   0.000000   0.000000   0.000000   0.000000   0.000000   0.000000
     H  196   0.000000   0.000000   0.000000   0.000000   0.000000   0.000000
     H  197   0.000000   0.000000   0.000000   0.000000   0.000000   0.000000
     H  198   0.000000   0.000000   0.000000   0.000000   0.000000   0.000000
     H  199   0.000000   0.000000   0.000000   0.000000   0.000000   0.000000
     H  200   0.000001   0.000000   0.000000   0.000004   0.000001   0.000000
     H  201   0.000000   0.000000   0.000000   0.000000   0.000000   0.000001
     H  202   0.000000   0.000000   0.000000   0.000000   0.000000   0.000005
     H  203   0.000000   0.000000   0.000000   0.000000   0.000000   0.000002
     H  204   0.000000   0.000000   0.000000   0.000000   0.000000   0.000000
     H  205   0.005227   0.004435   0.003894   0.689277   0.005747   0.000174
     H  206   0.000006   0.000003   0.000004   0.000304   0.000002   0.000000
     H  207   0.000484   0.000002   0.000031   0.003763   0.000023   0.000000
     H  208   0.000001   0.000001   0.000001   0.000010   0.000000   0.000000
     H  209   0.000006   0.000006   0.000007   0.000127   0.000004   0.000000
     H  210   0.000000   0.000000   0.000000   0.000000   0.000000   0.000000
     H  211   0.000000   0.000000   0.000000   0.000000   0.000000   0.000000
     H  212   0.000000   0.000000   0.000000   0.000000   0.000000   0.000000
     H  213   0.000000   0.000000   0.000000   0.000000   0.000000   0.000000
     H  214   0.000036   0.000019   0.000044   0.000025   0.000630   0.007347
     H  215   0.000000   0.000000   0.000000   0.000000   0.000000   0.000000
     H  216   0.000000   0.000000   0.000000   0.000000   0.000000   0.000000
     H  217   0.000000   0.000000   0.000000   0.000000   0.000000   0.000000
     H  218   0.000000   0.000000   0.000000   0.000000   0.000000   0.000000
     H  219   0.000000   0.000000   0.000000   0.000000   0.000000   0.000000
     H  220   0.000000   0.000000   0.000000   0.000000   0.000000   0.000000
     H  221   0.000000   0.000000   0.000000   0.000000   0.000000   0.000000
     H  222   0.000000   0.000001   0.000000   0.000000   0.000000   0.000000
     H  223   0.000000   0.000000   0.000000   0.000000   0.000000   0.000000
     H  224   0.000000   0.000000   0.000000   0.000000   0.000000   0.000000
     H  225   0.000000   0.000000   0.000000   0.000000   0.000000   0.000000
     H  226   0.000000   0.000000   0.000000   0.000000   0.000000   0.000000
     H  227   0.000000   0.000000   0.000000   0.000000   0.000000   0.000000
     H  228   0.000000   0.000000   0.000000   0.000000   0.000000   0.000000
     H  229   0.000000   0.000000   0.000000   0.000000   0.000000   0.000000
     H  230   0.000000   0.000000   0.000000   0.000000   0.000000   0.000000


                  C  1       C  2       C  3       C  4       C  5       C  6
 ------------------------------------------------------------------------------
     H  231   0.000000   0.000000   0.000000   0.000000   0.000000   0.000000
     H  232   0.000000   0.000000   0.000000   0.000000   0.000000   0.000000
     H  233   0.000000   0.000000   0.000000   0.000000   0.000000   0.000000
     H  234   0.000000   0.000000   0.000000   0.000000   0.000000   0.000000
     H  235   0.000000   0.000000   0.000000   0.000000   0.000000   0.000000
     H  236   0.000000   0.000000   0.000000   0.000000   0.000000   0.000000
     H  237   0.000000   0.000000   0.000000   0.000000   0.000000   0.000000
     H  238   0.000000   0.000000   0.000000   0.000000   0.000000   0.000000
     H  239   0.000000   0.000000   0.000000   0.000000   0.000000   0.000000
     H  240   0.000000   0.000000   0.000000   0.000000   0.000000   0.000000
     H  241   0.000000   0.000000   0.000000   0.000000   0.000000   0.000000
     H  242   0.000001   0.000000   0.000000   0.000000   0.000000   0.000000
     H  243   0.001497   0.000043   0.000005   0.000047   0.000008   0.000000
     H  244   0.000009   0.000004   0.000000   0.000001   0.000000   0.000000
     H  245   0.000000   0.000000   0.000000   0.000000   0.000000   0.000000
     H  246   0.000000   0.000000   0.000000   0.000000   0.000000   0.000000
     H  247   0.000000   0.000000   0.000000   0.000000   0.000000   0.000000
     H  248   0.000000   0.000000   0.000000   0.000000   0.000000   0.000000
     H  249   0.000000   0.000000   0.000000   0.000000   0.000000   0.000000
     H  250   0.000000   0.000000   0.000000   0.000000   0.000000   0.000000
     H  251   0.000000   0.000000   0.000000   0.000000   0.000000   0.000000
     H  252   0.000000   0.000000   0.000000   0.000000   0.000000   0.000000


                  C  7       C  8       C  9       C 10       C 11       C 12
 ------------------------------------------------------------------------------
     C    7   3.937530
     C    8   0.000021   3.956002
     C    9   0.001123   1.427668   3.952154
     C   10   0.011725   0.004419   1.407984   3.960399
     C   11   0.000137   1.407453   0.004952   0.120797   3.944868
     C   12   0.000505   0.118850   0.006044   1.378016   0.004057   3.942255
     C   13   0.007401   0.004736   0.006690   0.988299   0.000208   0.007385
     C   14   0.987081   0.000074   0.009271   0.004303   0.004120   0.008634
     C   15   0.000006   0.000000   0.000001   0.000002   0.000000   0.000001
     C   16   0.000014   0.000000   0.000000   0.000007   0.000000   0.000001
     C   17   0.000018   0.000000   0.000000   0.000001   0.000000   0.000000
     C   18   0.000146   0.000001   0.000005   0.000020   0.000003   0.000005
     C   19   0.000198   0.000000   0.000003   0.000017   0.000001   0.000003
     C   20   0.001820   0.000001   0.000015   0.000021   0.000005   0.000013
     C   21   0.000001   0.000000   0.000000   0.000000   0.000000   0.000000
     C   22   0.000000   0.000000   0.000000   0.000000   0.000000   0.000000
     C   23   0.003994   0.000020   0.000206   0.000598   0.000106   0.000219
     C   24   0.006785   0.000007   0.000382   0.000423   0.000221   0.000391
     C   25   0.000099   0.000000   0.000000   0.000000   0.000000   0.000000
     C   26   0.000004   0.000000   0.000000   0.000000   0.000000   0.000000
     C   27   0.000002   0.000000   0.000000   0.000000   0.000000   0.000000
     C   28   0.000016   0.000000   0.000000   0.000000   0.000000   0.000000
     C   29   0.000001   0.000000   0.000000   0.000000   0.000000   0.000000
     C   30   0.000000   0.000000   0.000000   0.000000   0.000000   0.000000
     C   31   0.000001   0.000000   0.000000   0.000000   0.000000   0.000000
     C   32   0.000000   0.000000   0.000000   0.000000   0.000000   0.000000
     C   33   0.000000   0.000000   0.000000   0.000000   0.000000   0.000000
     C   34   0.000000   0.000000   0.000000   0.000000   0.000000   0.000000
     C   35   0.000000   0.000000   0.000000   0.000000   0.000000   0.000000
     C   36   0.000000   0.000000   0.000000   0.000000   0.000000   0.000000
     C   37   0.000000   0.000000   0.000000   0.000000   0.000000   0.000000
     C   38   0.000001   0.000000   0.000000   0.000000   0.000000   0.000000
     C   39   0.011125   0.000000   0.000001   0.000035   0.000000   0.000003
     C   40   0.000132   0.000000   0.000006   0.000001   0.000000   0.000000
     C   41   0.000084   0.000000   0.000000   0.000000   0.000000   0.000000
     C   42   0.000130   0.000000   0.000000   0.000001   0.000000   0.000000
     C   43   0.000005   0.000000   0.000000   0.000000   0.000000   0.000000
     C   44   0.000002   0.000000   0.000000   0.000000   0.000000   0.000000
     C   45   0.000000   0.000000   0.000000   0.000000   0.000000   0.000000
     C   46   0.000017   0.000001   0.000006   0.000001   0.000000   0.000000
     C   47   0.000002   0.000000   0.000000   0.000000   0.000000   0.000000
     C   48   0.000000   0.000000   0.000000   0.000000   0.000000   0.000000
     C   49   0.000001   0.000000   0.000000   0.000000   0.000000   0.000000
     C   50   0.000000   0.000000   0.000000   0.000000   0.000000   0.000000
     C   51   0.000002   0.000000   0.000000   0.000000   0.000000   0.000000
     C   52   0.000001   0.000000   0.000000   0.000000   0.000000   0.000000


                  C  7       C  8       C  9       C 10       C 11       C 12
 ------------------------------------------------------------------------------
     C   53   0.000000   0.000000   0.000000   0.000000   0.000000   0.000000
     C   54   0.000000   0.000000   0.000000   0.000000   0.000000   0.000000
     C   55   0.000000   0.000000   0.000000   0.000000   0.000000   0.000000
     C   56   0.000000   0.000000   0.000000   0.000000   0.000000   0.000000
     C   57   0.000000   0.000000   0.000000   0.000000   0.000000   0.000000
     C   58   0.000000   0.000000   0.000000   0.000000   0.000000   0.000000
     C   59   0.000000   0.000000   0.000000   0.000000   0.000000   0.000000
     C   60   0.000000   0.000000   0.000000   0.000000   0.000000   0.000000
     C   61   0.000000   0.000000   0.000000   0.000000   0.000000   0.000000
     C   62   0.000000   0.000000   0.000000   0.000000   0.000000   0.000000
     C   63   0.000000   0.000000   0.000000   0.000000   0.000000   0.000000
     C   64   0.000000   0.000000   0.000000   0.000000   0.000000   0.000000
     C   65   0.000000   0.000000   0.000000   0.000000   0.000000   0.000000
     C   66   0.000000   0.000000   0.000000   0.000000   0.000000   0.000000
     C   67   0.000000   0.000000   0.000000   0.000000   0.000000   0.000000
     C   68   0.000000   0.000010   0.000002   0.000001   0.000244   0.000006
     C   69   0.000000   0.000004   0.000001   0.000000   0.000121   0.000003
     C   70   0.000000   0.000000   0.000000   0.000000   0.000004   0.000000
     C   71   0.000000   0.000293   0.000055   0.000013   0.012043   0.000194
     C   72   0.000000   0.000003   0.000001   0.000000   0.000156   0.000003
     C   73   0.000000   0.000000   0.000000   0.000000   0.000005   0.000000
     C   74   0.000000   0.000000   0.000000   0.000000   0.000009   0.000000
     C   75   0.000000   0.000000   0.000000   0.000000   0.000000   0.000003
     C   76   0.000000   0.000000   0.000000   0.000000   0.000000   0.000002
     C   77   0.000000   0.000000   0.000000   0.000000   0.000000   0.000000
     C   78   0.000000   0.000000   0.000000   0.000000   0.000000   0.000000
     C   79   0.000000   0.000000   0.000000   0.000000   0.000000   0.000000
     C   80   0.000000   0.000000   0.000000   0.000000   0.000000   0.000000
     C   81   0.000000   0.000000   0.000000   0.000000   0.000000   0.000000
     C   82   0.000000   0.000000   0.000000   0.000000   0.000000   0.000000
     C   83   0.000000   0.000000   0.000000   0.000000   0.000000   0.000000
     C   84   0.000000   0.000000   0.000000   0.000000   0.000000   0.000000
     C   85   0.000000   0.000000   0.000000   0.000000   0.000000   0.000000
     C   86   0.000000   0.000000   0.000000   0.000000   0.000000   0.000000
     C   87   0.000000   0.000000   0.000000   0.000000   0.000000   0.000000
     C   88   0.000000   0.000000   0.000000   0.000000   0.000000   0.000000
     C   89   0.000000   0.000000   0.000000   0.000000   0.000000   0.000000
     C   90   0.000002   0.000000   0.000000   0.000000   0.000000   0.000000
     C   91   0.000001   0.000000   0.000000   0.000000   0.000000   0.000000
     C   92   0.000000   0.000000   0.000000   0.000000   0.000000   0.000000
     C   93   0.000000   0.000000   0.000000   0.000000   0.000000   0.000000
     C   94   0.000000   0.000000   0.000000   0.000000   0.000000   0.000000
     C   95   0.000000   0.000000   0.000000   0.000000   0.000000   0.000000
     C   96   0.000000   0.000000   0.000000   0.000000   0.000000   0.000000
     C   97   0.000000   0.000000   0.000000   0.000000   0.000000   0.000000
     C   98   0.000000   0.000000   0.000000   0.000000   0.000000   0.000000
     C   99   0.000000   0.000000   0.000000   0.000000   0.000000   0.000000


                  C  7       C  8       C  9       C 10       C 11       C 12
 ------------------------------------------------------------------------------
     C  100   0.000000   0.000000   0.000000   0.000000   0.000000   0.000000
     C  101   0.000000   0.000000   0.000000   0.000000   0.000000   0.000000
     C  102   0.000000   0.000000   0.000000   0.000000   0.000000   0.000000
     C  103   0.000000   0.000000   0.000000   0.000000   0.000000   0.000000
     C  104   0.000000   0.000000   0.000000   0.000000   0.000000   0.000000
     C  105   0.000000   0.000000   0.000000   0.000000   0.000000   0.000000
     C  106   0.000000   0.000000   0.000000   0.000000   0.000000   0.000000
     C  107   0.000000   0.000000   0.000000   0.000000   0.000000   0.000000
     C  108   0.000000   0.000000   0.000000   0.000000   0.000000   0.000000
     C  109   0.000001   0.000000   0.000000   0.000000   0.000000   0.000000
     C  110   0.000000   0.000000   0.000000   0.000000   0.000000   0.000000
     C  111   0.000000   0.000000   0.000000   0.000000   0.000000   0.000000
     C  112   0.000000   0.000000   0.000000   0.000000   0.000000   0.000000
     C  113   0.000000   0.000000   0.000000   0.000000   0.000000   0.000000
     C  114   0.000000   0.000000   0.000000   0.000000   0.000000   0.000000
     C  115   0.000000   0.000000   0.000000   0.000000   0.000000   0.000000
     C  116   0.000000   0.000000   0.000000   0.000000   0.000000   0.000000
     C  117   0.000000   0.000000   0.000000   0.000000   0.000000   0.000000
     C  118   0.000000   0.000000   0.000000   0.000000   0.000000   0.000000
     C  119   0.000000   0.000000   0.000000   0.000000   0.000000   0.000000
     C  120   0.000000   0.000000   0.000000   0.000000   0.000000   0.000000
     C  121   0.000000   0.000000   0.000000   0.000000   0.000000   0.000000
     C  122   0.000000   0.000000   0.000000   0.000000   0.000000   0.000000
     C  123   0.000000   0.000000   0.000000   0.000000   0.000000   0.000000
     C  124   0.000000   0.000000   0.000000   0.000000   0.000000   0.000000
     C  125   0.000000   0.000000   0.000000   0.000000   0.000000   0.000000
     C  126   0.000000   0.000000   0.000000   0.000000   0.000000   0.000000
     C  127   0.000000   0.000000   0.000000   0.000000   0.000000   0.000000
     C  128   0.000000   0.000000   0.000000   0.000000   0.000000   0.000000
     C  129   0.000000   0.000000   0.000000   0.000000   0.000000   0.000000
     C  130   0.000000   0.000000   0.000000   0.000000   0.000000   0.000000
     C  131   0.000000   0.000000   0.000000   0.000000   0.000000   0.000000
     C  132   0.000000   0.000000   0.000000   0.000000   0.000000   0.000000
     C  133   0.000000   0.000000   0.000000   0.000000   0.000000   0.000000
     C  134   0.000000   0.000000   0.000000   0.000000   0.000000   0.000000
     C  135   0.000010   0.000000   0.000000   0.000000   0.000000   0.000000
     C  136   0.000000   0.000000   0.000000   0.000000   0.000000   0.000000
     C  137   0.000001   0.000000   0.000000   0.000000   0.000000   0.000000
     C  138   0.000000   0.000000   0.000000   0.000000   0.000000   0.000000
     C  139   0.000000   0.000000   0.000000   0.000000   0.000000   0.000000
     C  140   0.000000   0.000000   0.000000   0.000000   0.000000   0.000000
     C  141   0.000000   0.000000   0.000000   0.000000   0.000000   0.000000
     C  142   0.000001   0.000000   0.000000   0.000000   0.000000   0.000000
     C  143   0.000001   0.000000   0.000000   0.000000   0.000000   0.000000
     C  144   0.000010   0.000000   0.000000   0.000000   0.000000   0.000000
     C  145   0.000001   0.000000   0.000000   0.000000   0.000000   0.000000
     C  146   0.000002   0.000000   0.000000   0.000000   0.000000   0.000000


                  C  7       C  8       C  9       C 10       C 11       C 12
 ------------------------------------------------------------------------------
     C  147   0.000021   0.000000   0.000001   0.000001   0.000000   0.000001
     C  148   0.000053   0.000000   0.000007   0.000007   0.000005   0.000007
     C  149   0.000047   0.000000   0.000006   0.000006   0.000004   0.000007
     C  150   0.000049   0.000000   0.000006   0.000007   0.000003   0.000005
     C  151   0.000042   0.000000   0.000008   0.000007   0.000005   0.000012
     C  152   0.000000   0.000000   0.000000   0.000000   0.000000   0.000000
     C  153   0.000002   0.000005   0.000003   0.000001   0.000002   0.000000
     C  154   0.000531   0.000001   0.000056   0.000057   0.000035   0.000052
     C  155   0.000929   0.000001   0.000034   0.000039   0.000022   0.000040
     C  156   0.000000   0.000000   0.000000   0.000000   0.000000   0.000000
     C  157   0.000000   0.000000   0.000000   0.000000   0.000000   0.000000
     C  158   0.000000   0.000000   0.000000   0.000000   0.000000   0.000000
     C  159   0.000000   0.000000   0.000000   0.000000   0.000000   0.000000
     C  160   0.000000   0.000000   0.000000   0.000000   0.000000   0.000000
     C  161   0.000000   0.000000   0.000000   0.000000   0.000000   0.000000
     C  162   0.000000   0.000000   0.000000   0.000000   0.000000   0.000000
     N  163   0.027950   0.000010   0.000132   0.000030   0.000015   0.000060
     N  164   0.000148   0.014310   0.105410   0.015186   1.427496   1.445254
     N  165   0.000005   0.000000   0.000000   0.000000   0.000000   0.000000
     N  166   0.000000   0.000000   0.000000   0.000000   0.000000   0.000000
     N  167   0.000093   0.000000   0.000000   0.000000   0.000000   0.000000
     N  168   0.000000   0.000000   0.000000   0.000000   0.000000   0.000000
     N  169   0.000000   0.000000   0.000000   0.000000   0.000000   0.000000
     N  170   0.000000   0.000000   0.000000   0.000000   0.000000   0.000000
     N  171   0.000000   0.000009   0.000002   0.000000   0.000225   0.000005
     N  172   0.000000   0.000000   0.000000   0.000000   0.000000   0.000000
     N  173   0.000000   0.000000   0.000000   0.000000   0.000000   0.000000
     N  174   0.000000   0.000000   0.000000   0.000000   0.000000   0.000000
     N  175   0.000000   0.000000   0.000000   0.000000   0.000000   0.000000
     N  176   0.000000   0.000000   0.000000   0.000000   0.000000   0.000000
     N  177   0.000000   0.000000   0.000000   0.000000   0.000000   0.000000
     N  178   0.000000   0.000000   0.000000   0.000000   0.000000   0.000000
     N  179   0.000000   0.000000   0.000000   0.000000   0.000000   0.000000
     N  180   0.000000   0.000000   0.000000   0.000000   0.000000   0.000000
     N  181   0.000022   0.000000   0.000005   0.000004   0.000003   0.000004
     N  182   0.000000   0.000000   0.000000   0.000000   0.000000   0.000000
     H  183   0.001305   0.000000   0.000000   0.000002   0.000000   0.000000
     H  184   0.000006   0.000001   0.000006   0.000001   0.000000   0.000001
     H  185   0.000144   0.005113   0.957657   0.005096   0.004898   0.004416
     H  186   0.000017   0.963222   0.004687   0.004971   0.004988   0.000086
     H  187   0.000001   0.009148   0.004580   0.000058   0.941741   0.008496
     H  188   0.010837   0.000286   0.004550   0.003055   0.000716   0.001881
     H  189   0.002865   0.000012   0.000309   0.000869   0.000013   0.000082
     H  190   0.000022   0.000075   0.004050   0.009429   0.008532   0.952137
     H  191   0.000001   0.000000   0.000000   0.000000   0.000000   0.000000
     H  192   0.000000   0.000000   0.000000   0.000000   0.000000   0.000000
     H  193   0.000001   0.000000   0.000000   0.000000   0.000000   0.000000


                  C  7       C  8       C  9       C 10       C 11       C 12
 ------------------------------------------------------------------------------
     H  194   0.000010   0.000000   0.000000   0.000000   0.000000   0.000000
     H  195   0.000000   0.000000   0.000000   0.000000   0.000000   0.000000
     H  196   0.000000   0.000000   0.000000   0.000000   0.000000   0.000000
     H  197   0.000000   0.000000   0.000000   0.000000   0.000000   0.000000
     H  198   0.000000   0.000000   0.000000   0.000000   0.000000   0.000000
     H  199   0.000000   0.000000   0.000000   0.000000   0.000000   0.000000
     H  200   0.000000   0.000000   0.000000   0.000000   0.000000   0.000000
     H  201   0.000009   0.000000   0.000000   0.000000   0.000000   0.000000
     H  202   0.000045   0.000000   0.000000   0.000000   0.000000   0.000000
     H  203   0.000018   0.000000   0.000000   0.000000   0.000000   0.000000
     H  204   0.000000   0.000000   0.000000   0.000000   0.000000   0.000000
     H  205   0.000052   0.000001   0.000008   0.000002   0.000000   0.000001
     H  206   0.000000   0.000000   0.000000   0.000000   0.000000   0.000000
     H  207   0.000001   0.000000   0.000000   0.000000   0.000000   0.000000
     H  208   0.000000   0.000000   0.000000   0.000000   0.000000   0.000000
     H  209   0.000000   0.000000   0.000000   0.000000   0.000000   0.000000
     H  210   0.000000   0.000000   0.000000   0.000000   0.000000   0.000000
     H  211   0.000000   0.000000   0.000000   0.000000   0.000000   0.000000
     H  212   0.000000   0.000000   0.000000   0.000000   0.000000   0.000000
     H  213   0.000000   0.000000   0.000000   0.000000   0.000000   0.000000
     H  214   0.940885   0.000001   0.000031   0.000590   0.000013   0.000092
     H  215   0.000000   0.000000   0.000000   0.000000   0.000006   0.000000
     H  216   0.000000   0.000009   0.000001   0.000001   0.000703   0.000009
     H  217   0.000000   0.000000   0.000000   0.000000   0.000000   0.000000
     H  218   0.000000   0.000000   0.000000   0.000000   0.000000   0.000000
     H  219   0.000000   0.000000   0.000000   0.000000   0.000000   0.000000
     H  220   0.000003   0.000000   0.000000   0.000000   0.000000   0.000000
     H  221   0.000000   0.000000   0.000000   0.000000   0.000000   0.000000
     H  222   0.000000   0.000000   0.000000   0.000000   0.000000   0.000000
     H  223   0.000000   0.000000   0.000000   0.000000   0.000000   0.000000
     H  224   0.000000   0.000000   0.000000   0.000000   0.000000   0.000000
     H  225   0.000000   0.000000   0.000000   0.000000   0.000000   0.000000
     H  226   0.000000   0.000000   0.000000   0.000000   0.000000   0.000000
     H  227   0.000000   0.000000   0.000000   0.000000   0.000000   0.000000
     H  228   0.000000   0.000000   0.000000   0.000000   0.000000   0.000000
     H  229   0.000000   0.000000   0.000000   0.000000   0.000000   0.000000
     H  230   0.000000   0.000000   0.000000   0.000000   0.000000   0.000000
     H  231   0.000000   0.000000   0.000000   0.000000   0.000000   0.000000
     H  232   0.000000   0.000000   0.000000   0.000000   0.000000   0.000000
     H  233   0.000000   0.000000   0.000000   0.000000   0.000000   0.000000
     H  234   0.000000   0.000000   0.000000   0.000000   0.000000   0.000000
     H  235   0.000000   0.000000   0.000000   0.000000   0.000000   0.000000
     H  236   0.000000   0.000000   0.000000   0.000000   0.000000   0.000000
     H  237   0.000000   0.000000   0.000000   0.000000   0.000000   0.000000
     H  238   0.000000   0.000000   0.000000   0.000000   0.000000   0.000000
     H  239   0.000000   0.000000   0.000000   0.000000   0.000000   0.000000
     H  240   0.000000   0.000000   0.000000   0.000000   0.000000   0.000000


                  C  7       C  8       C  9       C 10       C 11       C 12
 ------------------------------------------------------------------------------
     H  241   0.000000   0.000000   0.000000   0.000000   0.000000   0.000000
     H  242   0.000000   0.000000   0.000000   0.000000   0.000000   0.000000
     H  243   0.000001   0.000000   0.000000   0.000000   0.000000   0.000000
     H  244   0.000000   0.000000   0.000000   0.000000   0.000000   0.000000
     H  245   0.000000   0.000000   0.000000   0.000000   0.000000   0.000000
     H  246   0.000000   0.000000   0.000000   0.000000   0.000000   0.000000
     H  247   0.000000   0.000000   0.000000   0.000000   0.000000   0.000000
     H  248   0.000000   0.000005   0.000003   0.000000   0.000001   0.000000
     H  249   0.000000   0.000000   0.000000   0.000000   0.000000   0.000000
     H  250   0.000000   0.000000   0.000000   0.000000   0.000000   0.000000
     H  251   0.000000   0.000000   0.000000   0.000000   0.000000   0.000000
     H  252   0.000000   0.000000   0.000000   0.000000   0.000000   0.000000


                  C 13       C 14       C 15       C 16       C 17       C 18
 ------------------------------------------------------------------------------
     C   13   3.948975
     C   14   0.938076   3.948629
     C   15   0.000015   0.000235   3.924479
     C   16   0.000005   0.001378   1.359097   3.950447
     C   17   0.000035   0.000083   0.020527   1.389214   3.925787
     C   18   0.000081   0.006538   1.418518   0.013578   0.102830   3.910465
     C   19   0.000096   0.004095   0.103229   0.013844   1.395160   0.972093
     C   20   0.000673   0.007215   0.026481   0.111902   0.022984   1.323993
     C   21   0.000000   0.000006   0.007796   0.999005   0.007577   0.004827
     C   22   0.000000   0.000020   0.003916   0.006940   0.005166   0.000080
     C   23   0.004159   0.967969   0.000516   0.001855   0.000556   0.023453
     C   24   0.016770   0.005727   0.000653   0.008633   0.000773   0.021855
     C   25   0.000001   0.000004   0.000034   0.000097   0.000059   0.000009
     C   26   0.000000   0.000005   0.000713   0.000197   0.000709   0.000062
     C   27   0.000000   0.000000   0.000642   0.000475   0.000066   0.000134
     C   28   0.000000   0.000002   0.000119   0.000029   0.000142   0.000023
     C   29   0.000000   0.000000   0.000043   0.000019   0.000069   0.000028
     C   30   0.000000   0.000000   0.000087   0.003646   0.000224   0.000046
     C   31   0.000000   0.000094   0.018135   0.005721   0.018815   0.000709
     C   32   0.000000   0.000000   0.000000   0.000000   0.000001   0.000000
     C   33   0.000000   0.000000   0.000005   0.000002   0.000014   0.000001
     C   34   0.000000   0.000000   0.000003   0.000010   0.000103   0.000002
     C   35   0.000000   0.000000   0.000002   0.000001   0.000005   0.000000
     C   36   0.000000   0.000000   0.000005   0.000002   0.000012   0.000001
     C   37   0.000000   0.000002   0.000275   0.000030   0.000466   0.000020
     C   38   0.000000   0.000000   0.000111   0.000298   0.011755   0.000214
     C   39   0.000113   0.000152   0.000000   0.000001   0.000015   0.000001
     C   40   0.000002   0.000006   0.000000   0.000000   0.000000   0.000000
     C   41   0.000001   0.000001   0.000000   0.000001   0.000024   0.000001
     C   42   0.000002   0.000004   0.000000   0.000000   0.000000   0.000000
     C   43   0.000000   0.000001   0.000000   0.000000   0.000002   0.000000
     C   44   0.000000   0.000000   0.000005   0.000016   0.000360   0.000013
     C   45   0.000000   0.000000   0.000006   0.000009   0.000238   0.000007
     C   46   0.000015   0.000001   0.000000   0.000000   0.000001   0.000000
     C   47   0.000001   0.000000   0.000000   0.000000   0.000001   0.000000
     C   48   0.000000   0.000000   0.000000   0.000000   0.000000   0.000000
     C   49   0.000000   0.000000   0.000000   0.000000   0.000000   0.000000
     C   50   0.000000   0.000000   0.000000   0.000000   0.000000   0.000000
     C   51   0.000000   0.000000   0.000000   0.000001   0.000008   0.000000
     C   52   0.000002   0.000000   0.000001   0.000003   0.000051   0.000001
     C   53   0.000000   0.000000   0.000000   0.000000   0.000000   0.000000
     C   54   0.000000   0.000000   0.000000   0.000000   0.000000   0.000000
     C   55   0.000000   0.000000   0.000000   0.000000   0.000000   0.000000
     C   56   0.000000   0.000000   0.000000   0.000000   0.000000   0.000000
     C   57   0.000000   0.000000   0.000000   0.000000   0.000000   0.000000
     C   58   0.000000   0.000000   0.000000   0.000000   0.000001   0.000000


                  C 13       C 14       C 15       C 16       C 17       C 18
 ------------------------------------------------------------------------------
     C   59   0.000000   0.000000   0.000000   0.000000   0.000002   0.000000
     C   60   0.000000   0.000000   0.000000   0.000000   0.000000   0.000000
     C   61   0.000000   0.000000   0.000000   0.000000   0.000000   0.000000
     C   62   0.000000   0.000000   0.000000   0.000000   0.000000   0.000000
     C   63   0.000000   0.000000   0.000000   0.000000   0.000000   0.000000
     C   64   0.000000   0.000000   0.000000   0.000000   0.000000   0.000000
     C   65   0.000000   0.000000   0.000000   0.000000   0.000000   0.000000
     C   66   0.000000   0.000000   0.000000   0.000000   0.000000   0.000000
     C   67   0.000000   0.000000   0.000000   0.000000   0.000000   0.000000
     C   68   0.000000   0.000000   0.000000   0.000000   0.000000   0.000000
     C   69   0.000000   0.000000   0.000000   0.000000   0.000000   0.000000
     C   70   0.000000   0.000000   0.000000   0.000000   0.000000   0.000000
     C   71   0.000002   0.000001   0.000000   0.000000   0.000000   0.000000
     C   72   0.000000   0.000000   0.000000   0.000000   0.000000   0.000000
     C   73   0.000000   0.000000   0.000000   0.000000   0.000000   0.000000
     C   74   0.000000   0.000000   0.000000   0.000000   0.000000   0.000000
     C   75   0.000000   0.000000   0.000000   0.000000   0.000000   0.000000
     C   76   0.000000   0.000000   0.000000   0.000000   0.000000   0.000000
     C   77   0.000000   0.000000   0.000000   0.000000   0.000000   0.000000
     C   78   0.000000   0.000000   0.000000   0.000000   0.000000   0.000000
     C   79   0.000000   0.000000   0.000000   0.000000   0.000000   0.000000
     C   80   0.000001   0.000000   0.000000   0.000001   0.000000   0.000001
     C   81   0.000000   0.000001   0.000001   0.000000   0.000000   0.000001
     C   82   0.000000   0.000000   0.000000   0.000002   0.000000   0.000000
     C   83   0.000000   0.000000   0.000002   0.000023   0.000002   0.000000
     C   84   0.000000   0.000000   0.000023   0.000001   0.000000   0.000001
     C   85   0.000000   0.000000   0.000000   0.000002   0.000000   0.000000
     C   86   0.000000   0.000000   0.000022   0.000003   0.000000   0.000000
     C   87   0.000000   0.000000   0.000000   0.000001   0.000000   0.000001
     C   88   0.000000   0.000000   0.000001   0.000004   0.000001   0.000000
     C   89   0.000000   0.000000   0.000044   0.000788   0.000065   0.000012
     C   90   0.000011   0.000001   0.000001   0.000011   0.000001   0.000019
     C   91   0.000001   0.000007   0.000050   0.000002   0.000001   0.000008
     C   92   0.000000   0.000000   0.000000   0.000000   0.000000   0.000000
     C   93   0.000000   0.000000   0.000000   0.000000   0.000000   0.000000
     C   94   0.000000   0.000000   0.000000   0.000000   0.000000   0.000000
     C   95   0.000000   0.000000   0.000000   0.000000   0.000000   0.000000
     C   96   0.000000   0.000000   0.000000   0.000000   0.000000   0.000000
     C   97   0.000000   0.000000   0.000000   0.000002   0.000000   0.000000
     C   98   0.000000   0.000000   0.000001   0.000018   0.000001   0.000000
     C   99   0.000000   0.000000   0.000061   0.000002   0.000000   0.000002
     C  100   0.000000   0.000000   0.000009   0.000000   0.000000   0.000000
     C  101   0.000000   0.000000   0.000000   0.000000   0.000000   0.000000
     C  102   0.000000   0.000000   0.000001   0.000000   0.000000   0.000000
     C  103   0.000000   0.000000   0.000000   0.000000   0.000000   0.000000
     C  104   0.000000   0.000000   0.000000   0.000000   0.000000   0.000000
     C  105   0.000000   0.000000   0.000000   0.000000   0.000000   0.000000


                  C 13       C 14       C 15       C 16       C 17       C 18
 ------------------------------------------------------------------------------
     C  106   0.000000   0.000000   0.000018   0.000005   0.000001   0.000003
     C  107   0.000000   0.000000   0.000010   0.000002   0.000003   0.000003
     C  108   0.000000   0.000000   0.000001   0.000000   0.000000   0.000000
     C  109   0.000000   0.000000   0.001023   0.000091   0.000016   0.000102
     C  110   0.000000   0.000000   0.000014   0.000002   0.000001   0.000003
     C  111   0.000000   0.000000   0.000001   0.000000   0.000000   0.000000
     C  112   0.000000   0.000000   0.000000   0.000000   0.000000   0.000000
     C  113   0.000000   0.000000   0.000000   0.000000   0.000000   0.000000
     C  114   0.000000   0.000000   0.000000   0.000000   0.000000   0.000000
     C  115   0.000000   0.000000   0.000000   0.000000   0.000000   0.000000
     C  116   0.000000   0.000000   0.000000   0.000000   0.000000   0.000000
     C  117   0.000000   0.000000   0.000000   0.000000   0.000000   0.000000
     C  118   0.000000   0.000000   0.000000   0.000000   0.000000   0.000000
     C  119   0.000000   0.000000   0.000000   0.000000   0.000000   0.000000
     C  120   0.000000   0.000000   0.000000   0.000000   0.000000   0.000000
     C  121   0.000000   0.000000   0.000000   0.000000   0.000000   0.000000
     C  122   0.000000   0.000000   0.000000   0.000000   0.000000   0.000000
     C  123   0.000000   0.000000   0.000000   0.000000   0.000000   0.000000
     C  124   0.000000   0.000000   0.000000   0.000000   0.000000   0.000000
     C  125   0.000000   0.000000   0.000000   0.000000   0.000000   0.000000
     C  126   0.000000   0.000000   0.000000   0.000000   0.000000   0.000000
     C  127   0.000000   0.000000   0.000000   0.000000   0.000000   0.000000
     C  128   0.000000   0.000000   0.000000   0.000000   0.000000   0.000000
     C  129   0.000000   0.000000   0.000000   0.000000   0.000000   0.000000
     C  130   0.000000   0.000000   0.000000   0.000000   0.000000   0.000000
     C  131   0.000000   0.000000   0.000000   0.000000   0.000000   0.000000
     C  132   0.000000   0.000000   0.000001   0.000000   0.000000   0.000000
     C  133   0.000000   0.000000   0.000000   0.000000   0.000000   0.000000
     C  134   0.000000   0.000000   0.000000   0.000000   0.000000   0.000000
     C  135   0.000002   0.000000   0.000000   0.000001   0.000000   0.000000
     C  136   0.000000   0.000000   0.000001   0.000002   0.000001   0.000000
     C  137   0.000000   0.000000   0.000000   0.000008   0.000001   0.000000
     C  138   0.000000   0.000000   0.000001   0.000003   0.000001   0.000000
     C  139   0.000000   0.000000   0.000015   0.000078   0.000022   0.000001
     C  140   0.000000   0.000000   0.000061   0.000245   0.000086   0.000003
     C  141   0.000000   0.000003   0.000555   0.007448   0.000718   0.000079
     C  142   0.000000   0.000004   0.000000   0.000000   0.000000   0.000000
     C  143   0.000001   0.000003   0.000000   0.000001   0.000000   0.000001
     C  144   0.000003   0.000099   0.000000   0.000002   0.000000   0.000006
     C  145   0.000000   0.000003   0.000000   0.000000   0.000000   0.000001
     C  146   0.000002   0.000015   0.000000   0.000001   0.000000   0.000002
     C  147   0.000031   0.000325   0.000007   0.000014   0.000003   0.000037
     C  148   0.000220   0.000032   0.000015   0.000205   0.000013   0.000369
     C  149   0.000169   0.000219   0.000006   0.000124   0.000007   0.000232
     C  150   0.000135   0.000667   0.000008   0.000064   0.000008   0.000143
     C  151   0.000212   0.000174   0.000007   0.000143   0.000008   0.000267
     C  152   0.000001   0.000013   0.000000   0.000000   0.000000   0.000001


                  C 13       C 14       C 15       C 16       C 17       C 18
 ------------------------------------------------------------------------------
     C  153   0.000000   0.000076   0.000000   0.000000   0.000000   0.000001
     C  154   0.001856   0.005854   0.000069   0.001281   0.000098   0.002770
     C  155   0.001215   0.007899   0.000050   0.000869   0.000062   0.002049
     C  156   0.000000   0.000000   0.000000   0.000000   0.000000   0.000000
     C  157   0.000000   0.000000   0.000000   0.000000   0.000000   0.000000
     C  158   0.000000   0.000000   0.000000   0.000000   0.000000   0.000000
     C  159   0.000000   0.000002   0.000000   0.000000   0.000000   0.000000
     C  160   0.000000   0.000000   0.000000   0.000000   0.000000   0.000000
     C  161   0.000000   0.000000   0.000000   0.000000   0.000000   0.000000
     C  162   0.000000   0.000000   0.000000   0.000000   0.000000   0.000000
     N  163   0.006020   0.000343   0.000001   0.000000   0.000005   0.000005
     N  164   0.005384   0.000056   0.000000   0.000000   0.000000   0.000000
     N  165   0.000000   0.000000   0.000034   0.000024   0.000032   0.000009
     N  166   0.000000   0.000000   0.000000   0.000000   0.000001   0.000000
     N  167   0.000001   0.000002   0.000000   0.000001   0.000023   0.000001
     N  168   0.000000   0.000000   0.000000   0.000000   0.000000   0.000000
     N  169   0.000000   0.000000   0.000000   0.000000   0.000000   0.000000
     N  170   0.000000   0.000000   0.000000   0.000000   0.000000   0.000000
     N  171   0.000000   0.000000   0.000000   0.000000   0.000000   0.000000
     N  172   0.000000   0.000000   0.000000   0.000000   0.000000   0.000000
     N  173   0.000000   0.000000   0.000000   0.000000   0.000000   0.000000
     N  174   0.000000   0.000000   0.000001   0.000000   0.000000   0.000000
     N  175   0.000000   0.000000   0.000015   0.000003   0.000001   0.000002
     N  176   0.000000   0.000000   0.000000   0.000000   0.000000   0.000000
     N  177   0.000000   0.000000   0.000000   0.000000   0.000000   0.000000
     N  178   0.000000   0.000000   0.000000   0.000000   0.000000   0.000000
     N  179   0.000000   0.000000   0.000001   0.000016   0.000002   0.000000
     N  180   0.000000   0.000002   0.000000   0.000000   0.000000   0.000000
     N  181   0.000108   0.000017   0.000003   0.000084   0.000004   0.000146
     N  182   0.000000   0.000000   0.000000   0.000000   0.000000   0.000000
     H  183   0.000004   0.000006   0.000000   0.000000   0.000000   0.000000
     H  184   0.000014   0.000005   0.000000   0.000000   0.000000   0.000000
     H  185   0.001734   0.000042   0.000000   0.000000   0.000000   0.000000
     H  186   0.000358   0.000005   0.000000   0.000000   0.000000   0.000000
     H  187   0.000131   0.000001   0.000000   0.000000   0.000000   0.000000
     H  188   0.958698   0.003209   0.000001   0.000009   0.000001   0.000025
     H  189   0.002939   0.958364   0.000014   0.000104   0.000002   0.000626
     H  190   0.001052   0.000031   0.000000   0.000000   0.000000   0.000000
     H  191   0.000000   0.000005   0.955829   0.007815   0.003662   0.005697
     H  192   0.000000   0.000000   0.000146   0.000464   0.000023   0.000004
     H  193   0.000000   0.000002   0.003726   0.007726   0.941537   0.008223
     H  194   0.000000   0.000000   0.000007   0.000004   0.000034   0.000001
     H  195   0.000000   0.000000   0.000404   0.006029   0.000228   0.000065
     H  196   0.000000   0.000000   0.000580   0.000613   0.000002   0.000004
     H  197   0.000000   0.000000   0.000000   0.000000   0.000001   0.000000
     H  198   0.000000   0.000000   0.000000   0.000000   0.000000   0.000000
     H  199   0.000000   0.000000   0.000000   0.000000   0.000000   0.000000


                  C 13       C 14       C 15       C 16       C 17       C 18
 ------------------------------------------------------------------------------
     H  200   0.000000   0.000000   0.000004   0.000018   0.000975   0.000010
     H  201   0.000000   0.000000   0.000000   0.000000   0.000000   0.000000
     H  202   0.000000   0.000001   0.000000   0.000000   0.000000   0.000000
     H  203   0.000000   0.000000   0.000000   0.000000   0.000000   0.000000
     H  204   0.000000   0.000000   0.000000   0.000000   0.000000   0.000000
     H  205   0.000045   0.000003   0.000000   0.000000   0.000000   0.000000
     H  206   0.000000   0.000000   0.000000   0.000000   0.000000   0.000000
     H  207   0.000000   0.000000   0.000000   0.000000   0.000004   0.000000
     H  208   0.000000   0.000000   0.000000   0.000000   0.000000   0.000000
     H  209   0.000000   0.000000   0.000000   0.000000   0.000000   0.000000
     H  210   0.000000   0.000000   0.000000   0.000000   0.000000   0.000000
     H  211   0.000000   0.000000   0.000000   0.000000   0.000000   0.000000
     H  212   0.000000   0.000000   0.000000   0.000000   0.000000   0.000000
     H  213   0.000000   0.000000   0.000000   0.000000   0.000000   0.000000
     H  214   0.007744   0.010298   0.000000   0.000003   0.000001   0.000004
     H  215   0.000000   0.000000   0.000000   0.000000   0.000000   0.000000
     H  216   0.000000   0.000000   0.000000   0.000000   0.000000   0.000000
     H  217   0.000000   0.000000   0.000000   0.000000   0.000000   0.000000
     H  218   0.000000   0.000000   0.000001   0.000000   0.000000   0.000000
     H  219   0.000000   0.000000   0.000001   0.000000   0.000000   0.000000
     H  220   0.000011   0.000000   0.000010   0.000013   0.000001   0.000027
     H  221   0.000000   0.000000   0.000000   0.000000   0.000000   0.000000
     H  222   0.000000   0.000000   0.000000   0.000000   0.000000   0.000000
     H  223   0.000000   0.000000   0.000000   0.000000   0.000000   0.000000
     H  224   0.000000   0.000000   0.000000   0.000000   0.000000   0.000000
     H  225   0.000000   0.000000   0.000004   0.000000   0.000000   0.000007
     H  226   0.000000   0.000000   0.000000   0.000000   0.000000   0.000000
     H  227   0.000000   0.000000   0.000000   0.000000   0.000000   0.000000
     H  228   0.000000   0.000000   0.000409   0.000010   0.000002   0.000070
     H  229   0.000000   0.000000   0.000000   0.000000   0.000000   0.000000
     H  230   0.000000   0.000000   0.000000   0.000000   0.000000   0.000000
     H  231   0.000000   0.000000   0.000000   0.000000   0.000000   0.000000
     H  232   0.000000   0.000000   0.000000   0.000000   0.000000   0.000000
     H  233   0.000000   0.000000   0.000000   0.000000   0.000000   0.000000
     H  234   0.000000   0.000000   0.000000   0.000000   0.000000   0.000000
     H  235   0.000000   0.000000   0.000000   0.000000   0.000000   0.000000
     H  236   0.000000   0.000000   0.000000   0.000000   0.000000   0.000000
     H  237   0.000000   0.000000   0.000000   0.000000   0.000000   0.000000
     H  238   0.000000   0.000000   0.000000   0.000000   0.000000   0.000000
     H  239   0.000000   0.000000   0.000000   0.000000   0.000000   0.000000
     H  240   0.000000   0.000000   0.000000   0.000000   0.000000   0.000000
     H  241   0.000000   0.000000   0.000000   0.000000   0.000000   0.000000
     H  242   0.000000   0.000000   0.000000   0.000002   0.000000   0.000000
     H  243   0.000000   0.000000   0.000000   0.000000   0.000000   0.000000
     H  244   0.000000   0.000000   0.000000   0.000001   0.000000   0.000000
     H  245   0.000000   0.000000   0.000010   0.000012   0.000018   0.000001
     H  246   0.000000   0.000000   0.000000   0.000000   0.000000   0.000000


                  C 13       C 14       C 15       C 16       C 17       C 18
 ------------------------------------------------------------------------------
     H  247   0.000000   0.000000   0.000000   0.000000   0.000000   0.000000
     H  248   0.000000   0.000000   0.000000   0.000000   0.000000   0.000000
     H  249   0.000000   0.000000   0.000000   0.000000   0.000000   0.000000
     H  250   0.000000   0.000000   0.000000   0.000000   0.000000   0.000000
     H  251   0.000000   0.000000   0.000000   0.000000   0.000000   0.000000
     H  252   0.000000   0.000000   0.000000   0.000000   0.000000   0.000000


                  C 19       C 20       C 21       C 22       C 23       C 24
 ------------------------------------------------------------------------------
     C   19   3.918000
     C   20   1.353708   3.911793
     C   21   0.004785   0.001450   3.963051
     C   22   0.000182   0.001565   1.017191   3.953274
     C   23   0.022725   1.023133   0.000196   0.000021   3.936888
     C   24   0.025375   0.009710   0.000006   0.000151   1.732595   3.956727
     C   25   0.000006   0.000013   0.000892   0.000084   0.000000   0.000001
     C   26   0.000067   0.000235   0.027083   0.000240   0.000001   0.000018
     C   27   0.000052   0.000028   0.001377   0.000129   0.000000   0.000002
     C   28   0.000019   0.000054   0.004670   0.000035   0.000000   0.000004
     C   29   0.000017   0.000016   0.002832   0.000024   0.000000   0.000001
     C   30   0.000055   0.000022   0.005067   0.006511   0.000002   0.000001
     C   31   0.000531   0.005501   1.835778   0.006886   0.000047   0.000412
     C   32   0.000000   0.000000   0.000004   0.000000   0.000000   0.000000
     C   33   0.000001   0.000002   0.000147   0.000003   0.000000   0.000000
     C   34   0.000004   0.000002   0.000220   0.000015   0.000000   0.000000
     C   35   0.000000   0.000001   0.000057   0.000001   0.000000   0.000000
     C   36   0.000000   0.000002   0.000152   0.000004   0.000000   0.000000
     C   37   0.000007   0.000120   0.010176   0.000236   0.000001   0.000010
     C   38   0.000245   0.000017   0.000941   0.000171   0.000004   0.000001
     C   39   0.000001   0.000004   0.000000   0.000000   0.000002   0.000003
     C   40   0.000000   0.000000   0.000000   0.000000   0.000000   0.000000
     C   41   0.000001   0.000000   0.000001   0.000000   0.000000   0.000000
     C   42   0.000000   0.000000   0.000000   0.000000   0.000000   0.000000
     C   43   0.000000   0.000000   0.000001   0.000000   0.000000   0.000000
     C   44   0.000014   0.000001   0.000057   0.000007   0.000000   0.000000
     C   45   0.000010   0.000003   0.000152   0.000002   0.000000   0.000000
     C   46   0.000000   0.000000   0.000002   0.000000   0.000001   0.000000
     C   47   0.000000   0.000000   0.000001   0.000000   0.000000   0.000000
     C   48   0.000000   0.000000   0.000000   0.000000   0.000000   0.000000
     C   49   0.000000   0.000000   0.000000   0.000000   0.000000   0.000000
     C   50   0.000000   0.000000   0.000000   0.000000   0.000000   0.000000
     C   51   0.000000   0.000000   0.000004   0.000001   0.000000   0.000000
     C   52   0.000002   0.000000   0.000019   0.000006   0.000000   0.000000
     C   53   0.000000   0.000000   0.000000   0.000000   0.000000   0.000000
     C   54   0.000000   0.000000   0.000000   0.000000   0.000000   0.000000
     C   55   0.000000   0.000000   0.000000   0.000000   0.000000   0.000000
     C   56   0.000000   0.000000   0.000000   0.000000   0.000000   0.000000
     C   57   0.000000   0.000000   0.000000   0.000000   0.000000   0.000000
     C   58   0.000000   0.000000   0.000000   0.000000   0.000000   0.000000
     C   59   0.000000   0.000000   0.000001   0.000000   0.000000   0.000000
     C   60   0.000000   0.000000   0.000000   0.000000   0.000000   0.000000
     C   61   0.000000   0.000000   0.000000   0.000000   0.000000   0.000000
     C   62   0.000000   0.000000   0.000000   0.000000   0.000000   0.000000
     C   63   0.000000   0.000000   0.000000   0.000000   0.000000   0.000000
     C   64   0.000000   0.000000   0.000000   0.000000   0.000000   0.000000


                  C 19       C 20       C 21       C 22       C 23       C 24
 ------------------------------------------------------------------------------
     C   65   0.000000   0.000000   0.000000   0.000000   0.000000   0.000000
     C   66   0.000000   0.000000   0.000000   0.000000   0.000000   0.000000
     C   67   0.000000   0.000000   0.000000   0.000000   0.000000   0.000000
     C   68   0.000000   0.000000   0.000000   0.000000   0.000000   0.000000
     C   69   0.000000   0.000000   0.000000   0.000000   0.000000   0.000000
     C   70   0.000000   0.000000   0.000000   0.000000   0.000000   0.000000
     C   71   0.000000   0.000000   0.000000   0.000000   0.000000   0.000000
     C   72   0.000000   0.000000   0.000000   0.000000   0.000000   0.000000
     C   73   0.000000   0.000000   0.000000   0.000001   0.000000   0.000000
     C   74   0.000000   0.000000   0.000000   0.000014   0.000000   0.000000
     C   75   0.000000   0.000000   0.000000   0.000000   0.000000   0.000002
     C   76   0.000000   0.000000   0.000000   0.000000   0.000001   0.000002
     C   77   0.000000   0.000001   0.000000   0.000000   0.000001   0.000014
     C   78   0.000000   0.000000   0.000000   0.000000   0.000000   0.000005
     C   79   0.000000   0.000000   0.000000   0.000000   0.000001   0.000006
     C   80   0.000001   0.000001   0.000000   0.000001   0.000015   0.000011
     C   81   0.000001   0.000002   0.000000   0.000001   0.000009   0.000037
     C   82   0.000000   0.000000   0.000001   0.000118   0.000001   0.000000
     C   83   0.000000   0.000001   0.000007   0.002032   0.000000   0.000000
     C   84   0.000001   0.000000   0.000002   0.000161   0.000002   0.000001
     C   85   0.000000   0.000000   0.000001   0.000174   0.000004   0.000002
     C   86   0.000001   0.000000   0.000000   0.000207   0.000007   0.000003
     C   87   0.000001   0.000000   0.000000   0.000004   0.000011   0.000005
     C   88   0.000000   0.000000   0.000028   0.000327   0.000001   0.000000
     C   89   0.000013   0.000023   0.000045   0.081861   0.000001   0.000002
     C   90   0.000021   0.000008   0.000000   0.000012   0.000297   0.000097
     C   91   0.000005   0.000022   0.000000   0.000000   0.000049   0.000376
     C   92   0.000000   0.000000   0.000000   0.000015   0.000000   0.000000
     C   93   0.000000   0.000000   0.000000   0.000041   0.000000   0.000000
     C   94   0.000000   0.000000   0.000000   0.000003   0.000000   0.000000
     C   95   0.000000   0.000000   0.000001   0.000056   0.000003   0.000001
     C   96   0.000000   0.000000   0.000000   0.000007   0.000000   0.000000
     C   97   0.000000   0.000000   0.000002   0.000299   0.000000   0.000000
     C   98   0.000000   0.000000   0.000004   0.001750   0.000000   0.000000
     C   99   0.000000   0.000002   0.000000   0.000000   0.000000   0.000000
     C  100   0.000000   0.000000   0.000000   0.000001   0.000000   0.000000
     C  101   0.000000   0.000000   0.000000   0.000005   0.000000   0.000000
     C  102   0.000000   0.000000   0.000000   0.000000   0.000000   0.000000
     C  103   0.000000   0.000000   0.000000   0.000000   0.000000   0.000000
     C  104   0.000000   0.000000   0.000000   0.000016   0.000000   0.000000
     C  105   0.000000   0.000000   0.000000   0.000003   0.000000   0.000000
     C  106   0.000001   0.000000   0.000011   0.000002   0.000000   0.000000
     C  107   0.000002   0.000000   0.000095   0.000001   0.000000   0.000000
     C  108   0.000000   0.000000   0.000001   0.000000   0.000000   0.000000
     C  109   0.000024   0.000006   0.000087   0.000002   0.000000   0.000000
     C  110   0.000001   0.000000   0.000034   0.000000   0.000000   0.000000
     C  111   0.000000   0.000000   0.000001   0.000003   0.000000   0.000000


                  C 19       C 20       C 21       C 22       C 23       C 24
 ------------------------------------------------------------------------------
     C  112   0.000000   0.000000   0.000000   0.000008   0.000000   0.000000
     C  113   0.000000   0.000000   0.000000   0.000000   0.000000   0.000000
     C  114   0.000000   0.000000   0.000000   0.000000   0.000000   0.000000
     C  115   0.000000   0.000000   0.000000   0.000000   0.000000   0.000000
     C  116   0.000000   0.000000   0.000000   0.000000   0.000000   0.000000
     C  117   0.000000   0.000000   0.000000   0.000000   0.000000   0.000000
     C  118   0.000000   0.000000   0.000000   0.000000   0.000000   0.000000
     C  119   0.000000   0.000000   0.000001   0.000000   0.000000   0.000000
     C  120   0.000000   0.000000   0.000001   0.000016   0.000000   0.000000
     C  121   0.000000   0.000000   0.000001   0.000005   0.000000   0.000000
     C  122   0.000000   0.000000   0.000000   0.000000   0.000000   0.000000
     C  123   0.000000   0.000000   0.000000   0.000002   0.000000   0.000000
     C  124   0.000000   0.000000   0.000001   0.000002   0.000000   0.000000
     C  125   0.000000   0.000000   0.000000   0.000000   0.000000   0.000000
     C  126   0.000000   0.000000   0.000000   0.000000   0.000000   0.000000
     C  127   0.000000   0.000000   0.000000   0.000000   0.000000   0.000000
     C  128   0.000000   0.000000   0.000000   0.000000   0.000000   0.000000
     C  129   0.000000   0.000000   0.000000   0.000000   0.000000   0.000000
     C  130   0.000000   0.000000   0.000000   0.000000   0.000000   0.000000
     C  131   0.000000   0.000000   0.000001   0.000000   0.000000   0.000000
     C  132   0.000000   0.000000   0.000001   0.000000   0.000000   0.000000
     C  133   0.000000   0.000000   0.000001   0.000000   0.000000   0.000000
     C  134   0.000000   0.000000   0.000001   0.000000   0.000000   0.000000
     C  135   0.000000   0.000000   0.000009   0.000256   0.000000   0.000000
     C  136   0.000000   0.000000   0.000037   0.000215   0.000000   0.000000
     C  137   0.000000   0.000000   0.000016   0.001200   0.000000   0.000000
     C  138   0.000000   0.000000   0.000035   0.000303   0.000000   0.000000
     C  139   0.000001   0.000010   0.000865   0.006228   0.000000   0.000001
     C  140   0.000007   0.000028   0.007032   0.004906   0.000001   0.000003
     C  141   0.000097   0.000231   0.005414   1.838066   0.000008   0.000022
     C  142   0.000001   0.000004   0.000000   0.000000   0.000012   0.000152
     C  143   0.000002   0.000003   0.000000   0.000000   0.000027   0.000145
     C  144   0.000007   0.000053   0.000000   0.000000   0.000191   0.005838
     C  145   0.000001   0.000002   0.000000   0.000000   0.000018   0.000112
     C  146   0.000003   0.000010   0.000000   0.000000   0.000044   0.000722
     C  147   0.000075   0.000404   0.000000   0.000000   0.001089   0.016540
     C  148   0.000403   0.000162   0.000000   0.000004   0.006204   0.004218
     C  149   0.000254   0.000255   0.000000   0.000002   0.003970   0.010134
     C  150   0.000137   0.000224   0.000000   0.000001   0.003594   0.013058
     C  151   0.000276   0.000180   0.000000   0.000003   0.004795   0.005948
     C  152   0.000004   0.000013   0.000000   0.000000   0.000034   0.000446
     C  153   0.000003   0.000007   0.000000   0.000000   0.000047   0.000351
     C  154   0.003738   0.009336   0.000005   0.000023   0.062561   1.028024
     C  155   0.002144   0.005287   0.000003   0.000016   0.050578   1.034565
     C  156   0.000000   0.000000   0.000000   0.000000   0.000000   0.000013
     C  157   0.000000   0.000000   0.000000   0.000000   0.000000   0.000000
     C  158   0.000000   0.000000   0.000000   0.000000   0.000000   0.000001


                  C 19       C 20       C 21       C 22       C 23       C 24
 ------------------------------------------------------------------------------
     C  159   0.000000   0.000000   0.000000   0.000000   0.000005   0.000007
     C  160   0.000000   0.000000   0.000000   0.000000   0.000000   0.000000
     C  161   0.000000   0.000000   0.000000   0.000000   0.000000   0.000000
     C  162   0.000000   0.000000   0.000000   0.000000   0.000000   0.000000
     N  163   0.000002   0.000011   0.000001   0.000000   0.000515   0.000049
     N  164   0.000000   0.000000   0.000000   0.000000   0.000005   0.000005
     N  165   0.000006   0.000012   0.000965   0.000019   0.000000   0.000001
     N  166   0.000000   0.000000   0.000015   0.000001   0.000000   0.000000
     N  167   0.000001   0.000000   0.000001   0.000000   0.000000   0.000000
     N  168   0.000000   0.000000   0.000001   0.000000   0.000000   0.000000
     N  169   0.000000   0.000000   0.000000   0.000000   0.000000   0.000000
     N  170   0.000000   0.000000   0.000000   0.000000   0.000000   0.000000
     N  171   0.000000   0.000000   0.000000   0.000000   0.000000   0.000000
     N  172   0.000000   0.000000   0.000000   0.000000   0.000000   0.000000
     N  173   0.000000   0.000000   0.000000   0.000019   0.000001   0.000000
     N  174   0.000000   0.000000   0.000000   0.000000   0.000000   0.000000
     N  175   0.000001   0.000000   0.000009   0.000000   0.000000   0.000000
     N  176   0.000000   0.000000   0.000000   0.000000   0.000000   0.000000
     N  177   0.000000   0.000000   0.000000   0.000001   0.000000   0.000000
     N  178   0.000000   0.000000   0.000000   0.000000   0.000000   0.000000
     N  179   0.000000   0.000001   0.000014   0.001270   0.000000   0.000000
     N  180   0.000000   0.000001   0.000000   0.000000   0.000005   0.000121
     N  181   0.000140   0.000059   0.000000   0.000002   0.002188   0.000971
     N  182   0.000000   0.000000   0.000000   0.000000   0.000000   0.000004
     H  183   0.000000   0.000000   0.000000   0.000000   0.000001   0.000000
     H  184   0.000000   0.000000   0.000000   0.000000   0.000001   0.000000
     H  185   0.000000   0.000000   0.000000   0.000000   0.000002   0.000003
     H  186   0.000000   0.000000   0.000000   0.000000   0.000000   0.000001
     H  187   0.000000   0.000000   0.000000   0.000000   0.000000   0.000000
     H  188   0.000168   0.000183   0.000000   0.000000   0.000728   0.000079
     H  189   0.000231   0.003752   0.000002   0.000002   0.003071   0.002446
     H  190   0.000000   0.000000   0.000000   0.000000   0.000008   0.000010
     H  191   0.008208   0.000091   0.000556   0.000340   0.000188   0.000003
     H  192   0.000008   0.000004   0.005569   0.955849   0.000000   0.000000
     H  193   0.005293   0.000111   0.000544   0.000004   0.000176   0.000007
     H  194   0.000006   0.000003   0.000251   0.000004   0.000000   0.000000
     H  195   0.000048   0.000091   0.004549   0.002409   0.000004   0.000008
     H  196   0.000003   0.000001   0.001488   0.000015   0.000000   0.000000
     H  197   0.000000   0.000000   0.000002   0.000000   0.000000   0.000000
     H  198   0.000000   0.000000   0.000000   0.000000   0.000000   0.000000
     H  199   0.000000   0.000000   0.000001   0.000000   0.000000   0.000000
     H  200   0.000031   0.000007   0.000156   0.000002   0.000000   0.000000
     H  201   0.000000   0.000000   0.000000   0.000000   0.000000   0.000000
     H  202   0.000000   0.000000   0.000000   0.000000   0.000000   0.000000
     H  203   0.000000   0.000000   0.000000   0.000000   0.000000   0.000000
     H  204   0.000000   0.000000   0.000000   0.000000   0.000000   0.000000
     H  205   0.000000   0.000000   0.000000   0.000000   0.000002   0.000000


                  C 19       C 20       C 21       C 22       C 23       C 24
 ------------------------------------------------------------------------------
     H  206   0.000000   0.000000   0.000000   0.000000   0.000000   0.000000
     H  207   0.000000   0.000000   0.000001   0.000000   0.000000   0.000000
     H  208   0.000000   0.000000   0.000000   0.000000   0.000000   0.000000
     H  209   0.000000   0.000000   0.000000   0.000000   0.000000   0.000000
     H  210   0.000000   0.000000   0.000000   0.000000   0.000000   0.000000
     H  211   0.000000   0.000000   0.000000   0.000000   0.000000   0.000000
     H  212   0.000000   0.000000   0.000000   0.000000   0.000000   0.000000
     H  213   0.000000   0.000000   0.000000   0.000000   0.000000   0.000000
     H  214   0.000010   0.000183   0.000000   0.000000   0.000021   0.000211
     H  215   0.000000   0.000000   0.000000   0.000000   0.000000   0.000000
     H  216   0.000000   0.000000   0.000000   0.000000   0.000000   0.000000
     H  217   0.000000   0.000000   0.000000   0.000000   0.000000   0.000000
     H  218   0.000000   0.000000   0.000000   0.000001   0.000000   0.000000
     H  219   0.000000   0.000000   0.000000   0.000003   0.000000   0.000000
     H  220   0.000023   0.000008   0.000000   0.000000   0.000293   0.000091
     H  221   0.000000   0.000000   0.000000   0.000001   0.000000   0.000000
     H  222   0.000000   0.000000   0.000000   0.000000   0.000000   0.000000
     H  223   0.000000   0.000000   0.000000   0.000000   0.000000   0.000000
     H  224   0.000000   0.000000   0.000000   0.000000   0.000000   0.000000
     H  225   0.000000   0.000000   0.000000   0.000000   0.000000   0.000000
     H  226   0.000000   0.000000   0.000000   0.000000   0.000000   0.000000
     H  227   0.000000   0.000000   0.000000   0.000000   0.000000   0.000000
     H  228   0.000003   0.000000   0.000003   0.000000   0.000000   0.000000
     H  229   0.000000   0.000000   0.000000   0.000002   0.000000   0.000000
     H  230   0.000000   0.000000   0.000000   0.000001   0.000000   0.000000
     H  231   0.000000   0.000000   0.000000   0.000000   0.000000   0.000000
     H  232   0.000000   0.000000   0.000000   0.000000   0.000000   0.000000
     H  233   0.000000   0.000000   0.000000   0.000000   0.000000   0.000000
     H  234   0.000000   0.000000   0.000000   0.000000   0.000000   0.000000
     H  235   0.000000   0.000000   0.000000   0.000000   0.000000   0.000000
     H  236   0.000000   0.000000   0.000000   0.000001   0.000000   0.000000
     H  237   0.000000   0.000000   0.000000   0.000000   0.000000   0.000000
     H  238   0.000000   0.000000   0.000000   0.000000   0.000000   0.000000
     H  239   0.000000   0.000000   0.000000   0.000000   0.000000   0.000000
     H  240   0.000000   0.000000   0.000000   0.000000   0.000000   0.000000
     H  241   0.000000   0.000000   0.000000   0.000000   0.000000   0.000000
     H  242   0.000000   0.000000   0.000008   0.000071   0.000000   0.000000
     H  243   0.000000   0.000000   0.000001   0.000002   0.000000   0.000000
     H  244   0.000000   0.000000   0.000001   0.000059   0.000000   0.000000
     H  245   0.000001   0.000004   0.002690   0.005227   0.000000   0.000000
     H  246   0.000000   0.000000   0.000000   0.000000   0.000000   0.000005
     H  247   0.000000   0.000000   0.000000   0.000000   0.000001   0.000004
     H  248   0.000000   0.000000   0.000000   0.000000   0.000000   0.000004
     H  249   0.000000   0.000000   0.000000   0.000000   0.000000   0.000000
     H  250   0.000000   0.000000   0.000000   0.000000   0.000000   0.000000
     H  251   0.000000   0.000000   0.000000   0.000000   0.000000   0.000000
     H  252   0.000000   0.000000   0.000000   0.000000   0.000000   0.000000


                  C 25       C 26       C 27       C 28       C 29       C 30
 ------------------------------------------------------------------------------
     C   25   3.897443
     C   26   1.026800   3.957354
     C   27   0.011634   1.042689   3.948962
     C   28   1.757679   0.011731   0.066783   3.870083
     C   29   0.056876   0.006502   1.765690   0.008074   3.945902
     C   30   0.013789   1.731917   0.006878   0.078736   0.054288   3.958487
     C   31   0.006151   0.006619   0.003879   0.000556   0.000152   1.012042
     C   32   0.000025   0.000076   0.000002   0.000067   0.000010   0.000088
     C   33   0.001487   0.001157   0.000174   0.001227   0.000067   0.003906
     C   34   0.000240   0.009134   0.000090   0.001146   0.000907   0.007455
     C   35   0.000036   0.000117   0.000022   0.000028   0.000013   0.001178
     C   36   0.000095   0.000604   0.000054   0.000142   0.000073   0.004466
     C   37   0.003344   0.006279   0.005385   0.000185   0.000422   0.975317
     C   38   0.000387   0.013927   0.000665   0.001370   0.000763   0.006620
     C   39   0.000007   0.000013   0.000002   0.000005   0.000002   0.000007
     C   40   0.000000   0.000001   0.000000   0.000000   0.000000   0.000000
     C   41   0.000001   0.000022   0.000002   0.000002   0.000002   0.000013
     C   42   0.000000   0.000000   0.000003   0.000002   0.000008   0.000001
     C   43   0.000000   0.000012   0.000002   0.000000   0.000000   0.000007
     C   44   0.000016   0.000443   0.000028   0.000040   0.000025   0.000403
     C   45   0.000063   0.000597   0.000081   0.000124   0.000078   0.006157
     C   46   0.000127   0.000020   0.000002   0.000011   0.000001   0.000007
     C   47   0.000037   0.000014   0.000001   0.000002   0.000000   0.000006
     C   48   0.000014   0.000004   0.000001   0.000001   0.000000   0.000001
     C   49   0.000165   0.000005   0.000002   0.000006   0.000000   0.000001
     C   50   0.000011   0.000002   0.000000   0.000001   0.000000   0.000001
     C   51   0.000022   0.000036   0.000005   0.000002   0.000001   0.000020
     C   52   0.000005   0.000311   0.000037   0.000005   0.000006   0.000181
     C   53   0.000000   0.000000   0.000000   0.000000   0.000000   0.000000
     C   54   0.000000   0.000000   0.000000   0.000000   0.000000   0.000000
     C   55   0.000000   0.000000   0.000000   0.000000   0.000000   0.000000
     C   56   0.000000   0.000000   0.000000   0.000000   0.000000   0.000000
     C   57   0.000000   0.000000   0.000000   0.000000   0.000000   0.000000
     C   58   0.000001   0.000003   0.000001   0.000000   0.000000   0.000001
     C   59   0.000003   0.000009   0.000001   0.000000   0.000000   0.000004
     C   60   0.000000   0.000000   0.000001   0.000001   0.000003   0.000000
     C   61   0.000003   0.000000   0.000000   0.000001   0.000002   0.000001
     C   62   0.000020   0.000003   0.000015   0.000060   0.000086   0.000000
     C   63   0.000002   0.000000   0.000000   0.000000   0.000000   0.000001
     C   64   0.000006   0.000000   0.000001   0.000001   0.000002   0.000001
     C   65   0.000001   0.000002   0.000000   0.000000   0.000000   0.000000
     C   66   0.000001   0.000000   0.000000   0.000000   0.000000   0.000000
     C   67   0.000000   0.000000   0.000015   0.000001   0.000006   0.000002
     C   68   0.000000   0.000000   0.000000   0.000000   0.000000   0.000000
     C   69   0.000000   0.000000   0.000000   0.000000   0.000000   0.000000
     C   70   0.000000   0.000000   0.000000   0.000000   0.000000   0.000000


                  C 25       C 26       C 27       C 28       C 29       C 30
 ------------------------------------------------------------------------------
     C   71   0.000000   0.000000   0.000000   0.000000   0.000000   0.000000
     C   72   0.000000   0.000000   0.000000   0.000000   0.000000   0.000000
     C   73   0.000000   0.000000   0.000000   0.000000   0.000000   0.000000
     C   74   0.000000   0.000000   0.000000   0.000000   0.000000   0.000000
     C   75   0.000000   0.000000   0.000000   0.000000   0.000000   0.000000
     C   76   0.000000   0.000000   0.000000   0.000000   0.000000   0.000000
     C   77   0.000000   0.000000   0.000000   0.000000   0.000000   0.000000
     C   78   0.000000   0.000000   0.000000   0.000000   0.000000   0.000000
     C   79   0.000000   0.000000   0.000000   0.000000   0.000000   0.000000
     C   80   0.000000   0.000000   0.000000   0.000000   0.000000   0.000000
     C   81   0.000000   0.000000   0.000000   0.000000   0.000000   0.000000
     C   82   0.000000   0.000001   0.000000   0.000000   0.000000   0.000000
     C   83   0.000001   0.000013   0.000000   0.000004   0.000002   0.000001
     C   84   0.000000   0.000001   0.000000   0.000000   0.000000   0.000000
     C   85   0.000000   0.000001   0.000000   0.000000   0.000000   0.000000
     C   86   0.000000   0.000002   0.000000   0.000001   0.000000   0.000000
     C   87   0.000000   0.000000   0.000000   0.000000   0.000000   0.000000
     C   88   0.000000   0.000000   0.000000   0.000000   0.000000   0.000001
     C   89   0.000024   0.000434   0.000007   0.000121   0.000074   0.000049
     C   90   0.000000   0.000000   0.000000   0.000000   0.000000   0.000000
     C   91   0.000000   0.000000   0.000000   0.000000   0.000000   0.000000
     C   92   0.000000   0.000000   0.000000   0.000000   0.000000   0.000000
     C   93   0.000000   0.000000   0.000000   0.000000   0.000000   0.000000
     C   94   0.000000   0.000000   0.000000   0.000000   0.000000   0.000000
     C   95   0.000000   0.000001   0.000000   0.000000   0.000000   0.000000
     C   96   0.000000   0.000000   0.000000   0.000000   0.000000   0.000000
     C   97   0.000000   0.000002   0.000000   0.000001   0.000000   0.000000
     C   98   0.000001   0.000010   0.000000   0.000003   0.000002   0.000002
     C   99   0.000000   0.000000   0.000000   0.000000   0.000000   0.000000
     C  100   0.000000   0.000000   0.000000   0.000000   0.000003   0.000000
     C  101   0.000000   0.000000   0.000000   0.000000   0.000000   0.000000
     C  102   0.000000   0.000000   0.000000   0.000000   0.000000   0.000000
     C  103   0.000000   0.000000   0.000000   0.000000   0.000000   0.000000
     C  104   0.000000   0.000000   0.000000   0.000000   0.000000   0.000000
     C  105   0.000001   0.000000   0.000006   0.000000   0.000002   0.000001
     C  106   0.001456   0.005110   0.008798   0.005248   1.010200   0.000375
     C  107   0.001823   0.000495   0.025000   0.000141   0.005617   0.001722
     C  108   0.000014   0.000103   0.000560   0.000042   0.006088   0.000018
     C  109   0.001071   0.000146   0.017151   0.000386   0.006441   0.001489
     C  110   0.000700   0.000071   0.007068   0.000049   0.000067   0.000577
     C  111   0.000003   0.000003   0.000032   0.000002   0.000189   0.000004
     C  112   0.000000   0.000000   0.000006   0.000000   0.000005   0.000001
     C  113   0.000000   0.000000   0.000000   0.000000   0.000000   0.000000
     C  114   0.000000   0.000000   0.000001   0.000000   0.000000   0.000000
     C  115   0.000000   0.000000   0.000001   0.000000   0.000000   0.000000
     C  116   0.000000   0.000000   0.000000   0.000000   0.000000   0.000000
     C  117   0.000000   0.000000   0.000000   0.000000   0.000000   0.000000


                  C 25       C 26       C 27       C 28       C 29       C 30
 ------------------------------------------------------------------------------
     C  118   0.000002   0.000000   0.000014   0.000000   0.000010   0.000001
     C  119   0.000017   0.000001   0.000162   0.000001   0.000005   0.000014
     C  120   0.000000   0.000000   0.000000   0.000000   0.000000   0.000000
     C  121   0.000000   0.000000   0.000001   0.000000   0.000002   0.000000
     C  122   0.000000   0.000000   0.000000   0.000000   0.000001   0.000000
     C  123   0.000000   0.000000   0.000001   0.000000   0.000002   0.000001
     C  124   0.000000   0.000000   0.000002   0.000000   0.000004   0.000000
     C  125   0.000001   0.000001   0.000021   0.000000   0.000047   0.000002
     C  126   0.000002   0.000002   0.000037   0.000003   0.000071   0.000003
     C  127   0.000003   0.000000   0.000013   0.000003   0.000018   0.000001
     C  128   0.000006   0.000001   0.000005   0.000010   0.000004   0.000000
     C  129   0.000005   0.000000   0.000012   0.000003   0.000071   0.000001
     C  130   0.000001   0.000000   0.000005   0.000001   0.000003   0.000000
     C  131   0.000021   0.000001   0.000179   0.000007   0.000059   0.000013
     C  132   0.000024   0.000014   0.000046   0.000014   0.002220   0.000020
     C  133   0.000006   0.000007   0.000152   0.000002   0.000249   0.000013
     C  134   0.000023   0.000007   0.000252   0.000017   0.000056   0.000020
     C  135   0.000000   0.000002   0.000000   0.000001   0.000000   0.000001
     C  136   0.000000   0.000001   0.000000   0.000000   0.000000   0.000001
     C  137   0.000000   0.000008   0.000000   0.000002   0.000001   0.000002
     C  138   0.000000   0.000002   0.000000   0.000000   0.000000   0.000001
     C  139   0.000000   0.000004   0.000001   0.000001   0.000000   0.000010
     C  140   0.000004   0.000024   0.000003   0.000005   0.000004   0.000069
     C  141   0.000112   0.002212   0.000100   0.000520   0.000331   0.000294
     C  142   0.000000   0.000000   0.000000   0.000000   0.000000   0.000000
     C  143   0.000000   0.000000   0.000000   0.000000   0.000000   0.000000
     C  144   0.000000   0.000000   0.000000   0.000000   0.000000   0.000000
     C  145   0.000000   0.000000   0.000000   0.000000   0.000000   0.000000
     C  146   0.000000   0.000000   0.000000   0.000000   0.000000   0.000000
     C  147   0.000000   0.000000   0.000000   0.000000   0.000000   0.000000
     C  148   0.000000   0.000000   0.000000   0.000000   0.000000   0.000000
     C  149   0.000000   0.000000   0.000000   0.000000   0.000000   0.000000
     C  150   0.000000   0.000000   0.000000   0.000000   0.000000   0.000000
     C  151   0.000000   0.000000   0.000000   0.000000   0.000000   0.000000
     C  152   0.000000   0.000000   0.000000   0.000000   0.000000   0.000000
     C  153   0.000000   0.000000   0.000000   0.000000   0.000000   0.000000
     C  154   0.000000   0.000003   0.000000   0.000001   0.000000   0.000000
     C  155   0.000000   0.000002   0.000000   0.000000   0.000000   0.000000
     C  156   0.000000   0.000000   0.000000   0.000000   0.000000   0.000000
     C  157   0.000000   0.000000   0.000000   0.000000   0.000000   0.000000
     C  158   0.000000   0.000000   0.000001   0.000000   0.000000   0.000000
     C  159   0.000000   0.000000   0.000000   0.000000   0.000000   0.000000
     C  160   0.000000   0.000000   0.000000   0.000000   0.000000   0.000000
     C  161   0.000000   0.000000   0.000001   0.000000   0.000003   0.000000
     C  162   0.000001   0.000001   0.000025   0.000002   0.000027   0.000003
     N  163   0.000815   0.000013   0.000004   0.000021   0.000001   0.000017
     N  164   0.000000   0.000000   0.000000   0.000000   0.000000   0.000000


                  C 25       C 26       C 27       C 28       C 29       C 30
 ------------------------------------------------------------------------------
     N  165   0.067299   0.037063   0.029536   1.919696   1.004782   0.017845
     N  166   0.000009   0.000214   0.000005   0.000048   0.000028   0.000362
     N  167   0.000001   0.000017   0.000002   0.000002   0.000001   0.000013
     N  168   0.000057   0.000007   0.000002   0.000002   0.000000   0.000002
     N  169   0.000000   0.000000   0.000000   0.000000   0.000000   0.000000
     N  170   0.000000   0.000000   0.000000   0.000001   0.000001   0.000000
     N  171   0.000000   0.000000   0.000000   0.000000   0.000000   0.000000
     N  172   0.000000   0.000000   0.000000   0.000000   0.000000   0.000000
     N  173   0.000000   0.000000   0.000000   0.000000   0.000000   0.000000
     N  174   0.000000   0.000000   0.000000   0.000000   0.000000   0.000000
     N  175   0.000037   0.000024   0.000741   0.000100   0.004888   0.000149
     N  176   0.000000   0.000000   0.000000   0.000000   0.000000   0.000000
     N  177   0.000000   0.000000   0.000000   0.000000   0.000000   0.000000
     N  178   0.000004   0.000000   0.000012   0.000001   0.000035   0.000001
     N  179   0.000000   0.000007   0.000000   0.000002   0.000001   0.000001
     N  180   0.000000   0.000000   0.000000   0.000000   0.000000   0.000000
     N  181   0.000000   0.000000   0.000000   0.000000   0.000000   0.000000
     N  182   0.000000   0.000000   0.000000   0.000000   0.000000   0.000000
     H  183   0.000001   0.000000   0.000000   0.000009   0.000002   0.000000
     H  184   0.000001   0.000000   0.000000   0.000000   0.000000   0.000000
     H  185   0.000000   0.000000   0.000000   0.000000   0.000000   0.000000
     H  186   0.000000   0.000000   0.000000   0.000000   0.000000   0.000000
     H  187   0.000000   0.000000   0.000000   0.000000   0.000000   0.000000
     H  188   0.000000   0.000000   0.000000   0.000000   0.000000   0.000000
     H  189   0.000000   0.000000   0.000000   0.000000   0.000000   0.000000
     H  190   0.000000   0.000000   0.000000   0.000000   0.000000   0.000000
     H  191   0.000000   0.000003   0.000051   0.000002   0.000002   0.000007
     H  192   0.000001   0.000078   0.000013   0.000014   0.000006   0.000310
     H  193   0.000001   0.000016   0.000001   0.000007   0.000004   0.000271
     H  194   0.935381   0.005503   0.002005   0.005830   0.000164   0.005601
     H  195   0.000282   0.009395   0.000063   0.001489   0.000875   0.006011
     H  196   0.005006   0.004801   0.948668   0.002075   0.005182   0.000750
     H  197   0.002445   0.002976   0.000044   0.000887   0.000013   0.000580
     H  198   0.000006   0.000009   0.000000   0.000004   0.000001   0.000005
     H  199   0.000002   0.000003   0.000000   0.000004   0.000001   0.000009
     H  200   0.000056   0.000096   0.000046   0.000001   0.000003   0.002589
     H  201   0.000000   0.000000   0.000000   0.000000   0.000000   0.000000
     H  202   0.000000   0.000000   0.000000   0.000000   0.000000   0.000000
     H  203   0.000000   0.000000   0.000000   0.000002   0.000021   0.000000
     H  204   0.000002   0.000020   0.000000   0.000001   0.000002   0.000004
     H  205   0.000006   0.000000   0.000000   0.000000   0.000000   0.000000
     H  206   0.000006   0.000000   0.000000   0.000030   0.000000   0.000000
     H  207   0.000004   0.000005   0.000000   0.000000   0.000000   0.000001
     H  208   0.000000   0.000000   0.000000   0.000000   0.000000   0.000000
     H  209   0.000000   0.000000   0.000000   0.000000   0.000000   0.000000
     H  210   0.000000   0.000000   0.000000   0.000000   0.000000   0.000000
     H  211   0.000000   0.000000   0.000000   0.000000   0.000000   0.000000


                  C 25       C 26       C 27       C 28       C 29       C 30
 ------------------------------------------------------------------------------
     H  212   0.000000   0.000000   0.000000   0.000000   0.000000   0.000000
     H  213   0.000000   0.000000   0.000000   0.000000   0.000000   0.000000
     H  214   0.000032   0.000001   0.000001   0.000012   0.000001   0.000000
     H  215   0.000000   0.000000   0.000000   0.000000   0.000000   0.000000
     H  216   0.000000   0.000000   0.000000   0.000000   0.000000   0.000000
     H  217   0.000000   0.000000   0.000000   0.000000   0.000000   0.000000
     H  218   0.000000   0.000000   0.000000   0.000000   0.000000   0.000000
     H  219   0.000000   0.000000   0.000000   0.000000   0.000000   0.000000
     H  220   0.000000   0.000000   0.000000   0.000000   0.000000   0.000000
     H  221   0.000000   0.000000   0.000000   0.000000   0.000000   0.000000
     H  222   0.000000   0.000000   0.000000   0.000000   0.000000   0.000000
     H  223   0.000000   0.000000   0.000000   0.000000   0.000000   0.000000
     H  224   0.000000   0.000000   0.000000   0.000000   0.000001   0.000000
     H  225   0.000000   0.000000   0.000000   0.000000   0.000000   0.000000
     H  226   0.000000   0.000000   0.000000   0.000000   0.000000   0.000000
     H  227   0.000000   0.000000   0.000000   0.000000   0.000000   0.000000
     H  228   0.000001   0.000018   0.000921   0.000012   0.000870   0.000022
     H  229   0.000011   0.000001   0.000112   0.000001   0.000001   0.000013
     H  230   0.000000   0.000000   0.000001   0.000000   0.000000   0.000000
     H  231   0.000000   0.000000   0.000000   0.000000   0.000000   0.000000
     H  232   0.000001   0.000000   0.000007   0.000000   0.000000   0.000001
     H  233   0.000000   0.000000   0.000000   0.000000   0.000000   0.000000
     H  234   0.000000   0.000000   0.000000   0.000000   0.000000   0.000000
     H  235   0.000000   0.000000   0.000000   0.000000   0.000000   0.000000
     H  236   0.000000   0.000000   0.000000   0.000000   0.000000   0.000000
     H  237   0.000000   0.000000   0.000000   0.000000   0.000000   0.000000
     H  238   0.000011   0.000000   0.000004   0.000119   0.000003   0.000002
     H  239   0.000000   0.000000   0.000001   0.000004   0.000001   0.000000
     H  240   0.000000   0.000000   0.000000   0.000000   0.000000   0.000000
     H  241   0.000001   0.000000   0.000000   0.000001   0.000015   0.000000
     H  242   0.000000   0.000000   0.000000   0.000000   0.000000   0.000000
     H  243   0.000000   0.000000   0.000000   0.000000   0.000000   0.000000
     H  244   0.000000   0.000000   0.000000   0.000000   0.000000   0.000000
     H  245   0.000000   0.000003   0.000002   0.000000   0.000000   0.000052
     H  246   0.000000   0.000000   0.000000   0.000000   0.000000   0.000000
     H  247   0.000000   0.000000   0.000000   0.000000   0.000000   0.000000
     H  248   0.000000   0.000000   0.000000   0.000000   0.000000   0.000000
     H  249   0.000000   0.000000   0.000000   0.000000   0.000000   0.000000
     H  250   0.000000   0.000000   0.000000   0.000000   0.000000   0.000000
     H  251   0.000000   0.000000   0.000001   0.000000   0.000000   0.000000
     H  252   0.000000   0.000000   0.000000   0.000000   0.000000   0.000000


                  C 31       C 32       C 33       C 34       C 35       C 36
 ------------------------------------------------------------------------------
     C   31   3.955170
     C   32   0.000007   3.956536
     C   33   0.000093   1.440269   3.951098
     C   34   0.000761   0.004439   1.389309   3.963214
     C   35   0.000029   1.395862   0.005093   0.118445   3.941051
     C   36   0.000156   0.117362   0.005929   1.377715   0.004237   3.940179
     C   37   0.007556   0.004734   0.005854   1.001213   0.000117   0.006194
     C   38   0.009264   0.000473   0.020439   0.006105   0.007766   0.020577
     C   39   0.000004   0.000002   0.000021   0.000010   0.000008   0.000022
     C   40   0.000001   0.000000   0.000002   0.000001   0.000001   0.000003
     C   41   0.000011   0.000004   0.000044   0.000017   0.000018   0.000047
     C   42   0.000000   0.000000   0.000000   0.000001   0.000000   0.000002
     C   43   0.000011   0.000000   0.000026   0.000008   0.000014   0.000048
     C   44   0.000363   0.000062   0.001041   0.000360   0.000438   0.001486
     C   45   0.000112   0.000045   0.000033   0.003651   0.000013   0.000348
     C   46   0.000014   0.000003   0.000051   0.000012   0.000043   0.000071
     C   47   0.000013   0.000001   0.000050   0.000003   0.000030   0.000047
     C   48   0.000003   0.000019   0.000012   0.000008   0.000038   0.000018
     C   49   0.000000   0.000001   0.000003   0.000001   0.000003   0.000003
     C   50   0.000002   0.000007   0.000008   0.000001   0.000012   0.000010
     C   51   0.000034   0.000013   0.000068   0.000082   0.000071   0.000209
     C   52   0.000286   0.000008   0.000578   0.000144   0.000299   0.000812
     C   53   0.000000   0.000000   0.000000   0.000000   0.000000   0.000000
     C   54   0.000000   0.000000   0.000000   0.000000   0.000000   0.000003
     C   55   0.000000   0.000000   0.000001   0.000000   0.000001   0.000009
     C   56   0.000000   0.000000   0.000000   0.000000   0.000000   0.000002
     C   57   0.000000   0.000001   0.000000   0.000001   0.000006   0.000005
     C   58   0.000003   0.000003   0.000010   0.000008   0.000003   0.000068
     C   59   0.000008   0.000015   0.000025   0.000062   0.000028   0.001207
     C   60   0.000000   0.000051   0.000005   0.000000   0.000001   0.000001
     C   61   0.000000   0.000015   0.000004   0.000000   0.000000   0.000000
     C   62   0.000000   0.000012   0.000013   0.000000   0.000001   0.000002
     C   63   0.000000   0.000001   0.000000   0.000000   0.000000   0.000000
     C   64   0.000000   0.000000   0.000001   0.000000   0.000000   0.000000
     C   65   0.000002   0.000001   0.000004   0.000004   0.000004   0.000034
     C   66   0.000000   0.000000   0.000001   0.000001   0.000001   0.000014
     C   67   0.000000   0.000000   0.000000   0.000001   0.000019   0.000013
     C   68   0.000000   0.000000   0.000000   0.000000   0.000000   0.000000
     C   69   0.000000   0.000000   0.000000   0.000000   0.000000   0.000000
     C   70   0.000000   0.000000   0.000000   0.000000   0.000000   0.000000
     C   71   0.000000   0.000000   0.000000   0.000000   0.000000   0.000000
     C   72   0.000000   0.000000   0.000000   0.000000   0.000000   0.000000
     C   73   0.000000   0.000000   0.000000   0.000000   0.000000   0.000000
     C   74   0.000002   0.000000   0.000000   0.000000   0.000000   0.000000
     C   75   0.000000   0.000000   0.000000   0.000000   0.000000   0.000000
     C   76   0.000000   0.000000   0.000000   0.000000   0.000000   0.000000


                  C 31       C 32       C 33       C 34       C 35       C 36
 ------------------------------------------------------------------------------
     C   77   0.000000   0.000000   0.000000   0.000000   0.000000   0.000000
     C   78   0.000000   0.000000   0.000000   0.000000   0.000000   0.000000
     C   79   0.000000   0.000000   0.000000   0.000000   0.000000   0.000000
     C   80   0.000000   0.000000   0.000000   0.000000   0.000000   0.000000
     C   81   0.000000   0.000000   0.000000   0.000000   0.000000   0.000000
     C   82   0.000008   0.000000   0.000000   0.000000   0.000000   0.000000
     C   83   0.000171   0.000000   0.000000   0.000000   0.000000   0.000000
     C   84   0.000016   0.000000   0.000000   0.000000   0.000000   0.000000
     C   85   0.000017   0.000000   0.000000   0.000000   0.000000   0.000000
     C   86   0.000026   0.000000   0.000000   0.000000   0.000000   0.000000
     C   87   0.000001   0.000000   0.000000   0.000000   0.000000   0.000000
     C   88   0.000006   0.000000   0.000000   0.000000   0.000000   0.000000
     C   89   0.006614   0.000000   0.000002   0.000002   0.000001   0.000002
     C   90   0.000002   0.000000   0.000000   0.000000   0.000000   0.000000
     C   91   0.000000   0.000000   0.000000   0.000000   0.000000   0.000000
     C   92   0.000002   0.000000   0.000000   0.000000   0.000000   0.000000
     C   93   0.000003   0.000000   0.000000   0.000000   0.000000   0.000000
     C   94   0.000000   0.000000   0.000000   0.000000   0.000000   0.000000
     C   95   0.000009   0.000000   0.000000   0.000000   0.000000   0.000000
     C   96   0.000001   0.000000   0.000000   0.000000   0.000000   0.000000
     C   97   0.000035   0.000000   0.000000   0.000000   0.000000   0.000000
     C   98   0.000146   0.000000   0.000000   0.000000   0.000000   0.000000
     C   99   0.000000   0.000000   0.000000   0.000000   0.000000   0.000000
     C  100   0.000000   0.000000   0.000000   0.000000   0.000000   0.000000
     C  101   0.000001   0.000000   0.000000   0.000000   0.000000   0.000000
     C  102   0.000000   0.000000   0.000000   0.000000   0.000000   0.000000
     C  103   0.000000   0.000000   0.000000   0.000000   0.000000   0.000000
     C  104   0.000001   0.000000   0.000000   0.000000   0.000000   0.000000
     C  105   0.000001   0.000000   0.000000   0.000000   0.000000   0.000000
     C  106   0.000040   0.000000   0.000003   0.000009   0.000001   0.000003
     C  107   0.000004   0.000000   0.000003   0.000035   0.000001   0.000005
     C  108   0.000001   0.000000   0.000000   0.000000   0.000000   0.000002
     C  109   0.000004   0.000000   0.000002   0.000030   0.000001   0.000003
     C  110   0.000001   0.000000   0.000002   0.000014   0.000000   0.000002
     C  111   0.000013   0.000000   0.000000   0.000000   0.000000   0.000002
     C  112   0.000000   0.000000   0.000000   0.000000   0.000000   0.000000
     C  113   0.000000   0.000000   0.000000   0.000000   0.000000   0.000000
     C  114   0.000000   0.000000   0.000000   0.000000   0.000000   0.000000
     C  115   0.000000   0.000000   0.000000   0.000000   0.000000   0.000000
     C  116   0.000000   0.000000   0.000000   0.000000   0.000000   0.000000
     C  117   0.000000   0.000000   0.000000   0.000000   0.000000   0.000000
     C  118   0.000000   0.000000   0.000000   0.000000   0.000000   0.000000
     C  119   0.000000   0.000000   0.000000   0.000000   0.000000   0.000000
     C  120   0.000020   0.000000   0.000000   0.000000   0.000000   0.000000
     C  121   0.000013   0.000000   0.000000   0.000000   0.000001   0.000000
     C  122   0.000003   0.000000   0.000000   0.000000   0.000001   0.000001
     C  123   0.000015   0.000000   0.000000   0.000000   0.000001   0.000000


                  C 31       C 32       C 33       C 34       C 35       C 36
 ------------------------------------------------------------------------------
     C  124   0.000006   0.000009   0.000002   0.000001   0.000067   0.000019
     C  125   0.000000   0.000000   0.000000   0.000000   0.000000   0.000000
     C  126   0.000000   0.000000   0.000000   0.000000   0.000000   0.000004
     C  127   0.000000   0.000234   0.000052   0.000001   0.000011   0.000002
     C  128   0.000000   0.009733   0.000800   0.000019   0.000243   0.000031
     C  129   0.000000   0.000407   0.000024   0.000003   0.000020   0.000002
     C  130   0.000000   0.000003   0.000001   0.000000   0.000000   0.000000
     C  131   0.000000   0.000006   0.000001   0.000000   0.000000   0.000004
     C  132   0.000000   0.000001   0.000000   0.000001   0.000000   0.000006
     C  133   0.000000   0.000000   0.000000   0.000000   0.000000   0.000003
     C  134   0.000000   0.000001   0.000004   0.000012   0.000002   0.000469
     C  135   0.000029   0.000000   0.000000   0.000000   0.000000   0.000000
     C  136   0.000013   0.000000   0.000000   0.000000   0.000000   0.000000
     C  137   0.000117   0.000000   0.000000   0.000000   0.000000   0.000000
     C  138   0.000022   0.000000   0.000000   0.000000   0.000000   0.000000
     C  139   0.000059   0.000000   0.000000   0.000000   0.000000   0.000000
     C  140   0.000253   0.000000   0.000000   0.000000   0.000000   0.000000
     C  141   0.043213   0.000000   0.000012   0.000013   0.000005   0.000010
     C  142   0.000000   0.000000   0.000000   0.000000   0.000000   0.000000
     C  143   0.000000   0.000000   0.000000   0.000000   0.000000   0.000000
     C  144   0.000000   0.000000   0.000000   0.000000   0.000000   0.000000
     C  145   0.000000   0.000000   0.000000   0.000000   0.000000   0.000000
     C  146   0.000000   0.000000   0.000000   0.000000   0.000000   0.000000
     C  147   0.000001   0.000000   0.000000   0.000000   0.000000   0.000000
     C  148   0.000010   0.000000   0.000000   0.000000   0.000000   0.000000
     C  149   0.000007   0.000000   0.000000   0.000000   0.000000   0.000000
     C  150   0.000003   0.000000   0.000000   0.000000   0.000000   0.000000
     C  151   0.000008   0.000000   0.000000   0.000000   0.000000   0.000000
     C  152   0.000000   0.000000   0.000000   0.000000   0.000000   0.000000
     C  153   0.000000   0.000000   0.000000   0.000000   0.000000   0.000000
     C  154   0.000064   0.000000   0.000000   0.000000   0.000000   0.000000
     C  155   0.000041   0.000000   0.000000   0.000000   0.000000   0.000000
     C  156   0.000000   0.000000   0.000000   0.000000   0.000000   0.000000
     C  157   0.000000   0.000000   0.000000   0.000000   0.000001   0.000000
     C  158   0.000000   0.000000   0.000000   0.000000   0.000002   0.000001
     C  159   0.000000   0.000000   0.000000   0.000000   0.000000   0.000000
     C  160   0.000000   0.000000   0.000000   0.000000   0.000000   0.000000
     C  161   0.000000   0.000001   0.000001   0.000001   0.000049   0.000006
     C  162   0.000000   0.000000   0.000000   0.000001   0.000004   0.000022
     N  163   0.000000   0.000000   0.000000   0.000000   0.000000   0.000000
     N  164   0.000000   0.000000   0.000000   0.000000   0.000000   0.000000
     N  165   0.000815   0.000008   0.000080   0.000270   0.000007   0.000030
     N  166   0.000019   0.014337   0.105591   0.015330   1.434905   1.435889
     N  167   0.000007   0.000003   0.000032   0.000019   0.000012   0.000043
     N  168   0.000005   0.000003   0.000023   0.000004   0.000018   0.000025
     N  169   0.000000   0.000000   0.000000   0.000000   0.000000   0.000000
     N  170   0.000000   0.000003   0.000001   0.000000   0.000000   0.000001


                  C 31       C 32       C 33       C 34       C 35       C 36
 ------------------------------------------------------------------------------
     N  171   0.000000   0.000000   0.000000   0.000000   0.000000   0.000000
     N  172   0.000000   0.000000   0.000000   0.000000   0.000000   0.000000
     N  173   0.000003   0.000000   0.000000   0.000000   0.000000   0.000000
     N  174   0.000000   0.000000   0.000000   0.000000   0.000000   0.000000
     N  175   0.000001   0.000000   0.000000   0.000003   0.000000   0.000000
     N  176   0.000000   0.000000   0.000000   0.000000   0.000000   0.000000
     N  177   0.000018   0.000001   0.000000   0.000000   0.000000   0.000000
     N  178   0.000000   0.000027   0.000007   0.000000   0.000001   0.000001
     N  179   0.000099   0.000000   0.000000   0.000000   0.000000   0.000000
     N  180   0.000000   0.000000   0.000000   0.000000   0.000000   0.000000
     N  181   0.000005   0.000000   0.000000   0.000000   0.000000   0.000000
     N  182   0.000000   0.000000   0.000000   0.000000   0.000000   0.000000
     H  183   0.000000   0.000000   0.000000   0.000000   0.000000   0.000000
     H  184   0.000000   0.000000   0.000000   0.000000   0.000000   0.000000
     H  185   0.000000   0.000000   0.000000   0.000000   0.000000   0.000000
     H  186   0.000000   0.000000   0.000000   0.000000   0.000000   0.000000
     H  187   0.000000   0.000000   0.000000   0.000000   0.000000   0.000000
     H  188   0.000001   0.000000   0.000000   0.000000   0.000000   0.000000
     H  189   0.000007   0.000000   0.000000   0.000000   0.000000   0.000000
     H  190   0.000000   0.000000   0.000000   0.000000   0.000000   0.000000
     H  191   0.000040   0.000000   0.000000   0.000000   0.000000   0.000000
     H  192   0.007610   0.000000   0.000002   0.000005   0.000001   0.000003
     H  193   0.000294   0.000000   0.000000   0.000001   0.000000   0.000001
     H  194   0.000010   0.000001   0.000013   0.000128   0.000002   0.000014
     H  195   0.951894   0.000001   0.000038   0.000125   0.000001   0.000028
     H  196   0.001774   0.000000   0.000004   0.000003   0.000000   0.000000
     H  197   0.000001   0.004926   0.953344   0.005072   0.004882   0.004299
     H  198   0.000000   0.952986   0.004860   0.005109   0.004905   0.000081
     H  199   0.000000   0.008772   0.004447   0.000063   0.953228   0.008452
     H  200   0.000141   0.000073   0.000326   0.006196   0.000045   0.000111
     H  201   0.000000   0.000000   0.000000   0.000000   0.000000   0.000000
     H  202   0.000000   0.000000   0.000000   0.000000   0.000000   0.000000
     H  203   0.000000   0.000000   0.000000   0.000000   0.000000   0.000000
     H  204   0.000001   0.000076   0.004104   0.009027   0.008399   0.948130
     H  205   0.000000   0.000000   0.000000   0.000000   0.000000   0.000000
     H  206   0.000000   0.000000   0.000000   0.000000   0.000000   0.000000
     H  207   0.000006   0.000001   0.000017   0.000013   0.000006   0.000011
     H  208   0.000000   0.000003   0.000000   0.000000   0.000001   0.000000
     H  209   0.000000   0.000009   0.000001   0.000001   0.000034   0.000006
     H  210   0.000000   0.000000   0.000000   0.000000   0.000000   0.000000
     H  211   0.000000   0.000000   0.000000   0.000003   0.000001   0.000166
     H  212   0.000000   0.000000   0.000000   0.000000   0.000002   0.000000
     H  213   0.000000   0.000000   0.000000   0.000000   0.000000   0.000000
     H  214   0.000000   0.000000   0.000000   0.000000   0.000000   0.000000
     H  215   0.000000   0.000000   0.000000   0.000000   0.000000   0.000000
     H  216   0.000000   0.000000   0.000000   0.000000   0.000000   0.000000
     H  217   0.000000   0.000000   0.000000   0.000000   0.000000   0.000000


                  C 31       C 32       C 33       C 34       C 35       C 36
 ------------------------------------------------------------------------------
     H  218   0.000000   0.000000   0.000000   0.000000   0.000000   0.000000
     H  219   0.000000   0.000000   0.000000   0.000000   0.000000   0.000000
     H  220   0.000001   0.000000   0.000000   0.000000   0.000000   0.000000
     H  221   0.000000   0.000000   0.000000   0.000000   0.000000   0.000000
     H  222   0.000000   0.000000   0.000000   0.000000   0.000000   0.000000
     H  223   0.000000   0.000000   0.000000   0.000000   0.000000   0.000000
     H  224   0.000000   0.000000   0.000000   0.000000   0.000000   0.000000
     H  225   0.000000   0.000000   0.000000   0.000000   0.000000   0.000000
     H  226   0.000000   0.000000   0.000000   0.000000   0.000000   0.000000
     H  227   0.000000   0.000000   0.000000   0.000000   0.000000   0.000000
     H  228   0.000002   0.000000   0.000000   0.000000   0.000000   0.000000
     H  229   0.000001   0.000000   0.000000   0.000000   0.000000   0.000000
     H  230   0.000000   0.000000   0.000000   0.000000   0.000000   0.000000
     H  231   0.000000   0.000000   0.000000   0.000000   0.000000   0.000000
     H  232   0.000000   0.000000   0.000000   0.000000   0.000000   0.000000
     H  233   0.000000   0.000000   0.000000   0.000000   0.000000   0.000000
     H  234   0.000000   0.000000   0.000000   0.000000   0.000000   0.000000
     H  235   0.000000   0.000000   0.000000   0.000000   0.000000   0.000000
     H  236   0.000000   0.000000   0.000000   0.000000   0.000000   0.000000
     H  237   0.000000   0.000002   0.000000   0.000000   0.000068   0.000011
     H  238   0.000000   0.000000   0.000000   0.000000   0.000000   0.000000
     H  239   0.000000   0.001220   0.000110   0.000001   0.000052   0.000002
     H  240   0.000000   0.000001   0.000000   0.000000   0.000000   0.000000
     H  241   0.000000   0.000000   0.000000   0.000001   0.000000   0.000005
     H  242   0.000001   0.000000   0.000000   0.000000   0.000000   0.000000
     H  243   0.000000   0.000000   0.000000   0.000000   0.000000   0.000000
     H  244   0.000004   0.000000   0.000000   0.000000   0.000000   0.000000
     H  245   0.000620   0.000000   0.000000   0.000000   0.000000   0.000000
     H  246   0.000000   0.000000   0.000000   0.000000   0.000000   0.000000
     H  247   0.000000   0.000000   0.000000   0.000000   0.000000   0.000000
     H  248   0.000000   0.000000   0.000000   0.000000   0.000000   0.000000
     H  249   0.000000   0.000000   0.000000   0.000000   0.000000   0.000000
     H  250   0.000000   0.000000   0.000000   0.000000   0.000000   0.000000
     H  251   0.000000   0.000000   0.000000   0.000000   0.000003   0.000000
     H  252   0.000000   0.000000   0.000000   0.000000   0.000000   0.000000


                  C 37       C 38       C 39       C 40       C 41       C 42
 ------------------------------------------------------------------------------
     C   37   3.960910
     C   38   1.848542   3.949361
     C   39   0.000654   0.000065   3.953276
     C   40   0.000042   0.000015   1.435979   3.953012
     C   41   0.001346   0.000190   0.004750   1.420293   3.952492
     C   42   0.000010   0.000041   1.384195   0.005290   0.112754   3.943887
     C   43   0.000785   0.000874   0.116964   0.005439   1.379829   0.004360
     C   44   0.033226   0.015334   0.000077   0.004520   0.009256   0.007903
     C   45   0.005198   1.030934   0.015010   0.000651   0.032906   0.000296
     C   46   0.000864   0.000244   0.000013   0.000003   0.000029   0.000009
     C   47   0.000862   0.000285   0.000025   0.000003   0.000065   0.000018
     C   48   0.000183   0.000065   0.000010   0.000001   0.000022   0.000002
     C   49   0.000019   0.000009   0.000001   0.000000   0.000001   0.000000
     C   50   0.000114   0.000025   0.000001   0.000000   0.000003   0.000001
     C   51   0.002032   0.001178   0.000430   0.000028   0.000862   0.000017
     C   52   0.021756   0.015861   0.000431   0.000070   0.002962   0.001105
     C   53   0.000001   0.000000   0.000000   0.000000   0.000002   0.000000
     C   54   0.000007   0.000001   0.000000   0.000000   0.000001   0.000000
     C   55   0.000015   0.000003   0.000000   0.000000   0.000004   0.000000
     C   56   0.000000   0.000000   0.000000   0.000000   0.000000   0.000000
     C   57   0.000001   0.000001   0.000001   0.000000   0.000001   0.000000
     C   58   0.000194   0.000131   0.000013   0.000006   0.000052   0.000013
     C   59   0.000502   0.000149   0.000107   0.000008   0.000304   0.000015
     C   60   0.000007   0.000001   0.000000   0.000000   0.000000   0.000000
     C   61   0.000000   0.000000   0.000000   0.000000   0.000000   0.000000
     C   62   0.000013   0.000002   0.000000   0.000000   0.000000   0.000000
     C   63   0.000001   0.000000   0.000000   0.000000   0.000000   0.000000
     C   64   0.000002   0.000000   0.000000   0.000000   0.000000   0.000000
     C   65   0.000090   0.000023   0.000005   0.000001   0.000013   0.000001
     C   66   0.000012   0.000004   0.000003   0.000001   0.000008   0.000001
     C   67   0.000000   0.000000   0.000000   0.000000   0.000000   0.000001
     C   68   0.000000   0.000000   0.000000   0.000000   0.000000   0.000000
     C   69   0.000000   0.000000   0.000000   0.000000   0.000000   0.000000
     C   70   0.000000   0.000000   0.000000   0.000000   0.000000   0.000000
     C   71   0.000000   0.000000   0.000000   0.000000   0.000000   0.000000
     C   72   0.000000   0.000000   0.000000   0.000000   0.000000   0.000000
     C   73   0.000000   0.000000   0.000000   0.000000   0.000000   0.000000
     C   74   0.000000   0.000000   0.000000   0.000000   0.000000   0.000000
     C   75   0.000000   0.000000   0.000000   0.000000   0.000000   0.000000
     C   76   0.000000   0.000000   0.000000   0.000000   0.000000   0.000000
     C   77   0.000000   0.000000   0.000000   0.000000   0.000000   0.000000
     C   78   0.000000   0.000000   0.000000   0.000000   0.000000   0.000000
     C   79   0.000000   0.000000   0.000000   0.000000   0.000000   0.000000
     C   80   0.000000   0.000000   0.000000   0.000000   0.000000   0.000000
     C   81   0.000000   0.000000   0.000000   0.000000   0.000000   0.000000
     C   82   0.000000   0.000000   0.000000   0.000000   0.000000   0.000000


                  C 37       C 38       C 39       C 40       C 41       C 42
 ------------------------------------------------------------------------------
     C   83   0.000002   0.000000   0.000000   0.000000   0.000000   0.000000
     C   84   0.000000   0.000000   0.000000   0.000000   0.000000   0.000000
     C   85   0.000000   0.000000   0.000000   0.000000   0.000000   0.000000
     C   86   0.000000   0.000000   0.000000   0.000000   0.000000   0.000000
     C   87   0.000000   0.000000   0.000000   0.000000   0.000000   0.000000
     C   88   0.000000   0.000000   0.000000   0.000000   0.000000   0.000000
     C   89   0.000079   0.000002   0.000000   0.000000   0.000000   0.000000
     C   90   0.000000   0.000000   0.000000   0.000000   0.000000   0.000000
     C   91   0.000000   0.000000   0.000000   0.000000   0.000000   0.000000
     C   92   0.000000   0.000000   0.000000   0.000000   0.000000   0.000000
     C   93   0.000000   0.000000   0.000000   0.000000   0.000001   0.000000
     C   94   0.000000   0.000000   0.000000   0.000000   0.000000   0.000000
     C   95   0.000000   0.000000   0.000000   0.000004   0.000016   0.000000
     C   96   0.000000   0.000000   0.000000   0.000002   0.000005   0.000000
     C   97   0.000000   0.000000   0.000000   0.000000   0.000000   0.000000
     C   98   0.000002   0.000000   0.000000   0.000000   0.000000   0.000000
     C   99   0.000000   0.000000   0.000000   0.000000   0.000000   0.000000
     C  100   0.000000   0.000000   0.000000   0.000000   0.000000   0.000000
     C  101   0.000000   0.000000   0.000000   0.000000   0.000000   0.000000
     C  102   0.000000   0.000000   0.000000   0.000000   0.000000   0.000000
     C  103   0.000000   0.000000   0.000000   0.000000   0.000000   0.000000
     C  104   0.000000   0.000000   0.000000   0.000000   0.000000   0.000000
     C  105   0.000000   0.000000   0.000000   0.000000   0.000000   0.000000
     C  106   0.000096   0.000019   0.000001   0.000001   0.000000   0.000074
     C  107   0.000013   0.000023   0.000001   0.000000   0.000000   0.000028
     C  108   0.000003   0.000001   0.000001   0.000000   0.000000   0.000011
     C  109   0.000002   0.000019   0.000004   0.000001   0.000000   0.000182
     C  110   0.000001   0.000007   0.000000   0.000000   0.000000   0.000003
     C  111   0.000000   0.000000   0.000000   0.000000   0.000000   0.000000
     C  112   0.000000   0.000000   0.000000   0.000000   0.000000   0.000001
     C  113   0.000000   0.000000   0.000000   0.000000   0.000000   0.000000
     C  114   0.000000   0.000000   0.000000   0.000000   0.000000   0.000000
     C  115   0.000000   0.000000   0.000000   0.000000   0.000000   0.000000
     C  116   0.000000   0.000000   0.000000   0.000000   0.000000   0.000000
     C  117   0.000000   0.000000   0.000000   0.000000   0.000000   0.000000
     C  118   0.000000   0.000000   0.000000   0.000000   0.000000   0.000000
     C  119   0.000000   0.000000   0.000000   0.000000   0.000000   0.000000
     C  120   0.000000   0.000000   0.000000   0.000000   0.000000   0.000000
     C  121   0.000000   0.000000   0.000000   0.000000   0.000000   0.000000
     C  122   0.000000   0.000000   0.000000   0.000000   0.000000   0.000000
     C  123   0.000000   0.000000   0.000000   0.000000   0.000000   0.000000
     C  124   0.000000   0.000000   0.000000   0.000000   0.000000   0.000000
     C  125   0.000000   0.000000   0.000000   0.000000   0.000000   0.000000
     C  126   0.000000   0.000000   0.000000   0.000000   0.000000   0.000002
     C  127   0.000001   0.000000   0.000000   0.000000   0.000000   0.000000
     C  128   0.000009   0.000001   0.000000   0.000000   0.000000   0.000000
     C  129   0.000000   0.000000   0.000000   0.000000   0.000000   0.000000


                  C 37       C 38       C 39       C 40       C 41       C 42
 ------------------------------------------------------------------------------
     C  130   0.000000   0.000000   0.000000   0.000000   0.000000   0.000000
     C  131   0.000000   0.000000   0.000000   0.000000   0.000000   0.000000
     C  132   0.000000   0.000000   0.000000   0.000000   0.000000   0.000000
     C  133   0.000000   0.000000   0.000000   0.000000   0.000000   0.000000
     C  134   0.000001   0.000000   0.000000   0.000001   0.000000   0.000008
     C  135   0.000000   0.000000   0.000000   0.000000   0.000000   0.000000
     C  136   0.000000   0.000000   0.000000   0.000000   0.000000   0.000000
     C  137   0.000001   0.000000   0.000000   0.000000   0.000000   0.000000
     C  138   0.000000   0.000000   0.000000   0.000000   0.000000   0.000000
     C  139   0.000000   0.000000   0.000000   0.000000   0.000000   0.000000
     C  140   0.000001   0.000002   0.000000   0.000000   0.000000   0.000000
     C  141   0.000449   0.000013   0.000000   0.000000   0.000000   0.000000
     C  142   0.000000   0.000000   0.000000   0.000000   0.000000   0.000000
     C  143   0.000000   0.000000   0.000000   0.000000   0.000000   0.000000
     C  144   0.000000   0.000000   0.000000   0.000000   0.000000   0.000000
     C  145   0.000000   0.000000   0.000000   0.000000   0.000000   0.000000
     C  146   0.000000   0.000000   0.000000   0.000000   0.000000   0.000000
     C  147   0.000000   0.000000   0.000000   0.000000   0.000000   0.000000
     C  148   0.000000   0.000000   0.000000   0.000000   0.000000   0.000000
     C  149   0.000000   0.000000   0.000000   0.000000   0.000000   0.000000
     C  150   0.000000   0.000000   0.000000   0.000000   0.000000   0.000000
     C  151   0.000000   0.000000   0.000000   0.000000   0.000000   0.000000
     C  152   0.000000   0.000000   0.000000   0.000000   0.000000   0.000000
     C  153   0.000000   0.000000   0.000000   0.000000   0.000000   0.000000
     C  154   0.000001   0.000000   0.000000   0.000000   0.000000   0.000000
     C  155   0.000001   0.000000   0.000000   0.000000   0.000000   0.000000
     C  156   0.000000   0.000000   0.000000   0.000000   0.000000   0.000000
     C  157   0.000000   0.000000   0.000000   0.000000   0.000000   0.000000
     C  158   0.000000   0.000000   0.000000   0.000000   0.000000   0.000000
     C  159   0.000000   0.000000   0.000000   0.000000   0.000000   0.000000
     C  160   0.000000   0.000000   0.000000   0.000000   0.000000   0.000000
     C  161   0.000000   0.000000   0.000000   0.000000   0.000000   0.000000
     C  162   0.000000   0.000000   0.000000   0.000000   0.000000   0.000000
     N  163   0.000002   0.000026   0.000012   0.000000   0.000001   0.000000
     N  164   0.000000   0.000000   0.000001   0.000000   0.000000   0.000000
     N  165   0.000281   0.000329   0.000008   0.000000   0.000001   0.000004
     N  166   0.005415   0.000550   0.000002   0.000000   0.000003   0.000000
     N  167   0.001052   0.000324   0.014386   0.104185   0.015551   1.463283
     N  168   0.000289   0.000061   0.000005   0.000001   0.000010   0.000002
     N  169   0.000000   0.000000   0.000000   0.000000   0.000000   0.000000
     N  170   0.000006   0.000001   0.000000   0.000000   0.000000   0.000000
     N  171   0.000000   0.000000   0.000000   0.000000   0.000000   0.000000
     N  172   0.000000   0.000000   0.000000   0.000000   0.000000   0.000000
     N  173   0.000000   0.000000   0.000000   0.000012   0.000048   0.000000
     N  174   0.000000   0.000000   0.000000   0.000000   0.000000   0.000000
     N  175   0.000000   0.000002   0.000002   0.000001   0.000000   0.000069
     N  176   0.000000   0.000000   0.000000   0.000000   0.000000   0.000000


                  C 37       C 38       C 39       C 40       C 41       C 42
 ------------------------------------------------------------------------------
     N  177   0.000000   0.000000   0.000000   0.000000   0.000000   0.000000
     N  178   0.000000   0.000000   0.000000   0.000000   0.000000   0.000000
     N  179   0.000001   0.000000   0.000000   0.000000   0.000000   0.000000
     N  180   0.000000   0.000000   0.000000   0.000000   0.000000   0.000000
     N  181   0.000000   0.000000   0.000000   0.000000   0.000000   0.000000
     N  182   0.000000   0.000000   0.000000   0.000000   0.000000   0.000000
     H  183   0.000000   0.000000   0.948693   0.004688   0.004958   0.004870
     H  184   0.000000   0.000000   0.000000   0.000000   0.000000   0.000000
     H  185   0.000000   0.000000   0.000000   0.000000   0.000000   0.000000
     H  186   0.000000   0.000000   0.000000   0.000000   0.000000   0.000000
     H  187   0.000000   0.000000   0.000000   0.000000   0.000000   0.000000
     H  188   0.000000   0.000000   0.000000   0.000000   0.000000   0.000000
     H  189   0.000000   0.000000   0.000004   0.000000   0.000000   0.000000
     H  190   0.000000   0.000000   0.000000   0.000000   0.000000   0.000000
     H  191   0.000000   0.000003   0.000000   0.000000   0.000000   0.000000
     H  192   0.000175   0.000036   0.000000   0.000000   0.000000   0.000000
     H  193   0.000018   0.000121   0.000000   0.000000   0.000000   0.000000
     H  194   0.000626   0.000526   0.000000   0.000000   0.000000   0.000000
     H  195   0.000095   0.000053   0.000000   0.000000   0.000000   0.000000
     H  196   0.000010   0.000002   0.000000   0.000000   0.000000   0.000000
     H  197   0.001651   0.000044   0.000000   0.000000   0.000000   0.000000
     H  198   0.000331   0.000128   0.000000   0.000000   0.000001   0.000000
     H  199   0.000123   0.000004   0.000000   0.000000   0.000000   0.000000
     H  200   0.004283   0.929803   0.000419   0.000005   0.000722   0.000008
     H  201   0.000001   0.000005   0.004829   0.004463   0.959787   0.000127
     H  202   0.000010   0.000001   0.005069   0.962647   0.004986   0.004918
     H  203   0.000003   0.000008   0.008812   0.004444   0.000065   0.954055
     H  204   0.000955   0.000636   0.000001   0.000000   0.000001   0.000000
     H  205   0.000002   0.000026   0.000000   0.000000   0.000000   0.000000
     H  206   0.000001   0.000000   0.000000   0.000000   0.000000   0.000000
     H  207   0.000427   0.000457   0.000125   0.000018   0.000353   0.000011
     H  208   0.000001   0.000000   0.000000   0.000000   0.000000   0.000000
     H  209   0.000001   0.000000   0.000000   0.000000   0.000000   0.000000
     H  210   0.000000   0.000000   0.000000   0.000000   0.000000   0.000000
     H  211   0.000000   0.000004   0.000001   0.000006   0.000014   0.000005
     H  212   0.000000   0.000000   0.000000   0.000000   0.000000   0.000000
     H  213   0.000000   0.000000   0.000000   0.000000   0.000000   0.000000
     H  214   0.000000   0.000000   0.000029   0.000010   0.000001   0.000004
     H  215   0.000000   0.000000   0.000000   0.000000   0.000000   0.000000
     H  216   0.000000   0.000000   0.000000   0.000000   0.000000   0.000000
     H  217   0.000000   0.000000   0.000000   0.000000   0.000000   0.000000
     H  218   0.000000   0.000000   0.000000   0.000000   0.000000   0.000000
     H  219   0.000000   0.000000   0.000000   0.000000   0.000000   0.000000
     H  220   0.000000   0.000000   0.000000   0.000000   0.000000   0.000000
     H  221   0.000000   0.000000   0.000000   0.000000   0.000000   0.000000
     H  222   0.000000   0.000000   0.000000   0.000000   0.000000   0.000000
     H  223   0.000000   0.000000   0.000000   0.000000   0.000000   0.000000


                  C 37       C 38       C 39       C 40       C 41       C 42
 ------------------------------------------------------------------------------
     H  224   0.000000   0.000000   0.000000   0.000000   0.000000   0.000000
     H  225   0.000000   0.000000   0.000000   0.000000   0.000000   0.000000
     H  226   0.000000   0.000000   0.000000   0.000000   0.000000   0.000000
     H  227   0.000000   0.000000   0.000000   0.000000   0.000000   0.000000
     H  228   0.000001   0.000000   0.000000   0.000000   0.000000   0.000011
     H  229   0.000000   0.000000   0.000000   0.000000   0.000000   0.000000
     H  230   0.000000   0.000000   0.000000   0.000000   0.000000   0.000000
     H  231   0.000000   0.000000   0.000000   0.000000   0.000000   0.000000
     H  232   0.000000   0.000000   0.000000   0.000000   0.000000   0.000000
     H  233   0.000000   0.000000   0.000000   0.000000   0.000000   0.000000
     H  234   0.000000   0.000000   0.000000   0.000000   0.000000   0.000000
     H  235   0.000000   0.000000   0.000000   0.000000   0.000000   0.000000
     H  236   0.000000   0.000000   0.000000   0.000000   0.000000   0.000000
     H  237   0.000000   0.000000   0.000000   0.000000   0.000000   0.000000
     H  238   0.000000   0.000000   0.000000   0.000000   0.000000   0.000000
     H  239   0.000000   0.000000   0.000000   0.000000   0.000000   0.000000
     H  240   0.000000   0.000000   0.000000   0.000000   0.000000   0.000000
     H  241   0.000000   0.000000   0.000000   0.000000   0.000000   0.000005
     H  242   0.000000   0.000000   0.000000   0.000000   0.000000   0.000000
     H  243   0.000000   0.000000   0.000000   0.000000   0.000000   0.000000
     H  244   0.000000   0.000000   0.000000   0.000000   0.000000   0.000000
     H  245   0.000008   0.000003   0.000000   0.000000   0.000000   0.000000
     H  246   0.000000   0.000000   0.000000   0.000000   0.000000   0.000000
     H  247   0.000000   0.000000   0.000000   0.000000   0.000000   0.000000
     H  248   0.000000   0.000000   0.000000   0.000000   0.000000   0.000000
     H  249   0.000000   0.000000   0.000000   0.000000   0.000000   0.000000
     H  250   0.000000   0.000000   0.000000   0.000000   0.000000   0.000000
     H  251   0.000000   0.000000   0.000000   0.000000   0.000000   0.000000
     H  252   0.000000   0.000000   0.000000   0.000000   0.000000   0.000000


                  C 43       C 44       C 45       C 46       C 47       C 48
 ------------------------------------------------------------------------------
     C   43   3.952357
     C   44   1.020160   3.950671
     C   45   0.010597   1.820352   3.948038
     C   46   0.000279   0.000814   0.006242   3.112793
     C   47   0.000428   0.005590   0.010512   1.273167   3.950522
     C   48   0.000064   0.000732   0.001294   0.024482   1.146926   3.951520
     C   49   0.000008   0.000055   0.000168   1.234926   0.008139   0.109746
     C   50   0.000037   0.000129   0.001043   0.067313   0.006453   1.639248
     C   51   0.001114   0.017217   0.025416   0.113952   1.363710   0.027397
     C   52   0.017371   0.965905   0.923459   0.009152   0.007637   0.005637
     C   53   0.000000   0.000006   0.000011   0.000038   0.000083   0.000149
     C   54   0.000001   0.000020   0.000064   0.000242   0.000192   0.000534
     C   55   0.000014   0.000140   0.000183   0.000953   0.002776   0.001340
     C   56   0.000000   0.000011   0.000007   0.000095   0.000101   0.000260
     C   57   0.000001   0.000033   0.000028   0.000185   0.000262   0.001932
     C   58   0.000117   0.002935   0.003226   0.009042   0.009196   0.004745
     C   59   0.001193   0.001165   0.005787   0.015223   0.027170   0.003146
     C   60   0.000001   0.000002   0.000036   0.000228   0.000189   0.000072
     C   61   0.000000   0.000000   0.000001   0.000002   0.000015   0.000037
     C   62   0.000003   0.000005   0.000073   0.000426   0.000433   0.000088
     C   63   0.000000   0.000000   0.000004   0.000015   0.000008   0.000024
     C   64   0.000001   0.000001   0.000016   0.000045   0.000005   0.000044
     C   65   0.000054   0.000076   0.000690   0.002954   0.003846   0.000635
     C   66   0.000044   0.000067   0.000248   0.000444   0.000457   0.000208
     C   67   0.000000   0.000000   0.000000   0.000000   0.000000   0.000000
     C   68   0.000000   0.000000   0.000000   0.000000   0.000000   0.000000
     C   69   0.000000   0.000000   0.000000   0.000000   0.000000   0.000000
     C   70   0.000000   0.000000   0.000000   0.000000   0.000000   0.000000
     C   71   0.000000   0.000000   0.000000   0.000000   0.000000   0.000000
     C   72   0.000000   0.000000   0.000000   0.000000   0.000000   0.000000
     C   73   0.000000   0.000000   0.000000   0.000000   0.000000   0.000000
     C   74   0.000000   0.000000   0.000000   0.000000   0.000000   0.000000
     C   75   0.000000   0.000000   0.000000   0.000000   0.000000   0.000000
     C   76   0.000000   0.000000   0.000000   0.000000   0.000000   0.000000
     C   77   0.000000   0.000000   0.000000   0.000000   0.000000   0.000000
     C   78   0.000000   0.000000   0.000000   0.000000   0.000000   0.000000
     C   79   0.000000   0.000000   0.000000   0.000000   0.000000   0.000000
     C   80   0.000000   0.000000   0.000000   0.000000   0.000000   0.000000
     C   81   0.000000   0.000000   0.000000   0.000000   0.000000   0.000000
     C   82   0.000000   0.000000   0.000000   0.000000   0.000000   0.000000
     C   83   0.000000   0.000000   0.000000   0.000000   0.000000   0.000000
     C   84   0.000000   0.000000   0.000000   0.000000   0.000000   0.000000
     C   85   0.000000   0.000000   0.000000   0.000000   0.000000   0.000000
     C   86   0.000000   0.000000   0.000000   0.000000   0.000000   0.000000
     C   87   0.000000   0.000000   0.000000   0.000000   0.000000   0.000000
     C   88   0.000000   0.000000   0.000000   0.000000   0.000000   0.000000


                  C 43       C 44       C 45       C 46       C 47       C 48
 ------------------------------------------------------------------------------
     C   89   0.000000   0.000000   0.000001   0.000000   0.000000   0.000000
     C   90   0.000000   0.000000   0.000000   0.000000   0.000000   0.000000
     C   91   0.000000   0.000000   0.000000   0.000000   0.000000   0.000000
     C   92   0.000000   0.000000   0.000000   0.000000   0.000000   0.000000
     C   93   0.000000   0.000000   0.000000   0.000000   0.000000   0.000000
     C   94   0.000000   0.000000   0.000000   0.000000   0.000000   0.000000
     C   95   0.000000   0.000000   0.000000   0.000000   0.000000   0.000000
     C   96   0.000000   0.000000   0.000000   0.000000   0.000000   0.000000
     C   97   0.000000   0.000000   0.000000   0.000000   0.000000   0.000000
     C   98   0.000000   0.000000   0.000000   0.000000   0.000000   0.000000
     C   99   0.000000   0.000000   0.000000   0.000000   0.000000   0.000000
     C  100   0.000000   0.000000   0.000000   0.000000   0.000000   0.000000
     C  101   0.000000   0.000000   0.000000   0.000000   0.000000   0.000000
     C  102   0.000000   0.000000   0.000000   0.000000   0.000000   0.000000
     C  103   0.000000   0.000000   0.000000   0.000000   0.000000   0.000000
     C  104   0.000000   0.000000   0.000000   0.000000   0.000000   0.000000
     C  105   0.000000   0.000000   0.000000   0.000000   0.000000   0.000000
     C  106   0.000001   0.000001   0.000001   0.000000   0.000000   0.000000
     C  107   0.000001   0.000001   0.000003   0.000000   0.000000   0.000000
     C  108   0.000000   0.000000   0.000000   0.000000   0.000000   0.000000
     C  109   0.000002   0.000001   0.000002   0.000000   0.000000   0.000000
     C  110   0.000000   0.000000   0.000001   0.000000   0.000000   0.000000
     C  111   0.000000   0.000000   0.000000   0.000000   0.000000   0.000000
     C  112   0.000000   0.000000   0.000000   0.000000   0.000000   0.000000
     C  113   0.000000   0.000000   0.000000   0.000000   0.000000   0.000000
     C  114   0.000000   0.000000   0.000000   0.000000   0.000000   0.000000
     C  115   0.000000   0.000000   0.000000   0.000000   0.000000   0.000000
     C  116   0.000000   0.000000   0.000000   0.000000   0.000000   0.000000
     C  117   0.000000   0.000000   0.000000   0.000000   0.000000   0.000000
     C  118   0.000000   0.000000   0.000000   0.000000   0.000000   0.000000
     C  119   0.000000   0.000000   0.000000   0.000000   0.000000   0.000000
     C  120   0.000000   0.000000   0.000000   0.000000   0.000000   0.000000
     C  121   0.000000   0.000000   0.000000   0.000000   0.000000   0.000000
     C  122   0.000000   0.000000   0.000000   0.000000   0.000000   0.000000
     C  123   0.000000   0.000000   0.000000   0.000000   0.000000   0.000000
     C  124   0.000000   0.000000   0.000000   0.000000   0.000000   0.000000
     C  125   0.000000   0.000000   0.000000   0.000000   0.000000   0.000000
     C  126   0.000000   0.000000   0.000000   0.000000   0.000000   0.000000
     C  127   0.000000   0.000000   0.000000   0.000000   0.000000   0.000000
     C  128   0.000000   0.000000   0.000000   0.000000   0.000000   0.000000
     C  129   0.000000   0.000000   0.000000   0.000000   0.000000   0.000000
     C  130   0.000000   0.000000   0.000000   0.000000   0.000000   0.000000
     C  131   0.000000   0.000000   0.000000   0.000000   0.000000   0.000000
     C  132   0.000000   0.000000   0.000000   0.000000   0.000000   0.000000
     C  133   0.000000   0.000000   0.000000   0.000000   0.000000   0.000000
     C  134   0.000005   0.000002   0.000001   0.000000   0.000000   0.000000
     C  135   0.000000   0.000000   0.000000   0.000016   0.000001   0.000000


                  C 43       C 44       C 45       C 46       C 47       C 48
 ------------------------------------------------------------------------------
     C  136   0.000000   0.000000   0.000000   0.000000   0.000000   0.000000
     C  137   0.000000   0.000000   0.000000   0.000001   0.000000   0.000000
     C  138   0.000000   0.000000   0.000000   0.000000   0.000000   0.000000
     C  139   0.000000   0.000000   0.000000   0.000000   0.000000   0.000000
     C  140   0.000000   0.000000   0.000000   0.000000   0.000000   0.000000
     C  141   0.000000   0.000001   0.000007   0.000000   0.000000   0.000000
     C  142   0.000000   0.000000   0.000000   0.000000   0.000000   0.000000
     C  143   0.000000   0.000000   0.000000   0.000000   0.000000   0.000000
     C  144   0.000000   0.000000   0.000000   0.000000   0.000000   0.000000
     C  145   0.000000   0.000000   0.000000   0.000000   0.000000   0.000000
     C  146   0.000000   0.000000   0.000000   0.000000   0.000000   0.000000
     C  147   0.000000   0.000000   0.000000   0.000000   0.000000   0.000000
     C  148   0.000000   0.000000   0.000000   0.000000   0.000000   0.000000
     C  149   0.000000   0.000000   0.000000   0.000000   0.000000   0.000000
     C  150   0.000000   0.000000   0.000000   0.000000   0.000000   0.000000
     C  151   0.000000   0.000000   0.000000   0.000000   0.000000   0.000000
     C  152   0.000000   0.000000   0.000000   0.000000   0.000000   0.000000
     C  153   0.000000   0.000000   0.000000   0.000000   0.000000   0.000000
     C  154   0.000000   0.000000   0.000000   0.000000   0.000000   0.000000
     C  155   0.000000   0.000000   0.000000   0.000000   0.000000   0.000000
     C  156   0.000000   0.000000   0.000000   0.000000   0.000000   0.000000
     C  157   0.000000   0.000000   0.000000   0.000000   0.000000   0.000000
     C  158   0.000000   0.000000   0.000000   0.000000   0.000000   0.000000
     C  159   0.000000   0.000000   0.000000   0.000000   0.000000   0.000000
     C  160   0.000000   0.000000   0.000000   0.000000   0.000000   0.000000
     C  161   0.000000   0.000000   0.000000   0.000000   0.000000   0.000006
     C  162   0.000000   0.000000   0.000000   0.000000   0.000000   0.000000
     N  163   0.000001   0.000026   0.000014   0.002954   0.000203   0.000046
     N  164   0.000000   0.000000   0.000000   0.000001   0.000000   0.000000
     N  165   0.000000   0.000011   0.000034   0.000005   0.000002   0.000001
     N  166   0.000002   0.000064   0.000052   0.000004   0.000007   0.000022
     N  167   1.371472   0.011527   0.027845   0.000035   0.000102   0.000022
     N  168   0.000078   0.000158   0.001694   0.057347   0.054947   0.015058
     N  169   0.000000   0.000003   0.000003   0.000024   0.000045   0.000465
     N  170   0.000001   0.000003   0.000035   0.000199   0.000217   0.000048
     N  171   0.000000   0.000000   0.000000   0.000000   0.000000   0.000000
     N  172   0.000000   0.000000   0.000000   0.000000   0.000000   0.000000
     N  173   0.000000   0.000000   0.000000   0.000000   0.000000   0.000000
     N  174   0.000000   0.000000   0.000000   0.000000   0.000000   0.000000
     N  175   0.000001   0.000000   0.000000   0.000000   0.000000   0.000000
     N  176   0.000000   0.000000   0.000000   0.000000   0.000000   0.000000
     N  177   0.000000   0.000000   0.000000   0.000000   0.000000   0.000000
     N  178   0.000000   0.000000   0.000000   0.000000   0.000000   0.000000
     N  179   0.000000   0.000000   0.000000   0.000000   0.000000   0.000000
     N  180   0.000000   0.000000   0.000000   0.000000   0.000000   0.000000
     N  181   0.000000   0.000000   0.000000   0.000000   0.000000   0.000000
     N  182   0.000000   0.000000   0.000000   0.000000   0.000000   0.000000


                  C 43       C 44       C 45       C 46       C 47       C 48
 ------------------------------------------------------------------------------
     H  183   0.000108   0.000130   0.000003   0.000000   0.000000   0.000000
     H  184   0.000000   0.000000   0.000000   0.000255   0.000012   0.000002
     H  185   0.000000   0.000000   0.000000   0.000000   0.000000   0.000000
     H  186   0.000000   0.000000   0.000000   0.000000   0.000000   0.000000
     H  187   0.000000   0.000000   0.000000   0.000000   0.000000   0.000000
     H  188   0.000000   0.000000   0.000000   0.000000   0.000000   0.000000
     H  189   0.000000   0.000000   0.000000   0.000000   0.000000   0.000000
     H  190   0.000000   0.000000   0.000000   0.000000   0.000000   0.000000
     H  191   0.000000   0.000000   0.000000   0.000000   0.000000   0.000000
     H  192   0.000000   0.000002   0.000003   0.000000   0.000000   0.000000
     H  193   0.000001   0.000004   0.000051   0.000000   0.000000   0.000000
     H  194   0.000000   0.000001   0.000005   0.000246   0.000005   0.000001
     H  195   0.000000   0.000002   0.000004   0.000000   0.000000   0.000000
     H  196   0.000000   0.000000   0.000000   0.000000   0.000000   0.000000
     H  197   0.000000   0.000000   0.000018   0.000005   0.000003   0.000002
     H  198   0.000000   0.000014   0.000002   0.000000   0.000000   0.000001
     H  199   0.000000   0.000001   0.000001   0.000000   0.000000   0.000001
     H  200   0.000052   0.012788   0.005788   0.000027   0.000037   0.000005
     H  201   0.005253   0.000911   0.000025   0.000001   0.000002   0.000000
     H  202   0.004992   0.000406   0.000117   0.000001   0.000001   0.000000
     H  203   0.008838   0.000287   0.000058   0.000000   0.000002   0.000000
     H  204   0.000002   0.000020   0.001094   0.000001   0.000000   0.000000
     H  205   0.000002   0.000005   0.000019   0.187189   0.001672   0.000668
     H  206   0.000001   0.000001   0.000016   0.008084   0.005438   0.000082
     H  207   0.000255   0.008574   0.004690   0.007785   0.003413   0.000798
     H  208   0.000000   0.000015   0.000008   0.000187   0.005097   0.008100
     H  209   0.000001   0.000005   0.000013   0.004377   0.006071   0.955737
     H  210   0.000000   0.000000   0.000000   0.000001   0.000002   0.000000
     H  211   0.001403   0.004646   0.000166   0.000021   0.000037   0.000014
     H  212   0.000000   0.000000   0.000001   0.000004   0.000007   0.000151
     H  213   0.000000   0.000000   0.000000   0.000000   0.000000   0.000000
     H  214   0.000000   0.000000   0.000000   0.000001   0.000000   0.000000
     H  215   0.000000   0.000000   0.000000   0.000000   0.000000   0.000000
     H  216   0.000000   0.000000   0.000000   0.000000   0.000000   0.000000
     H  217   0.000000   0.000000   0.000000   0.000000   0.000000   0.000000
     H  218   0.000000   0.000000   0.000000   0.000000   0.000000   0.000000
     H  219   0.000000   0.000000   0.000000   0.000000   0.000000   0.000000
     H  220   0.000000   0.000000   0.000000   0.000000   0.000000   0.000000
     H  221   0.000000   0.000000   0.000000   0.000000   0.000000   0.000000
     H  222   0.000000   0.000000   0.000000   0.000000   0.000000   0.000000
     H  223   0.000000   0.000000   0.000000   0.000000   0.000000   0.000000
     H  224   0.000000   0.000000   0.000000   0.000000   0.000000   0.000000
     H  225   0.000000   0.000000   0.000000   0.000000   0.000000   0.000000
     H  226   0.000000   0.000000   0.000000   0.000000   0.000000   0.000000
     H  227   0.000000   0.000000   0.000000   0.000000   0.000000   0.000000
     H  228   0.000000   0.000000   0.000000   0.000000   0.000000   0.000000
     H  229   0.000000   0.000000   0.000000   0.000000   0.000000   0.000000


                  C 43       C 44       C 45       C 46       C 47       C 48
 ------------------------------------------------------------------------------
     H  230   0.000000   0.000000   0.000000   0.000000   0.000000   0.000000
     H  231   0.000000   0.000000   0.000000   0.000000   0.000000   0.000000
     H  232   0.000000   0.000000   0.000000   0.000000   0.000000   0.000000
     H  233   0.000000   0.000000   0.000000   0.000000   0.000000   0.000000
     H  234   0.000000   0.000000   0.000000   0.000000   0.000000   0.000000
     H  235   0.000000   0.000000   0.000000   0.000000   0.000000   0.000000
     H  236   0.000000   0.000000   0.000000   0.000000   0.000000   0.000000
     H  237   0.000000   0.000000   0.000000   0.000000   0.000000   0.000000
     H  238   0.000000   0.000000   0.000000   0.000000   0.000000   0.000000
     H  239   0.000000   0.000000   0.000000   0.000000   0.000000   0.000000
     H  240   0.000000   0.000000   0.000000   0.000000   0.000000   0.000000
     H  241   0.000001   0.000000   0.000000   0.000000   0.000000   0.000000
     H  242   0.000000   0.000000   0.000000   0.000000   0.000000   0.000000
     H  243   0.000000   0.000000   0.000000   0.000006   0.000000   0.000000
     H  244   0.000000   0.000000   0.000000   0.000000   0.000000   0.000000
     H  245   0.000000   0.000000   0.000000   0.000000   0.000000   0.000000
     H  246   0.000000   0.000000   0.000000   0.000000   0.000000   0.000000
     H  247   0.000000   0.000000   0.000000   0.000000   0.000000   0.000000
     H  248   0.000000   0.000000   0.000000   0.000000   0.000000   0.000000
     H  249   0.000000   0.000000   0.000000   0.000000   0.000000   0.000000
     H  250   0.000000   0.000000   0.000000   0.000000   0.000000   0.000000
     H  251   0.000000   0.000000   0.000000   0.000000   0.000000   0.000001
     H  252   0.000000   0.000000   0.000000   0.000000   0.000000   0.000000


                  C 49       C 50       C 51       C 52       C 53       C 54
 ------------------------------------------------------------------------------
     C   49   3.936848
     C   50   0.004701   3.944685
     C   51   0.006579   0.023463   3.796952
     C   52   0.000499   0.000476   1.007274   3.928774
     C   53   0.000001   0.000009   0.000424   0.000123   3.908548
     C   54   0.000020   0.000082   0.004146   0.000163   2.385600   3.913428
     C   55   0.000023   0.000185   0.008472   0.003158   0.034027   1.315163
     C   56   0.000005   0.000026   0.001865   0.000119   1.302922   0.030590
     C   57   0.000010   0.000074   0.005493   0.000398   0.121866   0.006852
     C   58   0.000754   0.000299   1.077842   0.010332   0.010034   0.007924
     C   59   0.000295   0.002613   0.037589   0.006156   0.001036   0.014150
     C   60   0.000018   0.000138   0.000421   0.000028   0.000010   0.000068
     C   61   0.000011   0.000633   0.000011   0.000001   0.000000   0.000000
     C   62   0.000012   0.000098   0.000798   0.000066   0.000022   0.000157
     C   63   0.000008   0.000264   0.000071   0.000001   0.000001   0.000003
     C   64   0.000013   0.000050   0.000337   0.000003   0.000004   0.000003
     C   65   0.000066   0.000516   0.006698   0.000686   0.000246   0.001568
     C   66   0.000049   0.000031   0.007898   0.000048   0.000126   0.000114
     C   67   0.000000   0.000000   0.000001   0.000000   0.000003   0.000003
     C   68   0.000000   0.000000   0.000000   0.000000   0.000000   0.000000
     C   69   0.000000   0.000000   0.000000   0.000000   0.000000   0.000000
     C   70   0.000000   0.000000   0.000000   0.000000   0.000000   0.000000
     C   71   0.000000   0.000000   0.000000   0.000000   0.000000   0.000000
     C   72   0.000000   0.000000   0.000000   0.000000   0.000000   0.000000
     C   73   0.000000   0.000000   0.000000   0.000000   0.000000   0.000000
     C   74   0.000000   0.000000   0.000000   0.000000   0.000000   0.000000
     C   75   0.000000   0.000000   0.000000   0.000000   0.000000   0.000000
     C   76   0.000000   0.000000   0.000000   0.000000   0.000000   0.000000
     C   77   0.000000   0.000000   0.000000   0.000000   0.000000   0.000000
     C   78   0.000000   0.000000   0.000000   0.000000   0.000000   0.000000
     C   79   0.000000   0.000000   0.000000   0.000000   0.000000   0.000000
     C   80   0.000000   0.000000   0.000000   0.000000   0.000000   0.000000
     C   81   0.000000   0.000000   0.000000   0.000000   0.000000   0.000000
     C   82   0.000000   0.000000   0.000000   0.000000   0.000000   0.000000
     C   83   0.000000   0.000000   0.000000   0.000000   0.000000   0.000000
     C   84   0.000000   0.000000   0.000000   0.000000   0.000000   0.000000
     C   85   0.000000   0.000000   0.000000   0.000000   0.000000   0.000000
     C   86   0.000000   0.000000   0.000000   0.000000   0.000000   0.000000
     C   87   0.000000   0.000000   0.000000   0.000000   0.000000   0.000000
     C   88   0.000000   0.000000   0.000000   0.000000   0.000000   0.000000
     C   89   0.000000   0.000000   0.000000   0.000000   0.000000   0.000000
     C   90   0.000000   0.000000   0.000000   0.000000   0.000000   0.000000
     C   91   0.000000   0.000000   0.000000   0.000000   0.000000   0.000000
     C   92   0.000000   0.000000   0.000000   0.000000   0.000000   0.000000
     C   93   0.000000   0.000000   0.000000   0.000000   0.000000   0.000000
     C   94   0.000000   0.000000   0.000000   0.000000   0.000000   0.000000


                  C 49       C 50       C 51       C 52       C 53       C 54
 ------------------------------------------------------------------------------
     C   95   0.000000   0.000000   0.000000   0.000000   0.000000   0.000000
     C   96   0.000000   0.000000   0.000000   0.000000   0.000000   0.000000
     C   97   0.000000   0.000000   0.000000   0.000000   0.000000   0.000000
     C   98   0.000000   0.000000   0.000000   0.000000   0.000000   0.000000
     C   99   0.000000   0.000000   0.000000   0.000000   0.000000   0.000000
     C  100   0.000000   0.000000   0.000000   0.000000   0.000000   0.000000
     C  101   0.000000   0.000000   0.000000   0.000000   0.000000   0.000000
     C  102   0.000000   0.000000   0.000000   0.000000   0.000000   0.000000
     C  103   0.000000   0.000000   0.000000   0.000000   0.000000   0.000000
     C  104   0.000000   0.000000   0.000000   0.000000   0.000000   0.000000
     C  105   0.000000   0.000000   0.000000   0.000000   0.000000   0.000000
     C  106   0.000000   0.000000   0.000000   0.000001   0.000000   0.000000
     C  107   0.000000   0.000000   0.000000   0.000000   0.000000   0.000000
     C  108   0.000000   0.000000   0.000000   0.000000   0.000000   0.000000
     C  109   0.000000   0.000000   0.000000   0.000000   0.000000   0.000000
     C  110   0.000000   0.000000   0.000000   0.000000   0.000000   0.000000
     C  111   0.000000   0.000000   0.000000   0.000000   0.000000   0.000000
     C  112   0.000000   0.000000   0.000000   0.000000   0.000000   0.000000
     C  113   0.000000   0.000000   0.000000   0.000000   0.000055   0.000233
     C  114   0.000000   0.000000   0.000000   0.000000   0.000005   0.000073
     C  115   0.000000   0.000000   0.000000   0.000000   0.000002   0.000005
     C  116   0.000000   0.000000   0.000001   0.000001   0.000571   0.005098
     C  117   0.000000   0.000000   0.000000   0.000000   0.000012   0.000145
     C  118   0.000000   0.000000   0.000000   0.000000   0.000001   0.000010
     C  119   0.000000   0.000000   0.000000   0.000000   0.000000   0.000003
     C  120   0.000000   0.000000   0.000000   0.000000   0.000000   0.000000
     C  121   0.000000   0.000000   0.000000   0.000000   0.000000   0.000000
     C  122   0.000000   0.000000   0.000000   0.000000   0.000000   0.000000
     C  123   0.000000   0.000000   0.000000   0.000000   0.000000   0.000000
     C  124   0.000000   0.000000   0.000000   0.000000   0.000000   0.000000
     C  125   0.000000   0.000000   0.000000   0.000000   0.000000   0.000001
     C  126   0.000000   0.000000   0.000000   0.000000   0.000000   0.000000
     C  127   0.000000   0.000000   0.000000   0.000000   0.000000   0.000000
     C  128   0.000000   0.000000   0.000000   0.000000   0.000000   0.000000
     C  129   0.000000   0.000000   0.000000   0.000000   0.000000   0.000000
     C  130   0.000000   0.000000   0.000000   0.000000   0.000000   0.000000
     C  131   0.000000   0.000000   0.000000   0.000000   0.000000   0.000000
     C  132   0.000000   0.000000   0.000000   0.000000   0.000001   0.000001
     C  133   0.000000   0.000000   0.000000   0.000000   0.000000   0.000000
     C  134   0.000000   0.000000   0.000002   0.000000   0.000001   0.000001
     C  135   0.000004   0.000000   0.000000   0.000001   0.000000   0.000000
     C  136   0.000000   0.000000   0.000000   0.000000   0.000000   0.000000
     C  137   0.000000   0.000000   0.000000   0.000000   0.000000   0.000000
     C  138   0.000001   0.000000   0.000000   0.000000   0.000000   0.000000
     C  139   0.000000   0.000000   0.000000   0.000000   0.000000   0.000000
     C  140   0.000000   0.000000   0.000000   0.000000   0.000000   0.000000
     C  141   0.000000   0.000000   0.000000   0.000000   0.000000   0.000000


                  C 49       C 50       C 51       C 52       C 53       C 54
 ------------------------------------------------------------------------------
     C  142   0.000000   0.000000   0.000000   0.000000   0.000000   0.000000
     C  143   0.000000   0.000000   0.000000   0.000000   0.000000   0.000000
     C  144   0.000000   0.000000   0.000000   0.000000   0.000000   0.000000
     C  145   0.000000   0.000000   0.000000   0.000000   0.000000   0.000000
     C  146   0.000000   0.000000   0.000000   0.000000   0.000000   0.000000
     C  147   0.000000   0.000000   0.000000   0.000000   0.000000   0.000000
     C  148   0.000000   0.000000   0.000000   0.000000   0.000000   0.000000
     C  149   0.000000   0.000000   0.000000   0.000000   0.000000   0.000000
     C  150   0.000000   0.000000   0.000000   0.000000   0.000000   0.000000
     C  151   0.000000   0.000000   0.000000   0.000000   0.000000   0.000000
     C  152   0.000000   0.000000   0.000000   0.000000   0.000000   0.000000
     C  153   0.000000   0.000000   0.000000   0.000000   0.000000   0.000000
     C  154   0.000000   0.000000   0.000000   0.000000   0.000000   0.000000
     C  155   0.000000   0.000000   0.000000   0.000000   0.000000   0.000000
     C  156   0.000000   0.000000   0.000000   0.000000   0.000000   0.000000
     C  157   0.000000   0.000000   0.000000   0.000000   0.000002   0.000002
     C  158   0.000000   0.000000   0.000000   0.000000   0.000004   0.000003
     C  159   0.000000   0.000000   0.000000   0.000000   0.000000   0.000000
     C  160   0.000000   0.000000   0.000000   0.000000   0.000003   0.000004
     C  161   0.000000   0.000000   0.000003   0.000000   0.000140   0.000123
     C  162   0.000000   0.000000   0.000001   0.000000   0.000014   0.000011
     N  163   0.000139   0.000008   0.000077   0.000700   0.000000   0.000000
     N  164   0.000000   0.000000   0.000000   0.000000   0.000000   0.000000
     N  165   0.000004   0.000001   0.000002   0.000002   0.000000   0.000000
     N  166   0.000000   0.000001   0.000012   0.000046   0.000000   0.000000
     N  167   0.000002   0.000004   0.000737   0.006354   0.000000   0.000001
     N  168   1.610827   1.227954   0.029311   0.001456   0.000017   0.000077
     N  169   0.000001   0.000013   0.000237   0.000053   0.027329   0.128389
     N  170   0.000009   0.000058   0.000376   0.000035   0.000012   0.000085
     N  171   0.000000   0.000000   0.000000   0.000000   0.000000   0.000000
     N  172   0.000000   0.000000   0.000000   0.000000   0.000000   0.000000
     N  173   0.000000   0.000000   0.000000   0.000000   0.000000   0.000000
     N  174   0.000000   0.000000   0.000000   0.000000   0.000000   0.000000
     N  175   0.000000   0.000000   0.000000   0.000000   0.000000   0.000000
     N  176   0.000000   0.000000   0.000000   0.000000   0.000130   0.000279
     N  177   0.000000   0.000000   0.000000   0.000000   0.000000   0.000000
     N  178   0.000000   0.000000   0.000000   0.000000   0.000000   0.000000
     N  179   0.000000   0.000000   0.000000   0.000000   0.000000   0.000000
     N  180   0.000000   0.000000   0.000000   0.000000   0.000000   0.000000
     N  181   0.000000   0.000000   0.000000   0.000000   0.000000   0.000000
     N  182   0.000000   0.000000   0.000000   0.000000   0.000000   0.000000
     H  183   0.000000   0.000000   0.000000   0.000008   0.000000   0.000000
     H  184   0.000007   0.000001   0.000004   0.000001   0.000000   0.000000
     H  185   0.000000   0.000000   0.000000   0.000000   0.000000   0.000000
     H  186   0.000000   0.000000   0.000000   0.000000   0.000000   0.000000
     H  187   0.000000   0.000000   0.000000   0.000000   0.000000   0.000000
     H  188   0.000000   0.000000   0.000000   0.000000   0.000000   0.000000


                  C 49       C 50       C 51       C 52       C 53       C 54
 ------------------------------------------------------------------------------
     H  189   0.000000   0.000000   0.000000   0.000000   0.000000   0.000000
     H  190   0.000000   0.000000   0.000000   0.000000   0.000000   0.000000
     H  191   0.000000   0.000000   0.000000   0.000000   0.000000   0.000000
     H  192   0.000000   0.000000   0.000000   0.000001   0.000000   0.000000
     H  193   0.000000   0.000000   0.000000   0.000000   0.000000   0.000000
     H  194   0.000090   0.000001   0.000000   0.000001   0.000000   0.000000
     H  195   0.000000   0.000000   0.000001   0.000002   0.000000   0.000000
     H  196   0.000000   0.000000   0.000000   0.000000   0.000000   0.000000
     H  197   0.000005   0.000002   0.000000   0.000003   0.000000   0.000000
     H  198   0.000000   0.000004   0.000001   0.000002   0.000000   0.000000
     H  199   0.000000   0.000000   0.000000   0.000000   0.000000   0.000000
     H  200   0.000001   0.000004   0.000247   0.001813   0.000000   0.000000
     H  201   0.000000   0.000000   0.000009   0.000463   0.000000   0.000003
     H  202   0.000000   0.000000   0.000004   0.000016   0.000000   0.000000
     H  203   0.000000   0.000000   0.000001   0.000165   0.000000   0.000000
     H  204   0.000000   0.000000   0.000022   0.000000   0.000000   0.000000
     H  205   0.000634   0.000028   0.000587   0.000301   0.000000   0.000001
     H  206   0.949677   0.010052   0.000500   0.000020   0.000000   0.000002
     H  207   0.000099   0.000331   0.017193   0.905709   0.000022   0.000079
     H  208   0.006745   0.953535   0.000569   0.000080   0.000001   0.000003
     H  209   0.000214   0.004498   0.001086   0.000002   0.000018   0.000009
     H  210   0.000000   0.000000   0.000012   0.000003   0.009409   0.005608
     H  211   0.000001   0.000000   0.001714   0.000327   0.000104   0.000457
     H  212   0.000000   0.000002   0.000022   0.000008   0.004810   0.004941
     H  213   0.000000   0.000002   0.000001   0.000000   0.000000   0.000000
     H  214   0.000000   0.000000   0.000000   0.000000   0.000000   0.000000
     H  215   0.000000   0.000000   0.000000   0.000000   0.000000   0.000000
     H  216   0.000000   0.000000   0.000000   0.000000   0.000000   0.000000
     H  217   0.000000   0.000000   0.000000   0.000000   0.000000   0.000000
     H  218   0.000000   0.000000   0.000000   0.000000   0.000000   0.000000
     H  219   0.000000   0.000000   0.000000   0.000000   0.000000   0.000000
     H  220   0.000000   0.000000   0.000000   0.000000   0.000000   0.000000
     H  221   0.000000   0.000000   0.000000   0.000000   0.000000   0.000000
     H  222   0.000000   0.000000   0.000000   0.000000   0.000000   0.000000
     H  223   0.000000   0.000000   0.000000   0.000000   0.000000   0.000000
     H  224   0.000000   0.000000   0.000000   0.000000   0.000000   0.000000
     H  225   0.000000   0.000000   0.000000   0.000000   0.000000   0.000000
     H  226   0.000000   0.000000   0.000000   0.000000   0.000000   0.000000
     H  227   0.000000   0.000000   0.000000   0.000000   0.000000   0.000000
     H  228   0.000000   0.000000   0.000000   0.000000   0.000000   0.000000
     H  229   0.000000   0.000000   0.000000   0.000000   0.000000   0.000000
     H  230   0.000000   0.000000   0.000000   0.000000   0.000000   0.000000
     H  231   0.000000   0.000000   0.000000   0.000000   0.009133   0.000059
     H  232   0.000000   0.000000   0.000000   0.000000   0.000000   0.000000
     H  233   0.000000   0.000000   0.000000   0.000000   0.000000   0.000005
     H  234   0.000000   0.000000   0.000000   0.000000   0.000001   0.000004
     H  235   0.000000   0.000000   0.000000   0.000000   0.000001   0.000025


                  C 49       C 50       C 51       C 52       C 53       C 54
 ------------------------------------------------------------------------------
     H  236   0.000000   0.000000   0.000000   0.000000   0.000000   0.000000
     H  237   0.000000   0.000000   0.000000   0.000000   0.000000   0.000000
     H  238   0.000000   0.000003   0.000000   0.000000   0.000000   0.000000
     H  239   0.000000   0.000000   0.000000   0.000000   0.000000   0.000000
     H  240   0.000000   0.000000   0.000000   0.000000   0.000000   0.000000
     H  241   0.000000   0.000000   0.000000   0.000000   0.000001   0.000001
     H  242   0.000000   0.000000   0.000000   0.000000   0.000000   0.000000
     H  243   0.000002   0.000000   0.000000   0.000000   0.000000   0.000000
     H  244   0.000000   0.000000   0.000000   0.000000   0.000000   0.000000
     H  245   0.000000   0.000000   0.000000   0.000000   0.000000   0.000000
     H  246   0.000000   0.000000   0.000000   0.000000   0.000000   0.000000
     H  247   0.000000   0.000000   0.000000   0.000000   0.000000   0.000000
     H  248   0.000000   0.000000   0.000000   0.000000   0.000000   0.000000
     H  249   0.000000   0.000000   0.000000   0.000000   0.000000   0.000000
     H  250   0.000000   0.000000   0.000000   0.000000   0.000000   0.000000
     H  251   0.000000   0.000000   0.000000   0.000000   0.000002   0.000006
     H  252   0.000000   0.000000   0.000000   0.000000   0.000001   0.000002


                  C 55       C 56       C 57       C 58       C 59       C 60
 ------------------------------------------------------------------------------
     C   55   3.946123
     C   56   0.138240   3.905485
     C   57   1.398937   0.007477   3.933837
     C   58   0.993815   0.000157   0.007822   3.953551
     C   59   0.004784   0.005401   0.017376   1.709282   3.917977
     C   60   0.000009   0.000038   0.000080   0.002043   0.000399   3.907299
     C   61   0.000001   0.000000   0.000001   0.000028   0.000045   2.410949
     C   62   0.000022   0.000084   0.000187   0.005184   0.000853   0.032889
     C   63   0.000001   0.000002   0.000004   0.000104   0.000158   1.274082
     C   64   0.000032   0.000001   0.000017   0.000120   0.002753   0.122318
     C   65   0.000474   0.000734   0.002192   0.071787   0.020896   0.003963
     C   66   0.003530   0.000014   0.000364   0.005121   1.087178   0.012219
     C   67   0.000007   0.000003   0.000135   0.000005   0.000022   0.000003
     C   68   0.000000   0.000000   0.000000   0.000000   0.000000   0.000000
     C   69   0.000000   0.000000   0.000000   0.000000   0.000000   0.000000
     C   70   0.000000   0.000000   0.000000   0.000000   0.000000   0.000000
     C   71   0.000000   0.000000   0.000000   0.000000   0.000000   0.000000
     C   72   0.000000   0.000000   0.000000   0.000000   0.000000   0.000000
     C   73   0.000000   0.000000   0.000000   0.000000   0.000000   0.000000
     C   74   0.000000   0.000000   0.000000   0.000000   0.000000   0.000000
     C   75   0.000000   0.000000   0.000000   0.000000   0.000000   0.000000
     C   76   0.000000   0.000000   0.000000   0.000000   0.000000   0.000000
     C   77   0.000000   0.000000   0.000000   0.000000   0.000000   0.000000
     C   78   0.000000   0.000000   0.000000   0.000000   0.000000   0.000000
     C   79   0.000000   0.000000   0.000000   0.000000   0.000000   0.000000
     C   80   0.000000   0.000000   0.000000   0.000000   0.000000   0.000000
     C   81   0.000000   0.000000   0.000000   0.000000   0.000000   0.000000
     C   82   0.000000   0.000000   0.000000   0.000000   0.000000   0.000000
     C   83   0.000000   0.000000   0.000000   0.000000   0.000000   0.000000
     C   84   0.000000   0.000000   0.000000   0.000000   0.000000   0.000000
     C   85   0.000000   0.000000   0.000000   0.000000   0.000000   0.000000
     C   86   0.000000   0.000000   0.000000   0.000000   0.000000   0.000000
     C   87   0.000000   0.000000   0.000000   0.000000   0.000000   0.000000
     C   88   0.000000   0.000000   0.000000   0.000000   0.000000   0.000000
     C   89   0.000000   0.000000   0.000000   0.000000   0.000000   0.000000
     C   90   0.000000   0.000000   0.000000   0.000000   0.000000   0.000000
     C   91   0.000000   0.000000   0.000000   0.000000   0.000000   0.000000
     C   92   0.000000   0.000000   0.000000   0.000000   0.000000   0.000000
     C   93   0.000000   0.000000   0.000000   0.000000   0.000000   0.000000
     C   94   0.000000   0.000000   0.000000   0.000000   0.000000   0.000000
     C   95   0.000000   0.000000   0.000000   0.000000   0.000000   0.000000
     C   96   0.000000   0.000000   0.000000   0.000000   0.000000   0.000000
     C   97   0.000000   0.000000   0.000000   0.000000   0.000000   0.000000
     C   98   0.000000   0.000000   0.000000   0.000000   0.000000   0.000000
     C   99   0.000000   0.000000   0.000000   0.000000   0.000000   0.000000
     C  100   0.000000   0.000000   0.000000   0.000000   0.000000   0.000000


                  C 55       C 56       C 57       C 58       C 59       C 60
 ------------------------------------------------------------------------------
     C  101   0.000000   0.000000   0.000000   0.000000   0.000000   0.000000
     C  102   0.000000   0.000000   0.000000   0.000000   0.000000   0.000000
     C  103   0.000000   0.000000   0.000000   0.000000   0.000000   0.000000
     C  104   0.000000   0.000000   0.000000   0.000000   0.000000   0.000000
     C  105   0.000000   0.000000   0.000000   0.000000   0.000000   0.000000
     C  106   0.000000   0.000000   0.000000   0.000000   0.000000   0.000000
     C  107   0.000000   0.000000   0.000000   0.000000   0.000002   0.000000
     C  108   0.000000   0.000000   0.000000   0.000000   0.000000   0.000000
     C  109   0.000000   0.000000   0.000000   0.000000   0.000000   0.000000
     C  110   0.000000   0.000000   0.000000   0.000000   0.000000   0.000000
     C  111   0.000000   0.000000   0.000000   0.000000   0.000000   0.000000
     C  112   0.000000   0.000000   0.000000   0.000000   0.000000   0.000000
     C  113   0.000013   0.000068   0.000013   0.000002   0.000001   0.000000
     C  114   0.000004   0.000032   0.000004   0.000001   0.000000   0.000000
     C  115   0.000000   0.000008   0.000000   0.000000   0.000000   0.000000
     C  116   0.000187   0.002036   0.000259   0.000039   0.000010   0.000000
     C  117   0.000008   0.000078   0.000009   0.000002   0.000000   0.000000
     C  118   0.000001   0.000003   0.000001   0.000000   0.000000   0.000000
     C  119   0.000000   0.000001   0.000000   0.000000   0.000000   0.000000
     C  120   0.000000   0.000000   0.000000   0.000000   0.000000   0.000000
     C  121   0.000000   0.000000   0.000000   0.000000   0.000000   0.000000
     C  122   0.000000   0.000000   0.000000   0.000000   0.000000   0.000000
     C  123   0.000000   0.000000   0.000000   0.000000   0.000000   0.000000
     C  124   0.000000   0.000000   0.000000   0.000000   0.000000   0.000000
     C  125   0.000000   0.000001   0.000000   0.000000   0.000000   0.000000
     C  126   0.000000   0.000000   0.000000   0.000000   0.000000   0.000000
     C  127   0.000000   0.000000   0.000000   0.000000   0.000000   0.000023
     C  128   0.000000   0.000000   0.000000   0.000000   0.000000   0.000147
     C  129   0.000000   0.000000   0.000000   0.000000   0.000001   0.000014
     C  130   0.000000   0.000000   0.000000   0.000000   0.000000   0.000001
     C  131   0.000000   0.000000   0.000000   0.000000   0.000005   0.000005
     C  132   0.000001   0.000000   0.000021   0.000001   0.000017   0.000000
     C  133   0.000000   0.000000   0.000000   0.000000   0.000000   0.000000
     C  134   0.000007   0.000001   0.000006   0.000027   0.000748   0.000017
     C  135   0.000000   0.000000   0.000000   0.000000   0.000000   0.000000
     C  136   0.000000   0.000000   0.000000   0.000000   0.000000   0.000000
     C  137   0.000000   0.000000   0.000000   0.000000   0.000000   0.000000
     C  138   0.000000   0.000000   0.000000   0.000000   0.000000   0.000000
     C  139   0.000000   0.000000   0.000000   0.000000   0.000000   0.000000
     C  140   0.000000   0.000000   0.000000   0.000000   0.000000   0.000000
     C  141   0.000000   0.000000   0.000000   0.000000   0.000000   0.000000
     C  142   0.000000   0.000000   0.000000   0.000000   0.000000   0.000000
     C  143   0.000000   0.000000   0.000000   0.000000   0.000000   0.000000
     C  144   0.000000   0.000000   0.000000   0.000000   0.000000   0.000000
     C  145   0.000000   0.000000   0.000000   0.000000   0.000000   0.000000
     C  146   0.000000   0.000000   0.000000   0.000000   0.000000   0.000000
     C  147   0.000000   0.000000   0.000000   0.000000   0.000000   0.000000


                  C 55       C 56       C 57       C 58       C 59       C 60
 ------------------------------------------------------------------------------
     C  148   0.000000   0.000000   0.000000   0.000000   0.000000   0.000000
     C  149   0.000000   0.000000   0.000000   0.000000   0.000000   0.000000
     C  150   0.000000   0.000000   0.000000   0.000000   0.000000   0.000000
     C  151   0.000000   0.000000   0.000000   0.000000   0.000000   0.000000
     C  152   0.000000   0.000000   0.000000   0.000000   0.000000   0.000000
     C  153   0.000000   0.000000   0.000000   0.000000   0.000000   0.000000
     C  154   0.000000   0.000000   0.000000   0.000000   0.000000   0.000000
     C  155   0.000000   0.000000   0.000000   0.000000   0.000000   0.000000
     C  156   0.000000   0.000000   0.000009   0.000000   0.000000   0.000000
     C  157   0.000004   0.000001   0.000115   0.000001   0.000001   0.000000
     C  158   0.000006   0.000003   0.000140   0.000000   0.000002   0.000000
     C  159   0.000000   0.000000   0.000013   0.000000   0.000000   0.000000
     C  160   0.000008   0.000005   0.000441   0.000001   0.000000   0.000000
     C  161   0.000244   0.000132   0.011168   0.000023   0.000071   0.000001
     C  162   0.000019   0.000009   0.000516   0.000003   0.000011   0.000009
     N  163   0.000002   0.000000   0.000000   0.000008   0.000006   0.000000
     N  164   0.000000   0.000000   0.000000   0.000000   0.000000   0.000000
     N  165   0.000000   0.000000   0.000000   0.000000   0.000000   0.000015
     N  166   0.000001   0.000000   0.000004   0.000007   0.000038   0.000001
     N  167   0.000001   0.000001   0.000002   0.000068   0.000526   0.000000
     N  168   0.000265   0.000035   0.000069   0.001527   0.004830   0.000187
     N  169   0.021685   1.461853   1.407856   0.004534   0.000785   0.000004
     N  170   0.000013   0.000047   0.000108   0.002942   0.000372   0.027142
     N  171   0.000000   0.000000   0.000000   0.000000   0.000000   0.000000
     N  172   0.000000   0.000000   0.000000   0.000000   0.000000   0.000000
     N  173   0.000000   0.000000   0.000000   0.000000   0.000000   0.000000
     N  174   0.000000   0.000000   0.000000   0.000000   0.000000   0.000000
     N  175   0.000000   0.000000   0.000000   0.000000   0.000000   0.000000
     N  176   0.000021   0.000389   0.000022   0.000003   0.000001   0.000000
     N  177   0.000000   0.000000   0.000000   0.000000   0.000000   0.000000
     N  178   0.000000   0.000000   0.000000   0.000000   0.000001   0.000002
     N  179   0.000000   0.000000   0.000000   0.000000   0.000000   0.000000
     N  180   0.000000   0.000000   0.000000   0.000000   0.000000   0.000000
     N  181   0.000000   0.000000   0.000000   0.000000   0.000000   0.000000
     N  182   0.000000   0.000000   0.000015   0.000000   0.000000   0.000000
     H  183   0.000000   0.000000   0.000000   0.000000   0.000000   0.000000
     H  184   0.000000   0.000000   0.000000   0.000000   0.000001   0.000000
     H  185   0.000000   0.000000   0.000000   0.000000   0.000000   0.000000
     H  186   0.000000   0.000000   0.000000   0.000000   0.000000   0.000000
     H  187   0.000000   0.000000   0.000000   0.000000   0.000000   0.000000
     H  188   0.000000   0.000000   0.000000   0.000000   0.000000   0.000000
     H  189   0.000000   0.000000   0.000000   0.000000   0.000000   0.000000
     H  190   0.000000   0.000000   0.000000   0.000000   0.000000   0.000000
     H  191   0.000000   0.000000   0.000000   0.000000   0.000000   0.000000
     H  192   0.000000   0.000000   0.000000   0.000000   0.000000   0.000000
     H  193   0.000000   0.000000   0.000000   0.000000   0.000000   0.000000
     H  194   0.000000   0.000000   0.000000   0.000000   0.000000   0.000000


                  C 55       C 56       C 57       C 58       C 59       C 60
 ------------------------------------------------------------------------------
     H  195   0.000000   0.000000   0.000000   0.000000   0.000000   0.000000
     H  196   0.000000   0.000000   0.000000   0.000000   0.000000   0.000000
     H  197   0.000000   0.000000   0.000000   0.000000   0.000001   0.000001
     H  198   0.000000   0.000000   0.000000   0.000000   0.000000   0.000003
     H  199   0.000000   0.000000   0.000000   0.000000   0.000000   0.000000
     H  200   0.000002   0.000000   0.000000   0.000018   0.000063   0.000000
     H  201   0.000000   0.000000   0.000000   0.000014   0.000027   0.000000
     H  202   0.000000   0.000000   0.000000   0.000000   0.000000   0.000000
     H  203   0.000000   0.000000   0.000000   0.000002   0.000001   0.000000
     H  204   0.000000   0.000000   0.000000   0.000001   0.000037   0.000000
     H  205   0.000009   0.000000   0.000001   0.000011   0.000025   0.000000
     H  206   0.000002   0.000002   0.000003   0.000099   0.000052   0.000002
     H  207   0.000502   0.000040   0.000084   0.003500   0.000438   0.000007
     H  208   0.000012   0.000001   0.000006   0.000016   0.000006   0.001058
     H  209   0.002323   0.000008   0.001966   0.001028   0.000022   0.000001
     H  210   0.000063   0.944301   0.007534   0.000260   0.000009   0.000000
     H  211   0.005537   0.000167   0.000380   0.006060   0.942191   0.000067
     H  212   0.008808   0.007831   0.931114   0.000852   0.000381   0.000001
     H  213   0.000000   0.000000   0.000000   0.000012   0.000002   0.009685
     H  214   0.000000   0.000000   0.000000   0.000000   0.000000   0.000000
     H  215   0.000000   0.000000   0.000000   0.000000   0.000000   0.000000
     H  216   0.000000   0.000000   0.000000   0.000000   0.000000   0.000000
     H  217   0.000000   0.000000   0.000000   0.000000   0.000000   0.000000
     H  218   0.000000   0.000000   0.000000   0.000000   0.000000   0.000000
     H  219   0.000000   0.000000   0.000000   0.000000   0.000000   0.000000
     H  220   0.000000   0.000000   0.000000   0.000000   0.000000   0.000000
     H  221   0.000000   0.000000   0.000000   0.000000   0.000000   0.000000
     H  222   0.000000   0.000000   0.000000   0.000000   0.000000   0.000000
     H  223   0.000000   0.000000   0.000000   0.000000   0.000000   0.000000
     H  224   0.000000   0.000000   0.000000   0.000000   0.000000   0.000000
     H  225   0.000000   0.000000   0.000000   0.000000   0.000000   0.000000
     H  226   0.000000   0.000000   0.000000   0.000000   0.000000   0.000000
     H  227   0.000000   0.000000   0.000000   0.000000   0.000000   0.000000
     H  228   0.000000   0.000000   0.000000   0.000000   0.000000   0.000000
     H  229   0.000000   0.000000   0.000000   0.000000   0.000000   0.000000
     H  230   0.000000   0.000000   0.000000   0.000000   0.000000   0.000000
     H  231   0.000026   0.000262   0.000006   0.000002   0.000000   0.000000
     H  232   0.000000   0.000000   0.000000   0.000000   0.000000   0.000000
     H  233   0.000000   0.000001   0.000000   0.000000   0.000000   0.000000
     H  234   0.000000   0.000002   0.000000   0.000000   0.000000   0.000000
     H  235   0.000001   0.000006   0.000001   0.000000   0.000000   0.000000
     H  236   0.000000   0.000000   0.000000   0.000000   0.000000   0.000000
     H  237   0.000000   0.000000   0.000000   0.000000   0.000000   0.000000
     H  238   0.000000   0.000000   0.000000   0.000002   0.000001   0.008624
     H  239   0.000000   0.000000   0.000000   0.000000   0.000000   0.000003
     H  240   0.000000   0.000000   0.000000   0.000000   0.000000   0.000000
     H  241   0.000001   0.000000   0.000026   0.000002   0.000049   0.000000


                  C 55       C 56       C 57       C 58       C 59       C 60
 ------------------------------------------------------------------------------
     H  242   0.000000   0.000000   0.000000   0.000000   0.000000   0.000000
     H  243   0.000000   0.000000   0.000000   0.000000   0.000000   0.000000
     H  244   0.000000   0.000000   0.000000   0.000000   0.000000   0.000000
     H  245   0.000000   0.000000   0.000000   0.000000   0.000000   0.000000
     H  246   0.000000   0.000000   0.000000   0.000000   0.000000   0.000000
     H  247   0.000000   0.000000   0.000000   0.000000   0.000000   0.000000
     H  248   0.000000   0.000000   0.000000   0.000000   0.000000   0.000000
     H  249   0.000000   0.000000   0.000000   0.000000   0.000000   0.000000
     H  250   0.000000   0.000000   0.000003   0.000000   0.000000   0.000000
     H  251   0.000016   0.000002   0.000161   0.000003   0.000017   0.000000
     H  252   0.000001   0.000001   0.000011   0.000000   0.000000   0.000000


                  C 61       C 62       C 63       C 64       C 65       C 66
 ------------------------------------------------------------------------------
     C   61   3.913064
     C   62   1.322399   3.924710
     C   63   0.029690   0.126605   3.912693
     C   64   0.005046   1.410535   0.007811   3.942103
     C   65   0.004794   0.009564   0.007446   1.042593   3.953267
     C   66   0.000860   0.041294   0.001671   0.014774   2.744257   3.956675
     C   67   0.000004   0.000137   0.000002   0.000006   0.000048   0.000013
     C   68   0.000000   0.000000   0.000000   0.000000   0.000000   0.000000
     C   69   0.000000   0.000000   0.000000   0.000000   0.000000   0.000000
     C   70   0.000000   0.000000   0.000000   0.000000   0.000000   0.000000
     C   71   0.000000   0.000000   0.000000   0.000000   0.000000   0.000000
     C   72   0.000000   0.000000   0.000000   0.000000   0.000000   0.000000
     C   73   0.000000   0.000000   0.000000   0.000000   0.000000   0.000000
     C   74   0.000000   0.000000   0.000000   0.000000   0.000000   0.000000
     C   75   0.000000   0.000000   0.000000   0.000000   0.000000   0.000000
     C   76   0.000000   0.000000   0.000000   0.000000   0.000000   0.000000
     C   77   0.000000   0.000000   0.000000   0.000000   0.000000   0.000000
     C   78   0.000000   0.000000   0.000000   0.000000   0.000000   0.000000
     C   79   0.000000   0.000000   0.000000   0.000000   0.000000   0.000000
     C   80   0.000000   0.000000   0.000000   0.000000   0.000000   0.000000
     C   81   0.000000   0.000000   0.000000   0.000000   0.000000   0.000000
     C   82   0.000000   0.000000   0.000000   0.000000   0.000000   0.000000
     C   83   0.000000   0.000000   0.000000   0.000000   0.000000   0.000000
     C   84   0.000000   0.000000   0.000000   0.000000   0.000000   0.000000
     C   85   0.000000   0.000000   0.000000   0.000000   0.000000   0.000000
     C   86   0.000000   0.000000   0.000000   0.000000   0.000000   0.000000
     C   87   0.000000   0.000000   0.000000   0.000000   0.000000   0.000000
     C   88   0.000000   0.000000   0.000000   0.000000   0.000000   0.000000
     C   89   0.000000   0.000000   0.000000   0.000000   0.000000   0.000000
     C   90   0.000000   0.000000   0.000000   0.000000   0.000000   0.000000
     C   91   0.000000   0.000000   0.000000   0.000000   0.000000   0.000000
     C   92   0.000000   0.000000   0.000000   0.000000   0.000000   0.000000
     C   93   0.000000   0.000000   0.000000   0.000000   0.000000   0.000000
     C   94   0.000000   0.000000   0.000000   0.000000   0.000000   0.000000
     C   95   0.000000   0.000000   0.000000   0.000000   0.000000   0.000000
     C   96   0.000000   0.000000   0.000000   0.000000   0.000000   0.000000
     C   97   0.000000   0.000000   0.000000   0.000000   0.000000   0.000000
     C   98   0.000000   0.000000   0.000000   0.000000   0.000000   0.000000
     C   99   0.000000   0.000000   0.000000   0.000000   0.000000   0.000000
     C  100   0.000000   0.000000   0.000000   0.000000   0.000000   0.000000
     C  101   0.000000   0.000000   0.000000   0.000000   0.000000   0.000000
     C  102   0.000000   0.000000   0.000000   0.000000   0.000000   0.000000
     C  103   0.000000   0.000000   0.000000   0.000000   0.000000   0.000000
     C  104   0.000000   0.000000   0.000000   0.000000   0.000000   0.000000
     C  105   0.000000   0.000000   0.000000   0.000000   0.000000   0.000000
     C  106   0.000000   0.000001   0.000000   0.000000   0.000000   0.000000


                  C 61       C 62       C 63       C 64       C 65       C 66
 ------------------------------------------------------------------------------
     C  107   0.000000   0.000005   0.000000   0.000000   0.000000   0.000000
     C  108   0.000000   0.000000   0.000000   0.000000   0.000000   0.000000
     C  109   0.000000   0.000001   0.000000   0.000000   0.000000   0.000000
     C  110   0.000000   0.000001   0.000000   0.000000   0.000000   0.000000
     C  111   0.000000   0.000000   0.000000   0.000000   0.000000   0.000000
     C  112   0.000000   0.000000   0.000000   0.000000   0.000000   0.000000
     C  113   0.000000   0.000000   0.000000   0.000000   0.000000   0.000000
     C  114   0.000000   0.000000   0.000000   0.000000   0.000000   0.000000
     C  115   0.000000   0.000000   0.000000   0.000000   0.000000   0.000000
     C  116   0.000000   0.000000   0.000000   0.000000   0.000003   0.000001
     C  117   0.000000   0.000000   0.000000   0.000000   0.000000   0.000000
     C  118   0.000000   0.000000   0.000000   0.000000   0.000000   0.000000
     C  119   0.000000   0.000000   0.000000   0.000000   0.000000   0.000000
     C  120   0.000000   0.000000   0.000000   0.000000   0.000000   0.000000
     C  121   0.000000   0.000000   0.000000   0.000000   0.000000   0.000000
     C  122   0.000000   0.000000   0.000000   0.000000   0.000000   0.000000
     C  123   0.000000   0.000000   0.000000   0.000000   0.000000   0.000000
     C  124   0.000000   0.000000   0.000000   0.000000   0.000000   0.000000
     C  125   0.000000   0.000001   0.000000   0.000000   0.000000   0.000000
     C  126   0.000000   0.000001   0.000000   0.000000   0.000000   0.000000
     C  127   0.000004   0.000190   0.000001   0.000006   0.000001   0.000000
     C  128   0.000044   0.000547   0.000004   0.000017   0.000001   0.000000
     C  129   0.000006   0.000283   0.000001   0.000004   0.000001   0.000000
     C  130   0.000001   0.000038   0.000000   0.000001   0.000000   0.000000
     C  131   0.000002   0.000233   0.000000   0.000006   0.000001   0.000000
     C  132   0.000000   0.000019   0.000000   0.000000   0.000002   0.000000
     C  133   0.000000   0.000010   0.000000   0.000000   0.000000   0.000001
     C  134   0.000014   0.000764   0.000002   0.000017   0.000078   0.000058
     C  135   0.000000   0.000000   0.000000   0.000000   0.000000   0.000000
     C  136   0.000000   0.000000   0.000000   0.000000   0.000000   0.000000
     C  137   0.000000   0.000000   0.000000   0.000000   0.000000   0.000000
     C  138   0.000000   0.000000   0.000000   0.000000   0.000000   0.000000
     C  139   0.000000   0.000000   0.000000   0.000000   0.000000   0.000000
     C  140   0.000000   0.000000   0.000000   0.000000   0.000000   0.000000
     C  141   0.000000   0.000000   0.000000   0.000000   0.000000   0.000000
     C  142   0.000000   0.000000   0.000000   0.000000   0.000000   0.000000
     C  143   0.000000   0.000000   0.000000   0.000000   0.000000   0.000000
     C  144   0.000000   0.000000   0.000000   0.000000   0.000000   0.000000
     C  145   0.000000   0.000000   0.000000   0.000000   0.000000   0.000000
     C  146   0.000000   0.000000   0.000000   0.000000   0.000000   0.000000
     C  147   0.000000   0.000000   0.000000   0.000000   0.000000   0.000000
     C  148   0.000000   0.000000   0.000000   0.000000   0.000000   0.000000
     C  149   0.000000   0.000000   0.000000   0.000000   0.000000   0.000000
     C  150   0.000000   0.000000   0.000000   0.000000   0.000000   0.000000
     C  151   0.000000   0.000000   0.000000   0.000000   0.000000   0.000000
     C  152   0.000000   0.000000   0.000000   0.000000   0.000000   0.000000
     C  153   0.000000   0.000000   0.000000   0.000000   0.000000   0.000000


                  C 61       C 62       C 63       C 64       C 65       C 66
 ------------------------------------------------------------------------------
     C  154   0.000000   0.000000   0.000000   0.000000   0.000000   0.000000
     C  155   0.000000   0.000000   0.000000   0.000000   0.000000   0.000000
     C  156   0.000000   0.000000   0.000000   0.000000   0.000000   0.000000
     C  157   0.000000   0.000001   0.000000   0.000001   0.000001   0.000002
     C  158   0.000000   0.000001   0.000000   0.000000   0.000002   0.000002
     C  159   0.000000   0.000000   0.000000   0.000000   0.000000   0.000001
     C  160   0.000000   0.000000   0.000001   0.000001   0.000000   0.000002
     C  161   0.000007   0.000008   0.000006   0.000024   0.000089   0.000189
     C  162   0.000007   0.000454   0.000002   0.000016   0.000024   0.000013
     N  163   0.000000   0.000000   0.000000   0.000000   0.000001   0.000000
     N  164   0.000000   0.000000   0.000000   0.000000   0.000000   0.000000
     N  165   0.000011   0.000754   0.000002   0.000014   0.000002   0.000001
     N  166   0.000000   0.000000   0.000000   0.000000   0.000002   0.000001
     N  167   0.000000   0.000001   0.000000   0.000000   0.000016   0.000005
     N  168   0.000015   0.000189   0.000018   0.000019   0.001086   0.000131
     N  169   0.000000   0.000009   0.000001   0.000002   0.000170   0.000075
     N  170   0.127105   0.021940   1.517426   1.320988   0.010794   0.029263
     N  171   0.000000   0.000000   0.000000   0.000000   0.000000   0.000000
     N  172   0.000000   0.000000   0.000000   0.000000   0.000000   0.000000
     N  173   0.000000   0.000000   0.000000   0.000000   0.000000   0.000000
     N  174   0.000000   0.000000   0.000000   0.000000   0.000000   0.000000
     N  175   0.000000   0.000000   0.000000   0.000000   0.000000   0.000000
     N  176   0.000000   0.000000   0.000000   0.000000   0.000000   0.000000
     N  177   0.000000   0.000000   0.000000   0.000000   0.000000   0.000000
     N  178   0.000000   0.000009   0.000000   0.000000   0.000000   0.000000
     N  179   0.000000   0.000000   0.000000   0.000000   0.000000   0.000000
     N  180   0.000000   0.000000   0.000000   0.000000   0.000000   0.000000
     N  181   0.000000   0.000000   0.000000   0.000000   0.000000   0.000000
     N  182   0.000000   0.000000   0.000000   0.000000   0.000000   0.000000
     H  183   0.000000   0.000000   0.000000   0.000000   0.000000   0.000000
     H  184   0.000000   0.000000   0.000000   0.000000   0.000000   0.000000
     H  185   0.000000   0.000000   0.000000   0.000000   0.000000   0.000000
     H  186   0.000000   0.000000   0.000000   0.000000   0.000000   0.000000
     H  187   0.000000   0.000000   0.000000   0.000000   0.000000   0.000000
     H  188   0.000000   0.000000   0.000000   0.000000   0.000000   0.000000
     H  189   0.000000   0.000000   0.000000   0.000000   0.000000   0.000000
     H  190   0.000000   0.000000   0.000000   0.000000   0.000000   0.000000
     H  191   0.000000   0.000000   0.000000   0.000000   0.000000   0.000000
     H  192   0.000000   0.000000   0.000000   0.000000   0.000000   0.000000
     H  193   0.000000   0.000000   0.000000   0.000000   0.000000   0.000000
     H  194   0.000000   0.000000   0.000000   0.000000   0.000000   0.000000
     H  195   0.000000   0.000000   0.000000   0.000000   0.000000   0.000000
     H  196   0.000000   0.000003   0.000000   0.000000   0.000000   0.000000
     H  197   0.000011   0.000004   0.000000   0.000000   0.000000   0.000000
     H  198   0.000072   0.000000   0.000000   0.000000   0.000000   0.000000
     H  199   0.000000   0.000000   0.000000   0.000000   0.000000   0.000000
     H  200   0.000000   0.000000   0.000000   0.000000   0.000006   0.000004


                  C 61       C 62       C 63       C 64       C 65       C 66
 ------------------------------------------------------------------------------
     H  201   0.000000   0.000000   0.000000   0.000000   0.000000   0.000001
     H  202   0.000000   0.000000   0.000000   0.000000   0.000000   0.000000
     H  203   0.000000   0.000000   0.000000   0.000000   0.000000   0.000000
     H  204   0.000000   0.000000   0.000000   0.000000   0.000000   0.000003
     H  205   0.000000   0.000001   0.000000   0.000000   0.000004   0.000001
     H  206   0.000002   0.000001   0.000002   0.000001   0.000012   0.000002
     H  207   0.000000   0.000012   0.000001   0.000005   0.000091   0.000044
     H  208   0.000019   0.000002   0.000024   0.000000   0.000001   0.000000
     H  209   0.000004   0.000001   0.000001   0.000001   0.000005   0.000005
     H  210   0.000000   0.000000   0.000000   0.000000   0.000001   0.000002
     H  211   0.000017   0.000284   0.000020   0.000010   0.012775   0.004472
     H  212   0.000000   0.000002   0.000000   0.000001   0.000023   0.000577
     H  213   0.005519   0.000061   0.947029   0.007888   0.000196   0.000311
     H  214   0.000000   0.000000   0.000000   0.000000   0.000000   0.000000
     H  215   0.000000   0.000000   0.000000   0.000000   0.000000   0.000000
     H  216   0.000000   0.000000   0.000000   0.000000   0.000000   0.000000
     H  217   0.000000   0.000000   0.000000   0.000000   0.000000   0.000000
     H  218   0.000000   0.000000   0.000000   0.000000   0.000000   0.000000
     H  219   0.000000   0.000000   0.000000   0.000000   0.000000   0.000000
     H  220   0.000000   0.000000   0.000000   0.000000   0.000000   0.000000
     H  221   0.000000   0.000000   0.000000   0.000000   0.000000   0.000000
     H  222   0.000000   0.000000   0.000000   0.000000   0.000000   0.000000
     H  223   0.000000   0.000000   0.000000   0.000000   0.000000   0.000000
     H  224   0.000000   0.000000   0.000000   0.000000   0.000000   0.000000
     H  225   0.000000   0.000000   0.000000   0.000000   0.000000   0.000000
     H  226   0.000000   0.000000   0.000000   0.000000   0.000000   0.000000
     H  227   0.000000   0.000000   0.000000   0.000000   0.000000   0.000000
     H  228   0.000000   0.000000   0.000000   0.000000   0.000000   0.000000
     H  229   0.000000   0.000000   0.000000   0.000000   0.000000   0.000000
     H  230   0.000000   0.000000   0.000000   0.000000   0.000000   0.000000
     H  231   0.000000   0.000000   0.000000   0.000000   0.000000   0.000000
     H  232   0.000000   0.000000   0.000000   0.000000   0.000000   0.000000
     H  233   0.000000   0.000000   0.000000   0.000000   0.000000   0.000000
     H  234   0.000000   0.000000   0.000000   0.000000   0.000000   0.000000
     H  235   0.000000   0.000000   0.000000   0.000000   0.000000   0.000000
     H  236   0.000000   0.000000   0.000000   0.000000   0.000000   0.000000
     H  237   0.000000   0.000000   0.000000   0.000000   0.000000   0.000000
     H  238   0.005364   0.946686   0.000169   0.006522   0.000723   0.000124
     H  239   0.000280   0.000012   0.000000   0.000000   0.000000   0.000000
     H  240   0.000000   0.000002   0.000000   0.000000   0.000000   0.000000
     H  241   0.000000   0.000009   0.000000   0.000000   0.000036   0.000160
     H  242   0.000000   0.000000   0.000000   0.000000   0.000000   0.000000
     H  243   0.000000   0.000000   0.000000   0.000000   0.000000   0.000000
     H  244   0.000000   0.000000   0.000000   0.000000   0.000000   0.000000
     H  245   0.000000   0.000000   0.000000   0.000000   0.000000   0.000000
     H  246   0.000000   0.000000   0.000000   0.000000   0.000000   0.000000
     H  247   0.000000   0.000000   0.000000   0.000000   0.000000   0.000000


                  C 61       C 62       C 63       C 64       C 65       C 66
 ------------------------------------------------------------------------------
     H  248   0.000000   0.000000   0.000000   0.000000   0.000000   0.000000
     H  249   0.000000   0.000000   0.000000   0.000000   0.000000   0.000000
     H  250   0.000000   0.000000   0.000000   0.000000   0.000000   0.000000
     H  251   0.000000   0.000000   0.000000   0.000011   0.000128   0.000144
     H  252   0.000000   0.000000   0.000000   0.000000   0.000000   0.000000


                  C 67       C 68       C 69       C 70       C 71       C 72
 ------------------------------------------------------------------------------
     C   67   3.962671
     C   68   0.000000   3.908998
     C   69   0.000000   2.405554   3.918083
     C   70   0.000000   0.031339   1.333069   3.932951
     C   71   0.000000   1.287823   0.030433   0.130189   3.913709
     C   72   0.000000   0.123022   0.005200   1.408315   0.007589   3.942763
     C   73   0.000000   0.003478   0.004732   0.008603   0.007208   1.033317
     C   74   0.000000   0.012502   0.000849   0.042209   0.001625   0.014093
     C   75   0.000000   0.000001   0.000000   0.000002   0.000000   0.000001
     C   76   0.000000   0.000001   0.000000   0.000002   0.000000   0.000001
     C   77   0.000000   0.000005   0.000001   0.000013   0.000000   0.000005
     C   78   0.000002   0.000001   0.000000   0.000004   0.000000   0.000001
     C   79   0.000000   0.000002   0.000000   0.000005   0.000000   0.000002
     C   80   0.000000   0.000007   0.000002   0.000025   0.000002   0.000003
     C   81   0.000000   0.000014   0.000003   0.000046   0.000002   0.000018
     C   82   0.000000   0.000072   0.000000   0.000177   0.000004   0.000034
     C   83   0.000000   0.000003   0.000000   0.000007   0.000001   0.000006
     C   84   0.000000   0.000017   0.000001   0.000050   0.000005   0.000017
     C   85   0.000000   0.000376   0.000002   0.000991   0.000008   0.000043
     C   86   0.000000   0.000113   0.000011   0.000393   0.000029   0.000025
     C   87   0.000000   0.000017   0.000014   0.000036   0.000025   0.000965
     C   88   0.000000   0.000002   0.000000   0.000005   0.000001   0.000008
     C   89   0.000000   0.000000   0.000000   0.000000   0.000000   0.000000
     C   90   0.000000   0.000090   0.000017   0.000346   0.000022   0.000021
     C   91   0.000000   0.000001   0.000000   0.000006   0.000000   0.000002
     C   92   0.000000   0.000001   0.000000   0.000002   0.000000   0.000003
     C   93   0.000000   0.000000   0.000000   0.000001   0.000000   0.000002
     C   94   0.000000   0.000000   0.000000   0.000000   0.000000   0.000000
     C   95   0.000000   0.000007   0.000000   0.000016   0.000003   0.000025
     C   96   0.000000   0.000001   0.000000   0.000002   0.000000   0.000003
     C   97   0.000000   0.000000   0.000000   0.000001   0.000000   0.000001
     C   98   0.000000   0.000000   0.000000   0.000000   0.000000   0.000002
     C   99   0.000000   0.000000   0.000000   0.000000   0.000000   0.000000
     C  100   0.000000   0.000000   0.000000   0.000000   0.000000   0.000000
     C  101   0.000000   0.000000   0.000000   0.000000   0.000000   0.000000
     C  102   0.000000   0.000000   0.000000   0.000000   0.000000   0.000000
     C  103   0.000000   0.000000   0.000000   0.000000   0.000000   0.000000
     C  104   0.000000   0.000000   0.000000   0.000000   0.000000   0.000000
     C  105   0.000000   0.000000   0.000000   0.000000   0.000000   0.000000
     C  106   0.000130   0.000000   0.000000   0.000000   0.000000   0.000000
     C  107   0.000455   0.000000   0.000000   0.000000   0.000000   0.000000
     C  108   0.000187   0.000000   0.000000   0.000000   0.000000   0.000000
     C  109   0.000007   0.000000   0.000000   0.000000   0.000000   0.000000
     C  110   0.000027   0.000000   0.000000   0.000000   0.000000   0.000000
     C  111   0.000002   0.000000   0.000000   0.000000   0.000000   0.000000
     C  112   0.000000   0.000000   0.000000   0.000000   0.000000   0.000000


                  C 67       C 68       C 69       C 70       C 71       C 72
 ------------------------------------------------------------------------------
     C  113   0.000000   0.000000   0.000000   0.000000   0.000000   0.000000
     C  114   0.000000   0.000000   0.000000   0.000000   0.000000   0.000000
     C  115   0.000000   0.000000   0.000000   0.000000   0.000000   0.000000
     C  116   0.000000   0.000000   0.000000   0.000000   0.000000   0.000000
     C  117   0.000000   0.000000   0.000000   0.000000   0.000000   0.000000
     C  118   0.000013   0.000000   0.000000   0.000000   0.000000   0.000000
     C  119   0.000006   0.000000   0.000000   0.000000   0.000000   0.000000
     C  120   0.000000   0.000000   0.000000   0.000000   0.000000   0.000000
     C  121   0.000002   0.000000   0.000000   0.000000   0.000000   0.000000
     C  122   0.000011   0.000000   0.000000   0.000000   0.000000   0.000000
     C  123   0.000003   0.000000   0.000000   0.000000   0.000000   0.000000
     C  124   0.000007   0.000000   0.000000   0.000000   0.000000   0.000000
     C  125   0.000037   0.000000   0.000000   0.000000   0.000000   0.000000
     C  126   0.000317   0.000000   0.000000   0.000000   0.000000   0.000000
     C  127   0.000069   0.000000   0.000000   0.000000   0.000000   0.000000
     C  128   0.000011   0.000000   0.000000   0.000000   0.000000   0.000000
     C  129   0.000120   0.000000   0.000000   0.000000   0.000000   0.000000
     C  130   0.000020   0.000000   0.000000   0.000000   0.000000   0.000000
     C  131   0.000275   0.000000   0.000000   0.000000   0.000000   0.000000
     C  132   0.022866   0.000000   0.000000   0.000000   0.000000   0.000000
     C  133   0.000276   0.000000   0.000000   0.000000   0.000000   0.000000
     C  134   0.015418   0.000000   0.000000   0.000000   0.000000   0.000000
     C  135   0.000000   0.000000   0.000000   0.000000   0.000000   0.000000
     C  136   0.000000   0.000000   0.000000   0.000000   0.000000   0.000000
     C  137   0.000000   0.000000   0.000000   0.000000   0.000000   0.000000
     C  138   0.000000   0.000000   0.000000   0.000000   0.000000   0.000000
     C  139   0.000000   0.000000   0.000000   0.000000   0.000000   0.000000
     C  140   0.000000   0.000000   0.000000   0.000000   0.000000   0.000000
     C  141   0.000000   0.000000   0.000000   0.000000   0.000000   0.000000
     C  142   0.000000   0.000000   0.000000   0.000000   0.000000   0.000000
     C  143   0.000000   0.000000   0.000000   0.000000   0.000000   0.000000
     C  144   0.000000   0.000000   0.000000   0.000000   0.000000   0.000000
     C  145   0.000000   0.000000   0.000000   0.000000   0.000000   0.000000
     C  146   0.000000   0.000000   0.000000   0.000003   0.000000   0.000001
     C  147   0.000000   0.000000   0.000000   0.000001   0.000000   0.000000
     C  148   0.000000   0.000003   0.000000   0.000007   0.000000   0.000001
     C  149   0.000952   0.000000   0.000000   0.000000   0.000000   0.000000
     C  150   0.000003   0.000000   0.000000   0.000000   0.000000   0.000000
     C  151   0.000566   0.000000   0.000000   0.000000   0.000000   0.000000
     C  152   0.000039   0.000000   0.000000   0.000000   0.000000   0.000000
     C  153   0.000064   0.000000   0.000000   0.000000   0.000000   0.000000
     C  154   0.000001   0.000000   0.000000   0.000000   0.000000   0.000000
     C  155   0.000001   0.000000   0.000000   0.000000   0.000000   0.000000
     C  156   0.000067   0.000000   0.000000   0.000000   0.000000   0.000000
     C  157   0.028364   0.000000   0.000000   0.000000   0.000000   0.000000
     C  158   0.004784   0.000000   0.000000   0.000000   0.000000   0.000000
     C  159   0.013306   0.000000   0.000000   0.000000   0.000000   0.000000


                  C 67       C 68       C 69       C 70       C 71       C 72
 ------------------------------------------------------------------------------
     C  160   0.024865   0.000000   0.000000   0.000000   0.000000   0.000000
     C  161   1.785770   0.000000   0.000000   0.000000   0.000000   0.000000
     C  162   2.032101   0.000000   0.000000   0.000000   0.000000   0.000000
     N  163   0.000000   0.000000   0.000000   0.000000   0.000000   0.000000
     N  164   0.000000   0.000011   0.000005   0.000000   0.000306   0.000006
     N  165   0.000003   0.000000   0.000000   0.000000   0.000000   0.000000
     N  166   0.000005   0.000000   0.000000   0.000000   0.000000   0.000000
     N  167   0.000000   0.000000   0.000000   0.000000   0.000000   0.000000
     N  168   0.000000   0.000000   0.000000   0.000000   0.000000   0.000000
     N  169   0.000005   0.000000   0.000000   0.000000   0.000000   0.000000
     N  170   0.000007   0.000000   0.000000   0.000000   0.000000   0.000000
     N  171   0.000000   0.025393   0.127136   0.021184   1.503583   1.335354
     N  172   0.000000   0.000000   0.000000   0.000000   0.000000   0.000000
     N  173   0.000000   0.000002   0.000000   0.000005   0.000001   0.000007
     N  174   0.000000   0.000000   0.000000   0.000000   0.000000   0.000000
     N  175   0.000054   0.000000   0.000000   0.000000   0.000000   0.000000
     N  176   0.000000   0.000000   0.000000   0.000000   0.000000   0.000000
     N  177   0.000000   0.000000   0.000000   0.000000   0.000000   0.000000
     N  178   0.000214   0.000000   0.000000   0.000000   0.000000   0.000000
     N  179   0.000000   0.000000   0.000000   0.000000   0.000000   0.000000
     N  180   0.000000   0.000000   0.000000   0.000001   0.000000   0.000000
     N  181   0.000796   0.000000   0.000000   0.000000   0.000000   0.000000
     N  182   0.000559   0.000000   0.000000   0.000000   0.000000   0.000000
     H  183   0.000000   0.000000   0.000000   0.000000   0.000000   0.000000
     H  184   0.000000   0.000000   0.000000   0.000000   0.000000   0.000000
     H  185   0.000000   0.000000   0.000000   0.000000   0.000013   0.000000
     H  186   0.000000   0.000001   0.000000   0.000000   0.000025   0.000000
     H  187   0.000000   0.000009   0.000000   0.000000   0.000084   0.000000
     H  188   0.000000   0.000000   0.000000   0.000000   0.000000   0.000000
     H  189   0.000000   0.000000   0.000000   0.000000   0.000000   0.000000
     H  190   0.000000   0.000000   0.000000   0.000000   0.000009   0.000000
     H  191   0.000000   0.000000   0.000000   0.000000   0.000000   0.000000
     H  192   0.000000   0.000000   0.000000   0.000000   0.000000   0.000000
     H  193   0.000000   0.000000   0.000000   0.000000   0.000000   0.000000
     H  194   0.000000   0.000000   0.000000   0.000000   0.000000   0.000000
     H  195   0.000000   0.000000   0.000000   0.000000   0.000000   0.000000
     H  196   0.000000   0.000000   0.000000   0.000000   0.000000   0.000000
     H  197   0.000000   0.000000   0.000000   0.000000   0.000000   0.000000
     H  198   0.000000   0.000000   0.000000   0.000000   0.000000   0.000000
     H  199   0.000018   0.000000   0.000000   0.000000   0.000000   0.000000
     H  200   0.000000   0.000000   0.000000   0.000000   0.000000   0.000000
     H  201   0.000000   0.000000   0.000000   0.000000   0.000000   0.000000
     H  202   0.000000   0.000000   0.000000   0.000000   0.000000   0.000000
     H  203   0.000000   0.000000   0.000000   0.000000   0.000000   0.000000
     H  204   0.000000   0.000000   0.000000   0.000000   0.000000   0.000000
     H  205   0.000000   0.000000   0.000000   0.000000   0.000000   0.000000
     H  206   0.000000   0.000000   0.000000   0.000000   0.000000   0.000000


                  C 67       C 68       C 69       C 70       C 71       C 72
 ------------------------------------------------------------------------------
     H  207   0.000000   0.000000   0.000000   0.000000   0.000000   0.000000
     H  208   0.000000   0.000000   0.000000   0.000000   0.000000   0.000000
     H  209   0.000000   0.000000   0.000000   0.000000   0.000000   0.000000
     H  210   0.000000   0.000000   0.000000   0.000000   0.000000   0.000000
     H  211   0.000002   0.000000   0.000000   0.000000   0.000000   0.000000
     H  212   0.000033   0.000000   0.000000   0.000000   0.000000   0.000000
     H  213   0.000000   0.000000   0.000000   0.000000   0.000000   0.000000
     H  214   0.000000   0.000000   0.000000   0.000000   0.000000   0.000000
     H  215   0.000000   0.009229   0.005301   0.955822   0.000180   0.006693
     H  216   0.000000   0.009632   0.005620   0.000054   0.931934   0.007806
     H  217   0.000000   0.000000   0.000000   0.000000   0.000000   0.000000
     H  218   0.000000   0.000001   0.000000   0.000004   0.000000   0.000000
     H  219   0.000000   0.000001   0.000000   0.000006   0.000001   0.000001
     H  220   0.000000   0.000000   0.000000   0.000002   0.000000   0.000000
     H  221   0.000000   0.000000   0.000000   0.000000   0.000000   0.000000
     H  222   0.000000   0.000000   0.000000   0.000000   0.000000   0.000000
     H  223   0.000000   0.000000   0.000000   0.000000   0.000000   0.000000
     H  224   0.000000   0.000000   0.000000   0.000000   0.000000   0.000000
     H  225   0.000000   0.000000   0.000000   0.000000   0.000000   0.000000
     H  226   0.000000   0.000000   0.000000   0.000000   0.000000   0.000000
     H  227   0.000000   0.000000   0.000000   0.000000   0.000000   0.000000
     H  228   0.000001   0.000000   0.000000   0.000000   0.000000   0.000000
     H  229   0.000000   0.000000   0.000000   0.000000   0.000000   0.000000
     H  230   0.000000   0.000000   0.000000   0.000000   0.000000   0.000000
     H  231   0.000000   0.000000   0.000000   0.000000   0.000000   0.000000
     H  232   0.000000   0.000000   0.000000   0.000000   0.000000   0.000000
     H  233   0.000000   0.000000   0.000000   0.000000   0.000000   0.000000
     H  234   0.000000   0.000000   0.000000   0.000000   0.000000   0.000000
     H  235   0.000000   0.000000   0.000000   0.000000   0.000000   0.000000
     H  236   0.000000   0.000000   0.000000   0.000000   0.000000   0.000000
     H  237   0.000001   0.000000   0.000000   0.000000   0.000000   0.000000
     H  238   0.000120   0.000000   0.000000   0.000000   0.000000   0.000000
     H  239   0.000001   0.000000   0.000000   0.000000   0.000000   0.000000
     H  240   0.000003   0.000000   0.000000   0.000000   0.000000   0.000000
     H  241   0.023038   0.000000   0.000000   0.000000   0.000000   0.000000
     H  242   0.000000   0.000000   0.000000   0.000000   0.000000   0.000000
     H  243   0.000000   0.000000   0.000000   0.000000   0.000000   0.000000
     H  244   0.000000   0.000000   0.000000   0.000000   0.000000   0.000000
     H  245   0.000000   0.000000   0.000000   0.000000   0.000000   0.000000
     H  246   0.000000   0.000000   0.000000   0.000000   0.000000   0.000000
     H  247   0.000000   0.000000   0.000000   0.000000   0.000000   0.000001
     H  248   0.000000   0.000000   0.000000   0.000000   0.000000   0.000000
     H  249   0.001382   0.000000   0.000000   0.000000   0.000000   0.000000
     H  250   0.000015   0.000000   0.000000   0.000000   0.000000   0.000000
     H  251   0.004807   0.000000   0.000000   0.000000   0.000000   0.000000
     H  252   0.000006   0.000000   0.000000   0.000000   0.000000   0.000000


                  C 73       C 74       C 75       C 76       C 77       C 78
 ------------------------------------------------------------------------------
     C   73   3.960438
     C   74   2.822913   3.948353
     C   75   0.000054   0.000201   3.874155
     C   76   0.000065   0.000152   2.440450   3.843582
     C   77   0.000383   0.001825   0.048249   1.080892   3.900316
     C   78   0.000093   0.000401   1.170656   0.058070   0.053556   3.835634
     C   79   0.000142   0.000559   0.107285   0.073693   1.022850   0.088207
     C   80   0.000881   0.000942   0.032041   0.023344   1.540243   0.037914
     C   81   0.001527   0.007905   0.004609   0.027708   0.016878   0.002789
     C   82   0.002474   0.009443   0.000005   0.000011   0.000026   0.000009
     C   83   0.000184   0.000159   0.000003   0.000007   0.000029   0.000013
     C   84   0.001662   0.006067   0.000016   0.000031   0.000075   0.000017
     C   85   0.014871   0.004136   0.000021   0.000016   0.000188   0.000043
     C   86   0.014834   0.004242   0.000116   0.000111   0.000970   0.000224
     C   87   0.015614   0.967851   0.000178   0.000760   0.000129   0.000050
     C   88   0.000239   0.002213   0.000004   0.000007   0.000013   0.000004
     C   89   0.000000   0.000001   0.000000   0.000000   0.000000   0.000000
     C   90   0.013933   0.007162   0.009776   0.006169   0.096844   0.018138
     C   91   0.000218   0.000494   0.000156   0.000932   0.000136   0.000141
     C   92   0.000084   0.000637   0.000002   0.000004   0.000008   0.000004
     C   93   0.000038   0.000291   0.000001   0.000002   0.000004   0.000002
     C   94   0.000007   0.000059   0.000000   0.000000   0.000001   0.000000
     C   95   0.000631   0.004749   0.000019   0.000033   0.000061   0.000029
     C   96   0.000084   0.000633   0.000003   0.000004   0.000008   0.000004
     C   97   0.000024   0.000201   0.000001   0.000001   0.000002   0.000001
     C   98   0.000009   0.000054   0.000000   0.000003   0.000004   0.000004
     C   99   0.000001   0.000004   0.000000   0.000000   0.000002   0.000001
     C  100   0.000000   0.000003   0.000000   0.000000   0.000000   0.000000
     C  101   0.000002   0.000015   0.000000   0.000000   0.000000   0.000000
     C  102   0.000003   0.000006   0.000000   0.000000   0.000000   0.000000
     C  103   0.000003   0.000024   0.000000   0.000000   0.000000   0.000000
     C  104   0.000002   0.000019   0.000000   0.000000   0.000000   0.000000
     C  105   0.000000   0.000003   0.000000   0.000000   0.000000   0.000000
     C  106   0.000000   0.000000   0.000000   0.000000   0.000000   0.000000
     C  107   0.000000   0.000000   0.000000   0.000000   0.000000   0.000000
     C  108   0.000000   0.000000   0.000000   0.000000   0.000000   0.000000
     C  109   0.000000   0.000000   0.000000   0.000000   0.000000   0.000000
     C  110   0.000000   0.000000   0.000000   0.000000   0.000000   0.000000
     C  111   0.000000   0.000000   0.000000   0.000000   0.000000   0.000000
     C  112   0.000000   0.000003   0.000000   0.000000   0.000000   0.000000
     C  113   0.000000   0.000000   0.000000   0.000000   0.000000   0.000000
     C  114   0.000000   0.000000   0.000000   0.000000   0.000000   0.000000
     C  115   0.000000   0.000000   0.000000   0.000000   0.000000   0.000000
     C  116   0.000000   0.000000   0.000000   0.000000   0.000000   0.000000
     C  117   0.000000   0.000000   0.000000   0.000000   0.000000   0.000000
     C  118   0.000000   0.000000   0.000000   0.000000   0.000000   0.000000


                  C 73       C 74       C 75       C 76       C 77       C 78
 ------------------------------------------------------------------------------
     C  119   0.000000   0.000000   0.000000   0.000000   0.000000   0.000000
     C  120   0.000000   0.000000   0.000000   0.000000   0.000000   0.000000
     C  121   0.000000   0.000000   0.000000   0.000000   0.000000   0.000000
     C  122   0.000000   0.000000   0.000000   0.000000   0.000000   0.000000
     C  123   0.000000   0.000000   0.000000   0.000000   0.000000   0.000000
     C  124   0.000000   0.000000   0.000000   0.000000   0.000000   0.000000
     C  125   0.000000   0.000000   0.000000   0.000000   0.000000   0.000000
     C  126   0.000000   0.000000   0.000000   0.000000   0.000000   0.000000
     C  127   0.000000   0.000000   0.000000   0.000000   0.000000   0.000000
     C  128   0.000000   0.000000   0.000000   0.000000   0.000000   0.000000
     C  129   0.000000   0.000000   0.000000   0.000000   0.000000   0.000000
     C  130   0.000000   0.000000   0.000000   0.000000   0.000000   0.000000
     C  131   0.000000   0.000000   0.000000   0.000000   0.000000   0.000000
     C  132   0.000000   0.000000   0.000000   0.000000   0.000000   0.000000
     C  133   0.000000   0.000000   0.000000   0.000000   0.000000   0.000000
     C  134   0.000000   0.000000   0.000000   0.000000   0.000000   0.000001
     C  135   0.000000   0.000000   0.000000   0.000000   0.000000   0.000000
     C  136   0.000001   0.000010   0.000000   0.000000   0.000000   0.000000
     C  137   0.000000   0.000001   0.000000   0.000000   0.000000   0.000000
     C  138   0.000001   0.000008   0.000000   0.000000   0.000000   0.000000
     C  139   0.000008   0.000073   0.000000   0.000000   0.000001   0.000000
     C  140   0.000011   0.000098   0.000000   0.000000   0.000001   0.000000
     C  141   0.000000   0.000004   0.000000   0.000000   0.000000   0.000000
     C  142   0.000000   0.000000   0.000004   0.000004   0.000028   0.000012
     C  143   0.000001   0.000000   0.000005   0.000005   0.000033   0.000011
     C  144   0.000002   0.000005   0.000067   0.000046   0.000536   0.000141
     C  145   0.000001   0.000000   0.000001   0.000002   0.000006   0.000004
     C  146   0.000004   0.000002   0.000003   0.000005   0.000021   0.000007
     C  147   0.000030   0.000007   0.000010   0.000045   0.000013   0.000005
     C  148   0.000151   0.000196   0.001653   0.001128   0.013850   0.003296
     C  149   0.000000   0.000000   0.000001   0.000002   0.000002   0.000021
     C  150   0.000000   0.000000   0.000000   0.000000   0.000000   0.000001
     C  151   0.000000   0.000000   0.000001   0.000001   0.000002   0.000002
     C  152   0.000000   0.000000   0.000001   0.000001   0.000000   0.000080
     C  153   0.000000   0.000000   0.000000   0.000000   0.000000   0.000000
     C  154   0.000004   0.000001   0.000010   0.000013   0.000056   0.000015
     C  155   0.000002   0.000006   0.000067   0.000046   0.000533   0.000136
     C  156   0.000000   0.000000   0.000007   0.000004   0.000000   0.000338
     C  157   0.000000   0.000000   0.000003   0.000002   0.000000   0.000096
     C  158   0.000000   0.000000   0.000001   0.000000   0.000000   0.000011
     C  159   0.000000   0.000000   0.000005   0.000002   0.000000   0.000265
     C  160   0.000000   0.000000   0.000001   0.000000   0.000000   0.000015
     C  161   0.000000   0.000000   0.000000   0.000000   0.000000   0.000000
     C  162   0.000000   0.000000   0.000000   0.000000   0.000000   0.000000
     N  163   0.000000   0.000000   0.000000   0.000000   0.000000   0.000000
     N  164   0.000000   0.000000   0.000000   0.000000   0.000000   0.000000
     N  165   0.000000   0.000000   0.000000   0.000000   0.000000   0.000000


                  C 73       C 74       C 75       C 76       C 77       C 78
 ------------------------------------------------------------------------------
     N  166   0.000000   0.000000   0.000000   0.000000   0.000000   0.000000
     N  167   0.000000   0.000000   0.000000   0.000000   0.000000   0.000000
     N  168   0.000000   0.000000   0.000000   0.000000   0.000000   0.000000
     N  169   0.000000   0.000000   0.000000   0.000000   0.000000   0.000000
     N  170   0.000000   0.000000   0.000000   0.000000   0.000000   0.000000
     N  171   0.010331   0.030992   0.000001   0.000001   0.000007   0.000002
     N  172   0.000003   0.000002   0.047609   0.123527   0.021304   1.451295
     N  173   0.000181   0.001359   0.000006   0.000010   0.000018   0.000009
     N  174   0.000001   0.000006   0.000000   0.000000   0.000000   0.000000
     N  175   0.000000   0.000000   0.000000   0.000000   0.000000   0.000000
     N  176   0.000000   0.000000   0.000000   0.000000   0.000000   0.000000
     N  177   0.000000   0.000000   0.000000   0.000000   0.000000   0.000000
     N  178   0.000000   0.000000   0.000000   0.000000   0.000000   0.000000
     N  179   0.000001   0.000006   0.000000   0.000000   0.000000   0.000000
     N  180   0.000000   0.000000   0.000001   0.000001   0.000005   0.000002
     N  181   0.000000   0.000000   0.000001   0.000000   0.000000   0.000016
     N  182   0.000000   0.000000   0.000003   0.000001   0.000000   0.000081
     H  183   0.000000   0.000000   0.000000   0.000000   0.000000   0.000000
     H  184   0.000000   0.000000   0.000000   0.000000   0.000000   0.000000
     H  185   0.000000   0.000000   0.000000   0.000000   0.000000   0.000000
     H  186   0.000000   0.000000   0.000000   0.000000   0.000000   0.000000
     H  187   0.000000   0.000000   0.000000   0.000000   0.000000   0.000000
     H  188   0.000000   0.000000   0.000000   0.000001   0.000000   0.000000
     H  189   0.000000   0.000000   0.000000   0.000000   0.000000   0.000000
     H  190   0.000000   0.000000   0.000002   0.000004   0.000000   0.000000
     H  191   0.000000   0.000000   0.000000   0.000000   0.000000   0.000000
     H  192   0.000000   0.000000   0.000000   0.000000   0.000000   0.000000
     H  193   0.000000   0.000000   0.000000   0.000000   0.000000   0.000000
     H  194   0.000000   0.000000   0.000000   0.000000   0.000000   0.000000
     H  195   0.000000   0.000000   0.000000   0.000000   0.000000   0.000000
     H  196   0.000000   0.000000   0.000000   0.000000   0.000000   0.000000
     H  197   0.000000   0.000000   0.000000   0.000000   0.000000   0.000000
     H  198   0.000000   0.000000   0.000000   0.000000   0.000000   0.000000
     H  199   0.000000   0.000000   0.000000   0.000000   0.000000   0.000000
     H  200   0.000000   0.000000   0.000000   0.000000   0.000000   0.000000
     H  201   0.000000   0.000000   0.000000   0.000000   0.000000   0.000000
     H  202   0.000000   0.000000   0.000000   0.000000   0.000000   0.000000
     H  203   0.000000   0.000000   0.000000   0.000000   0.000000   0.000000
     H  204   0.000000   0.000000   0.000000   0.000000   0.000000   0.000000
     H  205   0.000000   0.000000   0.000000   0.000000   0.000000   0.000000
     H  206   0.000000   0.000000   0.000000   0.000000   0.000000   0.000000
     H  207   0.000000   0.000000   0.000000   0.000000   0.000000   0.000000
     H  208   0.000000   0.000000   0.000000   0.000000   0.000000   0.000000
     H  209   0.000000   0.000000   0.000000   0.000000   0.000000   0.000000
     H  210   0.000000   0.000000   0.000000   0.000000   0.000000   0.000000
     H  211   0.000000   0.000000   0.000000   0.000000   0.000000   0.000000
     H  212   0.000000   0.000000   0.000000   0.000000   0.000000   0.000000


                  C 73       C 74       C 75       C 76       C 77       C 78
 ------------------------------------------------------------------------------
     H  213   0.000000   0.000000   0.000000   0.000000   0.000000   0.000000
     H  214   0.000000   0.000000   0.000000   0.000000   0.000000   0.000000
     H  215   0.000742   0.000137   0.000000   0.000000   0.000000   0.000000
     H  216   0.000191   0.000308   0.000000   0.000000   0.000000   0.000000
     H  217   0.000000   0.000000   0.010789   0.006181   0.000115   0.949291
     H  218   0.000139   0.000168   0.000002   0.000002   0.000014   0.000004
     H  219   0.000233   0.000066   0.000004   0.000004   0.000028   0.000007
     H  220   0.000060   0.000146   0.000042   0.000064   0.000316   0.000071
     H  221   0.000004   0.000030   0.000000   0.000000   0.000000   0.000000
     H  222   0.000001   0.000007   0.000000   0.000000   0.000000   0.000000
     H  223   0.000004   0.000035   0.000000   0.000000   0.000000   0.000000
     H  224   0.000000   0.000000   0.000000   0.000000   0.000000   0.000000
     H  225   0.000000   0.000000   0.000000   0.000000   0.000000   0.000000
     H  226   0.000002   0.000002   0.000000   0.000000   0.000000   0.000000
     H  227   0.000000   0.000000   0.000000   0.000000   0.000000   0.000000
     H  228   0.000000   0.000000   0.000000   0.000000   0.000000   0.000000
     H  229   0.000000   0.000000   0.000000   0.000000   0.000000   0.000000
     H  230   0.000000   0.000000   0.000000   0.000000   0.000000   0.000000
     H  231   0.000000   0.000000   0.000000   0.000000   0.000000   0.000000
     H  232   0.000000   0.000000   0.000000   0.000000   0.000000   0.000000
     H  233   0.000000   0.000000   0.000000   0.000000   0.000000   0.000000
     H  234   0.000000   0.000000   0.000000   0.000000   0.000000   0.000000
     H  235   0.000000   0.000000   0.000000   0.000000   0.000000   0.000000
     H  236   0.000000   0.000000   0.000000   0.000000   0.000000   0.000000
     H  237   0.000000   0.000000   0.000000   0.000000   0.000000   0.000000
     H  238   0.000000   0.000000   0.000000   0.000000   0.000000   0.000000
     H  239   0.000000   0.000000   0.000000   0.000000   0.000000   0.000000
     H  240   0.000000   0.000000   0.000000   0.000000   0.000000   0.000000
     H  241   0.000000   0.000000   0.000000   0.000000   0.000000   0.000000
     H  242   0.000000   0.000000   0.000000   0.000000   0.000000   0.000000
     H  243   0.000000   0.000000   0.000000   0.000000   0.000000   0.000000
     H  244   0.000000   0.000000   0.000000   0.000000   0.000000   0.000000
     H  245   0.000000   0.000001   0.000000   0.000000   0.000000   0.000000
     H  246   0.000000   0.000000   0.000000   0.000000   0.000001   0.000001
     H  247   0.000003   0.000003   0.000000   0.000000   0.000001   0.000000
     H  248   0.000000   0.000000   0.000000   0.000000   0.000000   0.000000
     H  249   0.000000   0.000000   0.000000   0.000000   0.000000   0.000000
     H  250   0.000000   0.000000   0.000000   0.000000   0.000000   0.000010
     H  251   0.000000   0.000000   0.000000   0.000000   0.000000   0.000000
     H  252   0.000000   0.000000   0.000000   0.000000   0.000000   0.000001


                  C 79       C 80       C 81       C 82       C 83       C 84
 ------------------------------------------------------------------------------
     C   79   2.864170
     C   80   0.070260   3.908316
     C   81   0.018495   2.111721   3.959807
     C   82   0.000015   0.000251   0.000305   3.930121
     C   83   0.000018   0.000050   0.000149   1.095731   3.947248
     C   84   0.000037   0.000567   0.000542   0.007491   1.066693   3.947014
     C   85   0.000061   0.000099   0.001828   2.711121   0.028569   0.027115
     C   86   0.000325   0.001176   0.005916   0.026221   0.006576   1.837027
     C   87   0.000497   0.019990   0.006186   0.033038   0.008326   0.008106
     C   88   0.000008   0.000123   0.000068   0.007430   1.338357   0.008100
     C   89   0.000000   0.000001   0.000001   0.004898   0.005801   0.002501
     C   90   0.025235   0.035137   1.689171   0.010659   0.000196   0.006517
     C   91   0.000567   0.021130   0.005754   0.000713   0.000127   0.000712
     C   92   0.000006   0.000053   0.000028   0.000068   0.026864   0.000096
     C   93   0.000003   0.000025   0.000014   0.000390   0.012740   0.000468
     C   94   0.000001   0.000005   0.000002   0.000015   0.002736   0.000035
     C   95   0.000044   0.000401   0.000211   0.000324   0.193252   0.000399
     C   96   0.000006   0.000053   0.000028   0.000048   0.025750   0.000056
     C   97   0.000001   0.000015   0.000008   0.000121   0.025734   0.001002
     C   98   0.000005   0.000016   0.000023   0.009021   0.006265   0.012178
     C   99   0.000001   0.000006   0.000015   0.000002   0.000135   0.000006
     C  100   0.000000   0.000001   0.000000   0.000006   0.000165   0.000006
     C  101   0.000000   0.000002   0.000001   0.000014   0.000845   0.000038
     C  102   0.000000   0.000001   0.000003   0.000002   0.000167   0.000004
     C  103   0.000000   0.000002   0.000001   0.000027   0.001029   0.000013
     C  104   0.000000   0.000002   0.000002   0.000314   0.001018   0.000361
     C  105   0.000000   0.000000   0.000000   0.000007   0.000359   0.000020
     C  106   0.000000   0.000000   0.000000   0.000000   0.000000   0.000000
     C  107   0.000000   0.000000   0.000000   0.000000   0.000000   0.000000
     C  108   0.000000   0.000000   0.000000   0.000000   0.000000   0.000000
     C  109   0.000000   0.000000   0.000000   0.000000   0.000000   0.000000
     C  110   0.000000   0.000000   0.000000   0.000000   0.000003   0.000000
     C  111   0.000000   0.000000   0.000000   0.000000   0.000008   0.000001
     C  112   0.000000   0.000000   0.000000   0.000013   0.000146   0.000014
     C  113   0.000000   0.000000   0.000000   0.000000   0.000001   0.000000
     C  114   0.000000   0.000000   0.000000   0.000000   0.000000   0.000000
     C  115   0.000000   0.000000   0.000000   0.000000   0.000000   0.000000
     C  116   0.000000   0.000000   0.000000   0.000000   0.000000   0.000000
     C  117   0.000000   0.000000   0.000000   0.000000   0.000000   0.000000
     C  118   0.000000   0.000000   0.000000   0.000000   0.000000   0.000000
     C  119   0.000000   0.000000   0.000000   0.000000   0.000000   0.000000
     C  120   0.000000   0.000000   0.000000   0.000000   0.000000   0.000000
     C  121   0.000000   0.000000   0.000000   0.000000   0.000000   0.000000
     C  122   0.000000   0.000000   0.000000   0.000000   0.000000   0.000000
     C  123   0.000000   0.000000   0.000000   0.000000   0.000000   0.000000
     C  124   0.000000   0.000000   0.000000   0.000000   0.000000   0.000000


                  C 79       C 80       C 81       C 82       C 83       C 84
 ------------------------------------------------------------------------------
     C  125   0.000000   0.000000   0.000000   0.000000   0.000000   0.000000
     C  126   0.000000   0.000000   0.000000   0.000000   0.000000   0.000000
     C  127   0.000000   0.000000   0.000000   0.000000   0.000000   0.000000
     C  128   0.000000   0.000000   0.000000   0.000000   0.000000   0.000000
     C  129   0.000000   0.000000   0.000000   0.000000   0.000000   0.000000
     C  130   0.000000   0.000000   0.000000   0.000000   0.000000   0.000000
     C  131   0.000000   0.000000   0.000000   0.000000   0.000000   0.000000
     C  132   0.000000   0.000000   0.000000   0.000000   0.000000   0.000000
     C  133   0.000000   0.000000   0.000000   0.000000   0.000000   0.000000
     C  134   0.000000   0.000000   0.000000   0.000000   0.000000   0.000000
     C  135   0.000000   0.000000   0.000000   0.000002   0.000040   0.000020
     C  136   0.000000   0.000001   0.000001   0.000027   0.000657   0.000017
     C  137   0.000000   0.000000   0.000000   0.000011   0.000222   0.000033
     C  138   0.000000   0.000000   0.000000   0.000015   0.000515   0.000137
     C  139   0.000001   0.000006   0.000004   0.000370   0.008323   0.000239
     C  140   0.000001   0.000007   0.000005   0.000583   0.016093   0.001605
     C  141   0.000000   0.000000   0.000000   0.000023   0.000345   0.000086
     C  142   0.000013   0.000016   0.000070   0.000000   0.000000   0.000000
     C  143   0.000013   0.000040   0.000100   0.000003   0.000001   0.000004
     C  144   0.000178   0.000165   0.001599   0.000003   0.000002   0.000004
     C  145   0.000004   0.000024   0.000027   0.000001   0.000001   0.000003
     C  146   0.000009   0.000051   0.000080   0.000003   0.000001   0.000005
     C  147   0.000022   0.000798   0.000332   0.000063   0.000013   0.000091
     C  148   0.004309   0.004273   0.047548   0.000172   0.000053   0.000132
     C  149   0.000001   0.000011   0.000008   0.000001   0.000000   0.000001
     C  150   0.000000   0.000001   0.000002   0.000000   0.000001   0.000000
     C  151   0.000001   0.000012   0.000008   0.000001   0.000000   0.000002
     C  152   0.000001   0.000000   0.000000   0.000000   0.000000   0.000000
     C  153   0.000000   0.000000   0.000000   0.000000   0.000000   0.000000
     C  154   0.000021   0.000146   0.000195   0.000010   0.000003   0.000017
     C  155   0.000172   0.000173   0.001593   0.000002   0.000005   0.000006
     C  156   0.000003   0.000000   0.000000   0.000000   0.000000   0.000000
     C  157   0.000002   0.000000   0.000000   0.000000   0.000000   0.000000
     C  158   0.000000   0.000000   0.000000   0.000000   0.000000   0.000000
     C  159   0.000003   0.000000   0.000000   0.000000   0.000000   0.000000
     C  160   0.000000   0.000000   0.000000   0.000000   0.000000   0.000000
     C  161   0.000000   0.000000   0.000000   0.000000   0.000000   0.000000
     C  162   0.000000   0.000000   0.000000   0.000000   0.000000   0.000000
     N  163   0.000000   0.000000   0.000000   0.000000   0.000000   0.000000
     N  164   0.000000   0.000000   0.000000   0.000000   0.000000   0.000000
     N  165   0.000000   0.000000   0.000000   0.000000   0.000001   0.000000
     N  166   0.000000   0.000000   0.000000   0.000000   0.000000   0.000000
     N  167   0.000000   0.000000   0.000000   0.000000   0.000000   0.000000
     N  168   0.000000   0.000000   0.000000   0.000000   0.000000   0.000000
     N  169   0.000000   0.000000   0.000000   0.000000   0.000000   0.000000
     N  170   0.000000   0.000000   0.000000   0.000000   0.000000   0.000000
     N  171   0.000003   0.000019   0.000027   0.000104   0.000006   0.000046


                  C 79       C 80       C 81       C 82       C 83       C 84
 ------------------------------------------------------------------------------
     N  172   1.442413   0.004656   0.001599   0.000001   0.000001   0.000002
     N  173   0.000013   0.000115   0.000061   0.000082   0.054810   0.000139
     N  174   0.000000   0.000001   0.000000   0.000001   0.000246   0.000003
     N  175   0.000000   0.000000   0.000000   0.000000   0.000000   0.000000
     N  176   0.000000   0.000000   0.000000   0.000000   0.000000   0.000000
     N  177   0.000000   0.000000   0.000000   0.000000   0.000000   0.000000
     N  178   0.000000   0.000000   0.000000   0.000000   0.000000   0.000000
     N  179   0.000000   0.000000   0.000000   0.000027   0.000486   0.000480
     N  180   0.000002   0.000003   0.000012   0.000000   0.000000   0.000000
     N  181   0.000001   0.000007   0.000003   0.000001   0.000000   0.000001
     N  182   0.000002   0.000000   0.000000   0.000000   0.000000   0.000000
     H  183   0.000000   0.000000   0.000000   0.000000   0.000000   0.000000
     H  184   0.000000   0.000000   0.000000   0.000000   0.000000   0.000000
     H  185   0.000000   0.000000   0.000000   0.000000   0.000000   0.000000
     H  186   0.000000   0.000000   0.000000   0.000000   0.000000   0.000000
     H  187   0.000000   0.000000   0.000000   0.000000   0.000000   0.000000
     H  188   0.000000   0.000000   0.000000   0.000000   0.000000   0.000000
     H  189   0.000000   0.000000   0.000000   0.000000   0.000000   0.000000
     H  190   0.000000   0.000000   0.000000   0.000000   0.000000   0.000000
     H  191   0.000000   0.000000   0.000000   0.000000   0.000000   0.000005
     H  192   0.000000   0.000000   0.000000   0.000005   0.000120   0.000077
     H  193   0.000000   0.000000   0.000000   0.000000   0.000000   0.000000
     H  194   0.000000   0.000000   0.000000   0.000000   0.000000   0.000000
     H  195   0.000000   0.000000   0.000000   0.000000   0.000000   0.000000
     H  196   0.000000   0.000000   0.000000   0.000000   0.000000   0.000000
     H  197   0.000000   0.000000   0.000000   0.000000   0.000000   0.000000
     H  198   0.000000   0.000000   0.000000   0.000000   0.000000   0.000000
     H  199   0.000000   0.000000   0.000000   0.000000   0.000000   0.000000
     H  200   0.000000   0.000000   0.000000   0.000000   0.000000   0.000000
     H  201   0.000000   0.000000   0.000000   0.000000   0.000000   0.000000
     H  202   0.000000   0.000000   0.000000   0.000000   0.000000   0.000000
     H  203   0.000000   0.000000   0.000000   0.000000   0.000000   0.000000
     H  204   0.000000   0.000000   0.000000   0.000000   0.000000   0.000000
     H  205   0.000000   0.000000   0.000000   0.000000   0.000000   0.000000
     H  206   0.000000   0.000000   0.000000   0.000000   0.000000   0.000000
     H  207   0.000000   0.000000   0.000000   0.000000   0.000000   0.000000
     H  208   0.000000   0.000000   0.000000   0.000000   0.000000   0.000000
     H  209   0.000000   0.000000   0.000000   0.000000   0.000000   0.000000
     H  210   0.000000   0.000000   0.000000   0.000000   0.000000   0.000000
     H  211   0.000000   0.000000   0.000000   0.000000   0.000000   0.000000
     H  212   0.000000   0.000000   0.000000   0.000000   0.000000   0.000000
     H  213   0.000000   0.000000   0.000000   0.000000   0.000000   0.000000
     H  214   0.000000   0.000000   0.000000   0.000000   0.000000   0.000000
     H  215   0.000000   0.000000   0.000000   0.000000   0.000000   0.000000
     H  216   0.000000   0.000001   0.000001   0.000000   0.000000   0.000001
     H  217   0.008513   0.000226   0.000021   0.000000   0.000000   0.000000
     H  218   0.000006   0.000009   0.000041   0.003683   0.006436   0.005102


                  C 79       C 80       C 81       C 82       C 83       C 84
 ------------------------------------------------------------------------------
     H  219   0.000010   0.000033   0.000116   0.004254   0.005026   0.950398
     H  220   0.000109   0.000994   0.004315   0.000022   0.000009   0.000064
     H  221   0.000000   0.000003   0.000001   0.000001   0.001230   0.000011
     H  222   0.000000   0.000001   0.000000   0.000000   0.000285   0.000002
     H  223   0.000000   0.000003   0.000001   0.000013   0.001596   0.000000
     H  224   0.000000   0.000000   0.000000   0.000000   0.000009   0.000000
     H  225   0.000000   0.000000   0.000000   0.000000   0.000007   0.000000
     H  226   0.000000   0.000000   0.000000   0.000000   0.000000   0.000000
     H  227   0.000000   0.000000   0.000000   0.000000   0.000019   0.000001
     H  228   0.000000   0.000000   0.000000   0.000000   0.000000   0.000000
     H  229   0.000000   0.000000   0.000000   0.000000   0.000005   0.000000
     H  230   0.000000   0.000000   0.000000   0.000000   0.000005   0.000000
     H  231   0.000000   0.000000   0.000000   0.000000   0.000000   0.000000
     H  232   0.000000   0.000000   0.000000   0.000000   0.000000   0.000000
     H  233   0.000000   0.000000   0.000000   0.000000   0.000000   0.000000
     H  234   0.000000   0.000000   0.000000   0.000000   0.000000   0.000000
     H  235   0.000000   0.000000   0.000000   0.000000   0.000000   0.000000
     H  236   0.000000   0.000000   0.000000   0.000000   0.000000   0.000000
     H  237   0.000000   0.000000   0.000000   0.000000   0.000000   0.000000
     H  238   0.000000   0.000000   0.000000   0.000000   0.000000   0.000000
     H  239   0.000000   0.000000   0.000000   0.000000   0.000000   0.000000
     H  240   0.000000   0.000000   0.000000   0.000000   0.000000   0.000000
     H  241   0.000000   0.000000   0.000000   0.000000   0.000000   0.000000
     H  242   0.000000   0.000000   0.000000   0.000003   0.000047   0.000001
     H  243   0.000000   0.000000   0.000000   0.000001   0.000023   0.000002
     H  244   0.000000   0.000000   0.000000   0.000001   0.000011   0.000001
     H  245   0.000000   0.000000   0.000000   0.000001   0.000108   0.000002
     H  246   0.000001   0.000000   0.000002   0.000000   0.000000   0.000000
     H  247   0.000000   0.000000   0.000004   0.000000   0.000000   0.000000
     H  248   0.000000   0.000000   0.000000   0.000000   0.000000   0.000000
     H  249   0.000000   0.000000   0.000000   0.000000   0.000000   0.000000
     H  250   0.000000   0.000000   0.000000   0.000000   0.000000   0.000000
     H  251   0.000000   0.000000   0.000000   0.000000   0.000000   0.000000
     H  252   0.000000   0.000000   0.000000   0.000000   0.000000   0.000000


                  C 85       C 86       C 87       C 88       C 89       C 90
 ------------------------------------------------------------------------------
     C   85   3.909225
     C   86   0.003844   3.941531
     C   87   0.969099   0.935575   3.920589
     C   88   0.038324   0.033055   0.000108   3.958011
     C   89   0.000362   0.000067   0.000029   0.987646   3.949153
     C   90   0.004694   0.006448   0.922497   0.002263   0.000008   3.924288
     C   91   0.003464   0.008446   0.008774   0.000097   0.000001   1.017980
     C   92   0.006959   0.007466   0.000013   0.000744   0.000464   0.000653
     C   93   0.003223   0.003404   0.000021   0.013443   0.000080   0.000298
     C   94   0.000674   0.000674   0.000001   0.000340   0.000270   0.000058
     C   95   0.051271   0.055410   0.000088   0.000480   0.000582   0.004852
     C   96   0.006852   0.007352   0.000011   0.000153   0.000087   0.000644
     C   97   0.002513   0.002549   0.000013   0.016335   0.017999   0.000199
     C   98   0.000762   0.000546   0.000306   1.459988   0.006694   0.000069
     C   99   0.000036   0.000171   0.000005   0.000078   0.000005   0.000040
     C  100   0.000039   0.000058   0.000001   0.000148   0.000021   0.000005
     C  101   0.000170   0.000181   0.000002   0.000677   0.000208   0.000016
     C  102   0.000045   0.000095   0.000002   0.000057   0.000009   0.000010
     C  103   0.000282   0.000264   0.000003   0.000281   0.000018   0.000022
     C  104   0.000221   0.000218   0.000014   0.011658   0.000053   0.000021
     C  105   0.000036   0.000037   0.000000   0.000266   0.000276   0.000003
     C  106   0.000000   0.000000   0.000000   0.000000   0.000000   0.000000
     C  107   0.000000   0.000000   0.000000   0.000000   0.000003   0.000000
     C  108   0.000000   0.000000   0.000000   0.000000   0.000000   0.000000
     C  109   0.000000   0.000000   0.000000   0.000000   0.000003   0.000000
     C  110   0.000001   0.000001   0.000000   0.000003   0.000001   0.000000
     C  111   0.000001   0.000001   0.000000   0.000011   0.000007   0.000000
     C  112   0.000031   0.000029   0.000000   0.000341   0.000039   0.000002
     C  113   0.000000   0.000000   0.000000   0.000000   0.000000   0.000000
     C  114   0.000000   0.000000   0.000000   0.000000   0.000000   0.000000
     C  115   0.000000   0.000000   0.000000   0.000000   0.000000   0.000000
     C  116   0.000000   0.000000   0.000000   0.000000   0.000000   0.000000
     C  117   0.000000   0.000000   0.000000   0.000000   0.000000   0.000000
     C  118   0.000000   0.000000   0.000000   0.000000   0.000000   0.000000
     C  119   0.000000   0.000000   0.000000   0.000000   0.000000   0.000000
     C  120   0.000000   0.000000   0.000000   0.000000   0.000023   0.000000
     C  121   0.000000   0.000000   0.000000   0.000000   0.000008   0.000000
     C  122   0.000000   0.000000   0.000000   0.000000   0.000000   0.000000
     C  123   0.000000   0.000000   0.000000   0.000000   0.000007   0.000000
     C  124   0.000000   0.000000   0.000000   0.000000   0.000001   0.000000
     C  125   0.000000   0.000000   0.000000   0.000000   0.000000   0.000000
     C  126   0.000000   0.000000   0.000000   0.000000   0.000000   0.000000
     C  127   0.000000   0.000000   0.000000   0.000000   0.000000   0.000000
     C  128   0.000000   0.000000   0.000000   0.000000   0.000000   0.000000
     C  129   0.000000   0.000000   0.000000   0.000000   0.000000   0.000000
     C  130   0.000000   0.000000   0.000000   0.000000   0.000000   0.000000


                  C 85       C 86       C 87       C 88       C 89       C 90
 ------------------------------------------------------------------------------
     C  131   0.000000   0.000000   0.000000   0.000000   0.000000   0.000000
     C  132   0.000000   0.000000   0.000000   0.000000   0.000000   0.000000
     C  133   0.000000   0.000000   0.000000   0.000000   0.000000   0.000000
     C  134   0.000000   0.000000   0.000000   0.000000   0.000000   0.000000
     C  135   0.000007   0.000007   0.000001   0.000133   0.001615   0.000001
     C  136   0.000127   0.000131   0.000001   0.001237   0.021114   0.000012
     C  137   0.000017   0.000011   0.000001   0.000421   0.014876   0.000001
     C  138   0.000090   0.000102   0.000002   0.000856   0.018185   0.000008
     C  139   0.001130   0.001024   0.000004   0.016676   0.929648   0.000097
     C  140   0.001385   0.001282   0.000044   0.011783   1.806365   0.000087
     C  141   0.000055   0.000062   0.000001   0.001011   0.012115   0.000005
     C  142   0.000001   0.000001   0.000003   0.000000   0.000000   0.000044
     C  143   0.000010   0.000016   0.000033   0.000001   0.000000   0.000656
     C  144   0.000009   0.000007   0.000078   0.000001   0.000000   0.000193
     C  145   0.000006   0.000015   0.000010   0.000001   0.000000   0.000452
     C  146   0.000011   0.000029   0.000020   0.000001   0.000000   0.000950
     C  147   0.000261   0.000460   0.000826   0.000029   0.000000   0.021982
     C  148   0.000422   0.000504   0.004976   0.000035   0.000001   0.008932
     C  149   0.000003   0.000006   0.000007   0.000001   0.000000   0.000193
     C  150   0.000001   0.000001   0.000001   0.000000   0.000000   0.000016
     C  151   0.000004   0.000007   0.000009   0.000001   0.000000   0.000219
     C  152   0.000000   0.000000   0.000000   0.000000   0.000000   0.000004
     C  153   0.000000   0.000000   0.000000   0.000000   0.000000   0.000003
     C  154   0.000039   0.000071   0.000093   0.000006   0.000000   0.002627
     C  155   0.000010   0.000021   0.000037   0.000001   0.000000   0.000342
     C  156   0.000000   0.000000   0.000000   0.000000   0.000000   0.000000
     C  157   0.000000   0.000000   0.000000   0.000000   0.000000   0.000000
     C  158   0.000000   0.000000   0.000000   0.000000   0.000000   0.000000
     C  159   0.000000   0.000000   0.000000   0.000000   0.000000   0.000000
     C  160   0.000000   0.000000   0.000000   0.000000   0.000000   0.000000
     C  161   0.000000   0.000000   0.000000   0.000000   0.000000   0.000000
     C  162   0.000000   0.000000   0.000000   0.000000   0.000000   0.000000
     N  163   0.000000   0.000000   0.000000   0.000000   0.000000   0.000000
     N  164   0.000000   0.000000   0.000000   0.000000   0.000000   0.000000
     N  165   0.000000   0.000000   0.000000   0.000000   0.000026   0.000000
     N  166   0.000000   0.000000   0.000000   0.000000   0.000000   0.000000
     N  167   0.000000   0.000000   0.000000   0.000000   0.000000   0.000000
     N  168   0.000000   0.000000   0.000000   0.000000   0.000000   0.000000
     N  169   0.000000   0.000000   0.000000   0.000000   0.000000   0.000000
     N  170   0.000000   0.000000   0.000000   0.000000   0.000000   0.000000
     N  171   0.000584   0.000344   0.000046   0.000006   0.000000   0.000272
     N  172   0.000000   0.000004   0.000054   0.000001   0.000000   0.000032
     N  173   0.014620   0.015802   0.000026   0.000254   0.000196   0.001385
     N  174   0.000067   0.000073   0.000001   0.000044   0.000004   0.000006
     N  175   0.000000   0.000000   0.000000   0.000000   0.000000   0.000000
     N  176   0.000000   0.000000   0.000000   0.000000   0.000000   0.000000
     N  177   0.000000   0.000000   0.000000   0.000000   0.000001   0.000000


                  C 85       C 86       C 87       C 88       C 89       C 90
 ------------------------------------------------------------------------------
     N  178   0.000000   0.000000   0.000000   0.000000   0.000000   0.000000
     N  179   0.000069   0.000088   0.000007   0.000511   0.014422   0.000006
     N  180   0.000000   0.000001   0.000000   0.000000   0.000000   0.000018
     N  181   0.000002   0.000004   0.000005   0.000000   0.000000   0.000122
     N  182   0.000000   0.000000   0.000000   0.000000   0.000000   0.000000
     H  183   0.000000   0.000000   0.000000   0.000000   0.000000   0.000000
     H  184   0.000000   0.000000   0.000000   0.000000   0.000000   0.000000
     H  185   0.000000   0.000000   0.000000   0.000000   0.000000   0.000000
     H  186   0.000000   0.000000   0.000000   0.000000   0.000000   0.000000
     H  187   0.000000   0.000000   0.000000   0.000000   0.000000   0.000000
     H  188   0.000000   0.000000   0.000000   0.000000   0.000000   0.000000
     H  189   0.000000   0.000000   0.000000   0.000000   0.000000   0.000001
     H  190   0.000000   0.000000   0.000000   0.000000   0.000000   0.000000
     H  191   0.000000   0.000005   0.000000   0.000000   0.000001   0.000000
     H  192   0.000000   0.000004   0.000000   0.000189   0.000605   0.000000
     H  193   0.000000   0.000000   0.000000   0.000000   0.000000   0.000000
     H  194   0.000000   0.000000   0.000000   0.000000   0.000006   0.000000
     H  195   0.000000   0.000000   0.000000   0.000000   0.000006   0.000000
     H  196   0.000000   0.000000   0.000000   0.000000   0.000000   0.000000
     H  197   0.000000   0.000000   0.000000   0.000000   0.000000   0.000000
     H  198   0.000000   0.000000   0.000000   0.000000   0.000000   0.000000
     H  199   0.000000   0.000000   0.000000   0.000000   0.000000   0.000000
     H  200   0.000000   0.000000   0.000000   0.000000   0.000001   0.000000
     H  201   0.000000   0.000000   0.000000   0.000000   0.000000   0.000000
     H  202   0.000000   0.000000   0.000000   0.000000   0.000000   0.000000
     H  203   0.000000   0.000000   0.000000   0.000000   0.000000   0.000000
     H  204   0.000000   0.000000   0.000000   0.000000   0.000000   0.000000
     H  205   0.000000   0.000000   0.000000   0.000000   0.000000   0.000000
     H  206   0.000000   0.000000   0.000000   0.000000   0.000000   0.000000
     H  207   0.000000   0.000000   0.000000   0.000000   0.000000   0.000000
     H  208   0.000000   0.000000   0.000000   0.000000   0.000000   0.000000
     H  209   0.000000   0.000000   0.000000   0.000000   0.000000   0.000000
     H  210   0.000000   0.000000   0.000000   0.000000   0.000000   0.000000
     H  211   0.000000   0.000000   0.000000   0.000000   0.000000   0.000000
     H  212   0.000000   0.000000   0.000000   0.000000   0.000000   0.000000
     H  213   0.000000   0.000000   0.000000   0.000000   0.000000   0.000000
     H  214   0.000000   0.000000   0.000000   0.000000   0.000000   0.000000
     H  215   0.000000   0.000001   0.000001   0.000000   0.000000   0.000001
     H  216   0.000000   0.000007   0.000001   0.000000   0.000000   0.000006
     H  217   0.000000   0.000000   0.000000   0.000000   0.000000   0.000001
     H  218   0.003590   0.949025   0.007572   0.000184   0.000020   0.000107
     H  219   0.003277   0.005245   0.007284   0.000666   0.002796   0.000126
     H  220   0.000011   0.001795   0.001071   0.000009   0.000000   0.004584
     H  221   0.000322   0.000354   0.000001   0.000097   0.000007   0.000031
     H  222   0.000078   0.000083   0.000000   0.000013   0.000008   0.000007
     H  223   0.000380   0.000411   0.000000   0.000083   0.000010   0.000036
     H  224   0.000002   0.000003   0.000000   0.000001   0.000000   0.000000


                  C 85       C 86       C 87       C 88       C 89       C 90
 ------------------------------------------------------------------------------
     H  225   0.000002   0.000015   0.000000   0.000002   0.000001   0.000005
     H  226   0.000000   0.000003   0.000000   0.000000   0.000000   0.000001
     H  227   0.000004   0.000005   0.000000   0.000015   0.000001   0.000000
     H  228   0.000000   0.000000   0.000000   0.000000   0.000000   0.000000
     H  229   0.000001   0.000001   0.000000   0.000009   0.000001   0.000000
     H  230   0.000001   0.000001   0.000000   0.000000   0.000001   0.000000
     H  231   0.000000   0.000000   0.000000   0.000000   0.000000   0.000000
     H  232   0.000000   0.000000   0.000000   0.000000   0.000000   0.000000
     H  233   0.000000   0.000000   0.000000   0.000000   0.000000   0.000000
     H  234   0.000000   0.000000   0.000000   0.000000   0.000000   0.000000
     H  235   0.000000   0.000000   0.000000   0.000000   0.000000   0.000000
     H  236   0.000000   0.000000   0.000000   0.000000   0.000002   0.000000
     H  237   0.000000   0.000000   0.000000   0.000000   0.000000   0.000000
     H  238   0.000000   0.000000   0.000000   0.000000   0.000000   0.000000
     H  239   0.000000   0.000000   0.000000   0.000000   0.000000   0.000000
     H  240   0.000000   0.000000   0.000000   0.000000   0.000000   0.000000
     H  241   0.000000   0.000000   0.000000   0.000000   0.000000   0.000000
     H  242   0.000007   0.000006   0.000000   0.000117   0.002343   0.000001
     H  243   0.000004   0.000005   0.000000   0.000037   0.000722   0.000000
     H  244   0.000001   0.000001   0.000000   0.000027   0.000255   0.000000
     H  245   0.000016   0.000010   0.000000   0.000099   0.005335   0.000001
     H  246   0.000000   0.000000   0.000000   0.000000   0.000000   0.000001
     H  247   0.000000   0.000000   0.000001   0.000000   0.000000   0.000004
     H  248   0.000000   0.000000   0.000000   0.000000   0.000000   0.000000
     H  249   0.000000   0.000000   0.000000   0.000000   0.000000   0.000000
     H  250   0.000000   0.000000   0.000000   0.000000   0.000000   0.000000
     H  251   0.000000   0.000000   0.000000   0.000000   0.000000   0.000000
     H  252   0.000000   0.000000   0.000000   0.000000   0.000000   0.000000


                  C 91       C 92       C 93       C 94       C 95       C 96
 ------------------------------------------------------------------------------
     C   91   3.947283
     C   92   0.000029   3.939259
     C   93   0.000013   1.447535   3.943606
     C   94   0.000003   0.006927   1.330503   3.949417
     C   95   0.000212   1.276380   0.042880   0.101090   3.731120
     C   96   0.000028   0.129992   0.009054   1.501680   0.008868   3.934469
     C   97   0.000010   0.005729   0.901913   0.005907   0.004783   0.004040
     C   98   0.000007   0.048096   0.025643   0.015578   0.215702   0.028939
     C   99   0.001707   0.000083   0.000659   0.000049   0.000219   0.000043
     C  100   0.000052   0.000210   0.000301   0.000107   0.000713   0.000094
     C  101   0.000024   0.000578   0.006871   0.000435   0.001306   0.000275
     C  102   0.000423   0.000123   0.000229   0.000082   0.000640   0.000096
     C  103   0.000011   0.000432   0.002284   0.000401   0.001216   0.000235
     C  104   0.000005   0.006458   0.007969   0.004075   0.017178   0.002225
     C  105   0.000000   0.008189   0.000559   0.000105   0.000559   0.000055
     C  106   0.000000   0.000000   0.000000   0.000000   0.000000   0.000000
     C  107   0.000000   0.000000   0.000000   0.000000   0.000000   0.000000
     C  108   0.000000   0.000001   0.000000   0.000000   0.000000   0.000000
     C  109   0.000000   0.000000   0.000000   0.000000   0.000000   0.000000
     C  110   0.000000   0.000004   0.000006   0.000002   0.000002   0.000000
     C  111   0.000000   0.000064   0.000011   0.000005   0.000040   0.000005
     C  112   0.000000   0.000414   0.000323   0.000144   0.000503   0.000065
     C  113   0.000000   0.000389   0.000008   0.000003   0.000004   0.000001
     C  114   0.000000   0.000006   0.000000   0.000000   0.000000   0.000000
     C  115   0.000000   0.000004   0.000000   0.000000   0.000000   0.000000
     C  116   0.000000   0.000007   0.000000   0.000000   0.000000   0.000000
     C  117   0.000000   0.000001   0.000000   0.000000   0.000000   0.000000
     C  118   0.000000   0.000008   0.000000   0.000000   0.000001   0.000000
     C  119   0.000000   0.000180   0.000004   0.000002   0.000004   0.000000
     C  120   0.000000   0.000000   0.000000   0.000000   0.000000   0.000000
     C  121   0.000000   0.000000   0.000000   0.000000   0.000000   0.000000
     C  122   0.000000   0.000000   0.000000   0.000000   0.000000   0.000000
     C  123   0.000000   0.000000   0.000000   0.000000   0.000000   0.000000
     C  124   0.000000   0.000000   0.000000   0.000000   0.000000   0.000000
     C  125   0.000000   0.000002   0.000000   0.000000   0.000000   0.000000
     C  126   0.000000   0.000000   0.000000   0.000000   0.000000   0.000000
     C  127   0.000000   0.000000   0.000000   0.000000   0.000000   0.000000
     C  128   0.000000   0.000000   0.000000   0.000000   0.000000   0.000000
     C  129   0.000000   0.000000   0.000000   0.000000   0.000000   0.000000
     C  130   0.000000   0.000000   0.000000   0.000000   0.000000   0.000000
     C  131   0.000000   0.000000   0.000000   0.000000   0.000000   0.000000
     C  132   0.000000   0.000000   0.000000   0.000000   0.000000   0.000000
     C  133   0.000000   0.000000   0.000000   0.000000   0.000000   0.000000
     C  134   0.000000   0.000000   0.000000   0.000000   0.000000   0.000000
     C  135   0.000000   0.000002   0.000001   0.000000   0.000001   0.000000
     C  136   0.000000   0.000009   0.000032   0.000001   0.000003   0.000000


                  C 91       C 92       C 93       C 94       C 95       C 96
 ------------------------------------------------------------------------------
     C  137   0.000000   0.000008   0.000005   0.000002   0.000004   0.000001
     C  138   0.000000   0.000003   0.000021   0.000000   0.000003   0.000000
     C  139   0.000004   0.000039   0.000335   0.000005   0.000021   0.000004
     C  140   0.000003   0.000086   0.000430   0.000044   0.000185   0.000027
     C  141   0.000000   0.000003   0.000016   0.000000   0.000011   0.000001
     C  142   0.000625   0.000000   0.000000   0.000000   0.000000   0.000000
     C  143   0.001194   0.000001   0.000000   0.000000   0.000005   0.000001
     C  144   0.019471   0.000001   0.000000   0.000000   0.000006   0.000001
     C  145   0.000204   0.000001   0.000000   0.000000   0.000004   0.000001
     C  146   0.000909   0.000001   0.000000   0.000000   0.000006   0.000001
     C  147   0.018569   0.000013   0.000006   0.000001   0.000095   0.000012
     C  148   1.892463   0.000018   0.000009   0.000002   0.000140   0.000018
     C  149   0.000061   0.000000   0.000000   0.000000   0.000003   0.000000
     C  150   0.000031   0.000000   0.000000   0.000000   0.000001   0.000000
     C  151   0.000061   0.000000   0.000000   0.000000   0.000004   0.000001
     C  152   0.000003   0.000000   0.000000   0.000000   0.000000   0.000000
     C  153   0.000002   0.000000   0.000000   0.000000   0.000000   0.000002
     C  154   0.001765   0.000003   0.000002   0.000000   0.000027   0.000004
     C  155   0.017995   0.000001   0.000001   0.000000   0.000008   0.000001
     C  156   0.000003   0.000000   0.000000   0.000000   0.000000   0.000000
     C  157   0.000000   0.000000   0.000000   0.000000   0.000000   0.000000
     C  158   0.000000   0.000000   0.000000   0.000000   0.000000   0.000000
     C  159   0.000000   0.000000   0.000000   0.000000   0.000000   0.000000
     C  160   0.000000   0.000000   0.000000   0.000000   0.000000   0.000000
     C  161   0.000000   0.000000   0.000000   0.000000   0.000000   0.000000
     C  162   0.000000   0.000000   0.000000   0.000000   0.000000   0.000000
     N  163   0.000000   0.000000   0.000000   0.000000   0.000000   0.000000
     N  164   0.000000   0.000000   0.000000   0.000000   0.000000   0.000000
     N  165   0.000000   0.000000   0.000000   0.000000   0.000000   0.000000
     N  166   0.000000   0.000000   0.000000   0.000000   0.000000   0.000000
     N  167   0.000000   0.000000   0.000000   0.000000   0.000000   0.000000
     N  168   0.000000   0.000000   0.000000   0.000000   0.000000   0.000000
     N  169   0.000000   0.000000   0.000000   0.000000   0.000000   0.000000
     N  170   0.000000   0.000000   0.000000   0.000000   0.000000   0.000000
     N  171   0.000004   0.000003   0.000001   0.000000   0.000019   0.000003
     N  172   0.000045   0.000000   0.000000   0.000000   0.000002   0.000000
     N  173   0.000060   0.013456   0.114525   0.011838   1.730826   1.248054
     N  174   0.000018   0.000058   0.000409   0.000063   0.000101   0.000027
     N  175   0.000000   0.000000   0.000000   0.000000   0.000001   0.000000
     N  176   0.000000   0.000004   0.000000   0.000000   0.000000   0.000000
     N  177   0.000000   0.000000   0.000000   0.000000   0.000000   0.000000
     N  178   0.000000   0.000000   0.000000   0.000000   0.000000   0.000000
     N  179   0.000000   0.000004   0.000019   0.000001   0.000021   0.000003
     N  180   0.000105   0.000000   0.000000   0.000000   0.000000   0.000000
     N  181   0.000020   0.000000   0.000000   0.000000   0.000003   0.000000
     N  182   0.000000   0.000000   0.000000   0.000000   0.000000   0.000000
     H  183   0.000000   0.000000   0.000000   0.000000   0.000000   0.000000


                  C 91       C 92       C 93       C 94       C 95       C 96
 ------------------------------------------------------------------------------
     H  184   0.000000   0.000000   0.000000   0.000000   0.000001   0.000001
     H  185   0.000000   0.000000   0.000000   0.000000   0.000000   0.000000
     H  186   0.000000   0.000000   0.000000   0.000000   0.000000   0.000000
     H  187   0.000000   0.000000   0.000000   0.000000   0.000000   0.000000
     H  188   0.000000   0.000000   0.000000   0.000000   0.000000   0.000000
     H  189   0.000000   0.000000   0.000000   0.000000   0.000000   0.000000
     H  190   0.000000   0.000000   0.000000   0.000000   0.000000   0.000000
     H  191   0.000003   0.000000   0.000000   0.000000   0.000000   0.000000
     H  192   0.000000   0.000000   0.000000   0.000000   0.000002   0.000000
     H  193   0.000000   0.000000   0.000000   0.000000   0.000000   0.000000
     H  194   0.000000   0.000000   0.000000   0.000000   0.000000   0.000000
     H  195   0.000000   0.000000   0.000000   0.000000   0.000000   0.000000
     H  196   0.000000   0.000000   0.000000   0.000000   0.000000   0.000000
     H  197   0.000000   0.000000   0.000000   0.000000   0.000000   0.000000
     H  198   0.000000   0.000000   0.000000   0.000000   0.000000   0.000000
     H  199   0.000000   0.000000   0.000000   0.000000   0.000000   0.000000
     H  200   0.000000   0.000000   0.000000   0.000000   0.000000   0.000000
     H  201   0.000000   0.000000   0.000000   0.000000   0.000018   0.000000
     H  202   0.000000   0.000000   0.000000   0.000000   0.000003   0.000000
     H  203   0.000000   0.000000   0.000000   0.000000   0.000000   0.000000
     H  204   0.000000   0.000000   0.000000   0.000000   0.000000   0.000000
     H  205   0.000000   0.000000   0.000000   0.000000   0.000000   0.000000
     H  206   0.000000   0.000000   0.000000   0.000000   0.000000   0.000000
     H  207   0.000000   0.000000   0.000000   0.000000   0.000000   0.000000
     H  208   0.000000   0.000000   0.000000   0.000000   0.000000   0.000000
     H  209   0.000000   0.000000   0.000000   0.000000   0.000000   0.000000
     H  210   0.000000   0.000000   0.000000   0.000000   0.000000   0.000000
     H  211   0.000000   0.000000   0.000000   0.000000   0.000000   0.000000
     H  212   0.000000   0.000000   0.000000   0.000000   0.000000   0.000000
     H  213   0.000000   0.000000   0.000000   0.000000   0.000000   0.000000
     H  214   0.000000   0.000000   0.000000   0.000000   0.000000   0.000000
     H  215   0.000000   0.000000   0.000000   0.000000   0.000000   0.000000
     H  216   0.000000   0.000000   0.000000   0.000000   0.000001   0.000000
     H  217   0.000000   0.000000   0.000000   0.000000   0.000000   0.000000
     H  218   0.000158   0.000001   0.000000   0.000001   0.000006   0.000001
     H  219   0.000023   0.000004   0.000002   0.000001   0.000027   0.000004
     H  220   0.920299   0.000003   0.000002   0.000000   0.000023   0.000003
     H  221   0.000001   0.945493   0.006299   0.004391   0.005551   0.000058
     H  222   0.000000   0.000077   0.004665   0.008190   0.007040   0.954492
     H  223   0.000002   0.003348   0.005480   0.952877   0.001582   0.004235
     H  224   0.000007   0.000002   0.000008   0.000001   0.000000   0.000000
     H  225   0.000022   0.000005   0.000014   0.000003   0.000007   0.000001
     H  226   0.000042   0.000000   0.000001   0.000000   0.000000   0.000000
     H  227   0.000000   0.000447   0.000033   0.000007   0.000049   0.000011
     H  228   0.000000   0.000000   0.000000   0.000000   0.000000   0.000000
     H  229   0.000000   0.000007   0.000007   0.000004   0.000018   0.000002
     H  230   0.000000   0.000110   0.000007   0.000001   0.000004   0.000000


                  C 91       C 92       C 93       C 94       C 95       C 96
 ------------------------------------------------------------------------------
     H  231   0.000000   0.000001   0.000000   0.000000   0.000000   0.000000
     H  232   0.000000   0.000015   0.000001   0.000000   0.000003   0.000000
     H  233   0.000000   0.000000   0.000000   0.000000   0.000000   0.000000
     H  234   0.000000   0.000000   0.000000   0.000000   0.000000   0.000000
     H  235   0.000000   0.000006   0.000001   0.000000   0.000001   0.000000
     H  236   0.000000   0.000000   0.000000   0.000000   0.000000   0.000000
     H  237   0.000000   0.000000   0.000000   0.000000   0.000000   0.000000
     H  238   0.000000   0.000000   0.000000   0.000000   0.000000   0.000000
     H  239   0.000000   0.000000   0.000000   0.000000   0.000000   0.000000
     H  240   0.000000   0.000000   0.000000   0.000000   0.000000   0.000000
     H  241   0.000000   0.000000   0.000000   0.000000   0.000000   0.000000
     H  242   0.000000   0.000000   0.000002   0.000000   0.000001   0.000000
     H  243   0.000000   0.000000   0.000001   0.000000   0.000000   0.000000
     H  244   0.000000   0.000000   0.000000   0.000000   0.000001   0.000000
     H  245   0.000000   0.000000   0.000005   0.000001   0.000000   0.000000
     H  246   0.000012   0.000000   0.000000   0.000000   0.000000   0.000000
     H  247   0.000196   0.000000   0.000000   0.000000   0.000000   0.000000
     H  248   0.000000   0.000000   0.000000   0.000000   0.000000   0.000000
     H  249   0.000000   0.000000   0.000000   0.000000   0.000000   0.000000
     H  250   0.000000   0.000000   0.000000   0.000000   0.000000   0.000000
     H  251   0.000000   0.000000   0.000000   0.000000   0.000000   0.000000
     H  252   0.000000   0.000000   0.000000   0.000000   0.000000   0.000000


                  C 97       C 98       C 99       C100       C101       C102
 ------------------------------------------------------------------------------
     C   97   3.959099
     C   98   1.980652   3.950320
     C   99   0.000338   0.000777   3.952108
     C  100   0.005707   0.001066   1.726411   3.939799
     C  101   0.005685   0.013791   0.006139   1.087444   3.942300
     C  102   0.000570   0.000690   1.135646   0.012289   0.057328   3.920077
     C  103   0.003936   0.003435   0.036778   0.034242   1.074174   0.115684
     C  104   0.947726   0.012457   0.042834   0.014110   1.615367   0.016513
     C  105   0.007887   0.010149   0.000295   0.004567   0.008460   0.000711
     C  106   0.000001   0.000000   0.000001   0.000006   0.000005   0.000001
     C  107   0.000001   0.000000   0.000002   0.000002   0.000014   0.000001
     C  108   0.000002   0.000002   0.000007   0.000015   0.000055   0.000004
     C  109   0.000000   0.000000   0.000015   0.000123   0.000003   0.000002
     C  110   0.000076   0.000010   0.000078   0.000046   0.000626   0.000038
     C  111   0.000310   0.000215   0.000011   0.000068   0.000329   0.000015
     C  112   0.009237   0.001564   0.002644   0.002021   0.028189   0.001325
     C  113   0.000002   0.000001   0.000000   0.000000   0.000003   0.000000
     C  114   0.000000   0.000000   0.000000   0.000000   0.000001   0.000000
     C  115   0.000000   0.000000   0.000000   0.000000   0.000002   0.000000
     C  116   0.000000   0.000000   0.000000   0.000000   0.000000   0.000000
     C  117   0.000000   0.000000   0.000000   0.000000   0.000000   0.000000
     C  118   0.000002   0.000001   0.000003   0.000003   0.000037   0.000003
     C  119   0.000011   0.000005   0.000023   0.000015   0.000156   0.000013
     C  120   0.000000   0.000000   0.000000   0.000000   0.000000   0.000000
     C  121   0.000000   0.000000   0.000000   0.000000   0.000000   0.000000
     C  122   0.000000   0.000000   0.000000   0.000000   0.000001   0.000000
     C  123   0.000000   0.000000   0.000000   0.000000   0.000000   0.000000
     C  124   0.000000   0.000000   0.000000   0.000000   0.000000   0.000000
     C  125   0.000001   0.000000   0.000001   0.000001   0.000006   0.000001
     C  126   0.000001   0.000000   0.000000   0.000000   0.000003   0.000000
     C  127   0.000000   0.000000   0.000000   0.000000   0.000000   0.000000
     C  128   0.000000   0.000000   0.000000   0.000000   0.000000   0.000000
     C  129   0.000000   0.000000   0.000000   0.000000   0.000000   0.000000
     C  130   0.000000   0.000000   0.000000   0.000000   0.000000   0.000000
     C  131   0.000000   0.000000   0.000000   0.000000   0.000000   0.000000
     C  132   0.000000   0.000000   0.000000   0.000000   0.000001   0.000000
     C  133   0.000000   0.000000   0.000000   0.000002   0.000002   0.000000
     C  134   0.000000   0.000000   0.000000   0.000000   0.000000   0.000000
     C  135   0.000026   0.000048   0.000000   0.000000   0.000001   0.000000
     C  136   0.000095   0.000549   0.000000   0.000001   0.000004   0.000000
     C  137   0.000087   0.000309   0.000000   0.000000   0.000001   0.000000
     C  138   0.000037   0.000387   0.000000   0.000001   0.000002   0.000000
     C  139   0.000514   0.007552   0.000001   0.000007   0.000026   0.000001
     C  140   0.002440   0.017142   0.000003   0.000007   0.000041   0.000003
     C  141   0.000028   0.000335   0.000000   0.000000   0.000001   0.000000
     C  142   0.000000   0.000000   0.000006   0.000002   0.000000   0.000142


                  C 97       C 98       C 99       C100       C101       C102
 ------------------------------------------------------------------------------
     C  143   0.000000   0.000000   0.000006   0.000002   0.000000   0.000129
     C  144   0.000000   0.000001   0.000010   0.000003   0.000001   0.000234
     C  145   0.000000   0.000000   0.000005   0.000002   0.000000   0.000139
     C  146   0.000000   0.000000   0.000245   0.000086   0.000013   0.011079
     C  147   0.000003   0.000001   0.000022   0.000006   0.000001   0.000023
     C  148   0.000005   0.000018   0.000059   0.000002   0.000001   0.000078
     C  149   0.000000   0.000000   0.000000   0.000000   0.000000   0.000000
     C  150   0.000000   0.000000   0.000000   0.000000   0.000000   0.000000
     C  151   0.000000   0.000000   0.000000   0.000000   0.000000   0.000000
     C  152   0.000000   0.000000   0.000000   0.000000   0.000000   0.000000
     C  153   0.000000   0.000000   0.000000   0.000000   0.000000   0.000000
     C  154   0.000001   0.000000   0.000004   0.000001   0.000000   0.000000
     C  155   0.000000   0.000002   0.000001   0.000000   0.000000   0.000001
     C  156   0.000000   0.000000   0.000000   0.000000   0.000000   0.000001
     C  157   0.000000   0.000000   0.000000   0.000000   0.000000   0.000000
     C  158   0.000000   0.000000   0.000000   0.000000   0.000000   0.000000
     C  159   0.000000   0.000000   0.000000   0.000000   0.000000   0.000000
     C  160   0.000000   0.000000   0.000000   0.000000   0.000000   0.000000
     C  161   0.000000   0.000000   0.000000   0.000000   0.000000   0.000000
     C  162   0.000000   0.000000   0.000000   0.000000   0.000000   0.000000
     N  163   0.000000   0.000000   0.000000   0.000000   0.000000   0.000000
     N  164   0.000000   0.000000   0.000000   0.000000   0.000000   0.000000
     N  165   0.000000   0.000001   0.000000   0.000000   0.000000   0.000000
     N  166   0.000000   0.000000   0.000000   0.000000   0.000000   0.000000
     N  167   0.000000   0.000000   0.000000   0.000000   0.000000   0.000000
     N  168   0.000000   0.000000   0.000000   0.000000   0.000000   0.000000
     N  169   0.000000   0.000000   0.000000   0.000000   0.000000   0.000000
     N  170   0.000000   0.000000   0.000000   0.000000   0.000000   0.000000
     N  171   0.000001   0.000000   0.000000   0.000000   0.000000   0.000000
     N  172   0.000000   0.000000   0.000000   0.000000   0.000000   0.000000
     N  173   0.000496   0.062293   0.000072   0.000235   0.000428   0.000198
     N  174   0.000097   0.000723   0.017790   0.087478   0.012499   1.610686
     N  175   0.000005   0.000002   0.000014   0.000982   0.000016   0.000015
     N  176   0.000000   0.000000   0.000000   0.000000   0.000001   0.000000
     N  177   0.000000   0.000000   0.000000   0.000000   0.000000   0.000000
     N  178   0.000000   0.000000   0.000000   0.000000   0.000000   0.000000
     N  179   0.000015   0.000362   0.000000   0.000000   0.000001   0.000000
     N  180   0.000000   0.000000   0.000007   0.000002   0.000000   0.000181
     N  181   0.000000   0.000000   0.000000   0.000000   0.000000   0.000000
     N  182   0.000000   0.000000   0.000000   0.000000   0.000000   0.000000
     H  183   0.000000   0.000000   0.000000   0.000000   0.000000   0.000000
     H  184   0.000000   0.000000   0.000000   0.000000   0.000000   0.000000
     H  185   0.000000   0.000000   0.000000   0.000000   0.000000   0.000000
     H  186   0.000000   0.000000   0.000000   0.000000   0.000000   0.000000
     H  187   0.000000   0.000000   0.000000   0.000000   0.000000   0.000000
     H  188   0.000000   0.000000   0.000000   0.000000   0.000000   0.000000
     H  189   0.000000   0.000000   0.000000   0.000000   0.000000   0.000000


                  C 97       C 98       C 99       C100       C101       C102
 ------------------------------------------------------------------------------
     H  190   0.000000   0.000000   0.000000   0.000000   0.000000   0.000000
     H  191   0.000000   0.000000   0.000000   0.000000   0.000000   0.000000
     H  192   0.000000   0.000003   0.000000   0.000000   0.000000   0.000000
     H  193   0.000000   0.000000   0.000000   0.000000   0.000000   0.000000
     H  194   0.000000   0.000000   0.000000   0.000000   0.000000   0.000000
     H  195   0.000000   0.000000   0.000000   0.000000   0.000000   0.000000
     H  196   0.000000   0.000000   0.000000   0.000000   0.000000   0.000000
     H  197   0.000000   0.000000   0.000000   0.000000   0.000000   0.000000
     H  198   0.000000   0.000000   0.000000   0.000000   0.000000   0.000000
     H  199   0.000000   0.000000   0.000000   0.000000   0.000000   0.000000
     H  200   0.000000   0.000000   0.000000   0.000000   0.000000   0.000000
     H  201   0.000000   0.000000   0.000000   0.000000   0.000000   0.000000
     H  202   0.000000   0.000000   0.000000   0.000000   0.000000   0.000000
     H  203   0.000000   0.000000   0.000000   0.000000   0.000000   0.000000
     H  204   0.000000   0.000000   0.000000   0.000000   0.000000   0.000000
     H  205   0.000000   0.000000   0.000000   0.000000   0.000000   0.000000
     H  206   0.000000   0.000000   0.000000   0.000000   0.000000   0.000000
     H  207   0.000000   0.000000   0.000000   0.000000   0.000000   0.000000
     H  208   0.000000   0.000000   0.000000   0.000000   0.000000   0.000000
     H  209   0.000000   0.000000   0.000000   0.000000   0.000000   0.000000
     H  210   0.000000   0.000000   0.000000   0.000000   0.000000   0.000000
     H  211   0.000000   0.000000   0.000000   0.000000   0.000000   0.000000
     H  212   0.000000   0.000000   0.000000   0.000000   0.000000   0.000000
     H  213   0.000000   0.000000   0.000000   0.000000   0.000000   0.000000
     H  214   0.000000   0.000000   0.000000   0.000000   0.000000   0.000000
     H  215   0.000000   0.000000   0.000000   0.000000   0.000000   0.000000
     H  216   0.000000   0.000000   0.000000   0.000000   0.000000   0.000000
     H  217   0.000000   0.000000   0.000000   0.000000   0.000000   0.000000
     H  218   0.000027   0.000050   0.000037   0.000003   0.000001   0.000016
     H  219   0.000009   0.000011   0.000001   0.000000   0.000000   0.000000
     H  220   0.000001   0.000002   0.000194   0.000015   0.000001   0.000038
     H  221   0.001391   0.001403   0.000001   0.000006   0.000018   0.000003
     H  222   0.000307   0.000407   0.000001   0.000003   0.000008   0.000001
     H  223   0.001271   0.001586   0.000012   0.000004   0.000100   0.000014
     H  224   0.000001   0.000023   0.005090   0.951471   0.005369   0.007004
     H  225   0.000111   0.000032   0.961112   0.004660   0.005896   0.005925
     H  226   0.000000   0.000001   0.011297   0.004157   0.000147   0.940421
     H  227   0.000250   0.000101   0.000717   0.000180   0.007388   0.000378
     H  228   0.000000   0.000000   0.000000   0.000000   0.000000   0.000000
     H  229   0.000227   0.000056   0.000024   0.000008   0.000287   0.000017
     H  230   0.000042   0.000075   0.000014   0.000386   0.000550   0.000028
     H  231   0.000000   0.000000   0.000000   0.000000   0.000000   0.000000
     H  232   0.000004   0.000003   0.000000   0.000002   0.000004   0.000001
     H  233   0.000000   0.000000   0.000000   0.000000   0.000000   0.000000
     H  234   0.000000   0.000000   0.000000   0.000000   0.000000   0.000000
     H  235   0.000000   0.000000   0.000000   0.000000   0.000000   0.000000
     H  236   0.000000   0.000000   0.000000   0.000000   0.000000   0.000000


                  C 97       C 98       C 99       C100       C101       C102
 ------------------------------------------------------------------------------
     H  237   0.000000   0.000000   0.000000   0.000000   0.000000   0.000000
     H  238   0.000000   0.000000   0.000000   0.000000   0.000000   0.000000
     H  239   0.000000   0.000000   0.000000   0.000000   0.000000   0.000000
     H  240   0.000000   0.000000   0.000000   0.000000   0.000000   0.000000
     H  241   0.000000   0.000000   0.000000   0.000000   0.000000   0.000000
     H  242   0.000004   0.000042   0.000000   0.000000   0.000000   0.000000
     H  243   0.000002   0.000017   0.000000   0.000000   0.000000   0.000000
     H  244   0.000000   0.000004   0.000000   0.000000   0.000000   0.000000
     H  245   0.000011   0.000109   0.000000   0.000000   0.000000   0.000000
     H  246   0.000000   0.000000   0.000000   0.000000   0.000000   0.000005
     H  247   0.000000   0.000000   0.000018   0.000002   0.000000   0.000482
     H  248   0.000000   0.000000   0.000000   0.000000   0.000000   0.000000
     H  249   0.000000   0.000000   0.000000   0.000000   0.000000   0.000000
     H  250   0.000000   0.000000   0.000000   0.000000   0.000000   0.000000
     H  251   0.000000   0.000000   0.000000   0.000000   0.000000   0.000000
     H  252   0.000000   0.000000   0.000000   0.000000   0.000000   0.000000


                  C103       C104       C105       C106       C107       C108
 ------------------------------------------------------------------------------
     C  103   2.849868
     C  104   0.134385   3.924400
     C  105   0.005971   1.019950   3.949827
     C  106   0.000003   0.000002   0.000076   3.962863
     C  107   0.000007   0.000012   0.000195   1.490235   3.938186
     C  108   0.000025   0.000084   0.000790   0.005600   1.276118   3.952737
     C  109   0.000002   0.000005   0.000018   1.260378   0.006673   0.107938
     C  110   0.000274   0.000272   0.012316   0.101058   0.007064   1.458721
     C  111   0.000156   0.007647   0.007529   0.000326   0.005133   0.010642
     C  112   0.009629   0.008823   1.899862   0.000094   0.000373   0.003514
     C  113   0.000001   0.000005   0.000205   0.000003   0.000021   0.000035
     C  114   0.000001   0.000008   0.000041   0.000014   0.000046   0.000511
     C  115   0.000001   0.000001   0.000022   0.000006   0.000015   0.000048
     C  116   0.000000   0.000000   0.000004   0.000000   0.000001   0.000006
     C  117   0.000000   0.000000   0.000001   0.000001   0.000000   0.000008
     C  118   0.000018   0.000015   0.000559   0.000192   0.000797   0.000799
     C  119   0.000066   0.000385   0.008720   0.001925   0.000192   0.006499
     C  120   0.000000   0.000000   0.000001   0.000001   0.000010   0.000018
     C  121   0.000000   0.000000   0.000002   0.000008   0.000070   0.001090
     C  122   0.000000   0.000000   0.000022   0.000001   0.000556   0.000044
     C  123   0.000000   0.000000   0.000002   0.000004   0.000076   0.000868
     C  124   0.000000   0.000000   0.000003   0.000012   0.000148   0.002620
     C  125   0.000003   0.000008   0.000133   0.000195   0.001656   0.034197
     C  126   0.000002   0.000003   0.000053   0.001443   0.023416   0.006629
     C  127   0.000000   0.000000   0.000000   0.000167   0.002503   0.000203
     C  128   0.000000   0.000000   0.000000   0.000008   0.000044   0.000013
     C  129   0.000000   0.000000   0.000000   0.000257   0.005871   0.000506
     C  130   0.000000   0.000000   0.000000   0.000086   0.000583   0.000070
     C  131   0.000000   0.000000   0.000002   0.002711   0.005205   0.005498
     C  132   0.000001   0.000002   0.000016   0.013238   0.937745   0.011298
     C  133   0.000001   0.000001   0.000028   0.005957   0.008848   0.987787
     C  134   0.000000   0.000000   0.000001   0.004135   0.004622   0.004815
     C  135   0.000000   0.000001   0.000000   0.000000   0.000000   0.000000
     C  136   0.000000   0.000024   0.000002   0.000000   0.000000   0.000000
     C  137   0.000000   0.000007   0.000005   0.000000   0.000000   0.000000
     C  138   0.000000   0.000017   0.000000   0.000000   0.000000   0.000000
     C  139   0.000004   0.000293   0.000004   0.000000   0.000000   0.000000
     C  140   0.000009   0.000309   0.000051   0.000000   0.000000   0.000000
     C  141   0.000000   0.000014   0.000000   0.000001   0.000012   0.000000
     C  142   0.000007   0.000000   0.000000   0.000000   0.000000   0.000000
     C  143   0.000006   0.000000   0.000000   0.000000   0.000000   0.000000
     C  144   0.000008   0.000000   0.000000   0.000000   0.000000   0.000000
     C  145   0.000004   0.000000   0.000000   0.000000   0.000000   0.000000
     C  146   0.000227   0.000003   0.000000   0.000000   0.000000   0.000000
     C  147   0.000002   0.000002   0.000000   0.000000   0.000000   0.000000
     C  148   0.000002   0.000001   0.000000   0.000000   0.000000   0.000000


                  C103       C104       C105       C106       C107       C108
 ------------------------------------------------------------------------------
     C  149   0.000000   0.000000   0.000000   0.000000   0.000005   0.000000
     C  150   0.000000   0.000000   0.000000   0.000000   0.000000   0.000000
     C  151   0.000000   0.000000   0.000000   0.000000   0.000003   0.000000
     C  152   0.000000   0.000000   0.000000   0.000000   0.000000   0.000000
     C  153   0.000000   0.000000   0.000000   0.000000   0.000000   0.000000
     C  154   0.000000   0.000000   0.000000   0.000000   0.000000   0.000000
     C  155   0.000000   0.000000   0.000000   0.000000   0.000000   0.000000
     C  156   0.000000   0.000000   0.000000   0.000000   0.000000   0.000000
     C  157   0.000000   0.000000   0.000000   0.000005   0.000090   0.000006
     C  158   0.000000   0.000000   0.000000   0.000005   0.000015   0.000008
     C  159   0.000000   0.000000   0.000000   0.000003   0.000055   0.000004
     C  160   0.000000   0.000000   0.000000   0.000004   0.000072   0.000005
     C  161   0.000000   0.000000   0.000000   0.000060   0.001099   0.000075
     C  162   0.000000   0.000000   0.000000   0.000494   0.007140   0.000476
     N  163   0.000000   0.000000   0.000000   0.000000   0.000000   0.000000
     N  164   0.000000   0.000000   0.000000   0.000000   0.000000   0.000000
     N  165   0.000000   0.000000   0.000001   0.011329   0.005891   0.000057
     N  166   0.000000   0.000000   0.000000   0.000000   0.000001   0.000000
     N  167   0.000000   0.000000   0.000000   0.000001   0.000001   0.000001
     N  168   0.000000   0.000000   0.000000   0.000000   0.000000   0.000000
     N  169   0.000000   0.000000   0.000000   0.000000   0.000000   0.000000
     N  170   0.000000   0.000000   0.000000   0.000000   0.000000   0.000000
     N  171   0.000000   0.000000   0.000000   0.000000   0.000000   0.000000
     N  172   0.000000   0.000000   0.000000   0.000000   0.000000   0.000000
     N  173   0.000424   0.005796   0.000227   0.000000   0.000000   0.000000
     N  174   1.405406   0.031695   0.000842   0.000001   0.000002   0.000006
     N  175   0.000013   0.000039   0.000221   0.018270   0.097686   0.013307
     N  176   0.000000   0.000000   0.000008   0.000000   0.000007   0.000009
     N  177   0.000000   0.000000   0.000001   0.000000   0.000005   0.000027
     N  178   0.000000   0.000000   0.000001   0.000336   0.006881   0.000361
     N  179   0.000000   0.000011   0.000000   0.000000   0.000000   0.000000
     N  180   0.000006   0.000000   0.000000   0.000000   0.000000   0.000000
     N  181   0.000000   0.000000   0.000000   0.000000   0.000004   0.000000
     N  182   0.000000   0.000000   0.000000   0.000000   0.000000   0.000000
     H  183   0.000000   0.000000   0.000000   0.000001   0.000000   0.000000
     H  184   0.000000   0.000000   0.000000   0.000000   0.000000   0.000000
     H  185   0.000000   0.000000   0.000000   0.000000   0.000000   0.000000
     H  186   0.000000   0.000000   0.000000   0.000000   0.000000   0.000000
     H  187   0.000000   0.000000   0.000000   0.000000   0.000000   0.000000
     H  188   0.000000   0.000000   0.000000   0.000000   0.000000   0.000000
     H  189   0.000000   0.000000   0.000000   0.000000   0.000000   0.000000
     H  190   0.000000   0.000000   0.000000   0.000000   0.000000   0.000000
     H  191   0.000000   0.000000   0.000000   0.000001   0.000001   0.000000
     H  192   0.000000   0.000001   0.000000   0.000000   0.000000   0.000000
     H  193   0.000000   0.000000   0.000000   0.000000   0.000000   0.000000
     H  194   0.000000   0.000000   0.000000   0.000094   0.000002   0.000001
     H  195   0.000000   0.000000   0.000000   0.000002   0.000031   0.000000


                  C103       C104       C105       C106       C107       C108
 ------------------------------------------------------------------------------
     H  196   0.000000   0.000000   0.000000   0.001257   0.000020   0.000021
     H  197   0.000000   0.000000   0.000000   0.000000   0.000001   0.000000
     H  198   0.000000   0.000000   0.000000   0.000000   0.000000   0.000000
     H  199   0.000000   0.000000   0.000000   0.000000   0.000000   0.000000
     H  200   0.000000   0.000000   0.000000   0.000001   0.000000   0.000000
     H  201   0.000000   0.000000   0.000000   0.000000   0.000000   0.000000
     H  202   0.000000   0.000000   0.000000   0.000000   0.000000   0.000000
     H  203   0.000000   0.000000   0.000000   0.000089   0.000002   0.000000
     H  204   0.000000   0.000000   0.000000   0.000000   0.000000   0.000003
     H  205   0.000000   0.000000   0.000000   0.000000   0.000000   0.000000
     H  206   0.000000   0.000000   0.000000   0.000000   0.000000   0.000000
     H  207   0.000000   0.000000   0.000000   0.000000   0.000000   0.000000
     H  208   0.000000   0.000000   0.000000   0.000000   0.000000   0.000000
     H  209   0.000000   0.000000   0.000000   0.000000   0.000000   0.000000
[truncated: 148,178 more chars]
