# Supplementary material for: Characterization by SEM, TEM and Quantum-Chemical Simulations of the Spherical Carbon with Nitrogen (SCN) Active Carbon Produced by Thermal Decomposition of Poly(vinylpyridine-divinylbenzene) Copolymer
Source: Materials (Basel). 2009 Sep 7;2(3):1239–51. doi: 10.3390/ma2031239 (PMC5445732; doi:10.3390/ma2031239)
Supplement: Supplementary file 1 [file materials-02-01239-s001.zip › Supplementary Data/m11.mop]

PM3 bonds T=20000000.0 SINGLET XYZ DDMIN=0.0 DUMP=0.1 GNORM=51.115 CHARGE=+0 &
DENOUT OLDENS SCFCRT=1.D-05 EF  CYCLES=5002 PL SHIFT=050.0 restart
 SKN_2 model by PM3. Point=10. Mult=01.
  C        -3.85558880 +1    2.3376960 +1    3.2975179 +1                     -0.0211
  C        -3.88045575 +1    3.2058705 +1    2.2680700 +1                     -0.1852
  C        -3.15265936 +1    4.2591865 +1    1.9812387 +1                     -0.3722
  C        -2.80592053 +1    2.7718971 +1    4.1646704 +1                     -0.3233
  C        -2.12113184 +1    4.6039367 +1    2.8336180 +1                      0.0354
  C        -1.15808390 +1    5.6535943 +1    2.6418124 +1                     -0.0174
  C        -0.96349341 +1    6.6126214 +1    1.7032701 +1                     -0.2093
  C         2.56202798 +1    3.2617510 +1    2.8920775 +1                     -0.1497
  C         1.56380453 +1    4.1997728 +1    2.6428930 +1                     -0.0541
  C         1.14643659 +1    5.0524704 +1    3.6676468 +1                     -0.0932
  C         3.12585165 +1    3.1846566 +1    4.1645978 +1                     -0.0749
  C         1.76335242 +1    4.9306804 +1    4.9219445 +1                     -0.0458
  C         0.06985088 +1    6.0607997 +1    3.4687891 +1                      0.0054
  C         0.33328031 +1    7.1200175 +1    2.3146456 +1                     -0.0072
  C        -2.14971581 +1   11.2789150 +1    4.2425395 +1                     -0.0701
  C        -3.03135451 +1   10.6044347 +1    5.1463817 +1                     -0.0838
  C        -2.69455774 +1    9.2225705 +1    5.2841621 +1                     -0.0577
  C        -1.27151513 +1   10.3173857 +1    3.7964169 +1                     -0.2551
  C        -1.61168540 +1    9.0202353 +1    4.4457286 +1                     -0.1835
  C        -0.60403842 +1    9.1471404 +1    3.5136390 +1                      0.3226
  C        -4.12568383 +1   11.3112492 +1    5.7962420 +1                      0.0583
  C        -3.80991351 +1   12.7068685 +1    6.1397305 +1                     -0.1000
  C         0.39874556 +1    8.5675297 +1    2.6848322 +1                     -0.1010
  C         1.37439767 +1    9.3204963 +1    2.1595808 +1                      0.0253
  C        -6.24218477 +1    7.6118130 +1    4.0954814 +1                     -0.1641
  C        -5.96662813 +1    9.0220359 +1    4.4384587 +1                      0.0534
  C        -5.77837767 +1    9.8873070 +1    3.2612247 +1                     -0.1494
  C        -6.83871993 +1    7.5910963 +1    2.9016232 +1                     -0.0290
  C        -6.28923002 +1    9.5726937 +1    2.0344835 +1                      0.0138
  C        -5.85598162 +1    9.5031514 +1    5.7006857 +1                     -0.1440
  C        -5.35554243 +1   10.8293392 +1    6.0516739 +1                     -0.1546
  C       -10.04103414 +1    9.1203071 +1    6.2651062 +1                     -0.1651
  C        -8.68970072 +1    8.8970867 +1    6.0444909 +1                     -0.0010
  C        -7.78351805 +1    8.8999078 +1    7.1241013 +1                     -0.2214
  C       -10.48193797 +1    9.3560614 +1    7.5690703 +1                      0.0161
  C        -8.30053161 +1    9.1142690 +1    8.4136536 +1                      0.0099
  C        -6.35831059 +1    8.7709919 +1    6.8758758 +1                      0.3659
  C        -5.45457438 +1    7.9726338 +1    7.5728346 +1                     -0.1543
  C        -4.28871903 +1    5.2779420 +1   13.0087247 +1                     -0.1859
  C        -5.09755913 +1    4.3033197 +1   12.4373706 +1                     -0.0675
  C        -5.77591963 +1    4.5595388 +1   11.2462802 +1                     -0.0850
  C        -4.20806868 +1    6.5229972 +1   12.3723452 +1                     -0.0643
  C        -5.61595423 +1    5.8076673 +1   10.6375231 +1                     -0.0893
  C        -6.14088628 +1    6.0965033 +1    9.3067400 +1                      0.1257
  C        -5.80211766 +1    7.1286761 +1    8.5593648 +1                      0.1133
  C        -8.62433901 +1    3.9104675 +1    6.5120325 +1                     -0.1404
  C        -9.19246410 +1    4.6224531 +1    7.5724563 +1                     -0.0429
  C       -10.51817296 +1    5.0540434 +1    7.4571020 +1                     -0.1534
  C        -9.38460718 +1    3.6620243 +1    5.3691354 +1                     -0.0463
  C       -11.22030791 +1    4.7864295 +1    6.2831916 +1                     -0.0586
  C        -8.37837635 +1    5.0275601 +1    8.7397466 +1                      0.0506
  C        -7.06892405 +1    5.2542604 +1    8.5270527 +1                     -0.1583
  C        -8.89493408 +1    2.1011386 +1   12.1237319 +1                     -0.1373
  C        -8.64222897 +1    3.2226116 +1   11.6206293 +1                     -0.0856
  C        -9.37306815 +1    3.8409139 +1   10.6314926 +1                      0.0214
  C        -9.92402134 +1    1.2479336 +1   11.7933110 +1                      0.0555
  C       -10.46423068 +1    3.0131383 +1   10.2593193 +1                     -0.0691
  C        -9.10152687 +1    5.1419815 +1   10.0173482 +1                     -0.0383
  C        -9.52349296 +1    6.2890500 +1   10.5782635 +1                      0.0437
  C       -13.41307502 +1    6.7605966 +1   15.9118262 +1                     -0.1285
  C       -12.47251181 +1    7.5792967 +1   15.8002850 +1                     -0.1543
  C       -11.54403207 +1    7.6071340 +1   14.7794942 +1                     -0.0074
  C       -13.73658436 +1    5.7122430 +1   15.0696079 +1                      0.0801
  C       -11.81318615 +1    6.5407605 +1   13.8824522 +1                      0.0609
  C       -10.99221020 +1    6.3897060 +1   12.7330660 +1                     -0.0637
  C       -10.30729844 +1    6.3217008 +1   11.7535586 +1                     -0.1248
  C       -11.91377355 +1    9.4856699 +1   11.8747717 +1                     -0.1232
  C         6.49246569 +1   20.1298457 +1    5.8825539 +1                     -0.1568
  C         6.92305105 +1   19.0344993 +1    6.3070571 +1                     -0.0997
  C         6.26766601 +1   17.8230650 +1    6.3055396 +1                      0.0029
  C         5.25543162 +1   20.3749371 +1    5.3097693 +1                      0.0687
  C         4.98804307 +1   18.0113158 +1    5.7204171 +1                      0.0557
  C         4.05782683 +1   16.9425350 +1    5.6412653 +1                     -0.0660
  C         3.19712562 +1   16.1155317 +1    5.6083713 +1                     -0.1511
  C         4.88929504 +1    8.7433222 +1    6.9499253 +1                     -0.2851
  C         4.36374076 +1    9.7041123 +1    6.3534947 +1                     -0.0669
  C         4.35667049 +1   11.0408786 +1    6.8132634 +1                     -0.0442
  C         5.56765331 +1    8.7739990 +1    8.1691941 +1                      0.2514
  C         5.13407414 +1   11.1473766 +1    8.0618420 +1                     -0.0707
  C         3.72049713 +1   12.0727990 +1    6.2564380 +1                      0.2031
  C         3.05121809 +1   12.9833686 +1    5.7138615 +1                     -0.2168
  C         0.36027392 +1   15.6164307 +1    7.4162255 +1                     -0.0366
  C        -0.76360713 +1   16.0842354 +1    6.7144265 +1                      0.0265
  C        -0.33691259 +1   16.2819797 +1    5.3281521 +1                     -0.0602
  C         1.44859879 +1   15.2383997 +1    7.0085212 +1                     -0.2102
  C         0.89303374 +1   15.9691147 +1    4.8528847 +1                     -0.2079
  C         2.02134056 +1   15.2675728 +1    5.6631874 +1                      0.3542
  C        -2.08346102 +1   16.2410145 +1    7.1667603 +1                      0.1509
  C        -3.15164037 +1   15.9737273 +1    6.2330890 +1                     -0.0534
  C         2.25250500 +1   13.8619824 +1    5.1226527 +1                      0.1919
  C         1.48827520 +1   13.4603284 +1    3.9390321 +1                     -0.0521
  C        -4.40133088 +1   18.8378816 +1    9.8096624 +1                     -0.0590
  C        -3.05142192 +1   18.4891022 +1    9.7306107 +1                     -0.0081
  C        -2.03980118 +1   19.4711738 +1    9.7729715 +1                     -0.1334
  C        -4.56455497 +1   20.2104248 +1    9.8731784 +1                     -0.1396
  C        -2.36491595 +1   20.8200937 +1    9.8638452 +1                     -0.0539
  C        -2.70507868 +1   17.0479845 +1    9.5930762 +1                      0.0298
  C        -2.38789317 +1   16.5782485 +1    8.4301382 +1                     -0.1412
  C        -0.95402740 +1   15.5213015 +1   13.9241047 +1                     -0.1795
  C        -2.03602929 +1   15.6864951 +1   13.1084594 +1                     -0.0520
  C        -1.85966923 +1   16.2020577 +1   11.7711644 +1                     -0.1742
  C         0.31579997 +1   16.0486810 +1   13.5342900 +1                     -0.0493
  C        -0.49512105 +1   16.5040404 +1   11.4112520 +1                     -0.0761
  C        -2.85511649 +1   16.2503702 +1   10.8294245 +1                      0.1691
  C        -4.16017850 +1   15.6209385 +1   10.9418392 +1                     -0.1785
  C        -6.19469655 +1   10.4651427 +1   14.2828937 +1                     -0.0496
  C        -7.24196494 +1   10.8563215 +1   13.4850941 +1                     -0.0245
  C        -7.00216592 +1   11.8602722 +1   12.5073925 +1                     -0.1587
  C        -4.94860818 +1   11.1190324 +1   14.0210387 +1                     -0.0309
  C        -5.83862450 +1   12.5797264 +1   12.3790745 +1                      0.0241
  C        -5.72956615 +1   13.7816084 +1   11.4675743 +1                      0.0360
  C        -4.36691657 +1   14.4044595 +1   11.4659966 +1                     -0.0662
  C        -8.79762957 +1   17.2579795 +1   11.0887251 +1                     -0.1293
  C        -8.99635363 +1   15.9364074 +1   11.4804755 +1                     -0.0140
  C       -10.21147932 +1   15.5699075 +1   12.0732872 +1                     -0.1421
  C        -9.83845961 +1   18.1676740 +1   11.2781746 +1                     -0.0821
  C       -11.20750751 +1   16.5272691 +1   12.2301845 +1                     -0.0578
  C        -7.99981291 +1   14.8930144 +1   11.2114451 +1                     -0.0315
  C        -6.77153886 +1   14.8402795 +1   11.7568136 +1                     -0.0997
  C        -7.50790421 +1   14.6342962 +1    6.8518410 +1                      0.0599
  C        -7.66836394 +1   14.4503492 +1    8.1639120 +1                     -0.1868
  C        -8.60822054 +1   13.8161333 +1    8.9588026 +1                     -0.0266
  C        -8.65414566 +1   13.9580264 +1    6.3569480 +1                     -0.1326
  C        -9.67223769 +1   13.2089178 +1    8.2678124 +1                     -0.0716
  C        -8.53096333 +1   13.7656636 +1   10.4075379 +1                      0.0800
  C        -8.81226619 +1   12.7239173 +1   11.1665964 +1                     -0.1500
  C       -10.48005060 +1   11.7849921 +1   16.5311974 +1                     -0.2414
  C       -10.87500415 +1   10.4804631 +1   16.5950691 +1                      0.2189
  C       -10.18924767 +1   10.7890318 +1   15.4414611 +1                     -0.2380
  C        -9.89669387 +1   12.9875328 +1   16.1462364 +1                     -0.0248
  C        -9.45238760 +1   11.4554286 +1   14.4795722 +1                     -0.0378
  C        -8.78773648 +1   10.9407836 +1   13.2569607 +1                      0.2355
  C        -8.42109191 +1   11.9692355 +1   12.1471528 +1                      0.0260
  C        -9.45559199 +1    9.8220094 +1   12.5457608 +1                     -0.0596
  C        -4.48229756 +1   18.9860635 +1    3.9126113 +1                     -0.0937
  C        -5.25943114 +1   18.4292338 +1    4.8262140 +1                     -0.1454
  C        -5.34439058 +1   17.2287748 +1    5.3772959 +1                     -0.1018
  C        -3.73168586 +1   17.9092335 +1    3.2118460 +1                     -0.0064
  C        -4.07183507 +1   16.4757548 +1    5.1632024 +1                      0.0513
  C        -3.92886638 +1   15.0751833 +1    5.6575557 +1                     -0.1044
  C        -4.33383148 +1   13.7293204 +1    5.4479458 +1                     -0.0302
  C         4.99560582 +1   12.5144937 +1   -0.5333224 +1                     -0.1325
  C         4.26482828 +1   11.9592242 +1    0.3173034 +1                     -0.1078
  C         3.21345249 +1   12.5452336 +1    0.9945111 +1                      0.0204
  C         4.91701186 +1   13.8105844 +1   -1.0004191 +1                      0.0953
  C         3.08196084 +1   13.8891042 +1    0.5583112 +1                     -0.0757
  C         2.38444645 +1   11.9152029 +1    2.0238923 +1                      0.0803
  C         1.92069969 +1   12.6402207 +1    3.0206541 +1                     -0.0814
  C         4.45250146 +1    8.5475115 +1   -0.3682648 +1                     -0.1986
  C         3.27448007 +1    8.6805452 +1    0.3322260 +1                      0.2971
  C         3.24681141 +1    7.6669809 +1   -0.5813729 +1                     -0.2143
  C         5.42032563 +1    8.1084692 +1   -1.2532509 +1                      0.0019
  C         3.56180378 +1    6.7734672 +1   -1.5956609 +1                     -0.0366
  C         2.50453164 +1    9.3723777 +1    1.2767210 +1                     -0.0585
  C         2.14586019 +1   10.5074850 +1    1.9013168 +1                      0.0676
  C       -16.52910358 +1    9.7303276 +1   12.2537892 +1                     -0.1224
  C       -15.16032196 +1    9.9495982 +1   12.0511097 +1                     -0.0354
  C       -14.37233115 +1    8.9287520 +1   11.5261847 +1                     -0.1059
  C       -17.08388758 +1    8.4847113 +1   11.9422034 +1                      0.0414
  C       -15.00236639 +1    7.7059220 +1   11.2008451 +1                     -0.0650
  C       -12.94235448 +1    8.9199271 +1   11.2910993 +1                      0.0314
  C       -10.73742872 +1    9.7425210 +1   12.2723721 +1                     -0.0923
  N        -2.02303318 +1    3.7844493 +1    3.9776749 +1                     -0.0573
  N         2.73048882 +1    4.0152259 +1    5.1567514 +1                     -0.0839
  N        -7.15792481 +1    8.4121093 +1    1.9911583 +1                      0.0586
  N        -9.61702226 +1    9.3434030 +1    8.6110177 +1                     -0.0875
  N        -4.84977039 +1    6.7842869 +1   11.2166725 +1                     -0.0947
  N       -10.65827749 +1    4.1041581 +1    5.2596580 +1                     -0.0656
  N       -10.70795151 +1    1.7920097 +1   10.8180994 +1                     -0.0744
  N       -12.86087014 +1    5.6483027 +1   14.0379838 +1                     -0.0587
  N         4.52764163 +1   19.2322013 +1    5.2467941 +1                     -0.0694
  N         5.64907439 +1   10.0498702 +1    8.6452320 +1                     -0.2017
  N        -3.70854020 +1   21.1500192 +1    9.8755640 +1                      0.1084
  N         0.43609233 +1   16.6493304 +1   12.3473592 +1                     -0.0333
  N        -4.79024240 +1   12.1280196 +1   13.1536493 +1                     -0.0660
  N       -11.01620749 +1   17.8051064 +1   11.8309074 +1                     -0.0716
  N        -9.62667718 +1   13.3225699 +1    6.8890356 +1                      0.0241
  N        -9.30137930 +1   12.7676151 +1   14.9313897 +1                     -0.0404
  N        -3.47758310 +1   16.7964524 +1    3.8324792 +1                     -0.1351
  N         3.89759285 +1   14.4632351 +1   -0.3787715 +1                     -0.0764
  N         4.84432499 +1    7.0562992 +1   -1.9802330 +1                     -0.0052
  N       -16.30215667 +1    7.4918300 +1   11.4132631 +1                     -0.0465
  H        -3.70031075 +1    5.0159427 +1    0.6056824 +1                      0.2634
  H        -4.45134894 +1    1.4412780 +1    3.4904974 +1                      0.0990
  H         1.09140844 +1    4.2622154 +1    1.6556619 +1                      0.1175
  H         2.89233757 +1    2.5812266 +1    2.0994778 +1                      0.1115
  H         3.89933798 +1    2.4471318 +1    4.4328219 +1                      0.1065
  H        -0.21442457 +1    6.5343460 +1    4.4345871 +1                      0.0905
  H         1.22191089 +1    6.8508876 +1    1.6959852 +1                      0.0829
  H         1.48873191 +1    5.5608628 +1    5.7771428 +1                      0.1185
  H        -2.19351252 +1   12.3320729 +1    3.9760520 +1                      0.1285
  H        -3.07497081 +1   12.8501483 +1    6.9443731 +1                      0.1316
  H        -3.20583397 +1    8.5009904 +1    5.9309166 +1                      0.1160
  H        -5.78186900 +1    6.7730057 +1    4.6221062 +1                      0.1641
  H        -6.09284105 +1   11.4744558 +1    6.5545385 +1                      0.1159
  H        -5.23087760 +1   10.8285740 +1    3.4216782 +1                      0.1488
  H        -8.32820388 +1    8.7007413 +1    5.0239633 +1                      0.1331
  H       -10.74441392 +1    9.1378043 +1    5.4143852 +1                      0.1315
  H       -11.53349697 +1    9.5565629 +1    7.8179943 +1                      0.1365
  H        -4.41211364 +1    7.9376289 +1    7.1755996 +1                      0.1770
  H        -6.42293886 +1    3.7949881 +1   10.7942294 +1                      0.1257
  H        -5.18962999 +1    3.3263859 +1   12.9329137 +1                      0.1287
  H        -3.60294574 +1    7.3423853 +1   12.7804853 +1                      0.1169
  H        -7.67298994 +1    9.1326651 +1    9.3163922 +1                      0.1395
  H        -7.57617056 +1    3.5774914 +1    6.5767449 +1                      0.1348
  H        -8.98986565 +1    3.1115088 +1    4.5053542 +1                      0.1337
  H        -6.64016019 +1    4.8733842 +1    7.5735946 +1                      0.1405
  H       -12.25456298 +1    5.1151782 +1    6.1263177 +1                      0.1250
  H       -10.99645387 +1    5.6053115 +1    8.2751192 +1                      0.1248
  H       -10.15010745 +1    0.2408364 +1   12.1702016 +1                      0.1549
  H        -9.29996483 +1    7.2690211 +1   10.1387987 +1                      0.1148
  H       -11.17181275 +1    3.3209357 +1    9.4792445 +1                      0.1346
  H       -14.56006152 +1    4.9981546 +1   15.1417429 +1                      0.1448
  H        -1.49198127 +1    6.9270870 +1    0.8110822 +1                      0.1325
  H         6.62867515 +1   16.8687019 +1    6.6908535 +1                      0.1339
  H         4.82748929 +1   21.3215062 +1    4.9429549 +1                      0.1474
  H         5.98449574 +1    7.9319773 +1    8.7344179 +1                      0.1365
  H         1.17425110 +1   16.2424909 +1    3.8286142 +1                      0.1195
  H        -1.06575195 +1   16.7473785 +1    4.6538248 +1                      0.1288
  H         0.48386470 +1   13.9041002 +1    3.8109436 +1                      0.1512
  H        -5.21882569 +1   18.1079916 +1    9.8344330 +1                      0.1306
  H        -1.62953583 +1   21.6325998 +1    9.9055427 +1                      0.1420
  H        -0.98710130 +1   19.1594085 +1    9.7348345 +1                      0.1506
  H        -3.05386443 +1   15.5005125 +1   13.4762177 +1                      0.1175
  H        -1.06564812 +1   15.1046310 +1   14.9324700 +1                      0.1197
  H         1.19230245 +1   16.0003500 +1   14.1979325 +1                      0.1175
  H        -4.98939781 +1   16.2014520 +1   10.4981034 +1                      0.1221
  H        -4.04268261 +1   10.8345449 +1   14.5749808 +1                      0.1321
  H        -5.89616715 +1   13.3913075 +1   10.4290289 +1                      0.0936
  H        -3.53423637 +1   13.8163047 +1   11.8742075 +1                      0.1419
  H        -9.76128634 +1   19.2272006 +1   10.9984390 +1                      0.1298
  H        -6.46149340 +1   15.6364520 +1   12.4495158 +1                      0.1207
  H       -12.18300355 +1   16.2983057 +1   12.6694054 +1                      0.1220
  H       -10.37245956 +1   14.5320570 +1   12.3938071 +1                      0.1304
  H        -7.85159901 +1   17.5711717 +1   10.6277209 +1                      0.1202
  H        -6.74909079 +1   15.1466526 +1    6.2494089 +1                      0.1607
  H       -10.50112019 +1   12.6752710 +1    8.7471957 +1                      0.1415
  H       -10.74495160 +1    8.3431509 +1   14.6312081 +1                      0.1477
  H       -11.36176090 +1    9.7013997 +1   17.1756637 +1                      0.1587
  H        -9.85702335 +1   13.9483364 +1   16.6603591 +1                      0.1551
  H        -8.79720403 +1    9.0821340 +1   12.0741795 +1                      0.1219
  H        -6.25276119 +1   16.7062102 +1    5.6961980 +1                      0.1263
  H        -4.20697434 +1   20.0453665 +1    3.7928558 +1                      0.1732
  H        -3.28069790 +1   18.0674824 +1    2.2262513 +1                      0.1216
  H        -5.06776302 +1   13.5640128 +1    4.6460204 +1                      0.1126
  H         5.52452163 +1   14.3193583 +1   -1.7502291 +1                      0.1437
  H         2.29319374 +1   14.5652688 +1    0.9380930 +1                      0.1376
  H         2.97012205 +1    5.9779499 +1   -2.0491511 +1                      0.1547
  H       -14.72160316 +1   10.9211911 +1   12.2970441 +1                      0.1103
  H       -17.17232961 +1   10.5378258 +1   12.6390638 +1                      0.1286
  H       -12.62442067 +1    8.1775134 +1   10.5334917 +1                      0.0981
  H       -14.45423770 +1    6.8562106 +1   10.7706445 +1                      0.1214
 Tv        23.89996351 +1    0.0000000 +0    0.0000000 +0 
 Tv         0.00000000 +0   20.2864051 +1    0.0000000 +0 
 Tv         0.00000000 +0    0.0000000 +0   13.3935153 +1 
 
