# Supplementary material for: Characterization by SEM, TEM and Quantum-Chemical Simulations of the Spherical Carbon with Nitrogen (SCN) Active Carbon Produced by Thermal Decomposition of Poly(vinylpyridine-divinylbenzene) Copolymer
Source: Materials (Basel). 2009 Sep 7;2(3):1239–51. doi: 10.3390/ma2031239 (PMC5445732; doi:10.3390/ma2031239)
Supplement: Supplementary file 1 [file materials-02-01239-s001.zip › Supplementary Data/m11.out]

 *******************************************************************************
 ** Site#:  128            For non-commercial use only         Version 7.030W **
 *******************************************************************************
 ** Cite this work as: MOPAC2007, James J. P. Stewart, Stewart Computational  **
 ** Chemistry, Version 7.030W web: HTTP://OpenMOPAC.net                       **
 *******************************************************************************
 **                                                                           **
 **                                MOPAC2007                                  **
 **                                                                           **
 *******************************************************************************

                            PM3 CALCULATION RESULTS


 *******************************************************************************
 *  CALCULATION DONE:                                Sat Nov 17 15:08:41 2007  *
 *  PM3      - The PM3 Hamiltonian to be used
 *  SINGLET  - SPIN STATE DEFINED AS A SINGLET
 *
 *
 *
 *                 CHARGE ON SYSTEM =     0
 *
 *
 *
 *  XYZ      - CARTESIAN COORDINATE SYSTEM TO BE USED
 *  EF       - USE EF ROUTINE FOR MINIMUM SEARCH
 *  T=       - A TIME OF  0.2E+08 SECONDS REQUESTED
 *  DUMP=N   - RESTART FILE WRITTEN EVERY     0.100 SECONDS
 *  CYCLES=  - DO A MAXIMUM OF  5002 STEPS
 *  DDMIN=   - MINIMUM TRUST RADIUS  0.000 ANG/RAD
 *  GNORM=   - EXIT WHEN GRADIENT NORM DROPS BELOW 1.11    
 *  SCFCRT   - DEFAULT SCF CRITERION REPLACED BY   0.100E-04
 *  SHIFT    - A DAMPING FACTOR OF   50.00 DEFINED
 *  DENOUT   - DENSITY MATRIX OUTPUT ON CHANNEL 10
 *  BONDS    - FINAL BOND-ORDER MATRIX TO BE PRINTED
 *   PL      - MONITOR CONVERGENCE IN DENSITY MATRIX
 *******************************************************************************
PM3 bonds T=20000000.0 SINGLET XYZ DDMIN=0.0 DUMP=0.1 GNORM=1.115 CHARGE=+0 &
DENOUT SCFCRT=1.D-05 EF  CYCLES=5002 PL SHIFT=050.0
 SKN_2 model by PM3. Point=11. Mult=01.
   ATOM   CHEMICAL            X               Y              Z
 NUMBER    SYMBOL        (ANGSTROMS)     (ANGSTROMS)    (ANGSTROMS)
 
     1       C         -3.8555888  *    2.337696  *    3.297518  *
     2       C         -3.8804557  *    3.205871  *    2.268070  *
     3       C         -3.1526594  *    4.259187  *    1.981239  *
     4       C         -2.8059205  *    2.771897  *    4.164670  *
     5       C         -2.1211318  *    4.603937  *    2.833618  *
     6       C         -1.1580839  *    5.653594  *    2.641812  *
     7       C         -0.9634934  *    6.612621  *    1.703270  *
     8       C          2.5620280  *    3.261751  *    2.892078  *
     9       C          1.5638045  *    4.199773  *    2.642893  *
    10       C          1.1464366  *    5.052470  *    3.667647  *
    11       C          3.1258516  *    3.184657  *    4.164598  *
    12       C          1.7633524  *    4.930680  *    4.921945  *
    13       C          0.0698509  *    6.060800  *    3.468789  *
    14       C          0.3332803  *    7.120018  *    2.314646  *
    15       C         -2.1497158  *   11.278915  *    4.242540  *
    16       C         -3.0313545  *   10.604435  *    5.146382  *
    17       C         -2.6945577  *    9.222570  *    5.284162  *
    18       C         -1.2715151  *   10.317386  *    3.796417  *
    19       C         -1.6116854  *    9.020235  *    4.445729  *
    20       C         -0.6040384  *    9.147140  *    3.513639  *
    21       C         -4.1256838  *   11.311249  *    5.796242  *
    22       C         -3.8099135  *   12.706869  *    6.139730  *
    23       C          0.3987456  *    8.567530  *    2.684832  *
    24       C          1.3743977  *    9.320496  *    2.159581  *
    25       C         -6.2421848  *    7.611813  *    4.095481  *
    26       C         -5.9666281  *    9.022036  *    4.438459  *
    27       C         -5.7783777  *    9.887307  *    3.261225  *
    28       C         -6.8387199  *    7.591096  *    2.901623  *
    29       C         -6.2892300  *    9.572694  *    2.034483  *
    30       C         -5.8559816  *    9.503151  *    5.700686  *
    31       C         -5.3555424  *   10.829339  *    6.051674  *
    32       C        -10.0410341  *    9.120307  *    6.265106  *
    33       C         -8.6897007  *    8.897087  *    6.044491  *
    34       C         -7.7835180  *    8.899908  *    7.124101  *
    35       C        -10.4819380  *    9.356061  *    7.569070  *
    36       C         -8.3005316  *    9.114269  *    8.413654  *
    37       C         -6.3583106  *    8.770992  *    6.875876  *
    38       C         -5.4545744  *    7.972634  *    7.572835  *
    39       C         -4.2887190  *    5.277942  *   13.008725  *
    40       C         -5.0975591  *    4.303320  *   12.437371  *
    41       C         -5.7759196  *    4.559539  *   11.246280  *
    42       C         -4.2080687  *    6.522997  *   12.372345  *
    43       C         -5.6159542  *    5.807667  *   10.637523  *
    44       C         -6.1408863  *    6.096503  *    9.306740  *
    45       C         -5.8021177  *    7.128676  *    8.559365  *
    46       C         -8.6243390  *    3.910467  *    6.512033  *
    47       C         -9.1924641  *    4.622453  *    7.572456  *
    48       C        -10.5181730  *    5.054043  *    7.457102  *
    49       C         -9.3846072  *    3.662024  *    5.369135  *
    50       C        -11.2203079  *    4.786429  *    6.283192  *
    51       C         -8.3783763  *    5.027560  *    8.739747  *
    52       C         -7.0689240  *    5.254260  *    8.527053  *
    53       C         -8.8949341  *    2.101139  *   12.123732  *
    54       C         -8.6422290  *    3.222612  *   11.620629  *
    55       C         -9.3730681  *    3.840914  *   10.631493  *
    56       C         -9.9240213  *    1.247934  *   11.793311  *
    57       C        -10.4642307  *    3.013138  *   10.259319  *
    58       C         -9.1015269  *    5.141981  *   10.017348  *
    59       C         -9.5234930  *    6.289050  *   10.578264  *
    60       C        -13.4130750  *    6.760597  *   15.911826  *
    61       C        -12.4725118  *    7.579297  *   15.800285  *
    62       C        -11.5440321  *    7.607134  *   14.779494  *
    63       C        -13.7365844  *    5.712243  *   15.069608  *
    64       C        -11.8131861  *    6.540761  *   13.882452  *
    65       C        -10.9922102  *    6.389706  *   12.733066  *
    66       C        -10.3072984  *    6.321701  *   11.753559  *
    67       C        -11.9137736  *    9.485670  *   11.874772  *
    68       C          6.4924657  *   20.129846  *    5.882554  *
    69       C          6.9230510  *   19.034499  *    6.307057  *
    70       C          6.2676660  *   17.823065  *    6.305540  *
    71       C          5.2554316  *   20.374937  *    5.309769  *
    72       C          4.9880431  *   18.011316  *    5.720417  *
    73       C          4.0578268  *   16.942535  *    5.641265  *
    74       C          3.1971256  *   16.115532  *    5.608371  *
    75       C          4.8892950  *    8.743322  *    6.949925  *
    76       C          4.3637408  *    9.704112  *    6.353495  *
    77       C          4.3566705  *   11.040879  *    6.813263  *
    78       C          5.5676533  *    8.773999  *    8.169194  *
    79       C          5.1340741  *   11.147377  *    8.061842  *
    80       C          3.7204971  *   12.072799  *    6.256438  *
    81       C          3.0512181  *   12.983369  *    5.713862  *
    82       C          0.3602739  *   15.616431  *    7.416226  *
    83       C         -0.7636071  *   16.084235  *    6.714427  *
    84       C         -0.3369126  *   16.281980  *    5.328152  *
    85       C          1.4485988  *   15.238400  *    7.008521  *
    86       C          0.8930337  *   15.969115  *    4.852885  *
    87       C          2.0213406  *   15.267573  *    5.663187  *
    88       C         -2.0834610  *   16.241014  *    7.166760  *
    89       C         -3.1516404  *   15.973727  *    6.233089  *
    90       C          2.2525050  *   13.861982  *    5.122653  *
    91       C          1.4882752  *   13.460328  *    3.939032  *
    92       C         -4.4013309  *   18.837882  *    9.809662  *
    93       C         -3.0514219  *   18.489102  *    9.730611  *
    94       C         -2.0398012  *   19.471174  *    9.772972  *
    95       C         -4.5645550  *   20.210425  *    9.873178  *
    96       C         -2.3649159  *   20.820094  *    9.863845  *
    97       C         -2.7050787  *   17.047984  *    9.593076  *
    98       C         -2.3878932  *   16.578249  *    8.430138  *
    99       C         -0.9540274  *   15.521301  *   13.924105  *
   100       C         -2.0360293  *   15.686495  *   13.108459  *
   101       C         -1.8596692  *   16.202058  *   11.771164  *
   102       C          0.3158000  *   16.048681  *   13.534290  *
   103       C         -0.4951210  *   16.504040  *   11.411252  *
   104       C         -2.8551165  *   16.250370  *   10.829425  *
   105       C         -4.1601785  *   15.620938  *   10.941839  *
   106       C         -6.1946965  *   10.465143  *   14.282894  *
   107       C         -7.2419649  *   10.856321  *   13.485094  *
   108       C         -7.0021659  *   11.860272  *   12.507392  *
   109       C         -4.9486082  *   11.119032  *   14.021039  *
   110       C         -5.8386245  *   12.579726  *   12.379074  *
   111       C         -5.7295662  *   13.781608  *   11.467574  *
   112       C         -4.3669166  *   14.404459  *   11.465997  *
   113       C         -8.7976296  *   17.257980  *   11.088725  *
   114       C         -8.9963536  *   15.936407  *   11.480476  *
   115       C        -10.2114793  *   15.569907  *   12.073287  *
   116       C         -9.8384596  *   18.167674  *   11.278175  *
   117       C        -11.2075075  *   16.527269  *   12.230185  *
   118       C         -7.9998129  *   14.893014  *   11.211445  *
   119       C         -6.7715389  *   14.840279  *   11.756814  *
   120       C         -7.5079042  *   14.634296  *    6.851841  *
   121       C         -7.6683639  *   14.450349  *    8.163912  *
   122       C         -8.6082205  *   13.816133  *    8.958803  *
   123       C         -8.6541457  *   13.958026  *    6.356948  *
   124       C         -9.6722377  *   13.208918  *    8.267812  *
   125       C         -8.5309633  *   13.765664  *   10.407538  *
   126       C         -8.8122662  *   12.723917  *   11.166596  *
   127       C        -10.4800506  *   11.784992  *   16.531197  *
   128       C        -10.8750042  *   10.480463  *   16.595069  *
   129       C        -10.1892477  *   10.789032  *   15.441461  *
   130       C         -9.8966939  *   12.987533  *   16.146236  *
   131       C         -9.4523876  *   11.455429  *   14.479572  *
   132       C         -8.7877365  *   10.940784  *   13.256961  *
   133       C         -8.4210919  *   11.969235  *   12.147153  *
   134       C         -9.4555920  *    9.822009  *   12.545761  *
   135       C         -4.4822976  *   18.986064  *    3.912611  *
   136       C         -5.2594311  *   18.429234  *    4.826214  *
   137       C         -5.3443906  *   17.228775  *    5.377296  *
   138       C         -3.7316859  *   17.909233  *    3.211846  *
   139       C         -4.0718351  *   16.475755  *    5.163202  *
   140       C         -3.9288664  *   15.075183  *    5.657556  *
   141       C         -4.3338315  *   13.729320  *    5.447946  *
   142       C          4.9956058  *   12.514494  *   -0.533322  *
   143       C          4.2648283  *   11.959224  *    0.317303  *
   144       C          3.2134525  *   12.545234  *    0.994511  *
   145       C          4.9170119  *   13.810584  *   -1.000419  *
   146       C          3.0819608  *   13.889104  *    0.558311  *
   147       C          2.3844464  *   11.915203  *    2.023892  *
   148       C          1.9206997  *   12.640221  *    3.020654  *
   149       C          4.4525015  *    8.547512  *   -0.368265  *
   150       C          3.2744801  *    8.680545  *    0.332226  *
   151       C          3.2468114  *    7.666981  *   -0.581373  *
   152       C          5.4203256  *    8.108469  *   -1.253251  *
   153       C          3.5618038  *    6.773467  *   -1.595661  *
   154       C          2.5045316  *    9.372378  *    1.276721  *
   155       C          2.1458602  *   10.507485  *    1.901317  *
   156       C        -16.5291036  *    9.730328  *   12.253789  *
   157       C        -15.1603220  *    9.949598  *   12.051110  *
   158       C        -14.3723312  *    8.928752  *   11.526185  *
   159       C        -17.0838876  *    8.484711  *   11.942203  *
   160       C        -15.0023664  *    7.705922  *   11.200845  *
   161       C        -12.9423545  *    8.919927  *   11.291099  *
   162       C        -10.7374287  *    9.742521  *   12.272372  *
   163       N         -2.0230332  *    3.784449  *    3.977675  *
   164       N          2.7304888  *    4.015226  *    5.156751  *
   165       N         -7.1579248  *    8.412109  *    1.991158  *
   166       N         -9.6170223  *    9.343403  *    8.611018  *
   167       N         -4.8497704  *    6.784287  *   11.216672  *
   168       N        -10.6582775  *    4.104158  *    5.259658  *
   169       N        -10.7079515  *    1.792010  *   10.818099  *
   170       N        -12.8608701  *    5.648303  *   14.037984  *
   171       N          4.5276416  *   19.232201  *    5.246794  *
   172       N          5.6490744  *   10.049870  *    8.645232  *
   173       N         -3.7085402  *   21.150019  *    9.875564  *
   174       N          0.4360923  *   16.649330  *   12.347359  *
   175       N         -4.7902424  *   12.128020  *   13.153649  *
   176       N        -11.0162075  *   17.805106  *   11.830907  *
   177       N         -9.6266772  *   13.322570  *    6.889036  *
   178       N         -9.3013793  *   12.767615  *   14.931390  *
   179       N         -3.4775831  *   16.796452  *    3.832479  *
   180       N          3.8975929  *   14.463235  *   -0.378772  *
   181       N          4.8443250  *    7.056299  *   -1.980233  *
   182       N        -16.3021567  *    7.491830  *   11.413263  *
   183       H         -3.7003107  *    5.015943  *    0.605682  *
   184       H         -4.4513489  *    1.441278  *    3.490497  *
   185       H          1.0914084  *    4.262215  *    1.655662  *
   186       H          2.8923376  *    2.581227  *    2.099478  *
   187       H          3.8993380  *    2.447132  *    4.432822  *
   188       H         -0.2144246  *    6.534346  *    4.434587  *
   189       H          1.2219109  *    6.850888  *    1.695985  *
   190       H          1.4887319  *    5.560863  *    5.777143  *
   191       H         -2.1935125  *   12.332073  *    3.976052  *
   192       H         -3.0749708  *   12.850148  *    6.944373  *
   193       H         -3.2058340  *    8.500990  *    5.930917  *
   194       H         -5.7818690  *    6.773006  *    4.622106  *
   195       H         -6.0928410  *   11.474456  *    6.554538  *
   196       H         -5.2308776  *   10.828574  *    3.421678  *
   197       H         -8.3282039  *    8.700741  *    5.023963  *
   198       H        -10.7444139  *    9.137804  *    5.414385  *
   199       H        -11.5334970  *    9.556563  *    7.817994  *
   200       H         -4.4121136  *    7.937629  *    7.175600  *
   201       H         -6.4229389  *    3.794988  *   10.794229  *
   202       H         -5.1896300  *    3.326386  *   12.932914  *
   203       H         -3.6029457  *    7.342385  *   12.780485  *
   204       H         -7.6729899  *    9.132665  *    9.316392  *
   205       H         -8.9898657  *    3.111509  *    4.505354  *
   206       H        -12.2545630  *    5.115178  *    6.126318  *
   207       H        -10.9964539  *    5.605312  *    8.275119  *
   208       H        -10.1501075  *    0.240836  *   12.170202  *
   209       H         -9.2999648  *    7.269021  *   10.138799  *
   210       H        -11.1718128  *    3.320936  *    9.479245  *
   211       H        -14.5600615  *    4.998155  *   15.141743  *
   212       H         -1.4919813  *    6.927087  *    0.811082  *
   213       H          6.6286752  *   16.868702  *    6.690854  *
   214       H          5.9844957  *    7.931977  *    8.734418  *
   215       H          1.1742511  *   16.242491  *    3.828614  *
   216       H         -1.0657520  *   16.747378  *    4.653825  *
   217       H          0.4838647  *   13.904100  *    3.810944  *
   218       H         -1.6295358  *   21.632600  *    9.905543  *
   219       H         -0.9871013  *   19.159409  *    9.734834  *
   220       H         -3.0538644  *   15.500512  *   13.476218  *
   221       H         -1.0656481  *   15.104631  *   14.932470  *
   222       H          1.1923025  *   16.000350  *   14.197933  *
   223       H         -4.0426826  *   10.834545  *   14.574981  *
   224       H         -5.8961672  *   13.391307  *   10.429029  *
   225       H         -3.5342364  *   13.816305  *   11.874208  *
   226       H         -9.7612863  *   19.227201  *   10.998439  *
   227       H        -12.1830036  *   16.298306  *   12.669405  *
   228       H        -10.3724596  *   14.532057  *   12.393807  *
   229       H        -10.5011202  *   12.675271  *    8.747196  *
   230       H        -10.7449516  *    8.343151  *   14.631208  *
   231       H         -9.8570234  *   13.948336  *   16.660359  *
   232       H         -8.7972040  *    9.082134  *   12.074179  *
   233       H         -4.2069743  *   20.045367  *    3.792856  *
   234       H         -3.2806979  *   18.067482  *    2.226251  *
   235       H         -5.0677630  *   13.564013  *    4.646020  *
   236       H          5.5245216  *   14.319358  *   -1.750229  *
   237       H          2.2931937  *   14.565269  *    0.938093  *
   238       H          2.9701221  *    5.977950  *   -2.049151  *
   239       H        -14.7216032  *   10.921191  *   12.297044  *
   240       H        -17.1723296  *   10.537826  *   12.639064  *
   241       H        -12.6244207  *    8.177513  *   10.533492  *
   242       H        -14.4542377  *    6.856211  *   10.770644  *
   243      Tv         23.8999635  *    0.000000       0.000000   
   244      Tv          0.0000000      20.286405  *    0.000000   
   245      Tv          0.0000000       0.000000      13.393515  *
 

              THE SYSTEM IS A  SOLID         


                UNIT CELL TRANSLATION VECTORS

              X              Y              Z
    T1 =  23.8999635      0.0000000      0.0000000
    T2 =   0.0000000     20.2864051      0.0000000
    T3 =   0.0000000      0.0000000     13.3935153


          CARTESIAN COORDINATES 

    NO.       ATOM         X         Y         Z

     1         C       -3.8556    2.3377    3.2975
     2         C       -3.8805    3.2059    2.2681
     3         C       -3.1527    4.2592    1.9812
     4         C       -2.8059    2.7719    4.1647
     5         C       -2.1211    4.6039    2.8336
     6         C       -1.1581    5.6536    2.6418
     7         C       -0.9635    6.6126    1.7033
     8         C        2.5620    3.2618    2.8921
     9         C        1.5638    4.1998    2.6429
    10         C        1.1464    5.0525    3.6676
    11         C        3.1259    3.1847    4.1646
    12         C        1.7634    4.9307    4.9219
    13         C        0.0699    6.0608    3.4688
    14         C        0.3333    7.1200    2.3146
    15         C       -2.1497   11.2789    4.2425
    16         C       -3.0314   10.6044    5.1464
    17         C       -2.6946    9.2226    5.2842
    18         C       -1.2715   10.3174    3.7964
    19         C       -1.6117    9.0202    4.4457
    20         C       -0.6040    9.1471    3.5136
    21         C       -4.1257   11.3112    5.7962
    22         C       -3.8099   12.7069    6.1397
    23         C        0.3987    8.5675    2.6848
    24         C        1.3744    9.3205    2.1596
    25         C       -6.2422    7.6118    4.0955
    26         C       -5.9666    9.0220    4.4385
    27         C       -5.7784    9.8873    3.2612
    28         C       -6.8387    7.5911    2.9016
    29         C       -6.2892    9.5727    2.0345
    30         C       -5.8560    9.5032    5.7007
    31         C       -5.3555   10.8293    6.0517
    32         C      -10.0410    9.1203    6.2651
    33         C       -8.6897    8.8971    6.0445
    34         C       -7.7835    8.8999    7.1241
    35         C      -10.4819    9.3561    7.5691
    36         C       -8.3005    9.1143    8.4137
    37         C       -6.3583    8.7710    6.8759
    38         C       -5.4546    7.9726    7.5728
    39         C       -4.2887    5.2779   13.0087
    40         C       -5.0976    4.3033   12.4374
    41         C       -5.7759    4.5595   11.2463
    42         C       -4.2081    6.5230   12.3723
    43         C       -5.6160    5.8077   10.6375
    44         C       -6.1409    6.0965    9.3067
    45         C       -5.8021    7.1287    8.5594
    46         C       -8.6243    3.9105    6.5120
    47         C       -9.1925    4.6225    7.5725
    48         C      -10.5182    5.0540    7.4571
    49         C       -9.3846    3.6620    5.3691
    50         C      -11.2203    4.7864    6.2832
    51         C       -8.3784    5.0276    8.7397
    52         C       -7.0689    5.2543    8.5271
    53         C       -8.8949    2.1011   12.1237
    54         C       -8.6422    3.2226   11.6206
    55         C       -9.3731    3.8409   10.6315
    56         C       -9.9240    1.2479   11.7933
    57         C      -10.4642    3.0131   10.2593
    58         C       -9.1015    5.1420   10.0173
    59         C       -9.5235    6.2890   10.5783
    60         C      -13.4131    6.7606   15.9118
    61         C      -12.4725    7.5793   15.8003
    62         C      -11.5440    7.6071   14.7795
    63         C      -13.7366    5.7122   15.0696
    64         C      -11.8132    6.5408   13.8825
    65         C      -10.9922    6.3897   12.7331
    66         C      -10.3073    6.3217   11.7536
    67         C      -11.9138    9.4857   11.8748
    68         C        6.4925   20.1298    5.8826
    69         C        6.9231   19.0345    6.3071
    70         C        6.2677   17.8231    6.3055
    71         C        5.2554   20.3749    5.3098
    72         C        4.9880   18.0113    5.7204
    73         C        4.0578   16.9425    5.6413
    74         C        3.1971   16.1155    5.6084
    75         C        4.8893    8.7433    6.9499
    76         C        4.3637    9.7041    6.3535
    77         C        4.3567   11.0409    6.8133
    78         C        5.5677    8.7740    8.1692
    79         C        5.1341   11.1474    8.0618
    80         C        3.7205   12.0728    6.2564
    81         C        3.0512   12.9834    5.7139
    82         C        0.3603   15.6164    7.4162
    83         C       -0.7636   16.0842    6.7144
    84         C       -0.3369   16.2820    5.3282
    85         C        1.4486   15.2384    7.0085
    86         C        0.8930   15.9691    4.8529
    87         C        2.0213   15.2676    5.6632
    88         C       -2.0835   16.2410    7.1668
    89         C       -3.1516   15.9737    6.2331
    90         C        2.2525   13.8620    5.1227
    91         C        1.4883   13.4603    3.9390
    92         C       -4.4013   18.8379    9.8097
    93         C       -3.0514   18.4891    9.7306
    94         C       -2.0398   19.4712    9.7730
    95         C       -4.5646   20.2104    9.8732
    96         C       -2.3649   20.8201    9.8638
    97         C       -2.7051   17.0480    9.5931
    98         C       -2.3879   16.5782    8.4301
    99         C       -0.9540   15.5213   13.9241
   100         C       -2.0360   15.6865   13.1085
   101         C       -1.8597   16.2021   11.7712
   102         C        0.3158   16.0487   13.5343
   103         C       -0.4951   16.5040   11.4113
   104         C       -2.8551   16.2504   10.8294
   105         C       -4.1602   15.6209   10.9418
   106         C       -6.1947   10.4651   14.2829
   107         C       -7.2420   10.8563   13.4851
   108         C       -7.0022   11.8603   12.5074
   109         C       -4.9486   11.1190   14.0210
   110         C       -5.8386   12.5797   12.3791
   111         C       -5.7296   13.7816   11.4676
   112         C       -4.3669   14.4045   11.4660
   113         C       -8.7976   17.2580   11.0887
   114         C       -8.9964   15.9364   11.4805
   115         C      -10.2115   15.5699   12.0733
   116         C       -9.8385   18.1677   11.2782
   117         C      -11.2075   16.5273   12.2302
   118         C       -7.9998   14.8930   11.2114
   119         C       -6.7715   14.8403   11.7568
   120         C       -7.5079   14.6343    6.8518
   121         C       -7.6684   14.4503    8.1639
   122         C       -8.6082   13.8161    8.9588
   123         C       -8.6541   13.9580    6.3569
   124         C       -9.6722   13.2089    8.2678
   125         C       -8.5310   13.7657   10.4075
   126         C       -8.8123   12.7239   11.1666
   127         C      -10.4801   11.7850   16.5312
   128         C      -10.8750   10.4805   16.5951
   129         C      -10.1892   10.7890   15.4415
   130         C       -9.8967   12.9875   16.1462
   131         C       -9.4524   11.4554   14.4796
   132         C       -8.7877   10.9408   13.2570
   133         C       -8.4211   11.9692   12.1472
   134         C       -9.4556    9.8220   12.5458
   135         C       -4.4823   18.9861    3.9126
   136         C       -5.2594   18.4292    4.8262
   137         C       -5.3444   17.2288    5.3773
   138         C       -3.7317   17.9092    3.2118
   139         C       -4.0718   16.4758    5.1632
   140         C       -3.9289   15.0752    5.6576
   141         C       -4.3338   13.7293    5.4479
   142         C        4.9956   12.5145   -0.5333
   143         C        4.2648   11.9592    0.3173
   144         C        3.2135   12.5452    0.9945
   145         C        4.9170   13.8106   -1.0004
   146         C        3.0820   13.8891    0.5583
   147         C        2.3844   11.9152    2.0239
   148         C        1.9207   12.6402    3.0207
   149         C        4.4525    8.5475   -0.3683
   150         C        3.2745    8.6805    0.3322
   151         C        3.2468    7.6670   -0.5814
   152         C        5.4203    8.1085   -1.2533
   153         C        3.5618    6.7735   -1.5957
   154         C        2.5045    9.3724    1.2767
   155         C        2.1459   10.5075    1.9013
   156         C      -16.5291    9.7303   12.2538
   157         C      -15.1603    9.9496   12.0511
   158         C      -14.3723    8.9288   11.5262
   159         C      -17.0839    8.4847   11.9422
   160         C      -15.0024    7.7059   11.2008
   161         C      -12.9424    8.9199   11.2911
   162         C      -10.7374    9.7425   12.2724
   163         N       -2.0230    3.7844    3.9777
   164         N        2.7305    4.0152    5.1568
   165         N       -7.1579    8.4121    1.9912
   166         N       -9.6170    9.3434    8.6110
   167         N       -4.8498    6.7843   11.2167
   168         N      -10.6583    4.1042    5.2597
   169         N      -10.7080    1.7920   10.8181
   170         N      -12.8609    5.6483   14.0380
   171         N        4.5276   19.2322    5.2468
   172         N        5.6491   10.0499    8.6452
   173         N       -3.7085   21.1500    9.8756
   174         N        0.4361   16.6493   12.3474
   175         N       -4.7902   12.1280   13.1536
   176         N      -11.0162   17.8051   11.8309
   177         N       -9.6267   13.3226    6.8890
   178         N       -9.3014   12.7676   14.9314
   179         N       -3.4776   16.7965    3.8325
   180         N        3.8976   14.4632   -0.3788
   181         N        4.8443    7.0563   -1.9802
   182         N      -16.3022    7.4918   11.4133
   183         H       -3.7003    5.0159    0.6057
   184         H       -4.4513    1.4413    3.4905
   185         H        1.0914    4.2622    1.6557
   186         H        2.8923    2.5812    2.0995
   187         H        3.8993    2.4471    4.4328
   188         H       -0.2144    6.5343    4.4346
   189         H        1.2219    6.8509    1.6960
   190         H        1.4887    5.5609    5.7771
   191         H       -2.1935   12.3321    3.9761
   192         H       -3.0750   12.8501    6.9444
   193         H       -3.2058    8.5010    5.9309
   194         H       -5.7819    6.7730    4.6221
   195         H       -6.0928   11.4745    6.5545
   196         H       -5.2309   10.8286    3.4217
   197         H       -8.3282    8.7007    5.0240
   198         H      -10.7444    9.1378    5.4144
   199         H      -11.5335    9.5566    7.8180
   200         H       -4.4121    7.9376    7.1756
   201         H       -6.4229    3.7950   10.7942
   202         H       -5.1896    3.3264   12.9329
   203         H       -3.6029    7.3424   12.7805
   204         H       -7.6730    9.1327    9.3164
   205         H       -8.9899    3.1115    4.5054
   206         H      -12.2546    5.1152    6.1263
   207         H      -10.9965    5.6053    8.2751
   208         H      -10.1501    0.2408   12.1702
   209         H       -9.3000    7.2690   10.1388
   210         H      -11.1718    3.3209    9.4792
   211         H      -14.5601    4.9982   15.1417
   212         H       -1.4920    6.9271    0.8111
   213         H        6.6287   16.8687    6.6909
   214         H        5.9845    7.9320    8.7344
   215         H        1.1743   16.2425    3.8286
   216         H       -1.0658   16.7474    4.6538
   217         H        0.4839   13.9041    3.8109
   218         H       -1.6295   21.6326    9.9055
   219         H       -0.9871   19.1594    9.7348
   220         H       -3.0539   15.5005   13.4762
   221         H       -1.0656   15.1046   14.9325
   222         H        1.1923   16.0004   14.1979
   223         H       -4.0427   10.8345   14.5750
   224         H       -5.8962   13.3913   10.4290
   225         H       -3.5342   13.8163   11.8742
   226         H       -9.7613   19.2272   10.9984
   227         H      -12.1830   16.2983   12.6694
   228         H      -10.3725   14.5321   12.3938
   229         H      -10.5011   12.6753    8.7472
   230         H      -10.7450    8.3432   14.6312
   231         H       -9.8570   13.9483   16.6604
   232         H       -8.7972    9.0821   12.0742
   233         H       -4.2070   20.0454    3.7929
   234         H       -3.2807   18.0675    2.2263
   235         H       -5.0678   13.5640    4.6460
   236         H        5.5245   14.3194   -1.7502
   237         H        2.2932   14.5653    0.9381
   238         H        2.9701    5.9779   -2.0492
   239         H      -14.7216   10.9212   12.2970
   240         H      -17.1723   10.5378   12.6391
   241         H      -12.6244    8.1775   10.5335
   242         H      -14.4542    6.8562   10.7706

  H: (PM3): J. J. P. STEWART, J. COMP. CHEM. 10, 209 (1989).
  C: (PM3): J. J. P. STEWART, J. COMP. CHEM. 10, 209 (1989).
  N: (PM3): J. J. P. STEWART, J. COMP. CHEM. 10, 209 (1989).

           Empirical Formula: C162 H60 N20


      RHF CALCULATION, NO. OF DOUBLY OCCUPIED LEVELS =  404

  SCF CRITERION =    0.1210E-03
 ITERATION   1 PLS= 0.100E+01 0.000E+00 ENERGY   517722.562777 DELTAE    0.0000000
 ITERATION   2 PLS= 0.130E+01 0.000E+00 ENERGY    12879.051002 DELTAE    0.0000000
 ITERATION   3 PLS= 0.858E-01 0.000E+00 ENERGY    11115.360575 DELTAE-1763.6904267
 ITERATION   4 PLS= 0.826E-01 0.000E+00 ENERGY   -29255.844564 DELTAE    0.0000000

 ITERATION1276 PLS= 0.580E-04 0.000E+00 ENERGY     4225.560513 DELTAE   -0.0005017

          DIAGONAL MATRIX USED AS START HESSIAN

 CYCLE:   1 TIME:6603.035 TIME LEFT: 16.52W  GRAD.:   458.605 HEAT:  4225.560    

 RESTART FILE WRITTEN,    TIME LEFT: 15.97W  GRAD.:     1.363 HEAT:  3767.073    
 ITERATION   1 PLS= 0.147E-04 0.000E+00 ENERGY     3767.095730 DELTAE 3667.0957302
 ITERATION   2 PLS= 0.363E-04 0.000E+00 ENERGY     3767.087531 DELTAE   -0.0081988
 ITERATION   3 PLS= 0.279E-04 0.000E+00 ENERGY     3767.081257 DELTAE   -0.0062741
 ITERATION   4 PLS= 0.328E-04 0.000E+00 ENERGY     3767.074640 DELTAE   -0.0066171
 ITERATION   5 PLS= 0.334E-04 0.000E+00 ENERGY     3767.075079 DELTAE    0.0004392
 ITERATION   6 PLS= 0.239E-04 0.000E+00 ENERGY     3767.073304 DELTAE   -0.0017755
 ITERATION   7 PLS= 0.229E-04 0.000E+00 ENERGY     3767.063449 DELTAE   -0.0098544
 ITERATION   8 PLS= 0.386E-04 0.000E+00 ENERGY     3767.068739 DELTAE    0.0052893
 ITERATION   9 PLS= 0.179E-04 0.000E+00 ENERGY     3767.067305 DELTAE   -0.0014338
 ITERATION  10 PLS= 0.171E-04 0.000E+00 ENERGY     3767.059796 DELTAE   -0.0075093
 ITERATION  11 PLS= 0.164E-04 0.000E+00 ENERGY     3767.063818 DELTAE    0.0040227
 ITERATION  12 PLS= 0.166E-04 0.000E+00 ENERGY     3767.062707 DELTAE   -0.0011111
 ITERATION  13 PLS= 0.150E-04 0.000E+00 ENERGY     3767.055386 DELTAE   -0.0073208
 ITERATION  14 PLS= 0.147E-04 0.000E+00 ENERGY     3767.060107 DELTAE    0.0047206
 ITERATION  15 PLS= 0.136E-04 0.000E+00 ENERGY     3767.059394 DELTAE   -0.0007125
 ITERATION  16 PLS= 0.131E-04 0.000E+00 ENERGY     3767.053733 DELTAE   -0.0056618
 ITERATION  17 PLS= 0.129E-04 0.000E+00 ENERGY     3767.057742 DELTAE    0.0040093
 ITERATION  18 PLS= 0.114E-04 0.000E+00 ENERGY     3767.057535 DELTAE   -0.0002065
 ITERATION  19 PLS= 0.128E-04 0.000E+00 ENERGY     3767.057078 DELTAE   -0.0004572
 ITERATION  20 PLS= 0.169E-04 0.000E+00 ENERGY     3767.057347 DELTAE    0.0002684
 RESTART FILE WRITTEN,    TIME LEFT: 15.97W  GRAD.:     1.077 HEAT:  3767.057    

     RMS GRADIENT =  1.07697  IS LESS THAN CUTOFF =  1.11500


 ITERATION   1 PLS= 0.100E-04 0.000E+00 ENERGY     3767.057231 DELTAE 3667.0572313
 ITERATION   2 PLS= 0.106E-04 0.000E+00 ENERGY     3767.056889 DELTAE   -0.0003423
 ITERATION   3 PLS= 0.101E-04 0.000E+00 ENERGY     3767.056638 DELTAE   -0.0002514
 ITERATION   4 PLS= 0.129E-04 0.000E+00 ENERGY     3767.056594 DELTAE   -0.0000440

 -------------------------------------------------------------------------------
PM3 bonds T=20000000.0 SINGLET XYZ DDMIN=0.0 DUMP=0.1 GNORM=1.115 CHARGE=+0 &
DENOUT SCFCRT=1.D-05 EF  CYCLES=5002 PL SHIFT=050.0
 SKN_2 model by PM3. Point=11. Mult=01.


     GEOMETRY OPTIMISED USING EIGENVECTOR FOLLOWING (EF).     
     SCF FIELD WAS ACHIEVED                                   


                                PM3    CALCULATION
                                                       MOPAC2007 (Version: 7.030W)
                                                       Thu Nov 22 03:08:50 2007
                                                       No. of days left = 441


          FINAL HEAT OF FORMATION =       3767.05659 KCAL =   15761.36478 KJ
          H.o.F. per unit cell    =       1883.52830 KCAL, for   2 unit cells


          TOTAL ENERGY            =     -23226.63126 EV
          ELECTRONIC ENERGY       =  -39192972.00825 EV
          CORE-CORE REPULSION     =   39169745.37699 EV

          IONIZATION POTENTIAL    =          6.57625
          NO. OF FILLED LEVELS    =        404
          MOLECULAR WEIGHT        =       2286.390

          MOLECULAR DIMENSIONS (Angstroms)

            Atom       Atom       Distance
            H   240    N   181    26.00271
            H   208    C    71    22.36165
            N   165    H   214    13.59214

          VOLUME OF UNIT CELL         6042.026 CUBIC ANGSTROMS
          DENSITY                        0.628 GRAMS/CC


          SCF CALCULATIONS        =       1131
          COMPUTATION TIME =  3 DAYS  22 HOURS 51 MINUTES AND  51.896 SECONDS


   ATOM   CHEMICAL            X               Y              Z
 NUMBER    SYMBOL        (ANGSTROMS)     (ANGSTROMS)    (ANGSTROMS)
 
     1       C         -4.2264128  *    3.063725  *    3.823090  *
     2       C         -4.1919235  *    3.959332  *    2.783826  *
     3       C         -3.3593555  *    4.902048  *    2.543523  *
     4       C         -3.1246721  *    3.444554  *    4.600961  *
     5       C         -2.2607605  *    5.203327  *    3.331201  *
     6       C         -1.2434741  *    6.180021  *    3.094083  *
     7       C         -1.0416184  *    7.077059  *    2.098299  *
     8       C          2.3642664  *    3.639774  *    3.215159  *
     9       C          1.4181103  *    4.623529  *    2.982860  *
    10       C          1.0548945  *    5.481711  *    4.027785  *
    11       C          2.9507746  *    3.497648  *    4.481749  *
    12       C          1.6824119  *    5.313574  *    5.265714  *
    13       C          0.0398002  *    6.545977  *    3.851267  *
    14       C          0.3030910  *    7.543729  *    2.638984  *
    15       C         -2.1328183  *   11.783431  *    4.370328  *
    16       C         -3.1141743  *   11.097361  *    5.156844  *
    17       C         -2.8034564  *    9.710532  *    5.298060  *
    18       C         -1.2198928  *   10.822866  *    3.992162  *
    19       C         -1.6427013  *    9.517301  *    4.573286  *
    20       C         -0.5635666  *    9.639325  *    3.727794  *
    21       C         -4.2874563  *   11.767949  *    5.699044  *
    22       C         -4.0687140  *   13.182383  *    6.027737  *
    23       C          0.4360148  *    8.994537  *    2.950729  *
    24       C          1.4674259  *    9.671769  *    2.431599  *
    25       C         -6.1505556  *    7.854878  *    4.110605  *
    26       C         -5.9316708  *    9.288179  *    4.382850  *
    27       C         -5.7965193  *   10.091160  *    3.147105  *
    28       C         -6.8401404  *    7.741501  *    2.975115  *
    29       C         -6.3512248  *    9.681412  *    1.972628  *
    30       C         -5.8625734  *    9.819167  *    5.628136  *
    31       C         -5.4856993  *   11.198271  *    5.920688  *
    32       C         -9.7066057  *    9.937584  *    6.211018  *
    33       C         -8.4618733  *   10.324111  *    6.523355  *
    34       C         -7.6673015  *    9.246638  *    7.121622  *
    35       C        -10.3623969  *    8.860620  *    6.670172  *
    36       C         -8.5030937  *    8.424598  *    8.028028  *
    37       C         -6.3727041  *    9.021543  *    6.774879  *
    38       C         -5.4880449  *    7.970302  *    7.248351  *
    39       C         -4.0731053  *    5.933507  *   12.859212  *
    40       C         -4.3292217  *    4.766203  *   12.147332  *
    41       C         -4.9566372  *    4.843878  *   10.910746  *
    42       C         -4.4375958  *    7.157481  *   12.299777  *
    43       C         -5.3296405  *    6.100365  *   10.411172  *
    44       C         -5.9877563  *    6.174037  *    9.092074  *
    45       C         -5.7437073  *    7.116854  *    8.206778  *
    46       C         -7.0401955  *    4.258831  *    7.515020  *
    47       C         -8.1848382  *    3.608827  *    8.126933  *
    48       C         -8.8650742  *    2.627020  *    7.500728  *
    49       C         -6.5944123  *    3.900793  *    6.291244  *
    50       C         -8.3497352  *    2.291342  *    6.197218  *
    51       C         -7.9991867  *    4.494468  *    9.335295  *
    52       C         -6.9080553  *    5.106806  *    8.749241  *
    53       C        -10.3401552  *    1.330929  *   11.371661  *
    54       C         -9.4784934  *    2.205153  *   11.122067  *
    55       C         -9.7241729  *    3.528554  *   10.819283  *
    56       C        -11.7116740  *    1.486567  *   11.393348  *
    57       C        -11.1264316  *    3.746547  *   10.821282  *
    58       C         -8.7435333  *    4.584290  *   10.561097  *
    59       C         -8.5510418  *    5.595455  *   11.441318  *
    60       C        -11.7337024  *    5.858079  *   17.238116  *
    61       C        -11.2252090  *    6.924924  *   16.826623  *
    62       C        -10.5333788  *    7.102139  *   15.648364  *
    63       C        -11.7200325  *    4.622476  *   16.617075  *
    64       C        -10.4710349  *    5.855986  *   14.967424  *
    65       C         -9.7950004  *    5.767375  *   13.724466  *
    66       C         -9.2306682  *    5.688610  *   12.671288  *
    67       C        -11.8963224  *    8.505507  *   12.220828  *
    68       C          5.8805387  *   20.552779  *    4.972713  *
    69       C          6.5052283  *   19.484923  *    5.169512  *
    70       C          5.8579618  *   18.276106  *    5.367477  *
    71       C          4.5296479  *   20.881262  *    4.889987  *
    72       C          4.4616897  *   18.483292  *    5.302548  *
    73       C          3.5397342  *   17.424416  *    5.477983  *
    74       C          2.6929555  *   16.588023  *    5.613326  *
    75       C          6.0983180  *   10.337116  *    7.627095  *
    76       C          5.2331558  *   10.942008  *    6.968489  *
    77       C          4.6952620  *   12.208485  *    7.291660  *
    78       C          6.7107643  *   10.760563  *    8.811150  *
    79       C          5.2860301  *   12.698215  *    8.565707  *
    80       C          3.7831382  *   12.908172  *    6.621039  *
    81       C          2.9246932  *   13.564214  *    5.980150  *
    82       C         -0.0091325  *   15.974526  *    7.597274  *
    83       C         -1.1681578  *   16.369141  *    6.921526  *
    84       C         -0.8186629  *   16.528708  *    5.511573  *
    85       C          1.0871552  *   15.646804  *    7.154732  *
    86       C          0.4016072  *   16.223055  *    4.990474  *
    87       C          1.6185815  *   15.649836  *    5.783754  *
    88       C         -2.4944387  *   16.449658  *    7.420866  *
    89       C         -3.5800814  *   16.336078  *    6.482318  *
    90       C          2.0195015  *   14.257365  *    5.308094  *
    91       C          1.3975599  *   13.746169  *    4.090880  *
    92       C         -4.7740864  *   18.006005  *   11.209040  *
    93       C         -3.5066215  *   17.721011  *   10.723281  *
    94       C         -2.5802583  *   18.741104  *   11.035504  *
    95       C         -4.9744190  *   19.072724  *   11.849995  *
    96       C         -2.9518268  *   19.890756  *   11.771747  *
    97       C         -3.1755150  *   16.507276  *    9.966794  *
    98       C         -2.7903268  *   16.519796  *    8.721886  *
    99       C         -1.1658776  *   13.815447  *   13.476460  *
   100       C         -2.1252408  *   13.851675  *   12.465571  *
   101       C         -2.3696243  *   15.066143  *   11.818219  *
   102       C         -0.4617336  *   14.977221  *   13.794732  *
   103       C         -1.6923293  *   16.215038  *   12.264152  *
   104       C         -3.2534512  *   15.201587  *   10.680514  *
   105       C         -4.0204125  *   14.241333  *   10.195402  *
   106       C         -6.3240756  *   10.410781  *   13.563542  *
   107       C         -7.4479896  *   10.763066  *   12.858457  *
   108       C         -7.3181009  *   11.424931  *   11.605859  *
   109       C         -5.0855087  *   10.806665  *   12.976376  *
   110       C         -6.1085611  *   11.876848  *   11.129503  *
   111       C         -6.0177909  *   12.745581  *    9.899748  *
   112       C         -4.6177433  *   13.255338  *    9.609477  *
   113       C         -9.4912309  *   16.115337  *    8.667897  *
   114       C         -8.3911762  *   15.822200  *    9.498379  *
   115       C         -7.5872653  *   16.857425  *    9.972950  *
   116       C         -9.7447913  *   17.454645  *    8.337652  *
   117       C         -7.9105345  *   18.168051  *    9.609655  *
   118       C         -8.1411941  *   14.417984  *    9.795170  *
   119       C         -7.0201780  *   13.757468  *    9.893853  *
   120       C        -11.3366937  *   15.149136  *    7.219448  *
   121       C        -10.3411799  *   15.048920  *    8.172963  *
   122       C        -10.2568598  *   13.711948  *    8.669487  *
   123       C        -12.0399421  *   14.160200  *    6.891767  *
   124       C        -11.1267071  *   12.677752  *    8.218422  *
   125       C         -9.3116679  *   13.461779  *    9.742468  *
   126       C         -9.2996476  *   12.486786  *   10.630035  *
   127       C        -10.5807132  *   12.345194  *   15.905004  *
   128       C        -10.2377641  *   11.202028  *   16.575848  *
   129       C         -9.8629386  *   11.214505  *   15.246149  *
   130       C        -10.7553642  *   13.335601  *   14.941125  *
   131       C         -9.6447552  *   11.591346  *   13.932528  *
   132       C         -9.0016832  *   10.863520  *   12.817460  *
   133       C         -8.7655606  *   11.670289  *   11.496024  *
   134       C         -9.5675397  *    9.519912  *   12.511497  *
   135       C         -5.5907178  *   19.514651  *    4.285505  *
   136       C         -6.0472305  *   18.874003  *    5.423548  *
   137       C         -5.6561920  *   17.838743  *    5.975672  *
   138       C         -4.4937702  *   18.705899  *    3.763692  *
   139       C         -4.5555996  *   17.006531  *    5.567979  *
   140       C         -4.3940969  *   15.539573  *    5.811348  *
   141       C         -4.7649772  *   14.200783  *    5.495810  *
   142       C          4.9715574  *   12.881286  *   -0.400649  *
   143       C          4.3781257  *   12.342372  *    0.561055  *
   144       C          3.2495993  *   12.853045  *    1.171898  *
   145       C          4.6611515  *   14.042579  *   -1.077059  *
   146       C          2.8879582  *   14.077790  *    0.552686  *
   147       C          2.4878176  *   12.230597  *    2.254705  *
   148       C          1.9668863  *   12.954250  *    3.223515  *
   149       C          4.4822566  *    8.497508  *    0.025349  *
   150       C          3.3043767  *    8.884360  *    0.615744  *
   151       C          3.1269780  *    7.973279  *   -0.389101  *
   152       C          5.4105893  *    7.849959  *   -0.773405  *
   153       C          3.3356030  *    7.070881  *   -1.423076  *
   154       C          2.6030334  *    9.654202  *    1.558820  *
   155       C          2.2864510  *   10.815747  *    2.160000  *
   156       C        -16.3264240  *    9.046539  *   12.383663  *
   157       C        -14.9328408  *    9.001335  *   12.361906  *
   158       C        -14.2893970  *    7.804140  *   12.044013  *
   159       C        -17.0541491  *    7.889392  *   12.084442  *
   160       C        -15.0793390  *    6.671178  *   11.757328  *
   161       C        -12.8528520  *    7.631844  *   12.000876  *
   162       C        -10.8134626  *    9.135409  *   12.393535  *
   163       N         -2.2396908  *    4.350497  *    4.454547  *
   164       N          2.6032775  *    4.344835  *    5.477383  *
   165       N         -7.2149500  *    8.514734  *    2.040059  *
   166       N         -9.7963971  *    8.306052  *    7.874603  *
   167       N         -5.0569780  *    7.242443  *   11.098773  *
   168       N         -7.2987443  *    2.877803  *    5.642444  *
   169       N        -12.0465330  *    2.772199  *   11.092693  *
   170       N        -11.0442345  *    4.687924  *   15.443031  *
   171       N          3.8580544  *   19.716711  *    5.073696  *
   172       N          6.2302899  *   11.972082  *    9.198448  *
   173       N         -4.2335098  *   20.104301  *   12.232081  *
   174       N         -0.7553489  *   16.163029  *   13.194410  *
   175       N         -4.9890379  *   11.519566  *   11.844101  *
   176       N         -8.9630631  *   18.450007  *    8.808511  *
   177       N        -12.0933850  *   12.883763  *    7.267516  *
   178       N        -10.1898246  *   12.868130  *   13.783215  *
   179       N         -4.0307215  *   17.601676  *    4.310368  *
   180       N          3.5630013  *   14.618434  *   -0.505658  *
   181       N          4.6894746  *    7.016737  *   -1.629680  *
   182       N        -16.4180628  *    6.719748  *   11.780053  *
   183       H         -3.6147449  *    5.840196  *    1.035717  *
   184       H         -4.9173653  *    2.229801  *    4.018024  *
   185       H          0.9482749  *    4.731349  *    1.999398  *
   186       H          2.6609039  *    2.952774  *    2.416446  *
   187       H          3.7315746  *    2.562744  *    4.709399  *
   188       H         -0.1712311  *    7.075134  *    4.806096  *
   189       H          1.1498076  *    7.204104  *    1.999095  *
   190       H          1.4560331  *    5.953806  *    6.126351  *
   191       H         -2.1394339  *   12.840320  *    4.112581  *
   192       H         -3.2330700  *   13.365914  *    6.719178  *
   193       H         -3.3841234  *    8.968783  *    5.857404  *
   194       H         -5.6549698  *    7.064143  *    4.677441  *
   195       H         -6.3097868  *   11.788400  *    6.363115  *
   196       H         -5.2611782  *   11.045664  *    3.229593  *
   197       H         -8.0590591  *   11.343986  *    6.463066  *
   198       H        -10.2039332  *   10.659848  *    4.711237  *
   199       H        -11.1828926  *    8.310065  *    6.190358  *
   200       H         -4.5364365  *    7.872222  *    6.684981  *
   201       H         -5.1729885  *    3.936666  *   10.334120  *
   202       H         -4.0507851  *    3.792877  *   12.571137  *
   203       H         -4.2503146  *    8.116213  *   12.799913  *
   204       H         -8.0331891  *    7.865296  *    8.850532  *
   205       H         -5.7355073  *    4.312468  *    5.749036  *
   206       H         -8.8234529  *    1.503033  *    5.599434  *
   207       H         -9.7268237  *    2.099812  *    7.919547  *
   208       H        -12.4908550  *    0.750990  *   11.610621  *
   209       H         -7.8300350  *    6.399951  *   11.230537  *
   210       H        -11.5514429  *    4.736305  *   10.609085  *
   211       H        -12.1678403  *    3.679289  *   16.943425  *
   212       H         -1.5892397  *    7.376204  *    1.212922  *
   213       H          6.3291720  *   17.310895  *    5.549760  *
   214       H          7.4736717  *   10.241838  *    9.401287  *
   215       H          0.6057499  *   16.422753  *    3.926614  *
   216       H         -1.6042659  *   16.927158  *    4.847997  *
   217       H          0.3632448  *   14.065417  *    3.874271  *
   218       H         -2.2254511  *   20.672563  *   12.027132  *
   219       H         -1.5268218  *   18.605864  *   10.757207  *
   220       H         -2.6534814  *   12.938728  *   12.165143  *
   221       H         -0.9475846  *   12.876244  *   13.994325  *
   222       H          0.3834310  *   14.978652  *   14.502507  *
   223       H         -4.1270051  *   10.557286  *   13.453317  *
   224       H         -6.2882953  *   12.097515  *    9.012713  *
   225       H         -4.0816416  *   12.649367  *    8.861682  *
   226       H        -10.5865332  *   17.741193  *    7.689940  *
   227       H         -7.3204043  *   19.026706  *    9.959137  *
   228       H         -6.7099848  *   16.680988  *   10.616352  *
   229       H        -11.0625429  *   11.659614  *    8.625527  *
   230       H        -10.0975169  *    8.027522  *   15.261591  *
   231       H        -11.2389251  *   14.309877  *   15.010591  *
   232       H         -8.8217830  *    8.721924  *   12.355995  *
   233       H         -5.9386493  *   20.446279  *    3.827320  *
   234       H         -3.9834313  *   19.021635  *    2.843125  *
   235       H         -5.5937268  *   14.053744  *    4.793037  *
   236       H          5.1385357  *   14.482082  *   -1.962002  *
   237       H          2.0040733  *   14.648888  *    0.892735  *
   238       H          2.6252780  *    6.478337  *   -2.000695  *
   239       H        -14.3455233  *    9.896985  *   12.593723  *
   240       H        -16.8482930  *    9.976630  *   12.635821  *
   241       H        -12.4998078  *    6.614138  *   11.755167  *
   242       H        -14.6448668  *    5.693844  *   11.504982  *
   243      Tv         23.9227836  *    0.000000       0.000000   
   244      Tv          0.0000000      19.651466  *    0.000000   
   245      Tv          0.0000000       0.000000      12.852154  *

           Empirical Formula: C162 H60 N20


                  EIGENVALUES

 -44.32787 -43.53872 -42.98197 -42.77272 -42.54652 -42.27226 -41.59807 -41.41990
 -41.09175 -41.00498 -40.89317 -40.39089 -39.84090 -39.75648 -39.59364 -39.40595
 -39.32042 -39.18633 -39.01023 -38.96355 -38.71447 -38.43673 -38.23442 -38.04668
 -37.76080 -37.15719 -37.07558 -36.53829 -36.29864 -36.16911 -36.05177 -35.81380
 -35.11926 -34.71523 -34.30965 -34.28573 -33.40679 -33.09828 -32.71806 -32.50222
 -32.40503 -32.20609 -31.94756 -31.69835 -31.56304 -31.40412 -31.37036 -31.11734
 -30.81345 -30.74759 -30.67722 -30.42202 -30.14812 -30.09320 -29.91134 -29.82188
 -29.72726 -29.64938 -29.54753 -29.46961 -29.45271 -29.35242 -29.29817 -29.06681
 -29.05300 -28.96032 -28.87726 -28.73310 -28.62838 -28.55590 -28.43555 -28.41836
 -28.38919 -28.27369 -28.19474 -27.88022 -27.72477 -27.68261 -27.55896 -27.53794
 -27.43837 -27.40103 -27.21294 -27.07052 -26.86176 -26.72801 -26.52148 -26.05511
 -25.82006 -25.73277 -25.66711 -25.41986 -25.06392 -24.87335 -24.68509 -24.36308
 -24.25630 -24.25509 -23.98458 -23.80006 -23.70751 -23.64647 -23.64076 -23.45732
 -23.15697 -22.96626 -22.91168 -22.87562 -22.78519 -22.69312 -22.62392 -22.50080
 -22.41374 -22.27267 -22.19466 -22.07717 -22.06094 -21.98925 -21.93417 -21.81061
 -21.78308 -21.75041 -21.62911 -21.58395 -21.56515 -21.39463 -21.34378 -21.21749
 -21.15211 -21.06158 -21.00060 -20.96648 -20.86913 -20.75017 -20.68344 -20.64537
 -20.54749 -20.51511 -20.39400 -20.31918 -20.20916 -20.16239 -20.10567 -20.03725
 -19.89158 -19.80808 -19.79123 -19.74344 -19.65821 -19.64345 -19.58376 -19.48592
 -19.44677 -19.29989 -19.22627 -19.16867 -19.11247 -19.08493 -18.96553 -18.86957
 -18.79310 -18.74900 -18.68999 -18.64494 -18.62434 -18.58723 -18.56039 -18.48949
 -18.43955 -18.40215 -18.39696 -18.37053 -18.32630 -18.26946 -18.23738 -18.21017
 -18.18354 -18.14239 -18.09611 -18.02684 -17.95070 -17.85655 -17.82244 -17.80115
 -17.77391 -17.75448 -17.74349 -17.71731 -17.69939 -17.63729 -17.63214 -17.50569
 -17.48006 -17.46890 -17.41837 -17.31329 -17.25057 -17.21142 -17.16859 -17.15534
 -17.04848 -16.97720 -16.93004 -16.88594 -16.86062 -16.81225 -16.74754 -16.69172
 -16.66207 -16.57868 -16.51282 -16.49711 -16.49010 -16.42880 -16.39957 -16.36778
 -16.29497 -16.26600 -16.23818 -16.18242 -16.14243 -16.10421 -16.07824 -16.04748
 -16.01404 -15.96773 -15.90291 -15.87893 -15.78965 -15.75301 -15.72408 -15.66392
 -15.63337 -15.61859 -15.60212 -15.55602 -15.55094 -15.53608 -15.51987 -15.49797
 -15.41437 -15.37303 -15.30318 -15.20939 -15.20670 -15.16108 -15.08406 -15.05831
 -15.04078 -15.01351 -15.00611 -14.98720 -14.96910 -14.90658 -14.87966 -14.79940
 -14.79550 -14.77206 -14.73242 -14.70020 -14.67323 -14.63191 -14.58770 -14.54429
 -14.53550 -14.50356 -14.49142 -14.41321 -14.38653 -14.35203 -14.32156 -14.28743
 -14.27305 -14.22979 -14.20987 -14.12757 -14.12134 -14.07397 -14.05193 -14.01496
 -13.99958 -13.89720 -13.88809 -13.82103 -13.75794 -13.71688 -13.69953 -13.56551
 -13.55253 -13.52361 -13.48803 -13.31094 -13.26408 -13.18105 -13.15491 -13.07358
 -13.07084 -13.04871 -13.00008 -12.89758 -12.85539 -12.76283 -12.73078 -12.58531
 -12.54072 -12.52012 -12.47539 -12.41743 -12.37452 -12.30161 -12.27654 -12.24746
 -12.22903 -12.21313 -12.15500 -12.10664 -12.07354 -12.01115 -11.96502 -11.91221
 -11.89658 -11.83743 -11.80016 -11.78362 -11.71644 -11.70045 -11.69346 -11.66011
 -11.57603 -11.56090 -11.53191 -11.51713 -11.48820 -11.45140 -11.42341 -11.40291
 -11.39117 -11.34913 -11.34098 -11.31644 -11.27011 -11.25030 -11.24283 -11.21900
 -11.20145 -11.11966 -11.09474 -11.08568 -11.06150 -11.05907 -11.02543 -11.01861
 -11.00366 -10.95078 -10.94107 -10.92064 -10.91666 -10.89645 -10.89117 -10.87477
 -10.80655 -10.75959 -10.75820 -10.72335 -10.70400 -10.68299 -10.62402 -10.58284
 -10.58256 -10.56590 -10.48694 -10.44402 -10.43908 -10.39443 -10.37762 -10.36510
 -10.28802 -10.24312 -10.22179 -10.11467 -10.09011 -10.02125  -9.98466  -9.97029
  -9.94673  -9.71676  -9.64009  -9.57046  -9.56513  -9.49520  -9.48144  -9.15432
  -9.06120  -9.01497  -8.97409  -8.81583  -8.71823  -8.57224  -8.44516  -8.38124
  -8.16089  -7.37726  -7.27307  -6.57625  -4.88064  -4.73444  -4.32052  -3.22897
  -2.96854  -2.96163  -2.73021  -2.40097  -2.31458  -2.27782  -2.23951  -2.19304
  -2.05017  -1.97006  -1.94081  -1.84912  -1.80861  -1.73138  -1.64783  -1.53593
  -1.53365  -1.48403  -1.47921  -1.44208  -1.41920  -1.39405  -1.38874  -1.32996
  -1.24051  -1.19602  -1.11166  -1.10427  -1.07512  -1.05966  -1.01944  -0.95824
  -0.88096  -0.84790  -0.77542  -0.71634  -0.69282  -0.62084  -0.57257  -0.52055
  -0.49558  -0.48783  -0.48093  -0.38223  -0.36868  -0.35535  -0.32736  -0.28402
  -0.27386  -0.20566  -0.18328  -0.11794  -0.06733  -0.02553   0.00152   0.00466
   0.02105   0.07464   0.07667   0.08561   0.19036   0.23183   0.31301   0.34737
   0.38604   0.40491   0.41211   0.46031   0.48764   0.52664   0.54160   0.56890
   0.60590   0.64018   0.65063   0.69208   0.71013   0.75358   0.79775   0.79917
   0.81730   0.83371   0.84919   0.86861   0.88640   0.90726   0.93579   0.94868
   1.00023   1.00978   1.03355   1.04682   1.06297   1.07732   1.12145   1.13867
   1.17897   1.17954   1.19508   1.26275   1.27327   1.28266   1.30759   1.31129
   1.37914   1.39422   1.40722   1.43754   1.50014   1.50455   1.51161   1.51796
   1.52192   1.57118   1.60713   1.62248   1.65366   1.68067   1.69442   1.70743
   1.72168   1.72851   1.75599   1.78251   1.80241   1.80685   1.80981   1.85213
   1.88578   1.89943   1.91288   1.95033   1.96687   1.99336   1.99454   2.00813
   2.01733   2.02930   2.04738   2.06434   2.08331   2.08886   2.11679   2.12932
   2.13638   2.15261   2.17683   2.18778   2.19533   2.20037   2.21299   2.23825
   2.25068   2.25594   2.27242   2.28294   2.31008   2.31782   2.33062   2.34316
   2.36997   2.39080   2.39672   2.41875   2.42516   2.43689   2.44987   2.46335
   2.46461   2.47373   2.47940   2.48847   2.50301   2.51180   2.54387   2.55166
   2.57061   2.57407   2.60433   2.61626   2.63403   2.63879   2.65379   2.66851
   2.67863   2.70753   2.71696   2.73931   2.75370   2.77109   2.77906   2.79116
   2.81796   2.83921   2.84382   2.85851   2.90577   2.91375   2.91879   2.93252
   2.94421   2.95084   2.96893   2.99585   3.01755   3.01894   3.06401   3.06888
   3.08671   3.10991   3.11856   3.12983   3.13844   3.15237   3.16685   3.18758
   3.21080   3.22012   3.22463   3.23531   3.26725   3.28182   3.29587   3.31605
   3.31999   3.32770   3.35849   3.36833   3.37745   3.40539   3.41216   3.44637
   3.45335   3.46064   3.47214   3.48150   3.50689   3.51753   3.55597   3.56714
   3.58934   3.60926   3.61660   3.64049   3.64588   3.66377   3.67125   3.68658
   3.72231   3.74897   3.76179   3.79916   3.81351   3.81522   3.83620   3.86784
   3.87038   3.87794   3.88317   3.91394   3.94048   3.94517   3.95706   3.96943
   3.97822   3.97909   3.99827   4.01119   4.05186   4.06556   4.10004   4.13210
   4.16513   4.17087   4.17192   4.19271   4.20592   4.21937   4.23842   4.24205
   4.25054   4.26992   4.28785   4.30167   4.32802   4.35344   4.37532   4.38024
   4.38467   4.38489   4.39851   4.41626   4.41863   4.44610   4.47773   4.48329
   4.49583   4.50798   4.51766   4.54147   4.55111   4.55617   4.55909   4.56491
   4.58070   4.59275   4.63699   4.66330   4.67056   4.67669   4.70332   4.71865
   4.73921   4.74749   4.76448   4.76742   4.79889   4.80451   4.82961   4.89982
   4.90023   4.94413   4.94962   4.96218   4.96386   5.02979   5.03574   5.04107
   5.08227   5.10213   5.11056   5.12016   5.13901   5.16508   5.22083   5.25103
   5.25540   5.25808   5.27207   5.30838   5.33120   5.36261   5.40848   5.41472
   5.43135   5.54847   5.59437   5.61434   5.62802   5.62814   5.64256   5.67964
   5.69413   5.73222   5.78594   5.84694   5.93049   6.06644   6.10760   6.10797
   6.17331   6.20115   6.21002   6.22184   6.23055   6.26129   6.33511   6.33653
   6.36640   6.40467   6.46340   6.70598   6.83413   6.88675   6.90141   7.41531
   7.49521   7.94054   8.60453   8.77080


              NET ATOMIC CHARGES AND DIPOLE CONTRIBUTIONS

  ATOM NO.   TYPE          CHARGE      No. of ELECS.   s-Pop       p-Pop       
    1          C           0.013775        3.9862     1.15783     2.82839
    2          C          -0.078718        4.0787     1.23894     2.83977
    3          C          -0.259409        4.2594     1.24109     3.01832
    4          C          -0.146108        4.1461     1.36061     2.78550
    5          C           0.154176        3.8458     1.16924     2.67659
    6          C          -0.125001        4.1250     1.20199     2.92301
    7          C          -0.107928        4.1079     1.22194     2.88599
    8          C          -0.157625        4.1576     1.19348     2.96415
    9          C          -0.086839        4.0868     1.17561     2.91123
   10          C          -0.197211        4.1972     1.17987     3.01735
   11          C          -0.188363        4.1884     1.35433     2.83403
   12          C          -0.064557        4.0646     1.20373     2.86083
   13          C           0.057954        3.9420     1.16879     2.77326
   14          C          -0.022837        4.0228     1.17864     2.84420
   15          C          -0.076926        4.0769     1.16030     2.91663
   16          C          -0.075982        4.0760     1.19265     2.88333
   17          C          -0.061376        4.0614     1.16247     2.89890
   18          C          -0.256052        4.2561     1.22141     3.03464
   19          C          -0.203667        4.2037     1.21608     2.98759
   20          C           0.323918        3.6761     1.12979     2.54630
   21          C           0.018873        3.9811     1.16008     2.82104
   22          C          -0.080628        4.0806     1.18693     2.89370
   23          C          -0.124582        4.1246     1.13644     2.98814
   24          C           0.027187        3.9728     1.16178     2.81103
   25          C          -0.109539        4.1095     1.16663     2.94291
   26          C          -0.014498        4.0145     1.17003     2.84447
   27          C          -0.102147        4.1021     1.18700     2.91515
   28          C          -0.077182        4.0772     1.29164     2.78554
   29          C          -0.038090        4.0381     1.19003     2.84806
   30          C          -0.034590        4.0346     1.17137     2.86322
   31          C          -0.129513        4.1295     1.17477     2.95474
   32          C          -0.384823        4.3848     1.32462     3.06021
   33          C           0.030063        3.9699     1.17316     2.79677
   34          C          -0.182355        4.1824     1.19045     2.99191
   35          C           0.083264        3.9167     1.20463     2.71211
   36          C           0.008247        3.9918     1.21828     2.77347
   37          C           0.125267        3.8747     1.16699     2.70774
   38          C          -0.076805        4.0768     1.14761     2.92919
   39          C          -0.176936        4.1769     1.21663     2.96031
   40          C          -0.050446        4.0504     1.18210     2.86834
   41          C          -0.124610        4.1246     1.18658     2.93803
   42          C          -0.070628        4.0706     1.20416     2.86647
   43          C          -0.024744        4.0247     1.18617     2.83857
   44          C           0.075352        3.9246     1.11997     2.80468
   45          C          -0.072489        4.0725     1.20815     2.86434
   46          C          -0.136183        4.1362     1.20133     2.93485
   47          C          -0.053421        4.0534     1.19786     2.85556
   48          C          -0.088362        4.0884     1.17671     2.91165
   49          C          -0.038594        4.0386     1.18955     2.84905
   50          C          -0.034081        4.0341     1.21217     2.82191
   51          C           0.027963        3.9720     1.18537     2.78667
   52          C          -0.025425        4.0254     1.18630     2.83912
   53          C          -0.167479        4.1675     1.23073     2.93675
   54          C          -0.087257        4.0873     1.21332     2.87394
   55          C           0.030129        3.9699     1.14994     2.81994
   56          C           0.082534        3.9175     1.18775     2.72971
   57          C          -0.064862        4.0649     1.21693     2.84793
   58          C          -0.001645        4.0016     1.14473     2.85691
   59          C           0.046194        3.9538     1.14250     2.81131
   60          C          -0.138937        4.1389     1.22594     2.91300
   61          C          -0.125919        4.1259     1.21816     2.90776
   62          C           0.001500        3.9985     1.17122     2.82728
   63          C           0.077069        3.9229     1.18662     2.73631
   64          C           0.057254        3.9427     1.16347     2.77927
   65          C          -0.068974        4.0690     1.16576     2.90322
   66          C          -0.122661        4.1227     1.17222     2.95044
   67          C          -0.143050        4.1430     1.16625     2.97680
   68          C          -0.094265        4.0943     1.26032     2.83395
   69          C          -0.254401        4.2544     1.24670     3.00771
   70          C          -0.011100        4.0111     1.15810     2.85300
   71          C          -0.177941        4.1779     1.54052     2.63742
   72          C          -0.065593        4.0656     1.17671     2.88888
   73          C           0.166449        3.8336     1.17184     2.66171
   74          C          -0.396355        4.3964     1.17599     3.22037
   75          C          -0.263120        4.2631     1.25388     3.00924
   76          C          -0.049742        4.0497     1.25444     2.79531
   77          C          -0.034947        4.0349     1.17719     2.85776
   78          C           0.268728        3.7313     1.21510     2.51617
   79          C          -0.057679        4.0577     1.66377     2.39391
   80          C           0.200234        3.7998     1.15862     2.64115
   81          C          -0.195732        4.1957     1.16192     3.03381
   82          C          -0.217346        4.2173     1.20755     3.00979
   83          C           0.380662        3.6193     1.15177     2.46757
   84          C          -0.215170        4.2152     1.20592     3.00925
   85          C           0.049787        3.9502     1.24866     2.70156
   86          C           0.017380        3.9826     1.23289     2.74973
   87          C           0.332611        3.6674     1.09286     2.57453
   88          C           0.026129        3.9739     1.10213     2.87175
   89          C          -0.131978        4.1320     1.19506     2.93691
   90          C           0.158888        3.8411     1.15112     2.69000
   91          C          -0.066387        4.0664     1.14869     2.91770
   92          C          -0.247045        4.2470     1.23141     3.01563
   93          C           0.166406        3.8336     1.13452     2.69907
   94          C          -0.095332        4.0953     1.19646     2.89887
   95          C          -0.031529        4.0315     1.21169     2.81984
   96          C          -0.060648        4.0606     1.22057     2.84008
   97          C           0.103073        3.8969     1.13838     2.75855
   98          C          -0.024670        4.0247     1.21268     2.81199
   99          C          -0.213900        4.2139     1.18629     3.02761
  100          C          -0.034101        4.0341     1.17916     2.85494
  101          C          -0.148874        4.1489     1.16960     2.97927
  102          C          -0.077027        4.0770     1.21366     2.86336
  103          C          -0.280730        4.2807     1.52047     2.76026
  104          C           0.189049        3.8110     1.13447     2.67648
  105          C          -0.241025        4.2410     1.20921     3.03182
  106          C          -0.012342        4.0123     1.15334     2.85900
  107          C          -0.023579        4.0236     1.21506     2.80852
  108          C          -0.160309        4.1603     1.20073     2.95958
  109          C          -0.022202        4.0222     1.21007     2.81213
  110          C          -0.024088        4.0241     1.18677     2.83732
  111          C           0.084089        3.9159     1.12464     2.79127
  112          C          -0.030840        4.0308     1.15194     2.87890
  113          C          -0.074716        4.0747     1.16613     2.90858
  114          C          -0.011182        4.0112     1.14934     2.86184
  115          C          -0.130378        4.1304     1.19174     2.93863
  116          C          -0.012925        4.0129     1.20814     2.80479
  117          C          -0.035861        4.0359     1.20989     2.82597
  118          C           0.025578        3.9744     1.16282     2.81160
  119          C           0.180412        3.8196     1.28440     2.53519
  120          C          -0.174115        4.1741     1.20895     2.96516
  121          C           0.155640        3.8444     1.13344     2.71092
  122          C          -0.115928        4.1159     1.17404     2.94189
  123          C          -0.004595        4.0046     1.20837     2.79622
  124          C          -0.038893        4.0389     1.21547     2.82342
  125          C           0.061010        3.9390     1.12826     2.81073
  126          C          -0.116713        4.1167     1.20073     2.91598
  127          C          -0.254060        4.2541     1.24371     3.01035
  128          C           0.204051        3.7959     1.23393     2.56202
  129          C          -0.246232        4.2462     1.22896     3.01727
  130          C          -0.032875        4.0329     1.18794     2.84494
  131          C          -0.070431        4.0704     1.17673     2.89370
  132          C           0.256940        3.7431     1.13663     2.60643
  133          C           0.079116        3.9209     1.17512     2.74577
  134          C          -0.105626        4.1056     1.15943     2.94620
  135          C          -0.001781        4.0018     1.19191     2.80987
  136          C          -0.091449        4.0914     1.20991     2.88154
  137          C          -0.181758        4.1818     1.25488     2.92688
  138          C          -0.032625        4.0326     1.22220     2.81042
  139          C           0.199442        3.8006     1.13296     2.66760
  140          C          -0.047951        4.0480     1.19454     2.85341
  141          C          -0.047191        4.0472     1.15698     2.89021
  142          C          -0.110042        4.1100     1.22291     2.88713
  143          C          -0.124260        4.1243     1.21905     2.90521
  144          C          -0.008495        4.0085     1.14967     2.85882
  145          C           0.110814        3.8892     1.19729     2.69190
  146          C          -0.070391        4.0704     1.22300     2.84739
  147          C           0.099239        3.9008     1.10218     2.79858
  148          C          -0.072952        4.0730     1.20737     2.86558
  149          C          -0.181229        4.1812     1.21863     2.96260
  150          C           0.274279        3.7257     1.10954     2.61618
  151          C          -0.225723        4.2257     1.23759     2.98814
  152          C          -0.005690        4.0057     1.16740     2.83829
  153          C          -0.038243        4.0382     1.19011     2.84813
  154          C          -0.015204        4.0152     1.16806     2.84715
  155          C           0.052736        3.9473     1.17897     2.76829
  156          C          -0.146750        4.1468     1.18514     2.96161
  157          C          -0.041495        4.0415     1.17693     2.86457
  158          C          -0.115797        4.1158     1.17046     2.94533
  159          C           0.039169        3.9608     1.17595     2.78488
  160          C          -0.042398        4.0424     1.20890     2.83350
  161          C           0.062546        3.9375     1.14233     2.79512
  162          C          -0.058089        4.0581     1.15891     2.89918
  163          N           0.108774        4.8912     1.49581     3.39541
  164          N          -0.080604        5.0806     1.61825     3.46235
  165          N           0.052958        4.9470     1.57652     3.37053
  166          N          -0.103824        5.1038     1.63650     3.46733
  167          N          -0.080637        5.0806     1.60839     3.47224
  168          N          -0.108903        5.1089     1.61781     3.49109
  169          N          -0.075778        5.0758     1.60901     3.46677
  170          N          -0.067515        5.0675     1.60342     3.46410
  171          N          -0.126298        5.1263     1.62936     3.49694
  172          N          -0.208250        5.2082     1.63257     3.57568
  173          N           0.031918        4.9681     1.59565     3.37243
  174          N          -0.029533        5.0295     1.59125     3.43828
  175          N          -0.040274        5.0403     1.59644     3.44383
  176          N          -0.047944        5.0479     1.60907     3.43887
  177          N           0.079380        4.9206     1.58976     3.33086
  178          N          -0.060818        5.0608     1.63168     3.42914
  179          N          -0.140916        5.1409     1.63278     3.50813
  180          N          -0.081255        5.0813     1.61076     3.47049
  181          N           0.030191        4.9698     1.61868     3.35113
  182          N          -0.025581        5.0256     1.59959     3.42599
  183          H           0.180112        0.8199     0.81989
  184          H           0.149613        0.8504     0.85039
  185          H           0.089935        0.9101     0.91007
  186          H           0.110886        0.8891     0.88911
  187          H           0.306533        0.6935     0.69347
  188          H           0.085858        0.9141     0.91414
  189          H           0.105845        0.8942     0.89416
  190          H           0.097896        0.9021     0.90210
  191          H           0.121107        0.8789     0.87889
  192          H           0.115336        0.8847     0.88466
  193          H           0.128919        0.8711     0.87108
  194          H           0.152696        0.8473     0.84730
  195          H           0.108113        0.8919     0.89189
  196          H           0.135037        0.8650     0.86496
  197          H           0.112002        0.8880     0.88800
  198          H           0.234026        0.7660     0.76597
  199          H           0.152193        0.8478     0.84781
  200          H           0.138678        0.8613     0.86132
  201          H           0.126832        0.8732     0.87317
  202          H           0.125567        0.8744     0.87443
  203          H           0.109801        0.8902     0.89020
  204          H           0.136574        0.8634     0.86343
  205          H           0.127561        0.8724     0.87244
  206          H           0.119840        0.8802     0.88016
  207          H           0.137475        0.8625     0.86252
  208          H           0.141375        0.8586     0.85862
  209          H           0.117097        0.8829     0.88290
  210          H           0.134178        0.8658     0.86582
  211          H           0.144399        0.8556     0.85560
  212          H           0.128276        0.8717     0.87172
  213          H           0.101839        0.8982     0.89816
  214          H           0.122561        0.8774     0.87744
  215          H           0.144595        0.8554     0.85540
  216          H           0.167789        0.8322     0.83221
  217          H           0.131441        0.8686     0.86856
  218          H           0.139253        0.8607     0.86075
  219          H           0.153505        0.8465     0.84649
  220          H           0.112356        0.8876     0.88764
  221          H           0.109575        0.8904     0.89043
  222          H           0.100128        0.8999     0.89987
  223          H           0.133048        0.8670     0.86695
  224          H           0.128376        0.8716     0.87162
  225          H           0.136866        0.8631     0.86313
  226          H           0.148203        0.8518     0.85180
  227          H           0.135035        0.8650     0.86497
  228          H           0.146781        0.8532     0.85322
  229          H           0.144637        0.8554     0.85536
  230          H           0.143291        0.8567     0.85671
  231          H           0.149965        0.8500     0.85004
  232          H           0.126328        0.8737     0.87367
  233          H           0.155099        0.8449     0.84490
  234          H           0.139875        0.8601     0.86012
  235          H           0.123051        0.8769     0.87695
  236          H           0.167806        0.8322     0.83219
  237          H           0.141623        0.8584     0.85838
  238          H           0.155491        0.8445     0.84451
  239          H           0.114380        0.8856     0.88562
  240          H           0.124875        0.8751     0.87513
  241          H           0.109689        0.8903     0.89031
  242          H           0.132599        0.8674     0.86740


          CARTESIAN COORDINATES 

    NO.       ATOM               X         Y         Z

     1         C                 -4.2264    3.0637    3.8231
     2         C                 -4.1919    3.9593    2.7838
     3         C                 -3.3594    4.9020    2.5435
     4         C                 -3.1247    3.4446    4.6010
     5         C                 -2.2608    5.2033    3.3312
     6         C                 -1.2435    6.1800    3.0941
     7         C                 -1.0416    7.0771    2.0983
     8         C                  2.3643    3.6398    3.2152
     9         C                  1.4181    4.6235    2.9829
    10         C                  1.0549    5.4817    4.0278
    11         C                  2.9508    3.4976    4.4817
    12         C                  1.6824    5.3136    5.2657
    13         C                  0.0398    6.5460    3.8513
    14         C                  0.3031    7.5437    2.6390
    15         C                 -2.1328   11.7834    4.3703
    16         C                 -3.1142   11.0974    5.1568
    17         C                 -2.8035    9.7105    5.2981
    18         C                 -1.2199   10.8229    3.9922
    19         C                 -1.6427    9.5173    4.5733
    20         C                 -0.5636    9.6393    3.7278
    21         C                 -4.2875   11.7679    5.6990
    22         C                 -4.0687   13.1824    6.0277
    23         C                  0.4360    8.9945    2.9507
    24         C                  1.4674    9.6718    2.4316
    25         C                 -6.1506    7.8549    4.1106
    26         C                 -5.9317    9.2882    4.3829
    27         C                 -5.7965   10.0912    3.1471
    28         C                 -6.8401    7.7415    2.9751
    29         C                 -6.3512    9.6814    1.9726
    30         C                 -5.8626    9.8192    5.6281
    31         C                 -5.4857   11.1983    5.9207
    32         C                 -9.7066    9.9376    6.2110
    33         C                 -8.4619   10.3241    6.5234
    34         C                 -7.6673    9.2466    7.1216
    35         C                -10.3624    8.8606    6.6702
    36         C                 -8.5031    8.4246    8.0280
    37         C                 -6.3727    9.0215    6.7749
    38         C                 -5.4880    7.9703    7.2484
    39         C                 -4.0731    5.9335   12.8592
    40         C                 -4.3292    4.7662   12.1473
    41         C                 -4.9566    4.8439   10.9107
    42         C                 -4.4376    7.1575   12.2998
    43         C                 -5.3296    6.1004   10.4112
    44         C                 -5.9878    6.1740    9.0921
    45         C                 -5.7437    7.1169    8.2068
    46         C                 -7.0402    4.2588    7.5150
    47         C                 -8.1848    3.6088    8.1269
    48         C                 -8.8651    2.6270    7.5007
    49         C                 -6.5944    3.9008    6.2912
    50         C                 -8.3497    2.2913    6.1972
    51         C                 -7.9992    4.4945    9.3353
    52         C                 -6.9081    5.1068    8.7492
    53         C                -10.3402    1.3309   11.3717
    54         C                 -9.4785    2.2052   11.1221
    55         C                 -9.7242    3.5286   10.8193
    56         C                -11.7117    1.4866   11.3933
    57         C                -11.1264    3.7465   10.8213
    58         C                 -8.7435    4.5843   10.5611
    59         C                 -8.5510    5.5955   11.4413
    60         C                -11.7337    5.8581   17.2381
    61         C                -11.2252    6.9249   16.8266
    62         C                -10.5334    7.1021   15.6484
    63         C                -11.7200    4.6225   16.6171
    64         C                -10.4710    5.8560   14.9674
    65         C                 -9.7950    5.7674   13.7245
    66         C                 -9.2307    5.6886   12.6713
    67         C                -11.8963    8.5055   12.2208
    68         C                  5.8805   20.5528    4.9727
    69         C                  6.5052   19.4849    5.1695
    70         C                  5.8580   18.2761    5.3675
    71         C                  4.5296   20.8813    4.8900
    72         C                  4.4617   18.4833    5.3025
    73         C                  3.5397   17.4244    5.4780
    74         C                  2.6930   16.5880    5.6133
    75         C                  6.0983   10.3371    7.6271
    76         C                  5.2332   10.9420    6.9685
    77         C                  4.6953   12.2085    7.2917
    78         C                  6.7108   10.7606    8.8111
    79         C                  5.2860   12.6982    8.5657
    80         C                  3.7831   12.9082    6.6210
    81         C                  2.9247   13.5642    5.9802
    82         C                 -0.0091   15.9745    7.5973
    83         C                 -1.1682   16.3691    6.9215
    84         C                 -0.8187   16.5287    5.5116
    85         C                  1.0872   15.6468    7.1547
    86         C                  0.4016   16.2231    4.9905
    87         C                  1.6186   15.6498    5.7838
    88         C                 -2.4944   16.4497    7.4209
    89         C                 -3.5801   16.3361    6.4823
    90         C                  2.0195   14.2574    5.3081
    91         C                  1.3976   13.7462    4.0909
    92         C                 -4.7741   18.0060   11.2090
    93         C                 -3.5066   17.7210   10.7233
    94         C                 -2.5803   18.7411   11.0355
    95         C                 -4.9744   19.0727   11.8500
    96         C                 -2.9518   19.8908   11.7717
    97         C                 -3.1755   16.5073    9.9668
    98         C                 -2.7903   16.5198    8.7219
    99         C                 -1.1659   13.8154   13.4765
   100         C                 -2.1252   13.8517   12.4656
   101         C                 -2.3696   15.0661   11.8182
   102         C                 -0.4617   14.9772   13.7947
   103         C                 -1.6923   16.2150   12.2642
   104         C                 -3.2535   15.2016   10.6805
   105         C                 -4.0204   14.2413   10.1954
   106         C                 -6.3241   10.4108   13.5635
   107         C                 -7.4480   10.7631   12.8585
   108         C                 -7.3181   11.4249   11.6059
   109         C                 -5.0855   10.8067   12.9764
   110         C                 -6.1086   11.8768   11.1295
   111         C                 -6.0178   12.7456    9.8997
   112         C                 -4.6177   13.2553    9.6095
   113         C                 -9.4912   16.1153    8.6679
   114         C                 -8.3912   15.8222    9.4984
   115         C                 -7.5873   16.8574    9.9730
   116         C                 -9.7448   17.4546    8.3377
   117         C                 -7.9105   18.1681    9.6097
   118         C                 -8.1412   14.4180    9.7952
   119         C                 -7.0202   13.7575    9.8939
   120         C                -11.3367   15.1491    7.2194
   121         C                -10.3412   15.0489    8.1730
   122         C                -10.2569   13.7119    8.6695
   123         C                -12.0399   14.1602    6.8918
   124         C                -11.1267   12.6778    8.2184
   125         C                 -9.3117   13.4618    9.7425
   126         C                 -9.2996   12.4868   10.6300
   127         C                -10.5807   12.3452   15.9050
   128         C                -10.2378   11.2020   16.5758
   129         C                 -9.8629   11.2145   15.2461
   130         C                -10.7554   13.3356   14.9411
   131         C                 -9.6448   11.5913   13.9325
   132         C                 -9.0017   10.8635   12.8175
   133         C                 -8.7656   11.6703   11.4960
   134         C                 -9.5675    9.5199   12.5115
   135         C                 -5.5907   19.5147    4.2855
   136         C                 -6.0472   18.8740    5.4235
   137         C                 -5.6562   17.8387    5.9757
   138         C                 -4.4938   18.7059    3.7637
   139         C                 -4.5556   17.0065    5.5680
   140         C                 -4.3941   15.5396    5.8113
   141         C                 -4.7650   14.2008    5.4958
   142         C                  4.9716   12.8813   -0.4006
   143         C                  4.3781   12.3424    0.5611
   144         C                  3.2496   12.8530    1.1719
   145         C                  4.6612   14.0426   -1.0771
   146         C                  2.8880   14.0778    0.5527
   147         C                  2.4878   12.2306    2.2547
   148         C                  1.9669   12.9543    3.2235
   149         C                  4.4823    8.4975    0.0253
   150         C                  3.3044    8.8844    0.6157
   151         C                  3.1270    7.9733   -0.3891
   152         C                  5.4106    7.8500   -0.7734
   153         C                  3.3356    7.0709   -1.4231
   154         C                  2.6030    9.6542    1.5588
   155         C                  2.2865   10.8157    2.1600
   156         C                -16.3264    9.0465   12.3837
   157         C                -14.9328    9.0013   12.3619
   158         C                -14.2894    7.8041   12.0440
   159         C                -17.0541    7.8894   12.0844
   160         C                -15.0793    6.6712   11.7573
   161         C                -12.8529    7.6318   12.0009
   162         C                -10.8135    9.1354   12.3935
   163         N                 -2.2397    4.3505    4.4545
   164         N                  2.6033    4.3448    5.4774
   165         N                 -7.2150    8.5147    2.0401
   166         N                 -9.7964    8.3061    7.8746
   167         N                 -5.0570    7.2424   11.0988
   168         N                 -7.2987    2.8778    5.6424
   169         N                -12.0465    2.7722   11.0927
   170         N                -11.0442    4.6879   15.4430
   171         N                  3.8581   19.7167    5.0737
   172         N                  6.2303   11.9721    9.1984
   173         N                 -4.2335   20.1043   12.2321
   174         N                 -0.7553   16.1630   13.1944
   175         N                 -4.9890   11.5196   11.8441
   176         N                 -8.9631   18.4500    8.8085
   177         N                -12.0934   12.8838    7.2675
   178         N                -10.1898   12.8681   13.7832
   179         N                 -4.0307   17.6017    4.3104
   180         N                  3.5630   14.6184   -0.5057
   181         N                  4.6895    7.0167   -1.6297
   182         N                -16.4181    6.7197   11.7801
   183         H                 -3.6147    5.8402    1.0357
   184         H                 -4.9174    2.2298    4.0180
   185         H                  0.9483    4.7313    1.9994
   186         H                  2.6609    2.9528    2.4164
   187         H                  3.7316    2.5627    4.7094
   188         H                 -0.1712    7.0751    4.8061
   189         H                  1.1498    7.2041    1.9991
   190         H                  1.4560    5.9538    6.1264
   191         H                 -2.1394   12.8403    4.1126
   192         H                 -3.2331   13.3659    6.7192
   193         H                 -3.3841    8.9688    5.8574
   194         H                 -5.6550    7.0641    4.6774
   195         H                 -6.3098   11.7884    6.3631
   196         H                 -5.2612   11.0457    3.2296
   197         H                 -8.0591   11.3440    6.4631
   198         H                -10.2039   10.6598    4.7112
   199         H                -11.1829    8.3101    6.1904
   200         H                 -4.5364    7.8722    6.6850
   201         H                 -5.1730    3.9367   10.3341
   202         H                 -4.0508    3.7929   12.5711
   203         H                 -4.2503    8.1162   12.7999
   204         H                 -8.0332    7.8653    8.8505
   205         H                 -5.7355    4.3125    5.7490
   206         H                 -8.8235    1.5030    5.5994
   207         H                 -9.7268    2.0998    7.9195
   208         H                -12.4909    0.7510   11.6106
   209         H                 -7.8300    6.4000   11.2305
   210         H                -11.5514    4.7363   10.6091
   211         H                -12.1678    3.6793   16.9434
   212         H                 -1.5892    7.3762    1.2129
   213         H                  6.3292   17.3109    5.5498
   214         H                  7.4737   10.2418    9.4013
   215         H                  0.6057   16.4228    3.9266
   216         H                 -1.6043   16.9272    4.8480
   217         H                  0.3632   14.0654    3.8743
   218         H                 -2.2255   20.6726   12.0271
   219         H                 -1.5268   18.6059   10.7572
   220         H                 -2.6535   12.9387   12.1651
   221         H                 -0.9476   12.8762   13.9943
   222         H                  0.3834   14.9787   14.5025
   223         H                 -4.1270   10.5573   13.4533
   224         H                 -6.2883   12.0975    9.0127
   225         H                 -4.0816   12.6494    8.8617
   226         H                -10.5865   17.7412    7.6899
   227         H                 -7.3204   19.0267    9.9591
   228         H                 -6.7100   16.6810   10.6164
   229         H                -11.0625   11.6596    8.6255
   230         H                -10.0975    8.0275   15.2616
   231         H                -11.2389   14.3099   15.0106
   232         H                 -8.8218    8.7219   12.3560
   233         H                 -5.9386   20.4463    3.8273
   234         H                 -3.9834   19.0216    2.8431
   235         H                 -5.5937   14.0537    4.7930
   236         H                  5.1385   14.4821   -1.9620
   237         H                  2.0041   14.6489    0.8927
   238         H                  2.6253    6.4783   -2.0007
   239         H                -14.3455    9.8970   12.5937
   240         H                -16.8483    9.9766   12.6358
   241         H                -12.4998    6.6141   11.7552
   242         H                -14.6449    5.6938   11.5050


          ATOMIC ORBITAL ELECTRON POPULATIONS

   1.15783   0.96849   0.99510   0.86480   1.23894   0.99514   0.94468   0.89996
   1.24109   0.93681   1.05327   1.02824   1.36061   0.90801   0.96433   0.91316
   1.16924   0.89348   0.92884   0.85426   1.20199   0.96277   0.96616   0.99408
   1.22194   0.96222   0.96266   0.96110   1.19348   0.97626   0.97569   1.01220
   1.17561   0.98404   0.96615   0.96105   1.17987   1.02504   1.00982   0.98248
   1.35433   0.96469   0.98593   0.88341   1.20373   0.95664   0.97557   0.92861
   1.16879   0.88931   0.93076   0.95318   1.17864   0.96783   0.88806   0.98831
   1.16030   0.92617   0.95696   1.03349   1.19265   0.94588   0.93631   1.00115
   1.16247   0.93636   0.93033   1.03221   1.22141   1.03023   0.95142   1.05299
   1.21608   0.96655   1.04598   0.97507   1.12979   0.85466   0.84494   0.84669
   1.16008   0.93345   0.92620   0.96140   1.18693   0.98045   0.93167   0.98158
   1.13644   0.95955   0.95947   1.06912   1.16178   0.91659   0.96084   0.93360
   1.16663   0.95206   0.93146   1.05939   1.17003   0.99992   0.92325   0.92130
   1.18700   0.99698   0.99856   0.91960   1.29164   0.94163   0.90582   0.93810
   1.19003   0.97367   0.94501   0.92938   1.17137   0.99209   0.93727   0.93386
   1.17477   0.96664   0.94015   1.04795   1.32462   1.00439   1.04675   1.00907
   1.17316   0.97613   0.95062   0.87001   1.19045   0.94472   1.02285   1.02433
   1.20463   0.96796   0.81460   0.92955   1.21828   0.92947   0.91712   0.92688
   1.16699   0.91263   0.89703   0.89808   1.14761   0.99441   0.95517   0.97961
   1.21663   0.99685   0.93852   1.02494   1.18210   0.94392   0.98686   0.93756
   1.18658   0.99467   0.96805   0.97531   1.20416   0.95925   0.96753   0.93968
   1.18617   0.97971   0.93031   0.92856   1.11997   0.96702   0.91145   0.92622
   1.20815   0.96430   0.95755   0.94249   1.20133   0.98961   0.98921   0.95603
   1.19786   0.95701   0.95652   0.94204   1.17671   0.99707   0.96625   0.94833
   1.18955   0.97922   0.95248   0.91735   1.21217   0.93519   0.95860   0.92812
   1.18537   0.93674   0.93688   0.91305   1.18630   0.95958   0.95252   0.92702
   1.23073   0.89223   1.02885   1.01567   1.21332   1.03235   0.88878   0.95280
   1.14994   0.91900   0.87684   1.02410   1.18775   0.86666   0.93241   0.93064
   1.21693   0.89256   0.98653   0.96884   1.14473   0.96847   0.95513   0.93331
   1.14250   0.95718   0.96426   0.88987   1.22594   1.01230   0.93451   0.96619
   1.21816   0.95258   1.04844   0.90674   1.17122   0.97422   0.96622   0.88684
   1.18662   0.93722   0.91696   0.88213   1.16347   0.96395   0.90939   0.90593
   1.16576   0.97379   0.99589   0.93353   1.17222   0.99114   1.00983   0.94947
   1.16625   0.97235   0.96712   1.03733   1.26032   0.85208   0.97704   1.00483
   1.24670   1.11375   0.93164   0.96231   1.15810   0.87930   0.93526   1.03844
   1.54052   0.83502   1.06594   0.73647   1.17671   0.90031   0.92401   1.06456
   1.17184   0.89895   0.88670   0.87606   1.17599   1.01312   1.05142   1.15583
   1.25388   1.03361   1.04174   0.93389   1.25444   0.94386   0.85857   0.99288
   1.17719   0.99894   0.87481   0.98401   1.21510   0.83546   0.87168   0.80903
   1.66377   0.67601   0.97607   0.74182   1.15862   0.84526   0.91046   0.88543
   1.16192   0.98102   1.02558   1.02721   1.20755   0.96215   1.02818   1.01946
   1.15177   0.86827   0.71472   0.88458   1.20592   1.00461   1.05102   0.95362
   1.24866   0.97328   0.86550   0.86278   1.23289   0.89843   0.84712   1.00418
   1.09286   0.88301   0.88789   0.80363   1.10213   0.90071   1.09093   0.88011
   1.19506   0.95497   1.01632   0.96562   1.15112   0.89381   0.89601   0.90018
   1.14869   0.98804   0.98713   0.94253   1.23141   0.94435   1.08241   0.98888
   1.13452   0.85543   0.89957   0.94407   1.19646   0.99634   0.92668   0.97584
   1.21169   0.86174   0.96719   0.99091   1.22057   0.93283   0.96523   0.94202
   1.13838   0.92580   0.94258   0.89018   1.21268   1.06571   0.79864   0.94765
   1.18629   1.01981   0.98756   1.02025   1.17916   0.95452   0.96118   0.93925
   1.16960   1.03223   0.96325   0.98380   1.21366   0.95432   0.92777   0.98127
   1.52047   0.83149   1.06503   0.86374   1.13447   0.88363   0.87140   0.92145
   1.20921   1.06000   0.97510   0.99672   1.15334   0.92783   0.98418   0.94699
   1.21506   0.96331   0.92616   0.91905   1.20073   0.93846   1.02485   0.99626
   1.21007   0.95762   0.92672   0.92779   1.18677   0.91812   0.96057   0.95863
   1.12464   0.92257   0.88726   0.98144   1.15194   0.88214   0.97398   1.02277
   1.16613   0.95396   0.95943   0.99520   1.14934   0.98250   0.87721   1.00213
   1.19174   0.99485   0.94003   1.00376   1.20814   0.96956   0.88933   0.94590
   1.20989   0.94575   0.94961   0.93061   1.16282   0.89691   0.95729   0.95740
   1.28440   0.76018   0.67197   1.10304   1.20895   0.91454   1.12076   0.92986
   1.13344   0.91055   0.89402   0.90635   1.17404   0.99683   0.95332   0.99174
   1.20837   0.94991   0.91624   0.93007   1.21547   0.91104   0.97260   0.93977
   1.12826   0.93004   0.93269   0.94800   1.20073   0.98763   0.97398   0.95437
   1.24371   0.99376   0.94421   1.07238   1.23393   0.79941   0.85342   0.90918
   1.22896   0.99718   1.07203   0.94806   1.18794   1.01922   0.96190   0.86381
   1.17673   1.06862   0.94126   0.88383   1.13663   0.85278   0.89820   0.85544
   1.17512   0.87427   0.94970   0.92179   1.15943   0.93190   0.95097   1.06333
   1.19191   0.93059   0.97104   0.90824   1.20991   0.96556   1.00366   0.91232
   1.25488   0.91794   0.99008   1.01886   1.22220   0.92487   0.91481   0.97074
   1.13296   0.87269   0.89988   0.89503   1.19454   0.97031   0.92133   0.96176
   1.15698   0.99975   0.88866   1.00180   1.22291   0.98207   0.89655   1.00851
   1.21905   0.90001   1.02769   0.97751   1.14967   0.93276   0.94804   0.97802
   1.19729   0.89494   0.85382   0.94314   1.22300   0.98658   0.92107   0.93973
   1.10218   0.99096   0.87816   0.92946   1.20737   0.96333   0.94052   0.96173
   1.21863   0.93501   1.01660   1.01100   1.10954   0.87009   0.87894   0.86714
   1.23759   1.04970   0.96635   0.97209   1.16740   0.90969   0.97121   0.95739
   1.19011   0.93949   0.96759   0.94106   1.16806   0.94570   0.97431   0.92714
   1.17897   0.93653   0.89873   0.93304   1.18514   0.94969   0.98647   1.02546
   1.17693   0.94534   0.96485   0.95439   1.17046   0.93565   0.96294   1.04675
   1.17595   0.91017   0.92235   0.95236   1.20890   0.93168   0.95947   0.94235
   1.14233   0.89895   0.95045   0.94572   1.15891   0.92722   1.01085   0.96111
   1.49581   1.23141   1.03180   1.13220   1.61825   1.08823   1.00807   1.36605
   1.57652   1.27422   0.90501   1.19130   1.63650   1.09930   1.19478   1.17324
   1.60839   1.10073   1.31338   1.05813   1.61781   1.06196   1.06543   1.36370
   1.60901   1.38391   0.98877   1.09409   1.60342   1.06357   1.27270   1.12783
   1.62936   1.41344   0.94742   1.13608   1.63257   1.17132   1.04358   1.36077
   1.59565   0.95870   1.23631   1.17742   1.59125   1.16134   1.20638   1.07056
   1.59644   1.31634   1.08731   1.04019   1.60907   1.01350   1.37703   1.04834
   1.58976   1.15143   1.13629   1.04314   1.63168   1.04043   1.08029   1.30842
   1.63278   1.30138   1.12690   1.07985   1.61076   1.05759   1.33159   1.08130
   1.61868   1.03223   1.12105   1.19784   1.59959   1.08760   1.26587   1.07251
   0.81989   0.85039   0.91007   0.88911   0.69347   0.91414   0.89416   0.90210
   0.87889   0.88466   0.87108   0.84730   0.89189   0.86496   0.88800   0.76597
   0.84781   0.86132   0.87317   0.87443   0.89020   0.86343   0.87244   0.88016
   0.86252   0.85862   0.88290   0.86582   0.85560   0.87172   0.89816   0.87744
   0.85540   0.83221   0.86856   0.86075   0.84649   0.88764   0.89043   0.89987
   0.86695   0.87162   0.86313   0.85180   0.86497   0.85322   0.85536   0.85671
   0.85004   0.87367   0.84490   0.86012   0.87695   0.83219   0.85838   0.84451
   0.88562   0.87513   0.89031   0.86740

          BONDING CONTRIBUTION OF EACH M.O.

  1.6867  1.7227  1.7044  1.7094  1.7006  1.7021  1.7172  1.7194  1.7186  1.7196
  1.7218  1.7156  1.7040  1.7016  1.7084  1.7111  1.7104  1.7168  1.7141  1.7088
  1.6301  1.7187  1.7371  1.7205  1.7377  1.7052  1.6891  1.7348  1.7463  1.7143
  1.7355  1.7510  1.7675  1.7472  1.7582  1.7532  1.7518  1.7541  1.7547  1.7656
  1.7437  1.7646  1.7659  1.7610  1.7593  1.7625  1.7687  1.7273  1.7522  1.7619
  1.7695  1.7577  1.7305  1.7289  1.7398  1.6912  1.7188  1.7418  1.7259  1.7084
  1.7464  1.7227  1.6933  1.7292  1.7617  1.7185  1.7379  1.7320  1.7447  1.7272
  1.6974  1.6608  1.6518  1.6720  1.7443  1.6886  1.6723  1.7419  1.7483  1.7556
  1.6840  1.7621  1.7421  1.7497  1.7601  1.6935  1.8098  1.7980  1.8061  1.8151
  1.8067  1.8264  1.8649  1.8746  1.8913  1.8806  1.8977  1.9005  1.8949  1.9195
  1.7860  1.9314  1.9114  1.8934  1.9269  1.9166  1.8809  1.9269  1.9647  1.9190
  1.9208  1.9316  1.9508  1.9073  1.9308  1.9736  1.9094  1.8841  1.8200  1.8644
  1.9284  1.9465  1.9245  1.9439  1.8830  1.8918  1.8570  1.9169  1.8811  1.9152
  1.9497  1.8634  1.8539  1.9127  1.9565  1.9392  1.9114  1.9229  1.9531  2.0382
  2.0037  1.8794  1.9108  2.0426  1.9854  2.1008  1.7176  1.9694  1.9016  2.0080
  1.9772  2.0038  2.0270  1.9315  2.0001  1.9790  2.0133  1.9953  1.9834  1.9910
  2.0200  2.0115  2.0527  2.0005  2.0170  2.0028  2.0435  2.0536  2.0606  2.0966
  2.0791  2.0760  2.0828  2.0954  2.1036  2.0678  2.0415  2.0658  2.0614  2.0544
  2.0288  2.1412  2.1259  2.0787  2.0771  2.0411  2.0780  2.0911  2.0822  2.0803
  2.0762  2.0015  2.0518  2.0050  2.0418  2.1045  2.0762  2.0334  2.0442  2.0476
  2.0321  2.0418  2.0266  2.0420  2.0669  2.0256  1.9776  2.0254  2.0660  2.1278
  2.0627  2.0503  2.0734  2.0379  2.0624  2.0662  2.0369  2.0613  2.0393  2.0253
  2.0192  2.0447  2.0310  2.0327  1.9946  2.0292  2.0348  2.0523  2.0410  2.0534
  2.0042  2.0815  2.0640  2.0435  2.0437  2.0215  2.0616  2.0556  2.0762  2.0406
  2.1175  2.0444  2.0159  2.0306  2.0433  2.0272  2.0243  1.9962  2.0028  2.0044
  2.0025  2.0686  2.0405  2.0671  2.0285  1.9932  2.1199  2.0401  2.0292  2.0451
  2.0327  2.0611  2.0743  2.0660  2.0190  2.0537  2.0152  1.9532  2.0730  2.0220
  1.9881  1.9778  2.0562  2.0091  2.0155  1.9850  1.9861  2.0172  2.0251  2.0452
  2.0469  2.0159  2.0269  2.0154  2.0472  2.0217  2.0417  2.0786  2.0196  2.0213
  1.9750  2.0292  2.0254  2.0607  1.8196  1.9776  1.4409  1.9701  2.0026  1.9616
  1.3327  1.9879  1.9733  1.6643  1.9896  1.9466  1.7558  2.0747  1.9026  1.9616
  1.9529  1.8852  1.9649  1.9161  1.9829  1.9393  1.9478  1.9148  1.7086  1.9091
  1.6690  1.9356  1.6187  1.9089  1.6390  1.5728  1.7969  1.9475  1.7467  1.7558
  1.7844  1.3661  1.8388  2.0028  1.7841  1.7299  1.9662  1.3639  1.1984  1.8764
  1.8536  1.9539  1.9209  1.9488  1.9591  1.9846  2.0040  1.6822  1.3495  1.5714
  1.8638  1.7554  1.6810  1.8990  1.7836  1.7918  1.3486  1.2922  1.4313  1.8944
  0.8858  1.7861  1.8952  1.4072  1.9486  0.8982  1.3017  1.0643  1.6296  1.6702
  1.9343  1.2858  1.8688  1.0602  2.0135  0.8415  1.9457  1.9913  1.9599  2.0014
  0.7800  1.9941  2.1097  1.9174  1.8886  1.9332  1.6671  1.4996  1.9333  1.7588
  1.9783  1.9316  1.9576  1.9982  1.8921  1.9706  0.7983  1.1830  0.9505  1.7785
  2.0287  1.6998  1.3238  0.9277 -1.3137 -2.2407 -1.7469 -1.6416 -2.0140 -1.9648
 -2.0633 -2.0406 -2.0875 -2.0998 -2.1083 -1.9091 -1.9966 -2.0031 -1.9920 -2.1288
 -2.0054 -1.9439 -2.1397 -1.9710 -1.9719 -2.1383 -2.1618 -2.1020 -2.0258 -2.0054
 -2.1674 -2.0052 -2.0151 -1.9839 -1.8981 -1.8682 -2.0034 -1.9828 -1.8869 -1.9982
 -2.0033 -2.0135 -1.8951 -1.9658 -1.9693 -1.9889 -2.0242 -1.9874 -1.9955 -2.0018
 -1.9657 -2.0049 -1.9782 -1.9841 -1.9916 -1.9463 -1.9870 -2.0077 -2.0184 -2.0071
 -1.9816 -2.0437 -2.0226 -2.0326 -2.0147 -1.9895 -1.9919 -2.0091 -2.0780 -2.0381
 -2.0599 -2.0790 -2.0243 -2.0071 -1.9775 -1.9192 -2.0273 -2.1872 -2.0090 -2.0544
 -2.0596 -2.0424 -2.0571 -2.0902 -2.0797 -2.0121 -2.0406 -1.6534 -2.1204 -2.0625
 -2.1241 -2.1067 -2.0621 -2.0459 -2.0247 -2.0332 -2.0520 -2.0249 -2.1152 -2.0484
 -2.0658 -2.0643 -2.0652 -2.1616 -2.0678 -2.1076 -2.0576 -2.0489 -2.0079 -2.0099
 -2.1190 -2.0127 -2.1325 -1.9361 -2.0056 -2.0179 -2.0239 -2.0708 -2.0667 -2.0959
 -2.0882 -2.0819 -2.0831 -2.1220 -2.0278 -2.0408 -2.0382 -2.0783 -2.0717 -2.1195
 -2.0242 -2.0359 -2.0441 -2.0494 -2.0087 -2.0491 -2.0506 -2.0107 -2.0718 -2.0257
 -1.9875 -2.0269 -2.0248 -2.0106 -2.0522 -2.0190 -2.0250 -2.0465 -2.0837 -2.0528
 -2.0321 -2.0308 -1.9549 -2.0553 -2.0590 -2.0243 -2.0033 -2.0142 -1.9894 -2.0134
 -2.0361 -2.0280 -2.0046 -2.0229 -2.0455 -2.0215 -2.0578 -2.0042 -2.0151 -2.0493
 -2.0103 -1.9994 -2.0056 -2.0171 -1.9840 -1.9841 -2.0564 -1.9908 -2.0545 -2.0102
 -2.0507 -2.0197 -2.0002 -2.0238 -2.0024 -1.9663 -2.0566 -2.0110 -2.0119 -1.9634
 -1.9875 -2.0293 -2.0129 -1.8346 -1.9536 -2.0362 -1.9853 -2.0036 -2.0223 -1.9563
 -1.9873 -2.0067 -2.0035 -1.9926 -1.9586 -1.9729 -1.9460 -1.9110 -1.9451 -1.9373
 -1.9552 -2.0127 -1.9746 -1.9673 -2.0146 -1.9423 -1.9916 -1.9870 -1.9454 -1.9467
 -1.9361 -1.8964 -1.9263 -1.9482 -1.9268 -1.9275 -1.9236 -1.9373 -1.9752 -1.9733
 -1.9442 -1.9389 -1.9957 -1.9146 -1.9254 -1.9335 -1.9177 -1.9175 -1.9133 -1.9213
 -1.9181 -1.9370 -1.9273 -1.9346 -1.9293 -1.9199 -1.9199 -1.9197 -1.9202 -1.9237
 -1.9084 -1.9047 -1.9133 -1.8779 -2.0112 -1.9279 -1.9491 -1.9024 -1.9408 -1.8811
 -1.8859 -1.8965 -1.9203 -1.9017 -1.9128 -1.8947 -1.8857 -1.8752 -1.8927 -1.8995
 -1.8953 -1.9059 -1.9276 -1.9542 -1.8803 -1.8879 -1.8921 -1.8983 -1.9089 -1.9199
 -1.8919 -1.8893 -1.8537 -1.8862 -1.9339 -1.9610 -1.9173 -1.9273 -1.8760 -1.8872
 -1.9031 -1.9012 -1.8919 -1.8379 -1.8788 -1.9580 -1.8923 -1.9845 -1.8996 -1.9023
 -1.9687 -1.9050 -1.8947 -1.9051 -1.8945 -1.8994 -1.9100 -1.9115 -1.9200 -1.8789
 -1.8763 -1.9163 -1.9089 -1.8789 -1.9457 -1.8900 -1.8890 -1.8837 -1.8958 -1.8542
 -1.8571 -1.8859 -1.8946 -1.8798 -1.8869 -1.9000 -1.8775 -1.9137 -1.9140 -1.8705
 -1.9990 -1.8901 -1.9117 -1.8919 -1.8597 -1.8518 -1.8562 -1.8514 -1.8655 -1.8692
 -1.9730 -1.8713 -1.8424 -1.8389 -1.8764 -1.8894 -1.8393 -1.8648 -1.9318 -1.8718
 -1.8241 -1.8489 -1.8500 -1.8363 -1.8135 -1.9289 -1.8591 -1.8612 -1.8892 -1.8449
 -1.8435 -1.9033 -1.8448 -1.9272 -1.8180 -1.9038 -1.8935 -1.8169 -1.8738 -1.8796
 -1.8297 -1.9342 -1.8442 -1.8744 -1.8179 -1.8043 -1.8319 -1.8306 -1.9537 -1.9022
 -1.8758 -1.8736 -1.8171 -1.9072 -1.8747 -1.8974 -1.8824 -1.8198


                    BOND ORDERS AND VALENCIES


                  C  1       C  2       C  3       C  4       C  5       C  6
 ------------------------------------------------------------------------------
     C    1   3.919525
     C    2   1.413635   3.900132
     C    3   0.026224   2.132592   3.879776
     C    4   1.281322   0.033895   0.112569   3.811530
     C    5   0.153172   0.031289   1.372813   0.016187   3.923630
     C    6   0.000631   0.006449   0.010114   0.006553   1.045874   3.946294
     C    7   0.025043   0.001194   0.038298   0.000860   0.010489   1.837858
     C    8   0.000001   0.000001   0.000002   0.000014   0.000022   0.000172
     C    9   0.000002   0.000012   0.000086   0.000020   0.000203   0.005428
     C   10   0.000017   0.000023   0.000035   0.000072   0.000501   0.003847
     C   11   0.000003   0.000008   0.000038   0.000040   0.000090   0.002437
     C   12   0.000005   0.000014   0.000087   0.000040   0.000171   0.007160
     C   13   0.000129   0.000615   0.005562   0.000323   0.010957   0.958184
     C   14   0.000106   0.000088   0.000396   0.000086   0.008462   0.008894
     C   15   0.000001   0.000001   0.000001   0.000002   0.000001   0.000010
     C   16   0.000002   0.000003   0.000003   0.000013   0.000003   0.000009
     C   17   0.000001   0.000001   0.000002   0.000006   0.000003   0.000020
     C   18   0.000011   0.000001   0.000013   0.000001   0.000004   0.000162
     C   19   0.000001   0.000000   0.000001   0.000001   0.000006   0.000033
     C   20   0.000016   0.000002   0.000021   0.000002   0.000026   0.000255
     C   21   0.000014   0.000027   0.000023   0.000122   0.000019   0.000000
     C   22   0.000052   0.000096   0.000081   0.000444   0.000068   0.000000
     C   23   0.000519   0.000028   0.000717   0.000015   0.000760   0.012118
     C   24   0.000021   0.000003   0.000037   0.000006   0.000087   0.000780
     C   25   0.000011   0.000027   0.000029   0.000001   0.000019   0.000001
     C   26   0.000000   0.000001   0.000001   0.000001   0.000001   0.000000
     C   27   0.000000   0.000000   0.000000   0.000000   0.000000   0.000000
     C   28   0.000000   0.000001   0.000001   0.000001   0.000000   0.000000
     C   29   0.000000   0.000000   0.000000   0.000000   0.000000   0.000000
     C   30   0.000000   0.000001   0.000001   0.000002   0.000001   0.000000
     C   31   0.000002   0.000003   0.000002   0.000012   0.000002   0.000001
     C   32   0.000000   0.000000   0.000000   0.000000   0.000000   0.000000
     C   33   0.000000   0.000000   0.000000   0.000000   0.000000   0.000000
     C   34   0.000000   0.000000   0.000000   0.000000   0.000000   0.000000
     C   35   0.000000   0.000000   0.000000   0.000000   0.000000   0.000000
     C   36   0.000000   0.000000   0.000000   0.000000   0.000000   0.000000
     C   37   0.000000   0.000000   0.000000   0.000000   0.000000   0.000000
     C   38   0.000000   0.000003   0.000001   0.000000   0.000001   0.000000
     C   39   0.001165   0.036413   0.003456   0.001459   0.004392   0.000043
     C   40   0.000117   0.000736   0.001162   0.000034   0.000139   0.000003
     C   41   0.000032   0.000526   0.000051   0.000018   0.000069   0.000001
     C   42   0.000071   0.001365   0.000309   0.000061   0.000135   0.000007
1


                  C  1       C  2       C  3       C  4       C  5       C  6
 ------------------------------------------------------------------------------
     C   43   0.000002   0.000033   0.000023   0.000003   0.000004   0.000001
     C   44   0.000002   0.000028   0.000004   0.000001   0.000004   0.000000
     C   45   0.000000   0.000002   0.000001   0.000001   0.000000   0.000000
     C   46   0.000021   0.000020   0.000001   0.000014   0.000010   0.000000
     C   47   0.000019   0.000009   0.000000   0.000007   0.000004   0.000000
     C   48   0.000009   0.000000   0.000000   0.000001   0.000000   0.000000
     C   49   0.000857   0.000539   0.000008   0.000578   0.000186   0.000000
     C   50   0.000073   0.000007   0.000002   0.000008   0.000002   0.000000
     C   51   0.000001   0.000001   0.000000   0.000000   0.000000   0.000000
     C   52   0.000004   0.000002   0.000000   0.000001   0.000001   0.000000
     C   53   0.000000   0.000000   0.000000   0.000000   0.000000   0.000000
     C   54   0.000000   0.000000   0.000000   0.000000   0.000000   0.000000
     C   55   0.000000   0.000000   0.000000   0.000000   0.000000   0.000000
     C   56   0.000000   0.000000   0.000000   0.000000   0.000000   0.000000
     C   57   0.000000   0.000000   0.000000   0.000000   0.000000   0.000000
     C   58   0.000000   0.000000   0.000000   0.000000   0.000000   0.000000
     C   59   0.000000   0.000000   0.000000   0.000000   0.000000   0.000000
     C   60   0.000000   0.000000   0.000000   0.000000   0.000000   0.000000
     C   61   0.000000   0.000000   0.000000   0.000000   0.000000   0.000000
     C   62   0.000000   0.000000   0.000000   0.000000   0.000000   0.000000
     C   63   0.000000   0.000000   0.000000   0.000000   0.000000   0.000000
     C   64   0.000000   0.000000   0.000000   0.000000   0.000000   0.000000
     C   65   0.000000   0.000000   0.000000   0.000000   0.000000   0.000000
     C   66   0.000000   0.000000   0.000000   0.000000   0.000000   0.000000
     C   67   0.000000   0.000000   0.000000   0.000000   0.000000   0.000000
     C   68   0.000000   0.000000   0.000000   0.000001   0.000000   0.000000
     C   69   0.000000   0.000000   0.000000   0.000001   0.000000   0.000000
     C   70   0.000000   0.000000   0.000000   0.000000   0.000000   0.000000
     C   71   0.000001   0.000002   0.000001   0.000010   0.000002   0.000000
     C   72   0.000000   0.000000   0.000000   0.000001   0.000000   0.000000
     C   73   0.000000   0.000000   0.000000   0.000002   0.000000   0.000000
     C   74   0.000001   0.000002   0.000001   0.000007   0.000001   0.000000
     C   75   0.000000   0.000000   0.000000   0.000000   0.000000   0.000000
     C   76   0.000000   0.000000   0.000000   0.000000   0.000000   0.000000
     C   77   0.000000   0.000000   0.000000   0.000000   0.000000   0.000000
     C   78   0.000000   0.000000   0.000000   0.000000   0.000000   0.000000
     C   79   0.000000   0.000000   0.000000   0.000000   0.000000   0.000000
     C   80   0.000000   0.000000   0.000000   0.000001   0.000000   0.000000
     C   81   0.000000   0.000000   0.000000   0.000000   0.000000   0.000000
     C   82   0.000004   0.000007   0.000005   0.000030   0.000005   0.000000
     C   83   0.000042   0.000083   0.000062   0.000368   0.000055   0.000000
     C   84   0.000006   0.000010   0.000009   0.000050   0.000007   0.000000
     C   85   0.000010   0.000020   0.000015   0.000087   0.000013   0.000000
     C   86   0.000013   0.000026   0.000020   0.000114   0.000017   0.000000
     C   87   0.000000   0.000000   0.000000   0.000001   0.000000   0.000000
     C   88   0.000258   0.000474   0.000392   0.002240   0.000331   0.000001
     C   89   0.002734   0.005026   0.004152   0.023870   0.003508   0.000014
1


                  C  1       C  2       C  3       C  4       C  5       C  6
 ------------------------------------------------------------------------------
     C   90   0.000001   0.000002   0.000001   0.000008   0.000001   0.000000
     C   91   0.000000   0.000000   0.000000   0.000001   0.000000   0.000000
     C   92   0.000004   0.000009   0.000007   0.000037   0.000006   0.000000
     C   93   0.000012   0.000021   0.000019   0.000100   0.000015   0.000000
     C   94   0.000002   0.000004   0.000003   0.000015   0.000002   0.000000
     C   95   0.000001   0.000002   0.000001   0.000007   0.000001   0.000000
     C   96   0.000001   0.000002   0.000001   0.000004   0.000001   0.000000
     C   97   0.000032   0.000061   0.000052   0.000280   0.000042   0.000000
     C   98   0.000234   0.000407   0.000364   0.002017   0.000300   0.000001
     C   99   0.000000   0.000001   0.000001   0.000004   0.000001   0.000000
     C  100   0.000005   0.000010   0.000008   0.000042   0.000007   0.000000
     C  101   0.000012   0.000025   0.000020   0.000104   0.000016   0.000000
     C  102   0.000008   0.000016   0.000013   0.000066   0.000010   0.000000
     C  103   0.000077   0.000161   0.000127   0.000663   0.000104   0.000001
     C  104   0.000014   0.000026   0.000023   0.000123   0.000019   0.000000
     C  105   0.000001   0.000002   0.000001   0.000008   0.000001   0.000000
     C  106   0.000000   0.000000   0.000000   0.000000   0.000000   0.000000
     C  107   0.000000   0.000000   0.000000   0.000001   0.000000   0.000000
     C  108   0.000000   0.000001   0.000000   0.000001   0.000000   0.000000
     C  109   0.000000   0.000001   0.000000   0.000001   0.000000   0.000000
     C  110   0.000000   0.000001   0.000001   0.000004   0.000001   0.000000
     C  111   0.000000   0.000000   0.000000   0.000001   0.000000   0.000000
     C  112   0.000003   0.000005   0.000004   0.000022   0.000004   0.000000
     C  113   0.000000   0.000000   0.000000   0.000000   0.000000   0.000000
     C  114   0.000001   0.000001   0.000001   0.000007   0.000001   0.000000
     C  115   0.000000   0.000000   0.000000   0.000000   0.000000   0.000000
     C  116   0.000000   0.000000   0.000000   0.000000   0.000000   0.000000
     C  117   0.000000   0.000000   0.000000   0.000000   0.000000   0.000000
     C  118   0.000000   0.000000   0.000000   0.000001   0.000000   0.000000
     C  119   0.000017   0.000032   0.000031   0.000148   0.000023   0.000000
     C  120   0.000000   0.000000   0.000000   0.000000   0.000000   0.000000
     C  121   0.000000   0.000000   0.000000   0.000000   0.000000   0.000000
     C  122   0.000000   0.000000   0.000000   0.000001   0.000000   0.000000
     C  123   0.000000   0.000000   0.000000   0.000000   0.000000   0.000000
     C  124   0.000000   0.000000   0.000000   0.000000   0.000000   0.000000
     C  125   0.000001   0.000003   0.000003   0.000012   0.000002   0.000000
     C  126   0.000000   0.000000   0.000000   0.000002   0.000000   0.000000
     C  127   0.000000   0.000000   0.000000   0.000000   0.000000   0.000000
     C  128   0.000000   0.000000   0.000000   0.000000   0.000000   0.000000
     C  129   0.000000   0.000000   0.000000   0.000000   0.000000   0.000000
     C  130   0.000000   0.000000   0.000000   0.000000   0.000000   0.000000
     C  131   0.000000   0.000000   0.000000   0.000000   0.000000   0.000000
     C  132   0.000000   0.000000   0.000000   0.000000   0.000000   0.000000
     C  133   0.000000   0.000001   0.000001   0.000003   0.000000   0.000000
     C  134   0.000000   0.000000   0.000000   0.000000   0.000000   0.000000
     C  135   0.038658   0.056463   0.043179   0.259156   0.036693   0.000155
     C  136   0.000532   0.000380   0.000159   0.001425   0.000195   0.000003
1


                  C  1       C  2       C  3       C  4       C  5       C  6
 ------------------------------------------------------------------------------
     C  137   0.011706   0.021365   0.017200   0.100511   0.014585   0.000060
     C  138   0.000734   0.000684   0.000779   0.003599   0.000535   0.000001
     C  139   0.000059   0.000067   0.000028   0.000244   0.000035   0.000001
     C  140   0.002298   0.004215   0.003447   0.019731   0.002913   0.000012
     C  141   0.000220   0.000403   0.000335   0.001886   0.000283   0.000001
     C  142   0.000000   0.000000   0.000000   0.000000   0.000000   0.000000
     C  143   0.000000   0.000000   0.000000   0.000000   0.000000   0.000000
     C  144   0.000000   0.000000   0.000000   0.000000   0.000001   0.000004
     C  145   0.000000   0.000000   0.000000   0.000000   0.000000   0.000000
     C  146   0.000000   0.000000   0.000000   0.000000   0.000000   0.000001
     C  147   0.000000   0.000000   0.000001   0.000000   0.000002   0.000009
     C  148   0.000000   0.000000   0.000000   0.000000   0.000001   0.000009
     C  149   0.000001   0.000000   0.000001   0.000000   0.000001   0.000011
     C  150   0.000002   0.000000   0.000002   0.000000   0.000002   0.000027
     C  151   0.000000   0.000000   0.000001   0.000000   0.000000   0.000010
     C  152   0.000000   0.000000   0.000000   0.000000   0.000000   0.000002
     C  153   0.000000   0.000000   0.000000   0.000000   0.000000   0.000001
     C  154   0.000005   0.000001   0.000008   0.000001   0.000017   0.000157
     C  155   0.000013   0.000001   0.000018   0.000002   0.000043   0.000297
     C  156   0.000000   0.000000   0.000000   0.000000   0.000000   0.000000
     C  157   0.000000   0.000000   0.000000   0.000000   0.000000   0.000000
     C  158   0.000000   0.000000   0.000000   0.000000   0.000000   0.000000
     C  159   0.000000   0.000000   0.000000   0.000000   0.000000   0.000000
     C  160   0.000000   0.000000   0.000000   0.000000   0.000000   0.000000
     C  161   0.000000   0.000000   0.000000   0.000000   0.000000   0.000000
     C  162   0.000000   0.000000   0.000000   0.000000   0.000000   0.000000
     N  163   0.021155   0.122581   0.016992   1.843753   1.192689   0.013165
     N  164   0.000002   0.000002   0.000004   0.000017   0.000013   0.000445
     N  165   0.000000   0.000000   0.000001   0.000000   0.000000   0.000000
     N  166   0.000000   0.000000   0.000000   0.000000   0.000000   0.000000
     N  167   0.000036   0.000836   0.000045   0.000028   0.000085   0.000002
     N  168   0.000497   0.000011   0.000013   0.000025   0.000004   0.000000
     N  169   0.000000   0.000000   0.000000   0.000000   0.000000   0.000000
     N  170   0.000000   0.000000   0.000000   0.000000   0.000000   0.000000
     N  171   0.000000   0.000000   0.000000   0.000002   0.000000   0.000000
     N  172   0.000000   0.000000   0.000000   0.000000   0.000000   0.000000
     N  173   0.000002   0.000004   0.000002   0.000011   0.000002   0.000000
     N  174   0.000018   0.000037   0.000030   0.000156   0.000024   0.000000
     N  175   0.000000   0.000000   0.000000   0.000000   0.000000   0.000000
     N  176   0.000000   0.000000   0.000000   0.000000   0.000000   0.000000
     N  177   0.000000   0.000000   0.000000   0.000000   0.000000   0.000000
     N  178   0.000000   0.000000   0.000000   0.000000   0.000000   0.000000
     N  179   0.010198   0.018683   0.015012   0.087750   0.012749   0.000053
     N  180   0.000000   0.000000   0.000000   0.000000   0.000000   0.000000
     N  181   0.000000   0.000000   0.000000   0.000000   0.000000   0.000002
     N  182   0.000000   0.000000   0.000000   0.000000   0.000000   0.000000
     H  183   0.000254   0.000312   0.063194   0.000342   0.000169   0.000052
1


                  C  1       C  2       C  3       C  4       C  5       C  6
 ------------------------------------------------------------------------------
     H  184   0.923945   0.005791   0.007694   0.006603   0.000137   0.000232
     H  185   0.000003   0.000000   0.000003   0.000002   0.000047   0.000845
     H  186   0.000000   0.000000   0.000000   0.000000   0.000001   0.000005
     H  187   0.000000   0.000000   0.000000   0.000000   0.000000   0.000002
     H  188   0.000004   0.000017   0.000026   0.000026   0.000277   0.003593
     H  189   0.000580   0.000031   0.000777   0.000007   0.000631   0.011780
     H  190   0.000000   0.000000   0.000000   0.000000   0.000002   0.000003
     H  191   0.000000   0.000000   0.000000   0.000000   0.000000   0.000001
     H  192   0.000001   0.000002   0.000002   0.000011   0.000002   0.000000
     H  193   0.000000   0.000000   0.000000   0.000000   0.000002   0.000006
     H  194   0.000003   0.000032   0.000056   0.000003   0.000016   0.000000
     H  195   0.000000   0.000000   0.000000   0.000002   0.000000   0.000000
     H  196   0.000000   0.000000   0.000000   0.000000   0.000000   0.000000
     H  197   0.000000   0.000000   0.000000   0.000000   0.000000   0.000000
     H  198   0.000000   0.000000   0.000000   0.000000   0.000000   0.000000
     H  199   0.000000   0.000000   0.000000   0.000000   0.000000   0.000000
     H  200   0.000000   0.000000   0.000000   0.000001   0.000001   0.000000
     H  201   0.000001   0.000048   0.000002   0.000001   0.000004   0.000000
     H  202   0.000014   0.001694   0.000240   0.000014   0.000035   0.000001
     H  203   0.000004   0.000121   0.000004   0.000004   0.000014   0.000000
     H  204   0.000000   0.000000   0.000000   0.000000   0.000000   0.000000
     H  205   0.001671   0.000130   0.000002   0.000816   0.000009   0.000001
     H  206   0.000000   0.000000   0.000000   0.000000   0.000000   0.000000
     H  207   0.000001   0.000000   0.000000   0.000000   0.000000   0.000000
     H  208   0.000000   0.000000   0.000000   0.000000   0.000000   0.000000
     H  209   0.000000   0.000000   0.000000   0.000000   0.000000   0.000000
     H  210   0.000000   0.000000   0.000000   0.000000   0.000000   0.000000
     H  211   0.000000   0.000000   0.000000   0.000000   0.000000   0.000000
     H  212   0.000006   0.000048   0.000385   0.000020   0.000716   0.008275
     H  213   0.000000   0.000000   0.000000   0.000000   0.000000   0.000000
     H  214   0.000000   0.000000   0.000000   0.000000   0.000000   0.000000
     H  215   0.000000   0.000000   0.000000   0.000000   0.000000   0.000000
     H  216   0.000001   0.000002   0.000002   0.000012   0.000002   0.000000
     H  217   0.000000   0.000000   0.000000   0.000000   0.000000   0.000000
     H  218   0.000000   0.000001   0.000000   0.000000   0.000000   0.000000
     H  219   0.000000   0.000000   0.000000   0.000000   0.000000   0.000000
     H  220   0.000001   0.000001   0.000001   0.000005   0.000001   0.000000
     H  221   0.000001   0.000001   0.000001   0.000005   0.000001   0.000000
     H  222   0.000000   0.000000   0.000000   0.000001   0.000000   0.000000
     H  223   0.000000   0.000000   0.000000   0.000000   0.000000   0.000000
     H  224   0.000000   0.000001   0.000001   0.000003   0.000000   0.000000
     H  225   0.000000   0.000000   0.000000   0.000000   0.000000   0.000000
     H  226   0.000000   0.000000   0.000000   0.000000   0.000000   0.000000
     H  227   0.000000   0.000000   0.000000   0.000000   0.000000   0.000000
     H  228   0.000000   0.000000   0.000000   0.000000   0.000000   0.000000
     H  229   0.000000   0.000000   0.000000   0.000000   0.000000   0.000000
     H  230   0.000000   0.000000   0.000000   0.000000   0.000000   0.000000
1


                  C  1       C  2       C  3       C  4       C  5       C  6
 ------------------------------------------------------------------------------
     H  231   0.000000   0.000000   0.000000   0.000000   0.000000   0.000000
     H  232   0.000000   0.000000   0.000000   0.000000   0.000000   0.000000
     H  233   0.000037   0.000007   0.000002   0.000010   0.000001   0.000000
     H  234   0.000037   0.000002   0.000000   0.000003   0.000000   0.000000
     H  235   0.000009   0.000016   0.000013   0.000073   0.000011   0.000000
     H  236   0.000000   0.000000   0.000000   0.000000   0.000000   0.000000
     H  237   0.000000   0.000000   0.000000   0.000000   0.000000   0.000000
     H  238   0.000000   0.000000   0.000000   0.000000   0.000000   0.000000
     H  239   0.000000   0.000000   0.000000   0.000000   0.000000   0.000000
     H  240   0.000000   0.000000   0.000000   0.000000   0.000000   0.000000
     H  241   0.000000   0.000000   0.000000   0.000000   0.000000   0.000000
     H  242   0.000000   0.000000   0.000000   0.000000   0.000000   0.000000
1


                  C  7       C  8       C  9       C 10       C 11       C 12
 ------------------------------------------------------------------------------
     C    7   3.936574
     C    8   0.000043   3.953007
     C    9   0.000845   1.468903   3.959331
     C   10   0.010663   0.008327   1.367975   3.948707
     C   11   0.000176   1.357932   0.010872   0.118259   3.702967
     C   12   0.000567   0.115641   0.006497   1.392162   0.009802   3.944825
     C   13   0.007091   0.004688   0.007145   0.994459   0.000462   0.008244
     C   14   0.983474   0.000359   0.008088   0.004514   0.003271   0.008406
     C   15   0.000014   0.000000   0.000001   0.000001   0.000000   0.000000
     C   16   0.000071   0.000000   0.000001   0.000002   0.000000   0.000000
     C   17   0.000025   0.000000   0.000002   0.000004   0.000000   0.000001
     C   18   0.000130   0.000001   0.000006   0.000010   0.000000   0.000002
     C   19   0.000189   0.000000   0.000006   0.000006   0.000001   0.000005
     C   20   0.001286   0.000004   0.000023   0.000020   0.000005   0.000015
     C   21   0.000004   0.000000   0.000000   0.000000   0.000000   0.000000
     C   22   0.000001   0.000000   0.000000   0.000000   0.000000   0.000000
     C   23   0.004168   0.000006   0.000183   0.000626   0.000101   0.000230
     C   24   0.011229   0.000016   0.000233   0.000433   0.000160   0.000314
     C   25   0.000001   0.000000   0.000000   0.000000   0.000000   0.000000
     C   26   0.000001   0.000000   0.000000   0.000000   0.000000   0.000000
     C   27   0.000000   0.000000   0.000000   0.000000   0.000000   0.000000
     C   28   0.000000   0.000000   0.000000   0.000000   0.000000   0.000000
     C   29   0.000000   0.000000   0.000000   0.000000   0.000000   0.000000
     C   30   0.000000   0.000000   0.000000   0.000000   0.000000   0.000000
     C   31   0.000012   0.000000   0.000000   0.000000   0.000000   0.000000
     C   32   0.000000   0.000000   0.000000   0.000000   0.000000   0.000000
     C   33   0.000000   0.000000   0.000000   0.000000   0.000000   0.000000
     C   34   0.000000   0.000000   0.000000   0.000000   0.000000   0.000000
     C   35   0.000000   0.000000   0.000000   0.000000   0.000000   0.000000
     C   36   0.000000   0.000000   0.000000   0.000000   0.000000   0.000000
     C   37   0.000000   0.000000   0.000000   0.000000   0.000000   0.000000
     C   38   0.000000   0.000000   0.000000   0.000000   0.000000   0.000000
     C   39   0.001155   0.000000   0.000001   0.000003   0.000000   0.000001
     C   40   0.000065   0.000000   0.000000   0.000000   0.000000   0.000000
     C   41   0.000013   0.000000   0.000000   0.000000   0.000000   0.000000
     C   42   0.000390   0.000000   0.000000   0.000000   0.000000   0.000000
     C   43   0.000026   0.000000   0.000000   0.000000   0.000000   0.000000
     C   44   0.000000   0.000000   0.000000   0.000000   0.000000   0.000000
     C   45   0.000003   0.000000   0.000000   0.000000   0.000000   0.000000
     C   46   0.000002   0.000000   0.000000   0.000000   0.000000   0.000000
     C   47   0.000001   0.000000   0.000000   0.000000   0.000000   0.000000
     C   48   0.000000   0.000000   0.000000   0.000000   0.000000   0.000000
     C   49   0.000039   0.000000   0.000000   0.000000   0.000000   0.000000
     C   50   0.000000   0.000000   0.000000   0.000000   0.000000   0.000000
     C   51   0.000000   0.000000   0.000000   0.000000   0.000000   0.000000
     C   52   0.000000   0.000000   0.000000   0.000000   0.000000   0.000000
1


                  C  7       C  8       C  9       C 10       C 11       C 12
 ------------------------------------------------------------------------------
     C   53   0.000000   0.000000   0.000000   0.000000   0.000000   0.000000
     C   54   0.000000   0.000000   0.000000   0.000000   0.000000   0.000000
     C   55   0.000000   0.000000   0.000000   0.000000   0.000000   0.000000
     C   56   0.000000   0.000000   0.000000   0.000000   0.000000   0.000000
     C   57   0.000000   0.000000   0.000000   0.000000   0.000000   0.000000
     C   58   0.000000   0.000000   0.000000   0.000000   0.000000   0.000000
     C   59   0.000000   0.000000   0.000000   0.000000   0.000000   0.000000
     C   60   0.000000   0.000000   0.000000   0.000000   0.000000   0.000000
     C   61   0.000000   0.000000   0.000000   0.000000   0.000000   0.000000
     C   62   0.000000   0.000000   0.000000   0.000000   0.000000   0.000000
     C   63   0.000000   0.000000   0.000000   0.000000   0.000000   0.000000
     C   64   0.000000   0.000000   0.000000   0.000000   0.000000   0.000000
     C   65   0.000000   0.000000   0.000000   0.000000   0.000000   0.000000
     C   66   0.000000   0.000000   0.000000   0.000000   0.000000   0.000000
     C   67   0.000000   0.000000   0.000000   0.000000   0.000000   0.000000
     C   68   0.000000   0.000225   0.000056   0.000010   0.004536   0.000109
     C   69   0.000000   0.000063   0.000016   0.000002   0.001322   0.000032
     C   70   0.000000   0.000012   0.000002   0.000000   0.000100   0.000002
     C   71   0.000000   0.002813   0.000744   0.000086   0.077611   0.001497
     C   72   0.000000   0.000079   0.000021   0.000002   0.001779   0.000041
     C   73   0.000000   0.000015   0.000005   0.000000   0.000328   0.000009
     C   74   0.000000   0.000014   0.000004   0.000000   0.000286   0.000008
     C   75   0.000000   0.000000   0.000000   0.000000   0.000000   0.000000
     C   76   0.000000   0.000000   0.000000   0.000000   0.000001   0.000000
     C   77   0.000000   0.000000   0.000000   0.000000   0.000001   0.000000
     C   78   0.000000   0.000000   0.000000   0.000000   0.000001   0.000000
     C   79   0.000000   0.000000   0.000000   0.000000   0.000001   0.000000
     C   80   0.000000   0.000000   0.000000   0.000000   0.000006   0.000000
     C   81   0.000000   0.000000   0.000000   0.000000   0.000002   0.000000
     C   82   0.000000   0.000000   0.000000   0.000000   0.000002   0.000000
     C   83   0.000001   0.000027   0.000008   0.000001   0.000314   0.000018
     C   84   0.000000   0.000001   0.000000   0.000000   0.000009   0.000000
     C   85   0.000000   0.000010   0.000003   0.000000   0.000116   0.000006
     C   86   0.000000   0.000016   0.000004   0.000000   0.000199   0.000010
     C   87   0.000000   0.000000   0.000000   0.000000   0.000007   0.000000
     C   88   0.000003   0.000000   0.000000   0.000000   0.000006   0.000000
     C   89   0.000035   0.000001   0.000001   0.000002   0.000004   0.000003
     C   90   0.000005   0.000003   0.000001   0.000000   0.000044   0.000002
     C   91   0.000001   0.000000   0.000000   0.000000   0.000003   0.000000
     C   92   0.000000   0.000000   0.000000   0.000000   0.000001   0.000000
     C   93   0.000000   0.000001   0.000000   0.000000   0.000007   0.000000
     C   94   0.000000   0.000000   0.000000   0.000000   0.000000   0.000000
     C   95   0.000000   0.000000   0.000000   0.000000   0.000000   0.000000
     C   96   0.000000   0.000000   0.000000   0.000000   0.000000   0.000000
     C   97   0.000000   0.000000   0.000000   0.000000   0.000001   0.000000
     C   98   0.000003   0.000013   0.000004   0.000001   0.000139   0.000009
     C   99   0.000000   0.000000   0.000000   0.000000   0.000000   0.000000
1


                  C  7       C  8       C  9       C 10       C 11       C 12
 ------------------------------------------------------------------------------
     C  100   0.000000   0.000000   0.000000   0.000000   0.000003   0.000000
     C  101   0.000000   0.000001   0.000000   0.000000   0.000008   0.000000
     C  102   0.000000   0.000001   0.000000   0.000000   0.000006   0.000000
     C  103   0.000001   0.000005   0.000001   0.000000   0.000060   0.000003
     C  104   0.000000   0.000001   0.000000   0.000000   0.000009   0.000001
     C  105   0.000000   0.000000   0.000000   0.000000   0.000000   0.000000
     C  106   0.000000   0.000000   0.000000   0.000000   0.000000   0.000000
     C  107   0.000000   0.000000   0.000000   0.000000   0.000000   0.000000
     C  108   0.000000   0.000000   0.000000   0.000000   0.000000   0.000000
     C  109   0.000016   0.000000   0.000000   0.000000   0.000000   0.000000
     C  110   0.000000   0.000000   0.000000   0.000000   0.000000   0.000000
     C  111   0.000000   0.000000   0.000000   0.000000   0.000000   0.000000
     C  112   0.000000   0.000000   0.000000   0.000000   0.000002   0.000000
     C  113   0.000000   0.000000   0.000000   0.000000   0.000000   0.000000
     C  114   0.000000   0.000000   0.000000   0.000000   0.000001   0.000000
     C  115   0.000000   0.000000   0.000000   0.000000   0.000000   0.000000
     C  116   0.000000   0.000000   0.000000   0.000000   0.000000   0.000000
     C  117   0.000000   0.000000   0.000000   0.000000   0.000000   0.000000
     C  118   0.000000   0.000000   0.000000   0.000000   0.000000   0.000000
     C  119   0.000000   0.000002   0.000000   0.000000   0.000017   0.000001
     C  120   0.000000   0.000000   0.000000   0.000000   0.000000   0.000000
     C  121   0.000000   0.000000   0.000000   0.000000   0.000000   0.000000
     C  122   0.000000   0.000000   0.000000   0.000000   0.000000   0.000000
     C  123   0.000000   0.000000   0.000000   0.000000   0.000000   0.000000
     C  124   0.000000   0.000000   0.000000   0.000000   0.000000   0.000000
     C  125   0.000000   0.000000   0.000000   0.000000   0.000001   0.000000
     C  126   0.000000   0.000000   0.000000   0.000000   0.000000   0.000000
     C  127   0.000000   0.000000   0.000000   0.000000   0.000000   0.000000
     C  128   0.000000   0.000000   0.000000   0.000000   0.000000   0.000000
     C  129   0.000000   0.000000   0.000000   0.000000   0.000000   0.000000
     C  130   0.000000   0.000000   0.000000   0.000000   0.000000   0.000000
     C  131   0.000000   0.000000   0.000000   0.000000   0.000000   0.000000
     C  132   0.000000   0.000000   0.000000   0.000000   0.000000   0.000000
     C  133   0.000000   0.000000   0.000000   0.000000   0.000000   0.000000
     C  134   0.000000   0.000000   0.000000   0.000000   0.000000   0.000000
     C  135   0.000359   0.000010   0.000011   0.000023   0.000027   0.000023
     C  136   0.000002   0.000000   0.000000   0.000000   0.000000   0.000000
     C  137   0.000146   0.000004   0.000005   0.000010   0.000011   0.000010
     C  138   0.000006   0.000000   0.000000   0.000001   0.000001   0.000000
     C  139   0.000000   0.000000   0.000000   0.000000   0.000000   0.000000
     C  140   0.000030   0.000001   0.000001   0.000002   0.000003   0.000002
     C  141   0.000003   0.000000   0.000000   0.000000   0.000000   0.000000
     C  142   0.000001   0.000000   0.000000   0.000000   0.000000   0.000000
     C  143   0.000002   0.000000   0.000000   0.000000   0.000000   0.000000
     C  144   0.000016   0.000000   0.000000   0.000000   0.000000   0.000000
     C  145   0.000002   0.000000   0.000000   0.000000   0.000000   0.000000
     C  146   0.000004   0.000000   0.000000   0.000000   0.000000   0.000000
1


                  C  7       C  8       C  9       C 10       C 11       C 12
 ------------------------------------------------------------------------------
     C  147   0.000031   0.000000   0.000001   0.000002   0.000002   0.000001
     C  148   0.000106   0.000000   0.000005   0.000008   0.000004   0.000007
     C  149   0.000084   0.000000   0.000002   0.000005   0.000002   0.000003
     C  150   0.000054   0.000000   0.000005   0.000007   0.000002   0.000004
     C  151   0.000079   0.000000   0.000005   0.000006   0.000003   0.000005
     C  152   0.000002   0.000000   0.000000   0.000000   0.000000   0.000000
     C  153   0.000005   0.000000   0.000004   0.000000   0.000000   0.000002
     C  154   0.001133   0.000001   0.000033   0.000047   0.000022   0.000039
     C  155   0.001231   0.000001   0.000027   0.000037   0.000018   0.000035
     C  156   0.000000   0.000000   0.000000   0.000000   0.000000   0.000000
     C  157   0.000000   0.000000   0.000000   0.000000   0.000000   0.000000
     C  158   0.000000   0.000000   0.000000   0.000000   0.000000   0.000000
     C  159   0.000000   0.000000   0.000000   0.000000   0.000000   0.000000
     C  160   0.000000   0.000000   0.000000   0.000000   0.000000   0.000000
     C  161   0.000000   0.000000   0.000000   0.000000   0.000000   0.000000
     C  162   0.000000   0.000000   0.000000   0.000000   0.000000   0.000000
     N  163   0.029463   0.000004   0.000012   0.000087   0.000010   0.000034
     N  164   0.000168   0.018515   0.099940   0.020533   1.439432   1.427331
     N  165   0.000000   0.000000   0.000000   0.000000   0.000000   0.000000
     N  166   0.000000   0.000000   0.000000   0.000000   0.000000   0.000000
     N  167   0.000017   0.000000   0.000000   0.000000   0.000000   0.000000
     N  168   0.000000   0.000000   0.000000   0.000000   0.000000   0.000000
     N  169   0.000000   0.000000   0.000000   0.000000   0.000000   0.000000
     N  170   0.000000   0.000000   0.000000   0.000000   0.000000   0.000000
     N  171   0.000000   0.000185   0.000047   0.000002   0.003478   0.000081
     N  172   0.000000   0.000000   0.000000   0.000000   0.000000   0.000000
     N  173   0.000000   0.000000   0.000000   0.000000   0.000000   0.000000
     N  174   0.000000   0.000001   0.000000   0.000000   0.000014   0.000001
     N  175   0.000000   0.000000   0.000000   0.000000   0.000000   0.000000
     N  176   0.000000   0.000000   0.000000   0.000000   0.000000   0.000000
     N  177   0.000000   0.000000   0.000000   0.000000   0.000000   0.000000
     N  178   0.000000   0.000000   0.000000   0.000000   0.000000   0.000000
     N  179   0.000126   0.000004   0.000004   0.000009   0.000010   0.000009
     N  180   0.000000   0.000000   0.000000   0.000000   0.000000   0.000000
     N  181   0.000034   0.000000   0.000002   0.000003   0.000001   0.000002
     N  182   0.000000   0.000000   0.000000   0.000000   0.000000   0.000000
     H  183   0.000171   0.000000   0.000000   0.000000   0.000000   0.000000
     H  184   0.000005   0.000000   0.000000   0.000000   0.000000   0.000001
     H  185   0.000251   0.005287   0.964131   0.006203   0.005325   0.004325
     H  186   0.000016   0.964086   0.006096   0.005278   0.004088   0.000090
     H  187   0.000001   0.005052   0.002688   0.000052   0.651423   0.005303
     H  188   0.011188   0.000289   0.003857   0.002403   0.000041   0.001250
     H  189   0.003625   0.000017   0.000951   0.000799   0.000017   0.000024
     H  190   0.000016   0.000105   0.004085   0.010565   0.008381   0.955040
     H  191   0.000000   0.000000   0.000000   0.000000   0.000000   0.000000
     H  192   0.000000   0.000000   0.000000   0.000000   0.000000   0.000000
     H  193   0.000000   0.000000   0.000000   0.000000   0.000000   0.000000
1


                  C  7       C  8       C  9       C 10       C 11       C 12
 ------------------------------------------------------------------------------
     H  194   0.000000   0.000000   0.000000   0.000000   0.000000   0.000000
     H  195   0.000000   0.000000   0.000000   0.000000   0.000000   0.000000
     H  196   0.000000   0.000000   0.000000   0.000000   0.000000   0.000000
     H  197   0.000000   0.000000   0.000000   0.000000   0.000000   0.000000
     H  198   0.000000   0.000000   0.000000   0.000000   0.000000   0.000000
     H  199   0.000000   0.000000   0.000000   0.000000   0.000000   0.000000
     H  200   0.000000   0.000000   0.000000   0.000000   0.000000   0.000000
     H  201   0.000000   0.000000   0.000000   0.000000   0.000000   0.000000
     H  202   0.000004   0.000000   0.000000   0.000000   0.000000   0.000000
     H  203   0.000003   0.000000   0.000000   0.000000   0.000000   0.000000
     H  204   0.000000   0.000000   0.000000   0.000000   0.000000   0.000000
     H  205   0.000001   0.000000   0.000000   0.000000   0.000000   0.000000
     H  206   0.000000   0.000000   0.000000   0.000000   0.000000   0.000000
     H  207   0.000000   0.000000   0.000000   0.000000   0.000000   0.000000
     H  208   0.000000   0.000000   0.000000   0.000000   0.000000   0.000000
     H  209   0.000000   0.000000   0.000000   0.000000   0.000000   0.000000
     H  210   0.000000   0.000000   0.000000   0.000000   0.000000   0.000000
     H  211   0.000000   0.000000   0.000000   0.000000   0.000000   0.000000
     H  212   0.952680   0.000002   0.000013   0.000556   0.000001   0.000078
     H  213   0.000000   0.000003   0.000001   0.000000   0.000055   0.000001
     H  214   0.000000   0.000000   0.000000   0.000000   0.000000   0.000000
     H  215   0.000000   0.000000   0.000000   0.000000   0.000000   0.000000
     H  216   0.000000   0.000000   0.000000   0.000000   0.000000   0.000000
     H  217   0.000005   0.000000   0.000000   0.000000   0.000000   0.000000
     H  218   0.000000   0.000000   0.000000   0.000000   0.000000   0.000000
     H  219   0.000000   0.000000   0.000000   0.000000   0.000000   0.000000
     H  220   0.000000   0.000000   0.000000   0.000000   0.000000   0.000000
     H  221   0.000000   0.000000   0.000000   0.000000   0.000000   0.000000
     H  222   0.000000   0.000000   0.000000   0.000000   0.000000   0.000000
     H  223   0.000001   0.000000   0.000000   0.000000   0.000000   0.000000
     H  224   0.000000   0.000000   0.000000   0.000000   0.000000   0.000000
     H  225   0.000000   0.000000   0.000000   0.000000   0.000000   0.000000
     H  226   0.000000   0.000000   0.000000   0.000000   0.000000   0.000000
     H  227   0.000000   0.000000   0.000000   0.000000   0.000000   0.000000
     H  228   0.000000   0.000000   0.000000   0.000000   0.000000   0.000000
     H  229   0.000000   0.000000   0.000000   0.000000   0.000000   0.000000
     H  230   0.000000   0.000000   0.000000   0.000000   0.000000   0.000000
     H  231   0.000000   0.000000   0.000000   0.000000   0.000000   0.000000
     H  232   0.000000   0.000000   0.000000   0.000000   0.000000   0.000000
     H  233   0.000000   0.000000   0.000000   0.000000   0.000000   0.000000
     H  234   0.000000   0.000000   0.000000   0.000000   0.000000   0.000000
     H  235   0.000000   0.000000   0.000000   0.000000   0.000000   0.000000
     H  236   0.000000   0.000000   0.000000   0.000000   0.000000   0.000000
     H  237   0.000000   0.000000   0.000000   0.000000   0.000000   0.000000
     H  238   0.000000   0.000000   0.000000   0.000000   0.000000   0.000000
     H  239   0.000000   0.000000   0.000000   0.000000   0.000000   0.000000
     H  240   0.000000   0.000000   0.000000   0.000000   0.000000   0.000000
1


                  C  7       C  8       C  9       C 10       C 11       C 12
 ------------------------------------------------------------------------------
     H  241   0.000000   0.000000   0.000000   0.000000   0.000000   0.000000
     H  242   0.000000   0.000000   0.000000   0.000000   0.000000   0.000000
1


                  C 13       C 14       C 15       C 16       C 17       C 18
 ------------------------------------------------------------------------------
     C   13   3.942432
     C   14   0.941060   3.943109
     C   15   0.000027   0.000296   3.927428
     C   16   0.000053   0.000444   1.351477   3.948774
     C   17   0.000159   0.000166   0.027125   1.372490   3.928020
     C   18   0.000280   0.006326   1.420526   0.014165   0.097622   3.911366
     C   19   0.000501   0.003002   0.100195   0.013916   1.403509   0.989897
     C   20   0.001889   0.007050   0.024164   0.100219   0.022380   1.299860
     C   21   0.000003   0.000005   0.008078   1.022061   0.008078   0.005243
     C   22   0.000001   0.000002   0.003081   0.006924   0.004471   0.000145
     C   23   0.004378   0.968292   0.000784   0.003721   0.001050   0.025814
     C   24   0.011910   0.005566   0.000281   0.013252   0.000376   0.026384
     C   25   0.000000   0.000000   0.000052   0.000102   0.000211   0.000010
     C   26   0.000000   0.000003   0.001115   0.000278   0.001922   0.000113
     C   27   0.000000   0.000000   0.000182   0.000345   0.000139   0.000010
     C   28   0.000000   0.000001   0.000192   0.000044   0.000283   0.000024
     C   29   0.000000   0.000000   0.000107   0.000021   0.000169   0.000014
     C   30   0.000000   0.000000   0.000040   0.003651   0.000322   0.000043
     C   31   0.000008   0.000064   0.025949   0.006531   0.027598   0.000669
     C   32   0.000000   0.000000   0.000006   0.000012   0.000007   0.000000
     C   33   0.000000   0.000000   0.000017   0.000105   0.000015   0.000002
     C   34   0.000000   0.000000   0.000030   0.000046   0.000080   0.000002
     C   35   0.000000   0.000000   0.000004   0.000003   0.000006   0.000000
     C   36   0.000000   0.000000   0.000006   0.000002   0.000008   0.000000
     C   37   0.000000   0.000001   0.000423   0.000053   0.000696   0.000016
     C   38   0.000002   0.000000   0.000073   0.000160   0.009250   0.000144
     C   39   0.000095   0.000091   0.000000   0.000001   0.000009   0.000000
     C   40   0.000002   0.000004   0.000000   0.000000   0.000001   0.000000
     C   41   0.000001   0.000001   0.000000   0.000001   0.000020   0.000001
     C   42   0.000006   0.000010   0.000000   0.000000   0.000000   0.000000
     C   43   0.000000   0.000001   0.000000   0.000000   0.000006   0.000000
     C   44   0.000000   0.000000   0.000007   0.000014   0.000483   0.000014
     C   45   0.000000   0.000000   0.000007   0.000011   0.000278   0.000008
     C   46   0.000000   0.000000   0.000000   0.000000   0.000006   0.000000
     C   47   0.000000   0.000000   0.000000   0.000000   0.000000   0.000000
     C   48   0.000000   0.000000   0.000000   0.000000   0.000003   0.000000
     C   49   0.000000   0.000000   0.000000   0.000000   0.000001   0.000000
     C   50   0.000000   0.000000   0.000000   0.000000   0.000000   0.000000
     C   51   0.000000   0.000000   0.000001   0.000001   0.000041   0.000001
     C   52   0.000000   0.000000   0.000000   0.000000   0.000002   0.000000
     C   53   0.000000   0.000000   0.000000   0.000000   0.000000   0.000000
     C   54   0.000000   0.000000   0.000000   0.000000   0.000000   0.000000
     C   55   0.000000   0.000000   0.000000   0.000000   0.000000   0.000000
     C   56   0.000000   0.000000   0.000000   0.000000   0.000000   0.000000
     C   57   0.000000   0.000000   0.000000   0.000000   0.000000   0.000000
     C   58   0.000000   0.000000   0.000000   0.000000   0.000000   0.000000
1


                  C 13       C 14       C 15       C 16       C 17       C 18
 ------------------------------------------------------------------------------
     C   59   0.000000   0.000000   0.000000   0.000000   0.000008   0.000000
     C   60   0.000000   0.000000   0.000000   0.000000   0.000000   0.000000
     C   61   0.000000   0.000000   0.000000   0.000000   0.000000   0.000000
     C   62   0.000000   0.000000   0.000000   0.000000   0.000000   0.000000
     C   63   0.000000   0.000000   0.000000   0.000000   0.000000   0.000000
     C   64   0.000000   0.000000   0.000000   0.000000   0.000000   0.000000
     C   65   0.000000   0.000000   0.000000   0.000000   0.000001   0.000000
     C   66   0.000000   0.000000   0.000000   0.000000   0.000000   0.000000
     C   67   0.000000   0.000000   0.000000   0.000000   0.000000   0.000000
     C   68   0.000002   0.000001   0.000000   0.000000   0.000000   0.000000
     C   69   0.000001   0.000000   0.000000   0.000000   0.000000   0.000000
     C   70   0.000000   0.000000   0.000000   0.000000   0.000000   0.000000
     C   71   0.000027   0.000006   0.000000   0.000000   0.000000   0.000000
     C   72   0.000001   0.000000   0.000000   0.000000   0.000000   0.000000
     C   73   0.000000   0.000000   0.000000   0.000000   0.000000   0.000000
     C   74   0.000000   0.000000   0.000000   0.000000   0.000000   0.000000
     C   75   0.000000   0.000000   0.000000   0.000000   0.000000   0.000000
     C   76   0.000000   0.000000   0.000000   0.000000   0.000000   0.000000
     C   77   0.000000   0.000000   0.000001   0.000000   0.000000   0.000000
     C   78   0.000000   0.000000   0.000000   0.000000   0.000000   0.000000
     C   79   0.000000   0.000000   0.000000   0.000000   0.000000   0.000000
     C   80   0.000000   0.000000   0.000002   0.000001   0.000000   0.000002
     C   81   0.000000   0.000001   0.000008   0.000001   0.000000   0.000001
     C   82   0.000000   0.000000   0.000001   0.000002   0.000000   0.000000
     C   83   0.000001   0.000000   0.000003   0.000022   0.000002   0.000001
     C   84   0.000000   0.000000   0.000018   0.000002   0.000000   0.000001
     C   85   0.000001   0.000000   0.000000   0.000001   0.000000   0.000001
     C   86   0.000001   0.000000   0.000020   0.000001   0.000000   0.000001
     C   87   0.000000   0.000000   0.000001   0.000001   0.000000   0.000001
     C   88   0.000002   0.000000   0.000001   0.000003   0.000001   0.000000
     C   89   0.000022   0.000002   0.000075   0.001001   0.000080   0.000019
     C   90   0.000010   0.000003   0.000010   0.000018   0.000000   0.000029
     C   91   0.000001   0.000007   0.000694   0.000031   0.000007   0.000023
     C   92   0.000000   0.000000   0.000000   0.000000   0.000000   0.000000
     C   93   0.000000   0.000000   0.000000   0.000000   0.000000   0.000000
     C   94   0.000000   0.000000   0.000000   0.000000   0.000000   0.000000
     C   95   0.000000   0.000000   0.000000   0.000000   0.000000   0.000000
     C   96   0.000000   0.000000   0.000000   0.000000   0.000000   0.000000
     C   97   0.000000   0.000000   0.000001   0.000003   0.000000   0.000000
     C   98   0.000003   0.000000   0.000001   0.000017   0.000001   0.000001
     C   99   0.000000   0.000000   0.000268   0.000013   0.000006   0.000038
     C  100   0.000000   0.000000   0.000012   0.000001   0.000000   0.000001
     C  101   0.000000   0.000000   0.000002   0.000001   0.000000   0.000000
     C  102   0.000000   0.000000   0.000022   0.000001   0.000000   0.000000
     C  103   0.000001   0.000000   0.000003   0.000002   0.000001   0.000000
     C  104   0.000000   0.000000   0.000000   0.000000   0.000000   0.000000
     C  105   0.000000   0.000000   0.000001   0.000000   0.000000   0.000000
1


                  C 13       C 14       C 15       C 16       C 17       C 18
 ------------------------------------------------------------------------------
     C  106   0.000000   0.000000   0.000001   0.000002   0.000001   0.000000
     C  107   0.000000   0.000000   0.000002   0.000000   0.000004   0.000000
     C  108   0.000000   0.000000   0.000000   0.000000   0.000000   0.000000
     C  109   0.000000   0.000000   0.000011   0.000003   0.000005   0.000004
     C  110   0.000000   0.000000   0.000000   0.000001   0.000001   0.000000
     C  111   0.000000   0.000000   0.000004   0.000011   0.000005   0.000000
     C  112   0.000000   0.000000   0.000001   0.000002   0.000002   0.000000
     C  113   0.000000   0.000000   0.000000   0.000000   0.000000   0.000000
     C  114   0.000000   0.000000   0.000000   0.000000   0.000000   0.000000
     C  115   0.000000   0.000000   0.000000   0.000000   0.000000   0.000000
     C  116   0.000000   0.000000   0.000000   0.000000   0.000000   0.000000
     C  117   0.000000   0.000000   0.000000   0.000000   0.000000   0.000000
     C  118   0.000000   0.000000   0.000000   0.000000   0.000000   0.000000
     C  119   0.000000   0.000000   0.000004   0.000003   0.000002   0.000000
     C  120   0.000000   0.000000   0.000000   0.000000   0.000000   0.000000
     C  121   0.000000   0.000000   0.000000   0.000000   0.000000   0.000000
     C  122   0.000000   0.000000   0.000000   0.000000   0.000000   0.000000
     C  123   0.000000   0.000000   0.000000   0.000000   0.000000   0.000000
     C  124   0.000000   0.000000   0.000000   0.000000   0.000000   0.000000
     C  125   0.000000   0.000000   0.000000   0.000000   0.000000   0.000000
     C  126   0.000000   0.000000   0.000000   0.000000   0.000000   0.000000
     C  127   0.000000   0.000000   0.000000   0.000000   0.000000   0.000000
     C  128   0.000000   0.000000   0.000001   0.000001   0.000001   0.000000
     C  129   0.000000   0.000000   0.000000   0.000000   0.000000   0.000000
     C  130   0.000000   0.000000   0.000000   0.000000   0.000000   0.000000
     C  131   0.000000   0.000000   0.000000   0.000000   0.000000   0.000000
     C  132   0.000000   0.000000   0.000000   0.000000   0.000000   0.000000
     C  133   0.000000   0.000000   0.000000   0.000000   0.000000   0.000000
     C  134   0.000000   0.000000   0.000000   0.000000   0.000000   0.000000
     C  135   0.000215   0.000024   0.000000   0.000003   0.000000   0.000001
     C  136   0.000001   0.000000   0.000001   0.000009   0.000002   0.000000
     C  137   0.000089   0.000010   0.000001   0.000012   0.000001   0.000001
     C  138   0.000004   0.000000   0.000000   0.000003   0.000001   0.000000
     C  139   0.000000   0.000000   0.000008   0.000071   0.000019   0.000001
     C  140   0.000018   0.000002   0.000066   0.000235   0.000079   0.000006
     C  141   0.000002   0.000001   0.000999   0.008739   0.000774   0.000122
     C  142   0.000000   0.000003   0.000000   0.000001   0.000000   0.000001
     C  143   0.000001   0.000003   0.000001   0.000002   0.000000   0.000002
     C  144   0.000002   0.000080   0.000000   0.000013   0.000000   0.000020
     C  145   0.000000   0.000002   0.000001   0.000002   0.000000   0.000002
     C  146   0.000001   0.000014   0.000001   0.000004   0.000000   0.000004
     C  147   0.000022   0.000314   0.000031   0.000019   0.000005   0.000026
     C  148   0.000193   0.000081   0.000024   0.000385   0.000006   0.000562
     C  149   0.000067   0.000205   0.000001   0.000154   0.000002   0.000233
     C  150   0.000068   0.000627   0.000004   0.000051   0.000003   0.000100
     C  151   0.000112   0.000241   0.000001   0.000188   0.000002   0.000286
     C  152   0.000001   0.000023   0.000000   0.000003   0.000000   0.000005
1


                  C 13       C 14       C 15       C 16       C 17       C 18
 ------------------------------------------------------------------------------
     C  153   0.000001   0.000066   0.000000   0.000004   0.000000   0.000006
     C  154   0.001270   0.005849   0.000027   0.002227   0.000070   0.003763
     C  155   0.001255   0.007605   0.000027   0.001935   0.000039   0.003394
     C  156   0.000000   0.000001   0.000000   0.000000   0.000000   0.000000
     C  157   0.000000   0.000000   0.000000   0.000000   0.000000   0.000000
     C  158   0.000000   0.000000   0.000000   0.000000   0.000000   0.000000
     C  159   0.000000   0.000001   0.000000   0.000000   0.000000   0.000000
     C  160   0.000000   0.000000   0.000000   0.000000   0.000000   0.000000
     C  161   0.000000   0.000000   0.000000   0.000000   0.000000   0.000000
     C  162   0.000000   0.000000   0.000000   0.000000   0.000000   0.000000
     N  163   0.002085   0.000419   0.000001   0.000005   0.000003   0.000010
     N  164   0.005804   0.000424   0.000000   0.000000   0.000000   0.000000
     N  165   0.000000   0.000000   0.000054   0.000025   0.000076   0.000006
     N  166   0.000000   0.000000   0.000005   0.000005   0.000006   0.000000
     N  167   0.000001   0.000001   0.000000   0.000001   0.000016   0.000001
     N  168   0.000000   0.000000   0.000000   0.000000   0.000001   0.000000
     N  169   0.000000   0.000000   0.000000   0.000000   0.000000   0.000000
     N  170   0.000000   0.000000   0.000000   0.000000   0.000000   0.000000
     N  171   0.000002   0.000000   0.000000   0.000000   0.000000   0.000000
     N  172   0.000000   0.000000   0.000000   0.000000   0.000000   0.000000
     N  173   0.000000   0.000000   0.000000   0.000000   0.000000   0.000000
     N  174   0.000000   0.000000   0.000002   0.000001   0.000000   0.000000
     N  175   0.000000   0.000000   0.000001   0.000000   0.000001   0.000000
     N  176   0.000000   0.000000   0.000000   0.000000   0.000000   0.000000
     N  177   0.000000   0.000000   0.000000   0.000000   0.000000   0.000000
     N  178   0.000000   0.000000   0.000000   0.000000   0.000000   0.000000
     N  179   0.000077   0.000008   0.000001   0.000016   0.000002   0.000000
     N  180   0.000000   0.000002   0.000000   0.000000   0.000000   0.000001
     N  181   0.000043   0.000038   0.000000   0.000091   0.000000   0.000129
     N  182   0.000000   0.000001   0.000000   0.000000   0.000000   0.000000
     H  183   0.000001   0.000006   0.000000   0.000000   0.000000   0.000000
     H  184   0.000009   0.000003   0.000000   0.000000   0.000000   0.000000
     H  185   0.001869   0.000170   0.000000   0.000000   0.000000   0.000000
     H  186   0.000445   0.000003   0.000000   0.000000   0.000000   0.000000
     H  187   0.000080   0.000004   0.000000   0.000000   0.000000   0.000000
     H  188   0.959580   0.003856   0.000002   0.000005   0.000003   0.000023
     H  189   0.002255   0.954103   0.000024   0.000034   0.000006   0.000677
     H  190   0.001135   0.000001   0.000000   0.000000   0.000000   0.000000
     H  191   0.000003   0.000004   0.956031   0.008189   0.003637   0.005705
     H  192   0.000000   0.000000   0.000211   0.000181   0.000006   0.000002
     H  193   0.000002   0.000001   0.003731   0.007962   0.943691   0.008181
     H  194   0.000000   0.000000   0.000012   0.000005   0.000043   0.000002
     H  195   0.000000   0.000000   0.000426   0.005997   0.000075   0.000069
     H  196   0.000000   0.000000   0.000110   0.000776   0.000042   0.000002
     H  197   0.000000   0.000000   0.000000   0.000001   0.000000   0.000000
     H  198   0.000000   0.000000   0.000000   0.000000   0.000000   0.000000
     H  199   0.000000   0.000000   0.000000   0.000000   0.000000   0.000000
1


                  C 13       C 14       C 15       C 16       C 17       C 18
 ------------------------------------------------------------------------------
     H  200   0.000000   0.000000   0.000004   0.000011   0.000199   0.000004
     H  201   0.000000   0.000000   0.000000   0.000000   0.000000   0.000000
     H  202   0.000001   0.000001   0.000000   0.000000   0.000000   0.000000
     H  203   0.000000   0.000001   0.000000   0.000000   0.000000   0.000000
     H  204   0.000000   0.000000   0.000000   0.000000   0.000000   0.000000
     H  205   0.000000   0.000000   0.000000   0.000000   0.000000   0.000000
     H  206   0.000000   0.000000   0.000000   0.000000   0.000000   0.000000
     H  207   0.000000   0.000000   0.000000   0.000000   0.000000   0.000000
     H  208   0.000000   0.000000   0.000000   0.000000   0.000000   0.000000
     H  209   0.000000   0.000000   0.000000   0.000000   0.000000   0.000000
     H  210   0.000000   0.000000   0.000000   0.000000   0.000000   0.000000
     H  211   0.000000   0.000000   0.000000   0.000000   0.000000   0.000000
     H  212   0.007393   0.010351   0.000000   0.000005   0.000001   0.000007
     H  213   0.000000   0.000000   0.000000   0.000000   0.000000   0.000000
     H  214   0.000000   0.000000   0.000000   0.000000   0.000000   0.000000
     H  215   0.000000   0.000000   0.000000   0.000000   0.000000   0.000000
     H  216   0.000000   0.000000   0.000000   0.000000   0.000000   0.000000
     H  217   0.000010   0.000002   0.000097   0.000030   0.000001   0.000059
     H  218   0.000000   0.000000   0.000000   0.000000   0.000000   0.000000
     H  219   0.000000   0.000000   0.000000   0.000000   0.000000   0.000000
     H  220   0.000000   0.000000   0.000001   0.000000   0.000000   0.000000
     H  221   0.000000   0.000000   0.000042   0.000000   0.000001   0.000137
     H  222   0.000000   0.000000   0.000000   0.000000   0.000000   0.000000
     H  223   0.000000   0.000000   0.000007   0.000001   0.000000   0.000005
     H  224   0.000000   0.000000   0.000001   0.000002   0.000001   0.000000
     H  225   0.000000   0.000000   0.000001   0.000002   0.000000   0.000000
     H  226   0.000000   0.000000   0.000000   0.000000   0.000000   0.000000
     H  227   0.000000   0.000000   0.000000   0.000000   0.000000   0.000000
     H  228   0.000000   0.000000   0.000000   0.000000   0.000000   0.000000
     H  229   0.000000   0.000000   0.000000   0.000000   0.000000   0.000000
     H  230   0.000000   0.000000   0.000000   0.000000   0.000000   0.000000
     H  231   0.000000   0.000000   0.000000   0.000000   0.000000   0.000000
     H  232   0.000000   0.000000   0.000000   0.000000   0.000000   0.000000
     H  233   0.000000   0.000000   0.000000   0.000000   0.000000   0.000000
     H  234   0.000000   0.000000   0.000000   0.000000   0.000000   0.000000
     H  235   0.000000   0.000000   0.000015   0.000016   0.000021   0.000002
     H  236   0.000000   0.000000   0.000000   0.000000   0.000000   0.000000
     H  237   0.000000   0.000000   0.000000   0.000000   0.000000   0.000000
     H  238   0.000000   0.000000   0.000000   0.000000   0.000000   0.000000
     H  239   0.000000   0.000000   0.000000   0.000000   0.000000   0.000000
     H  240   0.000000   0.000000   0.000000   0.000000   0.000000   0.000000
     H  241   0.000000   0.000000   0.000000   0.000000   0.000000   0.000000
     H  242   0.000000   0.000000   0.000000   0.000000   0.000000   0.000000
1


                  C 19       C 20       C 21       C 22       C 23       C 24
 ------------------------------------------------------------------------------
     C   19   3.918820
     C   20   1.321613   3.897914
     C   21   0.005044   0.001514   3.962075
     C   22   0.000285   0.000704   1.006025   3.953838
     C   23   0.025341   1.063830   0.000313   0.000031   3.930036
     C   24   0.029899   0.015427   0.000040   0.000111   1.677606   3.953201
     C   25   0.000004   0.000029   0.000872   0.000089   0.000002   0.000005
     C   26   0.000087   0.000527   0.026837   0.000221   0.000024   0.000098
     C   27   0.000007   0.000022   0.001138   0.000087   0.000001   0.000003
     C   28   0.000008   0.000124   0.004314   0.000032   0.000007   0.000026
     C   29   0.000007   0.000062   0.002731   0.000023   0.000004   0.000013
     C   30   0.000100   0.000012   0.004647   0.006594   0.000006   0.000000
     C   31   0.000358   0.010643   1.821871   0.007394   0.000432   0.001775
     C   32   0.000000   0.000003   0.000119   0.000027   0.000000   0.000001
     C   33   0.000001   0.000004   0.000372   0.000045   0.000000   0.000001
     C   34   0.000003   0.000016   0.000655   0.000130   0.000001   0.000003
     C   35   0.000000   0.000002   0.000076   0.000007   0.000000   0.000001
     C   36   0.000000   0.000004   0.000132   0.000005   0.000000   0.000001
     C   37   0.000007   0.000222   0.010255   0.000265   0.000010   0.000039
     C   38   0.000130   0.000008   0.000279   0.000018   0.000003   0.000001
     C   39   0.000000   0.000000   0.000003   0.000008   0.000001   0.000002
     C   40   0.000000   0.000000   0.000000   0.000000   0.000000   0.000000
     C   41   0.000001   0.000000   0.000001   0.000000   0.000000   0.000000
     C   42   0.000000   0.000000   0.000000   0.000000   0.000000   0.000000
     C   43   0.000000   0.000000   0.000001   0.000000   0.000000   0.000000
     C   44   0.000013   0.000001   0.000028   0.000001   0.000000   0.000000
     C   45   0.000010   0.000004   0.000128   0.000008   0.000000   0.000001
     C   46   0.000000   0.000000   0.000000   0.000000   0.000000   0.000000
     C   47   0.000000   0.000000   0.000000   0.000000   0.000000   0.000000
     C   48   0.000000   0.000000   0.000000   0.000000   0.000000   0.000000
     C   49   0.000000   0.000000   0.000000   0.000000   0.000001   0.000000
     C   50   0.000000   0.000000   0.000000   0.000000   0.000000   0.000000
     C   51   0.000001   0.000000   0.000001   0.000000   0.000000   0.000000
     C   52   0.000000   0.000000   0.000001   0.000000   0.000000   0.000000
     C   53   0.000000   0.000000   0.000000   0.000000   0.000000   0.000000
     C   54   0.000000   0.000000   0.000000   0.000000   0.000000   0.000000
     C   55   0.000000   0.000000   0.000000   0.000000   0.000000   0.000000
     C   56   0.000000   0.000000   0.000000   0.000000   0.000000   0.000000
     C   57   0.000000   0.000000   0.000000   0.000000   0.000000   0.000000
     C   58   0.000000   0.000000   0.000000   0.000000   0.000000   0.000000
     C   59   0.000000   0.000000   0.000000   0.000000   0.000000   0.000000
     C   60   0.000000   0.000000   0.000000   0.000000   0.000000   0.000000
     C   61   0.000000   0.000000   0.000000   0.000000   0.000000   0.000000
     C   62   0.000000   0.000000   0.000000   0.000000   0.000000   0.000000
     C   63   0.000000   0.000000   0.000000   0.000000   0.000000   0.000000
     C   64   0.000000   0.000000   0.000000   0.000000   0.000000   0.000000
1


                  C 19       C 20       C 21       C 22       C 23       C 24
 ------------------------------------------------------------------------------
     C   65   0.000000   0.000000   0.000000   0.000000   0.000000   0.000000
     C   66   0.000000   0.000000   0.000000   0.000000   0.000000   0.000000
     C   67   0.000000   0.000000   0.000000   0.000000   0.000000   0.000000
     C   68   0.000000   0.000000   0.000000   0.000000   0.000000   0.000000
     C   69   0.000000   0.000000   0.000000   0.000000   0.000000   0.000000
     C   70   0.000000   0.000000   0.000000   0.000000   0.000000   0.000000
     C   71   0.000000   0.000000   0.000000   0.000000   0.000000   0.000001
     C   72   0.000000   0.000000   0.000000   0.000000   0.000000   0.000000
     C   73   0.000000   0.000000   0.000000   0.000000   0.000001   0.000001
     C   74   0.000000   0.000000   0.000000   0.000001   0.000000   0.000000
     C   75   0.000000   0.000000   0.000000   0.000000   0.000000   0.000002
     C   76   0.000000   0.000000   0.000000   0.000000   0.000001   0.000002
     C   77   0.000000   0.000001   0.000000   0.000000   0.000001   0.000014
     C   78   0.000000   0.000000   0.000000   0.000000   0.000000   0.000004
     C   79   0.000000   0.000000   0.000000   0.000000   0.000001   0.000005
     C   80   0.000001   0.000001   0.000000   0.000000   0.000013   0.000014
     C   81   0.000001   0.000003   0.000000   0.000000   0.000008   0.000037
     C   82   0.000000   0.000000   0.000001   0.000125   0.000000   0.000001
     C   83   0.000001   0.000001   0.000006   0.001591   0.000007   0.000001
     C   84   0.000001   0.000000   0.000000   0.000114   0.000004   0.000002
     C   85   0.000001   0.000000   0.000001   0.000052   0.000006   0.000004
     C   86   0.000001   0.000000   0.000001   0.000019   0.000006   0.000001
     C   87   0.000001   0.000001   0.000000   0.000004   0.000011   0.000015
     C   88   0.000000   0.000000   0.000030   0.000342   0.000001   0.000000
     C   89   0.000021   0.000012   0.000071   0.082226   0.000002   0.000001
     C   90   0.000026   0.000017   0.000000   0.000001   0.000276   0.000216
     C   91   0.000005   0.000034   0.000001   0.000003   0.000057   0.000419
     C   92   0.000000   0.000000   0.000000   0.000008   0.000000   0.000000
     C   93   0.000000   0.000000   0.000000   0.000002   0.000000   0.000000
     C   94   0.000000   0.000000   0.000000   0.000004   0.000000   0.000000
     C   95   0.000000   0.000000   0.000000   0.000002   0.000000   0.000000
     C   96   0.000000   0.000000   0.000000   0.000000   0.000000   0.000000
     C   97   0.000000   0.000000   0.000002   0.000358   0.000000   0.000000
     C   98   0.000001   0.000000   0.000012   0.001367   0.000003   0.000000
     C   99   0.000008   0.000035   0.000000   0.000002   0.000002   0.000003
     C  100   0.000000   0.000001   0.000000   0.000004   0.000000   0.000000
     C  101   0.000000   0.000000   0.000001   0.000016   0.000001   0.000000
     C  102   0.000001   0.000001   0.000001   0.000008   0.000000   0.000001
     C  103   0.000001   0.000000   0.000005   0.000067   0.000004   0.000001
     C  104   0.000000   0.000000   0.000005   0.000036   0.000000   0.000000
     C  105   0.000000   0.000000   0.000004   0.000069   0.000000   0.000000
     C  106   0.000000   0.000000   0.000011   0.000001   0.000000   0.000000
     C  107   0.000000   0.000001   0.000063   0.000001   0.000000   0.000000
     C  108   0.000000   0.000000   0.000002   0.000000   0.000000   0.000000
     C  109   0.000000   0.000003   0.000063   0.000001   0.000000   0.000000
     C  110   0.000000   0.000000   0.000012   0.000001   0.000000   0.000000
     C  111   0.000000   0.000002   0.000093   0.000045   0.000000   0.000000
1


                  C 19       C 20       C 21       C 22       C 23       C 24
 ------------------------------------------------------------------------------
     C  112   0.000000   0.000001   0.000130   0.001836   0.000000   0.000000
     C  113   0.000000   0.000000   0.000000   0.000000   0.000000   0.000000
     C  114   0.000000   0.000000   0.000001   0.000002   0.000000   0.000000
     C  115   0.000000   0.000000   0.000000   0.000000   0.000000   0.000000
     C  116   0.000000   0.000000   0.000000   0.000000   0.000000   0.000000
     C  117   0.000000   0.000000   0.000000   0.000000   0.000000   0.000000
     C  118   0.000000   0.000000   0.000004   0.000001   0.000000   0.000000
     C  119   0.000000   0.000002   0.000035   0.000041   0.000000   0.000001
     C  120   0.000000   0.000000   0.000000   0.000000   0.000000   0.000000
     C  121   0.000000   0.000000   0.000000   0.000000   0.000000   0.000000
     C  122   0.000000   0.000000   0.000000   0.000000   0.000000   0.000000
     C  123   0.000000   0.000000   0.000000   0.000000   0.000000   0.000000
     C  124   0.000000   0.000000   0.000000   0.000000   0.000000   0.000000
     C  125   0.000000   0.000000   0.000003   0.000002   0.000000   0.000000
     C  126   0.000000   0.000000   0.000000   0.000000   0.000000   0.000000
     C  127   0.000000   0.000000   0.000001   0.000000   0.000000   0.000000
     C  128   0.000000   0.000000   0.000010   0.000002   0.000000   0.000000
     C  129   0.000000   0.000000   0.000001   0.000000   0.000000   0.000000
     C  130   0.000000   0.000000   0.000000   0.000000   0.000000   0.000000
     C  131   0.000000   0.000000   0.000000   0.000000   0.000000   0.000000
     C  132   0.000000   0.000000   0.000001   0.000000   0.000000   0.000000
     C  133   0.000000   0.000000   0.000002   0.000000   0.000000   0.000000
     C  134   0.000000   0.000000   0.000001   0.000000   0.000000   0.000000
     C  135   0.000000   0.000000   0.000005   0.000044   0.000005   0.000005
     C  136   0.000000   0.000000   0.000031   0.000471   0.000000   0.000000
     C  137   0.000000   0.000000   0.000013   0.001213   0.000002   0.000002
     C  138   0.000000   0.000000   0.000024   0.000254   0.000000   0.000000
     C  139   0.000002   0.000004   0.000799   0.006249   0.000000   0.000001
     C  140   0.000010   0.000014   0.006874   0.005928   0.000002   0.000003
     C  141   0.000155   0.000122   0.005555   1.849951   0.000014   0.000017
     C  142   0.000002   0.000004   0.000000   0.000000   0.000013   0.000134
     C  143   0.000003   0.000003   0.000000   0.000000   0.000041   0.000145
     C  144   0.000023   0.000062   0.000000   0.000000   0.000319   0.005207
     C  145   0.000003   0.000002   0.000000   0.000000   0.000034   0.000112
     C  146   0.000006   0.000011   0.000000   0.000000   0.000070   0.000703
     C  147   0.000082   0.000399   0.000001   0.000000   0.001002   0.016344
     C  148   0.000553   0.000395   0.000002   0.000003   0.006080   0.006802
     C  149   0.000252   0.000355   0.000001   0.000001   0.002834   0.010740
     C  150   0.000092   0.000217   0.000000   0.000000   0.002286   0.012968
     C  151   0.000295   0.000337   0.000001   0.000002   0.003623   0.007972
     C  152   0.000007   0.000016   0.000000   0.000000   0.000069   0.000364
     C  153   0.000008   0.000010   0.000000   0.000000   0.000093   0.000262
     C  154   0.004746   0.011372   0.000024   0.000020   0.060110   1.043907
     C  155   0.003342   0.007101   0.000020   0.000017   0.055746   1.046451
     C  156   0.000000   0.000000   0.000000   0.000000   0.000001   0.000008
     C  157   0.000000   0.000000   0.000000   0.000000   0.000000   0.000001
     C  158   0.000000   0.000000   0.000000   0.000000   0.000000   0.000001
1


                  C 19       C 20       C 21       C 22       C 23       C 24
 ------------------------------------------------------------------------------
     C  159   0.000000   0.000000   0.000000   0.000000   0.000003   0.000010
     C  160   0.000000   0.000000   0.000000   0.000000   0.000000   0.000000
     C  161   0.000000   0.000000   0.000000   0.000000   0.000000   0.000000
     C  162   0.000000   0.000000   0.000000   0.000000   0.000000   0.000000
     N  163   0.000002   0.000015   0.000037   0.000134   0.000520   0.000033
     N  164   0.000000   0.000001   0.000000   0.000000   0.000023   0.000027
     N  165   0.000003   0.000032   0.000980   0.000020   0.000001   0.000006
     N  166   0.000000   0.000002   0.000080   0.000014   0.000000   0.000001
     N  167   0.000000   0.000000   0.000001   0.000000   0.000000   0.000000
     N  168   0.000000   0.000000   0.000000   0.000000   0.000000   0.000000
     N  169   0.000000   0.000000   0.000000   0.000000   0.000000   0.000000
     N  170   0.000000   0.000000   0.000000   0.000000   0.000000   0.000000
     N  171   0.000000   0.000000   0.000000   0.000000   0.000000   0.000000
     N  172   0.000000   0.000000   0.000000   0.000000   0.000000   0.000000
     N  173   0.000000   0.000000   0.000000   0.000000   0.000000   0.000000
     N  174   0.000000   0.000000   0.000001   0.000015   0.000001   0.000000
     N  175   0.000000   0.000000   0.000011   0.000000   0.000000   0.000000
     N  176   0.000000   0.000000   0.000000   0.000000   0.000000   0.000000
     N  177   0.000000   0.000000   0.000000   0.000000   0.000000   0.000000
     N  178   0.000000   0.000000   0.000000   0.000000   0.000000   0.000000
     N  179   0.000000   0.000000   0.000011   0.001014   0.000002   0.000002
     N  180   0.000001   0.000002   0.000000   0.000000   0.000007   0.000119
     N  181   0.000125   0.000130   0.000001   0.000001   0.001328   0.002254
     N  182   0.000000   0.000000   0.000000   0.000000   0.000001   0.000003
     H  183   0.000000   0.000000   0.000000   0.000000   0.000000   0.000000
     H  184   0.000000   0.000000   0.000002   0.000006   0.000001   0.000000
     H  185   0.000000   0.000002   0.000000   0.000000   0.000003   0.000004
     H  186   0.000000   0.000000   0.000000   0.000000   0.000000   0.000000
     H  187   0.000000   0.000000   0.000000   0.000000   0.000000   0.000000
     H  188   0.000886   0.000663   0.000000   0.000000   0.000570   0.000027
     H  189   0.000077   0.004145   0.000002   0.000000   0.002993   0.001090
     H  190   0.000000   0.000000   0.000000   0.000000   0.000001   0.000000
     H  191   0.008180   0.000090   0.000545   0.001185   0.000181   0.000003
     H  192   0.000010   0.000001   0.005709   0.953100   0.000001   0.000000
     H  193   0.005577   0.000108   0.000541   0.000000   0.000169   0.000007
     H  194   0.000001   0.000008   0.000272   0.000004   0.000000   0.000002
     H  195   0.000046   0.000043   0.004882   0.002611   0.000005   0.000004
     H  196   0.000001   0.000001   0.001051   0.000006   0.000000   0.000000
     H  197   0.000000   0.000000   0.000016   0.000000   0.000000   0.000000
     H  198   0.000000   0.000000   0.000000   0.000000   0.000000   0.000000
     H  199   0.000000   0.000000   0.000003   0.000000   0.000000   0.000000
     H  200   0.000017   0.000003   0.000064   0.000001   0.000000   0.000000
     H  201   0.000000   0.000000   0.000000   0.000000   0.000000   0.000000
     H  202   0.000000   0.000000   0.000000   0.000000   0.000000   0.000000
     H  203   0.000000   0.000000   0.000000   0.000000   0.000000   0.000000
     H  204   0.000000   0.000000   0.000004   0.000000   0.000000   0.000000
     H  205   0.000000   0.000000   0.000000   0.000000   0.000000   0.000000
1


                  C 19       C 20       C 21       C 22       C 23       C 24
 ------------------------------------------------------------------------------
     H  206   0.000000   0.000000   0.000000   0.000000   0.000000   0.000000
     H  207   0.000000   0.000000   0.000000   0.000000   0.000000   0.000000
     H  208   0.000000   0.000000   0.000000   0.000000   0.000000   0.000000
     H  209   0.000000   0.000000   0.000000   0.000000   0.000000   0.000000
     H  210   0.000000   0.000000   0.000000   0.000000   0.000000   0.000000
     H  211   0.000000   0.000000   0.000000   0.000000   0.000000   0.000000
     H  212   0.000004   0.000085   0.000000   0.000000   0.000055   0.000342
     H  213   0.000000   0.000000   0.000000   0.000000   0.000000   0.000000
     H  214   0.000000   0.000000   0.000000   0.000000   0.000000   0.000000
     H  215   0.000000   0.000000   0.000000   0.000002   0.000001   0.000000
     H  216   0.000000   0.000000   0.000000   0.000001   0.000000   0.000000
     H  217   0.000037   0.000019   0.000000   0.000000   0.000290   0.000206
     H  218   0.000000   0.000000   0.000000   0.000000   0.000000   0.000000
     H  219   0.000000   0.000000   0.000000   0.000000   0.000000   0.000000
     H  220   0.000000   0.000000   0.000000   0.000001   0.000000   0.000000
     H  221   0.000003   0.000006   0.000000   0.000000   0.000002   0.000007
     H  222   0.000000   0.000000   0.000000   0.000000   0.000000   0.000000
     H  223   0.000001   0.000001   0.000002   0.000000   0.000000   0.000000
     H  224   0.000000   0.000001   0.000037   0.000037   0.000000   0.000000
     H  225   0.000000   0.000000   0.000165   0.000692   0.000000   0.000000
     H  226   0.000000   0.000000   0.000000   0.000000   0.000000   0.000000
     H  227   0.000000   0.000000   0.000000   0.000000   0.000000   0.000000
     H  228   0.000000   0.000000   0.000000   0.000000   0.000000   0.000000
     H  229   0.000000   0.000000   0.000000   0.000000   0.000000   0.000000
     H  230   0.000000   0.000000   0.000000   0.000000   0.000000   0.000000
     H  231   0.000000   0.000000   0.000000   0.000000   0.000000   0.000000
     H  232   0.000000   0.000000   0.000000   0.000000   0.000000   0.000000
     H  233   0.000000   0.000000   0.000000   0.000002   0.000000   0.000000
     H  234   0.000000   0.000000   0.000000   0.000021   0.000000   0.000000
     H  235   0.000002   0.000001   0.002653   0.004976   0.000000   0.000000
     H  236   0.000000   0.000000   0.000000   0.000000   0.000000   0.000004
     H  237   0.000000   0.000000   0.000000   0.000000   0.000001   0.000003
     H  238   0.000000   0.000000   0.000000   0.000000   0.000000   0.000004
     H  239   0.000000   0.000000   0.000000   0.000000   0.000000   0.000000
     H  240   0.000000   0.000000   0.000000   0.000000   0.000000   0.000000
     H  241   0.000000   0.000000   0.000000   0.000000   0.000000   0.000000
     H  242   0.000000   0.000000   0.000000   0.000000   0.000000   0.000000
1


                  C 25       C 26       C 27       C 28       C 29       C 30
 ------------------------------------------------------------------------------
     C   25   3.902770
     C   26   1.026200   3.957405
     C   27   0.012347   1.036855   3.949468
     C   28   1.756124   0.010986   0.064522   3.880335
     C   29   0.057744   0.006283   1.780032   0.009571   3.945368
     C   30   0.013393   1.740564   0.006831   0.073523   0.053342   3.960159
     C   31   0.006085   0.005982   0.003657   0.000511   0.000128   1.011875
     C   32   0.000014   0.000561   0.000062   0.000022   0.000045   0.000080
     C   33   0.000028   0.000226   0.000048   0.000016   0.000023   0.003700
     C   34   0.000242   0.014877   0.000641   0.001010   0.001075   0.006582
     C   35   0.000010   0.000201   0.000010   0.000015   0.000023   0.000371
     C   36   0.000069   0.000923   0.000087   0.000088   0.000077   0.005414
     C   37   0.003292   0.007075   0.005611   0.000120   0.000416   0.977359
     C   38   0.001452   0.007498   0.000110   0.001434   0.000786   0.007240
     C   39   0.000009   0.000011   0.000002   0.000009   0.000004   0.000019
     C   40   0.000000   0.000000   0.000001   0.000000   0.000000   0.000001
     C   41   0.000004   0.000016   0.000001   0.000007   0.000004   0.000030
     C   42   0.000002   0.000001   0.000050   0.000012   0.000032   0.000004
     C   43   0.000016   0.000008   0.000003   0.000002   0.000001   0.000025
     C   44   0.000069   0.000331   0.000012   0.000117   0.000057   0.000760
     C   45   0.000711   0.000601   0.000057   0.000133   0.000071   0.004048
     C   46   0.000022   0.000007   0.000000   0.000003   0.000001   0.000012
     C   47   0.000003   0.000001   0.000000   0.000000   0.000000   0.000001
     C   48   0.000000   0.000002   0.000000   0.000001   0.000001   0.000003
     C   49   0.000455   0.000009   0.000002   0.000005   0.000000   0.000007
     C   50   0.000005   0.000000   0.000000   0.000000   0.000000   0.000000
     C   51   0.000016   0.000027   0.000001   0.000012   0.000005   0.000036
     C   52   0.000020   0.000007   0.000001   0.000002   0.000000   0.000014
     C   53   0.000000   0.000000   0.000000   0.000000   0.000000   0.000000
     C   54   0.000000   0.000000   0.000000   0.000000   0.000000   0.000000
     C   55   0.000000   0.000000   0.000000   0.000000   0.000000   0.000000
     C   56   0.000000   0.000000   0.000000   0.000000   0.000000   0.000000
     C   57   0.000000   0.000000   0.000000   0.000000   0.000000   0.000000
     C   58   0.000000   0.000000   0.000000   0.000000   0.000000   0.000001
     C   59   0.000004   0.000006   0.000000   0.000006   0.000002   0.000006
     C   60   0.000002   0.000000   0.000000   0.000002   0.000003   0.000000
     C   61   0.000008   0.000000   0.000000   0.000002   0.000003   0.000001
     C   62   0.000062   0.000004   0.000011   0.000087   0.000083   0.000002
     C   63   0.000006   0.000000   0.000000   0.000000   0.000001   0.000001
     C   64   0.000015   0.000000   0.000001   0.000004   0.000003   0.000002
     C   65   0.000002   0.000001   0.000000   0.000006   0.000001   0.000001
     C   66   0.000000   0.000000   0.000000   0.000000   0.000000   0.000000
     C   67   0.000000   0.000001   0.000012   0.000009   0.000007   0.000003
     C   68   0.000000   0.000000   0.000000   0.000000   0.000000   0.000000
     C   69   0.000000   0.000000   0.000000   0.000000   0.000000   0.000000
     C   70   0.000000   0.000000   0.000000   0.000000   0.000000   0.000000
1


                  C 25       C 26       C 27       C 28       C 29       C 30
 ------------------------------------------------------------------------------
     C   71   0.000000   0.000000   0.000000   0.000000   0.000000   0.000000
     C   72   0.000000   0.000000   0.000000   0.000000   0.000000   0.000000
     C   73   0.000000   0.000000   0.000000   0.000000   0.000000   0.000000
     C   74   0.000000   0.000000   0.000000   0.000000   0.000000   0.000000
     C   75   0.000000   0.000000   0.000000   0.000000   0.000000   0.000000
     C   76   0.000000   0.000000   0.000000   0.000000   0.000000   0.000000
     C   77   0.000000   0.000000   0.000000   0.000000   0.000000   0.000000
     C   78   0.000000   0.000000   0.000000   0.000000   0.000000   0.000000
     C   79   0.000000   0.000000   0.000000   0.000000   0.000000   0.000000
     C   80   0.000000   0.000000   0.000000   0.000000   0.000000   0.000000
     C   81   0.000000   0.000000   0.000000   0.000000   0.000000   0.000000
     C   82   0.000000   0.000000   0.000000   0.000000   0.000000   0.000000
     C   83   0.000001   0.000006   0.000002   0.000002   0.000002   0.000001
     C   84   0.000000   0.000001   0.000000   0.000000   0.000000   0.000000
     C   85   0.000000   0.000000   0.000001   0.000000   0.000000   0.000000
     C   86   0.000000   0.000000   0.000001   0.000000   0.000000   0.000000
     C   87   0.000000   0.000000   0.000000   0.000000   0.000000   0.000000
     C   88   0.000000   0.000001   0.000000   0.000000   0.000000   0.000000
     C   89   0.000017   0.000287   0.000005   0.000074   0.000048   0.000070
     C   90   0.000000   0.000000   0.000000   0.000000   0.000000   0.000000
     C   91   0.000000   0.000000   0.000000   0.000000   0.000000   0.000000
     C   92   0.000000   0.000000   0.000000   0.000000   0.000000   0.000000
     C   93   0.000000   0.000000   0.000000   0.000000   0.000000   0.000000
     C   94   0.000000   0.000000   0.000000   0.000000   0.000000   0.000000
     C   95   0.000000   0.000000   0.000000   0.000000   0.000000   0.000000
     C   96   0.000000   0.000000   0.000000   0.000000   0.000000   0.000000
     C   97   0.000000   0.000002   0.000000   0.000001   0.000001   0.000001
     C   98   0.000001   0.000005   0.000001   0.000001   0.000001   0.000002
     C   99   0.000000   0.000000   0.000001   0.000000   0.000000   0.000000
     C  100   0.000000   0.000000   0.000002   0.000000   0.000004   0.000000
     C  101   0.000001   0.000000   0.000004   0.000000   0.000001   0.000000
     C  102   0.000001   0.000000   0.000003   0.000000   0.000000   0.000000
     C  103   0.000005   0.000001   0.000021   0.000001   0.000003   0.000002
     C  104   0.000000   0.000000   0.000002   0.000000   0.000000   0.000000
     C  105   0.000001   0.000000   0.000003   0.000000   0.000004   0.000000
     C  106   0.001392   0.005220   0.009198   0.005190   1.002129   0.000379
     C  107   0.002050   0.000447   0.020622   0.000182   0.005312   0.001164
     C  108   0.000023   0.000103   0.000720   0.000046   0.006034   0.000033
     C  109   0.001047   0.000141   0.014362   0.000367   0.006434   0.001199
     C  110   0.000762   0.000076   0.004654   0.000064   0.000133   0.000294
     C  111   0.000004   0.000030   0.000023   0.000006   0.000220   0.000013
     C  112   0.000000   0.000000   0.000002   0.000000   0.000002   0.000001
     C  113   0.000000   0.000000   0.000001   0.000000   0.000001   0.000000
     C  114   0.000002   0.000000   0.000006   0.000000   0.000002   0.000000
     C  115   0.000000   0.000000   0.000001   0.000000   0.000001   0.000000
     C  116   0.000000   0.000000   0.000000   0.000000   0.000000   0.000000
     C  117   0.000000   0.000000   0.000000   0.000000   0.000000   0.000000
1


                  C 25       C 26       C 27       C 28       C 29       C 30
 ------------------------------------------------------------------------------
     C  118   0.000004   0.000001   0.000017   0.000001   0.000016   0.000001
     C  119   0.000054   0.000004   0.000221   0.000006   0.000046   0.000013
     C  120   0.000000   0.000000   0.000000   0.000000   0.000000   0.000000
     C  121   0.000000   0.000000   0.000001   0.000000   0.000002   0.000000
     C  122   0.000001   0.000000   0.000003   0.000000   0.000001   0.000000
     C  123   0.000000   0.000000   0.000001   0.000000   0.000001   0.000000
     C  124   0.000000   0.000000   0.000002   0.000000   0.000002   0.000000
     C  125   0.000005   0.000001   0.000034   0.000001   0.000030   0.000003
     C  126   0.000008   0.000003   0.000061   0.000003   0.000067   0.000004
     C  127   0.000002   0.000007   0.000011   0.000001   0.000021   0.000002
     C  128   0.000001   0.000056   0.000007   0.000003   0.000003   0.000007
     C  129   0.000004   0.000007   0.000008   0.000001   0.000065   0.000002
     C  130   0.000001   0.000000   0.000004   0.000000   0.000005   0.000000
     C  131   0.000021   0.000000   0.000123   0.000006   0.000062   0.000007
     C  132   0.000016   0.000020   0.000065   0.000017   0.002273   0.000020
     C  133   0.000011   0.000005   0.000197   0.000002   0.000211   0.000016
     C  134   0.000046   0.000010   0.000183   0.000104   0.000058   0.000014
     C  135   0.000000   0.000000   0.000000   0.000000   0.000000   0.000001
     C  136   0.000000   0.000001   0.000000   0.000000   0.000000   0.000000
     C  137   0.000000   0.000005   0.000000   0.000001   0.000001   0.000002
     C  138   0.000000   0.000001   0.000000   0.000000   0.000000   0.000001
     C  139   0.000000   0.000005   0.000001   0.000001   0.000001   0.000009
     C  140   0.000005   0.000029   0.000003   0.000006   0.000004   0.000077
     C  141   0.000088   0.001583   0.000111   0.000343   0.000230   0.000404
     C  142   0.000000   0.000000   0.000000   0.000000   0.000000   0.000000
     C  143   0.000000   0.000000   0.000000   0.000000   0.000000   0.000000
     C  144   0.000000   0.000000   0.000000   0.000000   0.000000   0.000000
     C  145   0.000000   0.000000   0.000000   0.000000   0.000000   0.000000
     C  146   0.000000   0.000000   0.000000   0.000000   0.000000   0.000000
     C  147   0.000000   0.000000   0.000000   0.000000   0.000000   0.000000
     C  148   0.000000   0.000003   0.000000   0.000001   0.000000   0.000000
     C  149   0.000000   0.000001   0.000000   0.000000   0.000000   0.000000
     C  150   0.000000   0.000000   0.000000   0.000000   0.000000   0.000000
     C  151   0.000000   0.000002   0.000000   0.000001   0.000000   0.000000
     C  152   0.000000   0.000000   0.000000   0.000000   0.000000   0.000000
     C  153   0.000000   0.000000   0.000000   0.000000   0.000000   0.000000
     C  154   0.000001   0.000019   0.000001   0.000005   0.000003   0.000000
     C  155   0.000001   0.000016   0.000000   0.000004   0.000002   0.000000
     C  156   0.000000   0.000000   0.000000   0.000000   0.000000   0.000000
     C  157   0.000000   0.000000   0.000000   0.000000   0.000000   0.000000
     C  158   0.000000   0.000000   0.000001   0.000000   0.000000   0.000000
     C  159   0.000000   0.000000   0.000000   0.000000   0.000000   0.000000
     C  160   0.000000   0.000000   0.000000   0.000000   0.000000   0.000000
     C  161   0.000000   0.000000   0.000000   0.000001   0.000000   0.000000
     C  162   0.000003   0.000001   0.000020   0.000005   0.000019   0.000001
     N  163   0.000002   0.000000   0.000000   0.000000   0.000000   0.000001
     N  164   0.000000   0.000000   0.000000   0.000000   0.000000   0.000000
1


                  C 25       C 26       C 27       C 28       C 29       C 30
 ------------------------------------------------------------------------------
     N  165   0.070133   0.036140   0.030626   1.940865   0.996389   0.018124
     N  166   0.000018   0.000987   0.000057   0.000089   0.000095   0.000698
     N  167   0.000004   0.000016   0.000003   0.000008   0.000004   0.000030
     N  168   0.000010   0.000001   0.000000   0.000001   0.000000   0.000001
     N  169   0.000000   0.000000   0.000000   0.000000   0.000000   0.000000
     N  170   0.000001   0.000000   0.000000   0.000001   0.000001   0.000000
     N  171   0.000000   0.000000   0.000000   0.000000   0.000000   0.000000
     N  172   0.000000   0.000000   0.000000   0.000000   0.000000   0.000000
     N  173   0.000000   0.000000   0.000000   0.000000   0.000000   0.000000
     N  174   0.000001   0.000000   0.000005   0.000000   0.000001   0.000000
     N  175   0.000021   0.000039   0.000823   0.000092   0.004920   0.000156
     N  176   0.000000   0.000000   0.000000   0.000000   0.000001   0.000000
     N  177   0.000000   0.000000   0.000000   0.000000   0.000000   0.000000
     N  178   0.000003   0.000001   0.000007   0.000001   0.000036   0.000000
     N  179   0.000000   0.000003   0.000000   0.000001   0.000001   0.000001
     N  180   0.000000   0.000000   0.000000   0.000000   0.000000   0.000000
     N  181   0.000000   0.000001   0.000000   0.000000   0.000000   0.000000
     N  182   0.000000   0.000000   0.000000   0.000000   0.000000   0.000000
     H  183   0.000002   0.000000   0.000001   0.000014   0.000001   0.000000
     H  184   0.000000   0.000000   0.000000   0.000000   0.000000   0.000000
     H  185   0.000000   0.000000   0.000000   0.000000   0.000000   0.000000
     H  186   0.000000   0.000000   0.000000   0.000000   0.000000   0.000000
     H  187   0.000000   0.000000   0.000000   0.000000   0.000000   0.000000
     H  188   0.000000   0.000000   0.000000   0.000000   0.000000   0.000000
     H  189   0.000000   0.000000   0.000000   0.000000   0.000000   0.000000
     H  190   0.000000   0.000000   0.000000   0.000000   0.000000   0.000000
     H  191   0.000000   0.000000   0.000003   0.000000   0.000000   0.000004
     H  192   0.000002   0.000146   0.000015   0.000028   0.000014   0.000252
     H  193   0.000006   0.000111   0.000002   0.000009   0.000002   0.001594
     H  194   0.941833   0.005992   0.001950   0.005503   0.000172   0.006197
     H  195   0.000251   0.010074   0.000045   0.001442   0.000899   0.005763
     H  196   0.004864   0.004858   0.951490   0.002144   0.005289   0.000814
     H  197   0.000002   0.000185   0.000023   0.000016   0.000020   0.000422
     H  198   0.000000   0.000008   0.000002   0.000001   0.000000   0.000002
     H  199   0.000000   0.000011   0.000001   0.000001   0.000002   0.000002
     H  200   0.000108   0.000179   0.000027   0.000004   0.000003   0.001543
     H  201   0.000000   0.000000   0.000000   0.000000   0.000000   0.000000
     H  202   0.000000   0.000000   0.000000   0.000000   0.000000   0.000000
     H  203   0.000001   0.000000   0.000003   0.000013   0.000173   0.000000
     H  204   0.000001   0.000017   0.000000   0.000003   0.000002   0.000031
     H  205   0.000004   0.000002   0.000000   0.000000   0.000000   0.000000
     H  206   0.000000   0.000000   0.000000   0.000000   0.000000   0.000000
     H  207   0.000000   0.000000   0.000000   0.000000   0.000000   0.000000
     H  208   0.000000   0.000000   0.000000   0.000000   0.000000   0.000000
     H  209   0.000000   0.000000   0.000000   0.000001   0.000000   0.000000
     H  210   0.000000   0.000000   0.000000   0.000000   0.000000   0.000000
     H  211   0.000000   0.000000   0.000000   0.000000   0.000000   0.000000
1


                  C 25       C 26       C 27       C 28       C 29       C 30
 ------------------------------------------------------------------------------
     H  212   0.000000   0.000000   0.000000   0.000000   0.000000   0.000000
     H  213   0.000000   0.000000   0.000000   0.000000   0.000000   0.000000
     H  214   0.000000   0.000000   0.000000   0.000000   0.000000   0.000000
     H  215   0.000000   0.000000   0.000000   0.000000   0.000000   0.000000
     H  216   0.000000   0.000000   0.000000   0.000000   0.000000   0.000000
     H  217   0.000000   0.000000   0.000000   0.000000   0.000000   0.000000
     H  218   0.000000   0.000000   0.000000   0.000000   0.000000   0.000000
     H  219   0.000000   0.000000   0.000000   0.000000   0.000000   0.000000
     H  220   0.000000   0.000000   0.000001   0.000000   0.000000   0.000000
     H  221   0.000000   0.000000   0.000000   0.000000   0.000000   0.000000
     H  222   0.000000   0.000000   0.000000   0.000000   0.000000   0.000000
     H  223   0.000002   0.000019   0.000684   0.000010   0.000868   0.000021
     H  224   0.000010   0.000003   0.000082   0.000001   0.000002   0.000032
     H  225   0.000000   0.000000   0.000001   0.000000   0.000000   0.000000
     H  226   0.000000   0.000000   0.000000   0.000000   0.000000   0.000000
     H  227   0.000000   0.000000   0.000000   0.000000   0.000000   0.000000
     H  228   0.000000   0.000000   0.000000   0.000000   0.000000   0.000000
     H  229   0.000000   0.000000   0.000000   0.000000   0.000000   0.000000
     H  230   0.000009   0.000000   0.000003   0.000209   0.000005   0.000003
     H  231   0.000000   0.000000   0.000000   0.000000   0.000000   0.000000
     H  232   0.000003   0.000000   0.000001   0.000004   0.000034   0.000000
     H  233   0.000000   0.000000   0.000000   0.000000   0.000000   0.000000
     H  234   0.000000   0.000000   0.000000   0.000000   0.000000   0.000000
     H  235   0.000000   0.000002   0.000002   0.000000   0.000000   0.000051
     H  236   0.000000   0.000000   0.000000   0.000000   0.000000   0.000000
     H  237   0.000000   0.000000   0.000000   0.000000   0.000000   0.000000
     H  238   0.000000   0.000000   0.000000   0.000000   0.000000   0.000000
     H  239   0.000000   0.000000   0.000000   0.000000   0.000000   0.000000
     H  240   0.000000   0.000000   0.000000   0.000000   0.000000   0.000000
     H  241   0.000000   0.000000   0.000001   0.000000   0.000000   0.000000
     H  242   0.000000   0.000000   0.000000   0.000000   0.000000   0.000000
1


                  C 31       C 32       C 33       C 34       C 35       C 36
 ------------------------------------------------------------------------------
     C   31   3.953331
     C   32   0.001339   3.792169
     C   33   0.008502   1.758377   3.923371
     C   34   0.006825   0.009694   1.042130   3.950150
     C   35   0.000528   1.760314   0.041959   0.037722   3.889283
     C   36   0.000218   0.066019   0.010954   1.005469   0.010886   3.921141
     C   37   0.008427   0.052460   0.013435   1.697295   0.012695   0.013284
     C   38   0.001157   0.000816   0.006650   0.008645   0.001003   0.003804
     C   39   0.000001   0.000002   0.000012   0.000024   0.000007   0.000020
     C   40   0.000000   0.000006   0.000001   0.000030   0.000002   0.000005
     C   41   0.000002   0.000024   0.000021   0.000139   0.000013   0.000045
     C   42   0.000000   0.000008   0.000003   0.000042   0.000003   0.000004
     C   43   0.000007   0.000371   0.000070   0.002143   0.000105   0.000117
     C   44   0.000037   0.000029   0.000495   0.000487   0.000236   0.002865
     C   45   0.000331   0.008933   0.001576   0.062231   0.002459   0.001991
     C   46   0.000000   0.000006   0.000012   0.000047   0.000008   0.000026
     C   47   0.000000   0.000010   0.000003   0.000051   0.000003   0.000003
     C   48   0.000000   0.000005   0.000004   0.000033   0.000004   0.000002
     C   49   0.000000   0.000001   0.000000   0.000003   0.000000   0.000001
     C   50   0.000000   0.000000   0.000000   0.000001   0.000000   0.000000
     C   51   0.000002   0.000046   0.000030   0.000319   0.000025   0.000044
     C   52   0.000010   0.000371   0.000065   0.002342   0.000110   0.000335
     C   53   0.000000   0.000000   0.000000   0.000000   0.000000   0.000000
     C   54   0.000000   0.000000   0.000000   0.000000   0.000000   0.000001
     C   55   0.000000   0.000000   0.000000   0.000001   0.000000   0.000004
     C   56   0.000000   0.000000   0.000000   0.000000   0.000000   0.000001
     C   57   0.000000   0.000000   0.000000   0.000000   0.000000   0.000002
     C   58   0.000000   0.000002   0.000002   0.000004   0.000003   0.000051
     C   59   0.000000   0.000010   0.000015   0.000066   0.000017   0.000576
     C   60   0.000000   0.000115   0.000067   0.000003   0.003125   0.000083
     C   61   0.000000   0.000026   0.000003   0.000001   0.000444   0.000003
     C   62   0.000000   0.000018   0.000009   0.000002   0.000286   0.000008
     C   63   0.000000   0.000006   0.000003   0.000000   0.000070   0.000003
     C   64   0.000000   0.000000   0.000000   0.000000   0.000003   0.000000
     C   65   0.000000   0.000002   0.000002   0.000010   0.000007   0.000017
     C   66   0.000000   0.000000   0.000000   0.000001   0.000001   0.000008
     C   67   0.000000   0.000000   0.000000   0.000000   0.000000   0.000002
     C   68   0.000000   0.000000   0.000000   0.000000   0.000000   0.000000
     C   69   0.000000   0.000000   0.000000   0.000000   0.000000   0.000000
     C   70   0.000000   0.000000   0.000000   0.000000   0.000000   0.000000
     C   71   0.000000   0.000000   0.000000   0.000000   0.000000   0.000000
     C   72   0.000000   0.000000   0.000000   0.000000   0.000000   0.000000
     C   73   0.000000   0.000000   0.000000   0.000000   0.000000   0.000000
     C   74   0.000000   0.000000   0.000000   0.000000   0.000000   0.000000
     C   75   0.000000   0.000000   0.000000   0.000000   0.000000   0.000000
     C   76   0.000000   0.000000   0.000000   0.000000   0.000000   0.000000
1


                  C 31       C 32       C 33       C 34       C 35       C 36
 ------------------------------------------------------------------------------
     C   77   0.000000   0.000000   0.000000   0.000000   0.000000   0.000000
     C   78   0.000000   0.000000   0.000000   0.000000   0.000000   0.000000
     C   79   0.000000   0.000000   0.000000   0.000000   0.000000   0.000000
     C   80   0.000000   0.000000   0.000000   0.000000   0.000000   0.000000
     C   81   0.000000   0.000000   0.000000   0.000000   0.000000   0.000000
     C   82   0.000005   0.000000   0.000000   0.000000   0.000000   0.000000
     C   83   0.000088   0.000000   0.000000   0.000000   0.000000   0.000000
     C   84   0.000008   0.000000   0.000000   0.000000   0.000000   0.000000
     C   85   0.000003   0.000000   0.000000   0.000000   0.000000   0.000000
     C   86   0.000001   0.000000   0.000000   0.000000   0.000000   0.000000
     C   87   0.000001   0.000000   0.000000   0.000000   0.000000   0.000000
     C   88   0.000011   0.000000   0.000000   0.000000   0.000000   0.000000
     C   89   0.004194   0.000000   0.000002   0.000001   0.000000   0.000001
     C   90   0.000003   0.000000   0.000000   0.000000   0.000000   0.000000
     C   91   0.000001   0.000000   0.000000   0.000000   0.000000   0.000000
     C   92   0.000001   0.000000   0.000000   0.000000   0.000000   0.000000
     C   93   0.000000   0.000000   0.000000   0.000000   0.000000   0.000000
     C   94   0.000001   0.000000   0.000000   0.000000   0.000000   0.000000
     C   95   0.000000   0.000000   0.000000   0.000000   0.000000   0.000000
     C   96   0.000000   0.000000   0.000000   0.000000   0.000000   0.000000
     C   97   0.000030   0.000000   0.000000   0.000000   0.000000   0.000000
     C   98   0.000076   0.000000   0.000000   0.000000   0.000000   0.000000
     C   99   0.000000   0.000000   0.000000   0.000000   0.000000   0.000000
     C  100   0.000001   0.000000   0.000000   0.000000   0.000000   0.000000
     C  101   0.000002   0.000000   0.000000   0.000000   0.000000   0.000000
     C  102   0.000001   0.000000   0.000000   0.000000   0.000000   0.000000
     C  103   0.000010   0.000000   0.000001   0.000001   0.000000   0.000000
     C  104   0.000003   0.000000   0.000000   0.000000   0.000000   0.000000
     C  105   0.000008   0.000000   0.000001   0.000000   0.000000   0.000000
     C  106   0.000045   0.000001   0.000002   0.000018   0.000000   0.000004
     C  107   0.000003   0.000001   0.000001   0.000030   0.000001   0.000004
     C  108   0.000008   0.000000   0.000002   0.000002   0.000001   0.000001
     C  109   0.000003   0.000001   0.000001   0.000025   0.000001   0.000002
     C  110   0.000017   0.000000   0.000002   0.000007   0.000000   0.000002
     C  111   0.000966   0.000007   0.000182   0.000057   0.000004   0.000008
     C  112   0.000112   0.000000   0.000000   0.000001   0.000000   0.000000
     C  113   0.000001   0.000000   0.000000   0.000000   0.000000   0.000000
     C  114   0.000004   0.000000   0.000000   0.000000   0.000000   0.000000
     C  115   0.000001   0.000000   0.000000   0.000000   0.000000   0.000000
     C  116   0.000000   0.000000   0.000000   0.000000   0.000000   0.000000
     C  117   0.000000   0.000000   0.000000   0.000000   0.000000   0.000000
     C  118   0.000019   0.000000   0.000002   0.000002   0.000000   0.000000
     C  119   0.000122   0.000001   0.000011   0.000015   0.000001   0.000001
     C  120   0.000000   0.000002   0.000003   0.000000   0.000005   0.000001
     C  121   0.000001   0.000002   0.000008   0.000000   0.000003   0.000000
     C  122   0.000003   0.000004   0.000027   0.000001   0.000010   0.000001
     C  123   0.000000   0.000004   0.000002   0.000000   0.000004   0.000000
1


                  C 31       C 32       C 33       C 34       C 35       C 36
 ------------------------------------------------------------------------------
     C  124   0.000001   0.000134   0.000099   0.000002   0.000212   0.000002
     C  125   0.000008   0.000001   0.000007   0.000001   0.000001   0.000000
     C  126   0.000001   0.000001   0.000004   0.000000   0.000003   0.000001
     C  127   0.000011   0.000388   0.002640   0.000019   0.000947   0.000160
     C  128   0.000086   0.013149   0.029867   0.000276   0.011222   0.001526
     C  129   0.000011   0.000382   0.002414   0.000021   0.001213   0.000195
     C  130   0.000000   0.000060   0.000023   0.000001   0.000005   0.000001
     C  131   0.000000   0.000063   0.000020   0.000002   0.000011   0.000002
     C  132   0.000000   0.000001   0.000014   0.000001   0.000007   0.000002
     C  133   0.000001   0.000001   0.000000   0.000001   0.000000   0.000001
     C  134   0.000000   0.000001   0.000001   0.000001   0.000001   0.000051
     C  135   0.000002   0.000000   0.000000   0.000000   0.000000   0.000000
     C  136   0.000016   0.000000   0.000000   0.000000   0.000000   0.000000
     C  137   0.000075   0.000000   0.000000   0.000000   0.000000   0.000000
     C  138   0.000011   0.000000   0.000000   0.000000   0.000000   0.000000
     C  139   0.000078   0.000000   0.000000   0.000000   0.000000   0.000000
     C  140   0.000357   0.000000   0.000001   0.000001   0.000000   0.000000
     C  141   0.030872   0.000001   0.000024   0.000007   0.000001   0.000004
     C  142   0.000000   0.000000   0.000000   0.000000   0.000000   0.000000
     C  143   0.000000   0.000000   0.000000   0.000000   0.000000   0.000000
     C  144   0.000002   0.000000   0.000000   0.000000   0.000000   0.000000
     C  145   0.000000   0.000000   0.000000   0.000000   0.000000   0.000000
     C  146   0.000001   0.000000   0.000000   0.000000   0.000000   0.000000
     C  147   0.000002   0.000000   0.000000   0.000000   0.000000   0.000000
     C  148   0.000059   0.000000   0.000000   0.000000   0.000000   0.000000
     C  149   0.000024   0.000000   0.000000   0.000000   0.000000   0.000000
     C  150   0.000007   0.000000   0.000000   0.000000   0.000000   0.000000
     C  151   0.000029   0.000000   0.000000   0.000000   0.000000   0.000000
     C  152   0.000001   0.000000   0.000000   0.000000   0.000000   0.000000
     C  153   0.000001   0.000000   0.000000   0.000000   0.000000   0.000000
     C  154   0.000328   0.000000   0.000000   0.000001   0.000000   0.000000
     C  155   0.000283   0.000000   0.000000   0.000001   0.000000   0.000000
     C  156   0.000000   0.000000   0.000000   0.000000   0.000000   0.000000
     C  157   0.000000   0.000000   0.000000   0.000000   0.000000   0.000000
     C  158   0.000000   0.000000   0.000000   0.000000   0.000000   0.000000
     C  159   0.000000   0.000000   0.000000   0.000000   0.000000   0.000000
     C  160   0.000000   0.000000   0.000000   0.000000   0.000000   0.000000
     C  161   0.000000   0.000000   0.000000   0.000000   0.000000   0.000001
     C  162   0.000000   0.000000   0.000000   0.000000   0.000000   0.000003
     N  163   0.000004   0.000000   0.000000   0.000000   0.000000   0.000000
     N  164   0.000000   0.000000   0.000000   0.000000   0.000000   0.000000
     N  165   0.000741   0.000006   0.000008   0.000254   0.000006   0.000028
     N  166   0.000552   0.016420   0.039847   0.023711   1.040745   1.848475
     N  167   0.000001   0.000016   0.000023   0.000110   0.000015   0.000048
     N  168   0.000000   0.000001   0.000001   0.000006   0.000001   0.000001
     N  169   0.000000   0.000000   0.000000   0.000000   0.000000   0.000000
     N  170   0.000000   0.000009   0.000003   0.000001   0.000133   0.000005
1


                  C 31       C 32       C 33       C 34       C 35       C 36
 ------------------------------------------------------------------------------
     N  171   0.000000   0.000000   0.000000   0.000000   0.000000   0.000000
     N  172   0.000000   0.000000   0.000000   0.000000   0.000000   0.000000
     N  173   0.000000   0.000000   0.000000   0.000000   0.000000   0.000000
     N  174   0.000002   0.000000   0.000000   0.000000   0.000000   0.000000
     N  175   0.000009   0.000000   0.000001   0.000003   0.000000   0.000000
     N  176   0.000000   0.000000   0.000000   0.000000   0.000000   0.000000
     N  177   0.000000   0.000002   0.000018   0.000001   0.000014   0.000002
     N  178   0.000001   0.000015   0.000239   0.000001   0.000103   0.000019
     N  179   0.000043   0.000000   0.000000   0.000000   0.000000   0.000000
     N  180   0.000000   0.000000   0.000000   0.000000   0.000000   0.000000
     N  181   0.000015   0.000000   0.000000   0.000000   0.000000   0.000000
     N  182   0.000000   0.000000   0.000000   0.000000   0.000000   0.000000
     H  183   0.000000   0.000000   0.000000   0.000001   0.000000   0.000000
     H  184   0.000000   0.000000   0.000000   0.000000   0.000000   0.000000
     H  185   0.000000   0.000000   0.000000   0.000000   0.000000   0.000000
     H  186   0.000000   0.000000   0.000000   0.000000   0.000000   0.000000
     H  187   0.000000   0.000000   0.000000   0.000000   0.000000   0.000000
     H  188   0.000001   0.000000   0.000000   0.000000   0.000000   0.000000
     H  189   0.000004   0.000000   0.000000   0.000000   0.000000   0.000000
     H  190   0.000000   0.000000   0.000000   0.000000   0.000000   0.000000
     H  191   0.000002   0.000000   0.000000   0.000000   0.000000   0.000000
     H  192   0.008840   0.000005   0.000007   0.000026   0.000002   0.000003
     H  193   0.000259   0.000000   0.000001   0.000003   0.000000   0.000000
     H  194   0.000011   0.000009   0.000006   0.000161   0.000006   0.000019
     H  195   0.943262   0.000021   0.000327   0.000130   0.000000   0.000002
     H  196   0.001299   0.000000   0.000000   0.000004   0.000000   0.000000
     H  197   0.000290   0.006048   0.942047   0.008709   0.010519   0.001926
     H  198   0.000003   0.086278   0.002967   0.000423   0.000738   0.000087
     H  199   0.000030   0.007659   0.008006   0.000096   0.938730   0.007732
     H  200   0.000060   0.000043   0.000381   0.004052   0.000069   0.000016
     H  201   0.000000   0.000001   0.000000   0.000006   0.000000   0.000000
     H  202   0.000000   0.000001   0.000000   0.000006   0.000000   0.000000
     H  203   0.000000   0.000000   0.000000   0.000002   0.000000   0.000000
     H  204   0.000005   0.001117   0.005029   0.010690   0.011647   0.937109
     H  205   0.000000   0.000000   0.000000   0.000001   0.000000   0.000000
     H  206   0.000000   0.000000   0.000000   0.000000   0.000000   0.000000
     H  207   0.000000   0.000000   0.000000   0.000000   0.000000   0.000000
     H  208   0.000000   0.000000   0.000000   0.000000   0.000000   0.000000
     H  209   0.000000   0.000000   0.000000   0.000001   0.000000   0.000005
     H  210   0.000000   0.000000   0.000000   0.000000   0.000000   0.000000
     H  211   0.000000   0.000000   0.000000   0.000000   0.000007   0.000000
     H  212   0.000001   0.000000   0.000000   0.000000   0.000000   0.000000
     H  213   0.000000   0.000000   0.000000   0.000000   0.000000   0.000000
     H  214   0.000000   0.000000   0.000000   0.000000   0.000000   0.000000
     H  215   0.000000   0.000000   0.000000   0.000000   0.000000   0.000000
     H  216   0.000000   0.000000   0.000000   0.000000   0.000000   0.000000
     H  217   0.000004   0.000000   0.000000   0.000000   0.000000   0.000000
1


                  C 31       C 32       C 33       C 34       C 35       C 36
 ------------------------------------------------------------------------------
     H  218   0.000000   0.000000   0.000000   0.000000   0.000000   0.000000
     H  219   0.000000   0.000000   0.000000   0.000000   0.000000   0.000000
     H  220   0.000000   0.000000   0.000000   0.000000   0.000000   0.000000
     H  221   0.000000   0.000000   0.000000   0.000000   0.000000   0.000000
     H  222   0.000000   0.000000   0.000000   0.000000   0.000000   0.000000
     H  223   0.000001   0.000000   0.000000   0.000001   0.000000   0.000000
     H  224   0.000301   0.000002   0.000031   0.000091   0.000001   0.000003
     H  225   0.000088   0.000000   0.000000   0.000001   0.000000   0.000000
     H  226   0.000000   0.000000   0.000000   0.000000   0.000000   0.000000
     H  227   0.000000   0.000000   0.000000   0.000000   0.000000   0.000000
     H  228   0.000000   0.000000   0.000000   0.000000   0.000000   0.000000
     H  229   0.000000   0.000331   0.000044   0.000001   0.000111   0.000010
     H  230   0.000000   0.000005   0.000000   0.000000   0.000007   0.000000
     H  231   0.000000   0.000002   0.000009   0.000000   0.000005   0.000001
     H  232   0.000000   0.000000   0.000000   0.000000   0.000000   0.000003
     H  233   0.000000   0.000000   0.000000   0.000000   0.000000   0.000000
     H  234   0.000001   0.000000   0.000000   0.000000   0.000000   0.000000
     H  235   0.000526   0.000000   0.000003   0.000001   0.000000   0.000000
     H  236   0.000000   0.000000   0.000000   0.000000   0.000000   0.000000
     H  237   0.000000   0.000000   0.000000   0.000000   0.000000   0.000000
     H  238   0.000000   0.000000   0.000000   0.000000   0.000000   0.000000
     H  239   0.000000   0.000000   0.000000   0.000000   0.000000   0.000000
     H  240   0.000000   0.000000   0.000000   0.000000   0.000000   0.000000
     H  241   0.000000   0.000000   0.000000   0.000000   0.000000   0.000000
     H  242   0.000000   0.000000   0.000000   0.000000   0.000000   0.000000
1


                  C 37       C 38       C 39       C 40       C 41       C 42
 ------------------------------------------------------------------------------
     C   37   3.941132
     C   38   1.039090   3.946533
     C   39   0.000415   0.000105   3.931525
     C   40   0.000018   0.000229   1.421443   3.951001
     C   41   0.000789   0.001102   0.005350   1.432131   3.953131
     C   42   0.000031   0.000260   1.404152   0.006566   0.114651   3.945889
     C   43   0.000260   0.018480   0.118589   0.005093   1.376726   0.005324
     C   44   0.022742   0.018273   0.000074   0.004339   0.009901   0.008243
     C   45   0.010534   1.866356   0.008630   0.000641   0.021250   0.000462
     C   46   0.000340   0.000183   0.000047   0.000021   0.000182   0.000104
     C   47   0.000030   0.000340   0.000016   0.000001   0.000080   0.000008
     C   48   0.000114   0.000169   0.000005   0.000005   0.000053   0.000011
     C   49   0.000017   0.000071   0.000004   0.000001   0.000020   0.000001
     C   50   0.000001   0.000009   0.000002   0.000000   0.000008   0.000000
     C   51   0.001476   0.002032   0.000041   0.000069   0.001161   0.000127
     C   52   0.000347   0.019386   0.000582   0.000045   0.002335   0.000413
     C   53   0.000000   0.000000   0.000000   0.000000   0.000001   0.000000
     C   54   0.000001   0.000000   0.000001   0.000000   0.000002   0.000000
     C   55   0.000010   0.000004   0.000002   0.000000   0.000008   0.000001
     C   56   0.000000   0.000000   0.000000   0.000000   0.000000   0.000000
     C   57   0.000001   0.000000   0.000000   0.000000   0.000000   0.000000
     C   58   0.000013   0.000018   0.000015   0.000010   0.000066   0.000010
     C   59   0.000263   0.000245   0.000126   0.000012   0.000568   0.000084
     C   60   0.000013   0.000002   0.000000   0.000000   0.000001   0.000000
     C   61   0.000000   0.000000   0.000000   0.000000   0.000000   0.000000
     C   62   0.000007   0.000005   0.000000   0.000000   0.000002   0.000001
     C   63   0.000000   0.000000   0.000000   0.000000   0.000000   0.000000
     C   64   0.000000   0.000000   0.000000   0.000000   0.000000   0.000000
     C   65   0.000047   0.000041   0.000008   0.000001   0.000037   0.000006
     C   66   0.000001   0.000001   0.000006   0.000000   0.000011   0.000001
     C   67   0.000000   0.000000   0.000000   0.000000   0.000000   0.000000
     C   68   0.000000   0.000000   0.000000   0.000000   0.000000   0.000000
     C   69   0.000000   0.000000   0.000000   0.000000   0.000000   0.000000
     C   70   0.000000   0.000000   0.000000   0.000000   0.000000   0.000000
     C   71   0.000000   0.000000   0.000000   0.000000   0.000000   0.000000
     C   72   0.000000   0.000000   0.000000   0.000000   0.000000   0.000000
     C   73   0.000000   0.000000   0.000000   0.000000   0.000000   0.000000
     C   74   0.000000   0.000000   0.000000   0.000000   0.000000   0.000000
     C   75   0.000000   0.000000   0.000000   0.000000   0.000000   0.000000
     C   76   0.000000   0.000000   0.000000   0.000000   0.000000   0.000000
     C   77   0.000000   0.000000   0.000000   0.000000   0.000000   0.000000
     C   78   0.000000   0.000000   0.000000   0.000000   0.000000   0.000000
     C   79   0.000000   0.000000   0.000000   0.000000   0.000000   0.000000
     C   80   0.000000   0.000000   0.000000   0.000000   0.000000   0.000000
     C   81   0.000000   0.000000   0.000000   0.000000   0.000000   0.000000
     C   82   0.000000   0.000000   0.000001   0.000000   0.000000   0.000000
1


                  C 37       C 38       C 39       C 40       C 41       C 42
 ------------------------------------------------------------------------------
     C   83   0.000001   0.000000   0.000006   0.000000   0.000000   0.000000
     C   84   0.000000   0.000000   0.000001   0.000000   0.000000   0.000000
     C   85   0.000000   0.000000   0.000001   0.000000   0.000000   0.000000
     C   86   0.000000   0.000000   0.000002   0.000000   0.000000   0.000000
     C   87   0.000000   0.000000   0.000000   0.000000   0.000000   0.000000
     C   88   0.000000   0.000000   0.000039   0.000001   0.000001   0.000002
     C   89   0.000037   0.000001   0.000415   0.000014   0.000012   0.000024
     C   90   0.000000   0.000000   0.000000   0.000000   0.000000   0.000000
     C   91   0.000000   0.000000   0.000000   0.000000   0.000000   0.000000
     C   92   0.000000   0.000000   0.000001   0.000005   0.000000   0.000000
     C   93   0.000000   0.000000   0.000002   0.000004   0.000001   0.000000
     C   94   0.000000   0.000000   0.000000   0.000002   0.000000   0.000000
     C   95   0.000000   0.000000   0.000000   0.000012   0.000002   0.000000
     C   96   0.000000   0.000000   0.000002   0.000167   0.000009   0.000002
     C   97   0.000000   0.000000   0.000005   0.000000   0.000000   0.000000
     C   98   0.000001   0.000000   0.000038   0.000002   0.000001   0.000002
     C   99   0.000000   0.000000   0.000000   0.000000   0.000000   0.000000
     C  100   0.000000   0.000000   0.000001   0.000000   0.000000   0.000000
     C  101   0.000000   0.000000   0.000002   0.000000   0.000000   0.000000
     C  102   0.000000   0.000000   0.000001   0.000000   0.000000   0.000000
     C  103   0.000001   0.000000   0.000013   0.000000   0.000000   0.000001
     C  104   0.000000   0.000000   0.000002   0.000000   0.000000   0.000000
     C  105   0.000000   0.000000   0.000000   0.000000   0.000000   0.000000
     C  106   0.000105   0.000001   0.000006   0.000003   0.000000   0.000279
     C  107   0.000013   0.000017   0.000004   0.000001   0.000000   0.000088
     C  108   0.000003   0.000001   0.000005   0.000001   0.000000   0.000083
     C  109   0.000003   0.000017   0.000028   0.000011   0.000000   0.001386
     C  110   0.000003   0.000003   0.000001   0.000000   0.000000   0.000022
     C  111   0.000031   0.000003   0.000000   0.000000   0.000000   0.000000
     C  112   0.000001   0.000000   0.000001   0.000000   0.000000   0.000000
     C  113   0.000000   0.000000   0.000000   0.000000   0.000000   0.000000
     C  114   0.000000   0.000000   0.000000   0.000000   0.000000   0.000000
     C  115   0.000000   0.000000   0.000000   0.000000   0.000000   0.000000
     C  116   0.000000   0.000000   0.000000   0.000000   0.000000   0.000000
     C  117   0.000000   0.000000   0.000000   0.000000   0.000001   0.000000
     C  118   0.000002   0.000000   0.000000   0.000000   0.000000   0.000001
     C  119   0.000008   0.000000   0.000004   0.000000   0.000000   0.000005
     C  120   0.000000   0.000000   0.000000   0.000000   0.000000   0.000000
     C  121   0.000000   0.000000   0.000000   0.000000   0.000000   0.000000
     C  122   0.000000   0.000000   0.000000   0.000000   0.000000   0.000000
     C  123   0.000000   0.000000   0.000000   0.000000   0.000000   0.000000
     C  124   0.000001   0.000000   0.000000   0.000000   0.000000   0.000000
     C  125   0.000001   0.000000   0.000000   0.000000   0.000000   0.000001
     C  126   0.000000   0.000000   0.000001   0.000000   0.000000   0.000011
     C  127   0.000485   0.000003   0.000000   0.000000   0.000000   0.000000
     C  128   0.004034   0.000038   0.000000   0.000001   0.000002   0.000001
     C  129   0.000487   0.000003   0.000000   0.000000   0.000000   0.000000
1


                  C 37       C 38       C 39       C 40       C 41       C 42
 ------------------------------------------------------------------------------
     C  130   0.000003   0.000000   0.000000   0.000000   0.000000   0.000000
     C  131   0.000003   0.000000   0.000000   0.000000   0.000000   0.000001
     C  132   0.000004   0.000000   0.000000   0.000000   0.000000   0.000001
     C  133   0.000000   0.000000   0.000000   0.000000   0.000000   0.000001
     C  134   0.000000   0.000000   0.000000   0.000000   0.000000   0.000003
     C  135   0.000000   0.000001   0.004229   0.000142   0.000115   0.000235
     C  136   0.000000   0.000000   0.000014   0.000001   0.000000   0.000001
     C  137   0.000001   0.000001   0.001710   0.000058   0.000048   0.000096
     C  138   0.000000   0.000000   0.000077   0.000003   0.000002   0.000004
     C  139   0.000000   0.000000   0.000002   0.000000   0.000000   0.000000
     C  140   0.000002   0.000001   0.000346   0.000012   0.000010   0.000020
     C  141   0.000258   0.000004   0.000034   0.000001   0.000001   0.000002
     C  142   0.000000   0.000000   0.000000   0.000000   0.000000   0.000000
     C  143   0.000000   0.000000   0.000000   0.000000   0.000000   0.000000
     C  144   0.000000   0.000000   0.000000   0.000000   0.000000   0.000000
     C  145   0.000000   0.000000   0.000000   0.000000   0.000000   0.000000
     C  146   0.000000   0.000000   0.000000   0.000000   0.000000   0.000000
     C  147   0.000000   0.000000   0.000000   0.000000   0.000000   0.000000
     C  148   0.000001   0.000000   0.000000   0.000000   0.000000   0.000000
     C  149   0.000001   0.000000   0.000000   0.000000   0.000000   0.000000
     C  150   0.000000   0.000000   0.000000   0.000000   0.000000   0.000000
     C  151   0.000001   0.000000   0.000000   0.000000   0.000000   0.000000
     C  152   0.000000   0.000000   0.000000   0.000000   0.000000   0.000000
     C  153   0.000000   0.000000   0.000000   0.000000   0.000000   0.000000
     C  154   0.000007   0.000000   0.000000   0.000000   0.000000   0.000000
     C  155   0.000006   0.000000   0.000000   0.000000   0.000000   0.000000
     C  156   0.000000   0.000000   0.000000   0.000000   0.000000   0.000000
     C  157   0.000000   0.000000   0.000000   0.000000   0.000000   0.000000
     C  158   0.000000   0.000000   0.000000   0.000000   0.000000   0.000000
     C  159   0.000000   0.000000   0.000000   0.000000   0.000000   0.000000
     C  160   0.000000   0.000000   0.000000   0.000000   0.000000   0.000000
     C  161   0.000000   0.000000   0.000000   0.000000   0.000000   0.000000
     C  162   0.000000   0.000000   0.000000   0.000000   0.000000   0.000000
     N  163   0.000000   0.000001   0.000433   0.000034   0.000007   0.000019
     N  164   0.000000   0.000000   0.000000   0.000000   0.000000   0.000000
     N  165   0.000285   0.000371   0.000011   0.000001   0.000002   0.000037
     N  166   0.040632   0.000342   0.000002   0.000005   0.000023   0.000005
     N  167   0.000790   0.000582   0.013798   0.105480   0.015654   1.437057
     N  168   0.000033   0.000027   0.000003   0.000001   0.000010   0.000004
     N  169   0.000000   0.000000   0.000000   0.000000   0.000000   0.000000
     N  170   0.000004   0.000003   0.000000   0.000000   0.000001   0.000000
     N  171   0.000000   0.000000   0.000000   0.000000   0.000000   0.000000
     N  172   0.000000   0.000000   0.000000   0.000000   0.000000   0.000000
     N  173   0.000000   0.000000   0.000001   0.000119   0.000011   0.000001
     N  174   0.000000   0.000000   0.000003   0.000000   0.000000   0.000000
     N  175   0.000001   0.000002   0.000014   0.000005   0.000000   0.000339
     N  176   0.000000   0.000000   0.000000   0.000000   0.000000   0.000000
1


                  C 37       C 38       C 39       C 40       C 41       C 42
 ------------------------------------------------------------------------------
     N  177   0.000000   0.000000   0.000000   0.000000   0.000000   0.000000
     N  178   0.000051   0.000000   0.000000   0.000000   0.000000   0.000000
     N  179   0.000000   0.000000   0.001490   0.000050   0.000041   0.000084
     N  180   0.000000   0.000000   0.000000   0.000000   0.000000   0.000000
     N  181   0.000000   0.000000   0.000000   0.000000   0.000000   0.000000
     N  182   0.000000   0.000000   0.000000   0.000000   0.000000   0.000000
     H  183   0.000000   0.000007   0.881613   0.003656   0.004504   0.004879
     H  184   0.000000   0.000000   0.000265   0.000006   0.000004   0.000010
     H  185   0.000000   0.000000   0.000000   0.000000   0.000000   0.000000
     H  186   0.000000   0.000000   0.000000   0.000000   0.000000   0.000000
     H  187   0.000000   0.000000   0.000000   0.000000   0.000000   0.000000
     H  188   0.000000   0.000000   0.000002   0.000000   0.000000   0.000000
     H  189   0.000000   0.000000   0.000001   0.000000   0.000000   0.000000
     H  190   0.000000   0.000000   0.000000   0.000000   0.000000   0.000000
     H  191   0.000000   0.000003   0.000000   0.000000   0.000000   0.000000
     H  192   0.000211   0.000007   0.000000   0.000000   0.000000   0.000000
     H  193   0.000014   0.000355   0.000000   0.000000   0.000000   0.000000
     H  194   0.000412   0.001142   0.000000   0.000000   0.000000   0.000000
     H  195   0.000190   0.000011   0.000000   0.000000   0.000000   0.000000
     H  196   0.000006   0.000002   0.000000   0.000000   0.000000   0.000000
     H  197   0.006297   0.000038   0.000000   0.000001   0.000002   0.000001
     H  198   0.000185   0.000015   0.000000   0.000000   0.000000   0.000000
     H  199   0.000941   0.000007   0.000000   0.000000   0.000001   0.000000
     H  200   0.004958   0.926024   0.000351   0.000021   0.000748   0.000012
     H  201   0.000001   0.000047   0.004979   0.004471   0.958994   0.000138
     H  202   0.000004   0.000041   0.004757   0.959057   0.005317   0.004910
     H  203   0.000004   0.000011   0.008589   0.004702   0.000051   0.952936
     H  204   0.000513   0.000313   0.000000   0.000000   0.000001   0.000000
     H  205   0.000001   0.000003   0.000001   0.000000   0.000001   0.000001
     H  206   0.000000   0.000002   0.000000   0.000000   0.000000   0.000000
     H  207   0.000001   0.000002   0.000000   0.000000   0.000000   0.000000
     H  208   0.000000   0.000000   0.000000   0.000000   0.000000   0.000000
     H  209   0.000001   0.000001   0.000002   0.000005   0.000072   0.000036
     H  210   0.000000   0.000000   0.000000   0.000000   0.000000   0.000000
     H  211   0.000000   0.000000   0.000000   0.000000   0.000000   0.000000
     H  212   0.000000   0.000000   0.000180   0.000004   0.000001   0.000113
     H  213   0.000000   0.000000   0.000000   0.000000   0.000000   0.000000
     H  214   0.000000   0.000000   0.000000   0.000000   0.000000   0.000000
     H  215   0.000000   0.000000   0.000000   0.000000   0.000000   0.000000
     H  216   0.000000   0.000000   0.000000   0.000000   0.000000   0.000000
     H  217   0.000000   0.000000   0.000000   0.000000   0.000000   0.000000
     H  218   0.000000   0.000000   0.000000   0.000002   0.000000   0.000000
     H  219   0.000000   0.000000   0.000000   0.000000   0.000000   0.000000
     H  220   0.000000   0.000000   0.000000   0.000000   0.000000   0.000000
     H  221   0.000000   0.000000   0.000000   0.000000   0.000000   0.000000
     H  222   0.000000   0.000000   0.000000   0.000000   0.000000   0.000000
     H  223   0.000001   0.000000   0.000001   0.000001   0.000000   0.000053
1


                  C 37       C 38       C 39       C 40       C 41       C 42
 ------------------------------------------------------------------------------
     H  224   0.000056   0.000001   0.000000   0.000000   0.000000   0.000000
     H  225   0.000002   0.000001   0.000000   0.000000   0.000000   0.000000
     H  226   0.000000   0.000000   0.000000   0.000000   0.000000   0.000000
     H  227   0.000000   0.000000   0.000000   0.000000   0.000000   0.000000
     H  228   0.000000   0.000000   0.000000   0.000000   0.000000   0.000000
     H  229   0.000001   0.000000   0.000000   0.000000   0.000000   0.000000
     H  230   0.000000   0.000000   0.000000   0.000000   0.000000   0.000000
     H  231   0.000002   0.000000   0.000000   0.000000   0.000000   0.000000
     H  232   0.000000   0.000000   0.000000   0.000000   0.000000   0.000002
     H  233   0.000000   0.000000   0.000000   0.000000   0.000000   0.000000
     H  234   0.000000   0.000000   0.000000   0.000000   0.000000   0.000000
     H  235   0.000008   0.000001   0.000001   0.000000   0.000000   0.000000
     H  236   0.000000   0.000000   0.000000   0.000000   0.000000   0.000000
     H  237   0.000000   0.000000   0.000000   0.000000   0.000000   0.000000
     H  238   0.000000   0.000000   0.000000   0.000000   0.000000   0.000000
     H  239   0.000000   0.000000   0.000000   0.000000   0.000000   0.000000
     H  240   0.000000   0.000000   0.000000   0.000000   0.000000   0.000000
     H  241   0.000000   0.000000   0.000000   0.000000   0.000000   0.000000
     H  242   0.000000   0.000000   0.000000   0.000000   0.000000   0.000000
1


                  C 43       C 44       C 45       C 46       C 47       C 48
 ------------------------------------------------------------------------------
     C   43   3.951282
     C   44   0.975029   3.958405
     C   45   0.006737   1.839921   3.945766
     C   46   0.003012   0.009891   0.008228   3.951907
     C   47   0.000154   0.007609   0.000547   1.151039   3.951563
     C   48   0.000380   0.001438   0.002843   0.005633   1.670873   3.949087
     C   49   0.000045   0.000731   0.000336   1.650249   0.005329   0.064768
     C   50   0.000004   0.000192   0.000025   0.106412   0.007614   1.162698
     C   51   0.005878   0.009212   0.041910   0.010403   0.966750   0.012018
     C   52   0.005387   1.003187   0.007804   0.967712   0.010922   0.042003
     C   53   0.000001   0.000002   0.000005   0.000015   0.000058   0.000143
     C   54   0.000001   0.000012   0.000010   0.000063   0.000052   0.000159
     C   55   0.000018   0.000042   0.000223   0.000228   0.002351   0.000253
     C   56   0.000000   0.000002   0.000007   0.000031   0.000004   0.000007
     C   57   0.000001   0.000007   0.000020   0.000092   0.000025   0.000103
     C   58   0.000076   0.001154   0.000224   0.008335   0.009382   0.001204
     C   59   0.001411   0.000456   0.006673   0.000250   0.004645   0.000088
     C   60   0.000006   0.000000   0.000065   0.000000   0.000005   0.000000
     C   61   0.000000   0.000000   0.000000   0.000001   0.000000   0.000000
     C   62   0.000014   0.000000   0.000136   0.000001   0.000010   0.000000
     C   63   0.000000   0.000000   0.000001   0.000001   0.000001   0.000002
     C   64   0.000000   0.000003   0.000000   0.000013   0.000002   0.000002
     C   65   0.000144   0.000020   0.001102   0.000021   0.000231   0.000005
     C   66   0.000021   0.000038   0.000012   0.000145   0.000545   0.000018
     C   67   0.000000   0.000000   0.000000   0.000000   0.000000   0.000000
     C   68   0.000000   0.000000   0.000000   0.000000   0.000000   0.000000
     C   69   0.000000   0.000000   0.000000   0.000000   0.000000   0.000000
     C   70   0.000000   0.000000   0.000000   0.000000   0.000000   0.000000
     C   71   0.000000   0.000000   0.000000   0.000000   0.000000   0.000000
     C   72   0.000000   0.000000   0.000000   0.000000   0.000000   0.000000
     C   73   0.000000   0.000000   0.000000   0.000000   0.000000   0.000000
     C   74   0.000000   0.000000   0.000000   0.000000   0.000000   0.000000
     C   75   0.000000   0.000000   0.000000   0.000000   0.000000   0.000000
     C   76   0.000000   0.000000   0.000000   0.000000   0.000000   0.000000
     C   77   0.000000   0.000000   0.000000   0.000000   0.000000   0.000000
     C   78   0.000000   0.000000   0.000000   0.000000   0.000000   0.000000
     C   79   0.000000   0.000000   0.000000   0.000000   0.000000   0.000000
     C   80   0.000000   0.000000   0.000000   0.000000   0.000000   0.000000
     C   81   0.000000   0.000000   0.000000   0.000000   0.000000   0.000000
     C   82   0.000000   0.000000   0.000000   0.000000   0.000000   0.000000
     C   83   0.000000   0.000000   0.000000   0.000000   0.000000   0.000000
     C   84   0.000000   0.000000   0.000000   0.000000   0.000000   0.000000
     C   85   0.000000   0.000000   0.000000   0.000000   0.000000   0.000000
     C   86   0.000000   0.000000   0.000000   0.000000   0.000000   0.000000
     C   87   0.000000   0.000000   0.000000   0.000000   0.000000   0.000000
     C   88   0.000000   0.000000   0.000000   0.000000   0.000000   0.000000
1


                  C 43       C 44       C 45       C 46       C 47       C 48
 ------------------------------------------------------------------------------
     C   89   0.000000   0.000001   0.000001   0.000000   0.000000   0.000000
     C   90   0.000000   0.000000   0.000000   0.000000   0.000000   0.000000
     C   91   0.000000   0.000000   0.000000   0.000000   0.000000   0.000000
     C   92   0.000000   0.000000   0.000000   0.000000   0.000000   0.000000
     C   93   0.000000   0.000000   0.000000   0.000000   0.000000   0.000000
     C   94   0.000000   0.000000   0.000000   0.000000   0.000000   0.000000
     C   95   0.000000   0.000000   0.000000   0.000000   0.000000   0.000000
     C   96   0.000001   0.000000   0.000000   0.000000   0.000000   0.000000
     C   97   0.000000   0.000000   0.000000   0.000000   0.000000   0.000000
     C   98   0.000000   0.000000   0.000000   0.000000   0.000000   0.000000
     C   99   0.000000   0.000000   0.000000   0.000000   0.000000   0.000000
     C  100   0.000000   0.000000   0.000000   0.000000   0.000000   0.000000
     C  101   0.000000   0.000000   0.000000   0.000000   0.000000   0.000000
     C  102   0.000000   0.000000   0.000000   0.000000   0.000000   0.000000
     C  103   0.000000   0.000000   0.000000   0.000000   0.000000   0.000000
     C  104   0.000000   0.000000   0.000000   0.000000   0.000000   0.000000
     C  105   0.000000   0.000000   0.000000   0.000000   0.000000   0.000000
     C  106   0.000004   0.000000   0.000000   0.000000   0.000000   0.000000
     C  107   0.000002   0.000001   0.000002   0.000000   0.000000   0.000000
     C  108   0.000002   0.000000   0.000000   0.000000   0.000000   0.000000
     C  109   0.000016   0.000002   0.000002   0.000000   0.000000   0.000000
     C  110   0.000000   0.000000   0.000000   0.000000   0.000000   0.000000
     C  111   0.000000   0.000000   0.000000   0.000000   0.000000   0.000000
     C  112   0.000000   0.000000   0.000000   0.000000   0.000000   0.000000
     C  113   0.000000   0.000000   0.000000   0.000000   0.000000   0.000000
     C  114   0.000000   0.000000   0.000000   0.000000   0.000000   0.000000
     C  115   0.000000   0.000000   0.000000   0.000000   0.000000   0.000000
     C  116   0.000000   0.000000   0.000000   0.000000   0.000000   0.000021
     C  117   0.000000   0.000000   0.000000   0.000000   0.000004   0.000017
     C  118   0.000000   0.000000   0.000000   0.000000   0.000000   0.000000
     C  119   0.000000   0.000000   0.000000   0.000000   0.000000   0.000000
     C  120   0.000000   0.000000   0.000000   0.000000   0.000000   0.000000
     C  121   0.000000   0.000000   0.000000   0.000000   0.000000   0.000000
     C  122   0.000000   0.000000   0.000000   0.000000   0.000000   0.000000
     C  123   0.000000   0.000000   0.000000   0.000000   0.000000   0.000000
     C  124   0.000000   0.000000   0.000000   0.000000   0.000000   0.000000
     C  125   0.000000   0.000000   0.000000   0.000000   0.000000   0.000000
     C  126   0.000000   0.000000   0.000000   0.000000   0.000000   0.000000
     C  127   0.000004   0.000000   0.000099   0.000000   0.000000   0.000000
     C  128   0.000033   0.000001   0.000784   0.000001   0.000001   0.000000
     C  129   0.000004   0.000000   0.000100   0.000000   0.000000   0.000000
     C  130   0.000000   0.000000   0.000001   0.000000   0.000000   0.000000
     C  131   0.000000   0.000000   0.000001   0.000000   0.000000   0.000000
     C  132   0.000000   0.000000   0.000001   0.000000   0.000000   0.000000
     C  133   0.000000   0.000000   0.000000   0.000000   0.000000   0.000000
     C  134   0.000002   0.000000   0.000001   0.000000   0.000000   0.000000
     C  135   0.000005   0.000009   0.000001   0.000006   0.000009   0.000003
1


                  C 43       C 44       C 45       C 46       C 47       C 48
 ------------------------------------------------------------------------------
     C  136   0.000000   0.000000   0.000000   0.000000   0.000000   0.000002
     C  137   0.000002   0.000004   0.000000   0.000003   0.000001   0.000004
     C  138   0.000000   0.000000   0.000000   0.000000   0.000001   0.000000
     C  139   0.000000   0.000000   0.000000   0.000000   0.000000   0.000000
     C  140   0.000000   0.000001   0.000000   0.000000   0.000000   0.000000
     C  141   0.000000   0.000001   0.000004   0.000000   0.000000   0.000000
     C  142   0.000000   0.000000   0.000000   0.000000   0.000000   0.000000
     C  143   0.000000   0.000000   0.000000   0.000000   0.000000   0.000000
     C  144   0.000000   0.000000   0.000000   0.000000   0.000000   0.000000
     C  145   0.000000   0.000000   0.000000   0.000000   0.000000   0.000000
     C  146   0.000000   0.000000   0.000000   0.000000   0.000000   0.000000
     C  147   0.000000   0.000000   0.000000   0.000000   0.000000   0.000000
     C  148   0.000000   0.000000   0.000000   0.000000   0.000000   0.000000
     C  149   0.000000   0.000000   0.000000   0.000000   0.000000   0.000000
     C  150   0.000000   0.000000   0.000000   0.000000   0.000000   0.000000
     C  151   0.000000   0.000000   0.000000   0.000000   0.000000   0.000000
     C  152   0.000000   0.000000   0.000000   0.000000   0.000000   0.000000
     C  153   0.000000   0.000000   0.000000   0.000000   0.000000   0.000000
     C  154   0.000000   0.000000   0.000000   0.000000   0.000000   0.000000
     C  155   0.000000   0.000000   0.000000   0.000000   0.000000   0.000000
     C  156   0.000000   0.000000   0.000000   0.000000   0.000000   0.000000
     C  157   0.000000   0.000000   0.000000   0.000000   0.000000   0.000000
     C  158   0.000000   0.000000   0.000000   0.000000   0.000000   0.000000
     C  159   0.000000   0.000000   0.000000   0.000000   0.000000   0.000000
     C  160   0.000000   0.000000   0.000000   0.000000   0.000000   0.000000
     C  161   0.000000   0.000000   0.000000   0.000000   0.000000   0.000000
     C  162   0.000000   0.000000   0.000000   0.000000   0.000000   0.000000
     N  163   0.000001   0.000000   0.000000   0.000004   0.000002   0.000000
     N  164   0.000000   0.000000   0.000000   0.000000   0.000000   0.000000
     N  165   0.000002   0.000027   0.000056   0.000001   0.000000   0.000000
     N  166   0.000274   0.000186   0.006335   0.000003   0.000008   0.000004
     N  167   1.403583   0.013484   0.019219   0.000362   0.000066   0.000037
     N  168   0.000097   0.000130   0.000710   0.013016   0.097946   0.018094
     N  169   0.000000   0.000001   0.000004   0.000006   0.000022   0.000008
     N  170   0.000007   0.000000   0.000071   0.000001   0.000008   0.000000
     N  171   0.000000   0.000000   0.000000   0.000000   0.000000   0.000000
     N  172   0.000000   0.000000   0.000000   0.000000   0.000000   0.000000
     N  173   0.000001   0.000000   0.000000   0.000000   0.000000   0.000000
     N  174   0.000000   0.000000   0.000000   0.000000   0.000000   0.000000
     N  175   0.000007   0.000000   0.000000   0.000000   0.000000   0.000000
     N  176   0.000000   0.000000   0.000000   0.000001   0.000001   0.000082
     N  177   0.000000   0.000000   0.000000   0.000000   0.000000   0.000000
     N  178   0.000001   0.000000   0.000011   0.000000   0.000000   0.000000
     N  179   0.000002   0.000003   0.000000   0.000001   0.000001   0.000001
     N  180   0.000000   0.000000   0.000000   0.000000   0.000000   0.000000
     N  181   0.000000   0.000000   0.000000   0.000000   0.000000   0.000000
     N  182   0.000000   0.000000   0.000000   0.000000   0.000000   0.000000
1


                  C 43       C 44       C 45       C 46       C 47       C 48
 ------------------------------------------------------------------------------
     H  183   0.000105   0.000135   0.000005   0.000002   0.000000   0.000000
     H  184   0.000000   0.000000   0.000000   0.000007   0.000001   0.000003
     H  185   0.000000   0.000000   0.000000   0.000000   0.000000   0.000000
     H  186   0.000000   0.000000   0.000000   0.000000   0.000000   0.000000
     H  187   0.000000   0.000000   0.000000   0.000000   0.000000   0.000000
     H  188   0.000000   0.000000   0.000000   0.000000   0.000000   0.000000
     H  189   0.000000   0.000000   0.000000   0.000000   0.000000   0.000000
     H  190   0.000000   0.000000   0.000000   0.000000   0.000000   0.000000
     H  191   0.000000   0.000000   0.000000   0.000000   0.000000   0.000000
     H  192   0.000000   0.000001   0.000003   0.000000   0.000000   0.000000
     H  193   0.000001   0.000000   0.000066   0.000000   0.000000   0.000000
     H  194   0.000000   0.000003   0.000017   0.000006   0.000000   0.000000
     H  195   0.000000   0.000000   0.000003   0.000000   0.000000   0.000000
     H  196   0.000000   0.000000   0.000000   0.000000   0.000000   0.000000
     H  197   0.000035   0.000002   0.000948   0.000000   0.000001   0.000000
     H  198   0.000001   0.000000   0.000035   0.000000   0.000000   0.000000
     H  199   0.000007   0.000008   0.000162   0.000000   0.000000   0.000000
     H  200   0.000033   0.021815   0.004822   0.000308   0.000014   0.000130
     H  201   0.005369   0.001061   0.000033   0.000044   0.000007   0.000001
     H  202   0.005036   0.000432   0.000125   0.000000   0.000001   0.000001
     H  203   0.008742   0.000345   0.000085   0.000009   0.000001   0.000001
     H  204   0.000010   0.001153   0.003625   0.000002   0.000000   0.000001
     H  205   0.000013   0.000198   0.000102   0.008082   0.006095   0.000004
     H  206   0.000001   0.000026   0.000001   0.000289   0.003899   0.009656
     H  207   0.000004   0.000039   0.000010   0.006856   0.004681   0.955939
     H  208   0.000000   0.000000   0.000000   0.000000   0.000002   0.000000
     H  209   0.002112   0.000713   0.000010   0.000025   0.000031   0.000001
     H  210   0.000000   0.000000   0.000000   0.000001   0.000014   0.000001
     H  211   0.000000   0.000000   0.000000   0.000000   0.000000   0.000001
     H  212   0.000001   0.000000   0.000000   0.000000   0.000000   0.000000
     H  213   0.000000   0.000000   0.000000   0.000000   0.000000   0.000000
     H  214   0.000000   0.000000   0.000000   0.000000   0.000000   0.000000
     H  215   0.000000   0.000000   0.000000   0.000000   0.000000   0.000000
     H  216   0.000000   0.000000   0.000000   0.000000   0.000000   0.000000
     H  217   0.000000   0.000000   0.000000   0.000000   0.000000   0.000000
     H  218   0.000000   0.000000   0.000000   0.000000   0.000000   0.000000
     H  219   0.000000   0.000000   0.000000   0.000000   0.000000   0.000000
     H  220   0.000000   0.000000   0.000000   0.000000   0.000000   0.000000
     H  221   0.000000   0.000000   0.000000   0.000000   0.000000   0.000000
     H  222   0.000000   0.000000   0.000000   0.000000   0.000000   0.000000
     H  223   0.000001   0.000000   0.000000   0.000000   0.000000   0.000000
     H  224   0.000000   0.000000   0.000000   0.000000   0.000000   0.000000
     H  225   0.000000   0.000000   0.000000   0.000000   0.000000   0.000000
     H  226   0.000000   0.000000   0.000000   0.000000   0.000000   0.000000
     H  227   0.000000   0.000000   0.000000   0.000000   0.000002   0.000007
     H  228   0.000000   0.000000   0.000000   0.000000   0.000000   0.000000
     H  229   0.000000   0.000000   0.000000   0.000000   0.000000   0.000000
1


                  C 43       C 44       C 45       C 46       C 47       C 48
 ------------------------------------------------------------------------------
     H  230   0.000000   0.000000   0.000000   0.000000   0.000000   0.000000
     H  231   0.000000   0.000000   0.000000   0.000000   0.000000   0.000000
     H  232   0.000000   0.000000   0.000000   0.000000   0.000000   0.000000
     H  233   0.000000   0.000000   0.000000   0.000002   0.000000   0.000001
     H  234   0.000000   0.000000   0.000000   0.000000   0.000000   0.000000
     H  235   0.000000   0.000000   0.000000   0.000000   0.000000   0.000000
     H  236   0.000000   0.000000   0.000000   0.000000   0.000000   0.000000
     H  237   0.000000   0.000000   0.000000   0.000000   0.000000   0.000000
     H  238   0.000000   0.000000   0.000000   0.000000   0.000000   0.000000
     H  239   0.000000   0.000000   0.000000   0.000000   0.000000   0.000000
     H  240   0.000000   0.000000   0.000000   0.000000   0.000000   0.000000
     H  241   0.000000   0.000000   0.000000   0.000000   0.000000   0.000000
     H  242   0.000000   0.000000   0.000000   0.000000   0.000000   0.000000
1


                  C 49       C 50       C 51       C 52       C 53       C 54
 ------------------------------------------------------------------------------
     C   49   3.941902
     C   50   0.004858   3.936734
     C   51   0.041187   0.012035   3.945522
     C   52   0.011948   0.000361   1.740836   3.946271
     C   53   0.000006   0.000008   0.000270   0.000137   3.905031
     C   54   0.000008   0.000007   0.003536   0.000252   2.391880   3.915177
     C   55   0.000068   0.000045   0.006396   0.004526   0.033285   1.315110
     C   56   0.000007   0.000001   0.001971   0.000183   1.303173   0.030250
     C   57   0.000019   0.000008   0.005757   0.000550   0.122387   0.007287
     C   58   0.001336   0.000119   1.060288   0.009897   0.009726   0.007381
     C   59   0.006198   0.001479   0.006219   0.078874   0.001214   0.014785
     C   60   0.000062   0.000019   0.000007   0.000555   0.000009   0.000065
     C   61   0.000001   0.000000   0.000003   0.000005   0.000000   0.000000
     C   62   0.000130   0.000038   0.000017   0.001209   0.000021   0.000151
     C   63   0.000001   0.000011   0.000011   0.000013   0.000000   0.000002
     C   64   0.000000   0.000000   0.000109   0.000000   0.000002   0.000001
     C   65   0.001075   0.000285   0.000709   0.011348   0.000213   0.001566
     C   66   0.000021   0.000010   0.006320   0.000075   0.000106   0.000056
     C   67   0.000000   0.000000   0.000000   0.000001   0.000001   0.000001
     C   68   0.000000   0.000000   0.000000   0.000000   0.000000   0.000000
     C   69   0.000000   0.000000   0.000000   0.000000   0.000000   0.000000
     C   70   0.000000   0.000000   0.000000   0.000000   0.000000   0.000000
     C   71   0.000000   0.000000   0.000000   0.000000   0.000000   0.000000
     C   72   0.000000   0.000000   0.000000   0.000000   0.000000   0.000000
     C   73   0.000000   0.000000   0.000000   0.000000   0.000000   0.000000
     C   74   0.000000   0.000000   0.000000   0.000000   0.000000   0.000000
     C   75   0.000000   0.000000   0.000000   0.000000   0.000000   0.000000
     C   76   0.000000   0.000000   0.000000   0.000000   0.000000   0.000000
     C   77   0.000000   0.000000   0.000000   0.000000   0.000000   0.000000
     C   78   0.000000   0.000000   0.000000   0.000000   0.000000   0.000000
     C   79   0.000000   0.000000   0.000000   0.000000   0.000000   0.000000
     C   80   0.000000   0.000000   0.000000   0.000000   0.000000   0.000000
     C   81   0.000000   0.000000   0.000000   0.000000   0.000000   0.000000
     C   82   0.000000   0.000000   0.000000   0.000000   0.000000   0.000000
     C   83   0.000000   0.000000   0.000000   0.000000   0.000000   0.000000
     C   84   0.000000   0.000000   0.000000   0.000000   0.000000   0.000000
     C   85   0.000000   0.000000   0.000000   0.000000   0.000000   0.000000
     C   86   0.000000   0.000000   0.000000   0.000000   0.000000   0.000000
     C   87   0.000000   0.000000   0.000000   0.000000   0.000000   0.000000
     C   88   0.000000   0.000000   0.000000   0.000000   0.000000   0.000000
     C   89   0.000002   0.000001   0.000000   0.000000   0.000000   0.000000
     C   90   0.000000   0.000000   0.000000   0.000000   0.000000   0.000000
     C   91   0.000000   0.000000   0.000000   0.000000   0.000000   0.000000
     C   92   0.000000   0.000000   0.000000   0.000000   0.000000   0.000000
     C   93   0.000000   0.000000   0.000000   0.000000   0.000000   0.000000
     C   94   0.000000   0.000000   0.000000   0.000000   0.000000   0.000000
1


                  C 49       C 50       C 51       C 52       C 53       C 54
 ------------------------------------------------------------------------------
     C   95   0.000000   0.000000   0.000000   0.000000   0.000000   0.000000
     C   96   0.000000   0.000000   0.000000   0.000000   0.000000   0.000000
     C   97   0.000000   0.000000   0.000000   0.000000   0.000000   0.000000
     C   98   0.000000   0.000000   0.000000   0.000000   0.000000   0.000000
     C   99   0.000000   0.000000   0.000000   0.000000   0.000000   0.000000
     C  100   0.000000   0.000000   0.000000   0.000000   0.000000   0.000000
     C  101   0.000000   0.000000   0.000000   0.000000   0.000000   0.000000
     C  102   0.000000   0.000000   0.000000   0.000000   0.000000   0.000000
     C  103   0.000000   0.000000   0.000000   0.000000   0.000000   0.000000
     C  104   0.000000   0.000000   0.000000   0.000000   0.000000   0.000000
     C  105   0.000000   0.000000   0.000000   0.000000   0.000000   0.000000
     C  106   0.000000   0.000000   0.000000   0.000000   0.000000   0.000000
     C  107   0.000000   0.000000   0.000000   0.000000   0.000000   0.000000
     C  108   0.000000   0.000000   0.000000   0.000000   0.000000   0.000000
     C  109   0.000000   0.000000   0.000000   0.000000   0.000000   0.000000
     C  110   0.000000   0.000000   0.000000   0.000000   0.000000   0.000000
     C  111   0.000000   0.000000   0.000000   0.000000   0.000000   0.000000
     C  112   0.000000   0.000000   0.000000   0.000000   0.000000   0.000000
     C  113   0.000000   0.000000   0.000000   0.000000   0.000000   0.000000
     C  114   0.000000   0.000000   0.000000   0.000000   0.000001   0.000001
     C  115   0.000000   0.000000   0.000000   0.000000   0.000002   0.000002
     C  116   0.000000   0.000009   0.000000   0.000000   0.000001   0.000002
     C  117   0.000000   0.000002   0.000000   0.000000   0.000059   0.000041
     C  118   0.000000   0.000000   0.000000   0.000000   0.000000   0.000000
     C  119   0.000000   0.000000   0.000000   0.000000   0.000000   0.000000
     C  120   0.000000   0.000000   0.000000   0.000000   0.000000   0.000000
     C  121   0.000000   0.000000   0.000000   0.000000   0.000000   0.000000
     C  122   0.000000   0.000000   0.000000   0.000000   0.000000   0.000000
     C  123   0.000000   0.000000   0.000000   0.000000   0.000000   0.000000
     C  124   0.000000   0.000000   0.000000   0.000000   0.000000   0.000000
     C  125   0.000000   0.000000   0.000000   0.000000   0.000000   0.000000
     C  126   0.000000   0.000000   0.000000   0.000000   0.000000   0.000000
     C  127   0.000000   0.000000   0.000001   0.000004   0.000000   0.000000
     C  128   0.000000   0.000000   0.000004   0.000033   0.000000   0.000000
     C  129   0.000000   0.000000   0.000001   0.000004   0.000000   0.000000
     C  130   0.000000   0.000000   0.000000   0.000000   0.000000   0.000000
     C  131   0.000000   0.000000   0.000000   0.000000   0.000000   0.000000
     C  132   0.000000   0.000000   0.000000   0.000000   0.000000   0.000000
     C  133   0.000000   0.000000   0.000000   0.000000   0.000000   0.000000
     C  134   0.000000   0.000000   0.000001   0.000002   0.000000   0.000001
     C  135   0.000043   0.000189   0.000000   0.000002   0.000000   0.000000
     C  136   0.000001   0.000021   0.000000   0.000000   0.000000   0.000000
     C  137   0.000012   0.000068   0.000000   0.000000   0.000000   0.000000
     C  138   0.000001   0.000011   0.000000   0.000000   0.000000   0.000000
     C  139   0.000000   0.000003   0.000000   0.000000   0.000000   0.000000
     C  140   0.000002   0.000001   0.000000   0.000000   0.000000   0.000000
     C  141   0.000000   0.000000   0.000000   0.000000   0.000000   0.000000
1


                  C 49       C 50       C 51       C 52       C 53       C 54
 ------------------------------------------------------------------------------
     C  142   0.000000   0.000000   0.000000   0.000000   0.000000   0.000000
     C  143   0.000000   0.000000   0.000000   0.000000   0.000000   0.000000
     C  144   0.000000   0.000000   0.000000   0.000000   0.000000   0.000000
     C  145   0.000000   0.000000   0.000000   0.000000   0.000000   0.000000
     C  146   0.000000   0.000000   0.000000   0.000000   0.000000   0.000000
     C  147   0.000000   0.000000   0.000000   0.000000   0.000000   0.000000
     C  148   0.000000   0.000000   0.000000   0.000000   0.000000   0.000000
     C  149   0.000000   0.000000   0.000000   0.000000   0.000000   0.000000
     C  150   0.000000   0.000000   0.000000   0.000000   0.000000   0.000000
     C  151   0.000000   0.000000   0.000000   0.000000   0.000000   0.000000
     C  152   0.000000   0.000000   0.000000   0.000000   0.000000   0.000000
     C  153   0.000000   0.000000   0.000000   0.000000   0.000000   0.000000
     C  154   0.000000   0.000000   0.000000   0.000000   0.000000   0.000000
     C  155   0.000000   0.000000   0.000000   0.000000   0.000000   0.000000
     C  156   0.000000   0.000000   0.000000   0.000000   0.000000   0.000000
     C  157   0.000000   0.000000   0.000000   0.000000   0.000001   0.000000
     C  158   0.000000   0.000000   0.000000   0.000000   0.000001   0.000001
     C  159   0.000000   0.000000   0.000000   0.000000   0.000000   0.000000
     C  160   0.000000   0.000000   0.000000   0.000000   0.000001   0.000001
     C  161   0.000000   0.000000   0.000001   0.000000   0.000029   0.000023
     C  162   0.000000   0.000000   0.000000   0.000000   0.000003   0.000002
     N  163   0.000109   0.000004   0.000000   0.000000   0.000000   0.000000
     N  164   0.000000   0.000000   0.000000   0.000000   0.000000   0.000000
     N  165   0.000007   0.000000   0.000003   0.000001   0.000000   0.000000
     N  166   0.000001   0.000000   0.000038   0.000297   0.000000   0.000000
     N  167   0.000013   0.000005   0.000326   0.003806   0.000000   0.000002
     N  168   1.189920   1.676357   0.000706   0.012577   0.000004   0.000009
     N  169   0.000003   0.000001   0.000175   0.000071   0.027660   0.130767
     N  170   0.000071   0.000022   0.000014   0.000664   0.000012   0.000089
     N  171   0.000000   0.000000   0.000000   0.000000   0.000000   0.000000
     N  172   0.000000   0.000000   0.000000   0.000000   0.000000   0.000000
     N  173   0.000000   0.000000   0.000000   0.000000   0.000000   0.000000
     N  174   0.000000   0.000000   0.000000   0.000000   0.000000   0.000000
     N  175   0.000000   0.000000   0.000000   0.000000   0.000000   0.000000
     N  176   0.000000   0.000005   0.000001   0.000000   0.000007   0.000003
     N  177   0.000000   0.000000   0.000000   0.000000   0.000000   0.000000
     N  178   0.000000   0.000000   0.000000   0.000000   0.000000   0.000000
     N  179   0.000007   0.000009   0.000000   0.000000   0.000000   0.000000
     N  180   0.000000   0.000000   0.000000   0.000000   0.000000   0.000000
     N  181   0.000000   0.000000   0.000000   0.000000   0.000000   0.000000
     N  182   0.000000   0.000000   0.000000   0.000000   0.000000   0.000000
     H  183   0.000000   0.000000   0.000000   0.000002   0.000000   0.000000
     H  184   0.000068   0.000003   0.000000   0.000000   0.000000   0.000000
     H  185   0.000000   0.000000   0.000000   0.000000   0.000000   0.000000
     H  186   0.000000   0.000000   0.000000   0.000000   0.000000   0.000000
     H  187   0.000000   0.000000   0.000000   0.000000   0.000000   0.000000
     H  188   0.000000   0.000000   0.000000   0.000000   0.000000   0.000000
1


                  C 49       C 50       C 51       C 52       C 53       C 54
 ------------------------------------------------------------------------------
     H  189   0.000001   0.000000   0.000000   0.000000   0.000000   0.000000
     H  190   0.000000   0.000000   0.000000   0.000000   0.000000   0.000000
     H  191   0.000000   0.000000   0.000000   0.000000   0.000000   0.000000
     H  192   0.000000   0.000000   0.000000   0.000000   0.000000   0.000000
     H  193   0.000000   0.000000   0.000000   0.000001   0.000000   0.000000
     H  194   0.000061   0.000001   0.000000   0.000000   0.000000   0.000000
     H  195   0.000000   0.000000   0.000000   0.000000   0.000000   0.000000
     H  196   0.000000   0.000000   0.000000   0.000000   0.000000   0.000000
     H  197   0.000000   0.000000   0.000005   0.000042   0.000000   0.000000
     H  198   0.000000   0.000000   0.000000   0.000002   0.000000   0.000000
     H  199   0.000000   0.000000   0.000001   0.000009   0.000000   0.000000
     H  200   0.000012   0.000001   0.001624   0.000001   0.000000   0.000000
     H  201   0.000001   0.000000   0.000284   0.001952   0.000000   0.000003
     H  202   0.000000   0.000000   0.000016   0.000007   0.000000   0.000000
     H  203   0.000000   0.000000   0.000010   0.000070   0.000000   0.000000
     H  204   0.000000   0.000000   0.000100   0.000420   0.000000   0.000000
     H  205   0.949957   0.006581   0.000290   0.001214   0.000000   0.000000
     H  206   0.010352   0.951771   0.000725   0.000155   0.000000   0.000000
     H  207   0.000056   0.005296   0.001956   0.000237   0.000056   0.000281
     H  208   0.000000   0.000000   0.000006   0.000003   0.009611   0.005707
     H  209   0.000008   0.000001   0.001845   0.000492   0.000116   0.000395
     H  210   0.000000   0.000000   0.000023   0.000009   0.004749   0.005116
     H  211   0.000000   0.000003   0.000000   0.000001   0.000000   0.000000
     H  212   0.000000   0.000000   0.000000   0.000000   0.000000   0.000000
     H  213   0.000000   0.000000   0.000000   0.000000   0.000000   0.000000
     H  214   0.000000   0.000000   0.000000   0.000000   0.000000   0.000000
     H  215   0.000000   0.000000   0.000000   0.000000   0.000000   0.000000
     H  216   0.000000   0.000000   0.000000   0.000000   0.000000   0.000000
     H  217   0.000000   0.000000   0.000000   0.000000   0.000000   0.000000
     H  218   0.000000   0.000000   0.000000   0.000000   0.000000   0.000000
     H  219   0.000000   0.000000   0.000000   0.000000   0.000000   0.000000
     H  220   0.000000   0.000000   0.000000   0.000000   0.000000   0.000000
     H  221   0.000000   0.000000   0.000000   0.000000   0.000000   0.000000
     H  222   0.000000   0.000000   0.000000   0.000000   0.000000   0.000000
     H  223   0.000000   0.000000   0.000000   0.000000   0.000000   0.000000
     H  224   0.000000   0.000000   0.000000   0.000000   0.000000   0.000000
     H  225   0.000000   0.000000   0.000000   0.000000   0.000000   0.000000
     H  226   0.000000   0.000000   0.000000   0.000000   0.000001   0.000000
     H  227   0.000000   0.000001   0.000000   0.000000   0.000050   0.000087
     H  228   0.000000   0.000000   0.000000   0.000000   0.000000   0.000000
     H  229   0.000000   0.000000   0.000000   0.000000   0.000000   0.000000
     H  230   0.000000   0.000000   0.000000   0.000000   0.000000   0.000000
     H  231   0.000000   0.000000   0.000000   0.000000   0.000000   0.000000
     H  232   0.000000   0.000000   0.000000   0.000000   0.000000   0.000000
     H  233   0.000001   0.000017   0.000000   0.000000   0.000000   0.000000
     H  234   0.000000   0.000001   0.000000   0.000000   0.000000   0.000000
     H  235   0.000000   0.000000   0.000000   0.000000   0.000000   0.000000
1


                  C 49       C 50       C 51       C 52       C 53       C 54
 ------------------------------------------------------------------------------
     H  236   0.000000   0.000000   0.000000   0.000000   0.000000   0.000000
     H  237   0.000000   0.000000   0.000000   0.000000   0.000000   0.000000
     H  238   0.000000   0.000000   0.000000   0.000000   0.000000   0.000000
     H  239   0.000000   0.000000   0.000000   0.000000   0.000000   0.000000
     H  240   0.000000   0.000000   0.000000   0.000000   0.000000   0.000000
     H  241   0.000000   0.000000   0.000000   0.000000   0.000000   0.000001
     H  242   0.000000   0.000000   0.000000   0.000000   0.000000   0.000000
1


                  C 55       C 56       C 57       C 58       C 59       C 60
 ------------------------------------------------------------------------------
     C   55   3.946411
     C   56   0.139803   3.911301
     C   57   1.408352   0.007671   3.934518
     C   58   0.991616   0.000170   0.007561   3.963342
     C   59   0.005526   0.003702   0.014510   1.756025   3.947075
     C   60   0.000004   0.000019   0.000051   0.002052   0.000031   3.907494
     C   61   0.000001   0.000000   0.000001   0.000031   0.000040   2.400874
     C   62   0.000011   0.000042   0.000119   0.005105   0.000077   0.032453
     C   63   0.000001   0.000001   0.000002   0.000078   0.000080   1.282954
     C   64   0.000020   0.000000   0.000004   0.000021   0.002190   0.122173
     C   65   0.000266   0.000385   0.001410   0.072366   0.015481   0.003546
     C   66   0.003383   0.000005   0.000134   0.004195   1.073148   0.012309
     C   67   0.000002   0.000001   0.000028   0.000004   0.000028   0.000001
     C   68   0.000000   0.000000   0.000000   0.000000   0.000000   0.000000
     C   69   0.000000   0.000000   0.000000   0.000000   0.000000   0.000000
     C   70   0.000000   0.000000   0.000000   0.000000   0.000000   0.000000
     C   71   0.000000   0.000000   0.000000   0.000000   0.000000   0.000000
     C   72   0.000000   0.000000   0.000000   0.000000   0.000000   0.000000
     C   73   0.000000   0.000000   0.000000   0.000000   0.000000   0.000000
     C   74   0.000000   0.000000   0.000000   0.000000   0.000000   0.000000
     C   75   0.000000   0.000000   0.000000   0.000000   0.000000   0.000000
     C   76   0.000000   0.000000   0.000000   0.000000   0.000000   0.000000
     C   77   0.000000   0.000000   0.000000   0.000000   0.000000   0.000000
     C   78   0.000000   0.000000   0.000000   0.000000   0.000000   0.000000
     C   79   0.000000   0.000000   0.000000   0.000000   0.000000   0.000000
     C   80   0.000000   0.000000   0.000000   0.000000   0.000000   0.000000
     C   81   0.000000   0.000000   0.000000   0.000000   0.000000   0.000000
     C   82   0.000000   0.000000   0.000000   0.000000   0.000000   0.000000
     C   83   0.000000   0.000000   0.000000   0.000000   0.000000   0.000000
     C   84   0.000000   0.000000   0.000000   0.000000   0.000000   0.000000
     C   85   0.000000   0.000000   0.000000   0.000000   0.000000   0.000000
     C   86   0.000000   0.000000   0.000000   0.000000   0.000000   0.000000
     C   87   0.000000   0.000000   0.000000   0.000000   0.000000   0.000000
     C   88   0.000000   0.000000   0.000000   0.000000   0.000000   0.000000
     C   89   0.000000   0.000000   0.000000   0.000000   0.000000   0.000000
     C   90   0.000000   0.000000   0.000000   0.000000   0.000000   0.000000
     C   91   0.000000   0.000000   0.000000   0.000000   0.000000   0.000000
     C   92   0.000000   0.000000   0.000000   0.000000   0.000000   0.000000
     C   93   0.000000   0.000000   0.000000   0.000000   0.000000   0.000000
     C   94   0.000000   0.000000   0.000000   0.000000   0.000000   0.000000
     C   95   0.000000   0.000000   0.000000   0.000000   0.000000   0.000000
     C   96   0.000000   0.000000   0.000000   0.000000   0.000000   0.000000
     C   97   0.000000   0.000000   0.000000   0.000000   0.000000   0.000000
     C   98   0.000000   0.000000   0.000000   0.000000   0.000000   0.000000
     C   99   0.000000   0.000000   0.000000   0.000000   0.000000   0.000000
     C  100   0.000000   0.000000   0.000000   0.000000   0.000000   0.000000
1


                  C 55       C 56       C 57       C 58       C 59       C 60
 ------------------------------------------------------------------------------
     C  101   0.000000   0.000000   0.000000   0.000000   0.000000   0.000000
     C  102   0.000000   0.000000   0.000000   0.000000   0.000000   0.000000
     C  103   0.000000   0.000000   0.000000   0.000000   0.000000   0.000000
     C  104   0.000000   0.000000   0.000000   0.000000   0.000000   0.000000
     C  105   0.000000   0.000000   0.000000   0.000000   0.000000   0.000000
     C  106   0.000000   0.000000   0.000000   0.000000   0.000001   0.000000
     C  107   0.000000   0.000000   0.000000   0.000000   0.000005   0.000000
     C  108   0.000000   0.000000   0.000000   0.000000   0.000001   0.000000
     C  109   0.000000   0.000000   0.000000   0.000000   0.000000   0.000000
     C  110   0.000000   0.000000   0.000000   0.000000   0.000000   0.000000
     C  111   0.000000   0.000000   0.000000   0.000000   0.000000   0.000000
     C  112   0.000000   0.000000   0.000000   0.000000   0.000000   0.000000
     C  113   0.000000   0.000000   0.000000   0.000000   0.000000   0.000000
     C  114   0.000000   0.000000   0.000000   0.000000   0.000000   0.000000
     C  115   0.000000   0.000000   0.000000   0.000000   0.000000   0.000000
     C  116   0.000000   0.000002   0.000000   0.000000   0.000000   0.000000
     C  117   0.000004   0.000003   0.000001   0.000000   0.000000   0.000000
     C  118   0.000000   0.000000   0.000000   0.000000   0.000000   0.000000
     C  119   0.000000   0.000000   0.000000   0.000000   0.000000   0.000000
     C  120   0.000000   0.000000   0.000000   0.000000   0.000000   0.000000
     C  121   0.000000   0.000000   0.000000   0.000000   0.000000   0.000000
     C  122   0.000000   0.000000   0.000000   0.000000   0.000000   0.000000
     C  123   0.000000   0.000000   0.000000   0.000000   0.000000   0.000000
     C  124   0.000000   0.000000   0.000000   0.000000   0.000000   0.000000
     C  125   0.000000   0.000000   0.000000   0.000000   0.000000   0.000000
     C  126   0.000000   0.000000   0.000000   0.000000   0.000000   0.000000
     C  127   0.000000   0.000000   0.000000   0.000000   0.000001   0.000005
     C  128   0.000000   0.000000   0.000000   0.000000   0.000001   0.000022
     C  129   0.000000   0.000000   0.000000   0.000000   0.000001   0.000004
     C  130   0.000000   0.000000   0.000000   0.000000   0.000000   0.000000
     C  131   0.000000   0.000000   0.000000   0.000000   0.000004   0.000002
     C  132   0.000000   0.000000   0.000004   0.000001   0.000014   0.000000
     C  133   0.000000   0.000000   0.000000   0.000000   0.000001   0.000000
     C  134   0.000006   0.000001   0.000003   0.000035   0.000820   0.000009
     C  135   0.000000   0.000000   0.000000   0.000000   0.000000   0.000000
     C  136   0.000000   0.000000   0.000000   0.000000   0.000000   0.000000
     C  137   0.000000   0.000000   0.000000   0.000000   0.000000   0.000000
     C  138   0.000000   0.000000   0.000000   0.000000   0.000000   0.000000
     C  139   0.000000   0.000000   0.000000   0.000000   0.000000   0.000000
     C  140   0.000000   0.000000   0.000000   0.000000   0.000000   0.000000
     C  141   0.000000   0.000000   0.000000   0.000000   0.000000   0.000000
     C  142   0.000000   0.000000   0.000000   0.000000   0.000000   0.000000
     C  143   0.000000   0.000000   0.000000   0.000000   0.000000   0.000000
     C  144   0.000000   0.000000   0.000000   0.000000   0.000000   0.000000
     C  145   0.000000   0.000000   0.000000   0.000000   0.000000   0.000000
     C  146   0.000000   0.000000   0.000000   0.000000   0.000000   0.000000
     C  147   0.000000   0.000000   0.000000   0.000000   0.000000   0.000000
1


                  C 55       C 56       C 57       C 58       C 59       C 60
 ------------------------------------------------------------------------------
     C  148   0.000000   0.000000   0.000000   0.000000   0.000000   0.000000
     C  149   0.000000   0.000000   0.000000   0.000000   0.000000   0.000000
     C  150   0.000000   0.000000   0.000000   0.000000   0.000000   0.000000
     C  151   0.000000   0.000000   0.000000   0.000000   0.000000   0.000000
     C  152   0.000000   0.000000   0.000000   0.000000   0.000000   0.000000
     C  153   0.000000   0.000000   0.000000   0.000000   0.000000   0.000000
     C  154   0.000000   0.000000   0.000000   0.000000   0.000000   0.000000
     C  155   0.000000   0.000000   0.000000   0.000000   0.000000   0.000000
     C  156   0.000000   0.000000   0.000002   0.000000   0.000000   0.000000
     C  157   0.000001   0.000000   0.000025   0.000000   0.000000   0.000000
     C  158   0.000001   0.000000   0.000028   0.000000   0.000002   0.000000
     C  159   0.000000   0.000000   0.000003   0.000000   0.000000   0.000000
     C  160   0.000003   0.000001   0.000142   0.000000   0.000000   0.000000
     C  161   0.000054   0.000024   0.002141   0.000005   0.000022   0.000000
     C  162   0.000004   0.000002   0.000102   0.000001   0.000008   0.000006
     N  163   0.000000   0.000000   0.000000   0.000000   0.000000   0.000000
     N  164   0.000000   0.000000   0.000000   0.000000   0.000000   0.000000
     N  165   0.000000   0.000000   0.000000   0.000000   0.000005   0.000012
     N  166   0.000000   0.000000   0.000001   0.000001   0.000011   0.000121
     N  167   0.000010   0.000000   0.000001   0.000061   0.001069   0.000001
     N  168   0.000012   0.000003   0.000010   0.000429   0.000037   0.000000
     N  169   0.020334   1.468067   1.403472   0.004474   0.000680   0.000003
     N  170   0.000007   0.000025   0.000072   0.003103   0.000058   0.027687
     N  171   0.000000   0.000000   0.000000   0.000000   0.000000   0.000000
     N  172   0.000000   0.000000   0.000000   0.000000   0.000000   0.000000
     N  173   0.000000   0.000000   0.000000   0.000000   0.000000   0.000000
     N  174   0.000000   0.000000   0.000000   0.000000   0.000000   0.000000
     N  175   0.000000   0.000000   0.000000   0.000000   0.000000   0.000000
     N  176   0.000000   0.000002   0.000000   0.000000   0.000000   0.000000
     N  177   0.000000   0.000000   0.000000   0.000000   0.000000   0.000000
     N  178   0.000000   0.000000   0.000000   0.000000   0.000001   0.000000
     N  179   0.000000   0.000000   0.000000   0.000000   0.000000   0.000000
     N  180   0.000000   0.000000   0.000000   0.000000   0.000000   0.000000
     N  181   0.000000   0.000000   0.000000   0.000000   0.000000   0.000000
     N  182   0.000000   0.000000   0.000005   0.000000   0.000000   0.000000
     H  183   0.000000   0.000000   0.000000   0.000000   0.000000   0.000000
     H  184   0.000000   0.000000   0.000000   0.000000   0.000000   0.000000
     H  185   0.000000   0.000000   0.000000   0.000000   0.000000   0.000000
     H  186   0.000000   0.000000   0.000000   0.000000   0.000000   0.000000
     H  187   0.000000   0.000000   0.000000   0.000000   0.000000   0.000000
     H  188   0.000000   0.000000   0.000000   0.000000   0.000000   0.000000
     H  189   0.000000   0.000000   0.000000   0.000000   0.000000   0.000000
     H  190   0.000000   0.000000   0.000000   0.000000   0.000000   0.000000
     H  191   0.000000   0.000000   0.000000   0.000000   0.000000   0.000000
     H  192   0.000000   0.000000   0.000000   0.000000   0.000000   0.000000
     H  193   0.000000   0.000000   0.000000   0.000000   0.000000   0.000000
     H  194   0.000000   0.000000   0.000000   0.000000   0.000000   0.000000
1


                  C 55       C 56       C 57       C 58       C 59       C 60
 ------------------------------------------------------------------------------
     H  195   0.000000   0.000000   0.000000   0.000000   0.000000   0.000000
     H  196   0.000000   0.000000   0.000000   0.000000   0.000000   0.000000
     H  197   0.000000   0.000000   0.000000   0.000000   0.000001   0.000000
     H  198   0.000000   0.000000   0.000000   0.000000   0.000000   0.000003
     H  199   0.000000   0.000000   0.000000   0.000000   0.000000   0.000440
     H  200   0.000009   0.000000   0.000001   0.000008   0.000302   0.000003
     H  201   0.000000   0.000000   0.000000   0.000008   0.000002   0.000000
     H  202   0.000000   0.000000   0.000000   0.000001   0.000001   0.000000
     H  203   0.000000   0.000000   0.000000   0.000001   0.000006   0.000000
     H  204   0.000000   0.000000   0.000000   0.000018   0.000078   0.000005
     H  205   0.000000   0.000000   0.000000   0.000056   0.000007   0.000000
     H  206   0.000004   0.000000   0.000000   0.000008   0.000006   0.000000
     H  207   0.000258   0.000011   0.000037   0.000194   0.000023   0.000000
     H  208   0.000054   0.947721   0.007575   0.000258   0.000007   0.000000
     H  209   0.005820   0.000156   0.000365   0.005257   0.948292   0.000069
     H  210   0.008263   0.007845   0.944318   0.000867   0.000328   0.000001
     H  211   0.000000   0.000000   0.000000   0.000012   0.000001   0.009652
     H  212   0.000000   0.000000   0.000000   0.000000   0.000000   0.000000
     H  213   0.000000   0.000000   0.000000   0.000000   0.000000   0.000000
     H  214   0.000000   0.000000   0.000000   0.000000   0.000000   0.000000
     H  215   0.000000   0.000000   0.000000   0.000000   0.000000   0.000000
     H  216   0.000000   0.000000   0.000000   0.000000   0.000000   0.000000
     H  217   0.000000   0.000000   0.000000   0.000000   0.000000   0.000000
     H  218   0.000000   0.000000   0.000000   0.000000   0.000000   0.000000
     H  219   0.000000   0.000000   0.000000   0.000000   0.000000   0.000000
     H  220   0.000000   0.000000   0.000000   0.000000   0.000000   0.000000
     H  221   0.000000   0.000000   0.000000   0.000000   0.000000   0.000000
     H  222   0.000000   0.000000   0.000000   0.000000   0.000000   0.000000
     H  223   0.000000   0.000000   0.000000   0.000000   0.000000   0.000000
     H  224   0.000000   0.000000   0.000000   0.000000   0.000000   0.000000
     H  225   0.000000   0.000000   0.000000   0.000000   0.000000   0.000000
     H  226   0.000000   0.000000   0.000000   0.000000   0.000000   0.000000
     H  227   0.000000   0.000000   0.000000   0.000000   0.000000   0.000000
     H  228   0.000000   0.000000   0.000000   0.000000   0.000000   0.000000
     H  229   0.000000   0.000000   0.000000   0.000000   0.000000   0.000000
     H  230   0.000000   0.000000   0.000000   0.000002   0.000001   0.008769
     H  231   0.000000   0.000000   0.000000   0.000000   0.000000   0.000000
     H  232   0.000000   0.000000   0.000006   0.000003   0.000129   0.000000
     H  233   0.000000   0.000000   0.000000   0.000000   0.000000   0.000000
     H  234   0.000000   0.000000   0.000000   0.000000   0.000000   0.000000
     H  235   0.000000   0.000000   0.000000   0.000000   0.000000   0.000000
     H  236   0.000000   0.000000   0.000000   0.000000   0.000000   0.000000
     H  237   0.000000   0.000000   0.000000   0.000000   0.000000   0.000000
     H  238   0.000000   0.000000   0.000000   0.000000   0.000000   0.000000
     H  239   0.000000   0.000000   0.000000   0.000000   0.000000   0.000000
     H  240   0.000000   0.000000   0.000001   0.000000   0.000000   0.000000
     H  241   0.000006   0.000001   0.000098   0.000000   0.000006   0.000000
1


                  C 55       C 56       C 57       C 58       C 59       C 60
 ------------------------------------------------------------------------------
     H  242   0.000000   0.000000   0.000003   0.000000   0.000000   0.000000
1


                  C 61       C 62       C 63       C 64       C 65       C 66
 ------------------------------------------------------------------------------
     C   61   3.914222
     C   62   1.328408   3.928756
     C   63   0.029302   0.129426   3.913026
     C   64   0.005416   1.406988   0.007614   3.942085
     C   65   0.004809   0.008294   0.007276   1.040598   3.960488
     C   66   0.000912   0.041436   0.001618   0.014166   2.764024   3.959283
     C   67   0.000001   0.000051   0.000001   0.000002   0.000020   0.000007
     C   68   0.000000   0.000000   0.000000   0.000000   0.000000   0.000000
     C   69   0.000000   0.000000   0.000000   0.000000   0.000000   0.000000
     C   70   0.000000   0.000000   0.000000   0.000000   0.000000   0.000000
     C   71   0.000000   0.000000   0.000000   0.000000   0.000000   0.000000
     C   72   0.000000   0.000000   0.000000   0.000000   0.000000   0.000000
     C   73   0.000000   0.000000   0.000000   0.000000   0.000000   0.000000
     C   74   0.000000   0.000000   0.000000   0.000000   0.000000   0.000000
     C   75   0.000000   0.000000   0.000000   0.000000   0.000000   0.000000
     C   76   0.000000   0.000000   0.000000   0.000000   0.000000   0.000000
     C   77   0.000000   0.000000   0.000000   0.000000   0.000000   0.000000
     C   78   0.000000   0.000000   0.000000   0.000000   0.000000   0.000000
     C   79   0.000000   0.000000   0.000000   0.000000   0.000000   0.000000
     C   80   0.000000   0.000000   0.000000   0.000000   0.000000   0.000000
     C   81   0.000000   0.000000   0.000000   0.000000   0.000000   0.000000
     C   82   0.000000   0.000000   0.000000   0.000000   0.000000   0.000000
     C   83   0.000000   0.000000   0.000000   0.000000   0.000000   0.000000
     C   84   0.000000   0.000000   0.000000   0.000000   0.000000   0.000000
     C   85   0.000000   0.000000   0.000000   0.000000   0.000000   0.000000
     C   86   0.000000   0.000000   0.000000   0.000000   0.000000   0.000000
     C   87   0.000000   0.000000   0.000000   0.000000   0.000000   0.000000
     C   88   0.000000   0.000000   0.000000   0.000000   0.000000   0.000000
     C   89   0.000000   0.000000   0.000000   0.000000   0.000000   0.000000
     C   90   0.000000   0.000000   0.000000   0.000000   0.000000   0.000000
     C   91   0.000000   0.000000   0.000000   0.000000   0.000000   0.000000
     C   92   0.000000   0.000000   0.000000   0.000000   0.000000   0.000000
     C   93   0.000000   0.000000   0.000000   0.000000   0.000000   0.000000
     C   94   0.000000   0.000000   0.000000   0.000000   0.000000   0.000000
     C   95   0.000000   0.000000   0.000000   0.000000   0.000000   0.000000
     C   96   0.000000   0.000000   0.000000   0.000000   0.000000   0.000000
     C   97   0.000000   0.000000   0.000000   0.000000   0.000000   0.000000
     C   98   0.000000   0.000000   0.000000   0.000000   0.000000   0.000000
     C   99   0.000000   0.000000   0.000000   0.000000   0.000000   0.000000
     C  100   0.000000   0.000000   0.000000   0.000000   0.000000   0.000000
     C  101   0.000000   0.000000   0.000000   0.000000   0.000000   0.000000
     C  102   0.000000   0.000000   0.000000   0.000000   0.000000   0.000000
     C  103   0.000000   0.000000   0.000000   0.000000   0.000000   0.000000
     C  104   0.000000   0.000000   0.000000   0.000000   0.000000   0.000000
     C  105   0.000000   0.000000   0.000000   0.000000   0.000000   0.000000
     C  106   0.000000   0.000002   0.000000   0.000000   0.000000   0.000000
1


                  C 61       C 62       C 63       C 64       C 65       C 66
 ------------------------------------------------------------------------------
     C  107   0.000000   0.000005   0.000000   0.000000   0.000001   0.000001
     C  108   0.000000   0.000000   0.000000   0.000000   0.000000   0.000000
     C  109   0.000000   0.000001   0.000000   0.000000   0.000000   0.000000
     C  110   0.000000   0.000001   0.000000   0.000000   0.000000   0.000000
     C  111   0.000000   0.000000   0.000000   0.000000   0.000000   0.000000
     C  112   0.000000   0.000000   0.000000   0.000000   0.000000   0.000000
     C  113   0.000000   0.000000   0.000000   0.000000   0.000000   0.000000
     C  114   0.000000   0.000000   0.000000   0.000000   0.000000   0.000000
     C  115   0.000000   0.000000   0.000000   0.000000   0.000000   0.000000
     C  116   0.000000   0.000000   0.000000   0.000000   0.000000   0.000000
     C  117   0.000000   0.000000   0.000000   0.000000   0.000000   0.000000
     C  118   0.000000   0.000000   0.000000   0.000000   0.000000   0.000000
     C  119   0.000000   0.000000   0.000000   0.000000   0.000000   0.000000
     C  120   0.000000   0.000000   0.000000   0.000000   0.000000   0.000000
     C  121   0.000000   0.000000   0.000000   0.000000   0.000000   0.000000
     C  122   0.000000   0.000000   0.000000   0.000000   0.000000   0.000000
     C  123   0.000000   0.000000   0.000000   0.000000   0.000000   0.000000
     C  124   0.000000   0.000000   0.000000   0.000000   0.000000   0.000000
     C  125   0.000000   0.000001   0.000000   0.000000   0.000000   0.000000
     C  126   0.000000   0.000001   0.000000   0.000000   0.000000   0.000000
     C  127   0.000002   0.000075   0.000000   0.000002   0.000000   0.000000
     C  128   0.000004   0.000238   0.000001   0.000006   0.000000   0.000000
     C  129   0.000002   0.000126   0.000000   0.000001   0.000001   0.000000
     C  130   0.000000   0.000012   0.000000   0.000000   0.000000   0.000000
     C  131   0.000001   0.000082   0.000000   0.000002   0.000001   0.000000
     C  132   0.000000   0.000009   0.000000   0.000000   0.000006   0.000002
     C  133   0.000000   0.000006   0.000000   0.000000   0.000001   0.000001
     C  134   0.000006   0.000425   0.000001   0.000012   0.000232   0.000148
     C  135   0.000000   0.000000   0.000000   0.000000   0.000000   0.000000
     C  136   0.000000   0.000000   0.000000   0.000000   0.000000   0.000000
     C  137   0.000000   0.000000   0.000000   0.000000   0.000000   0.000000
     C  138   0.000000   0.000000   0.000000   0.000000   0.000000   0.000000
     C  139   0.000000   0.000000   0.000000   0.000000   0.000000   0.000000
     C  140   0.000000   0.000000   0.000000   0.000000   0.000000   0.000000
     C  141   0.000000   0.000000   0.000000   0.000000   0.000000   0.000000
     C  142   0.000000   0.000000   0.000000   0.000000   0.000000   0.000000
     C  143   0.000000   0.000000   0.000000   0.000000   0.000000   0.000000
     C  144   0.000000   0.000000   0.000000   0.000000   0.000000   0.000000
     C  145   0.000000   0.000000   0.000000   0.000000   0.000000   0.000000
     C  146   0.000000   0.000000   0.000000   0.000000   0.000000   0.000000
     C  147   0.000000   0.000000   0.000000   0.000000   0.000000   0.000000
     C  148   0.000000   0.000000   0.000000   0.000000   0.000000   0.000000
     C  149   0.000000   0.000000   0.000000   0.000000   0.000000   0.000000
     C  150   0.000000   0.000000   0.000000   0.000000   0.000000   0.000000
     C  151   0.000000   0.000000   0.000000   0.000000   0.000000   0.000000
     C  152   0.000000   0.000000   0.000000   0.000000   0.000000   0.000000
     C  153   0.000000   0.000000   0.000000   0.000000   0.000000   0.000000
1


                  C 61       C 62       C 63       C 64       C 65       C 66
 ------------------------------------------------------------------------------
     C  154   0.000000   0.000000   0.000000   0.000000   0.000000   0.000000
     C  155   0.000000   0.000000   0.000000   0.000000   0.000000   0.000000
     C  156   0.000000   0.000000   0.000000   0.000000   0.000000   0.000000
     C  157   0.000000   0.000001   0.000000   0.000000   0.000001   0.000001
     C  158   0.000000   0.000000   0.000000   0.000000   0.000001   0.000001
     C  159   0.000000   0.000000   0.000000   0.000000   0.000000   0.000000
     C  160   0.000000   0.000000   0.000000   0.000000   0.000000   0.000000
     C  161   0.000002   0.000007   0.000001   0.000023   0.000071   0.000113
     C  162   0.000003   0.000261   0.000001   0.000006   0.000013   0.000009
     N  163   0.000000   0.000000   0.000000   0.000000   0.000000   0.000000
     N  164   0.000000   0.000000   0.000000   0.000000   0.000000   0.000000
     N  165   0.000011   0.000585   0.000003   0.000014   0.000003   0.000003
     N  166   0.000026   0.000013   0.000005   0.000000   0.000002   0.000000
     N  167   0.000000   0.000002   0.000000   0.000000   0.000041   0.000017
     N  168   0.000000   0.000001   0.000001   0.000002   0.000005   0.000014
     N  169   0.000000   0.000008   0.000000   0.000001   0.000105   0.000052
     N  170   0.128334   0.021150   1.507944   1.328519   0.010280   0.030189
     N  171   0.000000   0.000000   0.000000   0.000000   0.000000   0.000000
     N  172   0.000000   0.000000   0.000000   0.000000   0.000000   0.000000
     N  173   0.000000   0.000000   0.000000   0.000000   0.000000   0.000000
     N  174   0.000000   0.000000   0.000000   0.000000   0.000000   0.000000
     N  175   0.000000   0.000000   0.000000   0.000000   0.000000   0.000000
     N  176   0.000000   0.000000   0.000000   0.000000   0.000000   0.000000
     N  177   0.000000   0.000000   0.000000   0.000000   0.000000   0.000000
     N  178   0.000000   0.000003   0.000000   0.000000   0.000000   0.000000
     N  179   0.000000   0.000000   0.000000   0.000000   0.000000   0.000000
     N  180   0.000000   0.000000   0.000000   0.000000   0.000000   0.000000
     N  181   0.000000   0.000000   0.000000   0.000000   0.000000   0.000000
     N  182   0.000000   0.000000   0.000000   0.000000   0.000000   0.000000
     H  183   0.000000   0.000000   0.000000   0.000000   0.000000   0.000000
     H  184   0.000000   0.000000   0.000000   0.000000   0.000000   0.000000
     H  185   0.000000   0.000000   0.000000   0.000000   0.000000   0.000000
     H  186   0.000000   0.000000   0.000000   0.000000   0.000000   0.000000
     H  187   0.000000   0.000000   0.000000   0.000000   0.000000   0.000000
     H  188   0.000000   0.000000   0.000000   0.000000   0.000000   0.000000
     H  189   0.000000   0.000000   0.000000   0.000000   0.000000   0.000000
     H  190   0.000000   0.000000   0.000000   0.000000   0.000000   0.000000
     H  191   0.000000   0.000000   0.000000   0.000000   0.000000   0.000000
     H  192   0.000000   0.000000   0.000000   0.000000   0.000000   0.000000
     H  193   0.000000   0.000000   0.000000   0.000000   0.000000   0.000000
     H  194   0.000000   0.000000   0.000000   0.000000   0.000000   0.000000
     H  195   0.000000   0.000000   0.000000   0.000000   0.000000   0.000000
     H  196   0.000000   0.000003   0.000000   0.000000   0.000000   0.000000
     H  197   0.000000   0.000000   0.000000   0.000000   0.000000   0.000000
     H  198   0.000030   0.000006   0.000000   0.000000   0.000000   0.000000
     H  199   0.004560   0.000004   0.000004   0.000012   0.000001   0.000000
     H  200   0.000000   0.000007   0.000000   0.000000   0.000054   0.000000
1


                  C 61       C 62       C 63       C 64       C 65       C 66
 ------------------------------------------------------------------------------
     H  201   0.000000   0.000000   0.000000   0.000000   0.000000   0.000000
     H  202   0.000000   0.000000   0.000000   0.000000   0.000000   0.000000
     H  203   0.000000   0.000000   0.000000   0.000000   0.000001   0.000000
     H  204   0.000000   0.000001   0.000000   0.000000   0.000001   0.000004
     H  205   0.000000   0.000000   0.000000   0.000000   0.000001   0.000002
     H  206   0.000000   0.000000   0.000002   0.000000   0.000000   0.000001
     H  207   0.000000   0.000000   0.000000   0.000000   0.000002   0.000006
     H  208   0.000000   0.000000   0.000000   0.000000   0.000001   0.000002
     H  209   0.000019   0.000294   0.000021   0.000014   0.013050   0.004762
     H  210   0.000000   0.000002   0.000000   0.000000   0.000008   0.000209
     H  211   0.005548   0.000063   0.946383   0.007778   0.000192   0.000306
     H  212   0.000000   0.000000   0.000000   0.000000   0.000000   0.000000
     H  213   0.000000   0.000000   0.000000   0.000000   0.000000   0.000000
     H  214   0.000000   0.000000   0.000000   0.000000   0.000000   0.000000
     H  215   0.000000   0.000000   0.000000   0.000000   0.000000   0.000000
     H  216   0.000000   0.000000   0.000000   0.000000   0.000000   0.000000
     H  217   0.000000   0.000000   0.000000   0.000000   0.000000   0.000000
     H  218   0.000000   0.000000   0.000000   0.000000   0.000000   0.000000
     H  219   0.000000   0.000000   0.000000   0.000000   0.000000   0.000000
     H  220   0.000000   0.000000   0.000000   0.000000   0.000000   0.000000
     H  221   0.000000   0.000000   0.000000   0.000000   0.000000   0.000000
     H  222   0.000000   0.000000   0.000000   0.000000   0.000000   0.000000
     H  223   0.000000   0.000000   0.000000   0.000000   0.000000   0.000000
     H  224   0.000000   0.000000   0.000000   0.000000   0.000000   0.000000
     H  225   0.000000   0.000000   0.000000   0.000000   0.000000   0.000000
     H  226   0.000000   0.000000   0.000000   0.000000   0.000000   0.000000
     H  227   0.000000   0.000000   0.000000   0.000000   0.000000   0.000000
     H  228   0.000000   0.000000   0.000000   0.000000   0.000000   0.000000
     H  229   0.000000   0.000000   0.000000   0.000000   0.000000   0.000000
     H  230   0.005374   0.950623   0.000169   0.006316   0.000753   0.000125
     H  231   0.000000   0.000001   0.000000   0.000000   0.000000   0.000000
     H  232   0.000000   0.000013   0.000000   0.000001   0.000137   0.000476
     H  233   0.000000   0.000000   0.000000   0.000000   0.000000   0.000000
     H  234   0.000000   0.000000   0.000000   0.000000   0.000000   0.000000
     H  235   0.000000   0.000000   0.000000   0.000000   0.000000   0.000000
     H  236   0.000000   0.000000   0.000000   0.000000   0.000000   0.000000
     H  237   0.000000   0.000000   0.000000   0.000000   0.000000   0.000000
     H  238   0.000000   0.000000   0.000000   0.000000   0.000000   0.000000
     H  239   0.000000   0.000000   0.000000   0.000000   0.000000   0.000000
     H  240   0.000000   0.000000   0.000000   0.000000   0.000000   0.000000
     H  241   0.000000   0.000000   0.000000   0.000020   0.000137   0.000101
     H  242   0.000000   0.000000   0.000000   0.000000   0.000000   0.000000
1


                  C 67       C 68       C 69       C 70       C 71       C 72
 ------------------------------------------------------------------------------
     C   67   3.959430
     C   68   0.000000   3.871233
     C   69   0.000000   2.387245   3.857404
     C   70   0.000000   0.041147   1.288542   3.937306
     C   71   0.000000   1.231079   0.036488   0.112928   3.221252
     C   72   0.000000   0.119780   0.004750   1.420797   0.021327   3.929888
     C   73   0.000000   0.007382   0.004976   0.015868   0.008508   1.045118
     C   74   0.000000   0.013891   0.001079   0.044982   0.003312   0.021612
     C   75   0.000000   0.000003   0.000000   0.000005   0.000001   0.000003
     C   76   0.000000   0.000004   0.000001   0.000007   0.000003   0.000005
     C   77   0.000000   0.000016   0.000002   0.000032   0.000005   0.000018
     C   78   0.000000   0.000006   0.000001   0.000011   0.000003   0.000008
     C   79   0.000000   0.000009   0.000001   0.000015   0.000005   0.000010
     C   80   0.000000   0.000031   0.000005   0.000060   0.000024   0.000035
     C   81   0.000000   0.000039   0.000005   0.000086   0.000010   0.000054
     C   82   0.000000   0.000258   0.000017   0.000486   0.000025   0.000334
     C   83   0.000000   0.000194   0.000102   0.000088   0.000876   0.000202
     C   84   0.000000   0.000045   0.000008   0.000107   0.000045   0.000056
     C   85   0.000000   0.000839   0.000075   0.001743   0.000363   0.000753
     C   86   0.000000   0.000213   0.000086   0.000429   0.000647   0.000213
     C   87   0.000000   0.000240   0.000042   0.000418   0.000083   0.001526
     C   88   0.000000   0.000006   0.000002   0.000007   0.000019   0.000011
     C   89   0.000000   0.000001   0.000000   0.000001   0.000004   0.000001
     C   90   0.000000   0.000230   0.000042   0.000582   0.000208   0.000212
     C   91   0.000000   0.000006   0.000002   0.000016   0.000012   0.000008
     C   92   0.000000   0.000000   0.000000   0.000000   0.000002   0.000000
     C   93   0.000000   0.000003   0.000002   0.000001   0.000019   0.000003
     C   94   0.000000   0.000000   0.000000   0.000000   0.000001   0.000000
     C   95   0.000000   0.000000   0.000000   0.000000   0.000001   0.000000
     C   96   0.000000   0.000000   0.000000   0.000000   0.000001   0.000000
     C   97   0.000000   0.000001   0.000000   0.000001   0.000003   0.000001
     C   98   0.000000   0.000070   0.000042   0.000017   0.000370   0.000060
     C   99   0.000000   0.000000   0.000000   0.000000   0.000001   0.000000
     C  100   0.000000   0.000002   0.000001   0.000001   0.000008   0.000002
     C  101   0.000001   0.000005   0.000003   0.000003   0.000023   0.000005
     C  102   0.000001   0.000004   0.000002   0.000002   0.000017   0.000004
     C  103   0.000004   0.000037   0.000020   0.000021   0.000171   0.000040
     C  104   0.000001   0.000005   0.000003   0.000001   0.000024   0.000004
     C  105   0.000001   0.000000   0.000000   0.000000   0.000001   0.000000
     C  106   0.000113   0.000000   0.000000   0.000000   0.000000   0.000000
     C  107   0.000377   0.000000   0.000000   0.000000   0.000000   0.000000
     C  108   0.000156   0.000000   0.000000   0.000000   0.000000   0.000000
     C  109   0.000014   0.000000   0.000000   0.000000   0.000000   0.000000
     C  110   0.000043   0.000000   0.000000   0.000000   0.000001   0.000000
     C  111   0.000004   0.000000   0.000000   0.000000   0.000001   0.000000
     C  112   0.000003   0.000001   0.000001   0.000000   0.000006   0.000001
1


                  C 67       C 68       C 69       C 70       C 71       C 72
 ------------------------------------------------------------------------------
     C  113   0.000001   0.000000   0.000000   0.000000   0.000000   0.000000
     C  114   0.000001   0.000000   0.000000   0.000000   0.000002   0.000000
     C  115   0.000000   0.000000   0.000000   0.000000   0.000000   0.000000
     C  116   0.000001   0.000000   0.000000   0.000000   0.000000   0.000000
     C  117   0.000000   0.000000   0.000000   0.000000   0.000000   0.000000
     C  118   0.000026   0.000000   0.000000   0.000000   0.000000   0.000000
     C  119   0.000051   0.000009   0.000005   0.000003   0.000045   0.000007
     C  120   0.000000   0.000000   0.000000   0.000000   0.000000   0.000000
     C  121   0.000008   0.000000   0.000000   0.000000   0.000000   0.000000
     C  122   0.000017   0.000000   0.000000   0.000000   0.000000   0.000000
     C  123   0.000004   0.000000   0.000000   0.000000   0.000000   0.000000
     C  124   0.000009   0.000000   0.000000   0.000000   0.000000   0.000000
     C  125   0.000103   0.000001   0.000000   0.000000   0.000004   0.000001
     C  126   0.000567   0.000000   0.000000   0.000000   0.000001   0.000000
     C  127   0.000093   0.000000   0.000000   0.000000   0.000000   0.000000
     C  128   0.000007   0.000000   0.000000   0.000000   0.000000   0.000000
     C  129   0.000170   0.000000   0.000000   0.000000   0.000000   0.000000
     C  130   0.000025   0.000000   0.000000   0.000000   0.000000   0.000000
     C  131   0.000270   0.000000   0.000000   0.000000   0.000000   0.000000
     C  132   0.022389   0.000000   0.000000   0.000000   0.000000   0.000000
     C  133   0.000499   0.000000   0.000000   0.000000   0.000001   0.000000
     C  134   0.017647   0.000000   0.000000   0.000000   0.000000   0.000000
     C  135   0.000000   0.000001   0.000000   0.000000   0.000007   0.000000
     C  136   0.000000   0.000000   0.000000   0.000000   0.000000   0.000000
     C  137   0.000000   0.000000   0.000000   0.000000   0.000003   0.000000
     C  138   0.000000   0.000000   0.000000   0.000000   0.000000   0.000000
     C  139   0.000000   0.000000   0.000000   0.000000   0.000000   0.000000
     C  140   0.000000   0.000000   0.000000   0.000000   0.000002   0.000001
     C  141   0.000000   0.000000   0.000000   0.000000   0.000000   0.000000
     C  142   0.000000   0.000000   0.000000   0.000000   0.000000   0.000000
     C  143   0.000000   0.000000   0.000000   0.000000   0.000000   0.000000
     C  144   0.000000   0.000000   0.000000   0.000000   0.000000   0.000000
     C  145   0.000000   0.000000   0.000000   0.000000   0.000000   0.000000
     C  146   0.000000   0.000000   0.000000   0.000000   0.000000   0.000000
     C  147   0.000000   0.000002   0.000001   0.000003   0.000004   0.000001
     C  148   0.000000   0.000003   0.000001   0.000007   0.000002   0.000003
     C  149   0.000812   0.000000   0.000000   0.000000   0.000000   0.000000
     C  150   0.000009   0.000000   0.000000   0.000000   0.000000   0.000000
     C  151   0.000439   0.000000   0.000000   0.000000   0.000000   0.000000
     C  152   0.000047   0.000000   0.000000   0.000000   0.000000   0.000000
     C  153   0.000052   0.000000   0.000000   0.000000   0.000000   0.000000
     C  154   0.000001   0.000000   0.000000   0.000000   0.000002   0.000000
     C  155   0.000002   0.000000   0.000000   0.000000   0.000000   0.000000
     C  156   0.000121   0.000000   0.000000   0.000000   0.000000   0.000000
     C  157   0.029042   0.000000   0.000000   0.000000   0.000000   0.000000
     C  158   0.005588   0.000000   0.000000   0.000000   0.000000   0.000000
     C  159   0.013720   0.000000   0.000000   0.000000   0.000000   0.000000
1


                  C 67       C 68       C 69       C 70       C 71       C 72
 ------------------------------------------------------------------------------
     C  160   0.025027   0.000000   0.000000   0.000000   0.000000   0.000000
     C  161   1.775421   0.000000   0.000000   0.000000   0.000000   0.000000
     C  162   2.034775   0.000000   0.000000   0.000000   0.000000   0.000000
     N  163   0.000000   0.000000   0.000000   0.000000   0.000003   0.000000
     N  164   0.000000   0.000225   0.000060   0.000003   0.002604   0.000076
     N  165   0.000021   0.000000   0.000000   0.000000   0.000000   0.000000
     N  166   0.000000   0.000000   0.000000   0.000000   0.000000   0.000000
     N  167   0.000000   0.000000   0.000000   0.000000   0.000000   0.000000
     N  168   0.000000   0.000000   0.000000   0.000000   0.000000   0.000000
     N  169   0.000001   0.000000   0.000000   0.000000   0.000000   0.000000
     N  170   0.000002   0.000000   0.000000   0.000000   0.000000   0.000000
     N  171   0.000000   0.053258   0.124582   0.048259   1.489317   1.280490
     N  172   0.000000   0.000000   0.000000   0.000000   0.000000   0.000000
     N  173   0.000000   0.000000   0.000000   0.000000   0.000001   0.000000
     N  174   0.000001   0.000009   0.000005   0.000005   0.000039   0.000010
     N  175   0.000047   0.000000   0.000000   0.000000   0.000000   0.000000
     N  176   0.000000   0.000000   0.000000   0.000000   0.000000   0.000000
     N  177   0.000000   0.000000   0.000000   0.000000   0.000000   0.000000
     N  178   0.000246   0.000000   0.000000   0.000000   0.000000   0.000000
     N  179   0.000000   0.000000   0.000000   0.000000   0.000003   0.000000
     N  180   0.000000   0.000000   0.000000   0.000000   0.000000   0.000000
     N  181   0.000650   0.000000   0.000000   0.000000   0.000000   0.000000
     N  182   0.000576   0.000000   0.000000   0.000000   0.000000   0.000000
     H  183   0.000000   0.000000   0.000000   0.000000   0.000000   0.000000
     H  184   0.000000   0.000000   0.000000   0.000000   0.000000   0.000000
     H  185   0.000000   0.000009   0.000003   0.000000   0.000129   0.000004
     H  186   0.000000   0.000013   0.000004   0.000000   0.000375   0.000005
     H  187   0.000000   0.002172   0.001115   0.000027   0.228688   0.001731
     H  188   0.000000   0.000000   0.000000   0.000000   0.000000   0.000000
     H  189   0.000000   0.000000   0.000000   0.000000   0.000000   0.000000
     H  190   0.000000   0.000009   0.000003   0.000000   0.000126   0.000004
     H  191   0.000000   0.000000   0.000000   0.000000   0.000000   0.000000
     H  192   0.000000   0.000000   0.000000   0.000000   0.000000   0.000000
     H  193   0.000000   0.000000   0.000000   0.000000   0.000000   0.000000
     H  194   0.000000   0.000000   0.000000   0.000000   0.000000   0.000000
     H  195   0.000000   0.000000   0.000000   0.000000   0.000000   0.000000
     H  196   0.000000   0.000000   0.000000   0.000000   0.000000   0.000000
     H  197   0.000000   0.000000   0.000000   0.000000   0.000000   0.000000
     H  198   0.000000   0.000000   0.000000   0.000000   0.000000   0.000000
     H  199   0.000000   0.000000   0.000000   0.000000   0.000000   0.000000
     H  200   0.000000   0.000000   0.000000   0.000000   0.000000   0.000000
     H  201   0.000000   0.000000   0.000000   0.000000   0.000000   0.000000
     H  202   0.000000   0.000000   0.000000   0.000000   0.000000   0.000000
     H  203   0.000000   0.000000   0.000000   0.000000   0.000000   0.000000
     H  204   0.000000   0.000000   0.000000   0.000000   0.000000   0.000000
     H  205   0.000000   0.000000   0.000000   0.000000   0.000000   0.000000
     H  206   0.000000   0.000000   0.000000   0.000000   0.000000   0.000000
1


                  C 67       C 68       C 69       C 70       C 71       C 72
 ------------------------------------------------------------------------------
     H  207   0.000000   0.000000   0.000000   0.000000   0.000000   0.000000
     H  208   0.000000   0.000000   0.000000   0.000000   0.000000   0.000000
     H  209   0.000001   0.000000   0.000000   0.000000   0.000000   0.000000
     H  210   0.000008   0.000000   0.000000   0.000000   0.000000   0.000000
     H  211   0.000000   0.000000   0.000000   0.000000   0.000000   0.000000
     H  212   0.000000   0.000000   0.000000   0.000000   0.000000   0.000000
     H  213   0.000000   0.007780   0.006640   0.960467   0.000454   0.008668
     H  214   0.000000   0.000000   0.000000   0.000000   0.000000   0.000000
     H  215   0.000000   0.000001   0.000000   0.000002   0.000002   0.000002
     H  216   0.000000   0.000000   0.000000   0.000003   0.000001   0.000001
     H  217   0.000000   0.000002   0.000000   0.000004   0.000001   0.000002
     H  218   0.000000   0.000000   0.000000   0.000000   0.000000   0.000000
     H  219   0.000000   0.000000   0.000000   0.000000   0.000000   0.000000
     H  220   0.000000   0.000000   0.000000   0.000000   0.000001   0.000000
     H  221   0.000000   0.000000   0.000000   0.000000   0.000001   0.000000
     H  222   0.000000   0.000000   0.000000   0.000000   0.000000   0.000000
     H  223   0.000001   0.000000   0.000000   0.000000   0.000000   0.000000
     H  224   0.000001   0.000000   0.000000   0.000000   0.000001   0.000000
     H  225   0.000000   0.000000   0.000000   0.000000   0.000000   0.000000
     H  226   0.000000   0.000000   0.000000   0.000000   0.000000   0.000000
     H  227   0.000000   0.000000   0.000000   0.000000   0.000000   0.000000
     H  228   0.000000   0.000000   0.000000   0.000000   0.000000   0.000000
     H  229   0.000002   0.000000   0.000000   0.000000   0.000000   0.000000
     H  230   0.000041   0.000000   0.000000   0.000000   0.000000   0.000000
     H  231   0.000003   0.000000   0.000000   0.000000   0.000000   0.000000
     H  232   0.023546   0.000000   0.000000   0.000000   0.000000   0.000000
     H  233   0.000000   0.000000   0.000000   0.000000   0.000000   0.000000
     H  234   0.000000   0.000000   0.000000   0.000000   0.000000   0.000000
     H  235   0.000000   0.000000   0.000000   0.000000   0.000000   0.000000
     H  236   0.000000   0.000000   0.000000   0.000000   0.000000   0.000000
     H  237   0.000000   0.000000   0.000000   0.000000   0.000000   0.000000
     H  238   0.000002   0.000000   0.000000   0.000000   0.000000   0.000000
     H  239   0.001213   0.000000   0.000000   0.000000   0.000000   0.000000
     H  240   0.000010   0.000000   0.000000   0.000000   0.000000   0.000000
     H  241   0.005203   0.000000   0.000000   0.000000   0.000000   0.000000
     H  242   0.000006   0.000000   0.000000   0.000000   0.000000   0.000000
1


                  C 73       C 74       C 75       C 76       C 77       C 78
 ------------------------------------------------------------------------------
     C   73   3.918461
     C   74   2.745476   3.918126
     C   75   0.000054   0.000190   3.881769
     C   76   0.000064   0.000129   2.469755   3.853484
     C   77   0.000375   0.001720   0.046362   1.075429   3.903495
     C   78   0.000090   0.000373   1.161699   0.059237   0.048314   3.827673
     C   79   0.000141   0.000518   0.096224   0.065815   1.006722   0.092704
     C   80   0.000791   0.000635   0.033867   0.022210   1.568617   0.038551
     C   81   0.001277   0.006807   0.004463   0.027198   0.016208   0.002170
     C   82   0.003092   0.008688   0.000025   0.000018   0.000179   0.000035
     C   83   0.000722   0.004612   0.000009   0.000025   0.000020   0.000004
     C   84   0.002722   0.004688   0.000009   0.000021   0.000033   0.000008
     C   85   0.017155   0.009763   0.000148   0.000087   0.001281   0.000258
     C   86   0.016281   0.011353   0.000026   0.000062   0.000111   0.000021
     C   87   0.015545   0.994063   0.000179   0.000766   0.000143   0.000038
     C   88   0.000190   0.001353   0.000002   0.000005   0.000002   0.000000
     C   89   0.000005   0.000024   0.000000   0.000000   0.000000   0.000000
     C   90   0.015407   0.004737   0.010291   0.005454   0.101665   0.017858
     C   91   0.000564   0.001080   0.000159   0.000932   0.000279   0.000196
     C   92   0.000003   0.000016   0.000000   0.000000   0.000000   0.000000
     C   93   0.000009   0.000069   0.000000   0.000000   0.000000   0.000000
     C   94   0.000003   0.000016   0.000000   0.000000   0.000000   0.000000
     C   95   0.000001   0.000008   0.000000   0.000000   0.000000   0.000000
     C   96   0.000002   0.000009   0.000000   0.000000   0.000000   0.000000
     C   97   0.000011   0.000071   0.000000   0.000000   0.000000   0.000000
     C   98   0.000163   0.001273   0.000003   0.000008   0.000003   0.000001
     C   99   0.000004   0.000019   0.000000   0.000000   0.000000   0.000000
     C  100   0.000016   0.000088   0.000000   0.000001   0.000000   0.000000
     C  101   0.000057   0.000317   0.000001   0.000002   0.000001   0.000000
     C  102   0.000041   0.000229   0.000001   0.000002   0.000001   0.000000
     C  103   0.000408   0.002290   0.000006   0.000016   0.000005   0.000002
     C  104   0.000015   0.000103   0.000000   0.000001   0.000000   0.000000
     C  105   0.000001   0.000005   0.000000   0.000000   0.000000   0.000000
     C  106   0.000000   0.000001   0.000000   0.000000   0.000000   0.000000
     C  107   0.000000   0.000001   0.000000   0.000000   0.000000   0.000000
     C  108   0.000000   0.000002   0.000000   0.000000   0.000000   0.000000
     C  109   0.000000   0.000001   0.000000   0.000000   0.000000   0.000000
     C  110   0.000001   0.000005   0.000000   0.000000   0.000000   0.000000
     C  111   0.000000   0.000002   0.000000   0.000000   0.000000   0.000000
     C  112   0.000005   0.000032   0.000000   0.000000   0.000000   0.000000
     C  113   0.000000   0.000000   0.000000   0.000000   0.000000   0.000000
     C  114   0.000002   0.000011   0.000000   0.000000   0.000000   0.000000
     C  115   0.000000   0.000000   0.000000   0.000000   0.000000   0.000000
     C  116   0.000000   0.000000   0.000000   0.000000   0.000000   0.000000
     C  117   0.000000   0.000000   0.000000   0.000000   0.000000   0.000000
     C  118   0.000000   0.000002   0.000000   0.000000   0.000000   0.000000
1


                  C 73       C 74       C 75       C 76       C 77       C 78
 ------------------------------------------------------------------------------
     C  119   0.000045   0.000250   0.000001   0.000002   0.000001   0.000000
     C  120   0.000000   0.000000   0.000000   0.000000   0.000000   0.000000
     C  121   0.000000   0.000000   0.000000   0.000000   0.000000   0.000000
     C  122   0.000000   0.000001   0.000000   0.000000   0.000000   0.000000
     C  123   0.000000   0.000000   0.000000   0.000000   0.000000   0.000000
     C  124   0.000000   0.000001   0.000000   0.000000   0.000000   0.000000
     C  125   0.000004   0.000020   0.000000   0.000000   0.000000   0.000000
     C  126   0.000001   0.000003   0.000000   0.000000   0.000000   0.000000
     C  127   0.000000   0.000000   0.000000   0.000000   0.000000   0.000000
     C  128   0.000000   0.000000   0.000000   0.000000   0.000000   0.000000
     C  129   0.000000   0.000000   0.000000   0.000000   0.000000   0.000000
     C  130   0.000000   0.000000   0.000000   0.000000   0.000000   0.000000
     C  131   0.000000   0.000000   0.000000   0.000000   0.000000   0.000000
     C  132   0.000000   0.000000   0.000000   0.000000   0.000000   0.000000
     C  133   0.000001   0.000004   0.000000   0.000000   0.000000   0.000000
     C  134   0.000000   0.000000   0.000000   0.000000   0.000000   0.000000
     C  135   0.000001   0.000004   0.000000   0.000000   0.000000   0.000000
     C  136   0.000000   0.000001   0.000000   0.000000   0.000000   0.000000
     C  137   0.000001   0.000003   0.000000   0.000000   0.000000   0.000000
     C  138   0.000001   0.000002   0.000000   0.000000   0.000000   0.000000
     C  139   0.000004   0.000032   0.000000   0.000000   0.000000   0.000000
     C  140   0.000007   0.000046   0.000000   0.000000   0.000000   0.000000
     C  141   0.000000   0.000001   0.000000   0.000000   0.000000   0.000000
     C  142   0.000000   0.000000   0.000007   0.000007   0.000034   0.000013
     C  143   0.000003   0.000001   0.000009   0.000009   0.000036   0.000010
     C  144   0.000004   0.000001   0.000061   0.000039   0.000481   0.000126
     C  145   0.000002   0.000000   0.000083   0.000063   0.000123   0.000023
     C  146   0.000003   0.000001   0.000005   0.000006   0.000026   0.000010
     C  147   0.000073   0.000029   0.000012   0.000046   0.000034   0.000011
     C  148   0.000182   0.000152   0.001520   0.000887   0.012802   0.002881
     C  149   0.000000   0.000000   0.000000   0.000001   0.000002   0.000002
     C  150   0.000000   0.000000   0.000000   0.000000   0.000000   0.000000
     C  151   0.000001   0.000000   0.000000   0.000001   0.000002   0.000001
     C  152   0.000000   0.000000   0.000000   0.000000   0.000000   0.000003
     C  153   0.000000   0.000000   0.000000   0.000000   0.000000   0.000000
     C  154   0.000009   0.000003   0.000009   0.000011   0.000054   0.000014
     C  155   0.000002   0.000003   0.000065   0.000037   0.000514   0.000120
     C  156   0.000000   0.000000   0.000005   0.000003   0.000000   0.000283
     C  157   0.000000   0.000000   0.000004   0.000002   0.000000   0.000170
     C  158   0.000000   0.000000   0.000000   0.000000   0.000000   0.000011
     C  159   0.000000   0.000000   0.000004   0.000002   0.000000   0.000126
     C  160   0.000000   0.000000   0.000001   0.000001   0.000000   0.000021
     C  161   0.000000   0.000000   0.000000   0.000000   0.000000   0.000000
     C  162   0.000000   0.000000   0.000000   0.000000   0.000000   0.000000
     N  163   0.000001   0.000002   0.000000   0.000000   0.000000   0.000000
     N  164   0.000016   0.000014   0.000000   0.000000   0.000000   0.000000
     N  165   0.000000   0.000000   0.000000   0.000000   0.000000   0.000000
1


                  C 73       C 74       C 75       C 76       C 77       C 78
 ------------------------------------------------------------------------------
     N  166   0.000000   0.000000   0.000000   0.000000   0.000000   0.000000
     N  167   0.000000   0.000000   0.000000   0.000000   0.000000   0.000000
     N  168   0.000000   0.000000   0.000000   0.000000   0.000000   0.000000
     N  169   0.000000   0.000000   0.000000   0.000000   0.000000   0.000000
     N  170   0.000000   0.000000   0.000000   0.000000   0.000000   0.000000
     N  171   0.014098   0.030137   0.000002   0.000003   0.000012   0.000004
     N  172   0.000004   0.000002   0.045549   0.118904   0.021110   1.452724
     N  173   0.000002   0.000009   0.000000   0.000000   0.000000   0.000000
     N  174   0.000104   0.000569   0.000002   0.000004   0.000001   0.000001
     N  175   0.000000   0.000001   0.000000   0.000000   0.000000   0.000000
     N  176   0.000000   0.000000   0.000000   0.000000   0.000000   0.000000
     N  177   0.000000   0.000000   0.000000   0.000000   0.000000   0.000000
     N  178   0.000000   0.000000   0.000000   0.000000   0.000000   0.000000
     N  179   0.000002   0.000005   0.000000   0.000000   0.000000   0.000000
     N  180   0.000000   0.000000   0.000008   0.000006   0.000015   0.000004
     N  181   0.000000   0.000000   0.000000   0.000000   0.000001   0.000001
     N  182   0.000000   0.000000   0.000000   0.000000   0.000000   0.000006
     H  183   0.000000   0.000000   0.000000   0.000000   0.000000   0.000000
     H  184   0.000000   0.000000   0.000000   0.000000   0.000000   0.000000
     H  185   0.000001   0.000001   0.000000   0.000000   0.000000   0.000000
     H  186   0.000001   0.000001   0.000000   0.000000   0.000000   0.000000
     H  187   0.000064   0.000088   0.000000   0.000000   0.000000   0.000000
     H  188   0.000000   0.000000   0.000000   0.000000   0.000000   0.000000
     H  189   0.000000   0.000000   0.000000   0.000000   0.000000   0.000000
     H  190   0.000001   0.000001   0.000000   0.000000   0.000000   0.000000
     H  191   0.000000   0.000000   0.000000   0.000000   0.000000   0.000000
     H  192   0.000000   0.000000   0.000000   0.000000   0.000000   0.000000
     H  193   0.000000   0.000000   0.000000   0.000000   0.000000   0.000000
     H  194   0.000000   0.000000   0.000000   0.000000   0.000000   0.000000
     H  195   0.000000   0.000000   0.000000   0.000000   0.000000   0.000000
     H  196   0.000000   0.000000   0.000000   0.000000   0.000000   0.000000
     H  197   0.000000   0.000000   0.000000   0.000000   0.000000   0.000000
     H  198   0.000000   0.000000   0.000000   0.000000   0.000000   0.000000
     H  199   0.000000   0.000000   0.000000   0.000000   0.000000   0.000000
     H  200   0.000000   0.000000   0.000000   0.000000   0.000000   0.000000
     H  201   0.000000   0.000000   0.000000   0.000000   0.000000   0.000000
     H  202   0.000000   0.000000   0.000000   0.000000   0.000000   0.000000
     H  203   0.000000   0.000000   0.000000   0.000000   0.000000   0.000000
     H  204   0.000000   0.000000   0.000000   0.000000   0.000000   0.000000
     H  205   0.000000   0.000000   0.000000   0.000000   0.000000   0.000000
     H  206   0.000000   0.000000   0.000000   0.000000   0.000000   0.000000
     H  207   0.000000   0.000000   0.000000   0.000000   0.000000   0.000000
     H  208   0.000000   0.000000   0.000000   0.000000   0.000000   0.000000
     H  209   0.000000   0.000000   0.000000   0.000000   0.000000   0.000000
     H  210   0.000000   0.000000   0.000000   0.000000   0.000000   0.000000
     H  211   0.000000   0.000000   0.000000   0.000000   0.000000   0.000000
     H  212   0.000000   0.000000   0.000000   0.000000   0.000000   0.000000
1


                  C 73       C 74       C 75       C 76       C 77       C 78
 ------------------------------------------------------------------------------
     H  213   0.000560   0.000233   0.000000   0.000000   0.000000   0.000000
     H  214   0.000000   0.000000   0.010853   0.006097   0.000102   0.949373
     H  215   0.000125   0.000392   0.000001   0.000000   0.000006   0.000001
     H  216   0.000188   0.000029   0.000001   0.000002   0.000005   0.000001
     H  217   0.000038   0.000055   0.000070   0.000084   0.000549   0.000109
     H  218   0.000000   0.000000   0.000000   0.000000   0.000000   0.000000
     H  219   0.000000   0.000000   0.000000   0.000000   0.000000   0.000000
     H  220   0.000003   0.000019   0.000000   0.000000   0.000000   0.000000
     H  221   0.000002   0.000013   0.000000   0.000000   0.000000   0.000000
     H  222   0.000000   0.000003   0.000000   0.000000   0.000000   0.000000
     H  223   0.000000   0.000000   0.000000   0.000000   0.000000   0.000000
     H  224   0.000001   0.000006   0.000000   0.000000   0.000000   0.000000
     H  225   0.000000   0.000000   0.000000   0.000000   0.000000   0.000000
     H  226   0.000000   0.000000   0.000000   0.000000   0.000000   0.000000
     H  227   0.000000   0.000000   0.000000   0.000000   0.000000   0.000000
     H  228   0.000000   0.000000   0.000000   0.000000   0.000000   0.000000
     H  229   0.000000   0.000000   0.000000   0.000000   0.000000   0.000000
     H  230   0.000000   0.000000   0.000000   0.000000   0.000000   0.000000
     H  231   0.000000   0.000000   0.000000   0.000000   0.000000   0.000000
     H  232   0.000000   0.000000   0.000000   0.000000   0.000000   0.000000
     H  233   0.000000   0.000000   0.000000   0.000000   0.000000   0.000000
     H  234   0.000000   0.000000   0.000000   0.000000   0.000000   0.000000
     H  235   0.000000   0.000001   0.000000   0.000000   0.000000   0.000000
     H  236   0.000000   0.000000   0.000006   0.000004   0.000021   0.000012
     H  237   0.000000   0.000000   0.000000   0.000000   0.000001   0.000000
     H  238   0.000000   0.000000   0.000000   0.000000   0.000000   0.000000
     H  239   0.000000   0.000000   0.000000   0.000000   0.000000   0.000001
     H  240   0.000000   0.000000   0.000000   0.000000   0.000000   0.000015
     H  241   0.000000   0.000000   0.000000   0.000000   0.000000   0.000000
     H  242   0.000000   0.000000   0.000000   0.000000   0.000000   0.000000
1


                  C 79       C 80       C 81       C 82       C 83       C 84
 ------------------------------------------------------------------------------
     C   79   2.838577
     C   80   0.071241   3.915315
     C   81   0.017965   2.094286   3.961036
     C   82   0.000052   0.000312   0.000618   3.925268
     C   83   0.000024   0.000393   0.000225   1.147462   3.855390
     C   84   0.000022   0.000420   0.000420   0.007053   1.122460   3.937445
     C   85   0.000367   0.000551   0.004980   2.639354   0.067735   0.033731
     C   86   0.000072   0.001467   0.003714   0.036034   0.044522   1.766568
     C   87   0.000509   0.020013   0.006243   0.031807   0.009134   0.010429
     C   88   0.000004   0.000102   0.000021   0.009938   1.195607   0.010051
     C   89   0.000000   0.000001   0.000001   0.004611   0.007128   0.001844
     C   90   0.024953   0.029589   1.712818   0.008127   0.002766   0.005180
     C   91   0.000659   0.020576   0.005771   0.000509   0.000454   0.001917
     C   92   0.000000   0.000002   0.000000   0.000035   0.000942   0.000043
     C   93   0.000000   0.000007   0.000002   0.000455   0.002238   0.000511
     C   94   0.000000   0.000002   0.000000   0.000014   0.001016   0.000045
     C   95   0.000000   0.000001   0.000000   0.000020   0.000346   0.000023
     C   96   0.000000   0.000001   0.000000   0.000008   0.000372   0.000010
     C   97   0.000000   0.000006   0.000001   0.000208   0.020051   0.001109
     C   98   0.000007   0.000128   0.000046   0.013192   0.044919   0.016249
     C   99   0.000000   0.000004   0.000002   0.000006   0.000628   0.000003
     C  100   0.000000   0.000010   0.000002   0.000074   0.003237   0.000044
     C  101   0.000001   0.000035   0.000006   0.000176   0.012086   0.000070
     C  102   0.000001   0.000029   0.000016   0.000117   0.007865   0.000057
     C  103   0.000010   0.000244   0.000045   0.001223   0.085046   0.000488
     C  104   0.000001   0.000011   0.000003   0.000564   0.003792   0.000594
     C  105   0.000000   0.000001   0.000000   0.000021   0.000542   0.000052
     C  106   0.000000   0.000000   0.000000   0.000000   0.000018   0.000000
     C  107   0.000000   0.000000   0.000000   0.000000   0.000027   0.000000
     C  108   0.000000   0.000000   0.000000   0.000001   0.000063   0.000001
     C  109   0.000000   0.000000   0.000000   0.000001   0.000039   0.000000
     C  110   0.000000   0.000001   0.000000   0.000006   0.000189   0.000004
     C  111   0.000000   0.000000   0.000000   0.000002   0.000094   0.000003
     C  112   0.000000   0.000004   0.000001   0.000064   0.001158   0.000065
     C  113   0.000000   0.000000   0.000000   0.000000   0.000015   0.000000
     C  114   0.000000   0.000001   0.000000   0.000006   0.000402   0.000002
     C  115   0.000000   0.000000   0.000000   0.000000   0.000017   0.000000
     C  116   0.000000   0.000000   0.000000   0.000000   0.000010   0.000000
     C  117   0.000000   0.000000   0.000000   0.000000   0.000010   0.000000
     C  118   0.000000   0.000000   0.000000   0.000001   0.000077   0.000000
     C  119   0.000001   0.000029   0.000005   0.000130   0.009030   0.000040
     C  120   0.000000   0.000000   0.000000   0.000000   0.000002   0.000000
     C  121   0.000000   0.000000   0.000000   0.000000   0.000008   0.000000
     C  122   0.000000   0.000000   0.000000   0.000001   0.000046   0.000000
     C  123   0.000000   0.000000   0.000000   0.000000   0.000002   0.000000
     C  124   0.000000   0.000000   0.000000   0.000000   0.000017   0.000000
1


                  C 79       C 80       C 81       C 82       C 83       C 84
 ------------------------------------------------------------------------------
     C  125   0.000000   0.000002   0.000000   0.000010   0.000698   0.000003
     C  126   0.000000   0.000000   0.000000   0.000001   0.000107   0.000000
     C  127   0.000000   0.000000   0.000000   0.000000   0.000000   0.000000
     C  128   0.000000   0.000000   0.000000   0.000000   0.000000   0.000000
     C  129   0.000000   0.000000   0.000000   0.000000   0.000000   0.000000
     C  130   0.000000   0.000000   0.000000   0.000000   0.000000   0.000000
     C  131   0.000000   0.000000   0.000000   0.000000   0.000000   0.000000
     C  132   0.000000   0.000000   0.000000   0.000000   0.000001   0.000000
     C  133   0.000000   0.000000   0.000000   0.000002   0.000144   0.000001
     C  134   0.000000   0.000000   0.000000   0.000000   0.000001   0.000000
     C  135   0.000000   0.000001   0.000000   0.000021   0.000185   0.000059
     C  136   0.000000   0.000000   0.000000   0.000011   0.000121   0.000081
     C  137   0.000000   0.000000   0.000000   0.000024   0.000349   0.000065
     C  138   0.000000   0.000000   0.000000   0.000008   0.000148   0.000462
     C  139   0.000000   0.000004   0.000001   0.000231   0.003911   0.000466
     C  140   0.000000   0.000003   0.000001   0.000779   0.013705   0.000999
     C  141   0.000000   0.000000   0.000000   0.000012   0.000160   0.000022
     C  142   0.000038   0.000016   0.000069   0.000000   0.000001   0.000000
     C  143   0.000042   0.000035   0.000091   0.000002   0.000006   0.000008
     C  144   0.000175   0.000132   0.001458   0.000005   0.000006   0.000001
     C  145   0.001225   0.000026   0.000032   0.000000   0.000007   0.000008
     C  146   0.000036   0.000049   0.000085   0.000001   0.000010   0.000014
     C  147   0.000033   0.000783   0.000357   0.000032   0.000134   0.000220
     C  148   0.003789   0.003243   0.044817   0.000198   0.000056   0.000053
     C  149   0.000001   0.000006   0.000006   0.000000   0.000001   0.000002
     C  150   0.000000   0.000001   0.000001   0.000000   0.000000   0.000000
     C  151   0.000001   0.000008   0.000007   0.000000   0.000002   0.000002
     C  152   0.000000   0.000000   0.000000   0.000000   0.000000   0.000000
     C  153   0.000000   0.000000   0.000000   0.000000   0.000000   0.000000
     C  154   0.000020   0.000120   0.000182   0.000003   0.000021   0.000034
     C  155   0.000156   0.000137   0.001549   0.000003   0.000001   0.000003
     C  156   0.000004   0.000000   0.000000   0.000000   0.000000   0.000000
     C  157   0.000003   0.000000   0.000000   0.000000   0.000000   0.000000
     C  158   0.000000   0.000000   0.000000   0.000000   0.000000   0.000000
     C  159   0.000002   0.000000   0.000000   0.000000   0.000000   0.000000
     C  160   0.000001   0.000000   0.000000   0.000000   0.000000   0.000000
     C  161   0.000000   0.000000   0.000000   0.000000   0.000001   0.000000
     C  162   0.000000   0.000000   0.000000   0.000000   0.000001   0.000000
     N  163   0.000000   0.000000   0.000000   0.000009   0.000105   0.000015
     N  164   0.000000   0.000001   0.000000   0.000000   0.000041   0.000001
     N  165   0.000000   0.000000   0.000000   0.000000   0.000001   0.000000
     N  166   0.000000   0.000000   0.000000   0.000000   0.000000   0.000000
     N  167   0.000000   0.000000   0.000000   0.000000   0.000000   0.000000
     N  168   0.000000   0.000000   0.000000   0.000000   0.000000   0.000000
     N  169   0.000000   0.000000   0.000000   0.000000   0.000000   0.000000
     N  170   0.000000   0.000000   0.000000   0.000000   0.000000   0.000000
     N  171   0.000006   0.000030   0.000036   0.000175   0.000191   0.000086
1


                  C 79       C 80       C 81       C 82       C 83       C 84
 ------------------------------------------------------------------------------
     N  172   1.444171   0.004937   0.001615   0.000001   0.000005   0.000002
     N  173   0.000000   0.000001   0.000000   0.000005   0.000462   0.000013
     N  174   0.000003   0.000065   0.000009   0.000243   0.019368   0.000042
     N  175   0.000000   0.000000   0.000000   0.000000   0.000028   0.000000
     N  176   0.000000   0.000000   0.000000   0.000000   0.000004   0.000000
     N  177   0.000000   0.000000   0.000000   0.000000   0.000007   0.000000
     N  178   0.000000   0.000000   0.000000   0.000000   0.000000   0.000000
     N  179   0.000000   0.000001   0.000000   0.000071   0.000432   0.002114
     N  180   0.000076   0.000006   0.000015   0.000000   0.000001   0.000000
     N  181   0.000000   0.000003   0.000002   0.000000   0.000001   0.000001
     N  182   0.000000   0.000000   0.000000   0.000000   0.000000   0.000000
     H  183   0.000000   0.000000   0.000000   0.000000   0.000000   0.000000
     H  184   0.000000   0.000000   0.000000   0.000000   0.000005   0.000001
     H  185   0.000000   0.000000   0.000000   0.000000   0.000001   0.000000
     H  186   0.000000   0.000000   0.000000   0.000000   0.000001   0.000000
     H  187   0.000000   0.000000   0.000000   0.000000   0.000000   0.000001
     H  188   0.000000   0.000000   0.000000   0.000000   0.000000   0.000000
     H  189   0.000000   0.000000   0.000000   0.000000   0.000000   0.000000
     H  190   0.000000   0.000000   0.000000   0.000000   0.000000   0.000000
     H  191   0.000000   0.000000   0.000000   0.000000   0.000001   0.000011
     H  192   0.000000   0.000000   0.000000   0.000004   0.000037   0.000005
     H  193   0.000000   0.000000   0.000000   0.000000   0.000000   0.000000
     H  194   0.000000   0.000000   0.000000   0.000000   0.000000   0.000000
     H  195   0.000000   0.000000   0.000000   0.000000   0.000000   0.000000
     H  196   0.000000   0.000000   0.000000   0.000000   0.000000   0.000000
     H  197   0.000000   0.000000   0.000000   0.000000   0.000000   0.000000
     H  198   0.000000   0.000000   0.000000   0.000000   0.000000   0.000000
     H  199   0.000000   0.000000   0.000000   0.000000   0.000000   0.000000
     H  200   0.000000   0.000000   0.000000   0.000000   0.000000   0.000000
     H  201   0.000000   0.000000   0.000000   0.000000   0.000000   0.000000
     H  202   0.000000   0.000000   0.000000   0.000000   0.000000   0.000000
     H  203   0.000000   0.000000   0.000000   0.000000   0.000000   0.000000
     H  204   0.000000   0.000000   0.000000   0.000000   0.000000   0.000000
     H  205   0.000000   0.000000   0.000000   0.000000   0.000000   0.000000
     H  206   0.000000   0.000000   0.000000   0.000000   0.000000   0.000000
     H  207   0.000000   0.000000   0.000000   0.000000   0.000000   0.000000
     H  208   0.000000   0.000000   0.000000   0.000000   0.000000   0.000000
     H  209   0.000000   0.000000   0.000000   0.000000   0.000000   0.000000
     H  210   0.000000   0.000000   0.000000   0.000000   0.000000   0.000000
     H  211   0.000000   0.000000   0.000000   0.000000   0.000000   0.000000
     H  212   0.000000   0.000000   0.000000   0.000000   0.000000   0.000000
     H  213   0.000000   0.000001   0.000000   0.000000   0.000014   0.000002
     H  214   0.008520   0.000222   0.000021   0.000000   0.000000   0.000000
     H  215   0.000001   0.000001   0.000031   0.003573   0.006438   0.005378
     H  216   0.000002   0.000033   0.000058   0.004228   0.005117   0.939684
     H  217   0.000167   0.001105   0.005010   0.000031   0.000018   0.000075
     H  218   0.000000   0.000000   0.000000   0.000001   0.000009   0.000001
1


                  C 79       C 80       C 81       C 82       C 83       C 84
 ------------------------------------------------------------------------------
     H  219   0.000000   0.000000   0.000000   0.000010   0.000000   0.000002
     H  220   0.000000   0.000002   0.000000   0.000008   0.000676   0.000002
     H  221   0.000000   0.000001   0.000000   0.000007   0.000447   0.000003
     H  222   0.000000   0.000000   0.000002   0.000003   0.000085   0.000003
     H  223   0.000000   0.000000   0.000000   0.000000   0.000000   0.000000
     H  224   0.000000   0.000001   0.000000   0.000002   0.000200   0.000000
     H  225   0.000000   0.000000   0.000000   0.000002   0.000019   0.000003
     H  226   0.000000   0.000000   0.000000   0.000000   0.000001   0.000000
     H  227   0.000000   0.000000   0.000000   0.000000   0.000002   0.000000
     H  228   0.000000   0.000000   0.000000   0.000000   0.000002   0.000000
     H  229   0.000000   0.000000   0.000000   0.000000   0.000000   0.000000
     H  230   0.000000   0.000000   0.000000   0.000000   0.000000   0.000000
     H  231   0.000000   0.000000   0.000000   0.000000   0.000000   0.000000
     H  232   0.000000   0.000000   0.000000   0.000000   0.000000   0.000000
     H  233   0.000000   0.000000   0.000000   0.000000   0.000000   0.000003
     H  234   0.000000   0.000000   0.000000   0.000001   0.000011   0.000000
     H  235   0.000000   0.000000   0.000000   0.000002   0.000084   0.000001
     H  236   0.002037   0.000003   0.000002   0.000000   0.000000   0.000000
     H  237   0.000002   0.000000   0.000003   0.000000   0.000000   0.000000
     H  238   0.000000   0.000000   0.000000   0.000000   0.000000   0.000000
     H  239   0.000000   0.000000   0.000000   0.000000   0.000000   0.000000
     H  240   0.000001   0.000000   0.000000   0.000000   0.000000   0.000000
     H  241   0.000000   0.000000   0.000000   0.000000   0.000000   0.000000
     H  242   0.000000   0.000000   0.000000   0.000000   0.000000   0.000000
1


                  C 85       C 86       C 87       C 88       C 89       C 90
 ------------------------------------------------------------------------------
     C   85   3.859247
     C   86   0.023717   3.897660
     C   87   0.945604   0.929549   3.918229
     C   88   0.027458   0.022590   0.000144   3.953420
     C   89   0.000491   0.000254   0.000028   0.985107   3.947054
     C   90   0.008802   0.008765   0.919301   0.001256   0.000007   3.937133
     C   91   0.002485   0.002718   0.009721   0.000103   0.000001   1.012444
     C   92   0.000194   0.000203   0.000002   0.000857   0.000419   0.000015
     C   93   0.000711   0.000666   0.000018   0.014293   0.000025   0.000048
     C   94   0.000190   0.000235   0.000002   0.000461   0.000343   0.000017
     C   95   0.000089   0.000096   0.000001   0.000402   0.000042   0.000007
     C   96   0.000107   0.000123   0.000001   0.000146   0.000018   0.000009
     C   97   0.001039   0.001070   0.000013   0.017755   0.018047   0.000062
     C   98   0.013088   0.012018   0.000445   1.604027   0.005530   0.000880
     C   99   0.000200   0.000287   0.000001   0.000020   0.000008   0.000022
     C  100   0.001005   0.001156   0.000007   0.000463   0.000043   0.000082
     C  101   0.003632   0.004240   0.000017   0.000665   0.000262   0.000297
     C  102   0.002456   0.004043   0.000027   0.000185   0.000020   0.000247
     C  103   0.026031   0.030393   0.000126   0.002268   0.000127   0.002112
     C  104   0.001118   0.001106   0.000024   0.016182   0.000056   0.000082
     C  105   0.000066   0.000071   0.000001   0.000927   0.000560   0.000005
     C  106   0.000006   0.000007   0.000000   0.000001   0.000000   0.000000
     C  107   0.000009   0.000010   0.000000   0.000002   0.000001   0.000001
     C  108   0.000020   0.000023   0.000000   0.000007   0.000001   0.000002
     C  109   0.000012   0.000015   0.000000   0.000001   0.000002   0.000001
     C  110   0.000059   0.000066   0.000000   0.000051   0.000001   0.000005
     C  111   0.000026   0.000030   0.000000   0.000050   0.000022   0.000002
     C  112   0.000353   0.000383   0.000004   0.001132   0.000054   0.000028
     C  113   0.000005   0.000005   0.000000   0.000001   0.000000   0.000000
     C  114   0.000124   0.000144   0.000001   0.000016   0.000003   0.000010
     C  115   0.000005   0.000006   0.000000   0.000003   0.000000   0.000000
     C  116   0.000003   0.000004   0.000000   0.000000   0.000000   0.000000
     C  117   0.000003   0.000004   0.000000   0.000001   0.000000   0.000000
     C  118   0.000024   0.000028   0.000000   0.000001   0.000001   0.000002
     C  119   0.002779   0.003228   0.000014   0.000351   0.000069   0.000231
     C  120   0.000001   0.000001   0.000000   0.000000   0.000000   0.000000
     C  121   0.000003   0.000003   0.000000   0.000000   0.000000   0.000000
     C  122   0.000014   0.000017   0.000000   0.000001   0.000000   0.000001
     C  123   0.000001   0.000001   0.000000   0.000000   0.000000   0.000000
     C  124   0.000005   0.000006   0.000000   0.000001   0.000000   0.000000
     C  125   0.000217   0.000253   0.000001   0.000026   0.000005   0.000018
     C  126   0.000034   0.000039   0.000000   0.000003   0.000001   0.000003
     C  127   0.000000   0.000000   0.000000   0.000000   0.000000   0.000000
     C  128   0.000000   0.000000   0.000000   0.000000   0.000000   0.000000
     C  129   0.000000   0.000000   0.000000   0.000000   0.000000   0.000000
     C  130   0.000000   0.000000   0.000000   0.000000   0.000000   0.000000
1


                  C 85       C 86       C 87       C 88       C 89       C 90
 ------------------------------------------------------------------------------
     C  131   0.000000   0.000000   0.000000   0.000000   0.000000   0.000000
     C  132   0.000000   0.000000   0.000000   0.000000   0.000000   0.000000
     C  133   0.000045   0.000053   0.000000   0.000005   0.000001   0.000004
     C  134   0.000000   0.000001   0.000000   0.000000   0.000000   0.000000
     C  135   0.000049   0.000053   0.000002   0.000542   0.000531   0.000004
     C  136   0.000018   0.000017   0.000002   0.000630   0.013716   0.000002
     C  137   0.000048   0.000038   0.000002   0.000865   0.015978   0.000003
     C  138   0.000025   0.000037   0.000009   0.000495   0.010136   0.000001
     C  139   0.000542   0.000550   0.000008   0.015730   0.901725   0.000043
     C  140   0.000833   0.000558   0.000030   0.012349   1.807776   0.000032
     C  141   0.000022   0.000023   0.000000   0.000985   0.012960   0.000002
     C  142   0.000001   0.000001   0.000005   0.000000   0.000000   0.000049
     C  143   0.000011   0.000006   0.000041   0.000001   0.000000   0.000633
     C  144   0.000014   0.000018   0.000126   0.000000   0.000000   0.000207
     C  145   0.000006   0.000007   0.000009   0.000001   0.000000   0.000396
     C  146   0.000010   0.000025   0.000017   0.000002   0.000000   0.000850
     C  147   0.000233   0.000160   0.000860   0.000031   0.000000   0.021879
     C  148   0.000412   0.000537   0.005982   0.000007   0.000000   0.007543
     C  149   0.000002   0.000001   0.000004   0.000000   0.000000   0.000106
     C  150   0.000000   0.000000   0.000001   0.000000   0.000000   0.000012
     C  151   0.000003   0.000002   0.000006   0.000000   0.000000   0.000143
     C  152   0.000000   0.000000   0.000000   0.000000   0.000000   0.000005
     C  153   0.000000   0.000000   0.000000   0.000000   0.000000   0.000005
     C  154   0.000031   0.000022   0.000079   0.000006   0.000000   0.002247
     C  155   0.000008   0.000015   0.000063   0.000000   0.000000   0.000269
     C  156   0.000000   0.000000   0.000000   0.000000   0.000000   0.000000
     C  157   0.000000   0.000000   0.000000   0.000000   0.000000   0.000000
     C  158   0.000000   0.000000   0.000000   0.000000   0.000000   0.000000
     C  159   0.000000   0.000000   0.000000   0.000000   0.000000   0.000000
     C  160   0.000000   0.000000   0.000000   0.000000   0.000000   0.000000
     C  161   0.000000   0.000000   0.000000   0.000000   0.000000   0.000000
     C  162   0.000000   0.000001   0.000000   0.000000   0.000000   0.000000
     N  163   0.000025   0.000033   0.000000   0.000657   0.007010   0.000002
     N  164   0.000015   0.000023   0.000000   0.000001   0.000001   0.000004
     N  165   0.000000   0.000000   0.000000   0.000000   0.000019   0.000000
     N  166   0.000000   0.000000   0.000000   0.000000   0.000000   0.000000
     N  167   0.000000   0.000000   0.000000   0.000002   0.000017   0.000000
     N  168   0.000000   0.000000   0.000000   0.000000   0.000003   0.000000
     N  169   0.000000   0.000000   0.000000   0.000000   0.000000   0.000000
     N  170   0.000000   0.000000   0.000000   0.000000   0.000000   0.000000
     N  171   0.000796   0.000489   0.000182   0.000009   0.000001   0.000401
     N  172   0.000005   0.000008   0.000059   0.000001   0.000000   0.000160
     N  173   0.000112   0.000132   0.000001   0.000116   0.000090   0.000010
     N  174   0.006109   0.007922   0.000025   0.000249   0.000039   0.000545
     N  175   0.000009   0.000010   0.000000   0.000001   0.000000   0.000001
     N  176   0.000001   0.000001   0.000000   0.000000   0.000000   0.000000
     N  177   0.000002   0.000002   0.000000   0.000000   0.000000   0.000000
1


                  C 85       C 86       C 87       C 88       C 89       C 90
 ------------------------------------------------------------------------------
     N  178   0.000000   0.000000   0.000000   0.000000   0.000000   0.000000
     N  179   0.000074   0.000096   0.000031   0.000798   0.015098   0.000004
     N  180   0.000000   0.000002   0.000000   0.000000   0.000000   0.000023
     N  181   0.000001   0.000001   0.000003   0.000000   0.000000   0.000054
     N  182   0.000000   0.000000   0.000000   0.000000   0.000000   0.000000
     H  183   0.000000   0.000000   0.000000   0.000000   0.000001   0.000000
     H  184   0.000001   0.000002   0.000000   0.000033   0.000372   0.000000
     H  185   0.000001   0.000001   0.000000   0.000000   0.000000   0.000000
     H  186   0.000000   0.000001   0.000000   0.000000   0.000000   0.000000
     H  187   0.000000   0.000003   0.000000   0.000000   0.000000   0.000002
     H  188   0.000000   0.000000   0.000000   0.000000   0.000001   0.000000
     H  189   0.000000   0.000000   0.000000   0.000000   0.000000   0.000000
     H  190   0.000000   0.000000   0.000000   0.000000   0.000000   0.000000
     H  191   0.000000   0.000003   0.000000   0.000000   0.000003   0.000001
     H  192   0.000001   0.000001   0.000000   0.000244   0.000658   0.000000
     H  193   0.000000   0.000000   0.000000   0.000000   0.000000   0.000000
     H  194   0.000000   0.000000   0.000000   0.000000   0.000004   0.000000
     H  195   0.000000   0.000000   0.000000   0.000000   0.000008   0.000000
     H  196   0.000000   0.000000   0.000000   0.000000   0.000000   0.000000
     H  197   0.000000   0.000000   0.000000   0.000000   0.000000   0.000000
     H  198   0.000000   0.000000   0.000000   0.000000   0.000000   0.000000
     H  199   0.000000   0.000000   0.000000   0.000000   0.000000   0.000000
     H  200   0.000000   0.000000   0.000000   0.000000   0.000000   0.000000
     H  201   0.000000   0.000000   0.000000   0.000000   0.000001   0.000000
     H  202   0.000000   0.000000   0.000000   0.000001   0.000005   0.000000
     H  203   0.000000   0.000000   0.000000   0.000000   0.000002   0.000000
     H  204   0.000000   0.000000   0.000000   0.000000   0.000000   0.000000
     H  205   0.000000   0.000000   0.000000   0.000000   0.000000   0.000000
     H  206   0.000000   0.000000   0.000000   0.000000   0.000000   0.000000
     H  207   0.000000   0.000000   0.000000   0.000000   0.000000   0.000000
     H  208   0.000000   0.000000   0.000000   0.000000   0.000000   0.000000
     H  209   0.000000   0.000000   0.000000   0.000000   0.000000   0.000000
     H  210   0.000000   0.000000   0.000000   0.000000   0.000000   0.000000
     H  211   0.000000   0.000000   0.000000   0.000000   0.000000   0.000000
     H  212   0.000000   0.000000   0.000000   0.000000   0.000000   0.000000
     H  213   0.000005   0.000014   0.000002   0.000001   0.000000   0.000007
     H  214   0.000000   0.000000   0.000000   0.000000   0.000000   0.000001
     H  215   0.004104   0.948523   0.006875   0.000203   0.000012   0.000024
     H  216   0.003485   0.004057   0.006704   0.000738   0.002004   0.000147
     H  217   0.000006   0.003812   0.000820   0.000001   0.000000   0.005699
     H  218   0.000002   0.000002   0.000000   0.000014   0.000002   0.000000
     H  219   0.000000   0.000000   0.000000   0.000074   0.000001   0.000000
     H  220   0.000210   0.000247   0.000001   0.000007   0.000001   0.000018
     H  221   0.000141   0.000179   0.000001   0.000021   0.000003   0.000014
     H  222   0.000026   0.000014   0.000001   0.000006   0.000000   0.000004
     H  223   0.000000   0.000000   0.000000   0.000000   0.000000   0.000000
     H  224   0.000062   0.000073   0.000000   0.000003   0.000002   0.000005
1


                  C 85       C 86       C 87       C 88       C 89       C 90
 ------------------------------------------------------------------------------
     H  225   0.000002   0.000002   0.000000   0.000053   0.000024   0.000000
     H  226   0.000000   0.000000   0.000000   0.000000   0.000000   0.000000
     H  227   0.000000   0.000001   0.000000   0.000000   0.000000   0.000000
     H  228   0.000001   0.000001   0.000000   0.000000   0.000000   0.000000
     H  229   0.000000   0.000000   0.000000   0.000000   0.000000   0.000000
     H  230   0.000000   0.000000   0.000000   0.000000   0.000000   0.000000
     H  231   0.000000   0.000000   0.000000   0.000000   0.000000   0.000000
     H  232   0.000000   0.000000   0.000000   0.000000   0.000000   0.000000
     H  233   0.000000   0.000000   0.000000   0.000000   0.000032   0.000000
     H  234   0.000001   0.000002   0.000000   0.000007   0.000264   0.000000
     H  235   0.000013   0.000012   0.000000   0.000105   0.005291   0.000001
     H  236   0.000000   0.000000   0.000000   0.000000   0.000000   0.000002
     H  237   0.000000   0.000002   0.000001   0.000000   0.000000   0.000006
     H  238   0.000000   0.000000   0.000000   0.000000   0.000000   0.000000
     H  239   0.000000   0.000000   0.000000   0.000000   0.000000   0.000000
     H  240   0.000000   0.000000   0.000000   0.000000   0.000000   0.000000
     H  241   0.000000   0.000000   0.000000   0.000000   0.000000   0.000000
     H  242   0.000000   0.000000   0.000000   0.000000   0.000000   0.000000
1


                  C 91       C 92       C 93       C 94       C 95       C 96
 ------------------------------------------------------------------------------
     C   91   3.948734
     C   92   0.000001   3.851221
     C   93   0.000006   1.300248   3.938814
     C   94   0.000001   0.006028   1.423087   3.942523
     C   95   0.000001   2.292352   0.046472   0.113618   3.925447
     C   96   0.000001   0.138199   0.011736   1.389916   0.014411   3.932177
     C   97   0.000006   0.011338   0.957511   0.009067   0.006984   0.004306
     C   98   0.000122   0.017024   0.011260   0.015221   0.001964   0.000979
     C   99   0.000215   0.000017   0.000062   0.000046   0.000002   0.000005
     C  100   0.000013   0.000138   0.000405   0.000066   0.000011   0.000034
     C  101   0.000045   0.000185   0.002344   0.000271   0.000050   0.000135
     C  102   0.002033   0.000157   0.000610   0.000091   0.000016   0.000091
     C  103   0.000200   0.002584   0.012375   0.001070   0.000153   0.002042
     C  104   0.000011   0.002906   0.003920   0.004899   0.000125   0.000177
     C  105   0.000003   0.000305   0.006262   0.000623   0.000107   0.000079
     C  106   0.000000   0.000001   0.000001   0.000003   0.000000   0.000001
     C  107   0.000000   0.000002   0.000001   0.000003   0.000000   0.000001
     C  108   0.000000   0.000005   0.000003   0.000009   0.000001   0.000002
     C  109   0.000000   0.000003   0.000001   0.000004   0.000000   0.000001
     C  110   0.000001   0.000025   0.000008   0.000035   0.000001   0.000005
     C  111   0.000000   0.000015   0.000276   0.000029   0.000008   0.000007
     C  112   0.000003   0.000263   0.000357   0.000435   0.000026   0.000040
     C  113   0.000000   0.000009   0.000009   0.000002   0.000085   0.000005
     C  114   0.000001   0.000086   0.000041   0.000061   0.000215   0.000030
     C  115   0.000000   0.001028   0.000686   0.000017   0.006037   0.000315
     C  116   0.000000   0.000016   0.000003   0.000002   0.000010   0.000002
     C  117   0.000000   0.000767   0.000079   0.000028   0.000398   0.000038
     C  118   0.000000   0.000011   0.000010   0.000011   0.000037   0.000005
     C  119   0.000026   0.000787   0.000351   0.001282   0.000113   0.000338
     C  120   0.000000   0.000000   0.000000   0.000000   0.000003   0.000000
     C  121   0.000000   0.000002   0.000001   0.000001   0.000009   0.000001
     C  122   0.000000   0.000004   0.000002   0.000006   0.000001   0.000002
     C  123   0.000000   0.000000   0.000000   0.000000   0.000000   0.000000
     C  124   0.000000   0.000001   0.000001   0.000002   0.000000   0.000001
     C  125   0.000002   0.000061   0.000026   0.000096   0.000008   0.000025
     C  126   0.000000   0.000009   0.000004   0.000016   0.000002   0.000005
     C  127   0.000000   0.000000   0.000000   0.000000   0.000000   0.000000
     C  128   0.000000   0.000000   0.000000   0.000000   0.000000   0.000000
     C  129   0.000000   0.000000   0.000000   0.000000   0.000000   0.000000
     C  130   0.000000   0.000000   0.000000   0.000000   0.000000   0.000000
     C  131   0.000000   0.000000   0.000000   0.000000   0.000000   0.000000
     C  132   0.000000   0.000000   0.000000   0.000000   0.000000   0.000000
     C  133   0.000000   0.000012   0.000005   0.000020   0.000001   0.000005
     C  134   0.000000   0.000000   0.000000   0.000000   0.000000   0.000000
     C  135   0.000000   0.000003   0.000006   0.000005   0.000002   0.000001
     C  136   0.000000   0.000005   0.000021   0.000001   0.000001   0.000001
1


                  C 91       C 92       C 93       C 94       C 95       C 96
 ------------------------------------------------------------------------------
     C  137   0.000000   0.000002   0.000015   0.000005   0.000002   0.000001
     C  138   0.000000   0.000009   0.000016   0.000001   0.000016   0.000022
     C  139   0.000003   0.000080   0.000443   0.000010   0.000017   0.000004
     C  140   0.000004   0.000050   0.000281   0.000049   0.000019   0.000007
     C  141   0.000000   0.000004   0.000025   0.000000   0.000001   0.000000
     C  142   0.000634   0.000000   0.000000   0.000000   0.000000   0.000000
     C  143   0.001226   0.000000   0.000000   0.000000   0.000000   0.000000
     C  144   0.019631   0.000000   0.000000   0.000000   0.000000   0.000000
     C  145   0.000217   0.000000   0.000000   0.000000   0.000000   0.000000
     C  146   0.000839   0.000000   0.000000   0.000000   0.000000   0.000000
     C  147   0.017997   0.000001   0.000002   0.000001   0.000000   0.000000
     C  148   1.893206   0.000000   0.000001   0.000000   0.000000   0.000000
     C  149   0.000059   0.000000   0.000000   0.000000   0.000000   0.000000
     C  150   0.000020   0.000000   0.000000   0.000000   0.000000   0.000000
     C  151   0.000060   0.000000   0.000000   0.000000   0.000000   0.000000
     C  152   0.000003   0.000000   0.000000   0.000000   0.000000   0.000000
     C  153   0.000002   0.000000   0.000000   0.000000   0.000000   0.000000
     C  154   0.001642   0.000000   0.000000   0.000000   0.000000   0.000000
     C  155   0.018530   0.000000   0.000000   0.000000   0.000000   0.000000
     C  156   0.000000   0.000000   0.000000   0.000000   0.000000   0.000000
     C  157   0.000000   0.000000   0.000000   0.000000   0.000000   0.000000
     C  158   0.000000   0.000000   0.000000   0.000000   0.000000   0.000000
     C  159   0.000000   0.000000   0.000000   0.000000   0.000000   0.000000
     C  160   0.000000   0.000000   0.000000   0.000000   0.000000   0.000000
     C  161   0.000000   0.000000   0.000000   0.000000   0.000000   0.000000
     C  162   0.000000   0.000000   0.000000   0.000000   0.000000   0.000000
     N  163   0.000000   0.000011   0.000031   0.000004   0.000002   0.000001
     N  164   0.000000   0.000000   0.000001   0.000000   0.000000   0.000000
     N  165   0.000000   0.000000   0.000000   0.000000   0.000000   0.000000
     N  166   0.000000   0.000000   0.000000   0.000000   0.000000   0.000000
     N  167   0.000000   0.000000   0.000000   0.000000   0.000000   0.000000
     N  168   0.000000   0.000000   0.000000   0.000000   0.000000   0.000000
     N  169   0.000000   0.000000   0.000000   0.000000   0.000000   0.000000
     N  170   0.000000   0.000000   0.000000   0.000000   0.000000   0.000000
     N  171   0.000014   0.000000   0.000004   0.000000   0.000000   0.000000
     N  172   0.000043   0.000000   0.000000   0.000000   0.000000   0.000000
     N  173   0.000001   0.055592   0.129078   0.016296   1.426845   1.414176
     N  174   0.000139   0.000251   0.001778   0.000324   0.000055   0.000130
     N  175   0.000000   0.000002   0.000003   0.000003   0.000000   0.000001
     N  176   0.000000   0.000010   0.000012   0.000001   0.000053   0.000005
     N  177   0.000000   0.000001   0.000000   0.000001   0.000000   0.000000
     N  178   0.000000   0.000000   0.000000   0.000000   0.000000   0.000000
     N  179   0.000000   0.000003   0.000016   0.000002   0.000001   0.000001
     N  180   0.000128   0.000000   0.000000   0.000000   0.000000   0.000000
     N  181   0.000025   0.000000   0.000000   0.000000   0.000000   0.000000
     N  182   0.000000   0.000000   0.000000   0.000000   0.000000   0.000000
     H  183   0.000000   0.000000   0.000000   0.000000   0.000000   0.000001
1


                  C 91       C 92       C 93       C 94       C 95       C 96
 ------------------------------------------------------------------------------
     H  184   0.000000   0.000001   0.000001   0.000000   0.000000   0.000000
     H  185   0.000000   0.000000   0.000000   0.000000   0.000000   0.000000
     H  186   0.000000   0.000000   0.000000   0.000000   0.000000   0.000000
     H  187   0.000000   0.000000   0.000000   0.000000   0.000000   0.000000
     H  188   0.000000   0.000000   0.000000   0.000000   0.000000   0.000000
     H  189   0.000000   0.000000   0.000000   0.000000   0.000000   0.000000
     H  190   0.000000   0.000000   0.000000   0.000000   0.000000   0.000000
     H  191   0.000016   0.000000   0.000000   0.000000   0.000000   0.000000
     H  192   0.000000   0.000000   0.000000   0.000000   0.000000   0.000000
     H  193   0.000001   0.000000   0.000000   0.000000   0.000000   0.000000
     H  194   0.000000   0.000000   0.000000   0.000000   0.000000   0.000000
     H  195   0.000000   0.000000   0.000000   0.000000   0.000000   0.000000
     H  196   0.000000   0.000000   0.000000   0.000000   0.000000   0.000000
     H  197   0.000000   0.000000   0.000000   0.000000   0.000000   0.000000
     H  198   0.000000   0.000000   0.000000   0.000000   0.000000   0.000000
     H  199   0.000000   0.000000   0.000000   0.000000   0.000000   0.000000
     H  200   0.000000   0.000000   0.000000   0.000000   0.000000   0.000000
     H  201   0.000000   0.000000   0.000000   0.000000   0.000002   0.000005
     H  202   0.000000   0.000001   0.000000   0.000000   0.000001   0.000021
     H  203   0.000000   0.000000   0.000000   0.000000   0.000000   0.000000
     H  204   0.000000   0.000000   0.000000   0.000000   0.000000   0.000000
     H  205   0.000000   0.000000   0.000000   0.000000   0.000000   0.000000
     H  206   0.000000   0.000000   0.000000   0.000000   0.000000   0.000000
     H  207   0.000000   0.000000   0.000000   0.000000   0.000000   0.000000
     H  208   0.000000   0.000000   0.000000   0.000000   0.000000   0.000000
     H  209   0.000000   0.000000   0.000000   0.000000   0.000000   0.000000
     H  210   0.000000   0.000000   0.000000   0.000000   0.000000   0.000000
     H  211   0.000000   0.000000   0.000000   0.000000   0.000000   0.000000
     H  212   0.000000   0.000000   0.000000   0.000000   0.000000   0.000000
     H  213   0.000000   0.000000   0.000000   0.000000   0.000000   0.000000
     H  214   0.000000   0.000000   0.000000   0.000000   0.000000   0.000000
     H  215   0.000467   0.000000   0.000001   0.000001   0.000000   0.000000
     H  216   0.000011   0.000000   0.000002   0.000000   0.000000   0.000000
     H  217   0.928725   0.000000   0.000000   0.000000   0.000000   0.000000
     H  218   0.000000   0.002757   0.004250   0.008559   0.008201   0.948095
     H  219   0.000000   0.004360   0.005085   0.948736   0.004619   0.005707
     H  220   0.000007   0.000007   0.000043   0.000003   0.000001   0.000005
     H  221   0.000002   0.000006   0.000037   0.000001   0.000001   0.000002
     H  222   0.000327   0.000008   0.000007   0.000005   0.000000   0.000005
     H  223   0.000000   0.000000   0.000000   0.000000   0.000000   0.000000
     H  224   0.000001   0.000012   0.000013   0.000026   0.000003   0.000009
     H  225   0.000000   0.000004   0.000189   0.000014   0.000005   0.000003
     H  226   0.000000   0.000001   0.000000   0.000000   0.000001   0.000000
     H  227   0.000000   0.000771   0.000003   0.000005   0.001070   0.000011
     H  228   0.000000   0.009863   0.000010   0.000020   0.000199   0.000009
     H  229   0.000000   0.000000   0.000000   0.000000   0.000000   0.000000
     H  230   0.000000   0.000000   0.000000   0.000000   0.000000   0.000000
1


                  C 91       C 92       C 93       C 94       C 95       C 96
 ------------------------------------------------------------------------------
     H  231   0.000000   0.000000   0.000000   0.000000   0.000000   0.000000
     H  232   0.000000   0.000000   0.000000   0.000000   0.000000   0.000000
     H  233   0.000000   0.000000   0.000000   0.000000   0.000001   0.000000
     H  234   0.000000   0.000001   0.000001   0.000000   0.000034   0.000016
     H  235   0.000000   0.000000   0.000006   0.000000   0.000000   0.000000
     H  236   0.000015   0.000000   0.000000   0.000000   0.000000   0.000000
     H  237   0.000146   0.000000   0.000000   0.000000   0.000000   0.000000
     H  238   0.000000   0.000000   0.000000   0.000000   0.000000   0.000000
     H  239   0.000000   0.000000   0.000000   0.000000   0.000000   0.000000
     H  240   0.000000   0.000000   0.000000   0.000000   0.000000   0.000000
     H  241   0.000000   0.000000   0.000000   0.000000   0.000000   0.000000
     H  242   0.000000   0.000000   0.000000   0.000000   0.000000   0.000000
1


                  C 97       C 98       C 99       C100       C101       C102
 ------------------------------------------------------------------------------
     C   97   3.951840
     C   98   1.920571   3.901004
     C   99   0.000320   0.000760   3.950924
     C  100   0.004025   0.004137   1.420274   3.951558
     C  101   0.005136   0.020745   0.008467   1.380848   3.948443
     C  102   0.000250   0.006802   1.408127   0.004318   0.114918   3.942995
     C  103   0.005310   0.079408   0.100266   0.005747   1.254520   0.017875
     C  104   0.928338   0.016911   0.006504   0.012282   1.048090   0.004908
     C  105   0.008484   0.019722   0.001377   0.031108   0.013751   0.015150
     C  106   0.000001   0.000013   0.000006   0.000017   0.000044   0.000026
     C  107   0.000012   0.000023   0.000007   0.000041   0.000059   0.000031
     C  108   0.000038   0.000060   0.000015   0.000073   0.000158   0.000083
     C  109   0.000006   0.000030   0.000038   0.000475   0.000092   0.000053
     C  110   0.000508   0.000203   0.000031   0.000169   0.000527   0.000136
     C  111   0.000013   0.000767   0.000089   0.001597   0.000690   0.000943
     C  112   0.021442   0.002280   0.000425   0.001849   0.022274   0.001533
     C  113   0.000004   0.000014   0.000004   0.000013   0.000031   0.000020
     C  114   0.000066   0.000327   0.000112   0.000320   0.000929   0.000558
     C  115   0.000030   0.000026   0.000005   0.000015   0.000049   0.000027
     C  116   0.000002   0.000008   0.000003   0.000008   0.000023   0.000014
     C  117   0.000005   0.000011   0.000002   0.000007   0.000017   0.000011
     C  118   0.000016   0.000070   0.000023   0.000085   0.000217   0.000129
     C  119   0.001524   0.007406   0.002588   0.007318   0.021997   0.012737
     C  120   0.000000   0.000001   0.000000   0.000002   0.000004   0.000003
     C  121   0.000001   0.000006   0.000002   0.000007   0.000018   0.000012
     C  122   0.000006   0.000036   0.000012   0.000036   0.000104   0.000064
     C  123   0.000000   0.000001   0.000000   0.000002   0.000004   0.000003
     C  124   0.000002   0.000014   0.000005   0.000013   0.000038   0.000024
     C  125   0.000097   0.000555   0.000193   0.000532   0.001616   0.000968
     C  126   0.000013   0.000084   0.000031   0.000089   0.000250   0.000157
     C  127   0.000000   0.000000   0.000000   0.000000   0.000000   0.000000
     C  128   0.000000   0.000000   0.000000   0.000000   0.000000   0.000000
     C  129   0.000000   0.000000   0.000000   0.000000   0.000000   0.000000
     C  130   0.000000   0.000000   0.000000   0.000000   0.000000   0.000000
     C  131   0.000000   0.000000   0.000000   0.000000   0.000001   0.000000
     C  132   0.000001   0.000001   0.000000   0.000001   0.000003   0.000001
     C  133   0.000017   0.000111   0.000042   0.000118   0.000337   0.000209
     C  134   0.000000   0.000001   0.000000   0.000002   0.000004   0.000003
     C  135   0.000017   0.000119   0.000002   0.000007   0.000038   0.000025
     C  136   0.000074   0.000558   0.000000   0.000002   0.000004   0.000001
     C  137   0.000095   0.000609   0.000001   0.000005   0.000021   0.000014
     C  138   0.000033   0.000336   0.000000   0.000003   0.000008   0.000004
     C  139   0.000844   0.012716   0.000002   0.000031   0.000061   0.000014
     C  140   0.002453   0.016874   0.000004   0.000009   0.000052   0.000024
     C  141   0.000055   0.000689   0.000000   0.000002   0.000003   0.000001
     C  142   0.000000   0.000000   0.000016   0.000001   0.000006   0.000095
1


                  C 97       C 98       C 99       C100       C101       C102
 ------------------------------------------------------------------------------
     C  143   0.000000   0.000002   0.000013   0.000001   0.000005   0.000096
     C  144   0.000000   0.000002   0.000027   0.000002   0.000008   0.000115
     C  145   0.000000   0.000002   0.000013   0.000001   0.000005   0.000117
     C  146   0.000000   0.000004   0.000623   0.000060   0.000184   0.008372
     C  147   0.000002   0.000043   0.000040   0.000006   0.000016   0.000074
     C  148   0.000001   0.000014   0.000053   0.000003   0.000004   0.000337
     C  149   0.000000   0.000000   0.000000   0.000000   0.000000   0.000000
     C  150   0.000000   0.000000   0.000000   0.000000   0.000000   0.000000
     C  151   0.000000   0.000001   0.000000   0.000000   0.000000   0.000000
     C  152   0.000000   0.000000   0.000000   0.000000   0.000000   0.000000
     C  153   0.000000   0.000000   0.000000   0.000000   0.000000   0.000000
     C  154   0.000000   0.000008   0.000005   0.000001   0.000004   0.000003
     C  155   0.000000   0.000000   0.000011   0.000000   0.000000   0.000005
     C  156   0.000000   0.000000   0.000000   0.000000   0.000000   0.000000
     C  157   0.000000   0.000000   0.000000   0.000000   0.000000   0.000000
     C  158   0.000000   0.000000   0.000000   0.000000   0.000000   0.000000
     C  159   0.000000   0.000000   0.000000   0.000000   0.000000   0.000000
     C  160   0.000000   0.000000   0.000000   0.000000   0.000000   0.000000
     C  161   0.000000   0.000001   0.000000   0.000001   0.000002   0.000001
     C  162   0.000000   0.000001   0.000000   0.000001   0.000003   0.000002
     N  163   0.000084   0.000617   0.000001   0.000012   0.000030   0.000019
     N  164   0.000000   0.000021   0.000000   0.000000   0.000001   0.000001
     N  165   0.000000   0.000001   0.000000   0.000001   0.000001   0.000001
     N  166   0.000000   0.000000   0.000000   0.000000   0.000000   0.000000
     N  167   0.000000   0.000002   0.000000   0.000000   0.000000   0.000000
     N  168   0.000000   0.000000   0.000000   0.000000   0.000000   0.000000
     N  169   0.000000   0.000000   0.000000   0.000000   0.000000   0.000000
     N  170   0.000000   0.000000   0.000000   0.000000   0.000000   0.000000
     N  171   0.000001   0.000073   0.000000   0.000002   0.000006   0.000004
     N  172   0.000000   0.000002   0.000000   0.000000   0.000000   0.000000
     N  173   0.000476   0.004175   0.000013   0.000060   0.000081   0.000083
     N  174   0.000296   0.015820   0.019133   0.099452   0.015476   1.367039
     N  175   0.000003   0.000026   0.000023   0.001099   0.000079   0.000050
     N  176   0.000001   0.000004   0.000001   0.000003   0.000007   0.000005
     N  177   0.000001   0.000005   0.000002   0.000005   0.000014   0.000009
     N  178   0.000000   0.000000   0.000000   0.000000   0.000000   0.000000
     N  179   0.000025   0.000475   0.000001   0.000003   0.000018   0.000012
     N  180   0.000000   0.000000   0.000019   0.000002   0.000007   0.000170
     N  181   0.000000   0.000000   0.000000   0.000000   0.000000   0.000000
     N  182   0.000000   0.000000   0.000000   0.000000   0.000000   0.000000
     H  183   0.000000   0.000000   0.000000   0.000000   0.000000   0.000000
     H  184   0.000004   0.000029   0.000000   0.000001   0.000001   0.000001
     H  185   0.000000   0.000001   0.000000   0.000000   0.000000   0.000000
     H  186   0.000000   0.000000   0.000000   0.000000   0.000000   0.000000
     H  187   0.000000   0.000000   0.000000   0.000000   0.000000   0.000000
     H  188   0.000000   0.000000   0.000000   0.000000   0.000000   0.000000
     H  189   0.000000   0.000000   0.000000   0.000000   0.000000   0.000000
1


                  C 97       C 98       C 99       C100       C101       C102
 ------------------------------------------------------------------------------
     H  190   0.000000   0.000000   0.000000   0.000000   0.000000   0.000000
     H  191   0.000000   0.000000   0.000034   0.000002   0.000000   0.000008
     H  192   0.000001   0.000007   0.000000   0.000000   0.000000   0.000000
     H  193   0.000000   0.000000   0.000001   0.000000   0.000000   0.000000
     H  194   0.000000   0.000000   0.000000   0.000000   0.000000   0.000000
     H  195   0.000000   0.000000   0.000000   0.000000   0.000000   0.000000
     H  196   0.000000   0.000000   0.000000   0.000000   0.000000   0.000000
     H  197   0.000000   0.000000   0.000000   0.000000   0.000000   0.000000
     H  198   0.000000   0.000000   0.000000   0.000000   0.000000   0.000000
     H  199   0.000000   0.000000   0.000000   0.000000   0.000000   0.000000
     H  200   0.000000   0.000000   0.000000   0.000000   0.000000   0.000000
     H  201   0.000000   0.000000   0.000000   0.000000   0.000000   0.000000
     H  202   0.000000   0.000000   0.000000   0.000000   0.000000   0.000000
     H  203   0.000000   0.000000   0.000000   0.000000   0.000000   0.000000
     H  204   0.000000   0.000000   0.000000   0.000000   0.000000   0.000000
     H  205   0.000000   0.000000   0.000000   0.000000   0.000000   0.000000
     H  206   0.000000   0.000000   0.000000   0.000000   0.000000   0.000000
     H  207   0.000000   0.000000   0.000000   0.000000   0.000000   0.000000
     H  208   0.000000   0.000000   0.000000   0.000000   0.000000   0.000000
     H  209   0.000000   0.000000   0.000000   0.000000   0.000000   0.000000
     H  210   0.000000   0.000000   0.000000   0.000000   0.000000   0.000000
     H  211   0.000000   0.000000   0.000000   0.000000   0.000000   0.000000
     H  212   0.000000   0.000000   0.000000   0.000000   0.000000   0.000000
     H  213   0.000000   0.000006   0.000000   0.000000   0.000000   0.000000
     H  214   0.000000   0.000000   0.000000   0.000000   0.000000   0.000000
     H  215   0.000030   0.000048   0.000005   0.000001   0.000004   0.000095
     H  216   0.000015   0.000042   0.000000   0.000003   0.000010   0.000014
     H  217   0.000000   0.000004   0.000042   0.000002   0.000003   0.000102
     H  218   0.000304   0.000074   0.000000   0.000000   0.000002   0.000002
     H  219   0.001096   0.000308   0.000001   0.000000   0.000007   0.000003
     H  220   0.000010   0.000574   0.005540   0.957356   0.005505   0.004791
     H  221   0.000076   0.000396   0.963275   0.004786   0.004704   0.005110
     H  222   0.000005   0.000083   0.010159   0.004771   0.000141   0.944060
     H  223   0.000000   0.000000   0.000002   0.000001   0.000001   0.000001
     H  224   0.000012   0.000144   0.000061   0.000116   0.000558   0.000308
     H  225   0.000015   0.000669   0.000037   0.001190   0.000216   0.000590
     H  226   0.000000   0.000001   0.000000   0.000001   0.000002   0.000002
     H  227   0.000001   0.000002   0.000001   0.000002   0.000005   0.000003
     H  228   0.000029   0.000006   0.000001   0.000002   0.000008   0.000004
     H  229   0.000000   0.000000   0.000000   0.000000   0.000000   0.000000
     H  230   0.000000   0.000000   0.000000   0.000000   0.000000   0.000000
     H  231   0.000000   0.000000   0.000000   0.000000   0.000000   0.000000
     H  232   0.000000   0.000000   0.000000   0.000000   0.000000   0.000000
     H  233   0.000000   0.000001   0.000000   0.000000   0.000000   0.000000
     H  234   0.000000   0.000006   0.000000   0.000000   0.000000   0.000000
     H  235   0.000006   0.000156   0.000000   0.000000   0.000000   0.000000
     H  236   0.000000   0.000000   0.000000   0.000000   0.000000   0.000005
1


                  C 97       C 98       C 99       C100       C101       C102
 ------------------------------------------------------------------------------
     H  237   0.000000   0.000000   0.000092   0.000006   0.000011   0.002582
     H  238   0.000000   0.000000   0.000000   0.000000   0.000000   0.000000
     H  239   0.000000   0.000000   0.000000   0.000000   0.000000   0.000000
     H  240   0.000000   0.000000   0.000000   0.000000   0.000000   0.000000
     H  241   0.000000   0.000000   0.000000   0.000000   0.000000   0.000000
     H  242   0.000000   0.000000   0.000000   0.000000   0.000000   0.000000
1


                  C103       C104       C105       C106       C107       C108
 ------------------------------------------------------------------------------
     C  103   3.369018
     C  104   0.034764   3.937214
     C  105   0.026130   1.753850   3.933121
     C  106   0.000223   0.000014   0.000036   3.963867
     C  107   0.000254   0.000026   0.000265   1.498350   3.931195
     C  108   0.000670   0.000190   0.001018   0.006321   1.265772   3.951564
     C  109   0.000376   0.000054   0.000118   1.259139   0.009497   0.103379
     C  110   0.001141   0.000199   0.012760   0.100506   0.005998   1.442592
     C  111   0.002159   0.024293   0.007072   0.000272   0.005271   0.012236
     C  112   0.010211   0.018958   1.975571   0.000036   0.000256   0.002478
     C  113   0.000141   0.000041   0.000057   0.000010   0.000028   0.000033
     C  114   0.004325   0.000652   0.001424   0.000075   0.000031   0.000617
     C  115   0.000226   0.000069   0.000072   0.000015   0.000029   0.000075
     C  116   0.000107   0.000019   0.000032   0.000002   0.000005   0.000132
     C  117   0.000082   0.000019   0.000030   0.000002   0.000004   0.000094
     C  118   0.000943   0.000370   0.000618   0.000294   0.001045   0.000736
     C  119   0.099300   0.014802   0.040585   0.003362   0.000838   0.017530
     C  120   0.000019   0.000004   0.000005   0.000001   0.000008   0.000017
     C  121   0.000086   0.000016   0.000029   0.000006   0.000079   0.001760
     C  122   0.000496   0.000073   0.000143   0.000051   0.000431   0.000147
     C  123   0.000017   0.000005   0.000007   0.000003   0.000038   0.000767
     C  124   0.000183   0.000027   0.000053   0.000015   0.000074   0.001452
     C  125   0.007588   0.000983   0.002325   0.000416   0.001323   0.031753
     C  126   0.001208   0.000180   0.000306   0.002024   0.023950   0.008644
     C  127   0.000000   0.000000   0.000001   0.000171   0.002843   0.000215
     C  128   0.000000   0.000000   0.000000   0.000007   0.000049   0.000011
     C  129   0.000001   0.000000   0.000001   0.000261   0.006670   0.000512
     C  130   0.000000   0.000000   0.000000   0.000093   0.000761   0.000070
     C  131   0.000004   0.000000   0.000004   0.002713   0.005274   0.005647
     C  132   0.000010   0.000005   0.000025   0.012419   0.933968   0.010865
     C  133   0.001602   0.000215   0.000424   0.006590   0.010664   1.001608
     C  134   0.000017   0.000005   0.000005   0.004510   0.004597   0.005000
     C  135   0.000261   0.000008   0.000006   0.000000   0.000000   0.000000
     C  136   0.000007   0.000025   0.000001   0.000000   0.000000   0.000000
     C  137   0.000143   0.000022   0.000011   0.000000   0.000000   0.000000
     C  138   0.000044   0.000016   0.000001   0.000000   0.000000   0.000000
     C  139   0.000139   0.000522   0.000011   0.000000   0.000000   0.000000
     C  140   0.000259   0.000315   0.000141   0.000000   0.000000   0.000000
     C  141   0.000002   0.000044   0.000012   0.000001   0.000005   0.000000
     C  142   0.000002   0.000000   0.000001   0.000000   0.000000   0.000000
     C  143   0.000007   0.000001   0.000001   0.000000   0.000000   0.000000
     C  144   0.000004   0.000001   0.000002   0.000000   0.000000   0.000000
     C  145   0.000006   0.000001   0.000001   0.000000   0.000000   0.000000
     C  146   0.000092   0.000011   0.000033   0.000000   0.000000   0.000000
     C  147   0.000101   0.000004   0.000001   0.000000   0.000000   0.000000
     C  148   0.000029   0.000001   0.000000   0.000000   0.000000   0.000000
1


                  C103       C104       C105       C106       C107       C108
 ------------------------------------------------------------------------------
     C  149   0.000002   0.000000   0.000000   0.000000   0.000002   0.000000
     C  150   0.000000   0.000000   0.000000   0.000000   0.000000   0.000000
     C  151   0.000002   0.000000   0.000000   0.000000   0.000001   0.000000
     C  152   0.000000   0.000000   0.000000   0.000000   0.000000   0.000000
     C  153   0.000000   0.000000   0.000000   0.000000   0.000000   0.000000
     C  154   0.000024   0.000001   0.000000   0.000000   0.000000   0.000000
     C  155   0.000003   0.000000   0.000000   0.000000   0.000000   0.000000
     C  156   0.000000   0.000000   0.000000   0.000000   0.000000   0.000000
     C  157   0.000001   0.000000   0.000000   0.000002   0.000035   0.000002
     C  158   0.000000   0.000000   0.000000   0.000005   0.000013   0.000007
     C  159   0.000001   0.000000   0.000000   0.000001   0.000022   0.000001
     C  160   0.000001   0.000000   0.000000   0.000002   0.000028   0.000002
     C  161   0.000010   0.000002   0.000002   0.000024   0.000414   0.000031
     C  162   0.000016   0.000002   0.000003   0.000487   0.005248   0.000417
     N  163   0.000193   0.000038   0.000002   0.000000   0.000000   0.000000
     N  164   0.000008   0.000001   0.000000   0.000000   0.000000   0.000000
     N  165   0.000007   0.000000   0.000001   0.011022   0.006908   0.000070
     N  166   0.000000   0.000000   0.000000   0.000001   0.000003   0.000000
     N  167   0.000001   0.000000   0.000000   0.000003   0.000004   0.000004
     N  168   0.000000   0.000000   0.000000   0.000000   0.000000   0.000000
     N  169   0.000000   0.000000   0.000000   0.000000   0.000000   0.000000
     N  170   0.000000   0.000000   0.000000   0.000000   0.000000   0.000000
     N  171   0.000041   0.000005   0.000000   0.000000   0.000000   0.000000
     N  172   0.000002   0.000000   0.000000   0.000000   0.000000   0.000000
     N  173   0.001072   0.001461   0.000165   0.000002   0.000002   0.000006
     N  174   1.522027   0.011146   0.001465   0.000054   0.000062   0.000158
     N  175   0.000283   0.000162   0.000147   0.017299   0.096450   0.016682
     N  176   0.000032   0.000010   0.000009   0.000005   0.000012   0.000023
     N  177   0.000066   0.000012   0.000017   0.000004   0.000004   0.000023
     N  178   0.000002   0.000000   0.000001   0.000315   0.006816   0.000323
     N  179   0.000118   0.000016   0.000003   0.000000   0.000000   0.000000
     N  180   0.000004   0.000001   0.000001   0.000000   0.000000   0.000000
     N  181   0.000001   0.000000   0.000000   0.000000   0.000001   0.000000
     N  182   0.000000   0.000000   0.000000   0.000000   0.000000   0.000000
     H  183   0.000000   0.000000   0.000000   0.000001   0.000000   0.000000
     H  184   0.000008   0.000002   0.000000   0.000000   0.000000   0.000000
     H  185   0.000000   0.000000   0.000000   0.000000   0.000000   0.000000
     H  186   0.000000   0.000000   0.000000   0.000000   0.000000   0.000000
     H  187   0.000000   0.000000   0.000000   0.000000   0.000000   0.000000
     H  188   0.000000   0.000000   0.000000   0.000000   0.000000   0.000000
     H  189   0.000000   0.000000   0.000000   0.000000   0.000000   0.000000
     H  190   0.000000   0.000000   0.000000   0.000000   0.000000   0.000000
     H  191   0.000000   0.000000   0.000000   0.000000   0.000000   0.000000
     H  192   0.000000   0.000008   0.000019   0.000000   0.000000   0.000000
     H  193   0.000000   0.000000   0.000000   0.000000   0.000000   0.000000
     H  194   0.000000   0.000000   0.000000   0.000094   0.000001   0.000001
     H  195   0.000000   0.000000   0.000001   0.000002   0.000022   0.000001
1


                  C103       C104       C105       C106       C107       C108
 ------------------------------------------------------------------------------
     H  196   0.000000   0.000000   0.000000   0.001228   0.000018   0.000022
     H  197   0.000000   0.000000   0.000000   0.000000   0.000000   0.000000
     H  198   0.000000   0.000000   0.000000   0.000001   0.000001   0.000001
     H  199   0.000000   0.000000   0.000000   0.000000   0.000000   0.000000
     H  200   0.000000   0.000000   0.000000   0.000001   0.000000   0.000000
     H  201   0.000000   0.000000   0.000000   0.000000   0.000000   0.000000
     H  202   0.000000   0.000000   0.000000   0.000000   0.000000   0.000000
     H  203   0.000000   0.000000   0.000000   0.000198   0.000001   0.000000
     H  204   0.000000   0.000000   0.000000   0.000000   0.000000   0.000004
     H  205   0.000000   0.000000   0.000000   0.000000   0.000000   0.000000
     H  206   0.000000   0.000000   0.000000   0.000000   0.000000   0.000000
     H  207   0.000000   0.000000   0.000000   0.000000   0.000000   0.000000
     H  208   0.000000   0.000000   0.000000   0.000000   0.000000   0.000000
     H  209   0.000000   0.000000   0.000000   0.000000   0.000001   0.000000
     H  210   0.000000   0.000000   0.000000   0.000000   0.000000   0.000000
     H  211   0.000000   0.000000   0.000000   0.000000   0.000000   0.000000
     H  212   0.000000   0.000000   0.000000   0.000000   0.000000   0.000000
     H  213   0.000003   0.000000   0.000000   0.000000   0.000000   0.000000
     H  214   0.000000   0.000000   0.000000   0.000000   0.000000   0.000000
     H  215   0.000026   0.000000   0.000001   0.000000   0.000000   0.000000
     H  216   0.000071   0.000002   0.000000   0.000000   0.000000   0.000000
     H  217   0.000002   0.000000   0.000001   0.000000   0.000000   0.000000
     H  218   0.000012   0.000013   0.000012   0.000000   0.000000   0.000000
     H  219   0.001332   0.000005   0.000017   0.000000   0.000000   0.000000
     H  220   0.004034   0.001534   0.001495   0.000006   0.000002   0.000007
     H  221   0.000213   0.000498   0.000018   0.000002   0.000002   0.000004
     H  222   0.008315   0.000200   0.000018   0.000000   0.000000   0.000000
     H  223   0.000004   0.000006   0.000005   0.009321   0.003738   0.000228
     H  224   0.002751   0.000123   0.003272   0.001381   0.000022   0.003195
     H  225   0.000838   0.018085   0.003837   0.000012   0.000022   0.000084
     H  226   0.000011   0.000003   0.000004   0.000000   0.000000   0.000001
     H  227   0.000022   0.000003   0.000004   0.000001   0.000000   0.000002
     H  228   0.000036   0.000033   0.000072   0.000000   0.000000   0.000002
     H  229   0.000000   0.000000   0.000000   0.000000   0.000001   0.000002
     H  230   0.000000   0.000000   0.000000   0.000000   0.000000   0.000000
     H  231   0.000000   0.000000   0.000000   0.000002   0.000030   0.000003
     H  232   0.000001   0.000000   0.000000   0.000191   0.002251   0.000108
     H  233   0.000000   0.000000   0.000000   0.000000   0.000000   0.000000
     H  234   0.000002   0.000000   0.000000   0.000000   0.000000   0.000000
     H  235   0.000003   0.000007   0.000001   0.000000   0.000000   0.000000
     H  236   0.000000   0.000000   0.000000   0.000000   0.000000   0.000000
     H  237   0.000007   0.000000   0.000001   0.000000   0.000000   0.000000
     H  238   0.000000   0.000000   0.000000   0.000000   0.000000   0.000000
     H  239   0.000000   0.000000   0.000000   0.000000   0.000000   0.000000
     H  240   0.000000   0.000000   0.000000   0.000000   0.000000   0.000000
     H  241   0.000000   0.000000   0.000000   0.000004   0.000007   0.000005
     H  242   0.000000   0.000000   0.000000   0.000000   0.000000   0.000000
1


                  C109       C110       C111       C112       C113       C114
 ------------------------------------------------------------------------------
     C  109   3.933280
     C  110   0.004609   3.948912
     C  111   0.007991   0.943630   3.942291
     C  112   0.000226   0.001836   0.870804   3.930277
     C  113   0.000030   0.000681   0.000449   0.000094   3.962088
     C  114   0.000020   0.000241   0.003123   0.001777   1.337405   3.952827
     C  115   0.000024   0.000633   0.000376   0.000111   0.010344   1.402798
     C  116   0.000003   0.000023   0.000060   0.000054   1.361603   0.005485
     C  117   0.000001   0.000006   0.000051   0.000043   0.112496   0.005110
     C  118   0.000980   0.016345   0.027497   0.002497   0.007473   0.990547
     C  119   0.002881   0.017892   1.089406   0.044066   0.023853   0.028716
     C  120   0.000006   0.000044   0.000018   0.000012   0.009875   0.012398
     C  121   0.000024   0.000106   0.000076   0.000055   1.038028   0.006458
     C  122   0.000262   0.000704   0.000397   0.000224   0.008911   0.017006
     C  123   0.000012   0.000047   0.000022   0.000018   0.009080   0.000621
     C  124   0.000021   0.000086   0.000116   0.000076   0.003425   0.000126
     C  125   0.000414   0.002105   0.004981   0.002433   0.006413   0.001829
     C  126   0.012422   0.034623   0.000670   0.000441   0.000226   0.006725
     C  127   0.000043   0.000039   0.000006   0.000001   0.000000   0.000001
     C  128   0.000001   0.000002   0.000000   0.000000   0.000000   0.000000
     C  129   0.000089   0.000104   0.000010   0.000002   0.000001   0.000004
     C  130   0.000010   0.000010   0.000002   0.000000   0.000000   0.000000
     C  131   0.000065   0.000752   0.000032   0.000001   0.000004   0.000006
     C  132   0.005414   0.005862   0.000361   0.000044   0.000009   0.000200
     C  133   0.000641   0.011168   0.002811   0.000510   0.000477   0.000160
     C  134   0.000099   0.000481   0.000042   0.000018   0.000005   0.000005
     C  135   0.000000   0.000000   0.000000   0.000001   0.000000   0.000000
     C  136   0.000000   0.000000   0.000000   0.000002   0.000000   0.000001
     C  137   0.000000   0.000000   0.000001   0.000004   0.000000   0.000000
     C  138   0.000000   0.000000   0.000000   0.000002   0.000000   0.000000
     C  139   0.000000   0.000002   0.000001   0.000039   0.000000   0.000002
     C  140   0.000000   0.000002   0.000007   0.000051   0.000000   0.000001
     C  141   0.000007   0.000002   0.000013   0.000309   0.000000   0.000001
     C  142   0.000000   0.000000   0.000000   0.000000   0.000000   0.000000
     C  143   0.000000   0.000000   0.000000   0.000000   0.000000   0.000000
     C  144   0.000000   0.000000   0.000000   0.000000   0.000000   0.000000
     C  145   0.000000   0.000000   0.000000   0.000000   0.000000   0.000000
     C  146   0.000000   0.000000   0.000002   0.000002   0.000000   0.000001
     C  147   0.000000   0.000000   0.000000   0.000001   0.000000   0.000000
     C  148   0.000000   0.000000   0.000000   0.000000   0.000000   0.000000
     C  149   0.000000   0.000000   0.000000   0.000000   0.000000   0.000000
     C  150   0.000000   0.000000   0.000000   0.000000   0.000000   0.000000
     C  151   0.000000   0.000000   0.000000   0.000000   0.000000   0.000000
     C  152   0.000000   0.000000   0.000000   0.000000   0.000000   0.000000
     C  153   0.000000   0.000000   0.000000   0.000000   0.000000   0.000000
     C  154   0.000000   0.000000   0.000000   0.000000   0.000000   0.000000
1


                  C109       C110       C111       C112       C113       C114
 ------------------------------------------------------------------------------
     C  155   0.000000   0.000000   0.000000   0.000000   0.000000   0.000000
     C  156   0.000000   0.000000   0.000000   0.000000   0.000000   0.000000
     C  157   0.000003   0.000006   0.000000   0.000000   0.000000   0.000001
     C  158   0.000001   0.000003   0.000000   0.000000   0.000000   0.000000
     C  159   0.000002   0.000005   0.000000   0.000000   0.000000   0.000001
     C  160   0.000003   0.000005   0.000000   0.000000   0.000000   0.000001
     C  161   0.000032   0.000061   0.000003   0.000003   0.000001   0.000008
     C  162   0.000110   0.000175   0.000010   0.000006   0.000001   0.000015
     N  163   0.000000   0.000001   0.000000   0.000007   0.000000   0.000002
     N  164   0.000000   0.000000   0.000000   0.000000   0.000000   0.000000
     N  165   0.004897   0.001824   0.000010   0.000000   0.000000   0.000002
     N  166   0.000002   0.000001   0.000001   0.000000   0.000000   0.000000
     N  167   0.000017   0.000001   0.000000   0.000000   0.000000   0.000000
     N  168   0.000000   0.000000   0.000000   0.000000   0.000000   0.000000
     N  169   0.000000   0.000000   0.000000   0.000000   0.000000   0.000000
     N  170   0.000000   0.000000   0.000000   0.000000   0.000000   0.000000
     N  171   0.000000   0.000000   0.000000   0.000001   0.000000   0.000000
     N  172   0.000000   0.000000   0.000000   0.000000   0.000000   0.000000
     N  173   0.000003   0.000022   0.000008   0.000191   0.000007   0.000059
     N  174   0.000089   0.000244   0.000284   0.002840   0.000033   0.001014
     N  175   1.544993   1.319087   0.015475   0.002400   0.000054   0.000018
     N  176   0.000011   0.000308   0.000088   0.000021   0.016468   0.098145
     N  177   0.000003   0.000034   0.000036   0.000033   0.000473   0.006152
     N  178   0.000080   0.000055   0.000011   0.000002   0.000000   0.000003
     N  179   0.000000   0.000000   0.000000   0.000001   0.000000   0.000000
     N  180   0.000000   0.000000   0.000000   0.000000   0.000000   0.000000
     N  181   0.000000   0.000000   0.000000   0.000000   0.000000   0.000000
     N  182   0.000000   0.000000   0.000000   0.000000   0.000000   0.000000
     H  183   0.000002   0.000000   0.000000   0.000000   0.000000   0.000000
     H  184   0.000000   0.000000   0.000000   0.000000   0.000000   0.000000
     H  185   0.000000   0.000000   0.000000   0.000000   0.000000   0.000000
     H  186   0.000000   0.000000   0.000000   0.000000   0.000000   0.000000
     H  187   0.000000   0.000000   0.000000   0.000000   0.000000   0.000000
     H  188   0.000000   0.000000   0.000000   0.000000   0.000000   0.000000
     H  189   0.000000   0.000000   0.000000   0.000000   0.000000   0.000000
     H  190   0.000000   0.000000   0.000000   0.000000   0.000000   0.000000
     H  191   0.000000   0.000000   0.000000   0.000000   0.000000   0.000000
     H  192   0.000000   0.000000   0.000005   0.000076   0.000000   0.000000
     H  193   0.000000   0.000000   0.000000   0.000000   0.000000   0.000000
     H  194   0.000003   0.000000   0.000000   0.000000   0.000000   0.000000
     H  195   0.000024   0.000020   0.000019   0.000004   0.000000   0.000001
     H  196   0.000225   0.000003   0.000001   0.000000   0.000000   0.000000
     H  197   0.000000   0.000001   0.000006   0.000001   0.000000   0.000000
     H  198   0.000000   0.000000   0.000000   0.000000   0.000000   0.000000
     H  199   0.000000   0.000000   0.000000   0.000000   0.000000   0.000000
     H  200   0.000000   0.000000   0.000000   0.000000   0.000000   0.000000
     H  201   0.000000   0.000000   0.000000   0.000000   0.000000   0.000000
1


                  C109       C110       C111       C112       C113       C114
 ------------------------------------------------------------------------------
     H  202   0.000001   0.000000   0.000000   0.000000   0.000000   0.000000
     H  203   0.001053   0.000003   0.000000   0.000000   0.000000   0.000000
     H  204   0.000000   0.000000   0.000000   0.000000   0.000000   0.000000
     H  205   0.000000   0.000000   0.000000   0.000000   0.000000   0.000000
     H  206   0.000000   0.000000   0.000000   0.000000   0.000000   0.000000
     H  207   0.000000   0.000000   0.000000   0.000000   0.000000   0.000000
     H  208   0.000000   0.000000   0.000000   0.000000   0.000000   0.000000
     H  209   0.000000   0.000000   0.000000   0.000000   0.000000   0.000000
     H  210   0.000000   0.000000   0.000000   0.000000   0.000000   0.000000
     H  211   0.000000   0.000000   0.000000   0.000000   0.000000   0.000000
     H  212   0.000000   0.000000   0.000000   0.000000   0.000000   0.000000
     H  213   0.000000   0.000000   0.000000   0.000000   0.000000   0.000000
     H  214   0.000000   0.000000   0.000000   0.000000   0.000000   0.000000
     H  215   0.000000   0.000000   0.000000   0.000000   0.000000   0.000000
     H  216   0.000000   0.000000   0.000000   0.000001   0.000000   0.000000
     H  217   0.000000   0.000000   0.000000   0.000000   0.000000   0.000000
     H  218   0.000000   0.000000   0.000001   0.000001   0.000000   0.000001
     H  219   0.000000   0.000000   0.000001   0.000002   0.000000   0.000002
     H  220   0.000062   0.000027   0.000013   0.000442   0.000001   0.000041
     H  221   0.000008   0.000008   0.000005   0.000050   0.000001   0.000023
     H  222   0.000000   0.000002   0.000001   0.000009   0.000000   0.000003
     H  223   0.946570   0.009323   0.000290   0.000050   0.000001   0.000000
     H  224   0.000215   0.004107   0.908679   0.000437   0.000374   0.000636
     H  225   0.000020   0.000187   0.006649   0.934024   0.000025   0.000357
     H  226   0.000001   0.000004   0.000011   0.000006   0.008695   0.004087
     H  227   0.000000   0.000000   0.000009   0.000010   0.000051   0.004603
     H  228   0.000000   0.000002   0.000022   0.000016   0.004197   0.006245
     H  229   0.000001   0.000002   0.000000   0.000000   0.000281   0.000004
     H  230   0.000000   0.000000   0.000000   0.000000   0.000000   0.000000
     H  231   0.000000   0.000000   0.000000   0.000000   0.000000   0.000000
     H  232   0.000032   0.000007   0.000002   0.000000   0.000000   0.000001
     H  233   0.000000   0.000000   0.000000   0.000000   0.000000   0.000000
     H  234   0.000000   0.000000   0.000000   0.000000   0.000000   0.000000
     H  235   0.000000   0.000000   0.000001   0.000019   0.000000   0.000000
     H  236   0.000000   0.000000   0.000000   0.000000   0.000000   0.000000
     H  237   0.000000   0.000000   0.000000   0.000000   0.000000   0.000000
     H  238   0.000000   0.000000   0.000000   0.000000   0.000000   0.000000
     H  239   0.000000   0.000000   0.000000   0.000000   0.000000   0.000000
     H  240   0.000000   0.000000   0.000000   0.000000   0.000000   0.000000
     H  241   0.000000   0.000002   0.000000   0.000000   0.000000   0.000000
     H  242   0.000000   0.000000   0.000000   0.000000   0.000000   0.000000
1


                  C115       C116       C117       C118       C119       C120
 ------------------------------------------------------------------------------
     C  115   3.946084
     C  116   0.111586   3.928466
     C  117   1.396386   0.004911   3.935079
     C  118   0.007935   0.003790   0.005332   3.949410
     C  119   0.025729   0.001095   0.000813   1.919119   3.622474
     C  120   0.000581   0.010769   0.004813   0.000169   0.001245   3.881171
     C  121   0.003504   0.005952   0.000252   0.005229   0.000896   1.309407
     C  122   0.000484   0.015655   0.007272   0.006301   0.013217   0.005348
     C  123   0.000076   0.001783   0.000229   0.000329   0.000348   2.333153
     C  124   0.000076   0.000317   0.000012   0.003688   0.001904   0.132635
     C  125   0.003649   0.000157   0.000155   0.893926   0.052267   0.003687
     C  126   0.000842   0.001845   0.001186   0.007496   0.055529   0.000434
     C  127   0.000000   0.000000   0.000000   0.000005   0.000007   0.000000
     C  128   0.000000   0.000000   0.000000   0.000000   0.000002   0.000001
     C  129   0.000002   0.000002   0.000001   0.000019   0.000031   0.000000
     C  130   0.000000   0.000000   0.000000   0.000001   0.000002   0.000002
     C  131   0.000005   0.000002   0.000002   0.000120   0.000075   0.000000
     C  132   0.000034   0.000076   0.000054   0.000125   0.001464   0.000013
     C  133   0.000384   0.000017   0.000019   0.024968   0.009767   0.000167
     C  134   0.000002   0.000003   0.000002   0.000247   0.000245   0.000003
     C  135   0.000000   0.000000   0.000000   0.000000   0.000008   0.000000
     C  136   0.000002   0.000000   0.000004   0.000000   0.000003   0.000000
     C  137   0.000001   0.000000   0.000004   0.000000   0.000005   0.000000
     C  138   0.000000   0.000000   0.000000   0.000000   0.000006   0.000000
     C  139   0.000001   0.000000   0.000001   0.000000   0.000039   0.000000
     C  140   0.000000   0.000000   0.000000   0.000000   0.000012   0.000000
     C  141   0.000000   0.000000   0.000000   0.000001   0.000022   0.000000
     C  142   0.000000   0.000000   0.000000   0.000000   0.000001   0.000000
     C  143   0.000000   0.000000   0.000000   0.000000   0.000002   0.000000
     C  144   0.000000   0.000000   0.000000   0.000000   0.000001   0.000000
     C  145   0.000000   0.000000   0.000000   0.000000   0.000001   0.000000
     C  146   0.000000   0.000000   0.000000   0.000000   0.000017   0.000000
     C  147   0.000000   0.000000   0.000000   0.000000   0.000011   0.000000
     C  148   0.000000   0.000000   0.000000   0.000000   0.000003   0.000000
     C  149   0.000000   0.000000   0.000000   0.000000   0.000001   0.000000
     C  150   0.000000   0.000000   0.000000   0.000000   0.000000   0.000000
     C  151   0.000000   0.000000   0.000000   0.000000   0.000001   0.000000
     C  152   0.000000   0.000000   0.000000   0.000000   0.000000   0.000000
     C  153   0.000000   0.000000   0.000000   0.000000   0.000000   0.000000
     C  154   0.000000   0.000000   0.000000   0.000000   0.000002   0.000000
     C  155   0.000000   0.000000   0.000000   0.000000   0.000000   0.000000
[truncated: 111,553 more chars]
