# Supplementary material for: Characterization by SEM, TEM and Quantum-Chemical Simulations of the Spherical Carbon with Nitrogen (SCN) Active Carbon Produced by Thermal Decomposition of Poly(vinylpyridine-divinylbenzene) Copolymer
Source: Materials (Basel). 2009 Sep 7;2(3):1239–51. doi: 10.3390/ma2031239 (PMC5445732; doi:10.3390/ma2031239)
Supplement: Supplementary file 1 [file materials-02-01239-s001.zip › Supplementary Data/m12.MOP]

PM3 bonds T=20000000.0 SINGLET XYZ DDMIN=0.0 DUMP=0.1 GNORM=1.115 CHARGE=+0 &
DENOUT SCFCRT=1.D-05 EF  CYCLES=5002 PL SHIFT=050.0
SKN_2 model by PM3. Point=12. Mult=01.
  C        -4.22641277 +1    3.0637252 +1    3.8230898 +1                      0.0138
  C        -4.19192345 +1    3.9593318 +1    2.7838259 +1                     -0.0787
  C        -3.35935548 +1    4.9020477 +1    2.5435228 +1                     -0.2594
  C        -3.12467215 +1    3.4445536 +1    4.6009614 +1                     -0.1461
  C        -2.26076050 +1    5.2033274 +1    3.3312014 +1                      0.1542
  C        -1.24347415 +1    6.1800212 +1    3.0940828 +1                     -0.1250
  C        -1.04161839 +1    7.0770585 +1    2.0982987 +1                     -0.1079
  C         2.36426643 +1    3.6397736 +1    3.2151594 +1                     -0.1576
  C         1.41811028 +1    4.6235288 +1    2.9828598 +1                     -0.0868
  C         1.05489446 +1    5.4817109 +1    4.0277845 +1                     -0.1972
  C         2.95077463 +1    3.4976481 +1    4.4817494 +1                     -0.1884
  C         1.68241189 +1    5.3135745 +1    5.2657139 +1                     -0.0646
  C         0.03980017 +1    6.5459769 +1    3.8512670 +1                      0.0580
  C         0.30309104 +1    7.5437285 +1    2.6389844 +1                     -0.0228
  C        -2.13281830 +1   11.7834314 +1    4.3703283 +1                     -0.0769
  C        -3.11417429 +1   11.0973615 +1    5.1568437 +1                     -0.0760
  C        -2.80345639 +1    9.7105322 +1    5.2980603 +1                     -0.0614
  C        -1.21989284 +1   10.8228661 +1    3.9921621 +1                     -0.2561
  C        -1.64270128 +1    9.5173012 +1    4.5732864 +1                     -0.2037
  C        -0.56356665 +1    9.6393254 +1    3.7277938 +1                      0.3239
  C        -4.28745631 +1   11.7679490 +1    5.6990438 +1                      0.0189
  C        -4.06871396 +1   13.1823825 +1    6.0277374 +1                     -0.0806
  C         0.43601478 +1    8.9945369 +1    2.9507293 +1                     -0.1246
  C         1.46742586 +1    9.6717689 +1    2.4315994 +1                      0.0272
  C        -6.15055557 +1    7.8548784 +1    4.1106045 +1                     -0.1095
  C        -5.93167079 +1    9.2881787 +1    4.3828503 +1                     -0.0145
  C        -5.79651932 +1   10.0911605 +1    3.1471049 +1                     -0.1021
  C        -6.84014045 +1    7.7415011 +1    2.9751154 +1                     -0.0772
  C        -6.35122482 +1    9.6814116 +1    1.9726281 +1                     -0.0381
  C        -5.86257341 +1    9.8191674 +1    5.6281357 +1                     -0.0346
  C        -5.48569932 +1   11.1982706 +1    5.9206879 +1                     -0.1295
  C        -9.70660572 +1    9.9375837 +1    6.2110175 +1                     -0.3848
  C        -8.46187329 +1   10.3241114 +1    6.5233555 +1                      0.0301
  C        -7.66730150 +1    9.2466376 +1    7.1216221 +1                     -0.1824
  C       -10.36239690 +1    8.8606200 +1    6.6701724 +1                      0.0833
  C        -8.50309371 +1    8.4245977 +1    8.0280277 +1                      0.0082
  C        -6.37270413 +1    9.0215432 +1    6.7748787 +1                      0.1253
  C        -5.48804487 +1    7.9703015 +1    7.2483507 +1                     -0.0768
  C        -4.07310531 +1    5.9335074 +1   12.8592118 +1                     -0.1769
  C        -4.32922168 +1    4.7662030 +1   12.1473324 +1                     -0.0504
  C        -4.95663723 +1    4.8438783 +1   10.9107461 +1                     -0.1246
  C        -4.43759577 +1    7.1574813 +1   12.2997772 +1                     -0.0706
  C        -5.32964047 +1    6.1003651 +1   10.4111720 +1                     -0.0247
  C        -5.98775627 +1    6.1740374 +1    9.0920738 +1                      0.0754
  C        -5.74370735 +1    7.1168536 +1    8.2067783 +1                     -0.0725
  C        -7.04019551 +1    4.2588312 +1    7.5150197 +1                     -0.1362
  C        -8.18483819 +1    3.6088268 +1    8.1269330 +1                     -0.0534
  C        -8.86507424 +1    2.6270195 +1    7.5007276 +1                     -0.0884
  C        -6.59441234 +1    3.9007928 +1    6.2912442 +1                     -0.0386
  C        -8.34973522 +1    2.2913421 +1    6.1972176 +1                     -0.0341
  C        -7.99918667 +1    4.4944676 +1    9.3352951 +1                      0.0280
  C        -6.90805534 +1    5.1068064 +1    8.7492411 +1                     -0.0254
  C       -10.34015518 +1    1.3309292 +1   11.3716609 +1                     -0.1675
  C        -9.47849342 +1    2.2051530 +1   11.1220673 +1                     -0.0873
  C        -9.72417293 +1    3.5285540 +1   10.8192835 +1                      0.0301
  C       -11.71167405 +1    1.4865666 +1   11.3933475 +1                      0.0825
  C       -11.12643163 +1    3.7465470 +1   10.8212820 +1                     -0.0649
  C        -8.74353335 +1    4.5842896 +1   10.5610971 +1                     -0.0016
  C        -8.55104185 +1    5.5954545 +1   11.4413182 +1                      0.0462
  C       -11.73370241 +1    5.8580789 +1   17.2381164 +1                     -0.1389
  C       -11.22520896 +1    6.9249244 +1   16.8266230 +1                     -0.1259
  C       -10.53337884 +1    7.1021386 +1   15.6483637 +1                      0.0015
  C       -11.72003251 +1    4.6224756 +1   16.6170750 +1                      0.0771
  C       -10.47103488 +1    5.8559855 +1   14.9674236 +1                      0.0573
  C        -9.79500045 +1    5.7673754 +1   13.7244664 +1                     -0.0690
  C        -9.23066816 +1    5.6886099 +1   12.6712884 +1                     -0.1227
  C       -11.89632239 +1    8.5055066 +1   12.2208282 +1                     -0.1430
  C         5.88053869 +1   20.5527786 +1    4.9727130 +1                     -0.0943
  C         6.50522826 +1   19.4849229 +1    5.1695123 +1                     -0.2544
  C         5.85796183 +1   18.2761063 +1    5.3674766 +1                     -0.0111
  C         4.52964790 +1   20.8812617 +1    4.8899866 +1                     -0.1779
  C         4.46168967 +1   18.4832919 +1    5.3025482 +1                     -0.0656
  C         3.53973424 +1   17.4244159 +1    5.4779833 +1                      0.1664
  C         2.69295550 +1   16.5880232 +1    5.6133260 +1                     -0.3964
  C         6.09831801 +1   10.3371157 +1    7.6270950 +1                     -0.2631
  C         5.23315579 +1   10.9420079 +1    6.9684894 +1                     -0.0497
  C         4.69526204 +1   12.2084854 +1    7.2916599 +1                     -0.0349
  C         6.71076428 +1   10.7605626 +1    8.8111495 +1                      0.2687
  C         5.28603007 +1   12.6982149 +1    8.5657071 +1                     -0.0577
  C         3.78313823 +1   12.9081715 +1    6.6210391 +1                      0.2002
  C         2.92469324 +1   13.5642140 +1    5.9801503 +1                     -0.1957
  C        -0.00913248 +1   15.9745258 +1    7.5972743 +1                     -0.2173
  C        -1.16815783 +1   16.3691406 +1    6.9215258 +1                      0.3807
  C        -0.81866295 +1   16.5287077 +1    5.5115728 +1                     -0.2152
  C         1.08715516 +1   15.6468038 +1    7.1547320 +1                      0.0498
  C         0.40160724 +1   16.2230548 +1    4.9904738 +1                      0.0174
  C         1.61858147 +1   15.6498360 +1    5.7837542 +1                      0.3326
  C        -2.49443875 +1   16.4496581 +1    7.4208655 +1                      0.0261
  C        -3.58008143 +1   16.3360781 +1    6.4823179 +1                     -0.1320
  C         2.01950151 +1   14.2573650 +1    5.3080938 +1                      0.1589
  C         1.39755986 +1   13.7461691 +1    4.0908795 +1                     -0.0664
  C        -4.77408636 +1   18.0060047 +1   11.2090397 +1                     -0.2470
  C        -3.50662148 +1   17.7210110 +1   10.7232810 +1                      0.1664
  C        -2.58025827 +1   18.7411041 +1   11.0355045 +1                     -0.0953
  C        -4.97441904 +1   19.0727242 +1   11.8499954 +1                     -0.0315
  C        -2.95182678 +1   19.8907561 +1   11.7717470 +1                     -0.0606
  C        -3.17551501 +1   16.5072757 +1    9.9667938 +1                      0.1031
  C        -2.79032680 +1   16.5197963 +1    8.7218856 +1                     -0.0247
  C        -1.16587760 +1   13.8154473 +1   13.4764598 +1                     -0.2139
  C        -2.12524083 +1   13.8516754 +1   12.4655712 +1                     -0.0341
  C        -2.36962427 +1   15.0661432 +1   11.8182192 +1                     -0.1489
  C        -0.46173364 +1   14.9772210 +1   13.7947324 +1                     -0.0770
  C        -1.69232930 +1   16.2150380 +1   12.2641524 +1                     -0.2807
  C        -3.25345121 +1   15.2015872 +1   10.6805136 +1                      0.1890
  C        -4.02041252 +1   14.2413333 +1   10.1954023 +1                     -0.2410
  C        -6.32407565 +1   10.4107807 +1   13.5635419 +1                     -0.0123
  C        -7.44798962 +1   10.7630656 +1   12.8584568 +1                     -0.0236
  C        -7.31810091 +1   11.4249310 +1   11.6058594 +1                     -0.1603
  C        -5.08550867 +1   10.8066654 +1   12.9763759 +1                     -0.0222
  C        -6.10856111 +1   11.8768481 +1   11.1295030 +1                     -0.0241
  C        -6.01779087 +1   12.7455809 +1    9.8997485 +1                      0.0841
  C        -4.61774327 +1   13.2553383 +1    9.6094769 +1                     -0.0308
  C        -9.49123090 +1   16.1153365 +1    8.6678971 +1                     -0.0747
  C        -8.39117624 +1   15.8221999 +1    9.4983788 +1                     -0.0112
  C        -7.58726534 +1   16.8574254 +1    9.9729505 +1                     -0.1304
  C        -9.74479131 +1   17.4546446 +1    8.3376522 +1                     -0.0129
  C        -7.91053446 +1   18.1680510 +1    9.6096551 +1                     -0.0359
  C        -8.14119414 +1   14.4179842 +1    9.7951701 +1                      0.0256
  C        -7.02017800 +1   13.7574682 +1    9.8938531 +1                      0.1804
  C       -11.33669370 +1   15.1491356 +1    7.2194480 +1                     -0.1741
  C       -10.34117986 +1   15.0489196 +1    8.1729630 +1                      0.1556
  C       -10.25685977 +1   13.7119484 +1    8.6694868 +1                     -0.1159
  C       -12.03994212 +1   14.1601999 +1    6.8917673 +1                     -0.0046
  C       -11.12670714 +1   12.6777520 +1    8.2184221 +1                     -0.0389
  C        -9.31166794 +1   13.4617789 +1    9.7424679 +1                      0.0610
  C        -9.29964758 +1   12.4867857 +1   10.6300346 +1                     -0.1167
  C       -10.58071319 +1   12.3451942 +1   15.9050035 +1                     -0.2541
  C       -10.23776415 +1   11.2020279 +1   16.5758476 +1                      0.2041
  C        -9.86293855 +1   11.2145055 +1   15.2461490 +1                     -0.2462
  C       -10.75536424 +1   13.3356006 +1   14.9411246 +1                     -0.0329
  C        -9.64475523 +1   11.5913463 +1   13.9325284 +1                     -0.0704
  C        -9.00168324 +1   10.8635197 +1   12.8174599 +1                      0.2569
  C        -8.76556061 +1   11.6702892 +1   11.4960242 +1                      0.0791
  C        -9.56753967 +1    9.5199120 +1   12.5114970 +1                     -0.1056
  C        -5.59071778 +1   19.5146510 +1    4.2855047 +1                     -0.0018
  C        -6.04723049 +1   18.8740026 +1    5.4235483 +1                     -0.0914
  C        -5.65619200 +1   17.8387430 +1    5.9756721 +1                     -0.1818
  C        -4.49377016 +1   18.7058990 +1    3.7636924 +1                     -0.0326
  C        -4.55559958 +1   17.0065309 +1    5.5679785 +1                      0.1994
  C        -4.39409688 +1   15.5395729 +1    5.8113483 +1                     -0.0480
  C        -4.76497720 +1   14.2007828 +1    5.4958104 +1                     -0.0472
  C         4.97155739 +1   12.8812859 +1   -0.4006488 +1                     -0.1100
  C         4.37812574 +1   12.3423720 +1    0.5610555 +1                     -0.1243
  C         3.24959932 +1   12.8530449 +1    1.1718982 +1                     -0.0085
  C         4.66115154 +1   14.0425794 +1   -1.0770595 +1                      0.1108
  C         2.88795825 +1   14.0777902 +1    0.5526863 +1                     -0.0704
  C         2.48781758 +1   12.2305969 +1    2.2547055 +1                      0.0992
  C         1.96688632 +1   12.9542502 +1    3.2235146 +1                     -0.0730
  C         4.48225664 +1    8.4975076 +1    0.0253488 +1                     -0.1812
  C         3.30437670 +1    8.8843603 +1    0.6157442 +1                      0.2743
  C         3.12697797 +1    7.9732787 +1   -0.3891011 +1                     -0.2257
  C         5.41058926 +1    7.8499588 +1   -0.7734051 +1                     -0.0057
  C         3.33560298 +1    7.0708810 +1   -1.4230763 +1                     -0.0382
  C         2.60303338 +1    9.6542025 +1    1.5588199 +1                     -0.0152
  C         2.28645097 +1   10.8157467 +1    2.1599999 +1                      0.0527
  C       -16.32642399 +1    9.0465388 +1   12.3836632 +1                     -0.1468
  C       -14.93284085 +1    9.0013350 +1   12.3619065 +1                     -0.0415
  C       -14.28939698 +1    7.8041398 +1   12.0440126 +1                     -0.1158
  C       -17.05414911 +1    7.8893922 +1   12.0844419 +1                      0.0392
  C       -15.07933900 +1    6.6711784 +1   11.7573281 +1                     -0.0424
  C       -12.85285199 +1    7.6318441 +1   12.0008765 +1                      0.0625
  C       -10.81346261 +1    9.1354095 +1   12.3935347 +1                     -0.0581
  N        -2.23969075 +1    4.3504967 +1    4.4545473 +1                      0.1088
  N         2.60327747 +1    4.3448355 +1    5.4773827 +1                     -0.0806
  N        -7.21495000 +1    8.5147340 +1    2.0400594 +1                      0.0530
  N        -9.79639711 +1    8.3060519 +1    7.8746031 +1                     -0.1038
  N        -5.05697803 +1    7.2424434 +1   11.0987735 +1                     -0.0806
  N        -7.29874429 +1    2.8778029 +1    5.6424440 +1                     -0.1089
  N       -12.04653299 +1    2.7721994 +1   11.0926925 +1                     -0.0758
  N       -11.04423453 +1    4.6879239 +1   15.4430306 +1                     -0.0675
  N         3.85805439 +1   19.7167112 +1    5.0736955 +1                     -0.1263
  N         6.23028987 +1   11.9720822 +1    9.1984478 +1                     -0.2082
  N        -4.23350985 +1   20.1043009 +1   12.2320805 +1                      0.0319
  N        -0.75534893 +1   16.1630290 +1   13.1944101 +1                     -0.0295
  N        -4.98903789 +1   11.5195663 +1   11.8441013 +1                     -0.0403
  N        -8.96306306 +1   18.4500065 +1    8.8085107 +1                     -0.0479
  N       -12.09338501 +1   12.8837628 +1    7.2675164 +1                      0.0794
  N       -10.18982460 +1   12.8681302 +1   13.7832150 +1                     -0.0608
  N        -4.03072153 +1   17.6016758 +1    4.3103682 +1                     -0.1409
  N         3.56300125 +1   14.6184335 +1   -0.5056579 +1                     -0.0813
  N         4.68947457 +1    7.0167368 +1   -1.6296805 +1                      0.0302
  N       -16.41806284 +1    6.7197483 +1   11.7800529 +1                     -0.0256
  H        -4.91736528 +1    2.2298014 +1    4.0180241 +1                      0.1496
  H         0.94827488 +1    4.7313490 +1    1.9993980 +1                      0.0899
  H         2.66090392 +1    2.9527743 +1    2.4164464 +1                      0.1109
  H        -0.17123113 +1    7.0751340 +1    4.8060960 +1                      0.0859
  H         1.45603308 +1    5.9538060 +1    6.1263510 +1                      0.0979
  H        -2.13943392 +1   12.8403202 +1    4.1125809 +1                      0.1211
  H        -3.23307000 +1   13.3659144 +1    6.7191779 +1                      0.1153
  H        -3.38412344 +1    8.9687825 +1    5.8574039 +1                      0.1289
  H        -5.65496980 +1    7.0641430 +1    4.6774408 +1                      0.1527
  H        -6.30978680 +1   11.7883999 +1    6.3631151 +1                      0.1081
  H        -5.26117820 +1   11.0456636 +1    3.2295931 +1                      0.1350
  H        -8.05905911 +1   11.3439864 +1    6.4630664 +1                      0.1120
  H       -11.18289257 +1    8.3100646 +1    6.1903581 +1                      0.1522
  H        -4.53643645 +1    7.8722217 +1    6.6849810 +1                      0.1387
  H        -5.17298850 +1    3.9366661 +1   10.3341198 +1                      0.1268
  H        -4.05078508 +1    3.7928771 +1   12.5711367 +1                      0.1256
  H        -4.25031456 +1    8.1162129 +1   12.7999131 +1                      0.1098
  H        -8.03318908 +1    7.8652959 +1    8.8505320 +1                      0.1366
  H        -5.73550735 +1    4.3124677 +1    5.7490360 +1                      0.1276
  H        -8.82345287 +1    1.5030325 +1    5.5994339 +1                      0.1198
  H        -9.72682373 +1    2.0998115 +1    7.9195472 +1                      0.1375
  H       -12.49085503 +1    0.7509903 +1   11.6106215 +1                      0.1414
  H       -11.55144290 +1    4.7363055 +1   10.6090851 +1                      0.1342
  H        -1.58923969 +1    7.3762043 +1    1.2129221 +1                      0.1283
  H         6.32917197 +1   17.3108955 +1    5.5497601 +1                      0.1018
  H         7.47367168 +1   10.2418380 +1    9.4012871 +1                      0.1226
  H         0.60574989 +1   16.4227532 +1    3.9266141 +1                      0.1446
  H        -1.60426594 +1   16.9271582 +1    4.8479969 +1                      0.1678
  H        -2.22545113 +1   20.6725633 +1   12.0271318 +1                      0.1393
  H        -1.52682180 +1   18.6058639 +1   10.7572067 +1                      0.1535
  H        -2.65348140 +1   12.9387279 +1   12.1651429 +1                      0.1124
  H         0.38343099 +1   14.9786516 +1   14.5025074 +1                      0.1001
  H        -4.12700508 +1   10.5572862 +1   13.4533171 +1                      0.1330
  H        -6.28829533 +1   12.0975152 +1    9.0127130 +1                      0.1284
  H        -4.08164160 +1   12.6493671 +1    8.8616822 +1                      0.1369
  H       -10.58653325 +1   17.7411934 +1    7.6899404 +1                      0.1482
  H        -7.32040435 +1   19.0267062 +1    9.9591373 +1                      0.1350
  H        -6.70998478 +1   16.6809876 +1   10.6163521 +1                      0.1468
  H       -11.06254290 +1   11.6596136 +1    8.6255268 +1                      0.1446
  H       -10.09751695 +1    8.0275223 +1   15.2615913 +1                      0.1433
  H       -11.23892511 +1   14.3098771 +1   15.0105909 +1                      0.1500
  H        -8.82178304 +1    8.7219239 +1   12.3559948 +1                      0.1263
  H        -5.93864933 +1   20.4462787 +1    3.8273197 +1                      0.1551
  H        -3.98343128 +1   19.0216348 +1    2.8431250 +1                      0.1399
  H        -5.59372685 +1   14.0537440 +1    4.7930373 +1                      0.1231
  H         2.00407326 +1   14.6488882 +1    0.8927346 +1                      0.1416
  H         2.62527796 +1    6.4783373 +1   -2.0006947 +1                      0.1555
  H       -16.84829304 +1    9.9766298 +1   12.6358214 +1                      0.1249
  H       -12.49980777 +1    6.6141385 +1   11.7551666 +1                      0.1097
  H       -14.64486677 +1    5.6938441 +1   11.5049816 +1                      0.1326
 Tv        23.92278357 +1    0.0000000 +0    0.0000000 +0
 Tv         0.00000000 +0   19.6514658 +1    0.0000000 +0
 Tv         0.00000000 +0    0.0000000 +0   12.8521535 +1
