# Supplementary material for: Characterization by SEM, TEM and Quantum-Chemical Simulations of the Spherical Carbon with Nitrogen (SCN) Active Carbon Produced by Thermal Decomposition of Poly(vinylpyridine-divinylbenzene) Copolymer
Source: Materials (Basel). 2009 Sep 7;2(3):1239–51. doi: 10.3390/ma2031239 (PMC5445732; doi:10.3390/ma2031239)
Supplement: Supplementary file 1 [file materials-02-01239-s001.zip › Supplementary Data/m12.out]

 *******************************************************************************
 ** Site#:  128            For non-commercial use only         Version 7.334W **
 *******************************************************************************
 ** Cite this work as: MOPAC2007, James J. P. Stewart, Stewart Computational  **
 ** Chemistry, Version 7.334W web: HTTP://OpenMOPAC.net   Days remaining:  39 **
 *******************************************************************************
 **                                                                           **
 **                                MOPAC2007                                  **
 **                                                                           **
 *******************************************************************************

                            PM3 CALCULATION RESULTS


 *******************************************************************************
 *  CALCULATION DONE:                                Wed Feb  6 22:33:39 2008  *
 *  PM3      - The PM3 Hamiltonian to be used
 *  SINGLET  - SPIN STATE DEFINED AS A SINGLET
 *
 *
 *
 *                 CHARGE ON SYSTEM =     0
 *
 *
 *
 *  XYZ      - CARTESIAN COORDINATE SYSTEM TO BE USED
 *  EF       - USE EF ROUTINE FOR MINIMUM SEARCH
 *  T=       - A TIME OF  0.2E+08 SECONDS REQUESTED
 *  DUMP=N   - RESTART FILE WRITTEN EVERY     0.100 SECONDS
 *  CYCLES=  - DO A MAXIMUM OF  5002 STEPS
 *  DDMIN=   - MINIMUM TRUST RADIUS  0.000 ANG/RAD
 *  GNORM=   - EXIT WHEN GRADIENT NORM DROPS BELOW 1.11    
 *  SCFCRT   - DEFAULT SCF CRITERION REPLACED BY   0.100E-07
 *  SHIFT    - A DAMPING FACTOR OF    5.00 DEFINED
 *  DENOUT   - DENSITY MATRIX OUTPUT ON CHANNEL 10
 *  OLDENS   - INITIAL DENSITY MATRIX READ OF DISK
 *  BONDS    - FINAL BOND-ORDER MATRIX TO BE PRINTED
 *   PL      - MONITOR CONVERGENCE IN DENSITY MATRIX
 *******************************************************************************
PM3 bonds T=20000000.0 SINGLET XYZ DDMIN=0.0 DUMP=0.1 GNORM=1.115 CHARGE=+0 &
DENOUT OLDENS SCFCRT=1.D-08 EF  CYCLES=5002 PL SHIFT=005.0
 SKN_2 model by PM3. Point=12. Mult=01.
   ATOM   CHEMICAL     X               Y              Z
  NUMBER   SYMBOL (ANGSTROMS)     (ANGSTROMS)    (ANGSTROMS)
 
     1       C         -4.2264128  *    3.063725  *    3.823090  *
     2       C         -4.1919234  *    3.959332  *    2.783826  *
     3       C         -3.3593555  *    4.902048  *    2.543523  *
     4       C         -3.1246721  *    3.444554  *    4.600961  *
     5       C         -2.2607605  *    5.203327  *    3.331201  *
     6       C         -1.2434741  *    6.180021  *    3.094083  *
     7       C         -1.0416184  *    7.077058  *    2.098299  *
     8       C          2.3642664  *    3.639774  *    3.215159  *
     9       C          1.4181103  *    4.623529  *    2.982860  *
    10       C          1.0548945  *    5.481711  *    4.027785  *
    11       C          2.9507746  *    3.497648  *    4.481749  *
    12       C          1.6824119  *    5.313574  *    5.265714  *
    13       C          0.0398002  *    6.545977  *    3.851267  *
    14       C          0.3030910  *    7.543729  *    2.638984  *
    15       C         -2.1328183  *   11.783431  *    4.370328  *
    16       C         -3.1141743  *   11.097361  *    5.156844  *
    17       C         -2.8034564  *    9.710532  *    5.298060  *
    18       C         -1.2198928  *   10.822866  *    3.992162  *
    19       C         -1.6427013  *    9.517301  *    4.573286  *
    20       C         -0.5635666  *    9.639325  *    3.727794  *
    21       C         -4.2874563  *   11.767949  *    5.699044  *
    22       C         -4.0687140  *   13.182382  *    6.027737  *
    23       C          0.4360148  *    8.994537  *    2.950729  *
    24       C          1.4674259  *    9.671769  *    2.431599  *
    25       C         -6.1505556  *    7.854878  *    4.110604  *
    26       C         -5.9316708  *    9.288179  *    4.382850  *
    27       C         -5.7965193  *   10.091161  *    3.147105  *
    28       C         -6.8401404  *    7.741501  *    2.975115  *
    29       C         -6.3512248  *    9.681412  *    1.972628  *
    30       C         -5.8625734  *    9.819167  *    5.628136  *
    31       C         -5.4856993  *   11.198271  *    5.920688  *
    32       C         -9.7066057  *    9.937584  *    6.211017  *
    33       C         -8.4618733  *   10.324111  *    6.523356  *
    34       C         -7.6673015  *    9.246638  *    7.121622  *
    35       C        -10.3623969  *    8.860620  *    6.670172  *
    36       C         -8.5030937  *    8.424598  *    8.028028  *
    37       C         -6.3727041  *    9.021543  *    6.774879  *
    38       C         -5.4880449  *    7.970301  *    7.248351  *
    39       C         -4.0731053  *    5.933507  *   12.859212  *
    40       C         -4.3292217  *    4.766203  *   12.147332  *
    41       C         -4.9566372  *    4.843878  *   10.910746  *
    42       C         -4.4375958  *    7.157481  *   12.299777  *
    43       C         -5.3296405  *    6.100365  *   10.411172  *
    44       C         -5.9877563  *    6.174037  *    9.092074  *
    45       C         -5.7437074  *    7.116854  *    8.206778  *
    46       C         -7.0401955  *    4.258831  *    7.515020  *
    47       C         -8.1848382  *    3.608827  *    8.126933  *
    48       C         -8.8650742  *    2.627020  *    7.500728  *
    49       C         -6.5944123  *    3.900793  *    6.291244  *
    50       C         -8.3497352  *    2.291342  *    6.197218  *
    51       C         -7.9991867  *    4.494468  *    9.335295  *
    52       C         -6.9080553  *    5.106806  *    8.749241  *
    53       C        -10.3401552  *    1.330929  *   11.371661  *
    54       C         -9.4784934  *    2.205153  *   11.122067  *
    55       C         -9.7241729  *    3.528554  *   10.819283  *
    56       C        -11.7116741  *    1.486567  *   11.393348  *
    57       C        -11.1264316  *    3.746547  *   10.821282  *
    58       C         -8.7435333  *    4.584290  *   10.561097  *
    59       C         -8.5510419  *    5.595454  *   11.441318  *
    60       C        -11.7337024  *    5.858079  *   17.238116  *
    61       C        -11.2252090  *    6.924924  *   16.826623  *
    62       C        -10.5333788  *    7.102139  *   15.648364  *
    63       C        -11.7200325  *    4.622476  *   16.617075  *
    64       C        -10.4710349  *    5.855986  *   14.967424  *
    65       C         -9.7950004  *    5.767375  *   13.724466  *
    66       C         -9.2306682  *    5.688610  *   12.671288  *
    67       C        -11.8963224  *    8.505507  *   12.220828  *
    68       C          5.8805387  *   20.552779  *    4.972713  *
    69       C          6.5052283  *   19.484923  *    5.169512  *
    70       C          5.8579618  *   18.276106  *    5.367477  *
    71       C          4.5296479  *   20.881262  *    4.889987  *
    72       C          4.4616897  *   18.483292  *    5.302548  *
    73       C          3.5397342  *   17.424416  *    5.477983  *
    74       C          2.6929555  *   16.588023  *    5.613326  *
    75       C          6.0983180  *   10.337116  *    7.627095  *
    76       C          5.2331558  *   10.942008  *    6.968489  *
    77       C          4.6952620  *   12.208485  *    7.291660  *
    78       C          6.7107643  *   10.760563  *    8.811150  *
    79       C          5.2860301  *   12.698215  *    8.565707  *
    80       C          3.7831382  *   12.908171  *    6.621039  *
    81       C          2.9246932  *   13.564214  *    5.980150  *
    82       C         -0.0091325  *   15.974526  *    7.597274  *
    83       C         -1.1681578  *   16.369141  *    6.921526  *
    84       C         -0.8186630  *   16.528708  *    5.511573  *
    85       C          1.0871552  *   15.646804  *    7.154732  *
    86       C          0.4016072  *   16.223055  *    4.990474  *
    87       C          1.6185815  *   15.649836  *    5.783754  *
    88       C         -2.4944388  *   16.449658  *    7.420865  *
    89       C         -3.5800814  *   16.336078  *    6.482318  *
    90       C          2.0195015  *   14.257365  *    5.308094  *
    91       C          1.3975599  *   13.746169  *    4.090879  *
    92       C         -4.7740864  *   18.006005  *   11.209040  *
    93       C         -3.5066215  *   17.721011  *   10.723281  *
    94       C         -2.5802583  *   18.741104  *   11.035505  *
    95       C         -4.9744190  *   19.072724  *   11.849995  *
    96       C         -2.9518268  *   19.890756  *   11.771747  *
    97       C         -3.1755150  *   16.507276  *    9.966794  *
    98       C         -2.7903268  *   16.519796  *    8.721886  *
    99       C         -1.1658776  *   13.815447  *   13.476460  *
   100       C         -2.1252408  *   13.851675  *   12.465571  *
   101       C         -2.3696243  *   15.066143  *   11.818219  *
   102       C         -0.4617336  *   14.977221  *   13.794732  *
   103       C         -1.6923293  *   16.215038  *   12.264152  *
   104       C         -3.2534512  *   15.201587  *   10.680514  *
   105       C         -4.0204125  *   14.241333  *   10.195402  *
   106       C         -6.3240757  *   10.410781  *   13.563542  *
   107       C         -7.4479896  *   10.763066  *   12.858457  *
   108       C         -7.3181009  *   11.424931  *   11.605859  *
   109       C         -5.0855087  *   10.806665  *   12.976376  *
   110       C         -6.1085611  *   11.876848  *   11.129503  *
   111       C         -6.0177909  *   12.745581  *    9.899748  *
   112       C         -4.6177433  *   13.255338  *    9.609477  *
   113       C         -9.4912309  *   16.115337  *    8.667897  *
   114       C         -8.3911762  *   15.822200  *    9.498379  *
   115       C         -7.5872653  *   16.857425  *    9.972950  *
   116       C         -9.7447913  *   17.454645  *    8.337652  *
   117       C         -7.9105345  *   18.168051  *    9.609655  *
   118       C         -8.1411941  *   14.417984  *    9.795170  *
   119       C         -7.0201780  *   13.757468  *    9.893853  *
   120       C        -11.3366937  *   15.149136  *    7.219448  *
   121       C        -10.3411799  *   15.048920  *    8.172963  *
   122       C        -10.2568598  *   13.711948  *    8.669487  *
   123       C        -12.0399421  *   14.160200  *    6.891767  *
   124       C        -11.1267071  *   12.677752  *    8.218422  *
   125       C         -9.3116679  *   13.461779  *    9.742468  *
   126       C         -9.2996476  *   12.486786  *   10.630035  *
   127       C        -10.5807132  *   12.345194  *   15.905003  *
   128       C        -10.2377642  *   11.202028  *   16.575848  *
   129       C         -9.8629386  *   11.214505  *   15.246149  *
   130       C        -10.7553642  *   13.335601  *   14.941125  *
   131       C         -9.6447552  *   11.591346  *   13.932528  *
   132       C         -9.0016832  *   10.863520  *   12.817460  *
   133       C         -8.7655606  *   11.670289  *   11.496024  *
   134       C         -9.5675397  *    9.519912  *   12.511497  *
   135       C         -5.5907178  *   19.514651  *    4.285505  *
   136       C         -6.0472305  *   18.874003  *    5.423548  *
   137       C         -5.6561920  *   17.838743  *    5.975672  *
   138       C         -4.4937702  *   18.705899  *    3.763692  *
   139       C         -4.5555996  *   17.006531  *    5.567978  *
   140       C         -4.3940969  *   15.539573  *    5.811348  *
   141       C         -4.7649772  *   14.200783  *    5.495810  *
   142       C          4.9715574  *   12.881286  *   -0.400649  *
   143       C          4.3781257  *   12.342372  *    0.561056  *
   144       C          3.2495993  *   12.853045  *    1.171898  *
   145       C          4.6611515  *   14.042579  *   -1.077060  *
   146       C          2.8879583  *   14.077790  *    0.552686  *
   147       C          2.4878176  *   12.230597  *    2.254706  *
   148       C          1.9668863  *   12.954250  *    3.223515  *
   149       C          4.4822566  *    8.497508  *    0.025349  *
   150       C          3.3043767  *    8.884360  *    0.615744  *
   151       C          3.1269780  *    7.973279  *   -0.389101  *
   152       C          5.4105893  *    7.849959  *   -0.773405  *
   153       C          3.3356030  *    7.070881  *   -1.423076  *
   154       C          2.6030334  *    9.654203  *    1.558820  *
   155       C          2.2864510  *   10.815747  *    2.160000  *
   156       C        -16.3264240  *    9.046539  *   12.383663  *
   157       C        -14.9328408  *    9.001335  *   12.361906  *
   158       C        -14.2893970  *    7.804140  *   12.044013  *
   159       C        -17.0541491  *    7.889392  *   12.084442  *
   160       C        -15.0793390  *    6.671178  *   11.757328  *
   161       C        -12.8528520  *    7.631844  *   12.000877  *
   162       C        -10.8134626  *    9.135409  *   12.393535  *
   163       N         -2.2396907  *    4.350497  *    4.454547  *
   164       N          2.6032775  *    4.344836  *    5.477383  *
   165       N         -7.2149500  *    8.514734  *    2.040059  *
   166       N         -9.7963971  *    8.306052  *    7.874603  *
   167       N         -5.0569780  *    7.242443  *   11.098774  *
   168       N         -7.2987443  *    2.877803  *    5.642444  *
   169       N        -12.0465330  *    2.772199  *   11.092693  *
   170       N        -11.0442345  *    4.687924  *   15.443031  *
   171       N          3.8580544  *   19.716711  *    5.073696  *
   172       N          6.2302899  *   11.972082  *    9.198448  *
   173       N         -4.2335098  *   20.104301  *   12.232081  *
   174       N         -0.7553489  *   16.163029  *   13.194410  *
   175       N         -4.9890379  *   11.519566  *   11.844101  *
   176       N         -8.9630631  *   18.450007  *    8.808511  *
   177       N        -12.0933850  *   12.883763  *    7.267516  *
   178       N        -10.1898246  *   12.868130  *   13.783215  *
   179       N         -4.0307215  *   17.601676  *    4.310368  *
   180       N          3.5630013  *   14.618434  *   -0.505658  *
   181       N          4.6894746  *    7.016737  *   -1.629681  *
   182       N        -16.4180628  *    6.719748  *   11.780053  *
   183       H         -4.9173653  *    2.229801  *    4.018024  *
   184       H          0.9482749  *    4.731349  *    1.999398  *
   185       H          2.6609039  *    2.952774  *    2.416446  *
   186       H         -0.1712311  *    7.075134  *    4.806096  *
   187       H          1.4560331  *    5.953806  *    6.126351  *
   188       H         -2.1394339  *   12.840320  *    4.112581  *
   189       H         -3.2330700  *   13.365914  *    6.719178  *
   190       H         -3.3841234  *    8.968782  *    5.857404  *
   191       H         -5.6549698  *    7.064143  *    4.677441  *
   192       H         -6.3097868  *   11.788400  *    6.363115  *
   193       H         -5.2611782  *   11.045664  *    3.229593  *
   194       H         -8.0590591  *   11.343986  *    6.463066  *
   195       H        -11.1828926  *    8.310065  *    6.190358  *
   196       H         -4.5364365  *    7.872222  *    6.684981  *
   197       H         -5.1729885  *    3.936666  *   10.334120  *
   198       H         -4.0507851  *    3.792877  *   12.571137  *
   199       H         -4.2503146  *    8.116213  *   12.799913  *
   200       H         -8.0331891  *    7.865296  *    8.850532  *
   201       H         -5.7355073  *    4.312468  *    5.749036  *
   202       H         -8.8234529  *    1.503032  *    5.599434  *
   203       H         -9.7268237  *    2.099811  *    7.919547  *
   204       H        -12.4908550  *    0.750990  *   11.610622  *
   205       H        -11.5514429  *    4.736306  *   10.609085  *
   206       H         -1.5892397  *    7.376204  *    1.212922  *
   207       H          6.3291720  *   17.310896  *    5.549760  *
   208       H          7.4736717  *   10.241838  *    9.401287  *
   209       H          0.6057499  *   16.422753  *    3.926614  *
   210       H         -1.6042659  *   16.927158  *    4.847997  *
   211       H         -2.2254511  *   20.672563  *   12.027132  *
   212       H         -1.5268218  *   18.605864  *   10.757207  *
   213       H         -2.6534814  *   12.938728  *   12.165143  *
   214       H          0.3834310  *   14.978652  *   14.502507  *
   215       H         -4.1270051  *   10.557286  *   13.453317  *
   216       H         -6.2882953  *   12.097515  *    9.012713  *
   217       H         -4.0816416  *   12.649367  *    8.861682  *
   218       H        -10.5865333  *   17.741193  *    7.689940  *
   219       H         -7.3204044  *   19.026706  *    9.959137  *
   220       H         -6.7099848  *   16.680988  *   10.616352  *
   221       H        -11.0625429  *   11.659614  *    8.625527  *
   222       H        -10.0975169  *    8.027522  *   15.261591  *
   223       H        -11.2389251  *   14.309877  *   15.010591  *
   224       H         -8.8217830  *    8.721924  *   12.355995  *
   225       H         -5.9386493  *   20.446279  *    3.827320  *
   226       H         -3.9834313  *   19.021635  *    2.843125  *
   227       H         -5.5937269  *   14.053744  *    4.793037  *
   228       H          2.0040733  *   14.648888  *    0.892735  *
   229       H          2.6252780  *    6.478337  *   -2.000695  *
   230       H        -16.8482930  *    9.976630  *   12.635821  *
   231       H        -12.4998078  *    6.614139  *   11.755167  *
   232       H        -14.6448668  *    5.693844  *   11.504982  *
   233      Tv         23.9227836  *    0.000000       0.000000   
   234      Tv          0.0000000      19.651466  *    0.000000   
   235      Tv          0.0000000       0.000000      12.852154  *
 

              THE SYSTEM IS A  SOLID         


                UNIT CELL TRANSLATION VECTORS

              X              Y              Z
    T1 =  23.9227836      0.0000000      0.0000000
    T2 =   0.0000000     19.6514658      0.0000000
    T3 =   0.0000000      0.0000000     12.8521535


          CARTESIAN COORDINATES 

    NO.       ATOM         X         Y         Z

     1         C       -4.2264    3.0637    3.8231
     2         C       -4.1919    3.9593    2.7838
     3         C       -3.3594    4.9020    2.5435
     4         C       -3.1247    3.4446    4.6010
     5         C       -2.2608    5.2033    3.3312
     6         C       -1.2435    6.1800    3.0941
     7         C       -1.0416    7.0771    2.0983
     8         C        2.3643    3.6398    3.2152
     9         C        1.4181    4.6235    2.9829
    10         C        1.0549    5.4817    4.0278
    11         C        2.9508    3.4976    4.4817
    12         C        1.6824    5.3136    5.2657
    13         C        0.0398    6.5460    3.8513
    14         C        0.3031    7.5437    2.6390
    15         C       -2.1328   11.7834    4.3703
    16         C       -3.1142   11.0974    5.1568
    17         C       -2.8035    9.7105    5.2981
    18         C       -1.2199   10.8229    3.9922
    19         C       -1.6427    9.5173    4.5733
    20         C       -0.5636    9.6393    3.7278
    21         C       -4.2875   11.7679    5.6990
    22         C       -4.0687   13.1824    6.0277
    23         C        0.4360    8.9945    2.9507
    24         C        1.4674    9.6718    2.4316
    25         C       -6.1506    7.8549    4.1106
    26         C       -5.9317    9.2882    4.3829
    27         C       -5.7965   10.0912    3.1471
    28         C       -6.8401    7.7415    2.9751
    29         C       -6.3512    9.6814    1.9726
    30         C       -5.8626    9.8192    5.6281
    31         C       -5.4857   11.1983    5.9207
    32         C       -9.7066    9.9376    6.2110
    33         C       -8.4619   10.3241    6.5234
    34         C       -7.6673    9.2466    7.1216
    35         C      -10.3624    8.8606    6.6702
    36         C       -8.5031    8.4246    8.0280
    37         C       -6.3727    9.0215    6.7749
    38         C       -5.4880    7.9703    7.2484
    39         C       -4.0731    5.9335   12.8592
    40         C       -4.3292    4.7662   12.1473
    41         C       -4.9566    4.8439   10.9107
    42         C       -4.4376    7.1575   12.2998
    43         C       -5.3296    6.1004   10.4112
    44         C       -5.9878    6.1740    9.0921
    45         C       -5.7437    7.1169    8.2068
    46         C       -7.0402    4.2588    7.5150
    47         C       -8.1848    3.6088    8.1269
    48         C       -8.8651    2.6270    7.5007
    49         C       -6.5944    3.9008    6.2912
    50         C       -8.3497    2.2913    6.1972
    51         C       -7.9992    4.4945    9.3353
    52         C       -6.9081    5.1068    8.7492
    53         C      -10.3402    1.3309   11.3717
    54         C       -9.4785    2.2052   11.1221
    55         C       -9.7242    3.5286   10.8193
    56         C      -11.7117    1.4866   11.3933
    57         C      -11.1264    3.7465   10.8213
    58         C       -8.7435    4.5843   10.5611
    59         C       -8.5510    5.5955   11.4413
    60         C      -11.7337    5.8581   17.2381
    61         C      -11.2252    6.9249   16.8266
    62         C      -10.5334    7.1021   15.6484
    63         C      -11.7200    4.6225   16.6171
    64         C      -10.4710    5.8560   14.9674
    65         C       -9.7950    5.7674   13.7245
    66         C       -9.2307    5.6886   12.6713
    67         C      -11.8963    8.5055   12.2208
    68         C        5.8805   20.5528    4.9727
    69         C        6.5052   19.4849    5.1695
    70         C        5.8580   18.2761    5.3675
    71         C        4.5296   20.8813    4.8900
    72         C        4.4617   18.4833    5.3025
    73         C        3.5397   17.4244    5.4780
    74         C        2.6930   16.5880    5.6133
    75         C        6.0983   10.3371    7.6271
    76         C        5.2332   10.9420    6.9685
    77         C        4.6953   12.2085    7.2917
    78         C        6.7108   10.7606    8.8111
    79         C        5.2860   12.6982    8.5657
    80         C        3.7831   12.9082    6.6210
    81         C        2.9247   13.5642    5.9802
    82         C       -0.0091   15.9745    7.5973
    83         C       -1.1682   16.3691    6.9215
    84         C       -0.8187   16.5287    5.5116
    85         C        1.0872   15.6468    7.1547
    86         C        0.4016   16.2231    4.9905
    87         C        1.6186   15.6498    5.7838
    88         C       -2.4944   16.4497    7.4209
    89         C       -3.5801   16.3361    6.4823
    90         C        2.0195   14.2574    5.3081
    91         C        1.3976   13.7462    4.0909
    92         C       -4.7741   18.0060   11.2090
    93         C       -3.5066   17.7210   10.7233
    94         C       -2.5803   18.7411   11.0355
    95         C       -4.9744   19.0727   11.8500
    96         C       -2.9518   19.8908   11.7717
    97         C       -3.1755   16.5073    9.9668
    98         C       -2.7903   16.5198    8.7219
    99         C       -1.1659   13.8154   13.4765
   100         C       -2.1252   13.8517   12.4656
   101         C       -2.3696   15.0661   11.8182
   102         C       -0.4617   14.9772   13.7947
   103         C       -1.6923   16.2150   12.2642
   104         C       -3.2535   15.2016   10.6805
   105         C       -4.0204   14.2413   10.1954
   106         C       -6.3241   10.4108   13.5635
   107         C       -7.4480   10.7631   12.8585
   108         C       -7.3181   11.4249   11.6059
   109         C       -5.0855   10.8067   12.9764
   110         C       -6.1086   11.8768   11.1295
   111         C       -6.0178   12.7456    9.8997
   112         C       -4.6177   13.2553    9.6095
   113         C       -9.4912   16.1153    8.6679
   114         C       -8.3912   15.8222    9.4984
   115         C       -7.5873   16.8574    9.9730
   116         C       -9.7448   17.4546    8.3377
   117         C       -7.9105   18.1681    9.6097
   118         C       -8.1412   14.4180    9.7952
   119         C       -7.0202   13.7575    9.8939
   120         C      -11.3367   15.1491    7.2194
   121         C      -10.3412   15.0489    8.1730
   122         C      -10.2569   13.7119    8.6695
   123         C      -12.0399   14.1602    6.8918
   124         C      -11.1267   12.6778    8.2184
   125         C       -9.3117   13.4618    9.7425
   126         C       -9.2996   12.4868   10.6300
   127         C      -10.5807   12.3452   15.9050
   128         C      -10.2378   11.2020   16.5758
   129         C       -9.8629   11.2145   15.2461
   130         C      -10.7554   13.3356   14.9411
   131         C       -9.6448   11.5913   13.9325
   132         C       -9.0017   10.8635   12.8175
   133         C       -8.7656   11.6703   11.4960
   134         C       -9.5675    9.5199   12.5115
   135         C       -5.5907   19.5147    4.2855
   136         C       -6.0472   18.8740    5.4235
   137         C       -5.6562   17.8387    5.9757
   138         C       -4.4938   18.7059    3.7637
   139         C       -4.5556   17.0065    5.5680
   140         C       -4.3941   15.5396    5.8113
   141         C       -4.7650   14.2008    5.4958
   142         C        4.9716   12.8813   -0.4006
   143         C        4.3781   12.3424    0.5611
   144         C        3.2496   12.8530    1.1719
   145         C        4.6612   14.0426   -1.0771
   146         C        2.8880   14.0778    0.5527
   147         C        2.4878   12.2306    2.2547
   148         C        1.9669   12.9543    3.2235
   149         C        4.4823    8.4975    0.0253
   150         C        3.3044    8.8844    0.6157
   151         C        3.1270    7.9733   -0.3891
   152         C        5.4106    7.8500   -0.7734
   153         C        3.3356    7.0709   -1.4231
   154         C        2.6030    9.6542    1.5588
   155         C        2.2865   10.8157    2.1600
   156         C      -16.3264    9.0465   12.3837
   157         C      -14.9328    9.0013   12.3619
   158         C      -14.2894    7.8041   12.0440
   159         C      -17.0541    7.8894   12.0844
   160         C      -15.0793    6.6712   11.7573
   161         C      -12.8529    7.6318   12.0009
   162         C      -10.8135    9.1354   12.3935
   163         N       -2.2397    4.3505    4.4545
   164         N        2.6033    4.3448    5.4774
   165         N       -7.2149    8.5147    2.0401
   166         N       -9.7964    8.3061    7.8746
   167         N       -5.0570    7.2424   11.0988
   168         N       -7.2987    2.8778    5.6424
   169         N      -12.0465    2.7722   11.0927
   170         N      -11.0442    4.6879   15.4430
   171         N        3.8581   19.7167    5.0737
   172         N        6.2303   11.9721    9.1984
   173         N       -4.2335   20.1043   12.2321
   174         N       -0.7553   16.1630   13.1944
   175         N       -4.9890   11.5196   11.8441
   176         N       -8.9631   18.4500    8.8085
   177         N      -12.0934   12.8838    7.2675
   178         N      -10.1898   12.8681   13.7832
   179         N       -4.0307   17.6017    4.3104
   180         N        3.5630   14.6184   -0.5057
   181         N        4.6895    7.0167   -1.6297
   182         N      -16.4181    6.7197   11.7801
   183         H       -4.9174    2.2298    4.0180
   184         H        0.9483    4.7313    1.9994
   185         H        2.6609    2.9528    2.4164
   186         H       -0.1712    7.0751    4.8061
   187         H        1.4560    5.9538    6.1264
   188         H       -2.1394   12.8403    4.1126
   189         H       -3.2331   13.3659    6.7192
   190         H       -3.3841    8.9688    5.8574
   191         H       -5.6550    7.0641    4.6774
   192         H       -6.3098   11.7884    6.3631
   193         H       -5.2612   11.0457    3.2296
   194         H       -8.0591   11.3440    6.4631
   195         H      -11.1829    8.3101    6.1904
   196         H       -4.5364    7.8722    6.6850
   197         H       -5.1730    3.9367   10.3341
   198         H       -4.0508    3.7929   12.5711
   199         H       -4.2503    8.1162   12.7999
   200         H       -8.0332    7.8653    8.8505
   201         H       -5.7355    4.3125    5.7490
   202         H       -8.8235    1.5030    5.5994
   203         H       -9.7268    2.0998    7.9195
   204         H      -12.4909    0.7510   11.6106
   205         H      -11.5514    4.7363   10.6091
   206         H       -1.5892    7.3762    1.2129
   207         H        6.3292   17.3109    5.5498
   208         H        7.4737   10.2418    9.4013
   209         H        0.6057   16.4228    3.9266
   210         H       -1.6043   16.9272    4.8480
   211         H       -2.2255   20.6726   12.0271
   212         H       -1.5268   18.6059   10.7572
   213         H       -2.6535   12.9387   12.1651
   214         H        0.3834   14.9787   14.5025
   215         H       -4.1270   10.5573   13.4533
   216         H       -6.2883   12.0975    9.0127
   217         H       -4.0816   12.6494    8.8617
   218         H      -10.5865   17.7412    7.6899
   219         H       -7.3204   19.0267    9.9591
   220         H       -6.7100   16.6810   10.6164
   221         H      -11.0625   11.6596    8.6255
   222         H      -10.0975    8.0275   15.2616
   223         H      -11.2389   14.3099   15.0106
   224         H       -8.8218    8.7219   12.3560
   225         H       -5.9386   20.4463    3.8273
   226         H       -3.9834   19.0216    2.8431
   227         H       -5.5937   14.0537    4.7930
   228         H        2.0041   14.6489    0.8927
   229         H        2.6253    6.4783   -2.0007
   230         H      -16.8483    9.9766   12.6358
   231         H      -12.4998    6.6141   11.7552
   232         H      -14.6449    5.6938   11.5050

  H: (PM3): J. J. P. STEWART, J. COMP. CHEM. 10, 209 (1989).
  C: (PM3): J. J. P. STEWART, J. COMP. CHEM. 10, 209 (1989).
  N: (PM3): J. J. P. STEWART, J. COMP. CHEM. 10, 209 (1989).

           Empirical Formula: C162 H50 N20


      RHF CALCULATION, NO. OF DOUBLY OCCUPIED LEVELS =  399

  SCF CRITERION =    0.1160E-06
 ITERATION   1 PLS= 0.100E+01 0.000E+00 ENERGY    13837.638240 DELTAE    0.0000000
 ITERATION   2 PLS= 0.411E-01 0.000E+00 ENERGY    12453.195202 DELTAE-1384.4430387
 ITERATION   3 PLS= 0.336E-01 0.000E+00 ENERGY    11310.823928 DELTAE-1142.3712733
 ITERATION   4 PLS= 0.226E-01 0.000E+00 ENERGY     8045.777437 DELTAE-3265.0464909
 ITERATION   5 PLS= 0.122E-01 0.000E+00 ENERGY     9175.922054 DELTAE 1130.1446168

 ITERATION1836 PLS= 0.158E-05 0.000E+00 ENERGY     4595.778080 DELTAE   -0.0000003

          DIAGONAL MATRIX USED AS START HESSIAN

 ITERATION   1 PLS= 0.165E-05 0.000E+00 ENERGY     4589.578362 DELTAE 4489.5783618
 ITERATION   2 PLS= 0.269E-03 0.000E+00 ENERGY     4589.503822 DELTAE   -0.0745399
 ITERATION   3 PLS= 0.228E-03 0.000E+00 ENERGY     4589.449325 DELTAE   -0.0544964
 ITERATION   4 PLS= 0.158E-03 0.000E+00 ENERGY     4589.191250 DELTAE   -0.2580754
 ITERATION   5 PLS= 0.997E-04 0.000E+00 ENERGY     4589.344315 DELTAE    0.1530649
 ITERATION   6 PLS= 0.106E-03 0.000E+00 ENERGY     4589.331046 DELTAE   -0.0132692
 ITERATION   7 PLS= 0.983E-04 0.000E+00 ENERGY     4589.225038 DELTAE   -0.1060074
 ITERATION   8 PLS= 0.875E-04 0.000E+00 ENERGY     4589.297874 DELTAE    0.0728352
 CYCLE:   1 TIME:4464.203 TIME LEFT: 16.53W  GRAD.:   547.232 HEAT: 4589.289

 RESTART FILE WRITTEN,    TIME LEFT: 16.45W  GRAD.:     1.154 HEAT: 3832.149
 ITERATION   1 PLS= 0.398E-05 0.000E+00 ENERGY     3832.153500 DELTAE 3732.1534996
 ITERATION   2 PLS= 0.135E-04 0.000E+00 ENERGY     3832.152836 DELTAE   -0.0006639
 ITERATION   3 PLS= 0.116E-04 0.000E+00 ENERGY     3832.152341 DELTAE   -0.0004948
 ITERATION   4 PLS= 0.117E-04 0.000E+00 ENERGY     3832.151763 DELTAE   -0.0005780
 ITERATION   5 PLS= 0.977E-05 0.000E+00 ENERGY     3832.151842 DELTAE    0.0000790
 ITERATION   6 PLS= 0.850E-05 0.000E+00 ENERGY     3832.151680 DELTAE   -0.0001615
 ITERATION   7 PLS= 0.778E-05 0.000E+00 ENERGY     3832.150821 DELTAE   -0.0008594
 ITERATION   8 PLS= 0.700E-05 0.000E+00 ENERGY     3832.151280 DELTAE    0.0004587
 ITERATION   9 PLS= 0.506E-05 0.000E+00 ENERGY     3832.151169 DELTAE   -0.0001103
 ITERATION  10 PLS= 0.443E-05 0.000E+00 ENERGY     3832.151079 DELTAE   -0.0000904
 ITERATION  11 PLS= 0.372E-05 0.000E+00 ENERGY     3832.151005 DELTAE   -0.0000742
 ITERATION  12 PLS= 0.334E-05 0.000E+00 ENERGY     3832.150944 DELTAE   -0.0000608
 RESTART FILE WRITTEN,    TIME LEFT: 16.45W  GRAD.:     1.098 HEAT: 3832.151

     RMS GRADIENT =  1.09805  IS LESS THAN CUTOFF =  1.11500


 ITERATION   1 PLS= 0.344E-05 0.000E+00 ENERGY     3832.150894 DELTAE 3732.1508939
 ITERATION   2 PLS= 0.339E-05 0.000E+00 ENERGY     3832.150834 DELTAE   -0.0000594
 ITERATION   3 PLS= 0.317E-05 0.000E+00 ENERGY     3832.150787 DELTAE   -0.0000478
 ITERATION   4 PLS= 0.295E-05 0.000E+00 ENERGY     3832.150703 DELTAE   -0.0000835
 ITERATION   5 PLS= 0.282E-05 0.000E+00 ENERGY     3832.150727 DELTAE    0.0000237
 ITERATION   6 PLS= 0.228E-05 0.000E+00 ENERGY     3832.150713 DELTAE   -0.0000141
 ITERATION   7 PLS= 0.232E-05 0.000E+00 ENERGY     3832.150698 DELTAE   -0.0000151
 ITERATION   8 PLS= 0.218E-05 0.000E+00 ENERGY     3832.150692 DELTAE   -0.0000055

 -------------------------------------------------------------------------------
PM3 bonds T=20000000.0 SINGLET XYZ DDMIN=0.0 DUMP=0.1 GNORM=1.115 CHARGE=+0 &
DENOUT OLDENS SCFCRT=1.D-08 EF  CYCLES=5002 PL SHIFT=005.0
 SKN_2 model by PM3. Point=12. Mult=01.


     GEOMETRY OPTIMISED USING EIGENVECTOR FOLLOWING (EF).     
     SCF FIELD WAS ACHIEVED                                   


                                PM3    CALCULATION
                                                       MOPAC2007 (Version: 7.334W)
                                                       Thu Feb  7 13:11:05 2008
                                                       No. of days left =  39


          FINAL HEAT OF FORMATION =       3832.15069 KCAL =   16033.71847 KJ
          H.o.F. per unit cell    =       1916.07534 KCAL, for   2 unit cells


          TOTAL ENERGY            =     -23070.48172 EV
          ELECTRONIC ENERGY       =  -68212599.14344 EV
          CORE-CORE REPULSION     =   68189528.66172 EV

          IONIZATION POTENTIAL    =          6.37042
          NO. OF FILLED LEVELS    =        399
          MOLECULAR WEIGHT        =       2276.311

          MOLECULAR DIMENSIONS (Angstroms)

            Atom       Atom       Distance
            H   230    N   181    24.63497
            C    68    H   202    22.03283
            H   208    H   225    15.43454

          VOLUME OF UNIT CELL         5218.939 CUBIC ANGSTROMS
          DENSITY                        0.724 GRAMS/CC


          SCF CALCULATIONS        =        646
          COMPUTATION TIME = 14 HOURS 23 MINUTES AND  15.078 SECONDS


   ATOM   CHEMICAL     X               Y              Z
  NUMBER   SYMBOL (ANGSTROMS)     (ANGSTROMS)    (ANGSTROMS)
 
     1       C         -3.3118646  *    2.097627  *    3.254137  *
     2       C         -3.4175670  *    3.057231  *    2.346428  *
     3       C         -2.8092961  *    4.263637  *    2.021493  *
     4       C         -2.2200892  *    2.649988  *    3.997609  *
     5       C         -1.7554395  *    4.629679  *    2.880206  *
     6       C         -0.9258012  *    5.805026  *    2.902119  *
     7       C         -0.3981880  *    6.750998  *    2.067776  *
     8       C          2.9139100  *    4.374563  *    4.161287  *
     9       C          2.0222482  *    5.397050  *    3.857808  *
    10       C          0.8657962  *    5.560919  *    4.624673  *
    11       C          2.6224331  *    3.514229  *    5.227508  *
    12       C          0.7141839  *    4.762447  *    5.769213  *
    13       C         -0.2630818  *    6.426371  *    4.164311  *
    14       C          0.1214587  *    7.556905  *    3.190903  *
    15       C         -1.4622829  *   11.705634  *    5.298830  *
    16       C         -2.5290043  *   11.034761  *    5.979821  *
    17       C         -2.2503160  *    9.645633  *    6.180410  *
    18       C         -0.5492624  *   10.723303  *    4.992171  *
    19       C         -1.0482206  *    9.416761  *    5.539066  *
    20       C         -0.0657486  *    9.506352  *    4.577462  *
    21       C         -3.8051936  *   11.686695  *    6.222932  *
    22       C         -3.7729652  *   13.148271  *    6.296046  *
    23       C          0.4452832  *    8.858474  *    3.406083  *
    24       C          1.0495226  *    9.698693  *    2.429002  *
    25       C         -5.3072328  *    7.665620  *    4.509672  *
    26       C         -5.1791993  *    9.098790  *    4.813809  *
    27       C         -5.1723271  *    9.932495  *    3.592875  *
    28       C         -6.1298739  *    7.528658  *    3.463701  *
    29       C         -5.8914530  *    9.545434  *    2.502720  *
    30       C         -5.2760171  *    9.662984  *    6.045875  *
    31       C         -5.0012831  *   11.072615  *    6.296283  *
    32       C         -9.3304888  *   10.056122  *    5.986099  *
    33       C         -7.9604779  *    9.840220  *    6.060791  *
    34       C         -7.3680299  *    9.177567  *    7.164046  *
    35       C        -10.1355945  *    9.634460  *    7.054248  *
    36       C         -8.2560078  *    8.752095  *    8.183825  *
    37       C         -5.9656260  *    8.952481  *    7.138268  *
    38       C         -5.1895051  *    7.975849  *    7.800765  *
    39       C         -3.3418704  *    4.954072  *   12.915035  *
    40       C         -2.9638609  *    4.503780  *   11.646316  *
    41       C         -3.6808232  *    4.930526  *   10.540129  *
    42       C         -4.3869238  *    5.879257  *   13.021083  *
    43       C         -4.7872091  *    5.779893  *   10.718568  *
    44       C         -5.5897357  *    6.052567  *    9.506796  *
    45       C         -5.4693867  *    7.127150  *    8.769929  *
    46       C         -5.9193413  *    4.059236  *    7.785919  *
    47       C         -7.1985170  *    3.387524  *    7.890181  *
    48       C         -7.5470382  *    2.397371  *    7.043211  *
    49       C         -5.0135622  *    3.728091  *    6.840380  *
    50       C         -6.5471867  *    2.087527  *    6.054445  *
    51       C         -7.5369845  *    4.288007  *    9.058537  *
    52       C         -6.3223902  *    4.925753  *    8.949270  *
    53       C        -11.3471989  *    2.579569  *    7.893192  *
    54       C        -10.2321038  *    2.939378  *    8.335936  *
    55       C        -10.0000154  *    3.905059  *    9.294597  *
    56       C        -12.5879235  *    3.061148  *    8.253095  *
    57       C        -11.2548488  *    4.441574  *    9.699435  *
    58       C         -8.7254395  *    4.343304  *    9.867250  *
    59       C         -8.7323896  *    4.738096  *   11.131156  *
    60       C        -10.1965520  *    5.713279  *   17.421188  *
    61       C        -10.2779964  *    6.728466  *   16.646138  *
    62       C         -9.7315439  *    6.794652  *   15.408548  *
    63       C         -9.8919563  *    4.504757  *   16.951833  *
    64       C         -9.4773296  *    5.456401  *   14.846711  *
    65       C         -9.1389266  *    5.254059  *   13.580146  *
    66       C         -8.8913888  *    5.022920  *   12.359815  *
    67       C        -11.5776546  *    8.283848  *   11.952017  *
    68       C          4.8171724  *   21.409759  *    5.562715  *
    69       C          5.5022493  *   20.368742  *    5.671943  *
    70       C          5.0550088  *   19.067775  *    5.681736  *
    71       C          3.4394266  *   21.485096  *    5.435213  *
    72       C          3.6389862  *   19.082968  *    5.557187  *
    73       C          2.9100482  *   17.863018  *    5.567914  *
    74       C          2.2498786  *   16.868665  *    5.616193  *
    75       C          6.5229632  *   11.478465  *    7.719500  *
    76       C          5.4563081  *   11.919091  *    7.262566  *
    77       C          4.4878087  *   12.673084  *    7.941935  *
    78       C          7.0075515  *   11.602997  *    9.016228  *
    79       C          4.8823912  *   12.739338  *    9.333882  *
    80       C          3.4656430  *   13.282999  *    7.264021  *
    81       C          2.7086535  *   13.816605  *    6.454159  *
    82       C         -0.3909022  *   16.105571  *    7.484134  *
    83       C         -1.5326833  *   16.436381  *    6.735268  *
    84       C         -1.1468588  *   16.378682  *    5.325462  *
    85       C          0.7364331  *   15.811368  *    7.115229  *
    86       C          0.0953607  *   16.047023  *    4.879698  *
    87       C          1.3286178  *   15.751570  *    5.773296  *
    88       C         -2.8591244  *   16.619546  *    7.203681  *
    89       C         -3.9101605  *   16.323499  *    6.260271  *
    90       C          1.9679856  *   14.408720  *    5.482363  *
    91       C          1.8483660  *   13.755681  *    4.248545  *
    92       C         -5.0770110  *   18.100254  *   11.297700  *
    93       C         -3.9813538  *   18.010686  *   10.453663  *
    94       C         -3.3015973  *   19.247788  *   10.384178  *
    95       C         -5.3651105  *   19.165746  *   11.899066  *
    96       C         -3.7270701  *   20.385068  *   11.111560  *
    97       C         -3.5662348  *   16.814548  *    9.725424  *
    98       C         -3.1872190  *   16.831844  *    8.473934  *
    99       C         -2.4225982  *   14.324108  *   13.839946  *
   100       C         -3.1805786  *   14.580591  *   12.680802  *
   101       C         -2.7693263  *   15.356889  *   11.655012  *
   102       C         -1.8089153  *   14.072002  *   14.831923  *
   103       C         -1.5100603  *   16.025498  *   11.674999  *
   104       C         -3.6002815  *   15.522115  *   10.450956  *
   105       C         -4.3240071  *   14.516211  *   10.011749  *
   106       C         -6.0865370  *   10.349994  *   13.376563  *
   107       C         -7.3042507  *   10.705906  *   12.850675  *
   108       C         -7.3470773  *   11.452427  *   11.637979  *
   109       C         -4.9448930  *   10.834743  *   12.673546  *
   110       C         -6.2225347  *   11.977642  *   11.042700  *
   111       C         -6.2678763  *   12.924866  *    9.866139  *
   112       C         -4.9081214  *   13.467689  *    9.514774  *
   113       C         -9.9723838  *   16.118511  *    9.078195  *
   114       C         -8.8108106  *   15.863163  *    9.832008  *
   115       C         -8.0175650  *   16.928126  *   10.253697  *
   116       C        -10.2972009  *   17.447178  *    8.770089  *
   117       C         -8.4111640  *   18.225772  *    9.919967  *
   118       C         -8.4687543  *   14.464478  *   10.082327  *
   119       C         -7.2838835  *   13.923229  *   10.029208  *
   120       C        -11.8523407  *   15.064152  *    7.735263  *
   121       C        -10.8004459  *   15.015184  *    8.632182  *
   122       C        -10.6231495  *   13.680620  *    9.111268  *
   123       C        -12.5202746  *   14.047700  *    7.426535  *
   124       C        -11.4594427  *   12.607186  *    8.693542  *
   125       C         -9.5934924  *   13.467549  *   10.115443  *
   126       C         -9.4692189  *   12.457197  *   10.955347  *
   127       C        -10.5354867  *   11.651836  *   16.227268  *
   128       C         -9.7901853  *   10.693454  *   16.852570  *
   129       C         -9.5285777  *   10.815769  *   15.497361  *
   130       C        -11.0710768  *   12.539678  *   15.298120  *
   131       C         -9.5258086  *   11.240288  *   14.179107  *
   132       C         -8.8594414  *   10.696389  *   12.967247  *
   133       C         -8.8113363  *   11.612883  *   11.700515  *
   134       C         -9.3369234  *    9.316338  *   12.638949  *
   135       C         -6.7544044  *   18.554090  *    3.742426  *
   136       C         -7.0031056  *   18.013800  *    4.987638  *
   137       C         -6.3063222  *   17.232857  *    5.655653  *
   138       C         -5.4788603  *   18.063174  *    3.305515  *
   139       C         -5.0413688  *   16.678829  *    5.299639  *
   140       C         -4.5433009  *   15.318804  *    5.691054  *
   141       C         -4.6324939  *   13.905591  *    5.589394  *
   142       C          4.4228129  *   13.472658  *   -0.340712  *
   143       C          3.7924826  *   13.356059  *    0.735936  *
   144       C          2.5247208  *   12.835670  *    0.875438  *
   145       C          4.0229716  *   13.099249  *   -1.610296  *
   146       C          1.9752974  *   12.646430  *   -0.433278  *
   147       C          1.9007106  *   12.284546  *    2.083484  *
   148       C          1.8207019  *   13.085610  *    3.242769  *
   149       C          3.4567419  *    8.744988  *   -0.419710  *
   150       C          2.2702190  *    9.148055  *    0.135835  *
   151       C          2.1111506  *    8.510936  *   -1.065081  *
   152       C          4.4082835  *    8.178169  *   -1.255677  *
   153       C          2.3550721  *    7.840624  *   -2.253818  *
   154       C          1.6845559  *    9.778827  *    1.247893  *
   155       C          1.5758026  *   10.979750  *    2.029692  *
   156       C        -15.9240652  *    9.159671  *   11.472033  *
   157       C        -14.5921876  *    8.912756  *   11.611454  *
   158       C        -13.9328410  *    7.739988  *   11.359320  *
   159       C        -16.6928250  *    8.076050  *   11.000235  *
   160       C        -14.7750806  *    6.706103  *   10.870246  *
   161       C        -12.5279753  *    7.462490  *   11.568071  *
   162       C        -10.5351332  *    8.908100  *   12.304420  *
   163       N         -1.5162640  *    3.706637  *    3.916117  *
   164       N          1.5654768  *    3.753180  *    6.048938  *
   165       N         -6.6746469  *    8.331498  *    2.635737  *
   166       N         -9.5790499  *    8.992180  *    8.113685  *
   167       N         -5.0971317  *    6.279362  *   11.938082  *
   168       N         -5.3753541  *    2.700950  *    5.960868  *
   169       N        -12.4602225  *    4.032966  *    9.201154  *
   170       N         -9.6939600  *    4.278876  *   15.705797  *
   171       N          2.8860980  *   20.237974  *    5.440624  *
   172       N          6.1017585  *   12.267843  *    9.778416  *
   173       N         -4.8326961  *   20.385501  *   11.928023  *
   174       N         -0.4830616  *   16.564689  *   11.700682  *
   175       N         -5.0099439  *   11.619655  *   11.591539  *
   176       N         -9.5258105  *   18.471537  *    9.193437  *
   177       N        -12.4816911  *   12.764879  *    7.792676  *
   178       N        -10.4565617  *   12.279562  *   14.100918  *
   179       N         -4.6982433  *   17.219361  *    3.984290  *
   180       N          2.6831167  *   12.765306  *   -1.588134  *
   181       N          3.7168079  *    7.656569  *   -2.342991  *
   182       N        -16.0988111  *    6.881175  *   10.708036  *
   183       H         -3.8373425  *    1.166588  *    3.469316  *
   184       H          2.2075110  *    6.047097  *    2.994058  *
   185       H          3.8157661  *    4.223066  *    3.557256  *
   186       H         -0.9464201  *    6.719123  *    4.988610  *
   187       H         -0.1228473  *    4.885669  *    6.467476  *
   188       H         -1.4339225  *   12.761567  *    5.018310  *
   189       H         -2.9885094  *   13.594714  *    6.923301  *
   190       H         -2.9041754  *    8.921531  *    6.681959  *
   191       H         -4.7104325  *    6.901200  *    5.007188  *
   192       H         -5.8961842  *   11.661679  *    6.558527  *
   193       H         -4.6690644  *   10.905306  *    3.641361  *
   194       H         -7.3572491  *   10.170907  *    5.202592  *
   195       H        -11.2226088  *    9.778426  *    7.085304  *
   196       H         -4.1708418  *    7.848190  *    7.372128  *
   197       H         -3.4249451  *    4.568955  *    9.536481  *
   198       H         -2.1696001  *    3.753496  *   11.528995  *
   199       H         -4.7210170  *    6.285885  *   13.986908  *
   200       H         -7.9010791  *    8.202762  *    9.066649  *
   201       H         -4.0286119  *    4.179109  *    6.690967  *
   202       H         -6.7310809  *    1.294945  *    5.313058  *
   203       H         -8.5074743  *    1.868461  *    7.072906  *
   204       H        -13.5780078  *    2.773536  *    7.891397  *
   205       H        -11.3288630  *    5.241825  *   10.457168  *
   206       H         -0.4092219  *    6.930512  *    0.998977  *
   207       H          5.6503093  *   18.157331  *    5.767144  *
   208       H          7.9531876  *   11.260441  *    9.450174  *
   209       H          0.2983364  *   15.993044  *    3.801963  *
   210       H         -1.9388570  *   16.604107  *    4.593795  *
   211       H         -3.1782579  *   21.342536  *   11.069214  *
   212       H         -2.4128986  *   19.330679  *    9.747017  *
   213       H         -4.1600365  *   14.081069  *   12.638049  *
   214       H         -1.2659830  *   13.831868  *   15.723954  *
   215       H         -3.9298889  *   10.593431  *   13.014590  *
   216       H         -6.6026701  *   12.321982  *    8.971161  *
   217       H         -4.3439694  *   12.860356  *    8.785846  *
   218       H        -11.1832839  *   17.705108  *    8.173942  *
   219       H         -7.8307675  *   19.106387  *   10.224878  *
   220       H         -7.0900120  *   16.767427  *   10.823716  *
   221       H        -11.3213700  *   11.588848  *    9.085419  *
   222       H         -9.3413658  *    7.689902  *   14.909069  *
   223       H        -11.8311959  *   13.311506  *   15.416068  *
   224       H         -8.5597734  *    8.534799  *   12.676621  *
   225       H         -7.3848988  *   19.223288  *    3.156874  *
   226       H         -5.0818091  *   18.373826  *    2.327765  *
   227       H         -5.4045087  *   13.482999  *    4.934471  *
   228       H          0.9381292  *   12.317427  *   -0.569250  *
   229       H          1.6644229  *    7.493609  *   -3.021697  *
   230       H        -16.3711120  *   10.134010  *   11.700490  *
   231       H        -12.2102350  *    6.417787  *   11.378351  *
   232       H        -14.3887937  *    5.712621  *   10.601822  *
   233      Tv         22.5455853  *    0.000000       0.000000   
   234      Tv          0.0000000      19.177583  *    0.000000   
   235      Tv          0.0000000       0.000000      12.070543  *

           Empirical Formula: C162 H50 N20


                  EIGENVALUES

 -43.77315 -43.31259 -42.60701 -42.21351 -41.97297 -41.90014 -41.74209 -41.25807
 -41.02384 -40.81022 -40.62444 -40.49961 -40.26307 -39.82855 -39.60086 -39.27575
 -38.97137 -38.91980 -38.60157 -38.45720 -38.35995 -38.26588 -38.21923 -37.63337
 -37.35472 -37.24198 -36.90540 -36.41637 -35.75872 -35.52170 -35.12979 -34.86849
 -34.41098 -34.10249 -33.94601 -33.69972 -33.30040 -32.88165 -32.74076 -32.35243
 -32.17377 -31.81545 -31.70319 -31.67980 -31.49825 -31.39011 -31.20980 -31.10668
 -30.96814 -30.87004 -30.57261 -30.45247 -30.36683 -30.17151 -30.04952 -29.96221
 -29.79208 -29.72754 -29.68908 -29.29092 -29.25714 -29.15772 -29.05653 -28.89195
 -28.81183 -28.72073 -28.56684 -28.54198 -28.50879 -28.45455 -28.42470 -28.29564
 -28.26441 -28.16526 -28.12236 -28.10987 -27.94145 -27.73794 -27.52259 -27.51253
 -27.28659 -27.10391 -26.98576 -26.63622 -26.44023 -26.09304 -26.02218 -25.83131
 -25.68260 -25.54603 -25.41562 -25.23899 -25.01244 -24.82011 -24.58245 -24.14413
 -24.02478 -23.86071 -23.71989 -23.52423 -23.40957 -23.38660 -23.30785 -23.12068
 -22.89956 -22.79481 -22.74039 -22.68244 -22.65321 -22.56072 -22.40825 -22.33621
 -22.28810 -22.21543 -22.16057 -22.10359 -22.05023 -21.90540 -21.82410 -21.76479
 -21.70265 -21.58968 -21.46167 -21.41457 -21.26251 -21.22642 -21.14383 -21.03754
 -20.85641 -20.75867 -20.73442 -20.67877 -20.64980 -20.53401 -20.52538 -20.44949
 -20.34473 -20.27962 -20.21021 -20.17543 -20.12798 -20.00570 -19.88636 -19.78903
 -19.67523 -19.62108 -19.58064 -19.36868 -19.33231 -19.27765 -19.22869 -19.16804
 -19.14360 -19.09532 -18.97204 -18.89922 -18.85283 -18.74827 -18.68421 -18.62826
 -18.62641 -18.57277 -18.52110 -18.45108 -18.38326 -18.34748 -18.28369 -18.25257
 -18.21281 -18.13711 -18.12993 -18.09191 -18.02735 -17.97237 -17.93475 -17.89332
 -17.88463 -17.85666 -17.80716 -17.75921 -17.70645 -17.67589 -17.64269 -17.61023
 -17.58174 -17.51409 -17.50308 -17.45585 -17.41582 -17.33708 -17.30831 -17.28929
 -17.26683 -17.23702 -17.16705 -17.11301 -17.07843 -17.00560 -16.96112 -16.88161
 -16.83503 -16.82094 -16.78005 -16.75216 -16.72772 -16.69788 -16.58314 -16.51303
 -16.47545 -16.38876 -16.26630 -16.21859 -16.12201 -16.08425 -15.99402 -15.95263
 -15.90593 -15.89691 -15.80840 -15.77144 -15.74835 -15.73723 -15.67360 -15.62102
 -15.59603 -15.54562 -15.53844 -15.51568 -15.48899 -15.47894 -15.46401 -15.44718
 -15.42007 -15.39356 -15.31955 -15.27439 -15.24530 -15.21616 -15.16175 -15.13692
 -15.09212 -15.04410 -14.99026 -14.95820 -14.92419 -14.91189 -14.88794 -14.84117
 -14.80388 -14.78739 -14.77166 -14.71057 -14.66856 -14.65456 -14.63468 -14.59240
 -14.54759 -14.52718 -14.48859 -14.40798 -14.39395 -14.35085 -14.34779 -14.31584
 -14.23395 -14.23028 -14.19725 -14.15703 -14.11073 -14.09335 -14.04635 -14.01251
 -13.93628 -13.92225 -13.91043 -13.87725 -13.80094 -13.77254 -13.70448 -13.69044
 -13.67488 -13.66228 -13.63055 -13.60810 -13.58883 -13.56181 -13.39620 -13.36580
 -13.32746 -13.14837 -13.05454 -13.00388 -12.94371 -12.91551 -12.86585 -12.76449
 -12.73100 -12.68532 -12.65518 -12.59182 -12.57104 -12.47685 -12.45818 -12.29602
 -12.25903 -12.24151 -12.19624 -12.14426 -12.13359 -12.05996 -12.00603 -11.98491
 -11.93118 -11.91948 -11.74414 -11.74243 -11.73072 -11.65331 -11.62890 -11.62048
 -11.58596 -11.49140 -11.46862 -11.44193 -11.42443 -11.39309 -11.36766 -11.36016
 -11.33514 -11.31060 -11.29451 -11.26548 -11.26382 -11.25797 -11.14177 -11.13411
 -11.11272 -11.07057 -11.06110 -11.05899 -11.04720 -11.01171 -10.98657 -10.90648
 -10.89085 -10.87566 -10.87454 -10.81673 -10.78338 -10.77236 -10.72545 -10.70864
 -10.66602 -10.64692 -10.63071 -10.62171 -10.59392 -10.57275 -10.56445 -10.53377
 -10.51099 -10.50382 -10.47205 -10.44815 -10.44329 -10.41431 -10.41124 -10.35256
 -10.30287 -10.27951 -10.21244 -10.20287 -10.19030 -10.18625 -10.14247 -10.12427
 -10.12256 -10.02376  -9.98926  -9.97909  -9.95132  -9.91671  -9.90982  -9.86435
  -9.75839  -9.70491  -9.60433  -9.52122  -9.51828  -9.29389  -9.11257  -8.97188
  -8.88861  -8.59913  -8.45941  -7.93179  -6.97352  -6.62665  -6.37042  -4.39619
  -4.31571  -4.08386  -2.73948  -2.41037  -2.19836  -2.14187  -2.02388  -1.91133
  -1.79913  -1.68170  -1.65229  -1.64284  -1.60693  -1.55595  -1.52681  -1.50644
  -1.46890  -1.45845  -1.41074  -1.30676  -1.28638  -1.25685  -1.22185  -1.16582
  -1.14980  -1.14283  -1.09781  -1.06252  -1.04175  -0.92082  -0.90726  -0.78147
  -0.73308  -0.71472  -0.68239  -0.61548  -0.47494  -0.46125  -0.36015  -0.34698
  -0.33721  -0.30500  -0.29804  -0.26367  -0.21594  -0.20596  -0.17233  -0.12628
  -0.11084  -0.04148  -0.01690  -0.01347  -0.01042   0.03510   0.04263   0.09105
   0.09489   0.12349   0.14062   0.21293   0.21582   0.24379   0.24856   0.27205
   0.28769   0.31499   0.32025   0.37191   0.41585   0.50299   0.54945   0.63557
   0.68104   0.75832   0.85170   0.86518   0.87986   0.90587   0.98843   1.00544
   1.00992   1.03834   1.08898   1.09967   1.10486   1.13861   1.15108   1.17023
   1.20382   1.21578   1.26763   1.28653   1.32363   1.34967   1.42843   1.44508
   1.46413   1.49409   1.50126   1.52753   1.53241   1.56286   1.57486   1.60578
   1.60971   1.63207   1.64052   1.67730   1.69372   1.72540   1.75009   1.76359
   1.78654   1.81205   1.83180   1.86721   1.88326   1.89975   1.90437   1.91044
   1.92705   1.95499   1.95989   1.98248   1.99752   2.00131   2.02010   2.03105
   2.05427   2.06785   2.07909   2.08992   2.10244   2.12443   2.13472   2.14362
   2.17912   2.18619   2.20946   2.21869   2.23450   2.24143   2.27344   2.29921
   2.30352   2.31481   2.31877   2.32973   2.35482   2.37267   2.37815   2.39839
   2.41885   2.43414   2.45612   2.46222   2.48304   2.49044   2.50071   2.50490
   2.51081   2.54075   2.54700   2.56233   2.57391   2.59382   2.60462   2.61275
   2.62128   2.62906   2.64043   2.65070   2.65679   2.67153   2.68595   2.69516
   2.71090   2.71169   2.72507   2.73512   2.74948   2.77575   2.78746   2.79570
   2.81533   2.83689   2.84553   2.85962   2.87857   2.88654   2.90801   2.90931
   2.92025   2.93783   2.94167   2.95248   2.96467   2.99198   3.00597   3.01137
   3.02772   3.05921   3.06354   3.09092   3.09891   3.12327   3.13083   3.17285
   3.19111   3.20473   3.21639   3.24693   3.26680   3.27453   3.27999   3.29479
   3.29914   3.31209   3.32524   3.33583   3.35678   3.37084   3.39433   3.41439
   3.43037   3.46502   3.48868   3.51668   3.54286   3.56561   3.59384   3.60062
   3.62733   3.64419   3.66591   3.68415   3.68791   3.72392   3.73565   3.75124
   3.77762   3.79846   3.82708   3.83665   3.84864   3.85264   3.86498   3.87142
   3.87938   3.91455   3.92349   3.94287   3.95790   3.95896   3.97819   3.98669
   3.99428   4.05006   4.06877   4.08871   4.10076   4.10391   4.11893   4.13092
   4.14350   4.16372   4.17372   4.20196   4.21776   4.23671   4.25172   4.25619
   4.26091   4.27784   4.29497   4.30179   4.31349   4.32956   4.33654   4.37835
   4.38405   4.39208   4.41664   4.43248   4.45284   4.45582   4.46896   4.48137
   4.49145   4.49413   4.50491   4.52110   4.54422   4.54585   4.57762   4.58757
   4.59468   4.61317   4.61678   4.63969   4.64669   4.66184   4.66398   4.68323
   4.70864   4.73290   4.75842   4.77866   4.81536   4.85804   4.85879   4.86771
   4.88310   4.88921   4.90710   4.92002   4.95586   4.97745   4.98803   5.01310
   5.01634   5.02185   5.04202   5.07876   5.08591   5.11405   5.12454   5.13416
   5.14627   5.18292   5.19354   5.21220   5.23908   5.25788   5.27591   5.27650
   5.29276   5.35277   5.39951   5.43448   5.43656   5.44929   5.45497   5.49668
   5.54455   5.57124   5.65777   5.70231   5.78272   5.82338   5.87180   5.88461
   5.88616   5.89024   5.99642   6.03526   6.06091   6.07770   6.10362   6.12494
   6.16461   6.16976   6.20259   6.23142   6.24338   6.29966   6.33897   6.37477
   6.41781   6.43521   6.47266   6.55630   6.61882   6.62411   6.70548   6.74363
   6.87791   7.12712


              NET ATOMIC CHARGES AND DIPOLE CONTRIBUTIONS

  ATOM NO.   TYPE          CHARGE      No. of ELECS.   s-Pop       p-Pop       
    1          C           0.136443        3.8636     1.17757     2.68598
    2          C          -0.210804        4.2108     1.34067     2.87013
    3          C           0.027170        3.9728     1.15306     2.81977
    4          C          -0.105477        4.1055     1.47906     2.62641
    5          C          -0.021524        4.0215     1.21033     2.81119
    6          C          -0.026240        4.0262     1.20798     2.81826
    7          C          -0.102700        4.1027     1.20418     2.89852
    8          C          -0.114995        4.1150     1.18379     2.93121
    9          C          -0.062287        4.0623     1.17769     2.88460
   10          C          -0.125454        4.1255     1.18424     2.94122
   11          C           0.001055        3.9989     1.18266     2.81629
   12          C          -0.030274        4.0303     1.20228     2.82800
   13          C           0.038634        3.9614     1.16953     2.79184
   14          C           0.020711        3.9793     1.21638     2.76290
   15          C          -0.086988        4.0870     1.16631     2.92068
   16          C          -0.015540        4.0155     1.19197     2.82357
   17          C          -0.071023        4.0710     1.16780     2.90323
   18          C          -0.184848        4.1848     1.21686     2.96798
   19          C          -0.200439        4.2004     1.22013     2.98031
   20          C           0.226101        3.7739     1.13853     2.63537
   21          C          -0.019099        4.0191     1.15974     2.85936
   22          C          -0.112182        4.1122     1.18689     2.92530
   23          C          -0.023631        4.0236     1.11614     2.90749
   24          C           0.080025        3.9200     1.17132     2.74866
   25          C          -0.073260        4.0733     1.16568     2.90758
   26          C          -0.081361        4.0814     1.17560     2.90577
   27          C          -0.108068        4.1081     1.18738     2.92069
   28          C          -0.140994        4.1410     1.31281     2.82819
   29          C          -0.051472        4.0515     1.19089     2.86058
   30          C           0.064185        3.9358     1.16832     2.76749
   31          C          -0.102251        4.1023     1.18292     2.91933
   32          C          -0.100891        4.1009     1.15425     2.94664
   33          C          -0.119279        4.1193     1.19038     2.92890
   34          C          -0.018601        4.0186     1.15880     2.85980
   35          C          -0.052679        4.0527     1.20383     2.84884
   36          C          -0.058584        4.0586     1.20958     2.84900
   37          C          -0.148786        4.1488     1.16548     2.98331
   38          C           0.032316        3.9677     1.12878     2.83891
   39          C          -0.073923        4.0739     1.16209     2.91183
   40          C          -0.058005        4.0580     1.17763     2.88038
   41          C          -0.146889        4.1469     1.18788     2.95901
   42          C          -0.048528        4.0485     1.20672     2.84181
   43          C           0.029078        3.9709     1.18926     2.78166
   44          C           0.061813        3.9382     1.11360     2.82459
   45          C          -0.180875        4.1809     1.21201     2.96886
   46          C          -0.156530        4.1565     1.20721     2.94932
   47          C          -0.043795        4.0438     1.19818     2.84562
   48          C          -0.099446        4.0994     1.18135     2.91810
   49          C          -0.040778        4.0408     1.18644     2.85434
   50          C          -0.045928        4.0459     1.21708     2.82884
   51          C           0.009227        3.9908     1.18112     2.80965
   52          C           0.025634        3.9744     1.18763     2.78673
   53          C          -0.148860        4.1489     1.22521     2.92365
   54          C          -0.070601        4.0706     1.20696     2.86365
   55          C           0.040867        3.9591     1.15111     2.80803
   56          C           0.075685        3.9243     1.18602     2.73830
   57          C          -0.082703        4.0827     1.22280     2.85990
   58          C           0.102238        3.8978     1.10954     2.78822
   59          C          -0.042375        4.0424     1.16215     2.88022
   60          C          -0.063097        4.0631     1.16665     2.89645
   61          C          -0.069205        4.0692     1.22129     2.84792
   62          C          -0.000820        4.0008     1.17571     2.82511
   63          C          -0.071851        4.0719     1.29944     2.77241
   64          C          -0.013153        4.0132     1.18153     2.83163
   65          C          -0.004652        4.0047     1.15536     2.84929
   66          C          -0.022853        4.0229     1.10948     2.91337
   67          C          -0.103045        4.1030     1.16275     2.94029
   68          C          -0.133115        4.1331     1.21882     2.91429
   69          C          -0.086519        4.0865     1.21095     2.87557
   70          C           0.010999        3.9890     1.16611     2.82289
   71          C           0.127941        3.8721     1.16339     2.70867
   72          C           0.044964        3.9550     1.16469     2.79034
   73          C          -0.045865        4.0459     1.16504     2.88083
   74          C          -0.169762        4.1698     1.19260     2.97716
   75          C          -0.121163        4.1212     1.22357     2.89759
   76          C          -0.103558        4.1036     1.21895     2.88461
   77          C           0.148430        3.8516     1.10430     2.74727
   78          C           0.108476        3.8915     1.19281     2.69872
   79          C           0.006495        3.9935     1.19665     2.79686
   80          C          -0.000675        4.0007     1.15952     2.84116
   81          C          -0.107749        4.1077     1.16210     2.94565
   82          C          -0.133369        4.1334     1.20551     2.92786
   83          C           0.181337        3.8187     1.15093     2.66773
   84          C          -0.127899        4.1279     1.19622     2.93168
   85          C          -0.107355        4.1074     1.23975     2.86760
   86          C          -0.106653        4.1067     1.22309     2.88357
   87          C           0.343174        3.6568     1.09009     2.56674
   88          C           0.120876        3.8791     1.09521     2.78391
   89          C          -0.109276        4.1093     1.23110     2.87818
   90          C           0.183929        3.8161     1.11394     2.70213
   91          C          -0.166756        4.1668     1.16583     3.00093
   92          C          -0.195557        4.1956     1.21654     2.97902
   93          C           0.145212        3.8548     1.14185     2.71294
   94          C          -0.148149        4.1481     1.19656     2.95159
   95          C          -0.061727        4.0617     1.21419     2.84754
   96          C          -0.088275        4.0883     1.22498     2.86330
   97          C           0.056752        3.9432     1.12455     2.81870
   98          C          -0.162711        4.1627     1.20695     2.95576
   99          C          -0.158404        4.1584     1.18628     2.97212
  100          C           0.070678        3.9293     1.14158     2.78774
  101          C           0.048049        3.9520     1.12621     2.82574
  102          C          -0.152691        4.1527     1.21927     2.93342
  103          C          -0.095968        4.0960     1.24615     2.84982
  104          C           0.058362        3.9416     1.13131     2.81033
  105          C          -0.151063        4.1511     1.20633     2.94474
  106          C          -0.016467        4.0165     1.15118     2.86529
  107          C          -0.029509        4.0295     1.21355     2.81596
  108          C          -0.132742        4.1327     1.19985     2.93289
  109          C          -0.038010        4.0380     1.20824     2.82977
  110          C          -0.024455        4.0245     1.19366     2.83080
  111          C           0.138862        3.8611     1.11059     2.75055
  112          C          -0.036304        4.0363     1.16048     2.87582
  113          C          -0.096423        4.0964     1.16579     2.93063
  114          C           0.022201        3.9778     1.15431     2.82349
  115          C          -0.138928        4.1389     1.18917     2.94976
  116          C          -0.013272        4.0133     1.20538     2.80789
  117          C          -0.042131        4.0421     1.20809     2.83405
  118          C           0.028918        3.9711     1.14909     2.82199
  119          C          -0.045585        4.0456     1.28384     2.76174
  120          C          -0.177443        4.1774     1.20827     2.96918
  121          C           0.167526        3.8325     1.13480     2.69767
  122          C          -0.098032        4.0980     1.17566     2.92238
  123          C          -0.040319        4.0403     1.21330     2.82702
  124          C          -0.047245        4.0472     1.21807     2.82917
  125          C           0.048039        3.9520     1.13364     2.81833
  126          C          -0.097308        4.0973     1.20085     2.89646
  127          C          -0.226619        4.2266     1.23330     2.99332
  128          C           0.305234        3.6948     1.14137     2.55340
  129          C          -0.238172        4.2382     1.22568     3.01249
  130          C          -0.030541        4.0305     1.18817     2.84237
  131          C          -0.047107        4.0471     1.18019     2.86691
  132          C           0.247145        3.7529     1.13940     2.61345
  133          C           0.052445        3.9476     1.16987     2.77768
  134          C          -0.091070        4.0911     1.16325     2.92782
  135          C          -0.048123        4.0481     1.17830     2.86983
  136          C          -0.090324        4.0903     1.21229     2.87804
  137          C          -0.194216        4.1942     1.24709     2.94712
  138          C          -0.053489        4.0535     1.21732     2.83617
  139          C           0.238517        3.7615     1.12656     2.63493
  140          C          -0.109212        4.1092     1.20012     2.90909
  141          C          -0.021838        4.0218     1.15706     2.86478
  142          C          -0.083934        4.0839     1.20938     2.87455
  143          C          -0.085601        4.0856     1.21243     2.87317
  144          C           0.064382        3.9356     1.15129     2.78433
  145          C           0.107548        3.8925     1.16313     2.72932
  146          C          -0.088893        4.0889     1.22037     2.86853
  147          C           0.019146        3.9809     1.09396     2.88690
  148          C           0.004508        3.9955     1.16214     2.83335
  149          C          -0.213101        4.2131     1.22673     2.98637
  150          C           0.291612        3.7084     1.10833     2.60006
  151          C          -0.237734        4.2377     1.23384     3.00390
  152          C           0.027322        3.9727     1.16845     2.80422
  153          C          -0.044198        4.0442     1.18846     2.85574
  154          C          -0.084943        4.0849     1.17125     2.91370
  155          C           0.012161        3.9878     1.16223     2.82561
  156          C          -0.117512        4.1175     1.17858     2.93893
  157          C          -0.117709        4.1177     1.35520     2.76251
  158          C          -0.057772        4.0578     1.16052     2.89725
  159          C           0.006162        3.9938     1.18515     2.80869
  160          C          -0.063269        4.0633     1.21958     2.84369
  161          C           0.043592        3.9564     1.13905     2.81736
  162          C          -0.074475        4.0745     1.15911     2.91536
  163          N           0.010909        4.9891     1.53622     3.45288
  164          N          -0.025080        5.0251     1.59850     3.42657
  165          N           0.065741        4.9343     1.58134     3.35292
  166          N          -0.060937        5.0609     1.60615     3.45479
  167          N          -0.042532        5.0425     1.60157     3.44096
  168          N          -0.108558        5.1086     1.61858     3.48998
  169          N          -0.098015        5.0980     1.61278     3.48524
  170          N           0.057281        4.9427     1.58983     3.35288
  171          N          -0.033866        5.0339     1.59055     3.44331
  172          N          -0.087413        5.0874     1.60201     3.48540
  173          N           0.064861        4.9351     1.59413     3.34101
  174          N          -0.055527        5.0555     1.74501     3.31052
  175          N          -0.069169        5.0692     1.60275     3.46642
  176          N          -0.067299        5.0673     1.61222     3.45507
  177          N           0.040478        4.9595     1.59833     3.36119
  178          N          -0.040503        5.0405     1.62855     3.41195
  179          N          -0.170202        5.1702     1.63618     3.53403
  180          N          -0.070608        5.0706     1.60430     3.46631
  181          N           0.000368        4.9996     1.62292     3.37671
  182          N          -0.059604        5.0596     1.59804     3.46156
  183          H           0.158052        0.8419     0.84195
  184          H           0.112313        0.8877     0.88769
  185          H           0.127051        0.8729     0.87295
  186          H           0.106114        0.8939     0.89389
  187          H           0.121521        0.8785     0.87848
  188          H           0.131612        0.8684     0.86839
  189          H           0.122424        0.8776     0.87758
  190          H           0.139805        0.8602     0.86020
  191          H           0.141366        0.8586     0.85863
  192          H           0.119138        0.8809     0.88086
  193          H           0.130656        0.8693     0.86934
  194          H           0.127722        0.8723     0.87228
  195          H           0.138713        0.8613     0.86129
  196          H           0.101553        0.8984     0.89845
  197          H           0.124643        0.8754     0.87536
  198          H           0.116671        0.8833     0.88333
  199          H           0.131326        0.8687     0.86867
  200          H           0.137141        0.8629     0.86286
  201          H           0.119201        0.8808     0.88080
  202          H           0.126500        0.8735     0.87350
  203          H           0.148408        0.8516     0.85159
  204          H           0.134390        0.8656     0.86561
  205          H           0.139522        0.8605     0.86048
  206          H           0.147460        0.8525     0.85254
  207          H           0.135537        0.8645     0.86446
  208          H           0.157510        0.8425     0.84249
  209          H           0.132662        0.8673     0.86734
  210          H           0.149888        0.8501     0.85011
  211          H           0.136531        0.8635     0.86347
  212          H           0.137110        0.8629     0.86289
  213          H           0.126004        0.8740     0.87400
  214          H           0.209016        0.7910     0.79098
  215          H           0.121684        0.8783     0.87832
  216          H           0.106544        0.8935     0.89346
  217          H           0.135507        0.8645     0.86449
  218          H           0.136672        0.8633     0.86333
  219          H           0.126489        0.8735     0.87351
  220          H           0.138773        0.8612     0.86123
  221          H           0.149968        0.8500     0.85003
  222          H           0.155692        0.8443     0.84431
  223          H           0.147872        0.8521     0.85213
  224          H           0.133327        0.8667     0.86667
  225          H           0.140966        0.8590     0.85903
  226          H           0.123574        0.8764     0.87643
  227          H           0.119010        0.8810     0.88099
  228          H           0.131946        0.8681     0.86805
  229          H           0.144701        0.8553     0.85530
  230          H           0.138171        0.8618     0.86183
  231          H           0.106567        0.8934     0.89343
  232          H           0.138404        0.8616     0.86160


          CARTESIAN COORDINATES 

    NO.       ATOM               X         Y         Z

     1         C                 -3.3119    2.0976    3.2541
     2         C                 -3.4176    3.0572    2.3464
     3         C                 -2.8093    4.2636    2.0215
     4         C                 -2.2201    2.6500    3.9976
     5         C                 -1.7554    4.6297    2.8802
     6         C                 -0.9258    5.8050    2.9021
     7         C                 -0.3982    6.7510    2.0678
     8         C                  2.9139    4.3746    4.1613
     9         C                  2.0222    5.3971    3.8578
    10         C                  0.8658    5.5609    4.6247
    11         C                  2.6224    3.5142    5.2275
    12         C                  0.7142    4.7624    5.7692
    13         C                 -0.2631    6.4264    4.1643
    14         C                  0.1215    7.5569    3.1909
    15         C                 -1.4623   11.7056    5.2988
    16         C                 -2.5290   11.0348    5.9798
    17         C                 -2.2503    9.6456    6.1804
    18         C                 -0.5493   10.7233    4.9922
    19         C                 -1.0482    9.4168    5.5391
    20         C                 -0.0657    9.5064    4.5775
    21         C                 -3.8052   11.6867    6.2229
    22         C                 -3.7730   13.1483    6.2960
    23         C                  0.4453    8.8585    3.4061
    24         C                  1.0495    9.6987    2.4290
    25         C                 -5.3072    7.6656    4.5097
    26         C                 -5.1792    9.0988    4.8138
    27         C                 -5.1723    9.9325    3.5929
    28         C                 -6.1299    7.5287    3.4637
    29         C                 -5.8915    9.5454    2.5027
    30         C                 -5.2760    9.6630    6.0459
    31         C                 -5.0013   11.0726    6.2963
    32         C                 -9.3305   10.0561    5.9861
    33         C                 -7.9605    9.8402    6.0608
    34         C                 -7.3680    9.1776    7.1640
    35         C                -10.1356    9.6345    7.0542
    36         C                 -8.2560    8.7521    8.1838
    37         C                 -5.9656    8.9525    7.1383
    38         C                 -5.1895    7.9758    7.8008
    39         C                 -3.3419    4.9541   12.9150
    40         C                 -2.9639    4.5038   11.6463
    41         C                 -3.6808    4.9305   10.5401
    42         C                 -4.3869    5.8793   13.0211
    43         C                 -4.7872    5.7799   10.7186
    44         C                 -5.5897    6.0526    9.5068
    45         C                 -5.4694    7.1272    8.7699
    46         C                 -5.9193    4.0592    7.7859
    47         C                 -7.1985    3.3875    7.8902
    48         C                 -7.5470    2.3974    7.0432
    49         C                 -5.0136    3.7281    6.8404
    50         C                 -6.5472    2.0875    6.0544
    51         C                 -7.5370    4.2880    9.0585
    52         C                 -6.3224    4.9258    8.9493
    53         C                -11.3472    2.5796    7.8932
    54         C                -10.2321    2.9394    8.3359
    55         C                -10.0000    3.9051    9.2946
    56         C                -12.5879    3.0611    8.2531
    57         C                -11.2548    4.4416    9.6994
    58         C                 -8.7254    4.3433    9.8673
    59         C                 -8.7324    4.7381   11.1312
    60         C                -10.1966    5.7133   17.4212
    61         C                -10.2780    6.7285   16.6461
    62         C                 -9.7315    6.7947   15.4085
    63         C                 -9.8920    4.5048   16.9518
    64         C                 -9.4773    5.4564   14.8467
    65         C                 -9.1389    5.2541   13.5801
    66         C                 -8.8914    5.0229   12.3598
    67         C                -11.5777    8.2838   11.9520
    68         C                  4.8172   21.4098    5.5627
    69         C                  5.5022   20.3687    5.6719
    70         C                  5.0550   19.0678    5.6817
    71         C                  3.4394   21.4851    5.4352
    72         C                  3.6390   19.0830    5.5572
    73         C                  2.9100   17.8630    5.5679
    74         C                  2.2499   16.8687    5.6162
    75         C                  6.5230   11.4785    7.7195
    76         C                  5.4563   11.9191    7.2626
    77         C                  4.4878   12.6731    7.9419
    78         C                  7.0076   11.6030    9.0162
    79         C                  4.8824   12.7393    9.3339
    80         C                  3.4656   13.2830    7.2640
    81         C                  2.7087   13.8166    6.4542
    82         C                 -0.3909   16.1056    7.4841
    83         C                 -1.5327   16.4364    6.7353
    84         C                 -1.1469   16.3787    5.3255
    85         C                  0.7364   15.8114    7.1152
    86         C                  0.0954   16.0470    4.8797
    87         C                  1.3286   15.7516    5.7733
    88         C                 -2.8591   16.6195    7.2037
    89         C                 -3.9102   16.3235    6.2603
    90         C                  1.9680   14.4087    5.4824
    91         C                  1.8484   13.7557    4.2485
    92         C                 -5.0770   18.1003   11.2977
    93         C                 -3.9814   18.0107   10.4537
    94         C                 -3.3016   19.2478   10.3842
    95         C                 -5.3651   19.1657   11.8991
    96         C                 -3.7271   20.3851   11.1116
    97         C                 -3.5662   16.8145    9.7254
    98         C                 -3.1872   16.8318    8.4739
    99         C                 -2.4226   14.3241   13.8399
   100         C                 -3.1806   14.5806   12.6808
   101         C                 -2.7693   15.3569   11.6550
   102         C                 -1.8089   14.0720   14.8319
   103         C                 -1.5101   16.0255   11.6750
   104         C                 -3.6003   15.5221   10.4510
   105         C                 -4.3240   14.5162   10.0117
   106         C                 -6.0865   10.3500   13.3766
   107         C                 -7.3043   10.7059   12.8507
   108         C                 -7.3471   11.4524   11.6380
   109         C                 -4.9449   10.8347   12.6735
   110         C                 -6.2225   11.9776   11.0427
   111         C                 -6.2679   12.9249    9.8661
   112         C                 -4.9081   13.4677    9.5148
   113         C                 -9.9724   16.1185    9.0782
   114         C                 -8.8108   15.8632    9.8320
   115         C                 -8.0176   16.9281   10.2537
   116         C                -10.2972   17.4472    8.7701
   117         C                 -8.4112   18.2258    9.9200
   118         C                 -8.4688   14.4645   10.0823
   119         C                 -7.2839   13.9232   10.0292
   120         C                -11.8523   15.0642    7.7353
   121         C                -10.8004   15.0152    8.6322
   122         C                -10.6231   13.6806    9.1113
   123         C                -12.5203   14.0477    7.4265
   124         C                -11.4594   12.6072    8.6935
   125         C                 -9.5935   13.4675   10.1154
   126         C                 -9.4692   12.4572   10.9553
   127         C                -10.5355   11.6518   16.2273
   128         C                 -9.7902   10.6935   16.8526
   129         C                 -9.5286   10.8158   15.4974
   130         C                -11.0711   12.5397   15.2981
   131         C                 -9.5258   11.2403   14.1791
   132         C                 -8.8594   10.6964   12.9672
   133         C                 -8.8113   11.6129   11.7005
   134         C                 -9.3369    9.3163   12.6389
   135         C                 -6.7544   18.5541    3.7424
   136         C                 -7.0031   18.0138    4.9876
   137         C                 -6.3063   17.2329    5.6557
   138         C                 -5.4789   18.0632    3.3055
   139         C                 -5.0414   16.6788    5.2996
   140         C                 -4.5433   15.3188    5.6911
   141         C                 -4.6325   13.9056    5.5894
   142         C                  4.4228   13.4727   -0.3407
   143         C                  3.7925   13.3561    0.7359
   144         C                  2.5247   12.8357    0.8754
   145         C                  4.0230   13.0992   -1.6103
   146         C                  1.9753   12.6464   -0.4333
   147         C                  1.9007   12.2845    2.0835
   148         C                  1.8207   13.0856    3.2428
   149         C                  3.4567    8.7450   -0.4197
   150         C                  2.2702    9.1481    0.1358
   151         C                  2.1112    8.5109   -1.0651
   152         C                  4.4083    8.1782   -1.2557
   153         C                  2.3551    7.8406   -2.2538
   154         C                  1.6846    9.7788    1.2479
   155         C                  1.5758   10.9797    2.0297
   156         C                -15.9241    9.1597   11.4720
   157         C                -14.5922    8.9128   11.6115
   158         C                -13.9328    7.7400   11.3593
   159         C                -16.6928    8.0760   11.0002
   160         C                -14.7751    6.7061   10.8702
   161         C                -12.5280    7.4625   11.5681
   162         C                -10.5351    8.9081   12.3044
   163         N                 -1.5163    3.7066    3.9161
   164         N                  1.5655    3.7532    6.0489
   165         N                 -6.6746    8.3315    2.6357
   166         N                 -9.5790    8.9922    8.1137
   167         N                 -5.0971    6.2794   11.9381
   168         N                 -5.3754    2.7009    5.9609
   169         N                -12.4602    4.0330    9.2012
   170         N                 -9.6940    4.2789   15.7058
   171         N                  2.8861   20.2380    5.4406
   172         N                  6.1018   12.2678    9.7784
   173         N                 -4.8327   20.3855   11.9280
   174         N                 -0.4831   16.5647   11.7007
   175         N                 -5.0099   11.6197   11.5915
   176         N                 -9.5258   18.4715    9.1934
   177         N                -12.4817   12.7649    7.7927
   178         N                -10.4566   12.2796   14.1009
   179         N                 -4.6982   17.2194    3.9843
   180         N                  2.6831   12.7653   -1.5881
   181         N                  3.7168    7.6566   -2.3430
   182         N                -16.0988    6.8812   10.7080
   183         H                 -3.8373    1.1666    3.4693
   184         H                  2.2075    6.0471    2.9941
   185         H                  3.8158    4.2231    3.5573
   186         H                 -0.9464    6.7191    4.9886
   187         H                 -0.1228    4.8857    6.4675
   188         H                 -1.4339   12.7616    5.0183
   189         H                 -2.9885   13.5947    6.9233
   190         H                 -2.9042    8.9215    6.6820
   191         H                 -4.7104    6.9012    5.0072
   192         H                 -5.8962   11.6617    6.5585
   193         H                 -4.6691   10.9053    3.6414
   194         H                 -7.3572   10.1709    5.2026
   195         H                -11.2226    9.7784    7.0853
   196         H                 -4.1708    7.8482    7.3721
   197         H                 -3.4249    4.5690    9.5365
   198         H                 -2.1696    3.7535   11.5290
   199         H                 -4.7210    6.2859   13.9869
   200         H                 -7.9011    8.2028    9.0666
   201         H                 -4.0286    4.1791    6.6910
   202         H                 -6.7311    1.2949    5.3131
   203         H                 -8.5075    1.8685    7.0729
   204         H                -13.5780    2.7735    7.8914
   205         H                -11.3289    5.2418   10.4572
   206         H                 -0.4092    6.9305    0.9990
   207         H                  5.6503   18.1573    5.7671
   208         H                  7.9532   11.2604    9.4502
   209         H                  0.2983   15.9930    3.8020
   210         H                 -1.9389   16.6041    4.5938
   211         H                 -3.1783   21.3425   11.0692
   212         H                 -2.4129   19.3307    9.7470
   213         H                 -4.1600   14.0811   12.6380
   214         H                 -1.2660   13.8319   15.7240
   215         H                 -3.9299   10.5934   13.0146
   216         H                 -6.6027   12.3220    8.9712
   217         H                 -4.3440   12.8604    8.7858
   218         H                -11.1833   17.7051    8.1739
   219         H                 -7.8308   19.1064   10.2249
   220         H                 -7.0900   16.7674   10.8237
   221         H                -11.3214   11.5888    9.0854
   222         H                 -9.3414    7.6899   14.9091
   223         H                -11.8312   13.3115   15.4161
   224         H                 -8.5598    8.5348   12.6766
   225         H                 -7.3849   19.2233    3.1569
   226         H                 -5.0818   18.3738    2.3278
   227         H                 -5.4045   13.4830    4.9345
   228         H                  0.9381   12.3174   -0.5693
   229         H                  1.6644    7.4936   -3.0217
   230         H                -16.3711   10.1340   11.7005
   231         H                -12.2102    6.4178   11.3784
   232         H                -14.3888    5.7126   10.6018


          ATOMIC ORBITAL ELECTRON POPULATIONS

   1.17757   0.88349   0.96686   0.83563   1.34067   0.99335   0.95997   0.91681
   1.15306   0.93563   0.92925   0.95488   1.47906   0.82187   0.99251   0.81202
   1.21033   0.95725   0.94192   0.91203   1.20798   0.93239   0.91875   0.96713
   1.20418   0.98183   0.94725   0.96944   1.18379   0.99687   0.96039   0.97395
   1.17769   0.94293   0.96712   0.97455   1.18424   0.95707   1.00170   0.98245
   1.18266   0.94601   0.92996   0.94031   1.20228   0.96848   0.91952   0.94000
   1.16953   0.94754   0.89947   0.94483   1.21638   0.87116   0.92139   0.97035
   1.16631   0.90246   0.96748   1.05074   1.19197   0.93167   0.92404   0.96786
   1.16780   0.90808   0.93904   1.05610   1.21686   0.98119   0.93196   1.05483
   1.22013   0.94753   1.05429   0.97850   1.13853   0.89872   0.86977   0.86688
   1.15974   0.92720   0.93067   1.00150   1.18689   0.99272   0.93500   0.99758
   1.11614   1.07563   0.90997   0.92189   1.17132   0.89597   0.94309   0.90959
   1.16568   0.91382   0.92040   1.07336   1.17560   1.04727   0.93225   0.92624
   1.18738   0.99227   0.99836   0.93007   1.31281   0.94117   0.94461   0.94241
   1.19089   0.97540   0.94042   0.94476   1.16832   0.90901   0.92180   0.93669
   1.18292   0.96884   0.94362   1.00687   1.15425   0.95639   1.04266   0.94759
   1.19038   0.94993   0.99293   0.98604   1.15880   0.92354   0.98483   0.95143
   1.20383   0.98728   0.95351   0.90805   1.20958   0.91843   0.96376   0.96682
   1.16548   0.92312   1.04254   1.01764   1.12878   0.96978   0.94521   0.92391
   1.16209   0.99606   0.99310   0.92268   1.17763   0.98340   0.96972   0.92726
   1.18788   0.97090   0.99724   0.99087   1.20672   0.91270   0.94414   0.98497
   1.18926   0.92207   0.93241   0.92718   1.11360   0.99488   0.88506   0.94464
   1.21201   0.97680   0.98606   1.00600   1.20721   0.97661   0.99179   0.98092
   1.19818   0.94622   0.95063   0.94876   1.18135   0.99722   0.97245   0.94842
   1.18644   0.96921   0.95864   0.92649   1.21708   0.91589   0.96276   0.95019
   1.18112   0.91764   0.95823   0.93378   1.18763   0.93191   0.92770   0.92713
   1.22521   0.93595   0.98920   0.99851   1.20696   1.04068   0.91097   0.91199
   1.15111   0.92313   0.94272   0.94217   1.18602   0.92104   0.90310   0.91416
   1.22280   0.89151   0.98562   0.98278   1.10954   0.90435   0.99099   0.89288
   1.16215   0.97114   0.98730   0.92178   1.16665   1.04615   0.86469   0.98561
   1.22129   0.98023   1.00126   0.86643   1.17571   0.91855   0.93957   0.96700
   1.29944   0.90145   0.96879   0.90216   1.18153   1.01941   0.89863   0.91358
   1.15536   0.95504   0.97897   0.91528   1.10948   1.00701   1.00521   0.90115
   1.16275   0.96666   0.96736   1.00627   1.21882   0.86955   1.05017   0.99458
   1.21095   0.99698   0.91309   0.96549   1.16611   0.90067   0.92646   0.99576
   1.16339   0.83892   0.91766   0.95208   1.16469   0.89917   0.88899   1.00218
   1.16504   0.97068   0.92597   0.98418   1.19260   0.98500   0.97321   1.01895
   1.22357   1.02655   0.99092   0.88012   1.21895   0.95543   0.93095   0.99823
   1.10430   0.90101   0.96614   0.88012   1.19281   0.95891   0.90542   0.83439
   1.19665   0.92246   0.97976   0.89464   1.15952   0.92270   0.95979   0.95867
   1.16210   0.99044   1.00011   0.95509   1.20551   0.95709   0.99914   0.97163
   1.15093   0.87368   0.91086   0.88319   1.19622   0.97981   1.00096   0.95091
   1.23975   1.02753   0.95292   0.88716   1.22309   0.92641   0.95676   1.00039
   1.09009   0.87828   0.86926   0.81919   1.09521   0.88829   1.00790   0.88772
   1.23110   0.92630   1.01718   0.93470   1.11394   0.93252   0.90945   0.86017
   1.16583   1.04576   1.00499   0.95018   1.21654   0.93224   1.10675   0.94003
   1.14185   0.88319   0.91581   0.91394   1.19656   1.01104   0.93082   1.00973
   1.21419   0.92591   0.93905   0.98259   1.22498   0.94733   0.97627   0.93969
   1.12455   1.00455   0.91048   0.90368   1.20695   0.96902   1.04595   0.94079
   1.18628   0.99071   1.01282   0.96859   1.14158   0.96723   0.93727   0.88324
   1.12621   0.88216   0.99271   0.95087   1.21927   0.98853   0.97901   0.96588
   1.24615   0.94655   0.95329   0.94999   1.13131   0.95149   0.91428   0.94456
   1.20633   0.98161   0.97220   0.99093   1.15118   0.92527   0.98334   0.95668
   1.21355   0.95035   0.93454   0.93106   1.19985   0.94587   1.00461   0.98241
   1.20824   0.96563   0.93678   0.92736   1.19366   0.91423   0.95271   0.96386
   1.11059   0.90527   0.88316   0.96211   1.16048   0.92909   0.94743   0.99930
   1.16579   0.96262   0.95283   1.01518   1.15431   0.95119   0.90139   0.97091
   1.18917   0.99912   0.93701   1.01363   1.20538   0.97334   0.89227   0.94227
   1.20809   0.94614   0.95272   0.93518   1.14909   0.88421   0.93829   0.99949
   1.28384   0.90401   0.83600   1.02174   1.20827   0.91575   1.11208   0.94134
   1.13480   0.89470   0.90068   0.90230   1.17566   0.98463   0.94232   0.99543
   1.21330   0.95910   0.92005   0.94786   1.21807   0.91348   0.97721   0.93848
   1.13364   0.93421   0.94792   0.93619   1.20085   0.98466   0.95755   0.95424
   1.23330   0.97395   0.96806   1.05131   1.14137   0.84618   0.85179   0.85543
   1.22568   1.03291   1.04306   0.93653   1.18817   1.00213   0.97525   0.86499
   1.18019   1.01742   0.97586   0.87363   1.13940   0.84692   0.90000   0.86653
   1.16987   0.86624   0.97886   0.93258   1.16325   0.94067   0.95034   1.03681
   1.17830   0.94939   1.01460   0.90584   1.21229   0.99726   0.98283   0.89795
   1.24709   0.90274   1.01459   1.02980   1.21732   0.92024   0.93887   0.97706
   1.12656   0.82868   0.92776   0.87850   1.20012   1.00332   0.91569   0.99008
   1.15706   0.98193   0.89599   0.98686   1.20938   0.99107   0.97611   0.90737
   1.21243   0.88919   0.93862   1.04535   1.15129   0.89481   0.97521   0.91431
   1.16313   0.89362   0.95436   0.88135   1.22037   0.99372   0.98325   0.89156
   1.09396   1.09423   0.88584   0.90683   1.16214   0.95316   0.94472   0.93546
   1.22673   0.93392   1.01165   1.04080   1.10833   0.86672   0.87621   0.85712
   1.23384   1.05198   0.99722   0.95470   1.16845   0.91207   0.98766   0.90450
   1.18846   0.93505   1.00206   0.91863   1.17125   0.97995   0.99411   0.93963
   1.16223   0.96833   0.89158   0.96570   1.17858   0.93981   0.97871   1.02041
   1.35520   0.93490   0.94916   0.87844   1.16052   0.94700   0.92334   1.02691
   1.18515   0.90343   0.92707   0.97819   1.21958   0.92095   0.97092   0.95182
   1.13905   0.89437   0.95467   0.96832   1.15911   0.93781   1.00989   0.96767
   1.53622   1.26476   1.01642   1.17169   1.59850   0.99459   1.15242   1.27957
   1.58134   1.29556   0.89295   1.16441   1.60615   1.12570   1.08564   1.24345
   1.60157   1.26885   1.21253   0.95958   1.61858   1.18329   1.05954   1.24714
   1.61278   1.27336   1.11755   1.09432   1.58983   1.13258   1.21126   1.00905
   1.59055   1.40905   0.93974   1.09453   1.60201   0.99773   1.07995   1.40772
   1.59413   1.01108   1.19112   1.13882   1.74501   1.16152   1.08892   1.06008
   1.60275   1.27514   1.10573   1.08556   1.61222   1.02477   1.36689   1.06341
   1.59833   1.14840   1.15026   1.06254   1.62855   1.01275   1.10958   1.28963
   1.63618   1.34279   1.13026   1.06098   1.60430   1.04417   1.12308   1.29906
   1.62292   1.03637   1.09939   1.24096   1.59804   1.10814   1.22291   1.13051
   0.84195   0.88769   0.87295   0.89389   0.87848   0.86839   0.87758   0.86020
   0.85863   0.88086   0.86934   0.87228   0.86129   0.89845   0.87536   0.88333
   0.86867   0.86286   0.88080   0.87350   0.85159   0.86561   0.86048   0.85254
   0.86446   0.84249   0.86734   0.85011   0.86347   0.86289   0.87400   0.79098
   0.87832   0.89346   0.86449   0.86333   0.87351   0.86123   0.85003   0.84431
   0.85213   0.86667   0.85903   0.87643   0.88099   0.86805   0.85530   0.86183
   0.89343   0.86160

          BONDING CONTRIBUTION OF EACH M.O.

  1.7152  1.6947  1.7050  1.7063  1.7013  1.7196  1.7057  1.7148  1.7167  1.7226
  1.6990  1.7023  1.7046  1.7032  1.7082  1.7042  1.7091  1.7080  1.7000  1.7097
  1.7026  1.7151  1.7256  1.7487  1.7328  1.7330  1.7311  1.7290  1.7288  1.7483
  1.7540  1.7563  1.7611  1.7488  1.7635  1.7491  1.7596  1.7626  1.7649  1.7522
  1.7504  1.7446  1.7476  1.7402  1.7586  1.7612  1.7265  1.7442  1.7601  1.7510
  1.7573  1.7370  1.7610  1.7405  1.7140  1.7453  1.7505  1.7146  1.7318  1.7712
  1.7497  1.7403  1.7555  1.7721  1.7512  1.7339  1.6801  1.7297  1.6811  1.7240
  1.7041  1.7132  1.7312  1.6961  1.7287  1.7506  1.6773  1.7610  1.7687  1.7494
  1.7548  1.7821  1.8143  1.7529  1.7581  1.8109  1.8298  1.8261  1.7811  1.8441
  1.8687  1.8068  1.8392  1.8997  1.8900  1.8877  1.8878  1.8903  1.9098  1.8815
  1.9222  1.9040  1.9065  1.9500  1.8775  1.9663  1.9347  1.8888  1.8988  1.8799
  1.9228  1.9413  1.8968  1.8760  1.9572  1.9069  1.9224  1.9557  1.9410  1.9397
  1.9465  1.9275  1.9461  1.9498  1.9315  1.9385  1.9062  1.9416  1.8410  1.9211
  1.8968  1.9229  1.9141  1.9150  1.9061  1.9097  1.9419  1.8826  1.9234  1.8497
  1.9650  1.8992  1.9559  1.9855  2.0000  2.0353  2.0400  1.9512  2.0080  1.9670
  2.0353  2.0302  2.0159  2.0158  2.0334  2.0360  2.0831  2.0224  2.0521  2.0298
  2.0380  2.0858  2.0730  2.0539  2.1212  2.0384  2.0556  2.0627  2.0923  2.0531
  2.0867  2.0736  2.0532  2.1394  2.0902  2.0564  2.0442  2.0719  2.0842  2.0487
  2.0325  2.0565  2.0867  2.0895  2.0814  2.0628  2.1207  2.0542  2.0629  2.0925
  2.0503  2.0545  2.0483  2.0272  2.0395  2.0344  2.0336  2.0520  2.0751  2.0642
  2.0461  2.0328  2.0456  2.0454  2.0584  2.0995  2.0853  2.1054  2.0786  2.0728
  2.0673  2.0866  2.0554  2.0388  2.0626  2.0821  2.0711  2.0501  2.0672  2.0346
  2.0363  1.9923  2.0604  2.0730  2.0494  2.0546  2.0588  2.0326  2.0625  2.0568
  2.0884  2.0759  2.0608  2.0484  2.0305  2.0306  2.0321  2.0634  2.0406  2.0528
  2.0563  2.0532  2.0367  2.0073  2.0154  2.0158  2.0752  2.0057  1.9981  2.0091
  2.0656  2.0090  1.9997  2.0420  2.0259  2.0254  1.9926  1.9510  2.0596  2.0050
  2.0261  2.0247  2.0173  2.0361  1.9987  2.0409  1.9763  1.9815  2.0054  1.9936
  2.0351  2.0228  2.0067  2.0215  2.0330  2.0555  2.0254  1.9810  1.9777  1.9281
  2.0713  2.0081  2.0244  2.0834  2.0573  2.0335  2.0703  1.9999  2.0655  1.9871
  2.0029  1.9925  1.9878  1.9632  1.9839  0.3674  1.9183  2.0052  2.0450  1.3351
  1.3217  1.6666  2.0243  1.9169  1.2237  1.9994  1.9714  1.9453  1.9454  1.9336
  1.9984  1.9580  1.9799  1.4506  1.7660  1.9355  1.9494  1.9051  1.9787  1.8078
  1.9949  1.9173  1.9228  1.9349  1.8836  1.9230  1.8489  1.8705  1.9212  1.8887
  1.9324  1.6937  1.6693  1.7357  1.7444  1.7261  1.8510  1.9103  1.7169  1.6296
  1.5812  1.8811  1.8404  1.3085  1.5768  1.6114  1.4666  1.0340  1.7187  1.5640
  1.7493  1.8276  1.8552  1.4976  1.3952  1.0458  1.0596  1.1792  1.1306  1.0009
  1.1701  1.7363  1.8421  1.8649  1.8260  1.8926  1.9225  1.2232  1.5027  1.0972
  1.7761  1.5699  1.8407  1.3652  1.7798  1.4854  1.3620  1.7496  1.9005  1.9335
  1.9497  1.9768  1.9717  1.9773  1.9839  1.9475  1.9203  1.9487  1.9829  1.9835
  1.9059  1.4396  1.7832  1.9870  1.9898  1.7243  1.9518  2.0029  1.8431 -2.0882
 -1.8563 -1.9877 -1.9249 -2.1168 -2.0555 -2.0571 -2.1286 -2.0118 -2.1157 -2.0325
 -2.0980 -1.9581 -2.1414 -2.0142 -2.0988 -2.1183 -2.0073 -2.0065 -2.0967 -1.9884
 -1.9343 -1.9810 -1.9851 -2.1116 -1.9954 -2.1308 -2.0190 -1.9973 -1.9967 -1.9866
 -1.9985 -1.9975 -1.9954 -2.0276 -1.9920 -2.0211 -2.0149 -2.0118 -2.0172 -1.9920
 -1.9822 -2.0101 -2.0117 -2.0037 -1.9741 -2.0163 -2.0138 -2.0155 -2.0311 -2.0114
 -2.0197 -2.0148 -1.9951 -2.0313 -2.0320 -2.0201 -2.0057 -2.0095 -1.9822 -2.0424
 -2.0543 -1.9939 -2.0072 -2.0028 -2.0059 -2.0330 -2.0402 -2.0598 -2.1740 -2.0000
 -2.0272 -2.1254 -2.0452 -2.0353 -2.0367 -2.0370 -2.0164 -2.1238 -2.0878 -2.0729
 -2.0443 -2.0287 -2.0799 -2.1010 -2.0769 -2.1224 -2.0326 -2.0445 -2.0433 -2.0443
 -2.0363 -2.0547 -2.1621 -2.0653 -2.1406 -2.1206 -2.0040 -2.0500 -2.0527 -2.0884
 -2.1135 -2.0744 -2.0596 -2.1427 -2.0503 -2.0869 -2.1358 -2.0764 -2.0921 -2.0914
 -2.1001 -2.0935 -2.0124 -2.0445 -2.0969 -2.0391 -2.0866 -2.1635 -2.1220 -2.0731
 -2.0775 -2.0401 -2.1041 -2.0584 -2.0674 -2.0349 -2.0526 -2.0450 -2.0997 -2.0587
 -2.0240 -2.0405 -2.0953 -2.0075 -2.0486 -2.0547 -2.0416 -2.0711 -2.0343 -2.0584
 -2.0774 -2.0482 -2.0577 -2.0563 -2.0307 -2.0441 -2.0647 -2.0498 -2.0557 -2.0411
 -2.0513 -2.0236 -2.0392 -2.0080 -2.0289 -2.0874 -2.0667 -2.0648 -2.0573 -2.0812
 -2.0415 -2.0409 -2.0502 -2.0934 -2.0481 -2.0478 -2.0650 -2.0821 -2.0211 -2.0229
 -2.0251 -2.0433 -2.0378 -2.0523 -2.0383 -2.0024 -2.0521 -2.0378 -2.0218 -2.0112
 -2.0290 -1.9620 -1.9963 -2.0416 -2.0279 -2.0136 -2.0107 -1.9835 -1.9937 -1.9949
 -2.0380 -1.9909 -1.9618 -1.9704 -1.9518 -2.0262 -1.9967 -1.9829 -2.0137 -2.0079
 -1.9735 -1.9768 -1.9877 -1.9906 -1.9616 -1.9758 -1.9918 -1.9630 -1.9602 -1.9655
 -1.9615 -2.0292 -1.9630 -1.9530 -1.9762 -1.9881 -2.0065 -1.9707 -1.9694 -1.9966
 -1.9385 -1.9436 -1.9372 -1.9132 -1.9042 -1.9367 -1.9722 -1.9247 -1.9454 -1.9216
 -1.9167 -1.9212 -1.9443 -1.9139 -1.9239 -1.9399 -1.9004 -1.9319 -1.9192 -1.9372
 -1.8960 -1.9048 -1.9415 -1.8983 -1.8913 -1.9048 -1.9096 -1.9045 -1.8922 -1.9026
 -1.9153 -1.9155 -1.9385 -1.9039 -1.9112 -1.9061 -1.8750 -1.8993 -1.9012 -1.8914
 -1.8951 -1.8937 -1.8968 -1.8961 -1.8983 -1.8932 -1.9016 -1.9136 -1.8981 -1.8968
 -1.8822 -1.8899 -1.8896 -1.9124 -1.9150 -1.8797 -1.9139 -1.8936 -1.9116 -1.8815
 -1.9021 -1.9020 -1.9273 -1.8966 -1.8935 -1.8916 -1.8912 -1.8696 -1.9038 -1.9047
 -1.9122 -1.8924 -1.9062 -1.8996 -1.8829 -1.8833 -1.8789 -1.8912 -1.9121 -1.8937
 -1.8902 -1.8944 -1.8834 -1.8799 -1.8737 -1.8792 -1.8865 -1.8931 -1.8919 -1.8751
 -1.8868 -1.8778 -1.8728 -1.8642 -1.8705 -1.8315 -1.8748 -1.8808 -1.8952 -1.9029
 -1.8668 -1.8762 -1.8625 -1.8772 -1.8543 -1.8609 -1.8751 -1.8321 -1.8730 -1.8367
 -1.8416 -1.9047 -1.8977 -1.8823 -1.8539 -1.8565 -1.8685 -1.8934 -1.8773 -1.8715
 -1.8466 -1.8530 -1.8297 -1.8427 -1.8573 -1.8754 -1.8144 -1.8292 -1.8924 -1.8143
 -1.8955 -1.8265 -1.8224 -1.8561 -1.8016 -1.8590 -1.8209 -1.8434 -1.8172 -1.8296
 -1.8305 -1.7970 -1.8190 -1.8430 -1.8472 -1.8204 -1.8334 -1.8743 -1.8774 -1.8704
 -1.8612 -1.8158 -1.8774 -1.8154 -1.7975 -1.8740 -1.8217 -1.8502


                    BOND ORDERS AND VALENCIES


                  C  1       C  2       C  3       C  4       C  5       C  6
 ------------------------------------------------------------------------------
     C    1   3.887689
     C    2   1.709509   3.779660
     C    3   0.021160   1.291815   3.955737
     C    4   1.045172   0.510500   0.095711   3.580056
     C    5   0.119846   0.056089   1.446991   0.037337   3.923679
     C    6   0.000516   0.004971   0.009381   0.010000   1.042640   3.943419
     C    7   0.013474   0.001072   0.038680   0.001406   0.009112   1.765215
     C    8   0.000003   0.000012   0.000007   0.000021   0.000011   0.000088
     C    9   0.000071   0.000045   0.000229   0.000068   0.000131   0.008512
     C   10   0.000011   0.000047   0.000044   0.000093   0.000286   0.003531
     C   11   0.000037   0.000029   0.000106   0.000048   0.000068   0.003779
     C   12   0.000051   0.000034   0.000148   0.000137   0.000131   0.007819
     C   13   0.000995   0.000717   0.006321   0.000800   0.009531   0.948801
     C   14   0.000374   0.000129   0.001046   0.000277   0.008741   0.020561
     C   15   0.000005   0.000000   0.000012   0.000000   0.000005   0.000092
     C   16   0.000193   0.000008   0.000415   0.000009   0.000017   0.003255
     C   17   0.000006   0.000000   0.000013   0.000000   0.000005   0.000106
     C   18   0.000222   0.000009   0.000493   0.000012   0.000044   0.004296
     C   19   0.000242   0.000010   0.000538   0.000012   0.000029   0.004683
     C   20   0.000024   0.000004   0.000050   0.000010   0.000117   0.000695
     C   21   0.000000   0.000000   0.000001   0.000000   0.000001   0.000006
     C   22   0.000002   0.000000   0.000003   0.000000   0.000000   0.000024
     C   23   0.002463   0.000116   0.005877   0.000154   0.001791   0.066155
     C   24   0.000063   0.000005   0.000140   0.000013   0.000110   0.001315
     C   25   0.000000   0.000001   0.000007   0.000000   0.000006   0.000004
     C   26   0.000003   0.000000   0.000006   0.000000   0.000000   0.000038
     C   27   0.000000   0.000000   0.000001   0.000000   0.000000   0.000000
     C   28   0.000001   0.000001   0.000003   0.000000   0.000001   0.000012
     C   29   0.000000   0.000000   0.000001   0.000000   0.000000   0.000006
     C   30   0.000000   0.000000   0.000001   0.000000   0.000000   0.000001
     C   31   0.000039   0.000002   0.000082   0.000002   0.000003   0.000591
     C   32   0.000000   0.000000   0.000000   0.000000   0.000000   0.000000
     C   33   0.000000   0.000000   0.000000   0.000000   0.000000   0.000001
     C   34   0.000000   0.000000   0.000001   0.000000   0.000000   0.000001
     C   35   0.000000   0.000000   0.000000   0.000000   0.000000   0.000001
     C   36   0.000000   0.000000   0.000000   0.000000   0.000000   0.000001
     C   37   0.000002   0.000002   0.000003   0.000000   0.000001   0.000018
     C   38   0.000001   0.000004   0.000011   0.000002   0.000002   0.000001
     C   39   0.003092   0.008351   0.982649   0.010366   0.007813   0.001102
     C   40   0.000699   0.007185   0.006239   0.001567   0.009374   0.000095
     C   41   0.000054   0.000259   0.004459   0.000253   0.000546   0.000013
     C   42   0.000756   0.007641   0.006554   0.001507   0.008980   0.000105


                  C  1       C  2       C  3       C  4       C  5       C  6
 ------------------------------------------------------------------------------
     C   43   0.000311   0.002306   0.000162   0.000117   0.001583   0.000036
     C   44   0.000003   0.000011   0.000143   0.000010   0.000007   0.000001
     C   45   0.000007   0.000048   0.000007   0.000003   0.000034   0.000003
     C   46   0.000002   0.000002   0.000002   0.000001   0.000001   0.000000
     C   47   0.000002   0.000002   0.000000   0.000000   0.000001   0.000000
     C   48   0.000000   0.000001   0.000000   0.000000   0.000001   0.000000
     C   49   0.000037   0.000022   0.000004   0.000029   0.000004   0.000000
     C   50   0.000088   0.000007   0.000001   0.000003   0.000002   0.000000
     C   51   0.000001   0.000006   0.000003   0.000001   0.000005   0.000000
     C   52   0.000005   0.000036   0.000001   0.000002   0.000025   0.000001
     C   53   0.000000   0.000000   0.000000   0.000000   0.000000   0.000000
     C   54   0.000000   0.000000   0.000000   0.000000   0.000000   0.000000
     C   55   0.000000   0.000000   0.000000   0.000000   0.000000   0.000000
     C   56   0.000000   0.000000   0.000000   0.000000   0.000000   0.000000
     C   57   0.000000   0.000000   0.000000   0.000000   0.000000   0.000000
     C   58   0.000000   0.000000   0.000000   0.000000   0.000000   0.000000
     C   59   0.000000   0.000001   0.000000   0.000000   0.000001   0.000000
     C   60   0.000000   0.000000   0.000000   0.000000   0.000000   0.000000
     C   61   0.000000   0.000000   0.000000   0.000000   0.000000   0.000000
     C   62   0.000000   0.000000   0.000000   0.000000   0.000000   0.000000
     C   63   0.000000   0.000000   0.000000   0.000000   0.000000   0.000000
     C   64   0.000000   0.000000   0.000000   0.000000   0.000000   0.000000
     C   65   0.000000   0.000000   0.000000   0.000000   0.000000   0.000000
     C   66   0.000000   0.000000   0.000000   0.000000   0.000000   0.000000
     C   67   0.000000   0.000000   0.000000   0.000000   0.000000   0.000000
     C   68   0.000001   0.000001   0.000003   0.000001   0.000002   0.000104
     C   69   0.000000   0.000000   0.000000   0.000000   0.000000   0.000008
     C   70   0.000001   0.000001   0.000002   0.000001   0.000001   0.000054
     C   71   0.000000   0.000000   0.000000   0.000000   0.000000   0.000011
     C   72   0.000000   0.000000   0.000000   0.000000   0.000000   0.000004
     C   73   0.000000   0.000000   0.000000   0.000000   0.000000   0.000002
     C   74   0.000000   0.000000   0.000000   0.000000   0.000000   0.000001
     C   75   0.000000   0.000000   0.000000   0.000000   0.000000   0.000000
     C   76   0.000000   0.000000   0.000000   0.000000   0.000000   0.000001
     C   77   0.000000   0.000000   0.000000   0.000000   0.000000   0.000003
     C   78   0.000000   0.000000   0.000000   0.000000   0.000000   0.000001
     C   79   0.000000   0.000000   0.000000   0.000000   0.000000   0.000002
     C   80   0.000001   0.000000   0.000001   0.000000   0.000001   0.000011
     C   81   0.000001   0.000000   0.000002   0.000000   0.000000   0.000015
     C   82   0.000000   0.000000   0.000000   0.000000   0.000000   0.000000
     C   83   0.000008   0.000000   0.000000   0.000001   0.000000   0.000002
     C   84   0.000006   0.000000   0.000000   0.000000   0.000000   0.000000
     C   85   0.000002   0.000000   0.000000   0.000000   0.000000   0.000001
     C   86   0.000002   0.000000   0.000000   0.000000   0.000000   0.000001
     C   87   0.000000   0.000000   0.000001   0.000000   0.000000   0.000005
     C   88   0.000001   0.000000   0.000000   0.000000   0.000000   0.000000
     C   89   0.000002   0.000000   0.000000   0.000000   0.000000   0.000000


                  C  1       C  2       C  3       C  4       C  5       C  6
 ------------------------------------------------------------------------------
     C   90   0.000001   0.000000   0.000002   0.000000   0.000001   0.000015
     C   91   0.000015   0.000001   0.000030   0.000001   0.000002   0.000225
     C   92   0.000003   0.000001   0.000001   0.000004   0.000001   0.000000
     C   93   0.000005   0.000001   0.000001   0.000005   0.000001   0.000000
     C   94   0.000002   0.000003   0.000001   0.000002   0.000001   0.000000
     C   95   0.000014   0.000003   0.000001   0.000006   0.000001   0.000000
     C   96   0.000062   0.000019   0.000043   0.000054   0.000020   0.000000
     C   97   0.000000   0.000000   0.000000   0.000000   0.000000   0.000000
     C   98   0.000002   0.000000   0.000000   0.000001   0.000000   0.000001
     C   99   0.000000   0.000000   0.000000   0.000000   0.000000   0.000000
     C  100   0.000000   0.000000   0.000000   0.000000   0.000000   0.000000
     C  101   0.000000   0.000000   0.000000   0.000000   0.000000   0.000000
     C  102   0.000000   0.000000   0.000000   0.000000   0.000000   0.000000
     C  103   0.000000   0.000000   0.000000   0.000000   0.000000   0.000000
     C  104   0.000000   0.000000   0.000000   0.000000   0.000000   0.000000
     C  105   0.000000   0.000000   0.000000   0.000000   0.000000   0.000000
     C  106   0.000000   0.000000   0.000000   0.000000   0.000000   0.000000
     C  107   0.000000   0.000000   0.000000   0.000000   0.000000   0.000000
     C  108   0.000000   0.000000   0.000000   0.000000   0.000000   0.000000
     C  109   0.000000   0.000000   0.000000   0.000000   0.000000   0.000000
     C  110   0.000000   0.000000   0.000000   0.000000   0.000000   0.000000
     C  111   0.000000   0.000000   0.000000   0.000000   0.000000   0.000000
     C  112   0.000000   0.000000   0.000001   0.000000   0.000000   0.000001
     C  113   0.000000   0.000000   0.000000   0.000000   0.000000   0.000000
     C  114   0.000000   0.000000   0.000001   0.000000   0.000000   0.000000
     C  115   0.000000   0.000000   0.000000   0.000000   0.000000   0.000000
     C  116   0.000000   0.000000   0.000000   0.000000   0.000000   0.000000
     C  117   0.000000   0.000000   0.000000   0.000000   0.000000   0.000000
     C  118   0.000000   0.000000   0.000000   0.000000   0.000000   0.000000
     C  119   0.000002   0.000003   0.000011   0.000002   0.000001   0.000008
     C  120   0.000000   0.000000   0.000000   0.000000   0.000000   0.000000
     C  121   0.000000   0.000000   0.000000   0.000000   0.000000   0.000000
     C  122   0.000000   0.000000   0.000000   0.000000   0.000000   0.000000
     C  123   0.000000   0.000000   0.000000   0.000000   0.000000   0.000000
     C  124   0.000000   0.000000   0.000000   0.000000   0.000000   0.000000
     C  125   0.000000   0.000000   0.000001   0.000000   0.000000   0.000001
     C  126   0.000000   0.000000   0.000000   0.000000   0.000000   0.000000
     C  127   0.000000   0.000000   0.000000   0.000000   0.000000   0.000000
     C  128   0.000000   0.000000   0.000000   0.000000   0.000000   0.000000
     C  129   0.000000   0.000000   0.000000   0.000000   0.000000   0.000000
     C  130   0.000000   0.000000   0.000000   0.000000   0.000000   0.000000
     C  131   0.000000   0.000000   0.000000   0.000000   0.000000   0.000000
     C  132   0.000000   0.000000   0.000000   0.000000   0.000000   0.000000
     C  133   0.000000   0.000000   0.000000   0.000000   0.000000   0.000000
     C  134   0.000000   0.000000   0.000000   0.000000   0.000000   0.000000
     C  135   0.000311   0.000009   0.000003   0.000012   0.000001   0.000000
     C  136   0.000020   0.000001   0.000000   0.000001   0.000000   0.000000


                  C  1       C  2       C  3       C  4       C  5       C  6
 ------------------------------------------------------------------------------
     C  137   0.000047   0.000002   0.000001   0.000004   0.000000   0.000000
     C  138   0.001284   0.000021   0.000006   0.000034   0.000002   0.000000
     C  139   0.000011   0.000000   0.000000   0.000000   0.000000   0.000000
     C  140   0.000003   0.000000   0.000000   0.000000   0.000000   0.000000
     C  141   0.000000   0.000000   0.000000   0.000000   0.000000   0.000003
     C  142   0.000000   0.000000   0.000001   0.000000   0.000000   0.000007
     C  143   0.000003   0.000000   0.000006   0.000000   0.000000   0.000047
     C  144   0.000000   0.000000   0.000000   0.000000   0.000001   0.000005
     C  145   0.000002   0.000000   0.000004   0.000000   0.000000   0.000030
     C  146   0.000004   0.000000   0.000008   0.000000   0.000000   0.000058
     C  147   0.000073   0.000004   0.000156   0.000003   0.000010   0.001244
     C  148   0.000001   0.000000   0.000002   0.000000   0.000001   0.000015
     C  149   0.000031   0.000001   0.000068   0.000002   0.000004   0.000561
     C  150   0.000003   0.000000   0.000006   0.000000   0.000003   0.000046
     C  151   0.000030   0.000001   0.000066   0.000002   0.000005   0.000524
     C  152   0.000003   0.000000   0.000005   0.000000   0.000000   0.000041
     C  153   0.000002   0.000000   0.000005   0.000000   0.000000   0.000040
     C  154   0.000617   0.000026   0.001372   0.000032   0.000080   0.011713
     C  155   0.000011   0.000001   0.000026   0.000002   0.000027   0.000313
     C  156   0.000001   0.000000   0.000002   0.000000   0.000000   0.000011
     C  157   0.000019   0.000001   0.000036   0.000001   0.000001   0.000228
     C  158   0.000001   0.000000   0.000002   0.000000   0.000000   0.000013
     C  159   0.000001   0.000000   0.000002   0.000000   0.000000   0.000013
     C  160   0.000001   0.000000   0.000002   0.000000   0.000000   0.000011
     C  161   0.000000   0.000000   0.000001   0.000000   0.000000   0.000004
     C  162   0.000000   0.000000   0.000000   0.000000   0.000000   0.000000
     N  163   0.023975   0.168352   0.021584   1.851197   1.159697   0.008380
     N  164   0.000003   0.000011   0.000005   0.000031   0.000007   0.000124
     N  165   0.000000   0.000001   0.000015   0.000001   0.000002   0.000003
     N  166   0.000000   0.000000   0.000000   0.000000   0.000000   0.000000
     N  167   0.000076   0.000418   0.005626   0.000370   0.000736   0.000025
     N  168   0.000146   0.000027   0.000002   0.000006   0.000012   0.000001
     N  169   0.000000   0.000000   0.000000   0.000000   0.000000   0.000000
     N  170   0.000000   0.000000   0.000000   0.000000   0.000000   0.000000
     N  171   0.000002   0.000001   0.000004   0.000002   0.000003   0.000125
     N  172   0.000000   0.000000   0.000001   0.000000   0.000000   0.000006
     N  173   0.000038   0.000086   0.000012   0.000031   0.000005   0.000000
     N  174   0.000000   0.000000   0.000000   0.000000   0.000000   0.000000
     N  175   0.000000   0.000000   0.000000   0.000000   0.000000   0.000000
     N  176   0.000000   0.000000   0.000000   0.000000   0.000000   0.000000
     N  177   0.000000   0.000000   0.000000   0.000000   0.000000   0.000000
     N  178   0.000000   0.000000   0.000000   0.000000   0.000000   0.000000
     N  179   0.000503   0.000016   0.000005   0.000027   0.000001   0.000001
     N  180   0.000000   0.000000   0.000000   0.000000   0.000000   0.000003
     N  181   0.000007   0.000000   0.000016   0.000000   0.000001   0.000119
     N  182   0.000000   0.000000   0.000001   0.000000   0.000000   0.000005
     H  183   0.940613   0.009075   0.003777   0.012160   0.000508   0.000246


                  C  1       C  2       C  3       C  4       C  5       C  6
 ------------------------------------------------------------------------------
     H  184   0.000001   0.000000   0.000002   0.000000   0.000000   0.000067
     H  185   0.000000   0.000000   0.000000   0.000000   0.000000   0.000004
     H  186   0.000017   0.000008   0.000043   0.000005   0.000097   0.003124
     H  187   0.000000   0.000000   0.000000   0.000013   0.000006   0.000008
     H  188   0.000000   0.000000   0.000000   0.000000   0.000000   0.000001
     H  189   0.000000   0.000000   0.000000   0.000000   0.000000   0.000000
     H  190   0.000000   0.000000   0.000000   0.000000   0.000000   0.000001
     H  191   0.000000   0.000001   0.000006   0.000000   0.000009   0.000001
     H  192   0.000000   0.000000   0.000000   0.000000   0.000000   0.000001
     H  193   0.000000   0.000000   0.000000   0.000000   0.000000   0.000000
     H  194   0.000000   0.000000   0.000000   0.000000   0.000000   0.000000
     H  195   0.000000   0.000000   0.000000   0.000000   0.000000   0.000000
     H  196   0.000000   0.000001   0.000000   0.000000   0.000001   0.000000
     H  197   0.000005   0.000047   0.000362   0.000046   0.000121   0.000002
     H  198   0.000016   0.000216   0.001651   0.000092   0.000139   0.000011
     H  199   0.000011   0.000113   0.000988   0.000080   0.000236   0.000029
     H  200   0.000000   0.000000   0.000000   0.000000   0.000000   0.000000
     H  201   0.000006   0.000001   0.000000   0.000140   0.000003   0.000000
     H  202   0.000005   0.000001   0.000000   0.000000   0.000000   0.000000
     H  203   0.000000   0.000000   0.000000   0.000000   0.000000   0.000000
     H  204   0.000000   0.000000   0.000000   0.000000   0.000000   0.000000
     H  205   0.000000   0.000000   0.000000   0.000000   0.000000   0.000000
     H  206   0.000030   0.000021   0.000222   0.000029   0.000500   0.007248
     H  207   0.000000   0.000000   0.000000   0.000000   0.000000   0.000000
     H  208   0.000000   0.000000   0.000000   0.000000   0.000000   0.000000
     H  209   0.000000   0.000000   0.000000   0.000000   0.000000   0.000000
     H  210   0.000000   0.000000   0.000000   0.000000   0.000000   0.000000
     H  211   0.000001   0.000143   0.000005   0.000001   0.000000   0.000000
     H  212   0.000000   0.000000   0.000000   0.000000   0.000000   0.000000
     H  213   0.000000   0.000000   0.000000   0.000000   0.000000   0.000000
     H  214   0.000000   0.000000   0.000000   0.000000   0.000000   0.000000
     H  215   0.000000   0.000000   0.000000   0.000000   0.000000   0.000000
     H  216   0.000000   0.000000   0.000000   0.000000   0.000000   0.000000
     H  217   0.000000   0.000000   0.000000   0.000000   0.000000   0.000000
     H  218   0.000000   0.000000   0.000000   0.000000   0.000000   0.000000
     H  219   0.000000   0.000000   0.000000   0.000000   0.000000   0.000000
     H  220   0.000000   0.000000   0.000000   0.000000   0.000000   0.000000
     H  221   0.000000   0.000000   0.000000   0.000000   0.000000   0.000000
     H  222   0.000000   0.000000   0.000000   0.000000   0.000000   0.000000
     H  223   0.000000   0.000000   0.000000   0.000000   0.000000   0.000000
     H  224   0.000000   0.000000   0.000000   0.000000   0.000000   0.000000
     H  225   0.000001   0.000000   0.000000   0.000000   0.000000   0.000000
     H  226   0.000077   0.000010   0.000001   0.000002   0.000000   0.000000
     H  227   0.000000   0.000000   0.000000   0.000000   0.000000   0.000000
     H  228   0.000000   0.000000   0.000000   0.000000   0.000000   0.000001
     H  229   0.000000   0.000000   0.000000   0.000000   0.000000   0.000000
     H  230   0.000000   0.000000   0.000001   0.000000   0.000000   0.000005


                  C  1       C  2       C  3       C  4       C  5       C  6
 ------------------------------------------------------------------------------
     H  231   0.000000   0.000000   0.000000   0.000000   0.000000   0.000000
     H  232   0.000000   0.000000   0.000000   0.000000   0.000000   0.000002


                  C  7       C  8       C  9       C 10       C 11       C 12
 ------------------------------------------------------------------------------
     C    7   3.934026
     C    8   0.000120   3.953748
     C    9   0.000971   1.435483   3.955430
     C   10   0.014972   0.004541   1.406691   3.957910
     C   11   0.000289   1.380328   0.005267   0.121668   3.952820
     C   12   0.000867   0.113159   0.005115   1.368482   0.003665   3.939679
     C   13   0.010943   0.004941   0.007121   0.981270   0.000165   0.007796
     C   14   1.066748   0.000041   0.003963   0.004579   0.001250   0.005629
     C   15   0.000059   0.000000   0.000001   0.000002   0.000000   0.000000
     C   16   0.000144   0.000001   0.000037   0.000088   0.000005   0.000008
     C   17   0.000050   0.000000   0.000004   0.000007   0.000001   0.000003
     C   18   0.001279   0.000001   0.000057   0.000137   0.000006   0.000013
     C   19   0.000381   0.000001   0.000060   0.000145   0.000005   0.000012
     C   20   0.006919   0.000001   0.000033   0.000097   0.000010   0.000051
     C   21   0.000013   0.000000   0.000000   0.000000   0.000000   0.000000
     C   22   0.000001   0.000000   0.000000   0.000001   0.000000   0.000000
     C   23   0.012877   0.000017   0.001259   0.003289   0.000152   0.000342
     C   24   0.004702   0.000001   0.000088   0.000098   0.000024   0.000081
     C   25   0.000001   0.000000   0.000000   0.000001   0.000000   0.000001
     C   26   0.000001   0.000000   0.000000   0.000001   0.000000   0.000000
     C   27   0.000000   0.000000   0.000000   0.000000   0.000000   0.000000
     C   28   0.000000   0.000000   0.000000   0.000000   0.000000   0.000000
     C   29   0.000000   0.000000   0.000000   0.000000   0.000000   0.000000
     C   30   0.000001   0.000000   0.000000   0.000000   0.000000   0.000000
     C   31   0.000017   0.000000   0.000006   0.000014   0.000001   0.000001
     C   32   0.000000   0.000000   0.000000   0.000000   0.000000   0.000000
     C   33   0.000000   0.000000   0.000000   0.000000   0.000000   0.000000
     C   34   0.000000   0.000000   0.000000   0.000000   0.000000   0.000000
     C   35   0.000000   0.000000   0.000000   0.000000   0.000000   0.000000
     C   36   0.000000   0.000000   0.000000   0.000000   0.000000   0.000000
     C   37   0.000001   0.000000   0.000000   0.000000   0.000000   0.000000
     C   38   0.000001   0.000000   0.000000   0.000000   0.000000   0.000001
     C   39   0.000070   0.000000   0.000001   0.000001   0.000001   0.000001
     C   40   0.000739   0.000000   0.000004   0.000001   0.000002   0.000003
     C   41   0.000064   0.000000   0.000000   0.000000   0.000000   0.000006
     C   42   0.000611   0.000000   0.000004   0.000001   0.000002   0.000003
     C   43   0.000016   0.000000   0.000001   0.000000   0.000001   0.000001
     C   44   0.000001   0.000000   0.000000   0.000000   0.000000   0.000000
     C   45   0.000000   0.000000   0.000000   0.000000   0.000000   0.000000
     C   46   0.000000   0.000000   0.000000   0.000000   0.000000   0.000001
     C   47   0.000000   0.000000   0.000000   0.000000   0.000000   0.000000
     C   48   0.000000   0.000000   0.000000   0.000000   0.000000   0.000000
     C   49   0.000001   0.000000   0.000000   0.000001   0.000000   0.000026
     C   50   0.000000   0.000000   0.000000   0.000000   0.000000   0.000000
     C   51   0.000000   0.000000   0.000000   0.000000   0.000000   0.000000
     C   52   0.000000   0.000000   0.000000   0.000000   0.000000   0.000000


                  C  7       C  8       C  9       C 10       C 11       C 12
 ------------------------------------------------------------------------------
     C   53   0.000000   0.000000   0.000000   0.000000   0.000000   0.000000
     C   54   0.000000   0.000000   0.000000   0.000000   0.000000   0.000000
     C   55   0.000000   0.000000   0.000000   0.000000   0.000000   0.000000
     C   56   0.000000   0.000000   0.000000   0.000000   0.000000   0.000000
     C   57   0.000000   0.000000   0.000000   0.000000   0.000000   0.000000
     C   58   0.000000   0.000000   0.000000   0.000000   0.000000   0.000000
     C   59   0.000000   0.000000   0.000000   0.000000   0.000000   0.000000
     C   60   0.000000   0.000000   0.000000   0.000000   0.000000   0.000000
     C   61   0.000000   0.000000   0.000000   0.000000   0.000000   0.000000
     C   62   0.000000   0.000000   0.000000   0.000000   0.000000   0.000000
     C   63   0.000000   0.000000   0.000000   0.000000   0.000000   0.000000
     C   64   0.000000   0.000000   0.000000   0.000000   0.000000   0.000000
     C   65   0.000000   0.000000   0.000000   0.000000   0.000000   0.000000
     C   66   0.000000   0.000000   0.000000   0.000000   0.000000   0.000000
     C   67   0.000000   0.000000   0.000000   0.000000   0.000000   0.000000
     C   68   0.000009   0.007167   0.000192   0.002730   0.012476   0.000611
     C   69   0.000001   0.000759   0.000052   0.000193   0.005916   0.000121
     C   70   0.000004   0.003389   0.000128   0.001356   0.000115   0.000111
     C   71   0.000006   0.010467   0.004238   0.000193   0.974245   0.008027
     C   72   0.000000   0.000705   0.000099   0.000131   0.007332   0.000110
     C   73   0.000000   0.000068   0.000006   0.000022   0.000160   0.000002
     C   74   0.000000   0.000061   0.000006   0.000019   0.000302   0.000006
     C   75   0.000000   0.000000   0.000000   0.000000   0.000000   0.000000
     C   76   0.000001   0.000000   0.000000   0.000000   0.000000   0.000000
     C   77   0.000000   0.000000   0.000000   0.000000   0.000000   0.000000
     C   78   0.000002   0.000000   0.000000   0.000000   0.000000   0.000000
     C   79   0.000003   0.000000   0.000000   0.000000   0.000000   0.000000
     C   80   0.000006   0.000000   0.000000   0.000000   0.000000   0.000000
     C   81   0.000000   0.000000   0.000000   0.000000   0.000000   0.000000
     C   82   0.000000   0.000000   0.000000   0.000000   0.000000   0.000000
     C   83   0.000000   0.000000   0.000000   0.000000   0.000000   0.000000
     C   84   0.000000   0.000000   0.000000   0.000000   0.000001   0.000000
     C   85   0.000000   0.000000   0.000000   0.000000   0.000001   0.000000
     C   86   0.000000   0.000001   0.000000   0.000001   0.000006   0.000000
     C   87   0.000000   0.000000   0.000000   0.000000   0.000001   0.000000
     C   88   0.000000   0.000000   0.000000   0.000000   0.000000   0.000000
     C   89   0.000000   0.000000   0.000000   0.000000   0.000000   0.000000
     C   90   0.000012   0.000001   0.000000   0.000001   0.000006   0.000000
     C   91   0.000003   0.000000   0.000002   0.000007   0.000001   0.000001
     C   92   0.000000   0.000000   0.000000   0.000000   0.000000   0.000000
     C   93   0.000000   0.000000   0.000000   0.000000   0.000000   0.000000
     C   94   0.000000   0.000000   0.000000   0.000000   0.000000   0.000000
     C   95   0.000000   0.000000   0.000000   0.000000   0.000000   0.000000
     C   96   0.000000   0.000000   0.000000   0.000000   0.000000   0.000000
     C   97   0.000000   0.000000   0.000000   0.000000   0.000000   0.000000
     C   98   0.000000   0.000000   0.000000   0.000000   0.000000   0.000000
     C   99   0.000000   0.000000   0.000000   0.000000   0.000000   0.000000


                  C  7       C  8       C  9       C 10       C 11       C 12
 ------------------------------------------------------------------------------
     C  100   0.000000   0.000000   0.000000   0.000000   0.000000   0.000000
     C  101   0.000000   0.000000   0.000000   0.000000   0.000000   0.000000
     C  102   0.000000   0.000000   0.000000   0.000000   0.000000   0.000000
     C  103   0.000000   0.000000   0.000000   0.000000   0.000000   0.000000
     C  104   0.000000   0.000000   0.000000   0.000000   0.000000   0.000000
     C  105   0.000000   0.000000   0.000000   0.000000   0.000000   0.000000
     C  106   0.000000   0.000000   0.000000   0.000000   0.000000   0.000000
     C  107   0.000000   0.000000   0.000000   0.000000   0.000000   0.000000
     C  108   0.000000   0.000000   0.000000   0.000000   0.000000   0.000000
     C  109   0.000001   0.000000   0.000000   0.000000   0.000000   0.000000
     C  110   0.000000   0.000000   0.000000   0.000000   0.000000   0.000000
     C  111   0.000000   0.000000   0.000000   0.000000   0.000000   0.000000
     C  112   0.000000   0.000000   0.000000   0.000000   0.000000   0.000000
     C  113   0.000000   0.000000   0.000000   0.000000   0.000000   0.000000
     C  114   0.000000   0.000000   0.000000   0.000000   0.000000   0.000000
     C  115   0.000000   0.000000   0.000000   0.000000   0.000000   0.000000
     C  116   0.000000   0.000000   0.000000   0.000000   0.000000   0.000000
     C  117   0.000000   0.000000   0.000000   0.000000   0.000000   0.000000
     C  118   0.000000   0.000000   0.000000   0.000000   0.000000   0.000000
     C  119   0.000000   0.000000   0.000000   0.000000   0.000000   0.000000
     C  120   0.000000   0.000000   0.000000   0.000000   0.000000   0.000000
     C  121   0.000000   0.000000   0.000000   0.000000   0.000000   0.000000
     C  122   0.000000   0.000000   0.000000   0.000000   0.000000   0.000000
     C  123   0.000000   0.000000   0.000000   0.000000   0.000000   0.000000
     C  124   0.000000   0.000000   0.000000   0.000000   0.000000   0.000000
     C  125   0.000000   0.000000   0.000000   0.000000   0.000000   0.000000
     C  126   0.000000   0.000000   0.000000   0.000000   0.000000   0.000000
     C  127   0.000000   0.000000   0.000000   0.000000   0.000000   0.000000
     C  128   0.000000   0.000000   0.000000   0.000000   0.000000   0.000000
     C  129   0.000000   0.000000   0.000000   0.000000   0.000000   0.000000
     C  130   0.000000   0.000000   0.000000   0.000000   0.000000   0.000000
     C  131   0.000000   0.000000   0.000000   0.000000   0.000000   0.000000
     C  132   0.000000   0.000000   0.000000   0.000000   0.000000   0.000000
     C  133   0.000000   0.000000   0.000000   0.000000   0.000000   0.000000
     C  134   0.000000   0.000000   0.000000   0.000000   0.000000   0.000000
     C  135   0.000000   0.000000   0.000000   0.000000   0.000001   0.000000
     C  136   0.000000   0.000000   0.000000   0.000000   0.000000   0.000000
     C  137   0.000000   0.000000   0.000000   0.000000   0.000000   0.000000
     C  138   0.000000   0.000000   0.000000   0.000000   0.000000   0.000000
     C  139   0.000000   0.000000   0.000000   0.000000   0.000000   0.000000
     C  140   0.000000   0.000000   0.000000   0.000000   0.000000   0.000000
     C  141   0.000001   0.000000   0.000000   0.000000   0.000000   0.000000
     C  142   0.000001   0.000000   0.000000   0.000000   0.000000   0.000000
     C  143   0.000001   0.000000   0.000000   0.000001   0.000000   0.000000
     C  144   0.000005   0.000000   0.000000   0.000000   0.000000   0.000000
     C  145   0.000001   0.000000   0.000000   0.000001   0.000000   0.000000
     C  146   0.000001   0.000000   0.000001   0.000002   0.000000   0.000000


                  C  7       C  8       C  9       C 10       C 11       C 12
 ------------------------------------------------------------------------------
     C  147   0.000026   0.000000   0.000011   0.000043   0.000002   0.000004
     C  148   0.000012   0.000000   0.000000   0.000001   0.000000   0.000000
     C  149   0.000067   0.000000   0.000017   0.000017   0.000001   0.000002
     C  150   0.000097   0.000000   0.000005   0.000001   0.000000   0.000001
     C  151   0.000097   0.000000   0.000009   0.000016   0.000001   0.000002
     C  152   0.000009   0.000000   0.000000   0.000001   0.000000   0.000000
     C  153   0.000026   0.000000   0.000001   0.000003   0.000000   0.000021
     C  154   0.001002   0.000003   0.000119   0.000392   0.000019   0.000033
     C  155   0.000148   0.000000   0.000013   0.000017   0.000006   0.000015
     C  156   0.000000   0.000000   0.000000   0.000000   0.000000   0.000000
     C  157   0.000003   0.000000   0.000002   0.000005   0.000001   0.000001
     C  158   0.000000   0.000000   0.000000   0.000000   0.000000   0.000000
     C  159   0.000000   0.000000   0.000000   0.000000   0.000000   0.000000
     C  160   0.000000   0.000000   0.000000   0.000000   0.000000   0.000000
     C  161   0.000000   0.000000   0.000000   0.000000   0.000000   0.000000
     C  162   0.000000   0.000000   0.000000   0.000000   0.000000   0.000000
     N  163   0.017259   0.000028   0.000118   0.000076   0.000038   0.000339
     N  164   0.000244   0.015365   0.101959   0.016154   1.402291   1.459359
     N  165   0.000000   0.000000   0.000000   0.000000   0.000000   0.000000
     N  166   0.000000   0.000000   0.000000   0.000000   0.000000   0.000000
     N  167   0.000108   0.000000   0.000000   0.000000   0.000000   0.000000
     N  168   0.000002   0.000000   0.000000   0.000000   0.000000   0.000001
     N  169   0.000000   0.000000   0.000000   0.000000   0.000000   0.000000
     N  170   0.000000   0.000000   0.000000   0.000000   0.000000   0.000000
     N  171   0.000009   0.011414   0.000566   0.003411   0.013613   0.000372
     N  172   0.000000   0.000000   0.000000   0.000000   0.000000   0.000000
     N  173   0.000000   0.000000   0.000000   0.000000   0.000000   0.000000
     N  174   0.000000   0.000000   0.000000   0.000000   0.000000   0.000000
     N  175   0.000000   0.000000   0.000000   0.000000   0.000000   0.000000
     N  176   0.000000   0.000000   0.000000   0.000000   0.000000   0.000000
     N  177   0.000000   0.000000   0.000000   0.000000   0.000000   0.000000
     N  178   0.000000   0.000000   0.000000   0.000000   0.000000   0.000000
     N  179   0.000000   0.000000   0.000000   0.000000   0.000000   0.000000
     N  180   0.000001   0.000000   0.000000   0.000000   0.000000   0.000000
     N  181   0.000014   0.000000   0.000003   0.000004   0.000000   0.000001
     N  182   0.000000   0.000000   0.000000   0.000000   0.000000   0.000000
     H  183   0.000024   0.000000   0.000000   0.000000   0.000000   0.000001
     H  184   0.000979   0.004799   0.959980   0.005643   0.005109   0.004460
     H  185   0.000014   0.960333   0.004677   0.004937   0.005109   0.000114
     H  186   0.010483   0.000271   0.003920   0.002596   0.000310   0.001425
     H  187   0.000024   0.000121   0.004031   0.009633   0.008562   0.950868
     H  188   0.000005   0.000000   0.000000   0.000000   0.000000   0.000000
     H  189   0.000000   0.000000   0.000000   0.000000   0.000000   0.000000
     H  190   0.000003   0.000000   0.000000   0.000000   0.000000   0.000000
     H  191   0.000000   0.000000   0.000000   0.000000   0.000000   0.000000
     H  192   0.000000   0.000000   0.000000   0.000000   0.000000   0.000000
     H  193   0.000000   0.000000   0.000000   0.000000   0.000000   0.000000


                  C  7       C  8       C  9       C 10       C 11       C 12
 ------------------------------------------------------------------------------
     H  194   0.000000   0.000000   0.000000   0.000000   0.000000   0.000000
     H  195   0.000000   0.000000   0.000000   0.000000   0.000000   0.000000
     H  196   0.000000   0.000000   0.000000   0.000000   0.000000   0.000000
     H  197   0.000017   0.000000   0.000000   0.000000   0.000000   0.000000
     H  198   0.000005   0.000000   0.000000   0.000000   0.000000   0.000000
     H  199   0.000007   0.000000   0.000000   0.000000   0.000000   0.000000
     H  200   0.000000   0.000000   0.000000   0.000000   0.000000   0.000000
     H  201   0.000000   0.000000   0.000000   0.000000   0.000000   0.000001
     H  202   0.000000   0.000000   0.000000   0.000000   0.000000   0.000000
     H  203   0.000000   0.000000   0.000000   0.000000   0.000000   0.000000
     H  204   0.000000   0.000000   0.000000   0.000000   0.000000   0.000000
     H  205   0.000000   0.000000   0.000000   0.000000   0.000000   0.000000
     H  206   0.951459   0.000000   0.000043   0.000199   0.000018   0.000069
     H  207   0.000000   0.000013   0.000003   0.000000   0.000265   0.000005
     H  208   0.000000   0.000000   0.000000   0.000000   0.000000   0.000000
     H  209   0.000000   0.000000   0.000000   0.000000   0.000000   0.000000
     H  210   0.000000   0.000000   0.000000   0.000000   0.000000   0.000000
     H  211   0.000000   0.000000   0.000000   0.000000   0.000000   0.000000
     H  212   0.000000   0.000000   0.000000   0.000000   0.000000   0.000000
     H  213   0.000000   0.000000   0.000000   0.000000   0.000000   0.000000
     H  214   0.000000   0.000000   0.000000   0.000000   0.000000   0.000000
     H  215   0.000000   0.000000   0.000000   0.000000   0.000000   0.000000
     H  216   0.000000   0.000000   0.000000   0.000000   0.000000   0.000000
     H  217   0.000000   0.000000   0.000000   0.000000   0.000000   0.000000
     H  218   0.000000   0.000000   0.000000   0.000000   0.000000   0.000000
     H  219   0.000000   0.000000   0.000000   0.000000   0.000000   0.000000
     H  220   0.000000   0.000000   0.000000   0.000000   0.000000   0.000000
     H  221   0.000000   0.000000   0.000000   0.000000   0.000000   0.000000
     H  222   0.000000   0.000000   0.000000   0.000000   0.000000   0.000000
     H  223   0.000000   0.000000   0.000000   0.000000   0.000000   0.000000
     H  224   0.000000   0.000000   0.000000   0.000000   0.000000   0.000000
     H  225   0.000000   0.000000   0.000000   0.000000   0.000000   0.000000
     H  226   0.000000   0.000000   0.000000   0.000000   0.000000   0.000000
     H  227   0.000000   0.000000   0.000000   0.000000   0.000000   0.000000
     H  228   0.000000   0.000000   0.000000   0.000000   0.000000   0.000000
     H  229   0.000000   0.000000   0.000000   0.000001   0.000000   0.000008
     H  230   0.000000   0.000000   0.000000   0.000000   0.000000   0.000000
     H  231   0.000000   0.000000   0.000000   0.000000   0.000000   0.000000
     H  232   0.000000   0.000000   0.000000   0.000000   0.000000   0.000000


                  C 13       C 14       C 15       C 16       C 17       C 18
 ------------------------------------------------------------------------------
     C   13   3.944096
     C   14   0.964737   3.926729
     C   15   0.000013   0.000711   3.924669
     C   16   0.000064   0.015754   1.347396   3.948428
     C   17   0.000352   0.000645   0.019256   1.360617   3.922814
     C   18   0.000588   0.029240   1.429760   0.016199   0.097121   3.917289
     C   19   0.000667   0.027607   0.099859   0.016841   1.415694   0.955254
     C   20   0.004269   0.008198   0.025980   0.108868   0.026842   1.332948
     C   21   0.000003   0.000031   0.007358   1.027739   0.007524   0.005270
     C   22   0.000001   0.000110   0.003309   0.006549   0.004410   0.000134
     C   23   0.009847   1.649258   0.001113   0.001574   0.000903   0.023945
     C   24   0.006548   0.008823   0.000164   0.000766   0.000320   0.003638
     C   25   0.000046   0.000007   0.000038   0.000105   0.000223   0.000013
     C   26   0.000001   0.000157   0.001133   0.000231   0.002259   0.000145
     C   27   0.000000   0.000001   0.000025   0.000200   0.000044   0.000008
     C   28   0.000002   0.000049   0.000227   0.000034   0.000374   0.000029
     C   29   0.000000   0.000023   0.000114   0.000019   0.000212   0.000018
     C   30   0.000000   0.000004   0.000051   0.003544   0.000458   0.000050
     C   31   0.000007   0.002577   0.027227   0.005666   0.028646   0.000938
     C   32   0.000000   0.000000   0.000001   0.000007   0.000001   0.000000
     C   33   0.000000   0.000003   0.000011   0.000016   0.000027   0.000003
     C   34   0.000000   0.000002   0.000017   0.000011   0.000061   0.000001
     C   35   0.000000   0.000002   0.000006   0.000005   0.000013   0.000001
     C   36   0.000000   0.000003   0.000012   0.000007   0.000023   0.000002
     C   37   0.000000   0.000075   0.000493   0.000080   0.000908   0.000039
     C   38   0.000011   0.000003   0.000076   0.000161   0.009039   0.000135
     C   39   0.000022   0.000021   0.000000   0.000000   0.000001   0.000001
     C   40   0.000088   0.000026   0.000000   0.000009   0.000002   0.000010
     C   41   0.000006   0.000003   0.000000   0.000001   0.000014   0.000001
     C   42   0.000085   0.000021   0.000000   0.000007   0.000001   0.000009
     C   43   0.000028   0.000004   0.000001   0.000001   0.000005   0.000000
     C   44   0.000001   0.000000   0.000006   0.000015   0.000542   0.000014
     C   45   0.000001   0.000006   0.000017   0.000021   0.000256   0.000005
     C   46   0.000000   0.000000   0.000000   0.000000   0.000015   0.000000
     C   47   0.000000   0.000000   0.000000   0.000000   0.000001   0.000000
     C   48   0.000000   0.000000   0.000000   0.000000   0.000000   0.000000
     C   49   0.000008   0.000000   0.000000   0.000000   0.000002   0.000000
     C   50   0.000000   0.000000   0.000000   0.000000   0.000000   0.000000
     C   51   0.000000   0.000000   0.000000   0.000000   0.000014   0.000000
     C   52   0.000000   0.000000   0.000001   0.000001   0.000002   0.000000
     C   53   0.000000   0.000000   0.000000   0.000000   0.000000   0.000000
     C   54   0.000000   0.000000   0.000000   0.000000   0.000000   0.000000
     C   55   0.000000   0.000000   0.000000   0.000000   0.000000   0.000000
     C   56   0.000000   0.000000   0.000000   0.000000   0.000000   0.000000
     C   57   0.000000   0.000000   0.000000   0.000000   0.000000   0.000000
     C   58   0.000000   0.000000   0.000000   0.000000   0.000000   0.000000


                  C 13       C 14       C 15       C 16       C 17       C 18
 ------------------------------------------------------------------------------
     C   59   0.000000   0.000000   0.000000   0.000000   0.000001   0.000000
     C   60   0.000000   0.000000   0.000000   0.000000   0.000000   0.000000
     C   61   0.000000   0.000000   0.000000   0.000000   0.000000   0.000000
     C   62   0.000000   0.000000   0.000000   0.000000   0.000000   0.000000
     C   63   0.000000   0.000000   0.000000   0.000000   0.000000   0.000000
     C   64   0.000000   0.000000   0.000000   0.000000   0.000000   0.000000
     C   65   0.000000   0.000000   0.000000   0.000000   0.000001   0.000000
     C   66   0.000000   0.000000   0.000000   0.000000   0.000000   0.000000
     C   67   0.000000   0.000001   0.000000   0.000000   0.000000   0.000000
     C   68   0.000008   0.000029   0.000000   0.000000   0.000000   0.000000
     C   69   0.000003   0.000003   0.000000   0.000000   0.000000   0.000000
     C   70   0.000000   0.000017   0.000000   0.000000   0.000000   0.000000
     C   71   0.000155   0.000008   0.000000   0.000000   0.000000   0.000000
     C   72   0.000003   0.000003   0.000000   0.000000   0.000000   0.000000
     C   73   0.000000   0.000003   0.000000   0.000000   0.000000   0.000000
     C   74   0.000000   0.000002   0.000000   0.000001   0.000000   0.000000
     C   75   0.000000   0.000000   0.000000   0.000000   0.000000   0.000000
     C   76   0.000000   0.000006   0.000000   0.000000   0.000000   0.000001
     C   77   0.000000   0.000013   0.000000   0.000000   0.000000   0.000000
     C   78   0.000000   0.000007   0.000000   0.000001   0.000000   0.000001
     C   79   0.000000   0.000012   0.000000   0.000001   0.000000   0.000002
     C   80   0.000001   0.000049   0.000001   0.000003   0.000000   0.000006
     C   81   0.000000   0.000068   0.000003   0.000000   0.000000   0.000001
     C   82   0.000000   0.000001   0.000003   0.000002   0.000000   0.000000
     C   83   0.000000   0.000009   0.000021   0.000051   0.000012   0.000001
     C   84   0.000000   0.000000   0.000080   0.000003   0.000000   0.000001
     C   85   0.000000   0.000004   0.000002   0.000009   0.000002   0.000000
     C   86   0.000000   0.000005   0.000073   0.000014   0.000002   0.000000
     C   87   0.000000   0.000025   0.000008   0.000000   0.000000   0.000000
     C   88   0.000000   0.000000   0.000001   0.000003   0.000001   0.000000
     C   89   0.000000   0.000001   0.000086   0.000895   0.000060   0.000017
     C   90   0.000001   0.000071   0.000026   0.000006   0.000001   0.000012
     C   91   0.000002   0.001091   0.000062   0.000002   0.000001   0.000010
     C   92   0.000000   0.000000   0.000000   0.000000   0.000000   0.000000
     C   93   0.000000   0.000000   0.000000   0.000000   0.000000   0.000000
     C   94   0.000000   0.000000   0.000000   0.000000   0.000000   0.000000
     C   95   0.000000   0.000000   0.000000   0.000000   0.000000   0.000000
     C   96   0.000000   0.000000   0.000000   0.000000   0.000000   0.000000
     C   97   0.000000   0.000000   0.000000   0.000003   0.000000   0.000000
     C   98   0.000000   0.000003   0.000005   0.000016   0.000004   0.000001
     C   99   0.000000   0.000000   0.000553   0.000026   0.000006   0.000013
     C  100   0.000000   0.000000   0.000026   0.000001   0.000001   0.000000
     C  101   0.000000   0.000000   0.000003   0.000000   0.000000   0.000000
     C  102   0.000000   0.000000   0.010087   0.000293   0.000080   0.000083
     C  103   0.000000   0.000000   0.000000   0.000000   0.000000   0.000000
     C  104   0.000000   0.000001   0.000003   0.000001   0.000004   0.000000
     C  105   0.000000   0.000000   0.000001   0.000000   0.000000   0.000000


                  C 13       C 14       C 15       C 16       C 17       C 18
 ------------------------------------------------------------------------------
     C  106   0.000000   0.000000   0.000001   0.000001   0.000002   0.000000
     C  107   0.000000   0.000000   0.000002   0.000000   0.000004   0.000000
     C  108   0.000000   0.000000   0.000001   0.000000   0.000002   0.000000
     C  109   0.000000   0.000001   0.000005   0.000002   0.000008   0.000001
     C  110   0.000000   0.000001   0.000003   0.000003   0.000005   0.000000
     C  111   0.000000   0.000001   0.000008   0.000012   0.000010   0.000000
     C  112   0.000000   0.000002   0.000012   0.000023   0.000015   0.000001
     C  113   0.000000   0.000000   0.000000   0.000000   0.000000   0.000000
     C  114   0.000000   0.000001   0.000005   0.000004   0.000007   0.000000
     C  115   0.000000   0.000000   0.000000   0.000000   0.000000   0.000000
     C  116   0.000000   0.000000   0.000000   0.000000   0.000000   0.000000
     C  117   0.000000   0.000000   0.000000   0.000000   0.000000   0.000000
     C  118   0.000000   0.000000   0.000001   0.000001   0.000002   0.000000
     C  119   0.000000   0.000028   0.000107   0.000088   0.000151   0.000010
     C  120   0.000000   0.000000   0.000000   0.000000   0.000000   0.000000
     C  121   0.000000   0.000000   0.000000   0.000000   0.000000   0.000000
     C  122   0.000000   0.000000   0.000000   0.000000   0.000001   0.000000
     C  123   0.000000   0.000000   0.000000   0.000000   0.000000   0.000000
     C  124   0.000000   0.000000   0.000000   0.000000   0.000000   0.000000
     C  125   0.000000   0.000002   0.000009   0.000007   0.000012   0.000001
     C  126   0.000000   0.000000   0.000002   0.000000   0.000002   0.000000
     C  127   0.000000   0.000000   0.000000   0.000000   0.000000   0.000000
     C  128   0.000000   0.000000   0.000000   0.000000   0.000000   0.000000
     C  129   0.000000   0.000000   0.000000   0.000000   0.000000   0.000000
     C  130   0.000000   0.000000   0.000000   0.000000   0.000000   0.000000
     C  131   0.000000   0.000000   0.000000   0.000000   0.000000   0.000000
     C  132   0.000000   0.000000   0.000000   0.000000   0.000000   0.000000
     C  133   0.000000   0.000001   0.000002   0.000002   0.000003   0.000000
     C  134   0.000000   0.000000   0.000000   0.000000   0.000000   0.000000
     C  135   0.000000   0.000000   0.000001   0.000003   0.000001   0.000000
     C  136   0.000000   0.000000   0.000000   0.000006   0.000001   0.000000
     C  137   0.000000   0.000000   0.000002   0.000011   0.000002   0.000000
     C  138   0.000000   0.000000   0.000000   0.000003   0.000000   0.000000
     C  139   0.000000   0.000000   0.000006   0.000059   0.000014   0.000001
     C  140   0.000000   0.000002   0.000039   0.000230   0.000078   0.000004
     C  141   0.000000   0.000012   0.000901   0.007938   0.000592   0.000104
     C  142   0.000001   0.000037   0.000000   0.000000   0.000000   0.000001
     C  143   0.000002   0.000235   0.000000   0.000000   0.000000   0.000001
     C  144   0.000018   0.000104   0.000000   0.000001   0.000000   0.000006
     C  145   0.000000   0.000133   0.000000   0.000000   0.000000   0.000001
     C  146   0.000001   0.000276   0.000000   0.000000   0.000000   0.000002
     C  147   0.000008   0.006648   0.000018   0.000007   0.000007   0.000037
     C  148   0.000013   0.000116   0.000075   0.000008   0.000001   0.000041
     C  149   0.000004   0.002638   0.000002   0.000007   0.000002   0.000030
     C  150   0.000041   0.000326   0.000001   0.000009   0.000000   0.000025
     C  151   0.000015   0.002547   0.000002   0.000006   0.000002   0.000022
     C  152   0.000001   0.000184   0.000000   0.000001   0.000000   0.000002


                  C 13       C 14       C 15       C 16       C 17       C 18
 ------------------------------------------------------------------------------
     C  153   0.000003   0.000175   0.000000   0.000001   0.000001   0.000002
     C  154   0.000236   0.065982   0.000044   0.000159   0.000072   0.000687
     C  155   0.000929   0.006769   0.000012   0.000036   0.000005   0.000233
     C  156   0.000000   0.000042   0.000000   0.000000   0.000000   0.000000
     C  157   0.000001   0.000842   0.000001   0.000001   0.000000   0.000004
     C  158   0.000000   0.000048   0.000000   0.000000   0.000000   0.000000
     C  159   0.000000   0.000046   0.000000   0.000000   0.000000   0.000000
     C  160   0.000000   0.000040   0.000000   0.000000   0.000000   0.000000
     C  161   0.000000   0.000014   0.000000   0.000000   0.000000   0.000000
     C  162   0.000000   0.000001   0.000000   0.000000   0.000000   0.000000
     N  163   0.003453   0.000467   0.000004   0.000137   0.000005   0.000166
     N  164   0.005607   0.000500   0.000000   0.000002   0.000000   0.000003
     N  165   0.000001   0.000011   0.000051   0.000031   0.000097   0.000010
     N  166   0.000000   0.000000   0.000002   0.000000   0.000003   0.000000
     N  167   0.000002   0.000005   0.000000   0.000002   0.000008   0.000002
     N  168   0.000000   0.000000   0.000000   0.000000   0.000000   0.000000
     N  169   0.000000   0.000000   0.000000   0.000000   0.000000   0.000000
     N  170   0.000000   0.000000   0.000000   0.000000   0.000000   0.000000
     N  171   0.000006   0.000044   0.000000   0.000000   0.000000   0.000000
     N  172   0.000000   0.000023   0.000000   0.000000   0.000000   0.000000
     N  173   0.000000   0.000000   0.000000   0.000000   0.000000   0.000000
     N  174   0.000000   0.000000   0.000000   0.000000   0.000000   0.000000
     N  175   0.000000   0.000000   0.000001   0.000000   0.000002   0.000000
     N  176   0.000000   0.000000   0.000000   0.000000   0.000000   0.000000
     N  177   0.000000   0.000000   0.000000   0.000000   0.000000   0.000000
     N  178   0.000000   0.000000   0.000000   0.000000   0.000000   0.000000
     N  179   0.000000   0.000000   0.000002   0.000015   0.000002   0.000000
     N  180   0.000000   0.000013   0.000000   0.000000   0.000000   0.000001
     N  181   0.000001   0.000497   0.000001   0.000000   0.000001   0.000003
     N  182   0.000000   0.000017   0.000000   0.000000   0.000000   0.000000
     H  183   0.000000   0.000004   0.000000   0.000000   0.000000   0.000000
     H  184   0.001791   0.002334   0.000000   0.000000   0.000000   0.000000
     H  185   0.000362   0.000019   0.000000   0.000000   0.000000   0.000001
     H  186   0.955840   0.003803   0.000005   0.000057   0.000049   0.000093
     H  187   0.001024   0.000001   0.000000   0.000000   0.000000   0.000000
     H  188   0.000009   0.000008   0.942524   0.007664   0.003680   0.005496
     H  189   0.000000   0.000001   0.000332   0.000315   0.000003   0.000003
     H  190   0.000002   0.000005   0.003691   0.007382   0.940473   0.007939
     H  191   0.000001   0.000003   0.000014   0.000003   0.000062   0.000002
     H  192   0.000000   0.000003   0.000425   0.005890   0.000107   0.000073
     H  193   0.000000   0.000000   0.000039   0.000207   0.000023   0.000001
     H  194   0.000000   0.000000   0.000000   0.000001   0.000001   0.000000
     H  195   0.000000   0.000000   0.000000   0.000000   0.000000   0.000000
     H  196   0.000000   0.000000   0.000004   0.000007   0.000062   0.000001
     H  197   0.000001   0.000001   0.000000   0.000000   0.000000   0.000000
     H  198   0.000000   0.000000   0.000000   0.000000   0.000000   0.000000
     H  199   0.000002   0.000001   0.000000   0.000000   0.000000   0.000000


                  C 13       C 14       C 15       C 16       C 17       C 18
 ------------------------------------------------------------------------------
     H  200   0.000000   0.000000   0.000000   0.000000   0.000000   0.000000
     H  201   0.000000   0.000000   0.000000   0.000000   0.000000   0.000000
     H  202   0.000000   0.000000   0.000000   0.000000   0.000000   0.000000
     H  203   0.000000   0.000000   0.000000   0.000000   0.000000   0.000000
     H  204   0.000000   0.000000   0.000000   0.000000   0.000000   0.000000
     H  205   0.000000   0.000000   0.000000   0.000000   0.000000   0.000000
     H  206   0.007750   0.008809   0.000000   0.000001   0.000000   0.000011
     H  207   0.000000   0.000000   0.000000   0.000000   0.000000   0.000000
     H  208   0.000000   0.000000   0.000000   0.000000   0.000000   0.000000
     H  209   0.000000   0.000000   0.000006   0.000000   0.000000   0.000000
     H  210   0.000000   0.000000   0.000004   0.000000   0.000000   0.000000
     H  211   0.000000   0.000000   0.000000   0.000000   0.000000   0.000000
     H  212   0.000000   0.000000   0.000000   0.000000   0.000000   0.000000
     H  213   0.000000   0.000000   0.000009   0.000000   0.000000   0.000000
     H  214   0.000000   0.000000   0.000666   0.000027   0.000002   0.000015
     H  215   0.000000   0.000000   0.000001   0.000000   0.000000   0.000000
     H  216   0.000000   0.000001   0.000002   0.000005   0.000004   0.000000
     H  217   0.000000   0.000000   0.000001   0.000008   0.000000   0.000000
     H  218   0.000000   0.000000   0.000000   0.000000   0.000000   0.000000
     H  219   0.000000   0.000000   0.000000   0.000000   0.000000   0.000000
     H  220   0.000000   0.000000   0.000000   0.000000   0.000000   0.000000
     H  221   0.000000   0.000000   0.000000   0.000000   0.000000   0.000000
     H  222   0.000000   0.000000   0.000000   0.000000   0.000000   0.000000
     H  223   0.000000   0.000000   0.000000   0.000000   0.000000   0.000000
     H  224   0.000000   0.000000   0.000000   0.000000   0.000000   0.000000
     H  225   0.000000   0.000000   0.000000   0.000000   0.000000   0.000000
     H  226   0.000000   0.000000   0.000000   0.000000   0.000000   0.000000
     H  227   0.000000   0.000000   0.000017   0.000017   0.000020   0.000002
     H  228   0.000000   0.000004   0.000000   0.000000   0.000000   0.000000
     H  229   0.000000   0.000000   0.000000   0.000000   0.000000   0.000000
     H  230   0.000000   0.000020   0.000000   0.000000   0.000000   0.000000
     H  231   0.000000   0.000000   0.000000   0.000000   0.000000   0.000000
     H  232   0.000000   0.000008   0.000000   0.000000   0.000000   0.000000


                  C 19       C 20       C 21       C 22       C 23       C 24
 ------------------------------------------------------------------------------
     C   19   3.914513
     C   20   1.336186   3.920159
     C   21   0.005022   0.001701   3.963729
     C   22   0.000353   0.000750   1.017121   3.953643
     C   23   0.024863   1.032511   0.000316   0.000009   3.952570
     C   24   0.007005   0.006011   0.000007   0.000008   1.068363   3.939103
     C   25   0.000007   0.000025   0.000662   0.000084   0.000001   0.000000
     C   26   0.000190   0.000667   0.025629   0.000238   0.000002   0.000004
     C   27   0.000008   0.000004   0.001177   0.000119   0.000001   0.000000
     C   28   0.000026   0.000186   0.004149   0.000032   0.000001   0.000001
     C   29   0.000015   0.000087   0.002373   0.000021   0.000000   0.000000
     C   30   0.000111   0.000029   0.005685   0.006329   0.000010   0.000000
     C   31   0.000387   0.013084   1.806513   0.006280   0.000065   0.000085
     C   32   0.000000   0.000000   0.000018   0.000005   0.000000   0.000000
     C   33   0.000002   0.000010   0.000228   0.000009   0.000000   0.000000
     C   34   0.000002   0.000011   0.000419   0.000036   0.000000   0.000000
     C   35   0.000001   0.000007   0.000098   0.000005   0.000000   0.000000
     C   36   0.000002   0.000010   0.000199   0.000006   0.000000   0.000000
     C   37   0.000025   0.000326   0.010968   0.000197   0.000002   0.000002
     C   38   0.000127   0.000015   0.000360   0.000037   0.000004   0.000000
     C   39   0.000001   0.000000   0.000001   0.000000   0.000008   0.000001
     C   40   0.000011   0.000001   0.000000   0.000000   0.000119   0.000003
     C   41   0.000001   0.000000   0.000001   0.000000   0.000012   0.000000
     C   42   0.000009   0.000001   0.000004   0.000000   0.000096   0.000003
     C   43   0.000001   0.000001   0.000011   0.000000   0.000003   0.000000
     C   44   0.000014   0.000000   0.000011   0.000001   0.000001   0.000000
     C   45   0.000011   0.000022   0.000298   0.000013   0.000001   0.000000
     C   46   0.000000   0.000000   0.000001   0.000000   0.000000   0.000000
     C   47   0.000000   0.000000   0.000000   0.000000   0.000000   0.000000
     C   48   0.000000   0.000000   0.000000   0.000000   0.000000   0.000000
     C   49   0.000000   0.000000   0.000000   0.000000   0.000000   0.000000
     C   50   0.000000   0.000000   0.000000   0.000001   0.000000   0.000000
     C   51   0.000000   0.000000   0.000002   0.000000   0.000000   0.000000
     C   52   0.000000   0.000001   0.000009   0.000001   0.000000   0.000000
     C   53   0.000000   0.000000   0.000000   0.000000   0.000000   0.000000
     C   54   0.000000   0.000000   0.000000   0.000000   0.000000   0.000000
     C   55   0.000000   0.000000   0.000000   0.000000   0.000000   0.000000
     C   56   0.000000   0.000000   0.000000   0.000000   0.000000   0.000000
     C   57   0.000000   0.000000   0.000000   0.000000   0.000000   0.000000
     C   58   0.000000   0.000000   0.000000   0.000000   0.000000   0.000000
     C   59   0.000000   0.000000   0.000000   0.000000   0.000000   0.000000
     C   60   0.000000   0.000000   0.000000   0.000000   0.000000   0.000000
     C   61   0.000000   0.000000   0.000000   0.000000   0.000000   0.000000
     C   62   0.000000   0.000000   0.000000   0.000000   0.000000   0.000000
     C   63   0.000000   0.000000   0.000000   0.000000   0.000000   0.000000
     C   64   0.000000   0.000000   0.000000   0.000000   0.000000   0.000000


                  C 19       C 20       C 21       C 22       C 23       C 24
 ------------------------------------------------------------------------------
     C   65   0.000000   0.000000   0.000000   0.000000   0.000000   0.000000
     C   66   0.000000   0.000000   0.000000   0.000000   0.000000   0.000000
     C   67   0.000000   0.000000   0.000000   0.000000   0.000000   0.000004
     C   68   0.000000   0.000000   0.000000   0.000000   0.000004   0.000001
     C   69   0.000000   0.000000   0.000000   0.000000   0.000000   0.000000
     C   70   0.000000   0.000000   0.000000   0.000000   0.000003   0.000001
     C   71   0.000000   0.000000   0.000000   0.000000   0.000001   0.000000
     C   72   0.000000   0.000000   0.000000   0.000000   0.000000   0.000000
     C   73   0.000000   0.000000   0.000001   0.000004   0.000000   0.000012
     C   74   0.000000   0.000000   0.000006   0.000027   0.000002   0.000015
     C   75   0.000000   0.000000   0.000000   0.000000   0.000000   0.000010
     C   76   0.000001   0.000000   0.000000   0.000000   0.000005   0.000036
     C   77   0.000000   0.000000   0.000000   0.000001   0.000000   0.000063
     C   78   0.000001   0.000000   0.000000   0.000000   0.000010   0.000049
     C   79   0.000002   0.000001   0.000000   0.000000   0.000018   0.000098
     C   80   0.000004   0.000003   0.000000   0.000002   0.000039   0.000311
     C   81   0.000001   0.000002   0.000000   0.000002   0.000002   0.000277
     C   82   0.000000   0.000000   0.000003   0.000154   0.000000   0.000002
     C   83   0.000002   0.000004   0.000221   0.002672   0.000000   0.000014
     C   84   0.000001   0.000000   0.000002   0.000183   0.000000   0.000000
     C   85   0.000000   0.000001   0.000068   0.000320   0.000001   0.000009
     C   86   0.000001   0.000002   0.000083   0.000376   0.000001   0.000011
     C   87   0.000000   0.000001   0.000000   0.000005   0.000001   0.000103
     C   88   0.000000   0.000000   0.000034   0.000464   0.000000   0.000000
     C   89   0.000020   0.000011   0.000061   0.083291   0.000002   0.000001
     C   90   0.000008   0.000004   0.000006   0.000023   0.000080   0.000535
     C   91   0.000005   0.000050   0.000000   0.000001   0.000098   0.004970
     C   92   0.000000   0.000000   0.000001   0.000017   0.000000   0.000000
     C   93   0.000000   0.000000   0.000010   0.000039   0.000000   0.000000
     C   94   0.000000   0.000000   0.000000   0.000007   0.000000   0.000000
     C   95   0.000000   0.000000   0.000000   0.000002   0.000000   0.000000
     C   96   0.000000   0.000000   0.000000   0.000000   0.000000   0.000000
     C   97   0.000000   0.000000   0.000002   0.000350   0.000000   0.000000
     C   98   0.000001   0.000001   0.000175   0.001892   0.000000   0.000004
     C   99   0.000014   0.000000   0.000001   0.000008   0.000000   0.000000
     C  100   0.000001   0.000001   0.000010   0.000005   0.000000   0.000000
     C  101   0.000000   0.000000   0.000001   0.000011   0.000000   0.000000
     C  102   0.000123   0.000004   0.000011   0.000059   0.000003   0.000000
     C  103   0.000000   0.000000   0.000000   0.000000   0.000000   0.000000
     C  104   0.000000   0.000003   0.000077   0.000057   0.000000   0.000000
     C  105   0.000000   0.000000   0.000020   0.000075   0.000000   0.000000
     C  106   0.000000   0.000001   0.000023   0.000002   0.000000   0.000000
     C  107   0.000000   0.000001   0.000052   0.000002   0.000000   0.000000
     C  108   0.000000   0.000001   0.000016   0.000001   0.000000   0.000000
     C  109   0.000001   0.000003   0.000072   0.000001   0.000000   0.000000
     C  110   0.000000   0.000003   0.000040   0.000006   0.000000   0.000000
     C  111   0.000000   0.000005   0.000136   0.000054   0.000000   0.000000


                  C 19       C 20       C 21       C 22       C 23       C 24
 ------------------------------------------------------------------------------
     C  112   0.000000   0.000009   0.000656   0.001760   0.000000   0.000000
     C  113   0.000000   0.000000   0.000002   0.000000   0.000000   0.000000
     C  114   0.000000   0.000004   0.000051   0.000010   0.000000   0.000000
     C  115   0.000000   0.000000   0.000002   0.000001   0.000000   0.000000
     C  116   0.000000   0.000000   0.000001   0.000000   0.000000   0.000000
     C  117   0.000000   0.000000   0.000001   0.000000   0.000000   0.000000
     C  118   0.000000   0.000001   0.000017   0.000004   0.000000   0.000000
     C  119   0.000006   0.000089   0.001169   0.000243   0.000000   0.000000
     C  120   0.000000   0.000000   0.000000   0.000000   0.000000   0.000000
     C  121   0.000000   0.000000   0.000001   0.000000   0.000000   0.000000
     C  122   0.000000   0.000000   0.000005   0.000001   0.000000   0.000000
     C  123   0.000000   0.000000   0.000000   0.000000   0.000000   0.000000
     C  124   0.000000   0.000000   0.000002   0.000000   0.000000   0.000000
     C  125   0.000000   0.000007   0.000093   0.000018   0.000000   0.000000
     C  126   0.000000   0.000001   0.000018   0.000002   0.000000   0.000000
     C  127   0.000000   0.000000   0.000001   0.000000   0.000000   0.000000
     C  128   0.000000   0.000000   0.000001   0.000000   0.000000   0.000000
     C  129   0.000000   0.000000   0.000001   0.000000   0.000000   0.000000
     C  130   0.000000   0.000000   0.000000   0.000000   0.000000   0.000000
     C  131   0.000000   0.000000   0.000001   0.000000   0.000000   0.000000
     C  132   0.000000   0.000000   0.000001   0.000000   0.000000   0.000000
     C  133   0.000000   0.000002   0.000023   0.000004   0.000000   0.000000
     C  134   0.000000   0.000000   0.000002   0.000000   0.000000   0.000001
     C  135   0.000000   0.000000   0.000012   0.000168   0.000000   0.000001
     C  136   0.000000   0.000000   0.000020   0.000384   0.000000   0.000000
     C  137   0.000000   0.000000   0.000021   0.001357   0.000000   0.000000
     C  138   0.000000   0.000000   0.000016   0.000196   0.000000   0.000000
     C  139   0.000002   0.000004   0.000712   0.005668   0.000000   0.000000
     C  140   0.000009   0.000011   0.006850   0.004275   0.000000   0.000000
     C  141   0.000148   0.000106   0.005055   1.837512   0.000015   0.000002
     C  142   0.000001   0.000003   0.000000   0.000000   0.000015   0.000400
     C  143   0.000001   0.000013   0.000000   0.000000   0.000029   0.001848
     C  144   0.000004   0.000037   0.000000   0.000000   0.000329   0.007795
     C  145   0.000001   0.000010   0.000000   0.000000   0.000006   0.000752
     C  146   0.000001   0.000019   0.000000   0.000000   0.000023   0.001666
     C  147   0.000052   0.000434   0.000002   0.000000   0.000851   0.050824
     C  148   0.000009   0.000017   0.000000   0.000001   0.000431   0.004173
     C  149   0.000049   0.000208   0.000001   0.000000   0.000648   0.023834
     C  150   0.000029   0.000125   0.000000   0.000000   0.001386   0.012453
     C  151   0.000041   0.000133   0.000001   0.000000   0.000766   0.021067
     C  152   0.000003   0.000009   0.000000   0.000000   0.000030   0.000990
     C  153   0.000004   0.000009   0.000000   0.000000   0.000031   0.000966
     C  154   0.001488   0.007916   0.000015   0.000002   0.018864   1.656029
     C  155   0.000188   0.002959   0.000002   0.000000   0.016927   1.033504
     C  156   0.000000   0.000000   0.000000   0.000001   0.000000   0.000105
     C  157   0.000003   0.000008   0.000005   0.000018   0.000003   0.002058
     C  158   0.000000   0.000000   0.000000   0.000001   0.000000   0.000116


                  C 19       C 20       C 21       C 22       C 23       C 24
 ------------------------------------------------------------------------------
     C  159   0.000000   0.000001   0.000000   0.000001   0.000001   0.000119
     C  160   0.000000   0.000000   0.000000   0.000001   0.000000   0.000096
     C  161   0.000000   0.000000   0.000000   0.000000   0.000000   0.000035
     C  162   0.000000   0.000000   0.000000   0.000000   0.000000   0.000003
     N  163   0.000182   0.000021   0.000000   0.000001   0.002060   0.000039
     N  164   0.000003   0.000007   0.000000   0.000000   0.000062   0.000009
     N  165   0.000008   0.000040   0.000869   0.000014   0.000000   0.000000
     N  166   0.000000   0.000001   0.000038   0.000001   0.000000   0.000000
     N  167   0.000002   0.000000   0.000001   0.000000   0.000020   0.000001
     N  168   0.000000   0.000000   0.000000   0.000000   0.000000   0.000000
     N  169   0.000000   0.000000   0.000000   0.000000   0.000000   0.000000
     N  170   0.000000   0.000000   0.000000   0.000000   0.000000   0.000000
     N  171   0.000000   0.000000   0.000000   0.000000   0.000006   0.000001
     N  172   0.000000   0.000001   0.000000   0.000000   0.000000   0.000092
     N  173   0.000000   0.000000   0.000000   0.000003   0.000000   0.000000
     N  174   0.000000   0.000000   0.000000   0.000001   0.000000   0.000000
     N  175   0.000000   0.000001   0.000017   0.000001   0.000000   0.000000
     N  176   0.000000   0.000000   0.000000   0.000000   0.000000   0.000000
     N  177   0.000000   0.000000   0.000001   0.000000   0.000000   0.000000
     N  178   0.000000   0.000000   0.000001   0.000000   0.000000   0.000000
     N  179   0.000000   0.000000   0.000017   0.001068   0.000000   0.000001
     N  180   0.000001   0.000001   0.000000   0.000000   0.000010   0.000106
     N  181   0.000012   0.000028   0.000000   0.000000   0.000214   0.004568
     N  182   0.000000   0.000000   0.000000   0.000000   0.000000   0.000042
     H  183   0.000000   0.000000   0.000000   0.000000   0.000002   0.000000
     H  184   0.000000   0.000003   0.000000   0.000000   0.000024   0.000009
     H  185   0.000001   0.000000   0.000000   0.000000   0.000011   0.000001
     H  186   0.001508   0.000410   0.000000   0.000000   0.001399   0.000045
     H  187   0.000000   0.000000   0.000000   0.000000   0.000009   0.000000
     H  188   0.008323   0.000248   0.000569   0.001232   0.000236   0.000004
     H  189   0.000012   0.000005   0.005633   0.952610   0.000001   0.000000
     H  190   0.005728   0.000242   0.000526   0.000000   0.000222   0.000008
     H  191   0.000004   0.000011   0.000304   0.000005   0.000000   0.000000
     H  192   0.000047   0.000039   0.004622   0.002598   0.000005   0.000000
     H  193   0.000001   0.000001   0.000676   0.000012   0.000000   0.000000
     H  194   0.000000   0.000000   0.000014   0.000000   0.000000   0.000000
     H  195   0.000000   0.000000   0.000000   0.000000   0.000000   0.000000
     H  196   0.000013   0.000004   0.000079   0.000001   0.000000   0.000000
     H  197   0.000000   0.000000   0.000000   0.000000   0.000003   0.000000
     H  198   0.000000   0.000000   0.000000   0.000000   0.000001   0.000000
     H  199   0.000000   0.000000   0.000000   0.000000   0.000003   0.000000
     H  200   0.000000   0.000000   0.000000   0.000000   0.000000   0.000000
     H  201   0.000000   0.000000   0.000000   0.000000   0.000000   0.000000
     H  202   0.000000   0.000000   0.000000   0.000000   0.000000   0.000000
     H  203   0.000000   0.000000   0.000000   0.000000   0.000000   0.000000
     H  204   0.000000   0.000000   0.000000   0.000000   0.000000   0.000000
     H  205   0.000000   0.000000   0.000000   0.000000   0.000000   0.000000


                  C 19       C 20       C 21       C 22       C 23       C 24
 ------------------------------------------------------------------------------
     H  206   0.000008   0.000084   0.000000   0.000000   0.000128   0.000313
     H  207   0.000000   0.000000   0.000000   0.000000   0.000000   0.000000
     H  208   0.000000   0.000000   0.000000   0.000000   0.000000   0.000001
     H  209   0.000000   0.000000   0.000000   0.000003   0.000000   0.000000
     H  210   0.000000   0.000000   0.000000   0.000001   0.000000   0.000000
     H  211   0.000000   0.000000   0.000000   0.000000   0.000000   0.000000
     H  212   0.000000   0.000000   0.000000   0.000000   0.000000   0.000000
     H  213   0.000000   0.000000   0.000000   0.000000   0.000000   0.000000
     H  214   0.000002   0.000001   0.000000   0.000018   0.000000   0.000001
     H  215   0.000000   0.000000   0.000002   0.000000   0.000000   0.000000
     H  216   0.000000   0.000002   0.000007   0.000019   0.000000   0.000000
     H  217   0.000000   0.000000   0.000768   0.002526   0.000000   0.000000
     H  218   0.000000   0.000000   0.000000   0.000000   0.000000   0.000000
     H  219   0.000000   0.000000   0.000000   0.000000   0.000000   0.000000
     H  220   0.000000   0.000000   0.000000   0.000000   0.000000   0.000000
     H  221   0.000000   0.000000   0.000000   0.000000   0.000000   0.000000
     H  222   0.000000   0.000000   0.000000   0.000000   0.000000   0.000000
     H  223   0.000000   0.000000   0.000000   0.000000   0.000000   0.000000
     H  224   0.000000   0.000000   0.000000   0.000000   0.000000   0.000000
     H  225   0.000000   0.000000   0.000000   0.000002   0.000000   0.000000
     H  226   0.000000   0.000000   0.000000   0.000019   0.000000   0.000000
     H  227   0.000003   0.000001   0.002751   0.005560   0.000000   0.000000
     H  228   0.000000   0.000000   0.000000   0.000000   0.000001   0.000032
     H  229   0.000002   0.000000   0.000000   0.000000   0.000000   0.000006
     H  230   0.000000   0.000000   0.000000   0.000000   0.000000   0.000049
     H  231   0.000000   0.000000   0.000000   0.000000   0.000000   0.000000
     H  232   0.000000   0.000000   0.000000   0.000000   0.000000   0.000018


                  C 25       C 26       C 27       C 28       C 29       C 30
 ------------------------------------------------------------------------------
     C   25   3.905551
     C   26   1.030870   3.954308
     C   27   0.011536   1.033835   3.950531
     C   28   1.752805   0.013792   0.068690   3.860399
     C   29   0.056171   0.007619   1.775799   0.007484   3.947345
     C   30   0.011797   1.717672   0.008642   0.068920   0.051319   3.951458
     C   31   0.006394   0.007957   0.003130   0.000504   0.000119   1.009817
     C   32   0.000012   0.000173   0.000020   0.000025   0.000016   0.000082
     C   33   0.000323   0.003171   0.001151   0.000287   0.000279   0.003499
     C   34   0.000148   0.010622   0.000332   0.000941   0.000838   0.007512
     C   35   0.000017   0.000185   0.000166   0.000065   0.000047   0.000427
     C   36   0.000063   0.000724   0.000230   0.000108   0.000117   0.004710
     C   37   0.003328   0.006859   0.006833   0.000388   0.000655   0.992139
     C   38   0.000982   0.008527   0.000195   0.001340   0.000829   0.007039
     C   39   0.000024   0.000005   0.000014   0.000020   0.000002   0.000009
     C   40   0.000008   0.000002   0.000005   0.000003   0.000001   0.000003
     C   41   0.000001   0.000006   0.000001   0.000001   0.000001   0.000010
     C   42   0.000963   0.000077   0.000248   0.000583   0.000021   0.000073
     C   43   0.000020   0.000007   0.000024   0.000011   0.000004   0.000058
     C   44   0.000059   0.000316   0.000015   0.000065   0.000048   0.000516
     C   45   0.000251   0.000637   0.000487   0.000300   0.000153   0.005791
     C   46   0.000033   0.000007   0.000001   0.000002   0.000001   0.000008
     C   47   0.000002   0.000002   0.000001   0.000001   0.000000   0.000002
     C   48   0.000002   0.000000   0.000000   0.000000   0.000000   0.000001
     C   49   0.000199   0.000003   0.000001   0.000003   0.000000   0.000003
     C   50   0.000002   0.000000   0.000000   0.000000   0.000000   0.000000
     C   51   0.000007   0.000011   0.000005   0.000005   0.000003   0.000019
     C   52   0.000007   0.000018   0.000025   0.000011   0.000006   0.000066
     C   53   0.000000   0.000000   0.000000   0.000000   0.000000   0.000000
     C   54   0.000000   0.000000   0.000000   0.000000   0.000000   0.000000
     C   55   0.000000   0.000000   0.000000   0.000000   0.000000   0.000000
     C   56   0.000000   0.000000   0.000000   0.000000   0.000000   0.000000
     C   57   0.000000   0.000000   0.000000   0.000000   0.000000   0.000000
     C   58   0.000000   0.000001   0.000000   0.000000   0.000000   0.000000
     C   59   0.000002   0.000000   0.000001   0.000001   0.000001   0.000001
     C   60   0.000003   0.000000   0.000001   0.000004   0.000007   0.000000
     C   61   0.000019   0.000001   0.000001   0.000003   0.000007   0.000003
     C   62   0.000044   0.000006   0.000023   0.000130   0.000145   0.000001
     C   63   0.000011   0.000000   0.000001   0.000001   0.000001   0.000002
     C   64   0.000008   0.000000   0.000001   0.000010   0.000004   0.000001
     C   65   0.000003   0.000000   0.000001   0.000001   0.000002   0.000001
     C   66   0.000000   0.000000   0.000000   0.000000   0.000000   0.000000
     C   67   0.000001   0.000001   0.000018   0.000019   0.000009   0.000005
     C   68   0.000000   0.000000   0.000000   0.000000   0.000000   0.000000
     C   69   0.000000   0.000000   0.000000   0.000000   0.000000   0.000000
     C   70   0.000000   0.000000   0.000000   0.000000   0.000000   0.000000


                  C 25       C 26       C 27       C 28       C 29       C 30
 ------------------------------------------------------------------------------
     C   71   0.000000   0.000000   0.000000   0.000000   0.000000   0.000000
     C   72   0.000000   0.000000   0.000000   0.000000   0.000000   0.000000
     C   73   0.000000   0.000000   0.000000   0.000000   0.000000   0.000000
     C   74   0.000000   0.000000   0.000000   0.000000   0.000000   0.000000
     C   75   0.000000   0.000000   0.000000   0.000000   0.000000   0.000000
     C   76   0.000000   0.000000   0.000000   0.000000   0.000000   0.000000
     C   77   0.000000   0.000000   0.000000   0.000000   0.000000   0.000000
     C   78   0.000000   0.000000   0.000000   0.000000   0.000000   0.000000
     C   79   0.000000   0.000000   0.000000   0.000000   0.000000   0.000000
     C   80   0.000000   0.000000   0.000000   0.000000   0.000000   0.000000
     C   81   0.000000   0.000000   0.000000   0.000000   0.000000   0.000000
     C   82   0.000000   0.000000   0.000000   0.000000   0.000000   0.000000
     C   83   0.000000   0.000009   0.000001   0.000002   0.000001   0.000003
     C   84   0.000000   0.000001   0.000000   0.000000   0.000000   0.000000
     C   85   0.000000   0.000001   0.000000   0.000000   0.000000   0.000001
     C   86   0.000000   0.000000   0.000000   0.000000   0.000000   0.000001
     C   87   0.000000   0.000000   0.000000   0.000000   0.000000   0.000000
     C   88   0.000000   0.000001   0.000000   0.000000   0.000000   0.000000
     C   89   0.000018   0.000398   0.000009   0.000103   0.000059   0.000059
     C   90   0.000000   0.000000   0.000000   0.000000   0.000000   0.000000
     C   91   0.000000   0.000000   0.000000   0.000000   0.000000   0.000000
     C   92   0.000000   0.000000   0.000000   0.000000   0.000000   0.000000
     C   93   0.000000   0.000003   0.000000   0.000001   0.000001   0.000000
     C   94   0.000000   0.000000   0.000000   0.000000   0.000000   0.000000
     C   95   0.000000   0.000000   0.000000   0.000000   0.000000   0.000000
     C   96   0.000000   0.000000   0.000000   0.000000   0.000000   0.000000
     C   97   0.000000   0.000004   0.000000   0.000001   0.000001   0.000000
     C   98   0.000001   0.000014   0.000000   0.000004   0.000002   0.000006
     C   99   0.000000   0.000000   0.000005   0.000000   0.000000   0.000000
     C  100   0.000000   0.000010   0.000005   0.000002   0.000004   0.000000
     C  101   0.000000   0.000000   0.000000   0.000000   0.000000   0.000000
     C  102   0.000000   0.000002   0.000006   0.000001   0.000001   0.000000
     C  103   0.000000   0.000000   0.000000   0.000000   0.000000   0.000000
     C  104   0.000001   0.000046   0.000004   0.000010   0.000012   0.000001
     C  105   0.000000   0.000018   0.000001   0.000003   0.000007   0.000001
     C  106   0.001243   0.005340   0.008918   0.005344   1.003750   0.000510
     C  107   0.001889   0.000556   0.021095   0.000211   0.005607   0.001229
     C  108   0.000021   0.000198   0.000669   0.000067   0.006153   0.000023
     C  109   0.000969   0.000160   0.014732   0.000344   0.006135   0.001199
     C  110   0.000686   0.000183   0.004875   0.000064   0.000104   0.000365
     C  111   0.000006   0.000183   0.000028   0.000039   0.000257   0.000019
     C  112   0.000009   0.000412   0.000028   0.000080   0.000096   0.000011
     C  113   0.000000   0.000011   0.000001   0.000002   0.000003   0.000000
     C  114   0.000009   0.000359   0.000019   0.000075   0.000095   0.000007
     C  115   0.000000   0.000015   0.000001   0.000003   0.000004   0.000000
     C  116   0.000000   0.000008   0.000001   0.000002   0.000002   0.000000
     C  117   0.000000   0.000005   0.000000   0.000001   0.000002   0.000000


                  C 25       C 26       C 27       C 28       C 29       C 30
 ------------------------------------------------------------------------------
     C  118   0.000005   0.000079   0.000010   0.000017   0.000034   0.000003
     C  119   0.000202   0.008094   0.000505   0.001659   0.002105   0.000168
     C  120   0.000000   0.000001   0.000000   0.000000   0.000000   0.000000
     C  121   0.000000   0.000006   0.000002   0.000001   0.000004   0.000000
     C  122   0.000001   0.000038   0.000003   0.000008   0.000013   0.000001
     C  123   0.000000   0.000001   0.000001   0.000000   0.000001   0.000000
     C  124   0.000000   0.000015   0.000002   0.000003   0.000006   0.000001
     C  125   0.000017   0.000660   0.000054   0.000138   0.000201   0.000015
     C  126   0.000011   0.000108   0.000053   0.000026   0.000106   0.000004
     C  127   0.000001   0.000006   0.000012   0.000002   0.000017   0.000005
     C  128   0.000003   0.000013   0.000006   0.000003   0.000003   0.000028
     C  129   0.000003   0.000008   0.000011   0.000001   0.000042   0.000004
     C  130   0.000001   0.000000   0.000003   0.000000   0.000004   0.000000
     C  131   0.000019   0.000001   0.000127   0.000006   0.000066   0.000008
     C  132   0.000012   0.000020   0.000097   0.000022   0.002242   0.000026
     C  133   0.000014   0.000185   0.000181   0.000046   0.000278   0.000016
     C  134   0.000070   0.000015   0.000208   0.000215   0.000069   0.000023
     C  135   0.000000   0.000001   0.000000   0.000000   0.000000   0.000000
     C  136   0.000000   0.000002   0.000000   0.000000   0.000000   0.000000
     C  137   0.000000   0.000009   0.000000   0.000002   0.000001   0.000002
     C  138   0.000000   0.000001   0.000000   0.000000   0.000000   0.000000
     C  139   0.000000   0.000006   0.000002   0.000001   0.000001   0.000007
     C  140   0.000004   0.000025   0.000006   0.000004   0.000004   0.000056
     C  141   0.000088   0.002080   0.000369   0.000450   0.000286   0.000372
     C  142   0.000000   0.000000   0.000000   0.000000   0.000000   0.000000
     C  143   0.000000   0.000000   0.000000   0.000000   0.000000   0.000000
     C  144   0.000000   0.000000   0.000000   0.000000   0.000000   0.000000
     C  145   0.000000   0.000000   0.000000   0.000000   0.000000   0.000000
     C  146   0.000000   0.000000   0.000000   0.000000   0.000000   0.000000
     C  147   0.000000   0.000000   0.000000   0.000000   0.000000   0.000000
     C  148   0.000000   0.000000   0.000000   0.000000   0.000000   0.000000
     C  149   0.000000   0.000000   0.000000   0.000000   0.000000   0.000000
     C  150   0.000000   0.000000   0.000000   0.000000   0.000000   0.000000
     C  151   0.000000   0.000000   0.000000   0.000000   0.000000   0.000000
     C  152   0.000000   0.000000   0.000000   0.000000   0.000000   0.000000
     C  153   0.000000   0.000000   0.000000   0.000000   0.000000   0.000000
     C  154   0.000000   0.000001   0.000000   0.000000   0.000000   0.000001
     C  155   0.000000   0.000000   0.000000   0.000000   0.000000   0.000000
     C  156   0.000000   0.000000   0.000000   0.000000   0.000000   0.000000
     C  157   0.000000   0.000000   0.000000   0.000000   0.000000   0.000000
     C  158   0.000000   0.000000   0.000001   0.000001   0.000000   0.000000
     C  159   0.000000   0.000000   0.000000   0.000000   0.000000   0.000000
     C  160   0.000000   0.000000   0.000000   0.000000   0.000000   0.000000
     C  161   0.000000   0.000001   0.000002   0.000001   0.000001   0.000000
     C  162   0.000004   0.000002   0.000023   0.000007   0.000019   0.000001
     N  163   0.000002   0.000002   0.000000   0.000001   0.000000   0.000000
     N  164   0.000000   0.000000   0.000000   0.000000   0.000000   0.000000


                  C 25       C 26       C 27       C 28       C 29       C 30
 ------------------------------------------------------------------------------
     N  165   0.069975   0.036194   0.028501   1.913639   1.002115   0.017472
     N  166   0.000010   0.000312   0.000017   0.000030   0.000026   0.000592
     N  167   0.000024   0.000010   0.000012   0.000045   0.000003   0.000014
     N  168   0.000007   0.000000   0.000000   0.000000   0.000000   0.000000
     N  169   0.000000   0.000000   0.000000   0.000000   0.000000   0.000000
     N  170   0.000003   0.000000   0.000000   0.000002   0.000002   0.000001
     N  171   0.000000   0.000000   0.000000   0.000000   0.000000   0.000000
     N  172   0.000000   0.000000   0.000000   0.000000   0.000000   0.000000
     N  173   0.000000   0.000000   0.000000   0.000000   0.000000   0.000000
     N  174   0.000000   0.000000   0.000000   0.000000   0.000000   0.000000
     N  175   0.000018   0.000080   0.000859   0.000093   0.004915   0.000159
     N  176   0.000000   0.000001   0.000000   0.000000   0.000001   0.000000
     N  177   0.000000   0.000005   0.000000   0.000001   0.000001   0.000000
     N  178   0.000002   0.000003   0.000006   0.000001   0.000036   0.000002
     N  179   0.000000   0.000005   0.000000   0.000002   0.000001   0.000001
     N  180   0.000000   0.000000   0.000000   0.000000   0.000000   0.000000
     N  181   0.000000   0.000000   0.000000   0.000000   0.000000   0.000000
     N  182   0.000000   0.000000   0.000000   0.000000   0.000000   0.000000
     H  183   0.000000   0.000000   0.000000   0.000000   0.000000   0.000000
     H  184   0.000000   0.000000   0.000000   0.000000   0.000000   0.000000
     H  185   0.000000   0.000000   0.000000   0.000000   0.000000   0.000000
     H  186   0.000002   0.000001   0.000000   0.000000   0.000000   0.000000
     H  187   0.000000   0.000000   0.000000   0.000000   0.000000   0.000000
     H  188   0.000000   0.000000   0.000001   0.000000   0.000000   0.000004
     H  189   0.000002   0.000070   0.000019   0.000014   0.000005   0.000350
     H  190   0.000004   0.000111   0.000006   0.000010   0.000003   0.002221
     H  191   0.947061   0.005929   0.001522   0.005719   0.000249   0.006770
     H  192   0.000323   0.010870   0.000044   0.001343   0.000829   0.005904
     H  193   0.004890   0.005027   0.952421   0.002000   0.005394   0.001019
     H  194   0.000006   0.002112   0.001067   0.000053   0.000292   0.003865
     H  195   0.000000   0.000002   0.000000   0.000000   0.000001   0.000010
     H  196   0.000156   0.000163   0.000052   0.000012   0.000003   0.002352
     H  197   0.000000   0.000000   0.000001   0.000000   0.000000   0.000001
     H  198   0.000001   0.000001   0.000000   0.000000   0.000000   0.000000
     H  199   0.000352   0.000005   0.000003   0.006565   0.000051   0.000001
     H  200   0.000002   0.000007   0.000001   0.000001   0.000000   0.000003
     H  201   0.000004   0.000001   0.000000   0.000000   0.000000   0.000000
     H  202   0.000000   0.000000   0.000000   0.000000   0.000000   0.000000
     H  203   0.000000   0.000000   0.000000   0.000000   0.000000   0.000000
     H  204   0.000000   0.000000   0.000000   0.000000   0.000000   0.000000
     H  205   0.000000   0.000000   0.000000   0.000000   0.000000   0.000000
     H  206   0.000000   0.000000   0.000000   0.000000   0.000000   0.000000
     H  207   0.000000   0.000000   0.000000   0.000000   0.000000   0.000000
     H  208   0.000000   0.000000   0.000000   0.000000   0.000000   0.000000
     H  209   0.000000   0.000000   0.000000   0.000000   0.000000   0.000000
     H  210   0.000000   0.000000   0.000000   0.000000   0.000000   0.000000
     H  211   0.000000   0.000000   0.000000   0.000000   0.000000   0.000000


                  C 25       C 26       C 27       C 28       C 29       C 30
 ------------------------------------------------------------------------------
     H  212   0.000000   0.000000   0.000000   0.000000   0.000000   0.000000
     H  213   0.000000   0.000000   0.000000   0.000000   0.000000   0.000000
     H  214   0.000000   0.000000   0.000001   0.000000   0.000000   0.000000
     H  215   0.000001   0.000021   0.000738   0.000013   0.000910   0.000016
     H  216   0.000015   0.000213   0.000143   0.000035   0.000041   0.000042
     H  217   0.000001   0.000025   0.000001   0.000005   0.000004   0.000001
     H  218   0.000000   0.000001   0.000000   0.000000   0.000000   0.000000
     H  219   0.000000   0.000002   0.000000   0.000000   0.000000   0.000000
     H  220   0.000000   0.000002   0.000000   0.000000   0.000001   0.000000
     H  221   0.000000   0.000000   0.000000   0.000000   0.000000   0.000000
     H  222   0.000023   0.000000   0.000006   0.000178   0.000005   0.000003
     H  223   0.000000   0.000000   0.000000   0.000000   0.000000   0.000000
     H  224   0.000008   0.000001   0.000002   0.000006   0.000056   0.000001
     H  225   0.000000   0.000000   0.000000   0.000000   0.000000   0.000000
     H  226   0.000000   0.000000   0.000000   0.000000   0.000000   0.000000
     H  227   0.000000   0.000005   0.000012   0.000000   0.000001   0.000044
     H  228   0.000000   0.000000   0.000000   0.000000   0.000000   0.000000
     H  229   0.000000   0.000000   0.000000   0.000000   0.000000   0.000000
     H  230   0.000000   0.000000   0.000000   0.000000   0.000000   0.000000
     H  231   0.000000   0.000000   0.000001   0.000001   0.000000   0.000000
     H  232   0.000000   0.000000   0.000000   0.000000   0.000000   0.000000


                  C 31       C 32       C 33       C 34       C 35       C 36
 ------------------------------------------------------------------------------
     C   31   3.954421
     C   32   0.000272   3.959248
     C   33   0.001724   1.424363   3.950033
     C   34   0.003178   0.005258   1.288774   3.963799
     C   35   0.000153   1.331127   0.007711   0.083811   3.936785
     C   36   0.000216   0.092202   0.014656   1.251255   0.004994   3.936775
     C   37   0.008429   0.008857   0.011460   1.229679   0.005149   0.010591
     C   38   0.002432   0.000435   0.011086   0.006503   0.003823   0.008825
     C   39   0.000001   0.000000   0.000001   0.000007   0.000001   0.000002
     C   40   0.000002   0.000000   0.000002   0.000011   0.000001   0.000003
     C   41   0.000001   0.000002   0.000010   0.000043   0.000005   0.000024
     C   42   0.000005   0.000002   0.000003   0.000029   0.000002   0.000002
     C   43   0.000019   0.000041   0.000082   0.000930   0.000080   0.000082
     C   44   0.000025   0.000037   0.000424   0.000593   0.000128   0.001755
     C   45   0.000476   0.001145   0.001656   0.028231   0.001623   0.002007
     C   46   0.000001   0.000003   0.000008   0.000042   0.000001   0.000025
     C   47   0.000001   0.000001   0.000008   0.000024   0.000007   0.000009
     C   48   0.000000   0.000001   0.000002   0.000020   0.000002   0.000002
     C   49   0.000000   0.000000   0.000002   0.000001   0.000001   0.000002
     C   50   0.000000   0.000000   0.000002   0.000000   0.000002   0.000002
     C   51   0.000003   0.000009   0.000042   0.000195   0.000034   0.000039
     C   52   0.000023   0.000051   0.000132   0.001096   0.000117   0.000161
     C   53   0.000000   0.000000   0.000000   0.000000   0.000000   0.000000
     C   54   0.000000   0.000000   0.000000   0.000000   0.000000   0.000000
     C   55   0.000000   0.000000   0.000001   0.000002   0.000000   0.000001
     C   56   0.000000   0.000000   0.000000   0.000000   0.000000   0.000000
     C   57   0.000000   0.000000   0.000000   0.000000   0.000000   0.000002
     C   58   0.000001   0.000000   0.000004   0.000003   0.000003   0.000020
     C   59   0.000000   0.000001   0.000005   0.000020   0.000005   0.000023
     C   60   0.000000   0.000032   0.000017   0.000003   0.000032   0.000013
     C   61   0.000000   0.000065   0.000002   0.000001   0.000048   0.000004
     C   62   0.000000   0.000016   0.000020   0.000002   0.000015   0.000003
     C   63   0.000000   0.000002   0.000001   0.000000   0.000002   0.000001
     C   64   0.000000   0.000001   0.000001   0.000000   0.000002   0.000001
     C   65   0.000000   0.000001   0.000003   0.000008   0.000003   0.000003
     C   66   0.000000   0.000000   0.000001   0.000001   0.000001   0.000003
     C   67   0.000000   0.000001   0.000004   0.000000   0.000002   0.000005
     C   68   0.000000   0.000000   0.000000   0.000000   0.000000   0.000000
     C   69   0.000000   0.000000   0.000000   0.000000   0.000000   0.000000
     C   70   0.000000   0.000000   0.000000   0.000000   0.000000   0.000000
     C   71   0.000000   0.000000   0.000000   0.000000   0.000000   0.000000
     C   72   0.000000   0.000000   0.000000   0.000000   0.000000   0.000000
     C   73   0.000000   0.000000   0.000000   0.000000   0.000000   0.000000
     C   74   0.000000   0.000000   0.000000   0.000000   0.000000   0.000000
     C   75   0.000000   0.000000   0.000000   0.000000   0.000000   0.000000
     C   76   0.000000   0.000000   0.000000   0.000000   0.000000   0.000000


                  C 31       C 32       C 33       C 34       C 35       C 36
 ------------------------------------------------------------------------------
     C   77   0.000000   0.000000   0.000000   0.000000   0.000000   0.000000
     C   78   0.000000   0.000000   0.000000   0.000000   0.000006   0.000000
     C   79   0.000000   0.000000   0.000000   0.000000   0.000000   0.000000
     C   80   0.000001   0.000000   0.000000   0.000000   0.000000   0.000000
     C   81   0.000000   0.000000   0.000000   0.000000   0.000000   0.000000
     C   82   0.000005   0.000000   0.000000   0.000000   0.000000   0.000000
     C   83   0.000144   0.000000   0.000001   0.000000   0.000001   0.000001
     C   84   0.000015   0.000000   0.000000   0.000000   0.000000   0.000000
     C   85   0.000005   0.000000   0.000000   0.000000   0.000000   0.000000
     C   86   0.000001   0.000000   0.000000   0.000000   0.000000   0.000000
     C   87   0.000001   0.000000   0.000000   0.000000   0.000000   0.000000
     C   88   0.000022   0.000000   0.000001   0.000000   0.000001   0.000001
     C   89   0.006205   0.000000   0.000003   0.000003   0.000002   0.000003
     C   90   0.000002   0.000000   0.000000   0.000000   0.000000   0.000000
     C   91   0.000000   0.000000   0.000000   0.000000   0.000000   0.000000
     C   92   0.000002   0.000000   0.000000   0.000000   0.000000   0.000000
     C   93   0.000004   0.000000   0.000011   0.000000   0.000011   0.000011
     C   94   0.000001   0.000000   0.000002   0.000000   0.000002   0.000002
     C   95   0.000000   0.000000   0.000000   0.000000   0.000000   0.000000
     C   96   0.000000   0.000000   0.000000   0.000000   0.000000   0.000000
     C   97   0.000043   0.000000   0.000006   0.000000   0.000006   0.000006
     C   98   0.000167   0.000000   0.000017   0.000000   0.000016   0.000016
     C   99   0.000001   0.000000   0.000000   0.000000   0.000000   0.000000
     C  100   0.000011   0.000001   0.000083   0.000000   0.000079   0.000080
     C  101   0.000001   0.000000   0.000002   0.000000   0.000002   0.000002
     C  102   0.000006   0.000000   0.000018   0.000000   0.000017   0.000017
     C  103   0.000001   0.000000   0.000003   0.000000   0.000003   0.000003
     C  104   0.000088   0.000004   0.000459   0.000002   0.000436   0.000441
     C  105   0.000027   0.000001   0.000135   0.000001   0.000124   0.000131
     C  106   0.000059   0.000004   0.000252   0.000017   0.000202   0.000217
     C  107   0.000024   0.000005   0.000243   0.000033   0.000236   0.000248
     C  108   0.000058   0.000008   0.000536   0.000004   0.000529   0.000605
     C  109   0.000028   0.000002   0.000221   0.000020   0.000215   0.000232
     C  110   0.000139   0.000009   0.001096   0.000009   0.001091   0.001128
     C  111   0.001262   0.000008   0.001139   0.000065   0.001008   0.001105
     C  112   0.000905   0.000025   0.003430   0.000012   0.003285   0.003333
     C  113   0.000009   0.000001   0.000090   0.000000   0.000089   0.000086
     C  114   0.000296   0.000022   0.003022   0.000009   0.003019   0.002952
     C  115   0.000014   0.000001   0.000121   0.000000   0.000121   0.000117
     C  116   0.000007   0.000001   0.000069   0.000000   0.000069   0.000065
     C  117   0.000005   0.000000   0.000045   0.000000   0.000046   0.000044
     C  118   0.000095   0.000004   0.000631   0.000007   0.000625   0.000617
     C  119   0.006839   0.000505   0.068411   0.000202   0.067318   0.067034
     C  120   0.000001   0.000002   0.000006   0.000001   0.000017   0.000009
     C  121   0.000005   0.000003   0.000054   0.000001   0.000069   0.000044
     C  122   0.000033   0.000005   0.000328   0.000002   0.000393   0.000324
     C  123   0.000001   0.000003   0.000011   0.000001   0.000026   0.000006


                  C 31       C 32       C 33       C 34       C 35       C 36
 ------------------------------------------------------------------------------
     C  124   0.000012   0.000087   0.000143   0.000024   0.000996   0.000151
     C  125   0.000546   0.000045   0.005646   0.000018   0.005776   0.005599
     C  126   0.000076   0.000013   0.000812   0.000004   0.000877   0.000867
     C  127   0.000008   0.022553   0.017264   0.000825   0.011733   0.004208
     C  128   0.000007   1.016523   0.009444   0.004742   0.009084   0.001198
     C  129   0.000010   0.021644   0.013869   0.000273   0.012698   0.003688
     C  130   0.000000   0.000432   0.000384   0.000022   0.000242   0.000081
     C  131   0.000001   0.000363   0.000481   0.000011   0.000367   0.000099
     C  132   0.000001   0.000129   0.000015   0.000002   0.000014   0.000012
     C  133   0.000134   0.000011   0.001391   0.000005   0.001480   0.001518
     C  134   0.000002   0.000007   0.000027   0.000002   0.000008   0.000072
     C  135   0.000026   0.000000   0.000002   0.000000   0.000002   0.000002
     C  136   0.000023   0.000000   0.000000   0.000000   0.000000   0.000000
     C  137   0.000131   0.000000   0.000001   0.000000   0.000001   0.000001
     C  138   0.000009   0.000000   0.000000   0.000000   0.000000   0.000000
     C  139   0.000099   0.000000   0.000000   0.000000   0.000000   0.000000
     C  140   0.000294   0.000000   0.000002   0.000000   0.000001   0.000001
     C  141   0.041934   0.000001   0.000030   0.000015   0.000004   0.000010
     C  142   0.000000   0.000000   0.000000   0.000000   0.000000   0.000000
     C  143   0.000000   0.000000   0.000000   0.000000   0.000000   0.000000
     C  144   0.000000   0.000000   0.000000   0.000000   0.000000   0.000000
     C  145   0.000000   0.000000   0.000000   0.000000   0.000000   0.000000
     C  146   0.000000   0.000000   0.000000   0.000000   0.000000   0.000000
     C  147   0.000001   0.000000   0.000000   0.000000   0.000000   0.000000
     C  148   0.000001   0.000000   0.000000   0.000000   0.000000   0.000000
     C  149   0.000001   0.000000   0.000000   0.000000   0.000000   0.000000
     C  150   0.000001   0.000000   0.000000   0.000000   0.000000   0.000000
     C  151   0.000001   0.000000   0.000000   0.000000   0.000000   0.000000
     C  152   0.000000   0.000000   0.000000   0.000000   0.000000   0.000000
     C  153   0.000000   0.000000   0.000000   0.000000   0.000000   0.000000
     C  154   0.000018   0.000000   0.000000   0.000000   0.000000   0.000000
     C  155   0.000004   0.000000   0.000000   0.000000   0.000000   0.000000
     C  156   0.000000   0.000000   0.000000   0.000000   0.000000   0.000000
     C  157   0.000000   0.000000   0.000001   0.000000   0.000001   0.000001
     C  158   0.000000   0.000000   0.000000   0.000000   0.000000   0.000000
     C  159   0.000000   0.000000   0.000001   0.000000   0.000000   0.000000
     C  160   0.000000   0.000000   0.000001   0.000000   0.000000   0.000001
     C  161   0.000000   0.000001   0.000006   0.000000   0.000005   0.000006
     C  162   0.000001   0.000002   0.000011   0.000000   0.000008   0.000019
     N  163   0.000026   0.000000   0.000000   0.000000   0.000000   0.000000
     N  164   0.000000   0.000000   0.000000   0.000000   0.000000   0.000000
     N  165   0.000800   0.000007   0.000158   0.000243   0.000024   0.000034
     N  166   0.000176   0.016213   0.082725   0.016412   1.406091   1.484514
     N  167   0.000003   0.000004   0.000007   0.000065   0.000003   0.000019
     N  168   0.000000   0.000000   0.000001   0.000004   0.000000   0.000001
     N  169   0.000000   0.000000   0.000000   0.000000   0.000000   0.000000
     N  170   0.000000   0.000002   0.000002   0.000001   0.000003   0.000002


                  C 31       C 32       C 33       C 34       C 35       C 36
 ------------------------------------------------------------------------------
     N  171   0.000000   0.000000   0.000000   0.000000   0.000000   0.000000
     N  172   0.000000   0.000000   0.000000   0.000000   0.000000   0.000000
     N  173   0.000000   0.000000   0.000001   0.000000   0.000001   0.000001
     N  174   0.000000   0.000000   0.000001   0.000000   0.000001   0.000001
     N  175   0.000033   0.000002   0.000231   0.000004   0.000216   0.000226
     N  176   0.000002   0.000000   0.000010   0.000000   0.000010   0.000010
     N  177   0.000004   0.000006   0.000044   0.000002   0.000149   0.000049
     N  178   0.000004   0.001823   0.004735   0.000116   0.003650   0.001644
     N  179   0.000084   0.000000   0.000001   0.000000   0.000001   0.000001
     N  180   0.000000   0.000000   0.000000   0.000000   0.000000   0.000000
     N  181   0.000000   0.000000   0.000000   0.000000   0.000000   0.000000
     N  182   0.000000   0.000000   0.000000   0.000000   0.000000   0.000000
     H  183   0.000000   0.000000   0.000000   0.000000   0.000000   0.000000
     H  184   0.000000   0.000000   0.000000   0.000000   0.000000   0.000000
     H  185   0.000000   0.000000   0.000000   0.000000   0.000000   0.000000
     H  186   0.000009   0.000000   0.000000   0.000000   0.000000   0.000000
     H  187   0.000000   0.000000   0.000000   0.000000   0.000000   0.000000
     H  188   0.000005   0.000000   0.000000   0.000000   0.000000   0.000000
     H  189   0.007121   0.000001   0.000003   0.000009   0.000000   0.000002
     H  190   0.000295   0.000000   0.000001   0.000006   0.000000   0.000001
     H  191   0.000022   0.000001   0.000018   0.000144   0.000003   0.000016
     H  192   0.945575   0.000001   0.000590   0.000368   0.000003   0.000008
     H  193   0.001511   0.000000   0.000021   0.000009   0.000000   0.000000
     H  194   0.000150   0.004918   0.950224   0.005668   0.004232   0.004232
     H  195   0.000002   0.009287   0.003890   0.000086   0.949050   0.007893
     H  196   0.000056   0.000061   0.000314   0.004791   0.000039   0.000074
     H  197   0.000000   0.000000   0.000000   0.000004   0.000000   0.000000
     H  198   0.000000   0.000000   0.000000   0.000002   0.000000   0.000001
     H  199   0.000000   0.000000   0.000000   0.000001   0.000000   0.000001
     H  200   0.000000   0.000087   0.004136   0.008776   0.008703   0.946894
     H  201   0.000000   0.000000   0.000000   0.000001   0.000000   0.000000
     H  202   0.000000   0.000000   0.000000   0.000000   0.000000   0.000000
     H  203   0.000000   0.000000   0.000000   0.000000   0.000000   0.000000
     H  204   0.000000   0.000000   0.000000   0.000000   0.000000   0.000000
     H  205   0.000000   0.000000   0.000000   0.000000   0.000000   0.000000
     H  206   0.000000   0.000000   0.000000   0.000000   0.000000   0.000000
     H  207   0.000000   0.000000   0.000000   0.000000   0.000000   0.000000
     H  208   0.000000   0.000000   0.000000   0.000000   0.000000   0.000000
     H  209   0.000000   0.000000   0.000000   0.000000   0.000000   0.000000
     H  210   0.000000   0.000000   0.000000   0.000000   0.000000   0.000000
     H  211   0.000000   0.000000   0.000000   0.000000   0.000000   0.000000
     H  212   0.000000   0.000000   0.000000   0.000000   0.000000   0.000000
     H  213   0.000000   0.000000   0.000000   0.000000   0.000000   0.000000
     H  214   0.000000   0.000000   0.000000   0.000000   0.000000   0.000000
     H  215   0.000002   0.000000   0.000004   0.000000   0.000004   0.000004
     H  216   0.000401   0.000015   0.001521   0.000077   0.001695   0.001420
     H  217   0.000307   0.000001   0.000131   0.000000   0.000123   0.000122


                  C 31       C 32       C 33       C 34       C 35       C 36
 ------------------------------------------------------------------------------
     H  218   0.000001   0.000000   0.000008   0.000000   0.000008   0.000008
     H  219   0.000001   0.000000   0.000013   0.000000   0.000013   0.000012
     H  220   0.000002   0.000000   0.000019   0.000000   0.000019   0.000018
     H  221   0.000000   0.000004   0.000003   0.000001   0.000450   0.000002
     H  222   0.000000   0.000009   0.000009   0.000000   0.000000   0.000000
     H  223   0.000000   0.000091   0.000003   0.000000   0.000001   0.000000
     H  224   0.000000   0.000001   0.000004   0.000000   0.000001   0.000001
     H  225   0.000000   0.000000   0.000000   0.000000   0.000000   0.000000
     H  226   0.000002   0.000000   0.000000   0.000000   0.000000   0.000000
     H  227   0.000834   0.000000   0.000000   0.000000   0.000000   0.000000
     H  228   0.000000   0.000000   0.000000   0.000000   0.000000   0.000000
     H  229   0.000000   0.000000   0.000000   0.000000   0.000000   0.000000
     H  230   0.000000   0.000000   0.000000   0.000000   0.000000   0.000000
     H  231   0.000000   0.000000   0.000000   0.000000   0.000000   0.000000
     H  232   0.000000   0.000000   0.000000   0.000000   0.000000   0.000000


                  C 37       C 38       C 39       C 40       C 41       C 42
 ------------------------------------------------------------------------------
     C   37   3.931471
     C   38   1.185636   3.957182
     C   39   0.000058   0.000139   3.958827
     C   40   0.000034   0.000166   1.383112   3.954875
     C   41   0.000357   0.000749   0.004666   1.453199   3.953718
     C   42   0.000020   0.000359   1.389357   0.005276   0.116558   3.937279
     C   43   0.000409   0.015357   0.121382   0.005283   1.360120   0.003771
     C   44   0.021185   0.018559   0.000244   0.003888   0.009617   0.008239
     C   45   0.012798   1.720089   0.002320   0.001038   0.013839   0.000387
     C   46   0.000474   0.000291   0.000034   0.000019   0.000260   0.000041
     C   47   0.000075   0.000302   0.000037   0.000002   0.000092   0.000006
     C   48   0.000011   0.000223   0.000025   0.000008   0.000065   0.000020
     C   49   0.000028   0.000061   0.000006   0.000007   0.000581   0.000002
     C   50   0.000014   0.000005   0.000001   0.000000   0.000021   0.000001
     C   51   0.000545   0.002466   0.000241   0.000100   0.000560   0.000238
     C   52   0.000844   0.017359   0.001619   0.000085   0.003557   0.000286
     C   53   0.000000   0.000001   0.000000   0.000000   0.000000   0.000000
     C   54   0.000001   0.000000   0.000000   0.000000   0.000000   0.000000
     C   55   0.000004   0.000020   0.000001   0.000001   0.000003   0.000001
     C   56   0.000001   0.000000   0.000000   0.000000   0.000000   0.000000
     C   57   0.000002   0.000001   0.000000   0.000000   0.000000   0.000000
     C   58   0.000034   0.000022   0.000002   0.000001   0.000009   0.000001
     C   59   0.000031   0.000206   0.000039   0.000014   0.000076   0.000037
     C   60   0.000001   0.000003   0.000001   0.000000   0.000001   0.000001
     C   61   0.000003   0.000000   0.000000   0.000000   0.000000   0.000000
     C   62   0.000001   0.000005   0.000001   0.000000   0.000002   0.000003
     C   63   0.000002   0.000001   0.000000   0.000000   0.000000   0.000000
     C   64   0.000001   0.000001   0.000000   0.000000   0.000000   0.000002
     C   65   0.000013   0.000076   0.000017   0.000006   0.000030   0.000016
     C   66   0.000007   0.000004   0.000000   0.000000   0.000001   0.000001
     C   67   0.000012   0.000000   0.000000   0.000000   0.000000   0.000000
     C   68   0.000000   0.000000   0.000000   0.000000   0.000000   0.000000
     C   69   0.000000   0.000000   0.000000   0.000000   0.000000   0.000000
     C   70   0.000000   0.000000   0.000000   0.000000   0.000000   0.000000
     C   71   0.000000   0.000000   0.000000   0.000000   0.000000   0.000000
     C   72   0.000000   0.000000   0.000000   0.000000   0.000000   0.000000
     C   73   0.000000   0.000000   0.000000   0.000000   0.000000   0.000000
     C   74   0.000000   0.000000   0.000000   0.000000   0.000000   0.000000
     C   75   0.000000   0.000000   0.000000   0.000000   0.000000   0.000000
     C   76   0.000000   0.000000   0.000000   0.000000   0.000000   0.000000
     C   77   0.000000   0.000000   0.000000   0.000000   0.000000   0.000000
     C   78   0.000000   0.000000   0.000000   0.000000   0.000000   0.000000
     C   79   0.000000   0.000000   0.000000   0.000000   0.000000   0.000000
     C   80   0.000000   0.000000   0.000000   0.000000   0.000000   0.000000
     C   81   0.000000   0.000000   0.000000   0.000000   0.000000   0.000000
     C   82   0.000000   0.000000   0.000000   0.000000   0.000000   0.000000


                  C 37       C 38       C 39       C 40       C 41       C 42
 ------------------------------------------------------------------------------
     C   83   0.000006   0.000000   0.000000   0.000000   0.000000   0.000000
     C   84   0.000001   0.000000   0.000000   0.000000   0.000000   0.000000
     C   85   0.000001   0.000000   0.000000   0.000000   0.000000   0.000000
     C   86   0.000001   0.000000   0.000000   0.000000   0.000000   0.000000
     C   87   0.000000   0.000000   0.000000   0.000000   0.000000   0.000000
     C   88   0.000003   0.000000   0.000000   0.000000   0.000000   0.000000
     C   89   0.000088   0.000001   0.000000   0.000000   0.000000   0.000000
     C   90   0.000000   0.000000   0.000000   0.000000   0.000000   0.000000
     C   91   0.000000   0.000000   0.000000   0.000001   0.000000   0.000001
     C   92   0.000001   0.000000   0.000007   0.000048   0.000013   0.000001
     C   93   0.000049   0.000000   0.000009   0.000045   0.000013   0.000001
     C   94   0.000008   0.000000   0.000029   0.000137   0.000041   0.000002
     C   95   0.000001   0.000000   0.000014   0.000085   0.000022   0.000001
     C   96   0.000001   0.000001   0.000723   0.006292   0.001324   0.000068
     C   97   0.000025   0.000000   0.000001   0.000004   0.000001   0.000000
     C   98   0.000074   0.000000   0.000000   0.000001   0.000000   0.000000
     C   99   0.000001   0.000000   0.000000   0.000000   0.000000   0.000000
     C  100   0.000359   0.000001   0.000000   0.000000   0.000000   0.000000
     C  101   0.000007   0.000000   0.000000   0.000000   0.000000   0.000000
     C  102   0.000077   0.000000   0.000000   0.000000   0.000000   0.000000
     C  103   0.000012   0.000000   0.000000   0.000000   0.000000   0.000000
     C  104   0.001977   0.000006   0.000001   0.000001   0.000002   0.000002
     C  105   0.000539   0.000003   0.000000   0.000000   0.000001   0.000000
     C  106   0.001055   0.000006   0.000000   0.000000   0.000001   0.000001
     C  107   0.001041   0.000017   0.000000   0.000000   0.000001   0.000004
     C  108   0.002264   0.000007   0.000001   0.000001   0.000002   0.000002
     C  109   0.001016   0.000027   0.000001   0.000000   0.000001   0.000008
     C  110   0.005020   0.000022   0.000001   0.000001   0.000005   0.000005
     C  111   0.004210   0.000028   0.000001   0.000001   0.000004   0.000004
     C  112   0.015086   0.000044   0.000004   0.000004   0.000014   0.000013
     C  113   0.000368   0.000001   0.000000   0.000000   0.000000   0.000000
     C  114   0.012866   0.000036   0.000004   0.000004   0.000012   0.000011
     C  115   0.000523   0.000001   0.000000   0.000000   0.000001   0.000000
     C  116   0.000287   0.000001   0.000000   0.000000   0.000000   0.000000
     C  117   0.000196   0.000001   0.000000   0.000000   0.000000   0.000000
     C  118   0.002684   0.000008   0.000001   0.000001   0.000003   0.000002
     C  119   0.294731   0.000815   0.000082   0.000081   0.000273   0.000255
     C  120   0.000030   0.000000   0.000000   0.000000   0.000000   0.000000
     C  121   0.000213   0.000001   0.000000   0.000000   0.000000   0.000000
     C  122   0.001380   0.000004   0.000000   0.000000   0.000001   0.000001
     C  123   0.000033   0.000000   0.000000   0.000000   0.000000   0.000000
     C  124   0.000536   0.000003   0.000000   0.000000   0.000001   0.000000
     C  125   0.023910   0.000066   0.000007   0.000007   0.000022   0.000021
     C  126   0.003413   0.000011   0.000001   0.000001   0.000003   0.000003
     C  127   0.000338   0.000020   0.000000   0.000000   0.000000   0.000000
     C  128   0.000286   0.000079   0.000000   0.000000   0.000000   0.000000
     C  129   0.000239   0.000006   0.000000   0.000000   0.000000   0.000000


                  C 37       C 38       C 39       C 40       C 41       C 42
 ------------------------------------------------------------------------------
     C  130   0.000007   0.000001   0.000000   0.000000   0.000000   0.000000
     C  131   0.000022   0.000001   0.000000   0.000000   0.000000   0.000000
     C  132   0.000035   0.000001   0.000000   0.000000   0.000000   0.000000
     C  133   0.006137   0.000016   0.000002   0.000002   0.000006   0.000006
     C  134   0.000063   0.000001   0.000000   0.000000   0.000000   0.000001
     C  135   0.000009   0.000000   0.000000   0.000000   0.000000   0.000000
     C  136   0.000000   0.000000   0.000000   0.000000   0.000000   0.000000
     C  137   0.000006   0.000000   0.000000   0.000000   0.000000   0.000000
     C  138   0.000000   0.000000   0.000001   0.000000   0.000000   0.000000
     C  139   0.000001   0.000000   0.000000   0.000000   0.000000   0.000000
     C  140   0.000007   0.000001   0.000000   0.000000   0.000000   0.000000
     C  141   0.000483   0.000007   0.000000   0.000000   0.000000   0.000000
     C  142   0.000000   0.000000   0.000000   0.000000   0.000000   0.000000
     C  143   0.000000   0.000000   0.000000   0.000000   0.000000   0.000000
     C  144   0.000000   0.000000   0.000000   0.000000   0.000000   0.000000
     C  145   0.000000   0.000000   0.000000   0.000000   0.000000   0.000000
     C  146   0.000000   0.000000   0.000000   0.000000   0.000000   0.000000
     C  147   0.000000   0.000000   0.000000   0.000003   0.000000   0.000003
     C  148   0.000000   0.000000   0.000000   0.000000   0.000000   0.000000
     C  149   0.000000   0.000000   0.000000   0.000001   0.000000   0.000001
     C  150   0.000000   0.000000   0.000000   0.000000   0.000000   0.000000
     C  151   0.000000   0.000000   0.000000   0.000001   0.000000   0.000001
     C  152   0.000000   0.000000   0.000000   0.000000   0.000000   0.000000
     C  153   0.000000   0.000000   0.000000   0.000000   0.000000   0.000000
     C  154   0.000001   0.000000   0.000002   0.000029   0.000003   0.000024
     C  155   0.000000   0.000000   0.000000   0.000001   0.000000   0.000000
     C  156   0.000000   0.000000   0.000000   0.000000   0.000000   0.000000
     C  157   0.000003   0.000000   0.000000   0.000001   0.000000   0.000001
     C  158   0.000001   0.000000   0.000000   0.000000   0.000000   0.000000
     C  159   0.000002   0.000000   0.000000   0.000000   0.000000   0.000000
     C  160   0.000002   0.000000   0.000000   0.000000   0.000000   0.000000
     C  161   0.000021   0.000000   0.000000   0.000000   0.000000   0.000000
     C  162   0.000035   0.000000   0.000000   0.000000   0.000000   0.000000
     N  163   0.000001   0.000001   0.004878   0.000483   0.000073   0.000490
     N  164   0.000000   0.000000   0.000000   0.000000   0.000000   0.000000
     N  165   0.000482   0.000374   0.000164   0.000049   0.000002   0.004159
     N  166   0.010286   0.000068   0.000000   0.000001   0.000004   0.000002
     N  167   0.000321   0.000813   0.015998   0.101477   0.015609   1.430867
     N  168   0.000014   0.000039   0.000005   0.000001   0.000041   0.000004
     N  169   0.000000   0.000000   0.000000   0.000000   0.000000   0.000000
     N  170   0.000001   0.000004   0.000001   0.000000   0.000002   0.000001
     N  171   0.000000   0.000000   0.000000   0.000000   0.000000   0.000000
     N  172   0.000000   0.000000   0.000000   0.000000   0.000000   0.000000
     N  173   0.000002   0.000000   0.000017   0.000077   0.000021   0.000001
     N  174   0.000003   0.000000   0.000000   0.000000   0.000000   0.000000
     N  175   0.001022   0.000007   0.000000   0.000000   0.000001   0.000001
     N  176   0.000044   0.000000   0.000000   0.000000   0.000000   0.000000


                  C 37       C 38       C 39       C 40       C 41       C 42
 ------------------------------------------------------------------------------
     N  177   0.000184   0.000001   0.000000   0.000000   0.000000   0.000000
     N  178   0.000115   0.000003   0.000000   0.000000   0.000000   0.000000
     N  179   0.000006   0.000000   0.000000   0.000000   0.000000   0.000000
     N  180   0.000000   0.000000   0.000000   0.000000   0.000000   0.000000
     N  181   0.000000   0.000000   0.000000   0.000000   0.000000   0.000000
     N  182   0.000000   0.000000   0.000000   0.000000   0.000000   0.000000
     H  183   0.000000   0.000000   0.000137   0.000029   0.000002   0.000031
     H  184   0.000000   0.000000   0.000000   0.000000   0.000000   0.000000
     H  185   0.000000   0.000000   0.000000   0.000000   0.000000   0.000000
     H  186   0.000000   0.000000   0.000001   0.000002   0.000000   0.000001
     H  187   0.000000   0.000000   0.000000   0.000000   0.000000   0.000000
     H  188   0.000000   0.000003   0.000000   0.000000   0.000000   0.000000
     H  189   0.000168   0.000010   0.000000   0.000000   0.000000   0.000000
     H  190   0.000027   0.000527   0.000000   0.000000   0.000000   0.000000
     H  191   0.000198   0.000325   0.000000   0.000000   0.000000   0.000006
     H  192   0.000357   0.000024   0.000000   0.000000   0.000000   0.000002
     H  193   0.000009   0.000003   0.000000   0.000000   0.000000   0.000005
     H  194   0.001479   0.000043   0.000000   0.000000   0.000000   0.000000
     H  195   0.000096   0.000001   0.000000   0.000000   0.000000   0.000000
     H  196   0.004310   0.929074   0.000044   0.000050   0.000526   0.000011
     H  197   0.000001   0.000056   0.005038   0.004859   0.959651   0.000117
     H  198   0.000008   0.000023   0.005621   0.954964   0.005152   0.004285
     H  199   0.000006   0.000013   0.008966   0.004081   0.000092   0.943794
     H  200   0.000722   0.000388   0.000000   0.000000   0.000000   0.000000
     H  201   0.000001   0.000002   0.000001   0.000001   0.000011   0.000000
     H  202   0.000000   0.000002   0.000000   0.000000   0.000001   0.000000
     H  203   0.000001   0.000002   0.000000   0.000000   0.000000   0.000000
     H  204   0.000000   0.000000   0.000000   0.000000   0.000000   0.000000
     H  205   0.000000   0.000000   0.000000   0.000000   0.000000   0.000000
     H  206   0.000000   0.000000   0.000109   0.000018   0.000002   0.000004
     H  207   0.000000   0.000000   0.000000   0.000000   0.000000   0.000000
     H  208   0.000000   0.000000   0.000000   0.000000   0.000000   0.000000
     H  209   0.000000   0.000000   0.000000   0.000000   0.000000   0.000000
     H  210   0.000000   0.000000   0.000000   0.000000   0.000000   0.000000
     H  211   0.000000   0.000000   0.000052   0.003553   0.000577   0.000010
     H  212   0.000000   0.000000   0.000002   0.000005   0.000002   0.000000
     H  213   0.000000   0.000000   0.000000   0.000000   0.000000   0.000000
     H  214   0.000000   0.000000   0.000000   0.000000   0.000000   0.000000
     H  215   0.000020   0.000001   0.000000   0.000000   0.000000   0.000001
     H  216   0.008824   0.000021   0.000002   0.000002   0.000007   0.000006
     H  217   0.000666   0.000001   0.000000   0.000000   0.000001   0.000000
     H  218   0.000033   0.000000   0.000000   0.000000   0.000000   0.000000
     H  219   0.000055   0.000000   0.000000   0.000000   0.000000   0.000000
     H  220   0.000080   0.000000   0.000000   0.000000   0.000000   0.000000
     H  221   0.000000   0.000000   0.000000   0.000000   0.000000   0.000000
     H  222   0.000000   0.000000   0.000000   0.000000   0.000000   0.000000
     H  223   0.000000   0.000000   0.000000   0.000000   0.000000   0.000000


                  C 37       C 38       C 39       C 40       C 41       C 42
 ------------------------------------------------------------------------------
     H  224   0.000011   0.000000   0.000000   0.000000   0.000000   0.000000
     H  225   0.000000   0.000000   0.000000   0.000000   0.000000   0.000000
     H  226   0.000000   0.000000   0.000000   0.000000   0.000000   0.000000
     H  227   0.000006   0.000001   0.000000   0.000000   0.000000   0.000000
     H  228   0.000000   0.000000   0.000000   0.000000   0.000000   0.000000
     H  229   0.000000   0.000000   0.000000   0.000000   0.000000   0.000000
     H  230   0.000000   0.000000   0.000000   0.000000   0.000000   0.000000
     H  231   0.000001   0.000000   0.000000   0.000000   0.000000   0.000000
     H  232   0.000000   0.000000   0.000000   0.000000   0.000000   0.000000


                  C 43       C 44       C 45       C 46       C 47       C 48
 ------------------------------------------------------------------------------
     C   43   3.947721
     C   44   0.951018   3.955689
     C   45   0.007145   1.892077   3.944234
     C   46   0.001007   0.009174   0.014728   3.950787
     C   47   0.000170   0.006878   0.000813   1.154632   3.950567
     C   48   0.000639   0.001405   0.000822   0.005781   1.667197   3.946111
     C   49   0.000031   0.000400   0.000412   1.646482   0.005160   0.065774
     C   50   0.000007   0.000066   0.000064   0.106635   0.008410   1.166477
     C   51   0.008963   0.009968   0.020630   0.011088   0.961435   0.012755
     C   52   0.008150   0.974307   0.008245   0.960289   0.010947   0.041513
     C   53   0.000005   0.000001   0.000004   0.000036   0.000107   0.006596
     C   54   0.000001   0.000006   0.000004   0.000063   0.000398   0.000464
     C   55   0.000054   0.000033   0.000088   0.000246   0.002185   0.000840
     C   56   0.000001   0.000003   0.000002   0.000032   0.000012   0.000219
     C   57   0.000004   0.000008   0.000012   0.000100   0.000040   0.000038
     C   58   0.000041   0.000836   0.000334   0.008433   0.009111   0.000950
     C   59   0.001021   0.000158   0.001603   0.000322   0.006642   0.000265
     C   60   0.000011   0.000001   0.000019   0.000005   0.000050   0.000039
     C   61   0.000001   0.000001   0.000005   0.000017   0.000055   0.000003
     C   62   0.000024   0.000001   0.000040   0.000003   0.000056   0.000011
     C   63   0.000001   0.000002   0.000008   0.000042   0.000122   0.000061
     C   64   0.000000   0.000004   0.000013   0.000073   0.000219   0.000004
     C   65   0.000358   0.000013   0.000591   0.000041   0.000853   0.000086
     C   66   0.000004   0.000039   0.000046   0.000351   0.000943   0.000035
     C   67   0.000000   0.000000   0.000006   0.000000   0.000000   0.000000
     C   68   0.000000   0.000000   0.000000   0.000000   0.000000   0.000000
     C   69   0.000000   0.000000   0.000000   0.000000   0.000000   0.000000
     C   70   0.000000   0.000000   0.000000   0.000000   0.000000   0.000000
     C   71   0.000000   0.000000   0.000000   0.000000   0.000000   0.000000
     C   72   0.000000   0.000000   0.000000   0.000000   0.000000   0.000000
     C   73   0.000000   0.000000   0.000000   0.000000   0.000000   0.000000
     C   74   0.000000   0.000000   0.000000   0.000000   0.000000   0.000001
     C   75   0.000000   0.000000   0.000000   0.000000   0.000000   0.000000
     C   76   0.000000   0.000000   0.000000   0.000000   0.000000   0.000000
     C   77   0.000000   0.000000   0.000000   0.000000   0.000000   0.000000
     C   78   0.000000   0.000000   0.000000   0.000000   0.000000   0.000000
     C   79   0.000000   0.000000   0.000000   0.000000   0.000000   0.000000
     C   80   0.000000   0.000000   0.000000   0.000000   0.000000   0.000000
     C   81   0.000000   0.000000   0.000000   0.000000   0.000000   0.000000
     C   82   0.000000   0.000000   0.000000   0.000000   0.000000   0.000000
     C   83   0.000000   0.000000   0.000002   0.000001   0.000008   0.000032
     C   84   0.000000   0.000000   0.000000   0.000000   0.000000   0.000000
     C   85   0.000000   0.000000   0.000000   0.000000   0.000002   0.000009
     C   86   0.000000   0.000000   0.000001   0.000000   0.000003   0.000012
     C   87   0.000000   0.000000   0.000000   0.000000   0.000000   0.000000
     C   88   0.000000   0.000000   0.000001   0.000000   0.000000   0.000000


                  C 43       C 44       C 45       C 46       C 47       C 48
 ------------------------------------------------------------------------------
     C   89   0.000000   0.000000   0.000004   0.000000   0.000000   0.000002
     C   90   0.000000   0.000000   0.000000   0.000000   0.000000   0.000001
     C   91   0.000000   0.000000   0.000000   0.000000   0.000000   0.000000
     C   92   0.000001   0.000000   0.000001   0.000000   0.000000   0.000000
     C   93   0.000003   0.000000   0.000024   0.000000   0.000000   0.000001
     C   94   0.000005   0.000000   0.000004   0.000000   0.000000   0.000000
     C   95   0.000002   0.000000   0.000001   0.000000   0.000000   0.000000
     C   96   0.000111   0.000004   0.000003   0.000001   0.000000   0.000000
     C   97   0.000001   0.000000   0.000012   0.000000   0.000000   0.000000
     C   98   0.000002   0.000000   0.000034   0.000000   0.000004   0.000014
     C   99   0.000000   0.000000   0.000001   0.000000   0.000000   0.000000
     C  100   0.000008   0.000001   0.000173   0.000000   0.000000   0.000000
     C  101   0.000000   0.000000   0.000003   0.000000   0.000000   0.000000
     C  102   0.000002   0.000000   0.000036   0.000000   0.000000   0.000000
     C  103   0.000000   0.000000   0.000006   0.000000   0.000000   0.000000
     C  104   0.000044   0.000005   0.000940   0.000002   0.000002   0.000003
     C  105   0.000012   0.000001   0.000254   0.000001   0.000000   0.000001
     C  106   0.000021   0.000002   0.000445   0.000001   0.000001   0.000001
     C  107   0.000023   0.000003   0.000487   0.000001   0.000001   0.000001
     C  108   0.000049   0.000006   0.001068   0.000002   0.000002   0.000002
     C  109   0.000025   0.000005   0.000514   0.000001   0.000001   0.000001
     C  110   0.000107   0.000013   0.002334   0.000005   0.000003   0.000004
     C  111   0.000091   0.000011   0.001992   0.000004   0.000003   0.000003
     C  112   0.000312   0.000033   0.006857   0.000014   0.000010   0.000012
     C  113   0.000008   0.000001   0.000171   0.000000   0.000000   0.000001
     C  114   0.000275   0.000029   0.005950   0.000013   0.000010   0.000014
     C  115   0.000012   0.000001   0.000244   0.000001   0.000001   0.000001
     C  116   0.000006   0.000001   0.000136   0.000001   0.000001   0.000016
     C  117   0.000004   0.000000   0.000094   0.000001   0.000011   0.000058
     C  118   0.000057   0.000006   0.001241   0.000003   0.000002   0.000002
     C  119   0.006170   0.000644   0.135038   0.000284   0.000206   0.000241
     C  120   0.000001   0.000000   0.000014   0.000000   0.000000   0.000000
     C  121   0.000005   0.000000   0.000098   0.000000   0.000000   0.000000
     C  122   0.000029   0.000003   0.000632   0.000001   0.000001   0.000001
     C  123   0.000001   0.000000   0.000015   0.000000   0.000000   0.000000
     C  124   0.000011   0.000001   0.000248   0.000001   0.000000   0.000000
     C  125   0.000505   0.000053   0.011030   0.000023   0.000017   0.000020
     C  126   0.000073   0.000008   0.001600   0.000003   0.000002   0.000003
     C  127   0.000003   0.000003   0.000070   0.000000   0.000000   0.000000
     C  128   0.000001   0.000010   0.000016   0.000000   0.000000   0.000000
     C  129   0.000002   0.000000   0.000061   0.000000   0.000000   0.000000
     C  130   0.000000   0.000000   0.000001   0.000000   0.000000   0.000000
     C  131   0.000000   0.000000   0.000008   0.000000   0.000000   0.000000
     C  132   0.000001   0.000000   0.000017   0.000000   0.000000   0.000000
     C  133   0.000134   0.000014   0.002905   0.000006   0.000004   0.000005
     C  134   0.000002   0.000000   0.000030   0.000000   0.000000   0.000000
     C  135   0.000000   0.000000   0.000004   0.000004   0.000013   0.000048


                  C 43       C 44       C 45       C 46       C 47       C 48
 ------------------------------------------------------------------------------
     C  136   0.000000   0.000000   0.000000   0.000001   0.000011   0.000023
     C  137   0.000000   0.000000   0.000002   0.000005   0.000013   0.000060
     C  138   0.000000   0.000000   0.000000   0.000001   0.000007   0.000025
     C  139   0.000000   0.000000   0.000000   0.000000   0.000001   0.000004
     C  140   0.000000   0.000000   0.000002   0.000000   0.000000   0.000001
     C  141   0.000000   0.000000   0.000011   0.000000   0.000000   0.000000
     C  142   0.000000   0.000000   0.000000   0.000000   0.000000   0.000000
     C  143   0.000000   0.000000   0.000000   0.000000   0.000000   0.000000
     C  144   0.000000   0.000000   0.000000   0.000000   0.000000   0.000000
     C  145   0.000000   0.000000   0.000000   0.000000   0.000000   0.000000
     C  146   0.000000   0.000000   0.000000   0.000000   0.000000   0.000000
     C  147   0.000000   0.000000   0.000000   0.000000   0.000000   0.000000
     C  148   0.000000   0.000000   0.000000   0.000000   0.000000   0.000000
     C  149   0.000000   0.000000   0.000000   0.000000   0.000000   0.000000
     C  150   0.000000   0.000000   0.000000   0.000000   0.000000   0.000000
     C  151   0.000000   0.000000   0.000000   0.000000   0.000000   0.000000
     C  152   0.000000   0.000000   0.000000   0.000000   0.000000   0.000000
     C  153   0.000000   0.000000   0.000000   0.000000   0.000000   0.000000
     C  154   0.000001   0.000000   0.000000   0.000000   0.000000   0.000000
     C  155   0.000000   0.000000   0.000000   0.000000   0.000000   0.000000
     C  156   0.000000   0.000000   0.000000   0.000000   0.000000   0.000000
     C  157   0.000000   0.000000   0.000001   0.000000   0.000000   0.000001
     C  158   0.000000   0.000000   0.000000   0.000000   0.000000   0.000000
     C  159   0.000000   0.000000   0.000001   0.000000   0.000000   0.000000
     C  160   0.000000   0.000000   0.000001   0.000000   0.000000   0.000000
     C  161   0.000000   0.000000   0.000010   0.000000   0.000000   0.000001
     C  162   0.000001   0.000000   0.000017   0.000000   0.000000   0.000000
     N  163   0.000163   0.000003   0.000004   0.000001   0.000001   0.000000
     N  164   0.000000   0.000000   0.000000   0.000000   0.000000   0.000000
     N  165   0.000086   0.000020   0.000129   0.000001   0.000000   0.000000
     N  166   0.000054   0.000089   0.001339   0.000003   0.000002   0.000001
     N  167   1.429820   0.013638   0.011899   0.000155   0.000087   0.000075
     N  168   0.000105   0.000114   0.000414   0.013101   0.098413   0.018002
     N  169   0.000001   0.000001   0.000002   0.000009   0.000022   0.000289
     N  170   0.000018   0.000001   0.000033   0.000012   0.000103   0.000063
     N  171   0.000000   0.000000   0.000000   0.000000   0.000000   0.000000
     N  172   0.000000   0.000000   0.000000   0.000000   0.000000   0.000000
     N  173   0.000003   0.000000   0.000001   0.000000   0.000000   0.000000
     N  174   0.000000   0.000000   0.000002   0.000000   0.000000   0.000000
     N  175   0.000022   0.000003   0.000484   0.000001   0.000001   0.000001
     N  176   0.000001   0.000000   0.000022   0.000001   0.000001   0.000072
     N  177   0.000004   0.000000   0.000085   0.000000   0.000000   0.000000
     N  178   0.000001   0.000000   0.000036   0.000000   0.000000   0.000000
     N  179   0.000000   0.000000   0.000002   0.000001   0.000001   0.000004
     N  180   0.000000   0.000000   0.000000   0.000000   0.000000   0.000000
     N  181   0.000000   0.000000   0.000000   0.000000   0.000000   0.000000
     N  182   0.000000   0.000000   0.000000   0.000000   0.000000   0.000000


                  C 43       C 44       C 45       C 46       C 47       C 48
 ------------------------------------------------------------------------------
     H  183   0.000014   0.000000   0.000000   0.000000   0.000000   0.000000
     H  184   0.000000   0.000000   0.000000   0.000000   0.000000   0.000000
     H  185   0.000000   0.000000   0.000000   0.000000   0.000000   0.000000
     H  186   0.000000   0.000000   0.000000   0.000000   0.000000   0.000000
     H  187   0.000000   0.000000   0.000000   0.000000   0.000000   0.000000
     H  188   0.000000   0.000000   0.000000   0.000000   0.000000   0.000000
     H  189   0.000000   0.000000   0.000003   0.000000   0.000000   0.000000
     H  190   0.000000   0.000004   0.000068   0.000000   0.000000   0.000000
     H  191   0.000000   0.000004   0.000015   0.000013   0.000000   0.000000
     H  192   0.000001   0.000001   0.000018   0.000000   0.000000   0.000000
     H  193   0.000000   0.000000   0.000001   0.000000   0.000000   0.000000
     H  194   0.000001   0.000000   0.000025   0.000000   0.000000   0.000000
     H  195   0.000000   0.000003   0.000001   0.000000   0.000000   0.000000
     H  196   0.000045   0.025692   0.006199   0.000731   0.000029   0.000020
     H  197   0.004884   0.001230   0.000070   0.000271   0.000000   0.000005
     H  198   0.005112   0.000392   0.000203   0.000001   0.000000   0.000001
     H  199   0.008145   0.000315   0.000174   0.000002   0.000001   0.000001
     H  200   0.000004   0.000143   0.002459   0.000000   0.000000   0.000000
     H  201   0.000009   0.000204   0.000098   0.008170   0.006151   0.000005
     H  202   0.000001   0.000025   0.000002   0.000266   0.003899   0.009201
     H  203   0.000002   0.000034   0.000017   0.006796   0.004479   0.945311
     H  204   0.000000   0.000000   0.000000   0.000000   0.000000   0.000016
     H  205   0.000000   0.000000   0.000000   0.000000   0.000001   0.000024
     H  206   0.000001   0.000000   0.000000   0.000000   0.000000   0.000000
     H  207   0.000000   0.000000   0.000000   0.000000   0.000000   0.000000
     H  208   0.000000   0.000000   0.000000   0.000000   0.000000   0.000000
     H  209   0.000000   0.000000   0.000000   0.000000   0.000000   0.000000
     H  210   0.000000   0.000000   0.000000   0.000000   0.000000   0.000000
     H  211   0.000000   0.000000   0.000000   0.000001   0.000000   0.000000
     H  212   0.000000   0.000000   0.000000   0.000000   0.000000   0.000000
     H  213   0.000000   0.000000   0.000000   0.000000   0.000000   0.000000
     H  214   0.000000   0.000000   0.000000   0.000000   0.000000   0.000000
     H  215   0.000000   0.000000   0.000011   0.000000   0.000000   0.000000
     H  216   0.000157   0.000017   0.003502   0.000007   0.000005   0.000006
     H  217   0.000012   0.000001   0.000269   0.000001   0.000000   0.000000
     H  218   0.000001   0.000000   0.000016   0.000000   0.000000   0.000000
     H  219   0.000001   0.000000   0.000027   0.000000   0.000011   0.000017
     H  220   0.000002   0.000000   0.000038   0.000000   0.000000   0.000000
     H  221   0.000000   0.000000   0.000000   0.000000   0.000000   0.000000
     H  222   0.000000   0.000000   0.000001   0.000001   0.000002   0.000000
     H  223   0.000000   0.000000   0.000000   0.000000   0.000000   0.000000
     H  224   0.000001   0.000001   0.000005   0.000000   0.000000   0.000000
     H  225   0.000000   0.000000   0.000000   0.000000   0.000002   0.000005
     H  226   0.000000   0.000000   0.000000   0.000000   0.000000   0.000000
     H  227   0.000000   0.000000   0.000000   0.000000   0.000000   0.000000
     H  228   0.000000   0.000000   0.000000   0.000000   0.000000   0.000000
     H  229   0.000000   0.000000   0.000000   0.000000   0.000000   0.000000


                  C 43       C 44       C 45       C 46       C 47       C 48
 ------------------------------------------------------------------------------
     H  230   0.000000   0.000000   0.000000   0.000000   0.000000   0.000000
     H  231   0.000000   0.000000   0.000000   0.000000   0.000000   0.000000
     H  232   0.000000   0.000000   0.000000   0.000000   0.000000   0.000000


                  C 49       C 50       C 51       C 52       C 53       C 54
 ------------------------------------------------------------------------------
     C   49   3.944874
     C   50   0.004784   3.933740
     C   51   0.042209   0.012181   3.946572
     C   52   0.011584   0.000396   1.776192   3.942642
     C   53   0.000011   0.000431   0.000425   0.000259   3.910258
     C   54   0.000008   0.000036   0.002515   0.000081   2.389098   3.919234
     C   55   0.000268   0.000135   0.005815   0.006763   0.032412   1.309589
     C   56   0.000006   0.000018   0.000971   0.000059   1.310098   0.030717
     C   57   0.000025   0.000005   0.004699   0.000534   0.118857   0.007449
     C   58   0.001358   0.000115   1.036786   0.009042   0.010083   0.007501
     C   59   0.004494   0.001140   0.005760   0.058400   0.000610   0.017627
     C   60   0.000053   0.000019   0.000180   0.000563   0.000024   0.000111
     C   61   0.000009   0.000003   0.000599   0.000059   0.000045   0.000062
     C   62   0.000112   0.000033   0.000041   0.001190   0.000014   0.000239
     C   63   0.000016   0.000007   0.001384   0.000075   0.000126   0.000118
     C   64   0.000022   0.000004   0.003141   0.000076   0.000168   0.000269
     C   65   0.001704   0.000479   0.000108   0.018324   0.000145   0.004397
     C   66   0.000070   0.000016   0.015557   0.000306   0.000589   0.001088
     C   67   0.000000   0.000000   0.000000   0.000000   0.000004   0.000004
     C   68   0.000000   0.000000   0.000000   0.000000   0.000000   0.000000
     C   69   0.000000   0.000000   0.000000   0.000000   0.000000   0.000000
     C   70   0.000000   0.000000   0.000000   0.000000   0.000000   0.000000
     C   71   0.000000   0.000000   0.000000   0.000000   0.000000   0.000000
     C   72   0.000000   0.000000   0.000000   0.000000   0.000000   0.000000
     C   73   0.000000   0.000002   0.000000   0.000000   0.000000   0.000000
     C   74   0.000001   0.000012   0.000000   0.000000   0.000000   0.000000
     C   75   0.000000   0.000000   0.000000   0.000000   0.000000   0.000000
     C   76   0.000000   0.000000   0.000000   0.000000   0.000000   0.000000
     C   77   0.000000   0.000000   0.000000   0.000000   0.000000   0.000000
     C   78   0.000000   0.000000   0.000000   0.000000   0.000000   0.000000
     C   79   0.000000   0.000000   0.000000   0.000000   0.000000   0.000000
     C   80   0.000000   0.000001   0.000000   0.000000   0.000000   0.000001
     C   81   0.000000   0.000001   0.000000   0.000000   0.000000   0.000000
     C   82   0.000000   0.000001   0.000000   0.000000   0.000000   0.000000
     C   83   0.000021   0.000420   0.000002   0.000001   0.000000   0.000000
     C   84   0.000000   0.000000   0.000000   0.000000   0.000000   0.000000
     C   85   0.000006   0.000114   0.000001   0.000000   0.000000   0.000000
     C   86   0.000008   0.000153   0.000001   0.000000   0.000000   0.000000
     C   87   0.000000   0.000000   0.000000   0.000000   0.000000   0.000000
     C   88   0.000000   0.000003   0.000000   0.000000   0.000000   0.000000
     C   89   0.000001   0.000024   0.000000   0.000000   0.000000   0.000000
     C   90   0.000000   0.000010   0.000000   0.000000   0.000000   0.000001
     C   91   0.000000   0.000000   0.000000   0.000000   0.000000   0.000000
     C   92   0.000000   0.000001   0.000000   0.000000   0.000000   0.000000
     C   93   0.000000   0.000008   0.000000   0.000001   0.000000   0.000000
     C   94   0.000001   0.000001   0.000000   0.000000   0.000000   0.000000


                  C 49       C 50       C 51       C 52       C 53       C 54
 ------------------------------------------------------------------------------
     C   95   0.000000   0.000000   0.000000   0.000000   0.000000   0.000000
     C   96   0.000002   0.000000   0.000000   0.000001   0.000000   0.000000
     C   97   0.000000   0.000001   0.000000   0.000001   0.000000   0.000000
     C   98   0.000009   0.000177   0.000001   0.000002   0.000000   0.000000
     C   99   0.000000   0.000000   0.000000   0.000000   0.000000   0.000000
     C  100   0.000000   0.000000   0.000002   0.000009   0.000000   0.000000
     C  101   0.000000   0.000000   0.000000   0.000000   0.000000   0.000000
     C  102   0.000000   0.000000   0.000000   0.000002   0.000000   0.000000
     C  103   0.000000   0.000000   0.000000   0.000000   0.000000   0.000000
     C  104   0.000001   0.000010   0.000013   0.000050   0.000000   0.000000
     C  105   0.000000   0.000001   0.000003   0.000013   0.000000   0.000000
     C  106   0.000000   0.000000   0.000006   0.000023   0.000000   0.000000
     C  107   0.000000   0.000000   0.000006   0.000025   0.000000   0.000000
     C  108   0.000000   0.000000   0.000014   0.000055   0.000000   0.000000
     C  109   0.000000   0.000000   0.000006   0.000027   0.000000   0.000000
     C  110   0.000000   0.000000   0.000029   0.000120   0.000000   0.000000
     C  111   0.000000   0.000000   0.000025   0.000103   0.000000   0.000000
     C  112   0.000000   0.000001   0.000086   0.000353   0.000000   0.000000
     C  113   0.000000   0.000000   0.000002   0.000009   0.000000   0.000001
     C  114   0.000000   0.000000   0.000081   0.000316   0.000000   0.000000
     C  115   0.000000   0.000000   0.000004   0.000013   0.000000   0.000000
     C  116   0.000000   0.000000   0.000002   0.000007   0.000004   0.000021
     C  117   0.000001   0.000003   0.000003   0.000005   0.000006   0.000002
     C  118   0.000000   0.000000   0.000016   0.000065   0.000000   0.000000
     C  119   0.000003   0.000002   0.001737   0.007013   0.000000   0.000000
     C  120   0.000000   0.000000   0.000000   0.000001   0.000000   0.000000
     C  121   0.000000   0.000000   0.000001   0.000005   0.000000   0.000000
     C  122   0.000000   0.000000   0.000008   0.000033   0.000000   0.000000
     C  123   0.000000   0.000000   0.000000   0.000001   0.000000   0.000000
     C  124   0.000000   0.000000   0.000003   0.000013   0.000000   0.000000
     C  125   0.000000   0.000000   0.000144   0.000577   0.000000   0.000000
     C  126   0.000000   0.000000   0.000021   0.000084   0.000000   0.000000
     C  127   0.000000   0.000000   0.000001   0.000003   0.000000   0.000000
     C  128   0.000000   0.000000   0.000000   0.000001   0.000000   0.000000
     C  129   0.000000   0.000000   0.000001   0.000003   0.000000   0.000000
     C  130   0.000000   0.000000   0.000000   0.000000   0.000000   0.000000
     C  131   0.000000   0.000000   0.000000   0.000000   0.000000   0.000000
     C  132   0.000000   0.000000   0.000000   0.000001   0.000001   0.000000
     C  133   0.000000   0.000000   0.000038   0.000152   0.000000   0.000000
     C  134   0.000000   0.000000   0.000001   0.000003   0.000001   0.000001
     C  135   0.000036   0.002499   0.000004   0.000001   0.000000   0.000000
     C  136   0.000021   0.001247   0.000002   0.000000   0.000000   0.000000
     C  137   0.000048   0.001398   0.000004   0.000001   0.000000   0.000000
     C  138   0.000018   0.000681   0.000002   0.000000   0.000000   0.000000
     C  139   0.000003   0.000065   0.000000   0.000000   0.000000   0.000000
     C  140   0.000001   0.000011   0.000000   0.000000   0.000000   0.000000
     C  141   0.000000   0.000002   0.000000   0.000000   0.000000   0.000000


                  C 49       C 50       C 51       C 52       C 53       C 54
 ------------------------------------------------------------------------------
     C  142   0.000000   0.000000   0.000000   0.000000   0.000000   0.000000
     C  143   0.000000   0.000000   0.000000   0.000000   0.000000   0.000000
     C  144   0.000000   0.000000   0.000000   0.000000   0.000000   0.000000
     C  145   0.000000   0.000000   0.000000   0.000000   0.000000   0.000000
     C  146   0.000000   0.000000   0.000000   0.000000   0.000000   0.000000
     C  147   0.000000   0.000000   0.000000   0.000000   0.000000   0.000000
     C  148   0.000000   0.000000   0.000000   0.000000   0.000000   0.000000
     C  149   0.000000   0.000000   0.000000   0.000000   0.000000   0.000000
     C  150   0.000000   0.000000   0.000000   0.000000   0.000000   0.000000
     C  151   0.000000   0.000000   0.000000   0.000000   0.000000   0.000000
     C  152   0.000000   0.000000   0.000000   0.000000   0.000000   0.000000
     C  153   0.000000   0.000000   0.000000   0.000000   0.000000   0.000000
     C  154   0.000000   0.000000   0.000000   0.000000   0.000000   0.000000
     C  155   0.000000   0.000000   0.000000   0.000000   0.000000   0.000000
     C  156   0.000000   0.000001   0.000000   0.000000   0.000000   0.000000
     C  157   0.000001   0.000011   0.000000   0.000000   0.000002   0.000001
     C  158   0.000000   0.000001   0.000000   0.000000   0.000004   0.000004
     C  159   0.000000   0.000001   0.000000   0.000000   0.000000   0.000000
     C  160   0.000000   0.000001   0.000000   0.000000   0.000008   0.000020
     C  161   0.000000   0.000000   0.000001   0.000001   0.000135   0.000126
     C  162   0.000000   0.000000   0.000000   0.000001   0.000011   0.000009
     N  163   0.000064   0.000001   0.000001   0.000003   0.000000   0.000000
     N  164   0.000001   0.000000   0.000000   0.000000   0.000000   0.000000
     N  165   0.000004   0.000000   0.000002   0.000007   0.000000   0.000000
     N  166   0.000000   0.000000   0.000014   0.000064   0.000000   0.000000
     N  167   0.000012   0.000002   0.000842   0.004825   0.000001   0.000000
     N  168   1.193765   1.671295   0.000985   0.012407   0.000125   0.000019
     N  169   0.000009   0.000025   0.000329   0.000125   0.025492   0.127870
     N  170   0.000087   0.000028   0.000424   0.000941   0.000044   0.000251
     N  171   0.000000   0.000000   0.000000   0.000000   0.000000   0.000000
     N  172   0.000000   0.000000   0.000000   0.000000   0.000000   0.000000
     N  173   0.000000   0.000000   0.000000   0.000000   0.000000   0.000000
     N  174   0.000000   0.000000   0.000000   0.000000   0.000000   0.000000
     N  175   0.000000   0.000000   0.000006   0.000025   0.000000   0.000000
     N  176   0.000000   0.000001   0.000001   0.000001   0.000004   0.000006
     N  177   0.000000   0.000000   0.000001   0.000004   0.000000   0.000000
     N  178   0.000000   0.000000   0.000000   0.000002   0.000000   0.000000
     N  179   0.000003   0.000124   0.000000   0.000000   0.000000   0.000000
     N  180   0.000000   0.000000   0.000000   0.000000   0.000000   0.000000
     N  181   0.000000   0.000000   0.000000   0.000000   0.000000   0.000000
     N  182   0.000000   0.000000   0.000000   0.000000   0.000000   0.000001
     H  183   0.000001   0.000008   0.000000   0.000000   0.000000   0.000000
     H  184   0.000000   0.000000   0.000000   0.000000   0.000000   0.000000
     H  185   0.000000   0.000000   0.000000   0.000000   0.000000   0.000000
     H  186   0.000000   0.000000   0.000000   0.000000   0.000000   0.000000
     H  187   0.000000   0.000000   0.000000   0.000000   0.000000   0.000000
     H  188   0.000000   0.000000   0.000000   0.000000   0.000000   0.000000


                  C 49       C 50       C 51       C 52       C 53       C 54
 ------------------------------------------------------------------------------
     H  189   0.000000   0.000000   0.000000   0.000000   0.000000   0.000000
     H  190   0.000000   0.000000   0.000000   0.000000   0.000000   0.000000
     H  191   0.000081   0.000000   0.000000   0.000000   0.000000   0.000000
     H  192   0.000000   0.000000   0.000000   0.000001   0.000000   0.000000
     H  193   0.000000   0.000000   0.000000   0.000000   0.000000   0.000000
     H  194   0.000000   0.000000   0.000000   0.000001   0.000000   0.000000
     H  195   0.000000   0.000000   0.000000   0.000000   0.000000   0.000000
     H  196   0.000017   0.000002   0.000592   0.000028   0.000000   0.000000
     H  197   0.000193   0.000001   0.000010   0.000325   0.000000   0.000000
     H  198   0.000002   0.000000   0.000013   0.000005   0.000000   0.000000
     H  199   0.000000   0.000000   0.000012   0.000034   0.000000   0.000000
     H  200   0.000000   0.000000   0.000018   0.000020   0.000000   0.000000
     H  201   0.954111   0.006661   0.000295   0.001224   0.000002   0.000000
     H  202   0.010253   0.941714   0.000709   0.000147   0.000004   0.000000
     H  203   0.000052   0.005221   0.001969   0.000226   0.000075   0.008167
     H  204   0.000000   0.000002   0.000009   0.000006   0.009534   0.005883
     H  205   0.000000   0.000003   0.000010   0.000012   0.004614   0.004968
     H  206   0.000000   0.000000   0.000000   0.000000   0.000000   0.000000
     H  207   0.000000   0.000000   0.000000   0.000000   0.000000   0.000000
     H  208   0.000000   0.000000   0.000000   0.000000   0.000000   0.000000
     H  209   0.000000   0.000000   0.000000   0.000000   0.000000   0.000000
     H  210   0.000000   0.000000   0.000000   0.000000   0.000000   0.000000
     H  211   0.000001   0.000000   0.000000   0.000001   0.000000   0.000000
     H  212   0.000000   0.000000   0.000000   0.000000   0.000000   0.000000
     H  213   0.000000   0.000000   0.000000   0.000000   0.000000   0.000000
     H  214   0.000000   0.000000   0.000000   0.000000   0.000000   0.000000
     H  215   0.000000   0.000000   0.000000   0.000001   0.000000   0.000000
     H  216   0.000000   0.000000   0.000043   0.000179   0.000000   0.000000
     H  217   0.000000   0.000000   0.000003   0.000014   0.000000   0.000000
     H  218   0.000000   0.000000   0.000000   0.000001   0.000034   0.000003
     H  219   0.000000   0.000000   0.000004   0.000001   0.000000   0.000010
     H  220   0.000000   0.000000   0.000001   0.000002   0.000000   0.000000
     H  221   0.000000   0.000000   0.000000   0.000000   0.000000   0.000000
     H  222   0.000001   0.000000   0.000043   0.000009   0.000003   0.000005
     H  223   0.000000   0.000000   0.000000   0.000000   0.000000   0.000000
     H  224   0.000000   0.000000   0.000000   0.000000   0.000001   0.000001
     H  225   0.000004   0.000165   0.000000   0.000000   0.000000   0.000000
     H  226   0.000000   0.000008   0.000000   0.000000   0.000000   0.000000
     H  227   0.000000   0.000000   0.000000   0.000000   0.000000   0.000000
     H  228   0.000000   0.000000   0.000000   0.000000   0.000000   0.000000
     H  229   0.000000   0.000000   0.000000   0.000000   0.000000   0.000000
     H  230   0.000000   0.000000   0.000000   0.000000   0.000000   0.000000
     H  231   0.000000   0.000000   0.000000   0.000000   0.000002   0.000008
     H  232   0.000000   0.000000   0.000000   0.000000   0.000003   0.000004


                  C 55       C 56       C 57       C 58       C 59       C 60
 ------------------------------------------------------------------------------
     C   55   3.945707
     C   56   0.134639   3.916798
     C   57   1.390170   0.008232   3.932435
     C   58   1.000875   0.000162   0.008021   3.959892
     C   59   0.006490   0.011018   0.024422   1.720218   3.962483
     C   60   0.000223   0.000170   0.000247   0.002155   0.004601   3.920213
     C   61   0.000750   0.000029   0.000058   0.000276   0.016696   2.089832
     C   62   0.000060   0.000294   0.000473   0.005617   0.001157   0.044384
     C   63   0.001833   0.000035   0.000095   0.000267   0.037231   1.603413
     C   64   0.003868   0.000043   0.000129   0.000088   0.103844   0.082897
     C   65   0.000154   0.003997   0.007464   0.112158   0.012397   0.014132
     C   66   0.018192   0.000130   0.000802   0.014507   1.909766   0.006214
     C   67   0.000009   0.000003   0.000203   0.000001   0.000003   0.000001
     C   68   0.000000   0.000007   0.000000   0.000000   0.000000   0.000000
     C   69   0.000000   0.000002   0.000000   0.000000   0.000000   0.000000
     C   70   0.000000   0.000001   0.000000   0.000000   0.000000   0.000000
     C   71   0.000000   0.000000   0.000000   0.000000   0.000000   0.000000
     C   72   0.000000   0.000000   0.000000   0.000000   0.000000   0.000000
     C   73   0.000000   0.000000   0.000000   0.000000   0.000000   0.000000
     C   74   0.000000   0.000000   0.000000   0.000000   0.000000   0.000000
     C   75   0.000000   0.000000   0.000000   0.000000   0.000000   0.000000
     C   76   0.000000   0.000000   0.000000   0.000000   0.000000   0.000000
     C   77   0.000000   0.000000   0.000000   0.000000   0.000000   0.000000
     C   78   0.000000   0.000000   0.000000   0.000000   0.000000   0.000000
     C   79   0.000000   0.000000   0.000000   0.000000   0.000000   0.000000
     C   80   0.000000   0.000001   0.000000   0.000000   0.000000   0.000000
     C   81   0.000000   0.000000   0.000000   0.000000   0.000000   0.000000
     C   82   0.000000   0.000000   0.000000   0.000000   0.000000   0.000000
     C   83   0.000000   0.000000   0.000000   0.000000   0.000000   0.000000
     C   84   0.000000   0.000000   0.000000   0.000000   0.000000   0.000000
     C   85   0.000000   0.000000   0.000000   0.000000   0.000000   0.000000
     C   86   0.000000   0.000000   0.000000   0.000000   0.000000   0.000000
     C   87   0.000000   0.000000   0.000000   0.000000   0.000000   0.000000
     C   88   0.000000   0.000000   0.000000   0.000000   0.000000   0.000000
     C   89   0.000000   0.000000   0.000000   0.000000   0.000000   0.000000
     C   90   0.000000   0.000001   0.000000   0.000000   0.000000   0.000000
     C   91   0.000000   0.000000   0.000000   0.000000   0.000000   0.000000
     C   92   0.000000   0.000000   0.000000   0.000000   0.000000   0.000000
     C   93   0.000000   0.000000   0.000000   0.000000   0.000000   0.000000
     C   94   0.000000   0.000000   0.000000   0.000000   0.000000   0.000000
     C   95   0.000000   0.000000   0.000000   0.000000   0.000000   0.000000
     C   96   0.000000   0.000000   0.000000   0.000000   0.000000   0.000000
     C   97   0.000000   0.000000   0.000000   0.000000   0.000000   0.000000
     C   98   0.000000   0.000000   0.000000   0.000000   0.000000   0.000000
     C   99   0.000000   0.000000   0.000000   0.000000   0.000000   0.000000
     C  100   0.000000   0.000000   0.000000   0.000000   0.000000   0.000000


                  C 55       C 56       C 57       C 58       C 59       C 60
 ------------------------------------------------------------------------------
     C  101   0.000000   0.000000   0.000000   0.000000   0.000000   0.000000
     C  102   0.000000   0.000000   0.000000   0.000000   0.000000   0.000000
     C  103   0.000000   0.000000   0.000000   0.000000   0.000000   0.000000
     C  104   0.000000   0.000000   0.000000   0.000000   0.000002   0.000000
     C  105   0.000000   0.000000   0.000000   0.000000   0.000001   0.000000
     C  106   0.000000   0.000000   0.000000   0.000000   0.000001   0.000000
     C  107   0.000000   0.000000   0.000000   0.000000   0.000001   0.000000
     C  108   0.000000   0.000000   0.000000   0.000000   0.000002   0.000000
     C  109   0.000000   0.000000   0.000000   0.000000   0.000001   0.000000
     C  110   0.000000   0.000000   0.000000   0.000000   0.000005   0.000000
     C  111   0.000000   0.000000   0.000000   0.000000   0.000004   0.000000
     C  112   0.000001   0.000000   0.000000   0.000001   0.000014   0.000001
     C  113   0.000000   0.000000   0.000000   0.000000   0.000000   0.000000
     C  114   0.000001   0.000000   0.000000   0.000001   0.000013   0.000001
     C  115   0.000000   0.000000   0.000000   0.000000   0.000001   0.000000
     C  116   0.000000   0.000007   0.000001   0.000000   0.000000   0.000000
     C  117   0.000004   0.000000   0.000000   0.000002   0.000001   0.000000
     C  118   0.000000   0.000000   0.000000   0.000000   0.000003   0.000000
     C  119   0.000012   0.000000   0.000001   0.000015   0.000282   0.000019
     C  120   0.000000   0.000000   0.000000   0.000000   0.000000   0.000000
     C  121   0.000000   0.000000   0.000000   0.000000   0.000000   0.000000
     C  122   0.000000   0.000000   0.000000   0.000000   0.000001   0.000000
     C  123   0.000000   0.000000   0.000000   0.000000   0.000000   0.000000
     C  124   0.000000   0.000000   0.000000   0.000000   0.000001   0.000000
     C  125   0.000001   0.000000   0.000000   0.000001   0.000024   0.000002
     C  126   0.000000   0.000000   0.000001   0.000000   0.000003   0.000000
     C  127   0.000000   0.000000   0.000000   0.000000   0.000000   0.000002
     C  128   0.000000   0.000000   0.000000   0.000000   0.000001   0.000006
     C  129   0.000000   0.000000   0.000000   0.000000   0.000000   0.000001
     C  130   0.000000   0.000000   0.000000   0.000000   0.000000   0.000001
     C  131   0.000000   0.000000   0.000000   0.000000   0.000001   0.000003
     C  132   0.000001   0.000000   0.000019   0.000000   0.000001   0.000000
     C  133   0.000000   0.000000   0.000002   0.000000   0.000007   0.000001
     C  134   0.000002   0.000001   0.000023   0.000004   0.000043   0.000035
     C  135   0.000000   0.000000   0.000000   0.000000   0.000000   0.000000
     C  136   0.000000   0.000000   0.000000   0.000000   0.000000   0.000000
     C  137   0.000000   0.000000   0.000000   0.000000   0.000000   0.000000
     C  138   0.000000   0.000000   0.000000   0.000000   0.000000   0.000000
     C  139   0.000000   0.000000   0.000000   0.000000   0.000000   0.000000
     C  140   0.000000   0.000000   0.000000   0.000000   0.000000   0.000000
     C  141   0.000000   0.000000   0.000000   0.000000   0.000000   0.000000
     C  142   0.000000   0.000000   0.000000   0.000000   0.000000   0.000000
     C  143   0.000000   0.000000   0.000000   0.000000   0.000000   0.000000
     C  144   0.000000   0.000000   0.000000   0.000000   0.000000   0.000000
     C  145   0.000000   0.000000   0.000000   0.000000   0.000000   0.000000
     C  146   0.000000   0.000000   0.000000   0.000000   0.000000   0.000000
     C  147   0.000000   0.000000   0.000000   0.000000   0.000000   0.000000


                  C 55       C 56       C 57       C 58       C 59       C 60
 ------------------------------------------------------------------------------
     C  148   0.000000   0.000000   0.000000   0.000000   0.000000   0.000000
     C  149   0.000000   0.000000   0.000000   0.000000   0.000000   0.000000
     C  150   0.000000   0.000000   0.000000   0.000000   0.000000   0.000000
     C  151   0.000000   0.000000   0.000000   0.000000   0.000000   0.000000
     C  152   0.000000   0.000000   0.000000   0.000000   0.000000   0.000000
     C  153   0.000000   0.000000   0.000000   0.000000   0.000000   0.000000
     C  154   0.000000   0.000000   0.000000   0.000000   0.000000   0.000000
     C  155   0.000000   0.000000   0.000000   0.000000   0.000000   0.000000
     C  156   0.000000   0.000000   0.000011   0.000000   0.000000   0.000000
     C  157   0.000003   0.000000   0.000102   0.000000   0.000001   0.000001
     C  158   0.000007   0.000004   0.000152   0.000000   0.000000   0.000000
     C  159   0.000000   0.000001   0.000008   0.000000   0.000000   0.000000
     C  160   0.000003   0.000054   0.000267   0.000001   0.000000   0.000000
     C  161   0.000285   0.000085   0.011182   0.000019   0.000050   0.000006
     C  162   0.000020   0.000004   0.000430   0.000001   0.000008   0.000025
     N  163   0.000000   0.000000   0.000000   0.000000   0.000000   0.000000
     N  164   0.000000   0.000000   0.000000   0.000000   0.000000   0.000000
     N  165   0.000000   0.000000   0.000000   0.000000   0.000007   0.000033
     N  166   0.000000   0.000000   0.000001   0.000000   0.000002   0.000005
     N  167   0.000004   0.000000   0.000001   0.000012   0.000121   0.000002
     N  168   0.000028   0.000012   0.000013   0.000383   0.000082   0.000002
     N  169   0.020317   1.458134   1.409140   0.004512   0.000273   0.000005
     N  170   0.000558   0.000213   0.000364   0.004535   0.012276   0.060835
     N  171   0.000000   0.000000   0.000000   0.000000   0.000000   0.000000
     N  172   0.000000   0.000000   0.000000   0.000000   0.000000   0.000000
     N  173   0.000000   0.000000   0.000000   0.000000   0.000000   0.000000
     N  174   0.000000   0.000000   0.000000   0.000000   0.000000   0.000000
     N  175   0.000000   0.000000   0.000000   0.000000   0.000001   0.000000
     N  176   0.000003   0.000001   0.000000   0.000000   0.000001   0.000000
     N  177   0.000000   0.000000   0.000000   0.000000   0.000000   0.000000
     N  178   0.000000   0.000000   0.000000   0.000000   0.000000   0.000000
     N  179   0.000000   0.000000   0.000000   0.000000   0.000000   0.000000
     N  180   0.000000   0.000000   0.000000   0.000000   0.000000   0.000000
     N  181   0.000000   0.000000   0.000000   0.000000   0.000000   0.000000
     N  182   0.000000   0.000001   0.000009   0.000000   0.000000   0.000000
     H  183   0.000000   0.000000   0.000000   0.000000   0.000000   0.000000
     H  184   0.000000   0.000000   0.000000   0.000000   0.000000   0.000000
     H  185   0.000000   0.000000   0.000000   0.000000   0.000000   0.000000
     H  186   0.000000   0.000000   0.000000   0.000000   0.000000   0.000000
     H  187   0.000000   0.000000   0.000000   0.000000   0.000000   0.000000
     H  188   0.000000   0.000000   0.000000   0.000000   0.000000   0.000000
     H  189   0.000000   0.000000   0.000000   0.000000   0.000000   0.000000
     H  190   0.000000   0.000000   0.000000   0.000000   0.000000   0.000000
     H  191   0.000000   0.000000   0.000000   0.000000   0.000000   0.000000
     H  192   0.000000   0.000000   0.000000   0.000000   0.000000   0.000000
     H  193   0.000000   0.000000   0.000000   0.000000   0.000000   0.000000
     H  194   0.000000   0.000000   0.000000   0.000000   0.000000   0.000000


                  C 55       C 56       C 57       C 58       C 59       C 60
 ------------------------------------------------------------------------------
     H  195   0.000000   0.000000   0.000000   0.000000   0.000000   0.000000
     H  196   0.000001   0.000000   0.000000   0.000014   0.000057   0.000001
     H  197   0.000000   0.000000   0.000000   0.000000   0.000001   0.000000
     H  198   0.000000   0.000000   0.000000   0.000000   0.000002   0.000000
     H  199   0.000000   0.000000   0.000000   0.000000   0.000002   0.000000
     H  200   0.000000   0.000000   0.000000   0.000022   0.000017   0.000000
     H  201   0.000001   0.000000   0.000000   0.000053   0.000009   0.000000
     H  202   0.000003   0.000000   0.000000   0.000008   0.000010   0.000000
     H  203   0.000048   0.000026   0.000022   0.000184   0.000041   0.000000
     H  204   0.000057   0.949415   0.007649   0.000261   0.000007   0.000000
     H  205   0.008540   0.007926   0.930749   0.000794   0.001453   0.000001
     H  206   0.000000   0.000000   0.000000   0.000000   0.000000   0.000000
     H  207   0.000000   0.000000   0.000000   0.000000   0.000000   0.000000
     H  208   0.000000   0.000000   0.000000   0.000000   0.000000   0.000000
     H  209   0.000000   0.000000   0.000000   0.000000   0.000000   0.000000
     H  210   0.000000   0.000000   0.000000   0.000000   0.000000   0.000000
     H  211   0.000000   0.000000   0.000000   0.000000   0.000000   0.000000
     H  212   0.000000   0.000000   0.000000   0.000000   0.000000   0.000000
     H  213   0.000000   0.000000   0.000000   0.000000   0.000000   0.000000
     H  214   0.000000   0.000000   0.000000   0.000000   0.000000   0.000000
     H  215   0.000000   0.000000   0.000000   0.000000   0.000000   0.000000
     H  216   0.000000   0.000000   0.000000   0.000000   0.000007   0.000001
     H  217   0.000000   0.000000   0.000000   0.000000   0.000001   0.000000
     H  218   0.000000   0.000001   0.000000   0.000000   0.000000   0.000000
     H  219   0.000002   0.000000   0.000000   0.000003   0.000000   0.000000
     H  220   0.000000   0.000000   0.000000   0.000000   0.000000   0.000000
     H  221   0.000000   0.000000   0.000000   0.000000   0.000000   0.000000
     H  222   0.000054   0.000000   0.000001   0.000023   0.001271   0.009755
     H  223   0.000000   0.000000   0.000000   0.000000   0.000000   0.000000
     H  224   0.000001   0.000000   0.000022   0.000001   0.000006   0.000003
     H  225   0.000000   0.000000   0.000000   0.000000   0.000000   0.000000
     H  226   0.000000   0.000000   0.000000   0.000000   0.000000   0.000000
     H  227   0.000000   0.000000   0.000000   0.000000   0.000000   0.000000
     H  228   0.000000   0.000000   0.000000   0.000000   0.000000   0.000000
     H  229   0.000000   0.000000   0.000000   0.000000   0.000000   0.000000
     H  230   0.000000   0.000000   0.000002   0.000000   0.000000   0.000000
     H  231   0.000021   0.000001   0.000157   0.000000   0.000010   0.000000
     H  232   0.000003   0.000003   0.000011   0.000000   0.000000   0.000000


                  C 61       C 62       C 63       C 64       C 65       C 66
 ------------------------------------------------------------------------------
     C   61   3.900317
     C   62   1.580231   3.912432
     C   63   0.032762   0.163902   3.820860
     C   64   0.007019   1.097367   0.005780   3.933293
     C   65   0.047525   0.011300   0.098219   1.638087   3.963157
     C   66   0.001039   0.023655   0.001152   0.014192   1.945813   3.975570
     C   67   0.000002   0.000041   0.000001   0.000002   0.000004   0.000005
     C   68   0.000000   0.000000   0.000000   0.000000   0.000000   0.000000
     C   69   0.000000   0.000000   0.000000   0.000000   0.000000   0.000000
     C   70   0.000000   0.000000   0.000000   0.000000   0.000000   0.000000
     C   71   0.000000   0.000000   0.000000   0.000000   0.000000   0.000000
     C   72   0.000000   0.000000   0.000000   0.000000   0.000000   0.000000
     C   73   0.000000   0.000000   0.000000   0.000000   0.000000   0.000000
     C   74   0.000000   0.000000   0.000000   0.000000   0.000000   0.000000
     C   75   0.000000   0.000000   0.000000   0.000000   0.000000   0.000000
     C   76   0.000000   0.000000   0.000000   0.000000   0.000000   0.000000
     C   77   0.000000   0.000000   0.000000   0.000000   0.000000   0.000000
     C   78   0.000000   0.000000   0.000000   0.000000   0.000000   0.000000
     C   79   0.000000   0.000000   0.000000   0.000000   0.000000   0.000000
     C   80   0.000000   0.000000   0.000000   0.000000   0.000000   0.000000
     C   81   0.000000   0.000000   0.000000   0.000000   0.000000   0.000000
     C   82   0.000000   0.000000   0.000000   0.000000   0.000000   0.000000
     C   83   0.000000   0.000000   0.000000   0.000000   0.000000   0.000000
     C   84   0.000000   0.000000   0.000000   0.000000   0.000000   0.000000
     C   85   0.000000   0.000000   0.000000   0.000000   0.000000   0.000000
     C   86   0.000000   0.000000   0.000000   0.000000   0.000000   0.000000
     C   87   0.000000   0.000000   0.000000   0.000000   0.000000   0.000000
     C   88   0.000000   0.000000   0.000000   0.000000   0.000000   0.000000
     C   89   0.000000   0.000000   0.000000   0.000000   0.000000   0.000000
     C   90   0.000000   0.000000   0.000000   0.000000   0.000000   0.000000
     C   91   0.000000   0.000000   0.000000   0.000000   0.000000   0.000000
     C   92   0.000000   0.000000   0.000000   0.000000   0.000000   0.000000
     C   93   0.000000   0.000000   0.000000   0.000000   0.000000   0.000000
     C   94   0.000000   0.000000   0.000000   0.000000   0.000000   0.000000
     C   95   0.000000   0.000000   0.000000   0.000000   0.000000   0.000000
     C   96   0.000000   0.000000   0.000000   0.000000   0.000000   0.000000
     C   97   0.000000   0.000000   0.000000   0.000000   0.000000   0.000000
     C   98   0.000000   0.000000   0.000000   0.000000   0.000000   0.000000
     C   99   0.000000   0.000000   0.000000   0.000000   0.000000   0.000000
     C  100   0.000000   0.000000   0.000000   0.000000   0.000000   0.000000
     C  101   0.000000   0.000000   0.000000   0.000000   0.000000   0.000000
     C  102   0.000000   0.000000   0.000000   0.000000   0.000000   0.000000
     C  103   0.000000   0.000000   0.000000   0.000000   0.000000   0.000000
     C  104   0.000000   0.000000   0.000000   0.000000   0.000001   0.000000
     C  105   0.000000   0.000000   0.000000   0.000000   0.000000   0.000000
     C  106   0.000000   0.000002   0.000000   0.000000   0.000001   0.000000


                  C 61       C 62       C 63       C 64       C 65       C 66
 ------------------------------------------------------------------------------
     C  107   0.000000   0.000008   0.000000   0.000000   0.000000   0.000000
     C  108   0.000000   0.000000   0.000000   0.000000   0.000001   0.000000
     C  109   0.000000   0.000002   0.000000   0.000000   0.000001   0.000000
     C  110   0.000000   0.000001   0.000000   0.000000   0.000002   0.000000
     C  111   0.000000   0.000000   0.000000   0.000000   0.000002   0.000000
     C  112   0.000000   0.000001   0.000000   0.000000   0.000007   0.000000
     C  113   0.000000   0.000000   0.000000   0.000000   0.000000   0.000000
     C  114   0.000000   0.000001   0.000000   0.000000   0.000007   0.000000
     C  115   0.000000   0.000000   0.000000   0.000000   0.000000   0.000000
     C  116   0.000000   0.000000   0.000000   0.000000   0.000000   0.000000
     C  117   0.000000   0.000000   0.000000   0.000000   0.000000   0.000000
     C  118   0.000000   0.000000   0.000000   0.000000   0.000001   0.000000
     C  119   0.000001   0.000021   0.000003   0.000003   0.000143   0.000006
     C  120   0.000000   0.000000   0.000000   0.000000   0.000000   0.000000
     C  121   0.000000   0.000000   0.000000   0.000000   0.000000   0.000000
     C  122   0.000000   0.000000   0.000000   0.000000   0.000001   0.000000
     C  123   0.000000   0.000000   0.000000   0.000000   0.000000   0.000000
     C  124   0.000000   0.000000   0.000000   0.000000   0.000000   0.000000
     C  125   0.000000   0.000003   0.000000   0.000000   0.000012   0.000001
     C  126   0.000000   0.000002   0.000000   0.000000   0.000002   0.000000
     C  127   0.000001   0.000049   0.000000   0.000001   0.000001   0.000000
     C  128   0.000009   0.000148   0.000000   0.000004   0.000002   0.000000
     C  129   0.000004   0.000096   0.000001   0.000002   0.000001   0.000000
     C  130   0.000000   0.000020   0.000000   0.000001   0.000000   0.000000
     C  131   0.000001   0.000133   0.000001   0.000003   0.000002   0.000000
     C  132   0.000001   0.000018   0.000000   0.000001   0.000001   0.000002
     C  133   0.000001   0.000011   0.000001   0.000001   0.000003   0.000001
     C  134   0.000044   0.001546   0.000029   0.000043   0.000077   0.000107
     C  135   0.000000   0.000000   0.000000   0.000000   0.000000   0.000000
     C  136   0.000000   0.000000   0.000000   0.000000   0.000000   0.000000
     C  137   0.000000   0.000000   0.000000   0.000000   0.000000   0.000000
     C  138   0.000000   0.000000   0.000000   0.000000   0.000000   0.000000
     C  139   0.000000   0.000000   0.000000   0.000000   0.000000   0.000000
     C  140   0.000000   0.000000   0.000000   0.000000   0.000000   0.000000
     C  141   0.000000   0.000000   0.000000   0.000000   0.000000   0.000000
     C  142   0.000000   0.000000   0.000000   0.000000   0.000000   0.000000
     C  143   0.000000   0.000000   0.000000   0.000000   0.000000   0.000000
     C  144   0.000000   0.000000   0.000000   0.000000   0.000000   0.000000
     C  145   0.000000   0.000000   0.000000   0.000000   0.000000   0.000000
     C  146   0.000000   0.000000   0.000000   0.000000   0.000000   0.000000
     C  147   0.000000   0.000000   0.000000   0.000000   0.000000   0.000000
     C  148   0.000000   0.000000   0.000000   0.000000   0.000000   0.000000
     C  149   0.000000   0.000000   0.000000   0.000000   0.000000   0.000000
     C  150   0.000000   0.000000   0.000000   0.000000   0.000000   0.000000
     C  151   0.000000   0.000000   0.000000   0.000000   0.000000   0.000000
     C  152   0.000000   0.000000   0.000000   0.000000   0.000000   0.000000
     C  153   0.000000   0.000000   0.000000   0.000000   0.000000   0.000000


                  C 61       C 62       C 63       C 64       C 65       C 66
 ------------------------------------------------------------------------------
     C  154   0.000000   0.000000   0.000000   0.000000   0.000000   0.000000
     C  155   0.000000   0.000000   0.000000   0.000000   0.000000   0.000000
     C  156   0.000000   0.000000   0.000000   0.000000   0.000000   0.000000
     C  157   0.000000   0.000007   0.000000   0.000000   0.000001   0.000000
     C  158   0.000000   0.000001   0.000000   0.000000   0.000001   0.000001
     C  159   0.000000   0.000005   0.000000   0.000000   0.000000   0.000000
     C  160   0.000000   0.000007   0.000000   0.000000   0.000000   0.000000
     C  161   0.000004   0.000092   0.000002   0.000007   0.000024   0.000036
     C  162   0.000014   0.000669   0.000008   0.000011   0.000019   0.000004
     N  163   0.000000   0.000000   0.000000   0.000000   0.000000   0.000000
     N  164   0.000000   0.000000   0.000000   0.000000   0.000000   0.000000
     N  165   0.000039   0.001187   0.000010   0.000023   0.000015   0.000002
     N  166   0.000003   0.000001   0.000000   0.000000   0.000001   0.000000
     N  167   0.000000   0.000003   0.000000   0.000000   0.000051   0.000002
     N  168   0.000002   0.000002   0.000005   0.000003   0.000034   0.000028
     N  169   0.000006   0.000005   0.000013   0.000024   0.000076   0.000094
     N  170   0.117072   0.039509   1.872872   0.969796   0.040413   0.020059
     N  171   0.000000   0.000000   0.000000   0.000000   0.000000   0.000000
     N  172   0.000000   0.000000   0.000000   0.000000   0.000000   0.000000
     N  173   0.000000   0.000000   0.000000   0.000000   0.000000   0.000000
     N  174   0.000000   0.000000   0.000000   0.000000   0.000000   0.000000
     N  175   0.000000   0.000000   0.000000   0.000000   0.000001   0.000000
     N  176   0.000000   0.000000   0.000000   0.000000   0.000000   0.000000
     N  177   0.000000   0.000000   0.000000   0.000000   0.000000   0.000000
     N  178   0.000000   0.000002   0.000000   0.000000   0.000000   0.000000
     N  179   0.000000   0.000000   0.000000   0.000000   0.000000   0.000000
     N  180   0.000000   0.000000   0.000000   0.000000   0.000000   0.000000
     N  181   0.000000   0.000000   0.000000   0.000000   0.000000   0.000000
     N  182   0.000000   0.000000   0.000000   0.000000   0.000000   0.000000
     H  183   0.000000   0.000000   0.000000   0.000000   0.000000   0.000000
     H  184   0.000000   0.000000   0.000000   0.000000   0.000000   0.000000
     H  185   0.000000   0.000000   0.000000   0.000000   0.000000   0.000000
     H  186   0.000000   0.000000   0.000000   0.000000   0.000000   0.000000
     H  187   0.000000   0.000000   0.000000   0.000000   0.000000   0.000000
     H  188   0.000000   0.000000   0.000000   0.000000   0.000000   0.000000
     H  189   0.000000   0.000000   0.000000   0.000000   0.000000   0.000000
     H  190   0.000000   0.000000   0.000000   0.000000   0.000000   0.000000
     H  191   0.000000   0.000000   0.000000   0.000000   0.000000   0.000000
     H  192   0.000000   0.000000   0.000000   0.000000   0.000000   0.000000
     H  193   0.000000   0.000005   0.000000   0.000000   0.000000   0.000000
     H  194   0.000001   0.000001   0.000000   0.000000   0.000000   0.000000
     H  195   0.000021   0.000000   0.000000   0.000000   0.000000   0.000000
     H  196   0.000000   0.000002   0.000000   0.000001   0.000023   0.000002
     H  197   0.000000   0.000000   0.000000   0.000000   0.000001   0.000000
     H  198   0.000000   0.000000   0.000000   0.000000   0.000001   0.000000
     H  199   0.000000   0.000000   0.000000   0.000001   0.000004   0.000002
     H  200   0.000000   0.000000   0.000000   0.000000   0.000000   0.000001


                  C 61       C 62       C 63       C 64       C 65       C 66
 ------------------------------------------------------------------------------
     H  201   0.000000   0.000000   0.000001   0.000001   0.000001   0.000004
     H  202   0.000000   0.000000   0.000002   0.000000   0.000002   0.000001
     H  203   0.000001   0.000000   0.000082   0.000003   0.000005   0.000012
     H  204   0.000001   0.000000   0.000004   0.000003   0.000001   0.000008
     H  205   0.000001   0.000001   0.000003   0.000009   0.000013   0.000373
     H  206   0.000000   0.000000   0.000000   0.000000   0.000000   0.000000
     H  207   0.000000   0.000000   0.000000   0.000000   0.000000   0.000000
     H  208   0.000000   0.000000   0.000000   0.000000   0.000000   0.000000
     H  209   0.000000   0.000000   0.000000   0.000000   0.000000   0.000000
     H  210   0.000000   0.000000   0.000000   0.000000   0.000000   0.000000
     H  211   0.000000   0.000000   0.000000   0.000000   0.000000   0.000000
     H  212   0.000000   0.000000   0.000000   0.000000   0.000000   0.000000
     H  213   0.000000   0.000000   0.000000   0.000000   0.000000   0.000000
     H  214   0.000000   0.000000   0.000000   0.000000   0.000000   0.000000
     H  215   0.000000   0.000000   0.000000   0.000000   0.000000   0.000000
     H  216   0.000000   0.000001   0.000000   0.000000   0.000003   0.000000
     H  217   0.000000   0.000000   0.000000   0.000000   0.000000   0.000000
     H  218   0.000000   0.000000   0.000000   0.000000   0.000000   0.000000
     H  219   0.000000   0.000000   0.000000   0.000000   0.000000   0.000000
     H  220   0.000000   0.000000   0.000000   0.000000   0.000000   0.000000
     H  221   0.000000   0.000000   0.000000   0.000000   0.000000   0.000000
     H  222   0.005841   0.938129   0.001141   0.005997   0.003458   0.000136
     H  223   0.000000   0.000001   0.000000   0.000000   0.000000   0.000000
     H  224   0.000005   0.000072   0.000002   0.000006   0.000183   0.000122
     H  225   0.000000   0.000000   0.000000   0.000000   0.000000   0.000000
     H  226   0.000000   0.000000   0.000000   0.000000   0.000000   0.000000
     H  227   0.000000   0.000000   0.000000   0.000000   0.000000   0.000000
     H  228   0.000000   0.000000   0.000000   0.000000   0.000000   0.000000
     H  229   0.000000   0.000000   0.000000   0.000000   0.000000   0.000000
     H  230   0.000000   0.000000   0.000000   0.000000   0.000000   0.000000
     H  231   0.000000   0.000001   0.000000   0.000002   0.000015   0.000032
     H  232   0.000000   0.000000   0.000000   0.000000   0.000000   0.000000


                  C 67       C 68       C 69       C 70       C 71       C 72
 ------------------------------------------------------------------------------
     C   67   3.963238
     C   68   0.000000   3.912424
     C   69   0.000000   2.405817   3.919823
     C   70   0.000000   0.030772   1.334849   3.931887
     C   71   0.000000   1.271096   0.030843   0.128683   3.933281
     C   72   0.000000   0.120009   0.005354   1.401225   0.007086   3.942002
     C   73   0.000001   0.003580   0.004791   0.008543   0.007139   1.031800
     C   74   0.000008   0.012122   0.000815   0.041028   0.001670   0.014266
     C   75   0.000002   0.000000   0.000000   0.000001   0.000000   0.000001
     C   76   0.000045   0.000000   0.000000   0.000001   0.000000   0.000000
     C   77   0.000001   0.000001   0.000000   0.000004   0.000000   0.000005
     C   78   0.000110   0.000000   0.000000   0.000000   0.000000   0.000000
     C   79   0.000119   0.000000   0.000000   0.000000   0.000000   0.000000
     C   80   0.000211   0.000003   0.000001   0.000014   0.000001   0.000002
     C   81   0.000000   0.000005   0.000001   0.000016   0.000001   0.000014
     C   82   0.000001   0.000094   0.000000   0.000228   0.000005   0.000037
     C   83   0.000001   0.000004   0.000000   0.000010   0.000001   0.000007
     C   84   0.000000   0.000029   0.000001   0.000082   0.000006   0.000016
     C   85   0.000003   0.000393   0.000002   0.001024   0.000010   0.000057
     C   86   0.000002   0.000118   0.000010   0.000402   0.000028   0.000030
     C   87   0.000000   0.000019   0.000014   0.000036   0.000028   0.000987
     C   88   0.000000   0.000001   0.000000   0.000003   0.000001   0.000005
     C   89   0.000001   0.000001   0.000000   0.000003   0.000001   0.000005
     C   90   0.000278   0.000069   0.000016   0.000284   0.000022   0.000017
     C   91   0.000001   0.000002   0.000001   0.000009   0.000001   0.000005
     C   92   0.000000   0.000000   0.000000   0.000000   0.000000   0.000000
     C   93   0.000000   0.000000   0.000000   0.000000   0.000000   0.000000
     C   94   0.000000   0.000000   0.000000   0.000000   0.000000   0.000000
     C   95   0.000000   0.000000   0.000000   0.000000   0.000000   0.000000
     C   96   0.000000   0.000000   0.000000   0.000000   0.000000   0.000000
     C   97   0.000000   0.000000   0.000000   0.000000   0.000000   0.000000
     C   98   0.000000   0.000000   0.000000   0.000000   0.000000   0.000002
     C   99   0.000000   0.000000   0.000000   0.000000   0.000000   0.000000
     C  100   0.000000   0.000000   0.000000   0.000000   0.000000   0.000000
     C  101   0.000000   0.000000   0.000000   0.000000   0.000000   0.000000
     C  102   0.000000   0.000000   0.000000   0.000000   0.000000   0.000000
     C  103   0.000000   0.000000   0.000000   0.000000   0.000000   0.000000
     C  104   0.000000   0.000000   0.000000   0.000000   0.000000   0.000000
     C  105   0.000000   0.000000   0.000000   0.000000   0.000000   0.000000
     C  106   0.000153   0.000000   0.000000   0.000000   0.000000   0.000000
     C  107   0.000396   0.000000   0.000000   0.000000   0.000000   0.000000
     C  108   0.000162   0.000000   0.000000   0.000000   0.000000   0.000000
     C  109   0.000013   0.000000   0.000000   0.000000   0.000000   0.000000
     C  110   0.000047   0.000000   0.000000   0.000000   0.000000   0.000000
     C  111   0.000003   0.000000   0.000000   0.000000   0.000000   0.000000
     C  112   0.000002   0.000000   0.000000   0.000000   0.000000   0.000000


                  C 67       C 68       C 69       C 70       C 71       C 72
 ------------------------------------------------------------------------------
     C  113   0.000001   0.000000   0.000000   0.000000   0.000000   0.000000
     C  114   0.000000   0.000000   0.000000   0.000000   0.000000   0.000000
     C  115   0.000000   0.000000   0.000000   0.000000   0.000000   0.000000
     C  116   0.000000   0.000000   0.000000   0.000000   0.000000   0.000000
     C  117   0.000000   0.000000   0.000000   0.000000   0.000000   0.000000
     C  118   0.000023   0.000000   0.000000   0.000000   0.000000   0.000000
     C  119   0.000025   0.000000   0.000000   0.000000   0.000000   0.000000
     C  120   0.000000   0.000000   0.000000   0.000000   0.000000   0.000000
     C  121   0.000005   0.000000   0.000000   0.000000   0.000000   0.000000
     C  122   0.000016   0.000000   0.000000   0.000000   0.000000   0.000000
     C  123   0.000003   0.000000   0.000000   0.000000   0.000000   0.000000
     C  124   0.000014   0.000000   0.000000   0.000000   0.000000   0.000000
     C  125   0.000065   0.000000   0.000000   0.000000   0.000000   0.000000
     C  126   0.000489   0.000000   0.000000   0.000000   0.000000   0.000000
     C  127   0.000148   0.000000   0.000000   0.000000   0.000000   0.000000
     C  128   0.000004   0.000000   0.000000   0.000000   0.000000   0.000000
     C  129   0.000290   0.000000   0.000000   0.000000   0.000000   0.000000
     C  130   0.000027   0.000000   0.000000   0.000000   0.000000   0.000000
     C  131   0.000244   0.000000   0.000000   0.000000   0.000000   0.000000
     C  132   0.022966   0.000000   0.000000   0.000000   0.000000   0.000000
     C  133   0.000377   0.000000   0.000000   0.000000   0.000000   0.000000
     C  134   0.016259   0.000000   0.000000   0.000000   0.000000   0.000000
     C  135   0.000005   0.000004   0.000000   0.000012   0.000004   0.000019
     C  136   0.000000   0.000000   0.000000   0.000000   0.000000   0.000000
     C  137   0.000003   0.000002   0.000000   0.000007   0.000002   0.000011
     C  138   0.000000   0.000000   0.000000   0.000000   0.000000   0.000001
     C  139   0.000000   0.000000   0.000000   0.000000   0.000000   0.000000
     C  140   0.000001   0.000001   0.000000   0.000003   0.000001   0.000004
     C  141   0.000000   0.000000   0.000000   0.000000   0.000000   0.000000
     C  142   0.000011   0.000000   0.000000   0.000000   0.000000   0.000000
     C  143   0.000000   0.000000   0.000000   0.000000   0.000000   0.000000
     C  144   0.000016   0.000000   0.000000   0.000000   0.000000   0.000000
     C  145   0.000000   0.000000   0.000000   0.000000   0.000000   0.000000
     C  146   0.000001   0.000000   0.000000   0.000000   0.000000   0.000000
     C  147   0.000002   0.000001   0.000000   0.000001   0.000000   0.000000
     C  148   0.000089   0.000004   0.000001   0.000015   0.000001   0.000002
     C  149   0.000647   0.000000   0.000000   0.000000   0.000000   0.000000
     C  150   0.000014   0.000000   0.000000   0.000000   0.000000   0.000000
     C  151   0.000342   0.000000   0.000000   0.000000   0.000000   0.000000
     C  152   0.000020   0.000000   0.000000   0.000000   0.000000   0.000000
     C  153   0.000040   0.000000   0.000000   0.000000   0.000000   0.000000
     C  154   0.000005   0.000001   0.000000   0.000002   0.000000   0.000000
     C  155   0.000022   0.000001   0.000000   0.000002   0.000000   0.000000
     C  156   0.000250   0.000001   0.000000   0.000001   0.000000   0.000002
     C  157   0.026756   0.000011   0.000004   0.000021   0.000001   0.000029
     C  158   0.004401   0.000001   0.000000   0.000001   0.000000   0.000002
     C  159   0.014181   0.000001   0.000000   0.000001   0.000000   0.000002


                  C 67       C 68       C 69       C 70       C 71       C 72
 ------------------------------------------------------------------------------
     C  160   0.026294   0.000001   0.000000   0.000001   0.000000   0.000001
     C  161   1.786157   0.000000   0.000000   0.000000   0.000000   0.000001
     C  162   2.031194   0.000000   0.000000   0.000000   0.000000   0.000000
     N  163   0.000000   0.000001   0.000000   0.000001   0.000001   0.000000
     N  164   0.000000   0.008395   0.000608   0.002914   0.013015   0.000408
     N  165   0.000050   0.000000   0.000000   0.000000   0.000000   0.000000
     N  166   0.000000   0.000000   0.000000   0.000000   0.000000   0.000000
     N  167   0.000001   0.000000   0.000000   0.000000   0.000000   0.000000
     N  168   0.000000   0.000000   0.000000   0.000000   0.000000   0.000000
     N  169   0.000003   0.000000   0.000000   0.000000   0.000000   0.000000
     N  170   0.000001   0.000000   0.000000   0.000000   0.000000   0.000000
     N  171   0.000000   0.026338   0.124271   0.021463   1.474407   1.345657
     N  172   0.000002   0.000000   0.000000   0.000000   0.000000   0.000000
     N  173   0.000000   0.000000   0.000000   0.000000   0.000000   0.000000
     N  174   0.000000   0.000000   0.000000   0.000000   0.000000   0.000000
     N  175   0.000060   0.000000   0.000000   0.000000   0.000000   0.000000
     N  176   0.000000   0.000000   0.000000   0.000000   0.000000   0.000000
     N  177   0.000000   0.000000   0.000000   0.000000   0.000000   0.000000
     N  178   0.000299   0.000000   0.000000   0.000000   0.000000   0.000000
     N  179   0.000003   0.000003   0.000000   0.000008   0.000002   0.000012
     N  180   0.000011   0.000000   0.000000   0.000000   0.000000   0.000000
     N  181   0.000620   0.000000   0.000000   0.000000   0.000000   0.000000
     N  182   0.000535   0.000000   0.000000   0.000000   0.000000   0.000001
     H  183   0.000000   0.000000   0.000000   0.000000   0.000000   0.000000
     H  184   0.000000   0.000026   0.000015   0.000021   0.000420   0.000018
     H  185   0.000000   0.000846   0.000018   0.000012   0.000963   0.000017
     H  186   0.000000   0.000008   0.000000   0.000005   0.000001   0.000000
     H  187   0.000000   0.000104   0.000008   0.000050   0.000292   0.000001
     H  188   0.000000   0.000000   0.000000   0.000000   0.000000   0.000000
     H  189   0.000000   0.000000   0.000000   0.000000   0.000000   0.000000
     H  190   0.000000   0.000000   0.000000   0.000000   0.000000   0.000000
     H  191   0.000001   0.000000   0.000000   0.000000   0.000000   0.000000
     H  192   0.000000   0.000000   0.000000   0.000000   0.000000   0.000000
     H  193   0.000000   0.000000   0.000000   0.000000   0.000000   0.000000
     H  194   0.000000   0.000000   0.000000   0.000000   0.000000   0.000000
     H  195   0.000000   0.000000   0.000000   0.000000   0.000000   0.000000
     H  196   0.000000   0.000000   0.000000   0.000000   0.000000   0.000000
     H  197   0.000000   0.000000   0.000000   0.000000   0.000000   0.000000
     H  198   0.000000   0.000000   0.000000   0.000000   0.000000   0.000000
     H  199   0.000000   0.000000   0.000000   0.000000   0.000000   0.000000
     H  200   0.000001   0.000000   0.000000   0.000000   0.000000   0.000000
     H  201   0.000000   0.000000   0.000000   0.000000   0.000000   0.000000
     H  202   0.000000   0.000000   0.000000   0.000000   0.000000   0.000000
     H  203   0.000000   0.000000   0.000000   0.000000   0.000000   0.000000
     H  204   0.000000   0.000003   0.000012   0.000000   0.000000   0.000000
     H  205   0.000028   0.000000   0.000000   0.000000   0.000000   0.000000
     H  206   0.000000   0.000001   0.000000   0.000000   0.000000   0.000000


                  C 67       C 68       C 69       C 70       C 71       C 72
 ------------------------------------------------------------------------------
     H  207   0.000000   0.009184   0.005310   0.954932   0.000195   0.006491
     H  208   0.000001   0.000000   0.000000   0.000000   0.000000   0.000000
     H  209   0.000000   0.000001   0.000000   0.000002   0.000000   0.000001
     H  210   0.000000   0.000001   0.000000   0.000005   0.000001   0.000001
     H  211   0.000000   0.000000   0.000000   0.000000   0.000000   0.000000
     H  212   0.000000   0.000000   0.000000   0.000000   0.000000   0.000000
     H  213   0.000000   0.000000   0.000000   0.000000   0.000000   0.000000
     H  214   0.000000   0.000000   0.000000   0.000000   0.000000   0.000000
     H  215   0.000001   0.000000   0.000000   0.000000   0.000000   0.000000
     H  216   0.000001   0.000000   0.000000   0.000000   0.000000   0.000000
     H  217   0.000000   0.000000   0.000000   0.000000   0.000000   0.000000
     H  218   0.000000   0.000000   0.000000   0.000000   0.000000   0.000000
     H  219   0.000000   0.000000   0.000000   0.000000   0.000000   0.000000
     H  220   0.000000   0.000000   0.000000   0.000000   0.000000   0.000000
     H  221   0.000010   0.000000   0.000000   0.000000   0.000000   0.000000
     H  222   0.000006   0.000000   0.000000   0.000000   0.000000   0.000000
     H  223   0.000002   0.000000   0.000000   0.000000   0.000000   0.000000
     H  224   0.022937   0.000000   0.000000   0.000000   0.000000   0.000000
     H  225   0.000000   0.000000   0.000000   0.000000   0.000000   0.000000
     H  226   0.000000   0.000000   0.000000   0.000000   0.000000   0.000000
     H  227   0.000000   0.000000   0.000000   0.000000   0.000000   0.000000
     H  228   0.000000   0.000000   0.000000   0.000000   0.000000   0.000000
     H  229   0.000003   0.000000   0.000000   0.000000   0.000000   0.000000
     H  230   0.000009   0.000000   0.000000   0.000001   0.000000   0.000001
     H  231   0.005302   0.000000   0.000000   0.000000   0.000000   0.000000
     H  232   0.000010   0.000000   0.000000   0.000000   0.000000   0.000000


                  C 73       C 74       C 75       C 76       C 77       C 78
 ------------------------------------------------------------------------------
     C   73   3.959611
     C   74   2.821921   3.948420
     C   75   0.000023   0.000192   3.911513
     C   76   0.000019   0.000009   2.496378   3.911745
     C   77   0.000155   0.001396   0.033239   1.174060   3.943979
     C   78   0.000002   0.000008   1.217794   0.030821   0.083428   3.901605
     C   79   0.000015   0.000015   0.083178   0.006209   1.232385   0.007719
     C   80   0.000528   0.000178   0.019577   0.006516   1.269992   0.000584
     C   81   0.000678   0.005211   0.001979   0.031534   0.014590   0.010759
     C   82   0.003067   0.008706   0.000014   0.000021   0.000087   0.000017
     C   83   0.000196   0.000495   0.000014   0.000128   0.000032   0.000184
     C   84   0.002311   0.005460   0.000005   0.000012   0.000022   0.000003
     C   85   0.015597   0.005593   0.000073   0.000066   0.000504   0.000088
     C   86   0.014415   0.006469   0.000050   0.000095   0.000312   0.000101
     C   87   0.015856   0.964064   0.000042   0.000534   0.000017   0.000130
     C   88   0.000170   0.001250   0.000003   0.000002   0.000016   0.000001
     C   89   0.000193   0.001152   0.000008   0.000004   0.000035   0.000002
     C   90   0.012914   0.003904   0.007330   0.000269   0.060232   0.000381
     C   91   0.000370   0.001451   0.000053   0.001401   0.000137   0.001087
     C   92   0.000000   0.000002   0.000000   0.000000   0.000000   0.000000
     C   93   0.000000   0.000002   0.000000   0.000002   0.000000   0.000003
     C   94   0.000000   0.000003   0.000000   0.000000   0.000000   0.000000
     C   95   0.000000   0.000000   0.000000   0.000000   0.000000   0.000000
     C   96   0.000000   0.000000   0.000000   0.000000   0.000000   0.000000
     C   97   0.000007   0.000063   0.000000   0.000000   0.000001   0.000000
     C   98   0.000009   0.000052   0.000002   0.000046   0.000002   0.000073
     C   99   0.000000   0.000000   0.000000   0.000000   0.000000   0.000000
     C  100   0.000000   0.000000   0.000000   0.000000   0.000000   0.000000
     C  101   0.000000   0.000001   0.000000   0.000000   0.000000   0.000000
     C  102   0.000000   0.000001   0.000000   0.000001   0.000001   0.000001
     C  103   0.000000   0.000000   0.000000   0.000000   0.000000   0.000000
     C  104   0.000001   0.000004   0.000000   0.000003   0.000000   0.000004
     C  105   0.000000   0.000002   0.000000   0.000000   0.000000   0.000000
     C  106   0.000000   0.000000   0.000000   0.000000   0.000000   0.000000
     C  107   0.000000   0.000000   0.000000   0.000000   0.000000   0.000000
     C  108   0.000000   0.000000   0.000000   0.000000   0.000000   0.000000
     C  109   0.000000   0.000000   0.000000   0.000000   0.000000   0.000000
     C  110   0.000000   0.000000   0.000000   0.000000   0.000000   0.000000
     C  111   0.000000   0.000000   0.000000   0.000000   0.000000   0.000000
     C  112   0.000000   0.000000   0.000000   0.000000   0.000000   0.000000
     C  113   0.000000   0.000000   0.000000   0.000000   0.000000   0.000000
     C  114   0.000000   0.000000   0.000000   0.000000   0.000000   0.000001
     C  115   0.000000   0.000000   0.000000   0.000000   0.000000   0.000000
     C  116   0.000000   0.000000   0.000000   0.000000   0.000000   0.000001
     C  117   0.000000   0.000000   0.000000   0.000000   0.000000   0.000001
     C  118   0.000000   0.000000   0.000000   0.000000   0.000000   0.000000


                  C 73       C 74       C 75       C 76       C 77       C 78
 ------------------------------------------------------------------------------
     C  119   0.000000   0.000000   0.000000   0.000000   0.000000   0.000000
     C  120   0.000000   0.000000   0.000001   0.000000   0.000000   0.000007
     C  121   0.000000   0.000000   0.000001   0.000000   0.000000   0.000020
     C  122   0.000000   0.000000   0.000000   0.000000   0.000000   0.000007
     C  123   0.000000   0.000000   0.000002   0.000001   0.000000   0.000045
     C  124   0.000000   0.000000   0.000003   0.000003   0.000001   0.000237
     C  125   0.000000   0.000000   0.000000   0.000000   0.000000   0.000001
     C  126   0.000000   0.000000   0.000000   0.000000   0.000000   0.000001
     C  127   0.000000   0.000000   0.000000   0.000000   0.000000   0.000000
     C  128   0.000000   0.000000   0.000000   0.000000   0.000000   0.000000
     C  129   0.000000   0.000000   0.000000   0.000000   0.000000   0.000000
     C  130   0.000000   0.000000   0.000000   0.000000   0.000000   0.000000
     C  131   0.000000   0.000000   0.000000   0.000000   0.000000   0.000000
     C  132   0.000000   0.000001   0.000000   0.000003   0.000000   0.000008
     C  133   0.000000   0.000000   0.000000   0.000000   0.000000   0.000000
     C  134   0.000000   0.000000   0.000000   0.000001   0.000000   0.000005
     C  135   0.000659   0.003757   0.000031   0.000010   0.000130   0.000002
     C  136   0.000005   0.000026   0.000000   0.000000   0.000001   0.000000
     C  137   0.000379   0.002183   0.000017   0.000006   0.000074   0.000001
     C  138   0.000017   0.000095   0.000000   0.000001   0.000003   0.000001
     C  139   0.000005   0.000033   0.000000   0.000001   0.000001   0.000002
     C  140   0.000154   0.000905   0.000007   0.000002   0.000028   0.000001
     C  141   0.000013   0.000070   0.000001   0.000000   0.000002   0.000000
     C  142   0.000001   0.000002   0.002857   0.000439   0.009886   0.000312
     C  143   0.000002   0.000014   0.000163   0.000112   0.000574   0.000298
     C  144   0.000002   0.000003   0.001942   0.000071   0.005038   0.000154
     C  145   0.000010   0.000072   0.003781   0.004185   0.010431   0.009628
     C  146   0.000003   0.000019   0.000087   0.000103   0.000187   0.000490
     C  147   0.000032   0.000122   0.000012   0.000259   0.000041   0.000433
     C  148   0.000466   0.000203   0.001889   0.000188   0.012566   0.000163
     C  149   0.000003   0.000013   0.000002   0.000064   0.000006   0.000134
     C  150   0.000000   0.000001   0.000001   0.000005   0.000003   0.000012
     C  151   0.000001   0.000012   0.000004   0.000062   0.000007   0.000136
     C  152   0.000006   0.000048   0.000009   0.000275   0.000003   0.000648
     C  153   0.000001   0.000004   0.000001   0.000020   0.000001   0.000043
     C  154   0.000016   0.000016   0.000003   0.000035   0.000068   0.000045
     C  155   0.000067   0.000024   0.000094   0.000038   0.000632   0.000022
     C  156   0.000038   0.000329   0.000127   0.001839   0.000058   0.005013
     C  157   0.000743   0.006360   0.001575   0.035576   0.000436   0.088566
     C  158   0.000041   0.000353   0.000095   0.001923   0.000030   0.004680
     C  159   0.000043   0.000364   0.000102   0.002002   0.000033   0.004930
     C  160   0.000035   0.000296   0.000069   0.001616   0.000019   0.003857
     C  161   0.000013   0.000108   0.000024   0.000595   0.000006   0.001421
     C  162   0.000001   0.000011   0.000002   0.000055   0.000000   0.000126
     N  163   0.000000   0.000000   0.000000   0.000000   0.000000   0.000000
     N  164   0.000053   0.000041   0.000000   0.000000   0.000000   0.000000
     N  165   0.000000   0.000000   0.000000   0.000000   0.000000   0.000000


                  C 73       C 74       C 75       C 76       C 77       C 78
 ------------------------------------------------------------------------------
     N  166   0.000000   0.000000   0.000000   0.000000   0.000000   0.000000
     N  167   0.000000   0.000000   0.000000   0.000000   0.000000   0.000000
     N  168   0.000000   0.000001   0.000000   0.000000   0.000000   0.000000
     N  169   0.000000   0.000000   0.000000   0.000002   0.000000   0.000004
     N  170   0.000000   0.000000   0.000000   0.000000   0.000000   0.000000
     N  171   0.010688   0.031660   0.000000   0.000000   0.000002   0.000000
     N  172   0.000005   0.000037   0.026094   0.106290   0.023310   1.478000
     N  173   0.000000   0.000001   0.000000   0.000000   0.000000   0.000000
     N  174   0.000000   0.000000   0.000000   0.000000   0.000000   0.000000
     N  175   0.000000   0.000000   0.000000   0.000000   0.000000   0.000000
     N  176   0.000000   0.000000   0.000000   0.000000   0.000000   0.000000
     N  177   0.000000   0.000000   0.000006   0.000008   0.000001   0.000232
     N  178   0.000000   0.000000   0.000000   0.000000   0.000000   0.000000
     N  179   0.000441   0.002564   0.000019   0.000006   0.000083   0.000001
     N  180   0.000000   0.000001   0.003039   0.000168   0.009425   0.000940
     N  181   0.000002   0.000018   0.000005   0.000096   0.000005   0.000222
     N  182   0.000015   0.000128   0.000026   0.000675   0.000006   0.001530
     H  183   0.000000   0.000000   0.000000   0.000000   0.000000   0.000000
     H  184   0.000001   0.000001   0.000000   0.000000   0.000000   0.000000
     H  185   0.000000   0.000001   0.000000   0.000000   0.000000   0.000000
     H  186   0.000000   0.000000   0.000000   0.000000   0.000000   0.000000
     H  187   0.000000   0.000000   0.000000   0.000000   0.000000   0.000000
     H  188   0.000000   0.000000   0.000000   0.000000   0.000000   0.000000
     H  189   0.000000   0.000001   0.000000   0.000000   0.000000   0.000000
     H  190   0.000000   0.000000   0.000000   0.000000   0.000000   0.000000
     H  191   0.000000   0.000000   0.000000   0.000000   0.000000   0.000000
     H  192   0.000000   0.000000   0.000000   0.000000   0.000000   0.000000
     H  193   0.000000   0.000000   0.000000   0.000000   0.000000   0.000000
     H  194   0.000000   0.000000   0.000000   0.000000   0.000000   0.000000
     H  195   0.000000   0.000000   0.000000   0.000000   0.000000   0.000000
     H  196   0.000000   0.000000   0.000000   0.000000   0.000000   0.000000
     H  197   0.000000   0.000000   0.000000   0.000000   0.000000   0.000000
     H  198   0.000000   0.000000   0.000000   0.000000   0.000000   0.000000
     H  199   0.000000   0.000000   0.000000   0.000000   0.000000   0.000000
     H  200   0.000000   0.000000   0.000000   0.000000   0.000000   0.000000
     H  201   0.000000   0.000000   0.000000   0.000000   0.000000   0.000000
     H  202   0.000000   0.000000   0.000000   0.000000   0.000000   0.000000
     H  203   0.000000   0.000000   0.000000   0.000000   0.000000   0.000000
     H  204   0.000000   0.000000   0.000000   0.000000   0.000000   0.000000
     H  205   0.000000   0.000000   0.000000   0.000000   0.000000   0.000000
     H  206   0.000000   0.000000   0.000000   0.000000   0.000000   0.000000
     H  207   0.000731   0.000128   0.000000   0.000000   0.000000   0.000000
     H  208   0.000000   0.000000   0.009383   0.005410   0.000092   0.941249
     H  209   0.000097   0.000097   0.000001   0.000000   0.000004   0.000000
     H  210   0.000209   0.000073   0.000002   0.000001   0.000010   0.000000
     H  211   0.000000   0.000000   0.000000   0.000000   0.000000   0.000000
     H  212   0.000000   0.000000   0.000000   0.000000   0.000000   0.000000


                  C 73       C 74       C 75       C 76       C 77       C 78
 ------------------------------------------------------------------------------
     H  213   0.000000   0.000000   0.000000   0.000000   0.000000   0.000000
     H  214   0.000000   0.000001   0.000000   0.000000   0.000000   0.000000
     H  215   0.000000   0.000000   0.000000   0.000000   0.000000   0.000000
     H  216   0.000000   0.000000   0.000000   0.000000   0.000000   0.000000
     H  217   0.000000   0.000000   0.000000   0.000000   0.000000   0.000000
     H  218   0.000000   0.000000   0.000000   0.000000   0.000000   0.000000
     H  219   0.000000   0.000000   0.000000   0.000000   0.000000   0.000000
     H  220   0.000000   0.000000   0.000000   0.000000   0.000000   0.000000
     H  221   0.000000   0.000000   0.000000   0.000000   0.000000   0.000003
     H  222   0.000000   0.000000   0.000000   0.000000   0.000000   0.000000
     H  223   0.000000   0.000000   0.000000   0.000000   0.000000   0.000000
     H  224   0.000000   0.000001   0.000000   0.000003   0.000000   0.000006
     H  225   0.000000   0.000000   0.000000   0.000000   0.000000   0.000000
     H  226   0.000000   0.000000   0.000000   0.000000   0.000000   0.000000
     H  227   0.000001   0.000006   0.000000   0.000000   0.000000   0.000000
     H  228   0.000000   0.000000   0.000004   0.000001   0.000020   0.000019
     H  229   0.000000   0.000000   0.000000   0.000001   0.000000   0.000002
     H  230   0.000019   0.000161   0.000045   0.001003   0.000012   0.003733
     H  231   0.000000   0.000001   0.000000   0.000003   0.000000   0.000007
     H  232   0.000008   0.000067   0.000015   0.000356   0.000004   0.000820


                  C 79       C 80       C 81       C 82       C 83       C 84
 ------------------------------------------------------------------------------
     C   79   3.940938
     C   80   0.007511   3.958264
     C   81   0.033541   2.357381   3.963798
     C   82   0.000031   0.000420   0.000366   3.924840
     C   83   0.000286   0.001009   0.000117   1.107915   3.931092
     C   84   0.000010   0.000324   0.000482   0.007534   1.112930   3.945014
     C   85   0.000141   0.000629   0.002740   2.689932   0.034126   0.031438
     C   86   0.000171   0.001430   0.003902   0.028913   0.010578   1.786280
     C   87   0.000522   0.016610   0.006895   0.032898   0.008360   0.009033
     C   88   0.000003   0.000048   0.000045   0.007799   1.176249   0.008731
     C   89   0.000004   0.000064   0.000062   0.004621   0.057372   0.002154
     C   90   0.000346   0.015260   1.428192   0.008701   0.002720   0.005180
     C   91   0.002188   0.025917   0.006019   0.000578   0.000094   0.000028
     C   92   0.000000   0.000001   0.000000   0.000021   0.000553   0.000045
     C   93   0.000005   0.000013   0.000000   0.000294   0.000076   0.000370
     C   94   0.000000   0.000001   0.000000   0.000013   0.000799   0.000072
     C   95   0.000000   0.000001   0.000000   0.000009   0.000052   0.000013
     C   96   0.000000   0.000000   0.000000   0.000002   0.000014   0.000005
     C   97   0.000000   0.000003   0.000003   0.000148   0.019787   0.001041
     C   98   0.000110   0.000327   0.000011   0.009741   0.006571   0.014197
     C   99   0.000000   0.000000   0.000000   0.000006   0.000017   0.000285
     C  100   0.000000   0.000001   0.000000   0.000007   0.000030   0.000019
     C  101   0.000000   0.000001   0.000000   0.000021   0.000303   0.000048
     C  102   0.000001   0.000006   0.000003   0.000004   0.000065   0.000682
     C  103   0.000000   0.000000   0.000000   0.000003   0.000002   0.000001
     C  104   0.000006   0.000018   0.000001   0.000355   0.000182   0.000454
     C  105   0.000001   0.000002   0.000000   0.000017   0.000528   0.000073
     C  106   0.000000   0.000000   0.000000   0.000000   0.000000   0.000000
     C  107   0.000000   0.000000   0.000000   0.000000   0.000000   0.000000
     C  108   0.000000   0.000000   0.000000   0.000000   0.000000   0.000000
     C  109   0.000000   0.000000   0.000000   0.000000   0.000000   0.000000
     C  110   0.000000   0.000000   0.000000   0.000001   0.000001   0.000001
     C  111   0.000000   0.000000   0.000000   0.000001   0.000011   0.000002
     C  112   0.000001   0.000002   0.000000   0.000023   0.000026   0.000040
     C  113   0.000000   0.000000   0.000000   0.000000   0.000000   0.000000
     C  114   0.000000   0.000000   0.000000   0.000000   0.000000   0.000000
     C  115   0.000000   0.000000   0.000000   0.000000   0.000001   0.000000
     C  116   0.000000   0.000000   0.000000   0.000000   0.000000   0.000000
     C  117   0.000000   0.000000   0.000000   0.000000   0.000000   0.000000
     C  118   0.000000   0.000000   0.000000   0.000000   0.000000   0.000000
     C  119   0.000000   0.000000   0.000000   0.000000   0.000009   0.000000
     C  120   0.000000   0.000000   0.000000   0.000000   0.000000   0.000000
     C  121   0.000001   0.000000   0.000000   0.000000   0.000000   0.000000
     C  122   0.000000   0.000000   0.000000   0.000000   0.000000   0.000000
     C  123   0.000001   0.000000   0.000000   0.000000   0.000000   0.000000
     C  124   0.000004   0.000000   0.000000   0.000000   0.000000   0.000000


                  C 79       C 80       C 81       C 82       C 83       C 84
 ------------------------------------------------------------------------------
     C  125   0.000000   0.000000   0.000000   0.000000   0.000001   0.000000
     C  126   0.000000   0.000001   0.000000   0.000000   0.000000   0.000000
     C  127   0.000000   0.000000   0.000000   0.000000   0.000000   0.000000
     C  128   0.000000   0.000000   0.000000   0.000000   0.000000   0.000000
     C  129   0.000000   0.000000   0.000000   0.000000   0.000000   0.000000
     C  130   0.000000   0.000000   0.000000   0.000000   0.000000   0.000000
     C  131   0.000000   0.000000   0.000000   0.000000   0.000000   0.000000
     C  132   0.000009   0.000016   0.000000   0.000000   0.000000   0.000000
     C  133   0.000000   0.000001   0.000000   0.000000   0.000000   0.000000
     C  134   0.000002   0.000004   0.000000   0.000000   0.000000   0.000000
     C  135   0.000006   0.000190   0.000212   0.000551   0.134612   0.000087
     C  136   0.000000   0.000003   0.000001   0.000034   0.000917   0.000071
     C  137   0.000003   0.000109   0.000122   0.000362   0.082446   0.000092
     C  138   0.000002   0.000007   0.000005   0.000006   0.003344   0.000091
     C  139   0.000003   0.000010   0.000002   0.000338   0.003485   0.000452
     C  140   0.000002   0.000046   0.000049   0.000747   0.047799   0.001321
     C  141   0.000000   0.000004   0.000004   0.000050   0.002600   0.000055
     C  142   0.011379   0.000074   0.001160   0.000003   0.000020   0.000000
     C  143   0.007889   0.000509   0.000112   0.000001   0.000002   0.000000
     C  144   0.000122   0.000168   0.001780   0.000007   0.000033   0.000001
     C  145   1.018492   0.005161   0.000312   0.000005   0.000001   0.000001
     C  146   0.008440   0.000767   0.000078   0.000002   0.000002   0.000000
     C  147   0.001243   0.002385   0.000256   0.000004   0.000023   0.000002
     C  148   0.000222   0.003590   0.048686   0.000365   0.000564   0.000033
     C  149   0.000169   0.000327   0.000026   0.000001   0.000001   0.000000
     C  150   0.000018   0.000030   0.000007   0.000000   0.000001   0.000000
     C  151   0.000174   0.000308   0.000019   0.000002   0.000004   0.000000
     C  152   0.000677   0.001235   0.000003   0.000004   0.000005   0.000001
     C  153   0.000054   0.000103   0.000002   0.000000   0.000000   0.000000
     C  154   0.000090   0.000311   0.000395   0.000003   0.000025   0.000000
     C  155   0.000039   0.000447   0.002837   0.000032   0.000108   0.000001
     C  156   0.005481   0.008549   0.000010   0.000029   0.000032   0.000007
     C  157   0.095057   0.163322   0.000113   0.000562   0.000622   0.000139
     C  158   0.005300   0.009013   0.000007   0.000031   0.000035   0.000008
     C  159   0.005707   0.009477   0.000008   0.000032   0.000035   0.000008
     C  160   0.004215   0.007471   0.000007   0.000026   0.000030   0.000006
     C  161   0.001521   0.002725   0.000002   0.000010   0.000011   0.000002
     C  162   0.000139   0.000257   0.000000   0.000001   0.000001   0.000000
     N  163   0.000000   0.000000   0.000001   0.000000   0.000000   0.000000
     N  164   0.000000   0.000000   0.000000   0.000000   0.000000   0.000000
     N  165   0.000000   0.000000   0.000000   0.000000   0.000000   0.000000
     N  166   0.000000   0.000000   0.000000   0.000000   0.000000   0.000000
     N  167   0.000000   0.000000   0.000000   0.000000   0.000000   0.000000
     N  168   0.000000   0.000000   0.000000   0.000000   0.000037   0.000000
     N  169   0.000004   0.000008   0.000000   0.000000   0.000000   0.000000
     N  170   0.000000   0.000000   0.000000   0.000000   0.000000   0.000000
     N  171   0.000000   0.000012   0.000009   0.000141   0.000008   0.000071


                  C 79       C 80       C 81       C 82       C 83       C 84
 ------------------------------------------------------------------------------
     N  172   1.373059   0.006407   0.001088   0.000004   0.000003   0.000002
     N  173   0.000000   0.000000   0.000000   0.000003   0.000330   0.000028
     N  174   0.000000   0.000000   0.000000   0.000002   0.000009   0.000005
     N  175   0.000000   0.000000   0.000000   0.000000   0.000000   0.000000
     N  176   0.000000   0.000000   0.000000   0.000000   0.000000   0.000000
     N  177   0.000004   0.000001   0.000000   0.000000   0.000000   0.000000
     N  178   0.000000   0.000000   0.000000   0.000000   0.000000   0.000000
     N  179   0.000004   0.000127   0.000140   0.000453   0.096527   0.000762
     N  180   0.013420   0.000183   0.001323   0.000002   0.000027   0.000000
     N  181   0.000256   0.000452   0.000006   0.000002   0.000003   0.000000
     N  182   0.001838   0.003237   0.000004   0.000011   0.000013   0.000003
     H  183   0.000000   0.000000   0.000000   0.000000   0.000001   0.000000
     H  184   0.000000   0.000000   0.000000   0.000000   0.000000   0.000000
     H  185   0.000000   0.000000   0.000000   0.000000   0.000000   0.000000
     H  186   0.000000   0.000000   0.000000   0.000000   0.000000   0.000000
     H  187   0.000000   0.000000   0.000000   0.000000   0.000000   0.000000
     H  188   0.000000   0.000000   0.000001   0.000004   0.000005   0.000058
     H  189   0.000000   0.000000   0.000000   0.000046   0.000468   0.000024
     H  190   0.000000   0.000000   0.000000   0.000000   0.000000   0.000000
     H  191   0.000000   0.000000   0.000000   0.000000   0.000000   0.000000
     H  192   0.000000   0.000000   0.000000   0.000000   0.000004   0.000000
     H  193   0.000000   0.000000   0.000000   0.000000   0.000000   0.000000
     H  194   0.000000   0.000000   0.000000   0.000000   0.000000   0.000000
     H  195   0.000000   0.000000   0.000000   0.000000   0.000000   0.000000
     H  196   0.000000   0.000000   0.000000   0.000000   0.000000   0.000000
     H  197   0.000000   0.000000   0.000000   0.000000   0.000000   0.000000
     H  198   0.000000   0.000000   0.000000   0.000000   0.000000   0.000000
     H  199   0.000000   0.000000   0.000000   0.000000   0.000000   0.000000
     H  200   0.000000   0.000000   0.000000   0.000000   0.000000   0.000000
     H  201   0.000000   0.000000   0.000000   0.000000   0.000001   0.000000
     H  202   0.000000   0.000000   0.000000   0.000000   0.000005   0.000000
     H  203   0.000000   0.000000   0.000000   0.000000   0.000001   0.000000
     H  204   0.000000   0.000000   0.000000   0.000000   0.000000   0.000000
     H  205   0.000000   0.000000   0.000000   0.000000   0.000000   0.000000
     H  206   0.000000   0.000000   0.000000   0.000000   0.000000   0.000000
     H  207   0.000000   0.000000   0.000000   0.000000   0.000000   0.000000
     H  208   0.007720   0.000200   0.000012   0.000000   0.000000   0.000000
     H  209   0.000000   0.000002   0.000009   0.003621   0.006187   0.005266
     H  210   0.000001   0.000026   0.000058   0.004490   0.004804   0.946278
     H  211   0.000000   0.000000   0.000000   0.000000   0.000002   0.000001
     H  212   0.000000   0.000000   0.000000   0.000008   0.000001   0.000001
     H  213   0.000000   0.000000   0.000000   0.000000   0.000001   0.000000
     H  214   0.000000   0.000000   0.000001   0.000001   0.000001   0.000402
     H  215   0.000000   0.000000   0.000000   0.000000   0.000000   0.000000
     H  216   0.000000   0.000000   0.000000   0.000000   0.000000   0.000000
     H  217   0.000000   0.000000   0.000000   0.000001   0.000018   0.000004
     H  218   0.000000   0.000000   0.000000   0.000000   0.000000   0.000000


                  C 79       C 80       C 81       C 82       C 83       C 84
 ------------------------------------------------------------------------------
     H  219   0.000000   0.000000   0.000000   0.000000   0.000000   0.000000
     H  220   0.000000   0.000000   0.000000   0.000000   0.000000   0.000000
     H  221   0.000000   0.000000   0.000000   0.000000   0.000000   0.000000
     H  222   0.000000   0.000000   0.000000   0.000000   0.000000   0.000000
     H  223   0.000000   0.000000   0.000000   0.000000   0.000000   0.000000
     H  224   0.000007   0.000013   0.000000   0.000000   0.000000   0.000000
     H  225   0.000000   0.000000   0.000000   0.000000   0.000003   0.000001
     H  226   0.000000   0.000000   0.000000   0.000000   0.000004   0.000000
     H  227   0.000000   0.000000   0.000000   0.000001   0.000314   0.000001
     H  228   0.000193   0.000001   0.000005   0.000000   0.000000   0.000000
     H  229   0.000002   0.000004   0.000000   0.000000   0.000000   0.000000
     H  230   0.002356   0.004247   0.000002   0.000014   0.000015   0.000003
     H  231   0.000006   0.000013   0.000000   0.000000   0.000000   0.000000
     H  232   0.000943   0.001676   0.000001   0.000006   0.000007   0.000001


                  C 85       C 86       C 87       C 88       C 89       C 90
 ------------------------------------------------------------------------------
     C   85   3.899355
     C   86   0.007135   3.937081
     C   87   0.954071   0.937729   3.916606
     C   88   0.023407   0.020816   0.000070   3.960042
     C   89   0.012181   0.015743   0.000040   0.962244   3.920794
     C   90   0.007293   0.007452   0.931267   0.001021   0.000989   3.942970
     C   91   0.003412   0.001299   0.008239   0.000027   0.000030   1.133714
     C   92   0.000026   0.000030   0.000001   0.000801   0.000556   0.000003
     C   93   0.000020   0.000012   0.000009   0.014616   0.001085   0.000026
     C   94   0.000045   0.000049   0.000001   0.000601   0.000680   0.000003
     C   95   0.000007   0.000008   0.000000   0.000358   0.000070   0.000002
     C   96   0.000002   0.000002   0.000000   0.000102   0.000025   0.000000
     C   97   0.000749   0.000906   0.000008   0.015929   0.018255   0.000034
     C   98   0.000533   0.000372   0.000262   1.669937   0.034844   0.000637
     C   99   0.000006   0.000296   0.000006   0.000033   0.000010   0.000002
     C  100   0.000002   0.000006   0.000000   0.000260   0.000053   0.000001
     C  101   0.000016   0.000021   0.000001   0.000614   0.000244   0.000002
     C  102   0.000012   0.000939   0.000007   0.000042   0.000029   0.000057
     C  103   0.000001   0.000003   0.000000   0.000037   0.000005   0.000000
     C  104   0.000033   0.000026   0.000011   0.017245   0.001473   0.000035
     C  105   0.000029   0.000038   0.000001   0.001094   0.000880   0.000005
     C  106   0.000000   0.000000   0.000000   0.000000   0.000000   0.000000
     C  107   0.000000   0.000000   0.000000   0.000001   0.000001   0.000001
     C  108   0.000000   0.000000   0.000000   0.000004   0.000001   0.000000
     C  109   0.000000   0.000000   0.000000   0.000000   0.000002   0.000000
     C  110   0.000000   0.000000   0.000000   0.000030   0.000008   0.000000
     C  111   0.000000   0.000001   0.000000   0.000045   0.000038   0.000000
     C  112   0.000004   0.000003   0.000001   0.000999   0.000328   0.000004
     C  113   0.000000   0.000000   0.000000   0.000000   0.000000   0.000000
     C  114   0.000000   0.000000   0.000000   0.000000   0.000002   0.000000
     C  115   0.000000   0.000000   0.000000   0.000001   0.000001   0.000000
     C  116   0.000000   0.000000   0.000000   0.000000   0.000000   0.000000
     C  117   0.000000   0.000000   0.000000   0.000000   0.000000   0.000000
     C  118   0.000000   0.000000   0.000000   0.000000   0.000000   0.000000
     C  119   0.000003   0.000003   0.000000   0.000003   0.000033   0.000001
     C  120   0.000000   0.000000   0.000000   0.000000   0.000000   0.000000
     C  121   0.000000   0.000000   0.000000   0.000000   0.000000   0.000000
     C  122   0.000000   0.000000   0.000000   0.000000   0.000000   0.000000
     C  123   0.000000   0.000000   0.000000   0.000000   0.000000   0.000000
     C  124   0.000000   0.000000   0.000000   0.000000   0.000000   0.000000
     C  125   0.000000   0.000000   0.000000   0.000000   0.000002   0.000000
     C  126   0.000000   0.000000   0.000000   0.000000   0.000000   0.000001
     C  127   0.000000   0.000000   0.000000   0.000000   0.000000   0.000000
     C  128   0.000000   0.000000   0.000000   0.000000   0.000000   0.000000
     C  129   0.000000   0.000000   0.000000   0.000000   0.000000   0.000001
     C  130   0.000000   0.000000   0.000000   0.000000   0.000000   0.000000


                  C 85       C 86       C 87       C 88       C 89       C 90
 ------------------------------------------------------------------------------
     C  131   0.000000   0.000000   0.000000   0.000000   0.000000   0.000000
     C  132   0.000000   0.000000   0.000000   0.000000   0.000000   0.000022
     C  133   0.000000   0.000000   0.000000   0.000000   0.000000   0.000001
     C  134   0.000000   0.000000   0.000000   0.000000   0.000000   0.000005
     C  135   0.036559   0.049242   0.000031   0.001105   0.003939   0.003093
     C  136   0.000261   0.000348   0.000003   0.000630   0.010845   0.000025
     C  137   0.021643   0.028740   0.000020   0.001319   0.017661   0.001804
     C  138   0.000856   0.001189   0.000002   0.000322   0.007084   0.000073
     C  139   0.000436   0.000460   0.000012   0.014691   0.817153   0.000045
     C  140   0.009448   0.012206   0.000047   0.011804   1.817635   0.000750
     C  141   0.000695   0.000909   0.000003   0.001369   0.011222   0.000059
     C  142   0.000010   0.000012   0.000026   0.000000   0.000000   0.000080
     C  143   0.000007   0.000003   0.000001   0.000000   0.000000   0.000628
     C  144   0.000023   0.000024   0.000126   0.000001   0.000001   0.000296
     C  145   0.000029   0.000013   0.000007   0.000001   0.000001   0.002866
     C  146   0.000011   0.000006   0.000008   0.000000   0.000000   0.000883
     C  147   0.000066   0.000033   0.000121   0.000000   0.000001   0.007148
     C  148   0.000677   0.001233   0.012913   0.000030   0.000042   0.015046
     C  149   0.000004   0.000003   0.000007   0.000000   0.000001   0.000428
     C  150   0.000001   0.000001   0.000003   0.000000   0.000000   0.000051
     C  151   0.000007   0.000005   0.000007   0.000001   0.000002   0.000403
     C  152   0.000020   0.000013   0.000001   0.000002   0.000006   0.001588
     C  153   0.000002   0.000001   0.000001   0.000000   0.000000   0.000138
     C  154   0.000014   0.000018   0.000147   0.000000   0.000001   0.000563
     C  155   0.000060   0.000103   0.001043   0.000004   0.000008   0.000388
     C  156   0.000135   0.000086   0.000005   0.000010   0.000040   0.010991
     C  157   0.002602   0.001657   0.000095   0.000199   0.000789   0.211713
     C  158   0.000144   0.000092   0.000005   0.000011   0.000044   0.011728
     C  159   0.000149   0.000095   0.000005   0.000011   0.000045   0.012182
     C  160   0.000121   0.000077   0.000004   0.000009   0.000037   0.009756
     C  161   0.000044   0.000028   0.000002   0.000003   0.000014   0.003573
     C  162   0.000004   0.000003   0.000000   0.000000   0.000001   0.000344
     N  163   0.000000   0.000000   0.000000   0.000000   0.000000   0.000001
     N  164   0.000000   0.000001   0.000000   0.000000   0.000000   0.000001
     N  165   0.000000   0.000000   0.000000   0.000000   0.000022   0.000000
     N  166   0.000000   0.000000   0.000000   0.000000   0.000000   0.000000
     N  167   0.000000   0.000000   0.000000   0.000000   0.000000   0.000000
     N  168   0.000010   0.000014   0.000000   0.000000   0.000004   0.000001
     N  169   0.000000   0.000000   0.000000   0.000000   0.000000   0.000011
     N  170   0.000000   0.000000   0.000000   0.000000   0.000000   0.000000
     N  171   0.000637   0.000351   0.000057   0.000004   0.000006   0.000249
     N  172   0.000016   0.000015   0.000023   0.000001   0.000003   0.001602
     N  173   0.000018   0.000022   0.000000   0.000104   0.000271   0.000001
     N  174   0.000004   0.000007   0.000000   0.000015   0.000006   0.000000
     N  175   0.000000   0.000000   0.000000   0.000000   0.000001   0.000000
     N  176   0.000000   0.000000   0.000000   0.000000   0.000000   0.000000
     N  177   0.000000   0.000000   0.000000   0.000000   0.000000   0.000001


                  C 85       C 86       C 87       C 88       C 89       C 90
 ------------------------------------------------------------------------------
     N  178   0.000000   0.000000   0.000000   0.000000   0.000000   0.000000
     N  179   0.025103   0.034670   0.000032   0.001483   0.018283   0.002118
     N  180   0.000013   0.000015   0.000019   0.000000   0.000000   0.000076
     N  181   0.000008   0.000005   0.000001   0.000001   0.000002   0.000585
     N  182   0.000052   0.000033   0.000002   0.000004   0.000016   0.004227
     H  183   0.000000   0.000000   0.000000   0.000000   0.000000   0.000000
     H  184   0.000000   0.000000   0.000000   0.000000   0.000000   0.000000
     H  185   0.000000   0.000000   0.000000   0.000000   0.000000   0.000000
     H  186   0.000000   0.000000   0.000000   0.000000   0.000000   0.000000
     H  187   0.000000   0.000000   0.000000   0.000000   0.000000   0.000000
     H  188   0.000004   0.000063   0.000002   0.000000   0.000001   0.000027
     H  189   0.000005   0.000010   0.000000   0.000485   0.000579   0.000001
     H  190   0.000000   0.000000   0.000000   0.000000   0.000000   0.000000
     H  191   0.000000   0.000000   0.000000   0.000000   0.000006   0.000000
     H  192   0.000001   0.000001   0.000000   0.000000   0.000004   0.000000
     H  193   0.000000   0.000000   0.000000   0.000000   0.000000   0.000000
     H  194   0.000000   0.000000   0.000000   0.000000   0.000000   0.000000
     H  195   0.000000   0.000000   0.000000   0.000000   0.000000   0.000000
     H  196   0.000000   0.000000   0.000000   0.000000   0.000001   0.000000
     H  197   0.000000   0.000000   0.000000   0.000000   0.000000   0.000000
     H  198   0.000000   0.000000   0.000000   0.000000   0.000000   0.000000
     H  199   0.000000   0.000000   0.000000   0.000000   0.000000   0.000000
     H  200   0.000000   0.000000   0.000000   0.000000   0.000000   0.000000
     H  201   0.000000   0.000000   0.000000   0.000000   0.000000   0.000000
     H  202   0.000001   0.000002   0.000000   0.000001   0.000005   0.000000
     H  203   0.000000   0.000000   0.000000   0.000000   0.000000   0.000000
     H  204   0.000000   0.000000   0.000000   0.000000   0.000000   0.000000
     H  205   0.000000   0.000000   0.000000   0.000000   0.000000   0.000000
     H  206   0.000000   0.000000   0.000000   0.000000   0.000000   0.000000
     H  207   0.000000   0.000001   0.000001   0.000000   0.000000   0.000001
     H  208   0.000000   0.000000   0.000000   0.000000   0.000000   0.000009
     H  209   0.003921   0.952553   0.006876   0.000202   0.000013   0.000129
     H  210   0.003408   0.004855   0.007017   0.000724   0.002376   0.000092
     H  211   0.000000   0.000000   0.000000   0.000014   0.000003   0.000000
     H  212   0.000001   0.000001   0.000000   0.000097   0.000007   0.000000
     H  213   0.000000   0.000004   0.000000   0.000005   0.000001   0.000000
     H  214   0.000001   0.000767   0.000001   0.000001   0.000001   0.000014
     H  215   0.000000   0.000000   0.000000   0.000000   0.000000   0.000000
     H  216   0.000000   0.000000   0.000000   0.000003   0.000004   0.000000
     H  217   0.000000   0.000001   0.000000   0.000060   0.000044   0.000000
     H  218   0.000000   0.000000   0.000000   0.000000   0.000000   0.000000
     H  219   0.000000   0.000000   0.000000   0.000000   0.000000   0.000000
     H  220   0.000000   0.000000   0.000000   0.000000   0.000000   0.000000
     H  221   0.000000   0.000000   0.000000   0.000000   0.000000   0.000000
     H  222   0.000000   0.000000   0.000000   0.000000   0.000000   0.000000
     H  223   0.000000   0.000000   0.000000   0.000000   0.000000   0.000000
     H  224   0.000000   0.000000   0.000000   0.000000   0.000000   0.000017


                  C 85       C 86       C 87       C 88       C 89       C 90
 ------------------------------------------------------------------------------
     H  225   0.000001   0.000001   0.000000   0.000001   0.000065   0.000000
     H  226   0.000000   0.000000   0.000000   0.000003   0.000252   0.000000
     H  227   0.000058   0.000071   0.000000   0.000097   0.005243   0.000004
     H  228   0.000000   0.000000   0.000000   0.000000   0.000000   0.000000
     H  229   0.000000   0.000000   0.000000   0.000000   0.000000   0.000005
     H  230   0.000066   0.000042   0.000002   0.000005   0.000019   0.005415
     H  231   0.000000   0.000000   0.000000   0.000000   0.000000   0.000017
     H  232   0.000027   0.000017   0.000001   0.000002   0.000008   0.002201


                  C 91       C 92       C 93       C 94       C 95       C 96
 ------------------------------------------------------------------------------
     C   91   3.957831
     C   92   0.000000   3.879232
     C   93   0.000001   1.296492   3.942132
     C   94   0.000000   0.006436   1.426808   3.948953
     C   95   0.000000   2.330573   0.041500   0.115340   3.930629
     C   96   0.000000   0.138478   0.008268   1.378568   0.010200   3.933122
     C   97   0.000001   0.009523   0.984961   0.008499   0.007608   0.004281
     C   98   0.000015   0.019271   0.006625   0.023157   0.001115   0.000373
     C   99   0.000015   0.000002   0.000007   0.000004   0.000000   0.000000
     C  100   0.000001   0.000027   0.000090   0.000061   0.000020   0.000008
     C  101   0.000001   0.000060   0.000611   0.000052   0.000015   0.000010
     C  102   0.000301   0.000001   0.000011   0.000006   0.000003   0.000001
     C  103   0.000000   0.000002   0.000079   0.000022   0.000003   0.000001
     C  104   0.000001   0.002390   0.006969   0.004868   0.000300   0.000300
     C  105   0.000000   0.000155   0.007627   0.000641   0.000134   0.000092
     C  106   0.000000   0.000000   0.000000   0.000000   0.000000   0.000000
     C  107   0.000000   0.000000   0.000000   0.000000   0.000000   0.000000
     C  108   0.000000   0.000000   0.000001   0.000000   0.000000   0.000000
     C  109   0.000000   0.000000   0.000000   0.000000   0.000000   0.000000
     C  110   0.000000   0.000003   0.000009   0.000006   0.000001   0.000001
     C  111   0.000000   0.000007   0.000300   0.000026   0.000004   0.000004
     C  112   0.000000   0.000120   0.000694   0.000292   0.000054   0.000031
     C  113   0.000000   0.000003   0.000011   0.000000   0.000075   0.000005
     C  114   0.000000   0.000049   0.000030   0.000002   0.000164   0.000013
     C  115   0.000000   0.000540   0.000812   0.000011   0.005010   0.000315
     C  116   0.000000   0.000014   0.000003   0.000001   0.000006   0.000001
     C  117   0.000000   0.000690   0.000071   0.000040   0.000241   0.000018
     C  118   0.000000   0.000002   0.000007   0.000001   0.000030   0.000002
     C  119   0.000000   0.000004   0.000043   0.000009   0.000005   0.000001
     C  120   0.000000   0.000000   0.000000   0.000000   0.000002   0.000000
     C  121   0.000000   0.000000   0.000001   0.000000   0.000008   0.000001
     C  122   0.000000   0.000000   0.000000   0.000000   0.000000   0.000000
     C  123   0.000000   0.000000   0.000000   0.000000   0.000000   0.000000
     C  124   0.000000   0.000000   0.000000   0.000000   0.000000   0.000000
     C  125   0.000000   0.000000   0.000002   0.000000   0.000000   0.000000
     C  126   0.000000   0.000000   0.000000   0.000000   0.000001   0.000000
     C  127   0.000000   0.000000   0.000000   0.000000   0.000000   0.000000
     C  128   0.000000   0.000000   0.000000   0.000000   0.000000   0.000000
     C  129   0.000000   0.000000   0.000000   0.000000   0.000000   0.000000
     C  130   0.000000   0.000000   0.000000   0.000000   0.000000   0.000000
     C  131   0.000000   0.000000   0.000000   0.000000   0.000000   0.000000
     C  132   0.000000   0.000000   0.000000   0.000000   0.000000   0.000000
     C  133   0.000000   0.000000   0.000000   0.000000   0.000000   0.000000
     C  134   0.000000   0.000000   0.000000   0.000000   0.000000   0.000000
     C  135   0.000095   0.000261   0.002943   0.000140   0.000179   0.000044
     C  136   0.000001   0.000042   0.000075   0.000006   0.000013   0.000001


                  C 91       C 92       C 93       C 94       C 95       C 96
 ------------------------------------------------------------------------------
     C  137   0.000055   0.000158   0.001808   0.000085   0.000088   0.000023
     C  138   0.000002   0.001964   0.000101   0.000169   0.000312   0.000021
     C  139   0.000001   0.000128   0.000390   0.000026   0.000019   0.000003
     C  140   0.000022   0.000149   0.001109   0.000104   0.000046   0.000011
     C  141   0.000002   0.000012   0.000162   0.000004   0.000007   0.000001
     C  142   0.000689   0.000000   0.000000   0.000000   0.000000   0.000000
     C  143   0.000335   0.000000   0.000000   0.000000   0.000000   0.000000
     C  144   0.013312   0.000000   0.000001   0.000000   0.000000   0.000000
     C  145   0.000220   0.000000   0.000000   0.000000   0.000000   0.000000
     C  146   0.000917   0.000000   0.000000   0.000000   0.000000   0.000000
     C  147   0.019007   0.000000   0.000000   0.000000   0.000000   0.000000
     C  148   2.656786   0.000000   0.000007   0.000000   0.000000   0.000000
     C  149   0.000329   0.000000   0.000000   0.000000   0.000000   0.000000
     C  150   0.000145   0.000000   0.000000   0.000000   0.000000   0.000000
     C  151   0.000334   0.000000   0.000000   0.000000   0.000000   0.000000
     C  152   0.000034   0.000000   0.000000   0.000000   0.000000   0.000000
     C  153   0.000024   0.000000   0.000000   0.000000   0.000000   0.000000
     C  154   0.007507   0.000000   0.000000   0.000000   0.000000   0.000000
     C  155   0.061371   0.000000   0.000001   0.000000   0.000000   0.000000
     C  156   0.000047   0.000000   0.000000   0.000000   0.000000   0.000000
     C  157   0.000918   0.000001   0.000002   0.000003   0.000000   0.000000
     C  158   0.000051   0.000000   0.000000   0.000000   0.000000   0.000000
     C  159   0.000051   0.000000   0.000000   0.000000   0.000000   0.000000
     C  160   0.000042   0.000000   0.000000   0.000000   0.000000   0.000000
     C  161   0.000015   0.000000   0.000000   0.000000   0.000000   0.000000
     C  162   0.000001   0.000000   0.000000   0.000000   0.000000   0.000000
     N  163   0.000010   0.000001   0.000001   0.000001   0.000002   0.000015
     N  164   0.000000   0.000000   0.000000   0.000000   0.000000   0.000000
     N  165   0.000000   0.000000   0.000000   0.000000   0.000000   0.000000
     N  166   0.000000   0.000000   0.000000   0.000000   0.000000   0.000000
     N  167   0.000000   0.000003   0.000004   0.000012   0.000006   0.000249
     N  168   0.000000   0.000000   0.000001   0.000000   0.000000   0.000000
     N  169   0.000000   0.000000   0.000000   0.000000   0.000000   0.000000
     N  170   0.000000   0.000000   0.000000   0.000000   0.000000   0.000000
     N  171   0.000006   0.000000   0.000000   0.000000   0.000000   0.000000
     N  172   0.000111   0.000000   0.000000   0.000000   0.000000   0.000000
     N  173   0.000000   0.053108   0.125466   0.017380   1.399131   1.439648
     N  174   0.000000   0.000016   0.000031   0.000037   0.000004   0.000003
     N  175   0.000000   0.000000   0.000003   0.000000   0.000000   0.000000
     N  176   0.000000   0.000014   0.000011   0.000003   0.000060   0.000005
     N  177   0.000000   0.000000   0.000000   0.000000   0.000000   0.000000
     N  178   0.000000   0.000000   0.000000   0.000000   0.000000   0.000000
     N  179   0.000064   0.000217   0.002025   0.000095   0.000145   0.000027
     N  180   0.000322   0.000000   0.000000   0.000000   0.000000   0.000000
     N  181   0.000079   0.000000   0.000000   0.000000   0.000000   0.000000
     N  182   0.000017   0.000000   0.000000   0.000000   0.000000   0.000000
     H  183   0.000000   0.000001   0.000000   0.000000   0.000008   0.000003


                  C 91       C 92       C 93       C 94       C 95       C 96
 ------------------------------------------------------------------------------
     H  184   0.000000   0.000000   0.000000   0.000000   0.000000   0.000000
     H  185   0.000000   0.000000   0.000000   0.000000   0.000000   0.000000
     H  186   0.000003   0.000000   0.000000   0.000000   0.000000   0.000000
     H  187   0.000000   0.000000   0.000000   0.000000   0.000000   0.000000
     H  188   0.000095   0.000000   0.000000   0.000000   0.000000   0.000000
     H  189   0.000000   0.000000   0.000001   0.000000   0.000000   0.000000
     H  190   0.000000   0.000000   0.000000   0.000000   0.000000   0.000000
     H  191   0.000000   0.000000   0.000000   0.000000   0.000000   0.000000
     H  192   0.000000   0.000000   0.000000   0.000000   0.000000   0.000000
     H  193   0.000000   0.000000   0.000000   0.000000   0.000000   0.000000
     H  194   0.000000   0.000000   0.000000   0.000000   0.000000   0.000000
     H  195   0.000000   0.000000   0.000000   0.000000   0.000000   0.000000
     H  196   0.000000   0.000000   0.000000   0.000000   0.000000   0.000000
     H  197   0.000000   0.000000   0.000000   0.000000   0.000000   0.000012
     H  198   0.000000   0.000006   0.000005   0.000011   0.000008   0.000203
     H  199   0.000000   0.000000   0.000000   0.000000   0.000000   0.000003
     H  200   0.000000   0.000000   0.000000   0.000000   0.000000   0.000000
     H  201   0.000000   0.000000   0.000000   0.000000   0.000000   0.000000
     H  202   0.000000   0.000000   0.000000   0.000000   0.000000   0.000000
     H  203   0.000000   0.000000   0.000000   0.000000   0.000000   0.000000
     H  204   0.000000   0.000000   0.000000   0.000000   0.000000   0.000000
     H  205   0.000000   0.000000   0.000000   0.000000   0.000000   0.000000
     H  206   0.000000   0.000000   0.000000   0.000000   0.000000   0.000000
     H  207   0.000000   0.000000   0.000000   0.000000   0.000000   0.000000
     H  208   0.000000   0.000000   0.000000   0.000000   0.000000   0.000000
     H  209   0.001376   0.000001   0.000001   0.000002   0.000000   0.000000
     H  210   0.000015   0.000000   0.000000   0.000001   0.000000   0.000000
     H  211   0.000000   0.002837   0.004233   0.008811   0.008135   0.937636
     H  212   0.000000   0.004680   0.004635   0.954645   0.004379   0.005326
     H  213   0.000000   0.000006   0.000002   0.000000   0.000000   0.000000
     H  214   0.000387   0.000000   0.000000   0.000000   0.000000   0.000000
     H  215   0.000000   0.000000   0.000000   0.000000   0.000000   0.000000
     H  216   0.000000   0.000001   0.000009   0.000002   0.000000   0.000000
     H  217   0.000000   0.000004   0.000237   0.000020   0.000003   0.000003
     H  218   0.000000   0.000001   0.000000   0.000000   0.000002   0.000000
     H  219   0.000000   0.000383   0.000009   0.000001   0.001169   0.000009
     H  220   0.000000   0.007873   0.000020   0.000015   0.000137   0.000003
     H  221   0.000000   0.000000   0.000000   0.000000   0.000000   0.000000
     H  222   0.000000   0.000000   0.000000   0.000000   0.000000   0.000000
     H  223   0.000000   0.000000   0.000000   0.000000   0.000000   0.000000
     H  224   0.000000   0.000000   0.000000   0.000000   0.000000   0.000000
     H  225   0.000000   0.000007   0.000000   0.000001   0.000048   0.000000
     H  226   0.000000   0.000373   0.000006   0.000005   0.003635   0.000015
     H  227   0.000000   0.000000   0.000001   0.000000   0.000000   0.000000
     H  228   0.000021   0.000000   0.000000   0.000000   0.000000   0.000000
     H  229   0.000000   0.000000   0.000000   0.000000   0.000000   0.000000
     H  230   0.000024   0.000000   0.000000   0.000000   0.000000   0.000000


                  C 91       C 92       C 93       C 94       C 95       C 96
 ------------------------------------------------------------------------------
     H  231   0.000000   0.000000   0.000000   0.000000   0.000000   0.000000
     H  232   0.000009   0.000000   0.000000   0.000000   0.000000   0.000000


                  C 97       C 98       C 99       C100       C101       C102
 ------------------------------------------------------------------------------
     C   97   3.957540
     C   98   1.888052   3.948656
     C   99   0.000361   0.000114   3.958551
     C  100   0.005529   0.000592   1.062349   3.943311
     C  101   0.006765   0.008548   0.004615   1.783928   3.944833
     C  102   0.000497   0.000060   2.861291   0.015762   0.076307   3.923234
     C  103   0.001085   0.000038   0.003351   0.006678   1.014034   0.000287
     C  104   0.950047   0.006081   0.005775   0.006270   0.991170   0.000617
     C  105   0.005840   0.023266   0.000193   0.044961   0.006135   0.005895
     C  106   0.000000   0.000000   0.000000   0.000008   0.000000   0.000001
     C  107   0.000008   0.000002   0.000001   0.000054   0.000010   0.000004
     C  108   0.000025   0.000013   0.000000   0.000045   0.000033   0.000006
     C  109   0.000001   0.000001   0.000010   0.000378   0.000009   0.000021
     C  110   0.000430   0.000039   0.000005   0.000214   0.000447   0.000015
     C  111   0.000013   0.000731   0.000009   0.002314   0.000046   0.000343
     C  112   0.020143   0.001183   0.000088   0.001326   0.021268   0.000177
     C  113   0.000001   0.000001   0.000000   0.000001   0.000000   0.000000
     C  114   0.000004   0.000005   0.000000   0.000011   0.000007   0.000002
     C  115   0.000011   0.000023   0.000000   0.000006   0.000003   0.000000
     C  116   0.000000   0.000000   0.000000   0.000000   0.000000   0.000000
     C  117   0.000001   0.000003   0.000000   0.000000   0.000000   0.000000
     C  118   0.000008   0.000006   0.000000   0.000017   0.000010   0.000002
     C  119   0.000149   0.000061   0.000013   0.000190   0.000259   0.000037
     C  120   0.000000   0.000000   0.000000   0.000000   0.000000   0.000000
     C  121   0.000000   0.000000   0.000000   0.000000   0.000000   0.000000
     C  122   0.000000   0.000000   0.000000   0.000001   0.000000   0.000000
     C  123   0.000000   0.000000   0.000000   0.000000   0.000000   0.000000
     C  124   0.000000   0.000000   0.000000   0.000000   0.000000   0.000000
     C  125   0.000005   0.000003   0.000001   0.000011   0.000009   0.000002
     C  126   0.000001   0.000001   0.000000   0.000002   0.000001   0.000000
     C  127   0.000000   0.000000   0.000000   0.000000   0.000000   0.000000
     C  128   0.000000   0.000000   0.000000   0.000000   0.000000   0.000000
     C  129   0.000000   0.000000   0.000000   0.000000   0.000000   0.000000
     C  130   0.000000   0.000000   0.000000   0.000000   0.000000   0.000000
     C  131   0.000000   0.000000   0.000000   0.000000   0.000000   0.000000
     C  132   0.000001   0.000000   0.000000   0.000001   0.000001   0.000000
     C  133   0.000001   0.000001   0.000000   0.000004   0.000002   0.000001
     C  134   0.000000   0.000000   0.000000   0.000001   0.000000   0.000000
     C  135   0.000240   0.068574   0.000020   0.000137   0.000198   0.000069
     C  136   0.000072   0.001827   0.000000   0.000004   0.000008   0.000001
     C  137   0.000235   0.044183   0.000012   0.000078   0.000115   0.000040
     C  138   0.000028   0.000857   0.000001   0.000005   0.000004   0.000002
     C  139   0.000715   0.011653   0.000002   0.000014   0.000050   0.000002
     C  140   0.002470   0.037372   0.000006   0.000041   0.000094   0.000023
     C  141   0.000056   0.004207   0.000007   0.000021   0.000015   0.000030
     C  142   0.000000   0.000008   0.000000   0.000000   0.000000   0.000000


                  C 97       C 98       C 99       C100       C101       C102
 ------------------------------------------------------------------------------
     C  143   0.000000   0.000001   0.000000   0.000000   0.000000   0.000000
     C  144   0.000000   0.000014   0.000000   0.000000   0.000000   0.000000
     C  145   0.000000   0.000000   0.000000   0.000000   0.000000   0.000000
     C  146   0.000000   0.000001   0.000002   0.000001   0.000001   0.000003
     C  147   0.000000   0.000007   0.000003   0.000000   0.000000   0.000032
     C  148   0.000002   0.000166   0.000007   0.000001   0.000001   0.000196
     C  149   0.000000   0.000000   0.000000   0.000000   0.000000   0.000000
     C  150   0.000000   0.000000   0.000000   0.000000   0.000000   0.000000
     C  151   0.000000   0.000001   0.000000   0.000000   0.000000   0.000000
     C  152   0.000000   0.000000   0.000000   0.000000   0.000000   0.000000
     C  153   0.000000   0.000000   0.000000   0.000000   0.000000   0.000000
     C  154   0.000000   0.000008   0.000000   0.000000   0.000000   0.000001
     C  155   0.000000   0.000029   0.000001   0.000000   0.000000   0.000001
     C  156   0.000001   0.000002   0.000000   0.000000   0.000000   0.000000
     C  157   0.000024   0.000039   0.000001   0.000000   0.000000   0.000005
     C  158   0.000001   0.000002   0.000000   0.000000   0.000000   0.000000
     C  159   0.000001   0.000002   0.000000   0.000000   0.000000   0.000000
     C  160   0.000001   0.000002   0.000000   0.000000   0.000000   0.000000
     C  161   0.000000   0.000001   0.000000   0.000000   0.000000   0.000000
     C  162   0.000000   0.000000   0.000000   0.000000   0.000000   0.000000
     N  163   0.000000   0.000000   0.000000   0.000000   0.000000   0.000000
     N  164   0.000000   0.000000   0.000000   0.000000   0.000000   0.000000
     N  165   0.000000   0.000001   0.000000   0.000001   0.000000   0.000000
     N  166   0.000000   0.000000   0.000000   0.000000   0.000000   0.000000
     N  167   0.000000   0.000000   0.000000   0.000001   0.000000   0.000000
     N  168   0.000000   0.000014   0.000000   0.000000   0.000000   0.000000
     N  169   0.000000   0.000000   0.000000   0.000000   0.000000   0.000000
     N  170   0.000000   0.000000   0.000000   0.000000   0.000000   0.000000
     N  171   0.000000   0.000000   0.000000   0.000000   0.000000   0.000000
     N  172   0.000000   0.000001   0.000000   0.000000   0.000000   0.000000
     N  173   0.000534   0.008435   0.000002   0.000011   0.000020   0.000001
     N  174   0.000074   0.000187   0.000169   0.059366   0.023195   0.006824
     N  175   0.000002   0.000004   0.000012   0.000668   0.000010   0.000023
     N  176   0.000000   0.000001   0.000000   0.000000   0.000000   0.000000
     N  177   0.000000   0.000000   0.000000   0.000000   0.000000   0.000000
     N  178   0.000000   0.000000   0.000000   0.000000   0.000000   0.000000
     N  179   0.000182   0.049230   0.000016   0.000101   0.000139   0.000050
     N  180   0.000000   0.000011   0.000000   0.000000   0.000000   0.000000
     N  181   0.000000   0.000000   0.000000   0.000000   0.000000   0.000000
     N  182   0.000000   0.000001   0.000000   0.000000   0.000000   0.000000
     H  183   0.000000   0.000000   0.000000   0.000000   0.000000   0.000000
     H  184   0.000000   0.000000   0.000000   0.000000   0.000000   0.000000
     H  185   0.000000   0.000000   0.000000   0.000000   0.000000   0.000000
     H  186   0.000000   0.000000   0.000000   0.000000   0.000000   0.000000
     H  187   0.000000   0.000000   0.000000   0.000000   0.000000   0.000000
     H  188   0.000000   0.000000   0.000012   0.000001   0.000000   0.000526
     H  189   0.000001   0.000021   0.000000   0.000001   0.000000   0.000003


                  C 97       C 98       C 99       C100       C101       C102
 ------------------------------------------------------------------------------
     H  190   0.000000   0.000000   0.000000   0.000000   0.000000   0.000005
     H  191   0.000000   0.000000   0.000000   0.000000   0.000000   0.000000
     H  192   0.000000   0.000002   0.000000   0.000000   0.000000   0.000000
     H  193   0.000000   0.000000   0.000005   0.000000   0.000000   0.000007
     H  194   0.000000   0.000000   0.000000   0.000000   0.000000   0.000000
     H  195   0.000000   0.000000   0.000000   0.000000   0.000000   0.000000
     H  196   0.000000   0.000000   0.000000   0.000002   0.000000   0.000000
     H  197   0.000000   0.000000   0.000000   0.000000   0.000000   0.000000
     H  198   0.000000   0.000000   0.000000   0.000000   0.000000   0.000000
     H  199   0.000000   0.000000   0.000000   0.000000   0.000000   0.000000
     H  200   0.000000   0.000000   0.000000   0.000000   0.000000   0.000000
     H  201   0.000000   0.000000   0.000000   0.000000   0.000000   0.000000
     H  202   0.000000   0.000005   0.000000   0.000000   0.000000   0.000000
     H  203   0.000000   0.000001   0.000000   0.000000   0.000000   0.000000
     H  204   0.000000   0.000000   0.000000   0.000000   0.000000   0.000000
     H  205   0.000000   0.000000   0.000000   0.000000   0.000000   0.000000
     H  206   0.000000   0.000000   0.000000   0.000000   0.000000   0.000000
     H  207   0.000000   0.000000   0.000000   0.000000   0.000000   0.000000
     H  208   0.000000   0.000000   0.000000   0.000000   0.000000   0.000000
     H  209   0.000031   0.000044   0.000036   0.000000   0.000000   0.000365
     H  210   0.000013   0.000026   0.000059   0.000001   0.000000   0.000380
     H  211   0.000273   0.000035   0.000000   0.000001   0.000000   0.000000
     H  212   0.001139   0.000948   0.000000   0.000000   0.000001   0.000000
     H  213   0.000075   0.000027   0.004605   0.947858   0.005234   0.013374
     H  214   0.000001   0.000001   0.014044   0.000985   0.000017   0.926549
     H  215   0.000000   0.000000   0.000014   0.000012   0.000000   0.000004
     H  216   0.000082   0.000003   0.000000   0.000008   0.000050   0.000001
     H  217   0.000001   0.000858   0.000004   0.001870   0.000009   0.000269
     H  218   0.000000   0.000000   0.000000   0.000000   0.000000   0.000000
     H  219   0.000000   0.000000   0.000000   0.000000   0.000000   0.000000
     H  220   0.000013   0.000001   0.000000   0.000000   0.000000   0.000000
     H  221   0.000000   0.000000   0.000000   0.000000   0.000000   0.000000
     H  222   0.000000   0.000000   0.000000   0.000000   0.000000   0.000000
     H  223   0.000000   0.000000   0.000000   0.000000   0.000000   0.000000
     H  224   0.000000   0.000000   0.000000   0.000000   0.000000   0.000000
     H  225   0.000000   0.000002   0.000000   0.000000   0.000000   0.000000
     H  226   0.000001   0.000017   0.000001   0.000003   0.000002   0.000000
     H  227   0.000006   0.000051   0.000002   0.000000   0.000000   0.000005
     H  228   0.000000   0.000000   0.000004   0.000001   0.000001   0.000003
     H  229   0.000000   0.000000   0.000000   0.000000   0.000000   0.000000
     H  230   0.000001   0.000001   0.000000   0.000000   0.000000   0.000000
     H  231   0.000000   0.000000   0.000000   0.000000   0.000000   0.000000
     H  232   0.000000   0.000000   0.000000   0.000000   0.000000   0.000000


                  C103       C104       C105       C106       C107       C108
 ------------------------------------------------------------------------------
     C  103   3.930612
     C  104   0.006962   3.955089
     C  105   0.005820   1.853512   3.954409
     C  106   0.000000   0.000007   0.000008   3.964121
     C  107   0.000001   0.000020   0.000244   1.499086   3.934322
     C  108   0.000000   0.000197   0.000875   0.005995   1.266170   3.952802
     C  109   0.000004   0.000015   0.000014   1.257602   0.007814   0.103920
     C  110   0.000018   0.000144   0.013743   0.099872   0.006310   1.454032
     C  111   0.000115   0.025168   0.005882   0.000265   0.005246   0.011499
     C  112   0.000886   0.017531   1.954008   0.000055   0.000307   0.002934
     C  113   0.000000   0.000011   0.000008   0.000005   0.000021   0.000014
     C  114   0.000001   0.000087   0.000111   0.000026   0.000062   0.000405
     C  115   0.000000   0.000057   0.000034   0.000008   0.000027   0.000031
     C  116   0.000000   0.000003   0.000002   0.000001   0.000005   0.000129
     C  117   0.000000   0.000004   0.000003   0.000001   0.000006   0.000096
     C  118   0.000003   0.000187   0.000311   0.000201   0.000916   0.000543
     C  119   0.000023   0.001596   0.006177   0.001909   0.000239   0.011400
     C  120   0.000000   0.000000   0.000000   0.000001   0.000007   0.000007
     C  121   0.000000   0.000002   0.000005   0.000007   0.000089   0.001825
     C  122   0.000000   0.000005   0.000008   0.000037   0.000527   0.000078
     C  123   0.000000   0.000001   0.000002   0.000003   0.000042   0.000760
     C  124   0.000000   0.000002   0.000004   0.000011   0.000093   0.001458
     C  125   0.000001   0.000075   0.000160   0.000274   0.001325   0.031506
     C  126   0.000000   0.000015   0.000026   0.002025   0.023826   0.007616
     C  127   0.000000   0.000000   0.000000   0.000110   0.001943   0.000148
     C  128   0.000000   0.000000   0.000000   0.000010   0.000078   0.000014
     C  129   0.000000   0.000000   0.000001   0.000179   0.005189   0.000443
     C  130   0.000000   0.000000   0.000000   0.000072   0.000595   0.000063
     C  131   0.000000   0.000000   0.000004   0.002702   0.005450   0.005894
     C  132   0.000000   0.000005   0.000024   0.013092   0.939739   0.011589
     C  133   0.000000   0.000021   0.000050   0.006311   0.009835   0.995641
     C  134   0.000000   0.000001   0.000001   0.004779   0.004756   0.004952
     C  135   0.000009   0.003815   0.000364   0.000000   0.000001   0.000002
     C  136   0.000000   0.000090   0.000002   0.000000   0.000000   0.000000
     C  137   0.000006   0.002358   0.000234   0.000000   0.000000   0.000001
     C  138   0.000000   0.000050   0.000010   0.000000   0.000000   0.000000
     C  139   0.000001   0.000452   0.000007   0.000000   0.000000   0.000000
     C  140   0.000003   0.001346   0.000191   0.000000   0.000000   0.000001
     C  141   0.000001   0.000289   0.000048   0.000003   0.000005   0.000001
     C  142   0.000000   0.000000   0.000000   0.000000   0.000000   0.000000
     C  143   0.000000   0.000000   0.000000   0.000000   0.000000   0.000000
     C  144   0.000000   0.000001   0.000000   0.000000   0.000000   0.000000
     C  145   0.000000   0.000000   0.000000   0.000000   0.000000   0.000000
     C  146   0.000002   0.000000   0.000000   0.000000   0.000000   0.000000
     C  147   0.000000   0.000000   0.000000   0.000000   0.000000   0.000000
     C  148   0.000000   0.000009   0.000001   0.000000   0.000000   0.000000


                  C103       C104       C105       C106       C107       C108
 ------------------------------------------------------------------------------
     C  149   0.000000   0.000000   0.000000   0.000000   0.000000   0.000000
     C  150   0.000000   0.000000   0.000000   0.000000   0.000000   0.000000
     C  151   0.000000   0.000000   0.000000   0.000000   0.000000   0.000000
     C  152   0.000000   0.000000   0.000000   0.000000   0.000000   0.000000
     C  153   0.000000   0.000000   0.000000   0.000000   0.000000   0.000000
     C  154   0.000000   0.000000   0.000000   0.000000   0.000000   0.000000
     C  155   0.000000   0.000002   0.000000   0.000000   0.000000   0.000000
     C  156   0.000000   0.000000   0.000000   0.000000   0.000000   0.000000
     C  157   0.000000   0.000003   0.000002   0.000003   0.000002   0.000003
     C  158   0.000000   0.000000   0.000000   0.000007   0.000011   0.000007
     C  159   0.000000   0.000000   0.000000   0.000002   0.000002   0.000002
     C  160   0.000000   0.000000   0.000000   0.000003   0.000003   0.000003
     C  161   0.000000   0.000000   0.000000   0.000033   0.000035   0.000046
     C  162   0.000000   0.000000   0.000000   0.000519   0.004151   0.000461
     N  163   0.000000   0.000000   0.000000   0.000000   0.000000   0.000000
     N  164   0.000000   0.000000   0.000000   0.000000   0.000000   0.000000
     N  165   0.000000   0.000003   0.000001   0.010735   0.006682   0.000082
     N  166   0.000000   0.000000   0.000000   0.000001   0.000001   0.000000
     N  167   0.000000   0.000004   0.000001   0.000002   0.000002   0.000005
     N  168   0.000000   0.000001   0.000000   0.000000   0.000000   0.000000
     N  169   0.000000   0.000000   0.000000   0.000000   0.000000   0.000000
     N  170   0.000000   0.000000   0.000000   0.000000   0.000000   0.000000
     N  171   0.000000   0.000000   0.000000   0.000000   0.000000   0.000000
     N  172   0.000000   0.000000   0.000000   0.000000   0.000000   0.000000
     N  173   0.000001   0.001064   0.000097   0.000000   0.000000   0.000000
     N  174   2.884772   0.012387   0.000943   0.000000   0.000000   0.000001
     N  175   0.000011   0.000150   0.000094   0.017553   0.097561   0.014293
     N  176   0.000000   0.000002   0.000002   0.000003   0.000009   0.000006
     N  177   0.000000   0.000001   0.000001   0.000002   0.000005   0.000018
     N  178   0.000000   0.000000   0.000001   0.000278   0.006283   0.000286
     N  179   0.000006   0.002644   0.000239   0.000000   0.000000   0.000001
     N  180   0.000000   0.000001   0.000000   0.000000   0.000000   0.000000
     N  181   0.000000   0.000000   0.000000   0.000000   0.000000   0.000000
     N  182   0.000000   0.000000   0.000000   0.000000   0.000000   0.000000
     H  183   0.000000   0.000000   0.000000   0.000000   0.000000   0.000000
     H  184   0.000000   0.000000   0.000000   0.000000   0.000000   0.000000
     H  185   0.000000   0.000000   0.000000   0.000000   0.000000   0.000000
     H  186   0.000000   0.000000   0.000000   0.000000   0.000000   0.000000
     H  187   0.000000   0.000000   0.000000   0.000000   0.000000   0.000000
     H  188   0.000000   0.000000   0.000000   0.000000   0.000000   0.000000
     H  189   0.000000   0.000037   0.000059   0.000000   0.000000   0.000000
     H  190   0.000000   0.000000   0.000000   0.000000   0.000000   0.000000
     H  191   0.000000   0.000000   0.000000   0.000081   0.000004   0.000002
     H  192   0.000000   0.000000   0.000002   0.000004   0.000019   0.000001
     H  193   0.000000   0.000000   0.000000   0.001232   0.000014   0.000021
     H  194   0.000000   0.000000   0.000000   0.000001   0.000001   0.000000
     H  195   0.000000   0.000000   0.000000   0.000000   0.000000   0.000000


                  C103       C104       C105       C106       C107       C108
 ------------------------------------------------------------------------------
     H  196   0.000000   0.000011   0.000003   0.000006   0.000004   0.000012
     H  197   0.000000   0.000000   0.000000   0.000000   0.000000   0.000000
     H  198   0.000000   0.000000   0.000000   0.000000   0.000000   0.000000
     H  199   0.000000   0.000000   0.000000   0.000001   0.000000   0.000000
     H  200   0.000000   0.000000   0.000000   0.000000   0.000001   0.000010
     H  201   0.000000   0.000000   0.000000   0.000000   0.000000   0.000000
     H  202   0.000000   0.000000   0.000000   0.000000   0.000000   0.000000
     H  203   0.000000   0.000000   0.000000   0.000000   0.000000   0.000000
     H  204   0.000000   0.000000   0.000000   0.000000   0.000000   0.000000
     H  205   0.000000   0.000000   0.000000   0.000000   0.000000   0.000000
     H  206   0.000000   0.000000   0.000000   0.000000   0.000000   0.000000
     H  207   0.000000   0.000000   0.000000   0.000000   0.000000   0.000000
     H  208   0.000000   0.000000   0.000000   0.000000   0.000000   0.000000
     H  209   0.000004   0.000000   0.000001   0.000000   0.000000   0.000000
     H  210   0.000001   0.000001   0.000000   0.000000   0.000000   0.000000
     H  211   0.000000   0.000029   0.000016   0.000000   0.000000   0.000000
     H  212   0.000020   0.000032   0.000015   0.000000   0.000000   0.000000
     H  213   0.006087   0.002079   0.001765   0.000003   0.000003   0.000003
     H  214   0.000004   0.000015   0.000001   0.000000   0.000000   0.000000
     H  215   0.000000   0.000005   0.000006   0.009391   0.003719   0.000235
     H  216   0.000002   0.000216   0.004670   0.001698   0.000027   0.004287
     H  217   0.000178   0.022962   0.005518   0.000003   0.000007   0.000036
     H  218   0.000000   0.000001   0.000000   0.000000   0.000000   0.000000
     H  219   0.000000   0.000000   0.000000   0.000000   0.000000   0.000001
     H  220   0.000000   0.000044   0.000085   0.000000   0.000000   0.000001
     H  221   0.000000   0.000000   0.000000   0.000000   0.000002   0.000002
     H  222   0.000000   0.000000   0.000000   0.000001   0.000001   0.000000
     H  223   0.000000   0.000000   0.000000   0.000003   0.000052   0.000004
     H  224   0.000000   0.000000   0.000000   0.000273   0.002198   0.000062
     H  225   0.000000   0.000000   0.000000   0.000000   0.000000   0.000000
     H  226   0.000000   0.000001   0.000000   0.000000   0.000000   0.000000
     H  227   0.000000   0.000002   0.000000   0.000001   0.000000   0.000000
     H  228   0.000006   0.000000   0.000000   0.000000   0.000000   0.000000
     H  229   0.000000   0.000000   0.000000   0.000000   0.000000   0.000000
     H  230   0.000000   0.000000   0.000000   0.000000   0.000000   0.000000
     H  231   0.000000   0.000000   0.000000   0.000005   0.000007   0.000005
     H  232   0.000000   0.000000   0.000000   0.000000   0.000000   0.000000


                  C109       C110       C111       C112       C113       C114
 ------------------------------------------------------------------------------
     C  109   3.938307
     C  110   0.004787   3.947137
     C  111   0.007570   0.940339   3.947187
     C  112   0.000150   0.002889   0.923904   3.943204
     C  113   0.000027   0.000575   0.000430   0.000033   3.961856
     C  114   0.000005   0.000077   0.002514   0.000578   1.343228   3.960204
     C  115   0.000025   0.000549   0.000264   0.000048   0.006887   1.408741
     C  116   0.000002   0.000016   0.000043   0.000018   1.360737   0.005209
     C  117   0.000002   0.000006   0.000032   0.000013   0.112834   0.005729
     C  118   0.000877   0.015097   0.024533   0.002270   0.006181   0.984260
     C  119   0.001780   0.012502   1.037914   0.013260   0.021772   0.012276
     C  120   0.000006   0.000037   0.000012   0.000005   0.009633   0.012275
     C  121   0.000021   0.000089   0.000056   0.000018   1.040269   0.006241
     C  122   0.000317   0.000855   0.000214   0.000058   0.008683   0.016979
     C  123   0.000012   0.000044   0.000016   0.000006   0.009057   0.000578
     C  124   0.000028   0.000096   0.000056   0.000021   0.003513   0.000131
     C  125   0.000230   0.001330   0.002466   0.000517   0.005805   0.004321
     C  126   0.012272   0.034336   0.000402   0.000179   0.000100   0.006189
     C  127   0.000031   0.000038   0.000004   0.000003   0.000000   0.000003
     C  128   0.000002   0.000002   0.000000   0.000001   0.000000   0.000001
     C  129   0.000075   0.000103   0.000007   0.000000   0.000000   0.000005
     C  130   0.000008   0.000010   0.000001   0.000000   0.000000   0.000000
     C  131   0.000058   0.000794   0.000029   0.000001   0.000003   0.000008
     C  132   0.005526   0.005822   0.000322   0.000045   0.000001   0.000190
     C  133   0.000496   0.010416   0.002235   0.000109   0.000479   0.000498
     C  134   0.000092   0.000490   0.000032   0.000010   0.000005   0.000002
     C  135   0.000000   0.000017   0.000018   0.000433   0.000000   0.000000
     C  136   0.000000   0.000000   0.000000   0.000008   0.000000   0.000000
     C  137   0.000000   0.000010   0.000012   0.000271   0.000000   0.000000
     C  138   0.000000   0.000000   0.000000   0.000007   0.000000   0.000000
     C  139   0.000000   0.000001   0.000000   0.000026   0.000000   0.000000
     C  140   0.000000   0.000005   0.000008   0.000135   0.000000   0.000000
     C  141   0.000011   0.000005   0.000027   0.001146   0.000000   0.000005
     C  142   0.000000   0.000000   0.000000   0.000000   0.000000   0.000000
     C  143   0.000000   0.000000   0.000000   0.000000   0.000000   0.000000
     C  144   0.000000   0.000000   0.000000   0.000000   0.000000   0.000000
     C  145   0.000000   0.000000   0.000000   0.000000   0.000000   0.000000
     C  146   0.000000   0.000000   0.000000   0.000000   0.000000   0.000000
     C  147   0.000000   0.000000   0.000000   0.000000   0.000000   0.000000
     C  148   0.000000   0.000000   0.000000   0.000001   0.000000   0.000000
     C  149   0.000000   0.000000   0.000000   0.000000   0.000000   0.000000
     C  150   0.000000   0.000000   0.000000   0.000000   0.000000   0.000000
     C  151   0.000000   0.000000   0.000000   0.000000   0.000000   0.000000
     C  152   0.000000   0.000000   0.000000   0.000000   0.000000   0.000000
     C  153   0.000000   0.000000   0.000000   0.000000   0.000000   0.000000
     C  154   0.000000   0.000000   0.000000   0.000000   0.000000   0.000000


                  C109       C110       C111       C112       C113       C114
 ------------------------------------------------------------------------------
     C  155   0.000000   0.000000   0.000000   0.000000   0.000000   0.000000
     C  156   0.000000   0.000000   0.000000   0.000000   0.000000   0.000000
     C  157   0.000001   0.000005   0.000000   0.000001   0.000000   0.000000
     C  158   0.000001   0.000003   0.000000   0.000000   0.000000   0.000000
     C  159   0.000001   0.000003   0.000000   0.000000   0.000000   0.000000
     C  160   0.000001   0.000004   0.000000   0.000000   0.000000   0.000000
     C  161   0.000012   0.000052   0.000001   0.000001   0.000000   0.000004
     C  162   0.000069   0.000159   0.000006   0.000002   0.000001   0.000007
     N  163   0.000000   0.000000   0.000000   0.000000   0.000000   0.000000
     N  164   0.000000   0.000000   0.000000   0.000000   0.000000   0.000000
     N  165   0.004783   0.001732   0.000020   0.000023   0.000001   0.000024
     N  166   0.000001   0.000002   0.000002   0.000001   0.000000   0.000001
     N  167   0.000003   0.000010   0.000009   0.000029   0.000001   0.000026
     N  168   0.000000   0.000001   0.000001   0.000003   0.000000   0.000003
     N  169   0.000000   0.000000   0.000000   0.000000   0.000000   0.000000
     N  170   0.000000   0.000000   0.000000   0.000001   0.000000   0.000001
     N  171   0.000000   0.000000   0.000000   0.000000   0.000000   0.000000
     N  172   0.000000   0.000000   0.000000   0.000000   0.000000   0.000000
     N  173   0.000000   0.000002   0.000004   0.000067   0.000005   0.000018
     N  174   0.000001   0.000015   0.000010   0.000759   0.000000   0.000001
     N  175   1.551884   1.306815   0.014533   0.002578   0.000040   0.000006
     N  176   0.000011   0.000249   0.000068   0.000007   0.015842   0.098888
     N  177   0.000003   0.000029   0.000017   0.000008   0.000657   0.006287
     N  178   0.000073   0.000061   0.000009   0.000003   0.000000   0.000003
     N  179   0.000000   0.000011   0.000012   0.000292   0.000000   0.000000
     N  180   0.000000   0.000000   0.000000   0.000000   0.000000   0.000000
     N  181   0.000000   0.000000   0.000000   0.000000   0.000000   0.000000
     N  182   0.000000   0.000000   0.000000   0.000000   0.000000   0.000000
     H  183   0.000000   0.000000   0.000000   0.000000   0.000000   0.000000
     H  184   0.000000   0.000000   0.000000   0.000000   0.000000   0.000000
     H  185   0.000000   0.000000   0.000000   0.000000   0.000000   0.000000
     H  186   0.000000   0.000000   0.000000   0.000000   0.000000   0.000000
     H  187   0.000000   0.000000   0.000000   0.000000   0.000000   0.000000
     H  188   0.000000   0.000000   0.000000   0.000000   0.000000   0.000000
     H  189   0.000001   0.000002   0.000001   0.000144   0.000000   0.000005
     H  190   0.000000   0.000000   0.000000   0.000000   0.000000   0.000000
     H  191   0.000005   0.000001   0.000002   0.000004   0.000000   0.000003
     H  192   0.000028   0.000026   0.000011   0.000012   0.000000   0.000008
     H  193   0.000262   0.000002   0.000001   0.000000   0.000000   0.000000
     H  194   0.000001   0.000000   0.000000   0.000001   0.000000   0.000000
     H  195   0.000000   0.000000   0.000000   0.000000   0.000000   0.000000
     H  196   0.000007   0.000028   0.000023   0.000081   0.000002   0.000070
     H  197   0.000000   0.000000   0.000000   0.000001   0.000000   0.000001
     H  198   0.000000   0.000000   0.000000   0.000001   0.000000   0.000001
     H  199   0.000001   0.000000   0.000000   0.000001   0.000000   0.000000
     H  200   0.000000   0.000002   0.000001   0.000002   0.000000   0.000002
     H  201   0.000000   0.000000   0.000000   0.000000   0.000000   0.000000


                  C109       C110       C111       C112       C113       C114
 ------------------------------------------------------------------------------
     H  202   0.000000   0.000000   0.000000   0.000000   0.000000   0.000000
     H  203   0.000000   0.000000   0.000000   0.000000   0.000000   0.000000
     H  204   0.000000   0.000000   0.000000   0.000000   0.000000   0.000000
     H  205   0.000000   0.000000   0.000000   0.000000   0.000000   0.000000
     H  206   0.000000   0.000000   0.000000   0.000000   0.000000   0.000000
     H  207   0.000000   0.000000   0.000000   0.000000   0.000000   0.000000
     H  208   0.000000   0.000000   0.000000   0.000000   0.000000   0.000000
     H  209   0.000000   0.000000   0.000000   0.000000   0.000000   0.000000
     H  210   0.000000   0.000000   0.000000   0.000000   0.000000   0.000000
     H  211   0.000000   0.000000   0.000001   0.000003   0.000000   0.000001
     H  212   0.000000   0.000000   0.000001   0.000002   0.000000   0.000001
     H  213   0.000175   0.000141   0.000005   0.000260   0.000000   0.000000
     H  214   0.000000   0.000000   0.000000   0.000000   0.000000   0.000000
     H  215   0.950589   0.009520   0.000304   0.000050   0.000001   0.000000
     H  216   0.000149   0.003876   0.919480   0.000728   0.000442   0.000098
     H  217   0.000009   0.000159   0.005259   0.932445   0.000007   0.000067
     H  218   0.000000   0.000003   0.000009   0.000002   0.008872   0.004068
     H  219   0.000000   0.000000   0.000004   0.000003   0.000049   0.004588
     H  220   0.000000   0.000001   0.000022   0.000004   0.004401   0.005374
     H  221   0.000001   0.000002   0.000000   0.000000   0.000259   0.000004
     H  222   0.000000   0.000000   0.000000   0.000000   0.000000   0.000000
     H  223   0.000001   0.000000   0.000000   0.000000   0.000000   0.000000
     H  224   0.000033   0.000006   0.000001   0.000000   0.000000   0.000001
     H  225   0.000000   0.000000   0.000000   0.000000   0.000000   0.000000
     H  226   0.000000   0.000000   0.000000   0.000000   0.000000   0.000000
     H  227   0.000000   0.000000   0.000001   0.000013   0.000000   0.000000
     H  228   0.000000   0.000000   0.000000   0.000000   0.000000   0.000000
     H  229   0.000000   0.000000   0.000000   0.000000   0.000000   0.000000
     H  230   0.000000   0.000000   0.000000   0.000000   0.000000   0.000000
     H  231   0.000000   0.000002   0.000000   0.000000   0.000000   0.000000
     H  232   0.000000   0.000000   0.000000   0.000000   0.000000   0.000000


                  C115       C116       C117       C118       C119       C120
 ------------------------------------------------------------------------------
     C  115   3.949528
     C  116   0.112132   3.932685
     C  117   1.399725   0.004327   3.938725
     C  118   0.006543   0.003628   0.005049   3.953922
     C  119   0.022972   0.000621   0.000421   1.923745   3.860242
     C  120   0.000420   0.010596   0.004734   0.000083   0.000976   3.888495
     C  121   0.003737   0.006395   0.000367   0.004886   0.000488   1.298976
     C  122   0.000155   0.015941   0.007459   0.005921   0.010164   0.005578
     C  123   0.000074   0.001688   0.000201   0.000313   0.000232   2.354208
     C  124   0.000089   0.000367   0.000036   0.003524   0.000985   0.130872
     C  125   0.004001   0.000077   0.000252   0.909343   0.018504   0.003765
     C  126   0.000392   0.001856   0.001265   0.006310   0.050084   0.000320
     C  127   0.000000   0.000000   0.000000   0.000004   0.000027   0.000000
     C  128   0.000000   0.000000   0.000000   0.000000   0.000027   0.000000
     C  129   0.000001   0.000002   0.000001   0.000011   0.000041   0.000000
     C  130   0.000000   0.000000   0.000000   0.000000   0.000002   0.000010
     C  131   0.000003   0.000002   0.000002   0.000097   0.000050   0.000001
     C  132   0.000014   0.000074   0.000056   0.000055   0.001401   0.000008
     C  133   0.000425   0.000015   0.000032   0.023255   0.003242   0.000168
     C  134   0.000003   0.000002   0.000001   0.000246   0.000137   0.000003
     C  135   0.000001   0.000000   0.000001   0.000000   0.000002   0.000000
     C  136   0.000000   0.000000   0.000000   0.000000   0.000000   0.000000
     C  137   0.000001   0.000000   0.000000   0.000000   0.000002   0.000000
     C  138   0.000000   0.000000   0.000000   0.000000   0.000000   0.000000
     C  139   0.000000   0.000000   0.000000   0.000000   0.000001   0.000000
     C  140   0.000000   0.000000   0.000000   0.000000   0.000003   0.000000
     C  141   0.000000   0.000000   0.000000   0.000001   0.000107   0.000000
     C  142   0.000000   0.000000   0.000000   0.000000   0.000000   0.000000
     C  143   0.000000   0.000000   0.000000   0.000000   0.000000   0.000000
     C  144   0.000000   0.000000   0.000000   0.000000   0.000000   0.000000
     C  145   0.000000   0.000000   0.000000   0.000000   0.000000   0.000000
     C  146   0.000000   0.000000   0.000000   0.000000   0.000000   0.000000
     C  147   0.000000   0.000000   0.000000   0.000000   0.000000   0.000000
     C  148   0.000000   0.000000   0.000000   0.000000   0.000000   0.000000
     C  149   0.000000   0.000000   0.000000   0.000000   0.000000   0.000000
     C  150   0.000000   0.000000   0.000000   0.000000   0.000000   0.000000
     C  151   0.000000   0.000000   0.000000   0.000000   0.000000   0.000000
     C  152   0.000000   0.000000   0.000000   0.000000   0.000000   0.000000
     C  153   0.000000   0.000000   0.000000   0.000000   0.000000   0.000000
     C  154   0.000000   0.000000   0.000000   0.000000   0.000000   0.000000
     C  155   0.000000   0.000000   0.000000   0.000000   0.000000   0.000000
     C  156   0.000000   0.000000   0.000000   0.000000   0.000000   0.000000
     C  157   0.000000   0.000000   0.000000   0.000001   0.000005   0.000000
     C  158   0.000000   0.000000   0.000000   0.000001   0.000002   0.000000
     C  159   0.000000   0.000000   0.000000   0.000001   0.000004   0.000000
     C  160   0.000000   0.000000   0.000000   0.000001   0.000004   0.000000


                  C115       C116       C117       C118       C119       C120
 ------------------------------------------------------------------------------
     C  161   0.000000   0.000002   0.000002   0.000011   0.000044   0.000001
     C  162   0.000000   0.000005   0.000003   0.000028   0.000095   0.000001
     N  163   0.000000   0.000000   0.000000   0.000000   0.000001   0.000000
     N  164   0.000000   0.000000   0.000000   0.000000   0.000000   0.000000
     N  165   0.000001   0.000001   0.000000   0.000011   0.000551   0.000000
     N  166   0.000000   0.000000   0.000000   0.000001   0.000028   0.000003
     N  167   0.000001   0.000001   0.000000   0.000005   0.000584   0.000000
     N  168   0.000000   0.000000   0.000001   0.000001   0.000065   0.000000
     N  169   0.000000   0.000000   0.000001   0.000000   0.000000   0.000000
     N  170   0.000000   0.000000   0.000000   0.000000   0.000011   0.000000
     N  171   0.000000   0.000000   0.000000   0.000000   0.000000   0.000000
     N  172   0.000000   0.000000   0.000000   0.000000   0.000000   0.000000
     N  173   0.000263   0.000004   0.000192   0.000002   0.000004   0.000000
     N  174   0.000000   0.000000   0.000000   0.000001   0.000021   0.000000
     N  175   0.000044   0.000003   0.000003   0.000944   0.004059   0.000003
     N  176   0.015111   1.445253   1.426279   0.000204   0.007877   0.000111
     N  177   0.000087   0.006279   0.003811   0.000557   0.000812   0.050223
     N  178   0.000000   0.000001   0.000001   0.000001   0.000030   0.000001
     N  179   0.000000   0.000000   0.000000   0.000000   0.000002   0.000000
     N  180   0.000000   0.000000   0.000000   0.000000   0.000000   0.000000
     N  181   0.000000   0.000000   0.000000   0.000000   0.000000   0.000000
     N  182   0.000000   0.000000   0.000000   0.000000   0.000000   0.000000
     H  183   0.000000   0.000000   0.000000   0.000000   0.000000   0.000000
     H  184   0.000000   0.000000   0.000000   0.000000   0.000000   0.000000
     H  185   0.000000   0.000000   0.000000   0.000000   0.000000   0.000000
     H  186   0.000000   0.000000   0.000000   0.000000   0.000000   0.000000
     H  187   0.000000   0.000000   0.000000   0.000000   0.000000   0.000000
     H  188   0.000000   0.000000   0.000000   0.000000   0.000000   0.000000
     H  189   0.000000   0.000000   0.000000   0.000000   0.000100   0.000000
     H  190   0.000000   0.000000   0.000000   0.000000   0.000000   0.000000
     H  191   0.000000   0.000000   0.000000   0.000001   0.000076   0.000000
     H  192   0.000000   0.000000   0.000000   0.000002   0.000218   0.000000
     H  193   0.000000   0.000000   0.000000   0.000000   0.000000   0.000000
     H  194   0.000000   0.000000   0.000000   0.000000   0.000011   0.000000
     H  195   0.000000   0.000000   0.000000   0.000000   0.000002   0.000000
     H  196   0.000003   0.000002   0.000001   0.000014   0.001583   0.000000
     H  197   0.000000   0.000000   0.000000   0.000000   0.000028   0.000000
     H  198   0.000000   0.000000   0.000000   0.000000   0.000013   0.000000
     H  199   0.000000   0.000000   0.000000   0.000000   0.000010   0.000000
     H  200   0.000000   0.000000   0.000000   0.000000   0.000040   0.000000
     H  201   0.000000   0.000000   0.000000   0.000000   0.000005   0.000000
     H  202   0.000000   0.000000   0.000000   0.000000   0.000002   0.000000
     H  203   0.000000   0.000003   0.000009   0.000000   0.000002   0.000000
     H  204   0.000000   0.000000   0.000000   0.000000   0.000000   0.000000
     H  205   0.000000   0.000000   0.000000   0.000000   0.000000   0.000000
     H  206   0.000000   0.000000   0.000000   0.000000   0.000000   0.000000
     H  207   0.000000   0.000000   0.000000   0.000000   0.000000   0.000000


                  C115       C116       C117       C118       C119       C120
 ------------------------------------------------------------------------------
     H  208   0.000000   0.000000   0.000000   0.000000   0.000000   0.000003
     H  209   0.000000   0.000000   0.000000   0.000000   0.000000   0.000000
     H  210   0.000000   0.000000   0.000000   0.000000   0.000000   0.000000
     H  211   0.000017   0.000000   0.000002   0.000000   0.000000   0.000000
     H  212   0.000014   0.000000   0.000001   0.000000   0.000000   0.000000
     H  213   0.000000   0.000000   0.000000   0.000000   0.000015   0.000000
     H  214   0.000000   0.000000   0.000000   0.000000   0.000000   0.000000
     H  215   0.000001   0.000000   0.000000   0.000022   0.000037   0.000000
     H  216   0.000633   0.000003   0.000020   0.014676   0.010038   0.000026
     H  217   0.000000   0.000002   0.000001   0.000318   0.003740   0.000000
     H  218   0.000043   0.947974   0.008304   0.000424   0.000133   0.002493
     H  219   0.008652   0.008382   0.951691   0.000429   0.000105   0.000000
     H  220   0.949352   0.000096   0.004137   0.001488   0.000876   0.000087
     H  221   0.000001   0.000039   0.000001   0.000011   0.000007   0.002746
     H  222   0.000000   0.000000   0.000000   0.000000   0.000000   0.000000
     H  223   0.000000   0.000000   0.000000   0.000000   0.000000   0.000002
     H  224   0.000000   0.000001   0.000000   0.000010   0.000017   0.000000
     H  225   0.000000   0.000000   0.000000   0.000000   0.000000   0.000000
     H  226   0.000000   0.000000   0.000000   0.000000   0.000000   0.000000
     H  227   0.000000   0.000000   0.000000   0.000000   0.000006   0.000000
     H  228   0.000000   0.000000   0.000000   0.000000   0.000000   0.000000
     H  229   0.000000   0.000000   0.000000   0.000000   0.000000   0.000000
     H  230   0.000000   0.000000   0.000000   0.000000   0.000000   0.000000
     H  231   0.000000   0.000000   0.000000   0.000001   0.000001   0.000000
     H  232   0.000000   0.000000   0.000000   0.000000   0.000000   0.000000


                  C121       C122       C123       C124       C125       C126
 ------------------------------------------------------------------------------
     C  121   3.943208
     C  122   1.362230   3.954932
     C  123   0.041621   0.108436   3.930522
     C  124   0.008725   1.335184   0.009229   3.928927
     C  125   0.005817   1.023003   0.003575   0.006295   3.946894
     C  126   0.031766   0.006488   0.011665   0.024610   1.820166   3.944979
     C  127   0.000004   0.000002   0.000004   0.000005   0.000045   0.000076
     C  128   0.000002   0.000000   0.000001   0.000004   0.000023   0.000010
     C  129   0.000022   0.000003   0.000010   0.000021   0.000313   0.000290
     C  130   0.000001   0.000001   0.000003   0.000001   0.000014   0.000012
     C  131   0.000028   0.000058   0.000013   0.000025   0.000356   0.002747
     C  132   0.001092   0.000084   0.000450   0.000839   0.020456   0.011227
     C  133   0.000691   0.015236   0.000306   0.001180   0.017334   1.867829
     C  134   0.000034   0.000163   0.000016   0.000029   0.000456   0.006380
     C  135   0.000000   0.000000   0.000000   0.000000   0.000000   0.000000
     C  136   0.000000   0.000000   0.000000   0.000000   0.000000   0.000000
     C  137   0.000000   0.000000   0.000000   0.000000   0.000000   0.000000
     C  138   0.000000   0.000000   0.000000   0.000000   0.000000   0.000000
     C  139   0.000000   0.000000   0.000000   0.000000   0.000000   0.000000
     C  140   0.000000   0.000000   0.000000   0.000000   0.000000   0.000000
     C  141   0.000000   0.000000   0.000000   0.000000   0.000007   0.000001
     C  142   0.000000   0.000000   0.000000   0.000000   0.000000   0.000000
     C  143   0.000000   0.000000   0.000000   0.000000   0.000000   0.000000
     C  144   0.000000   0.000000   0.000000   0.000000   0.000000   0.000000
     C  145   0.000000   0.000000   0.000000   0.000000   0.000000   0.000000
     C  146   0.000000   0.000000   0.000000   0.000000   0.000000   0.000000
     C  147   0.000000   0.000000   0.000000   0.000000   0.000000   0.000000
     C  148   0.000000   0.000000   0.000000   0.000000   0.000000   0.000000
     C  149   0.000000   0.000000   0.000000   0.000000   0.000001   0.000001
     C  150   0.000000   0.000000   0.000000   0.000000   0.000000   0.000000
     C  151   0.000000   0.000000   0.000000   0.000000   0.000001   0.000001
     C  152   0.000000   0.000000   0.000000   0.000000   0.000000   0.000000
     C  153   0.000000   0.000000   0.000000   0.000000   0.000000   0.000000
     C  154   0.000000   0.000000   0.000000   0.000000   0.000000   0.000000
     C  155   0.000000   0.000000   0.000000   0.000000   0.000000   0.000000
     C  156   0.000000   0.000000   0.000000   0.000000   0.000000   0.000000
     C  157   0.000004   0.000001   0.000002   0.000006   0.000030   0.000028
     C  158   0.000000   0.000001   0.000000   0.000001   0.000005   0.000026
     C  159   0.000002   0.000001   0.000001   0.000002   0.000023   0.000020
     C  160   0.000003   0.000001   0.000001   0.000002   0.000028   0.000026
     C  161   0.000029   0.000014   0.000014   0.000026   0.000338   0.000322
     C  162   0.000064   0.000034   0.000029   0.000052   0.000832   0.000900
     N  163   0.000000   0.000000   0.000000   0.000000   0.000000   0.000000
     N  164   0.000000   0.000000   0.000000   0.000000   0.000000   0.000000
     N  165   0.000001   0.000003   0.000000   0.000001   0.000050   0.000028
     N  166   0.000001   0.000005   0.000005   0.000187   0.000003   0.000001


                  C121       C122       C123       C124       C125       C126
 ------------------------------------------------------------------------------
     N  167   0.000000   0.000003   0.000000   0.000001   0.000048   0.000007
     N  168   0.000000   0.000000   0.000000   0.000000   0.000005   0.000001
     N  169   0.000000   0.000000   0.000000   0.000000   0.000000   0.000000
     N  170   0.000000   0.000000   0.000000   0.000000   0.000001   0.000000
     N  171   0.000000   0.000000   0.000000   0.000000   0.000000   0.000000
     N  172   0.000002   0.000000   0.000003   0.000008   0.000000   0.000000
     N  173   0.000001   0.000000   0.000000   0.000000   0.000000   0.000000
     N  174   0.000000   0.000000   0.000000   0.000000   0.000001   0.000000
     N  175   0.000038   0.000026   0.000017   0.000028   0.000485   0.000708
     N  176   0.006141   0.000570   0.000242   0.000096   0.000879   0.000036
     N  177   0.115507   0.018078   1.379457   1.455967   0.005318   0.000239
     N  178   0.000015   0.000002   0.000006   0.000012   0.000210   0.000189
     N  179   0.000000   0.000000   0.000000   0.000000   0.000000   0.000000
     N  180   0.000000   0.000000   0.000000   0.000000   0.000000   0.000000
     N  181   0.000000   0.000000   0.000000   0.000000   0.000001   0.000001
     N  182   0.000000   0.000000   0.000000   0.000000   0.000000   0.000001
     H  183   0.000000   0.000000   0.000000   0.000000   0.000000   0.000000
     H  184   0.000000   0.000000   0.000000   0.000000   0.000000   0.000000
     H  185   0.000000   0.000000   0.000000   0.000000   0.000000   0.000000
     H  186   0.000000   0.000000   0.000000   0.000000   0.000000   0.000000
     H  187   0.000000   0.000000   0.000000   0.000000   0.000000   0.000000
     H  188   0.000000   0.000000   0.000000   0.000000   0.000000   0.000000
     H  189   0.000000   0.000000   0.000000   0.000000   0.000007   0.000001
     H  190   0.000000   0.000000   0.000000   0.000000   0.000000   0.000000
     H  191   0.000000   0.000000   0.000000   0.000000   0.000006   0.000001
     H  192   0.000000   0.000001   0.000000   0.000000   0.000015   0.000001
     H  193   0.000000   0.000000   0.000000   0.000000   0.000000   0.000000
     H  194   0.000000   0.000000   0.000000   0.000001   0.000001   0.000000
     H  195   0.000001   0.000001   0.000000   0.000094   0.000000   0.000000
     H  196   0.000001   0.000007   0.000000   0.000003   0.000129   0.000019
     H  197   0.000000   0.000000   0.000000   0.000000   0.000002   0.000000
     H  198   0.000000   0.000000   0.000000   0.000000   0.000001   0.000000
     H  199   0.000000   0.000000   0.000000   0.000000   0.000001   0.000000
     H  200   0.000000   0.000000   0.000000   0.000000   0.000003   0.000001
     H  201   0.000000   0.000000   0.000000   0.000000   0.000000   0.000000
     H  202   0.000000   0.000000   0.000000   0.000000   0.000000   0.000000
     H  203   0.000000   0.000000   0.000000   0.000000   0.000000   0.000000
     H  204   0.000000   0.000000   0.000000   0.000000   0.000000   0.000000
     H  205   0.000000   0.000000   0.000000   0.000000   0.000000   0.000000
     H  206   0.000000   0.000000   0.000000   0.000000   0.000000   0.000000
     H  207   0.000000   0.000000   0.000000   0.000000   0.000000   0.000000
     H  208   0.000000   0.000000   0.000006   0.000090   0.000000   0.000000
     H  209   0.000000   0.000000   0.000000   0.000000   0.000000   0.000000
     H  210   0.000000   0.000000   0.000000   0.000000   0.000000   0.000000
     H  211   0.000000   0.000000   0.000000   0.000000   0.000000   0.000000
     H  212   0.000000   0.000000   0.000000   0.000000   0.000000   0.000000
     H  213   0.000000   0.000000   0.000000   0.000000   0.000000   0.000000


                  C121       C122       C123       C124       C125       C126
 ------------------------------------------------------------------------------
     H  214   0.000000   0.000000   0.000000   0.000000   0.000000   0.000000
     H  215   0.000000   0.000000   0.000000   0.000000   0.000003   0.000023
     H  216   0.000034   0.000256   0.000014   0.000045   0.000417   0.001320
     H  217   0.000001   0.000001   0.000000   0.000001   0.000021   0.000010
     H  218   0.000931   0.000017   0.000036   0.000004   0.000015   0.000003
     H  219   0.000100   0.000008   0.000000   0.000002   0.000034   0.000012
     H  220   0.000376   0.000009   0.000012   0.000000   0.000020   0.000015
     H  221   0.003893   0.008730   0.007936   0.942330   0.000610   0.001517
     H  222   0.000000   0.000000   0.000000   0.000000   0.000000   0.000000
     H  223   0.000000   0.000000   0.000017   0.000000   0.000002   0.000002
     H  224   0.000008   0.000010   0.000003   0.000006   0.000117   0.000297
     H  225   0.000000   0.000000   0.000000   0.000000   0.000000   0.000000
     H  226   0.000000   0.000000   0.000000   0.000000   0.000000   0.000000
     H  227   0.000000   0.000000   0.000000   0.000000   0.000000   0.000000
     H  228   0.000000   0.000000   0.000000   0.000000   0.000000   0.000000
     H  229   0.000000   0.000000   0.000000   0.000000   0.000000   0.000000
     H  230   0.000000   0.000000   0.000000   0.000000   0.000000   0.000000
     H  231   0.000000   0.000001   0.000000   0.000000   0.000003   0.000020
     H  232   0.000000   0.000000   0.000000   0.000000   0.000000   0.000000


                  C127       C128       C129       C130       C131       C132
 ------------------------------------------------------------------------------
     C  127   3.912883
     C  128   1.392113   3.898401
     C  129   0.975300   1.302966   3.909791
     C  130   1.327105   0.020875   0.108132   3.917267
     C  131   0.114627   0.024070   1.407663   0.020262   3.924252
     C  132   0.006886   0.000212   0.011518   0.005862   0.959080   3.927180
     C  133   0.000376   0.000229   0.004873   0.000116   0.004515   0.923332
     C  134   0.002177   0.000055   0.005574   0.000389   0.004281   0.954892
     C  135   0.000000   0.000000   0.000000   0.000000   0.000000   0.000001
     C  136   0.000000   0.000000   0.000000   0.000000   0.000000   0.000000
     C  137   0.000000   0.000000   0.000000   0.000000   0.000000   0.000000
     C  138   0.000000   0.000000   0.000000   0.000000   0.000000   0.000000
     C  139   0.000000   0.000000   0.000000   0.000000   0.000000   0.000000
     C  140   0.000000   0.000000   0.000000   0.000000   0.000000   0.000000
     C  141   0.000000   0.000000   0.000000   0.000000   0.000000   0.000000
     C  142   0.000000   0.000000   0.000000   0.000000   0.000000   0.000001
     C  143   0.000000   0.000000   0.000000   0.000000   0.000000   0.000000
     C  144   0.000000   0.000000   0.000000   0.000000   0.000000   0.000001
     C  145   0.000000   0.000000   0.000000   0.000000   0.000000   0.000000
     C  146   0.000000   0.000000   0.000000   0.000000   0.000000   0.000000
     C  147   0.000000   0.000000   0.000000   0.000000   0.000000   0.000000
     C  148   0.000000   0.000000   0.000000   0.000000   0.000000   0.000007
     C  149   0.000000   0.000000   0.000000   0.000000   0.000006   0.000000
     C  150   0.000000   0.000000   0.000000   0.000000   0.000000   0.000000
     C  151   0.000000   0.000000   0.000000   0.000000   0.000003   0.000000
     C  152   0.000000   0.000000   0.000000   0.000000   0.000000   0.000000
     C  153   0.000000   0.000000   0.000000   0.000000   0.000000   0.000000
     C  154   0.000000   0.000000   0.000000   0.000000   0.000000   0.000000
     C  155   0.000000   0.000000   0.000000   0.000000   0.000000   0.000002
     C  156   0.000000   0.000000   0.000000   0.000000   0.000002   0.000007
     C  157   0.000009   0.000000   0.000011   0.000005   0.000160   0.000018
     C  158   0.000007   0.000000   0.000012   0.000001   0.000012   0.000813
     C  159   0.000007   0.000000   0.000008   0.000004   0.000111   0.000004
     C  160   0.000008   0.000000   0.000011   0.000005   0.000147   0.000025
     C  161   0.000103   0.000002   0.000139   0.000060   0.002142   0.000105
     C  162   0.000281   0.000009   0.000402   0.000172   0.007896   0.005409
     N  163   0.000000   0.000000   0.000000   0.000000   0.000000   0.000000
     N  164   0.000000   0.000000   0.000000   0.000000   0.000000   0.000000
     N  165   0.000002   0.000004   0.000006   0.000002   0.000068   0.000061
     N  166   0.000267   0.006054   0.000924   0.000020   0.000031   0.000001
     N  167   0.000000   0.000000   0.000000   0.000000   0.000000   0.000000
[truncated: 76,046 more chars]
