# Supplementary material for: Characterization by SEM, TEM and Quantum-Chemical Simulations of the Spherical Carbon with Nitrogen (SCN) Active Carbon Produced by Thermal Decomposition of Poly(vinylpyridine-divinylbenzene) Copolymer
Source: Materials (Basel). 2009 Sep 7;2(3):1239–51. doi: 10.3390/ma2031239 (PMC5445732; doi:10.3390/ma2031239)
Supplement: Supplementary file 1 [file materials-02-01239-s001.zip › Supplementary Data/m13.out]

 *******************************************************************************
 ** Site#:  128            For non-commercial use only         Version 7.334W **
 *******************************************************************************
 ** Cite this work as: MOPAC2007, James J. P. Stewart, Stewart Computational  **
 ** Chemistry, Version 7.334W web: HTTP://OpenMOPAC.net   Days remaining:  38 **
 *******************************************************************************
 **                                                                           **
 **                                MOPAC2007                                  **
 **                                                                           **
 *******************************************************************************

                            PM3 CALCULATION RESULTS


 *******************************************************************************
 *  CALCULATION DONE:                                Thu Feb  7 22:13:25 2008  *
 *  PM3      - The PM3 Hamiltonian to be used
 *  SINGLET  - SPIN STATE DEFINED AS A SINGLET
 *
 *
 *
 *                 CHARGE ON SYSTEM =     0
 *
 *
 *
 *  XYZ      - CARTESIAN COORDINATE SYSTEM TO BE USED
 *  EF       - USE EF ROUTINE FOR MINIMUM SEARCH
 *  T=       - A TIME OF  0.2E+08 SECONDS REQUESTED
 *  DUMP=N   - RESTART FILE WRITTEN EVERY     0.100 SECONDS
 *  CYCLES=  - DO A MAXIMUM OF  5002 STEPS
 *  DDMIN=   - MINIMUM TRUST RADIUS  0.000 ANG/RAD
 *  GNORM=   - EXIT WHEN GRADIENT NORM DROPS BELOW 1.11    
 *  SCFCRT   - DEFAULT SCF CRITERION REPLACED BY   0.100E-06
 *  SHIFT    - A DAMPING FACTOR OF   50.00 DEFINED
 *  DENOUT   - DENSITY MATRIX OUTPUT ON CHANNEL 10
 *  OLDENS   - INITIAL DENSITY MATRIX READ OF DISK
 *  BONDS    - FINAL BOND-ORDER MATRIX TO BE PRINTED
 *   PL      - MONITOR CONVERGENCE IN DENSITY MATRIX
 *******************************************************************************
PM3 bonds T=20000000.0 SINGLET XYZ DDMIN=0.0 DUMP=0.1 GNORM=1.115 CHARGE=+0 &
DENOUT OLDENS SCFCRT=1.D-07 EF CYCLES=5002 PL SHIFT=050.0
 SKN_2 model by PM3. Point=13. Mult=01.
   ATOM   CHEMICAL     X               Y              Z
  NUMBER   SYMBOL (ANGSTROMS)     (ANGSTROMS)    (ANGSTROMS)
 
     1       C         -4.2737650  *    1.629449  *    3.491667  *
     2       C         -4.4231481  *    2.491041  *    2.468848  *
     3       C         -3.6666096  *    3.566553  *    1.992280  *
     4       C         -3.0425625  *    2.066947  *    4.022799  *
     5       C         -2.4594788  *    3.840916  *    2.671068  *
     6       C         -1.4710723  *    4.872948  *    2.495613  *
     7       C         -0.9536361  *    5.729955  *    1.559790  *
     8       C          2.4027435  *    3.063933  *    3.038727  *
     9       C          1.4843797  *    4.086749  *    2.847364  *
    10       C          0.5858159  *    4.421815  *    3.865910  *
    11       C          2.4008005  *    2.374622  *    4.257655  *
    12       C          0.6932188  *    3.749702  *    5.091101  *
    13       C         -0.5244342  *    5.394177  *    3.613026  *
    14       C         -0.1554476  *    6.459794  *    2.563845  *
    15       C         -1.2926567  *   10.705273  *    4.445542  *
    16       C         -2.1657550  *   10.146391  *    5.427362  *
    17       C         -1.7827975  *    8.825547  *    5.830729  *
    18       C         -0.3804265  *    9.703762  *    4.189259  *
    19       C         -0.6987703  *    8.504966  *    5.039652  *
    20       C          0.0731670  *    8.439637  *    3.902156  *
    21       C         -3.4814659  *   10.712071  *    5.697959  *
    22       C         -3.7829103  *   12.013243  *    5.389003  *
    23       C          0.4058727  *    7.689690  *    2.723850  *
    24       C          1.1468372  *    8.423662  *    1.763052  *
    25       C         -6.5681100  *    7.724924  *    4.070014  *
    26       C         -6.1358590  *    8.966431  *    4.508655  *
    27       C         -6.2239026  *   10.086528  *    3.653064  *
    28       C         -7.1532553  *    7.719864  *    2.803987  *
    29       C         -6.7990106  *    9.957812  *    2.395816  *
    30       C         -5.5974140  *    9.195014  *    5.879790  *
    31       C         -4.5063995  *    9.895756  *    6.001563  *
    32       C         -9.1733393  *   11.121971  *    6.719730  *
    33       C         -7.9565589  *   10.475332  *    6.528302  *
    34       C         -7.5581055  *    9.409940  *    7.362298  *
    35       C         -9.9701297  *   10.754394  *    7.814071  *
    36       C         -8.4123539  *    9.095911  *    8.448444  *
    37       C         -6.3769509  *    8.690648  *    7.014952  *
    38       C         -5.8983574  *    7.460080  *    7.528260  *
    39       C         -4.2307316  *    4.280624  *   12.482931  *
    40       C         -3.9672301  *    3.810855  *   11.194252  *
    41       C         -4.7239501  *    4.301305  *   10.137130  *
    42       C         -5.1927429  *    5.287175  *   12.665242  *
    43       C         -5.7280714  *    5.244799  *   10.391082  *
    44       C         -6.5874704  *    5.644992  *    9.255439  *
    45       C         -6.3335021  *    6.685918  *    8.504015  *
    46       C         -7.3481441  *    3.662185  *    7.695619  *
    47       C         -8.7452492  *    3.299960  *    7.805676  *
    48       C         -9.2848626  *    2.323796  *    7.046482  *
    49       C         -6.5155718  *    3.054678  *    6.821996  *
    50       C         -8.3535477  *    1.702201  *    6.143040  *
    51       C         -8.8979633  *    4.355087  *    8.882594  *
    52       C         -7.5702283  *    4.691796  *    8.770361  *
    53       C        -12.9973807  *    3.234713  *    7.888767  *
    54       C        -11.8631468  *    3.378618  *    8.401327  *
    55       C        -11.3773651  *    4.528451  *    8.989963  *
    56       C        -14.0023061  *    4.173901  *    7.785212  *
    57       C        -12.3754874  *    5.537372  *    8.913972  *
    58       C        -10.0699659  *    4.746610  *    9.617279  *
    59       C        -10.0453328  *    5.263631  *   10.833762  *
    60       C        -11.1294576  *    7.252683  *   16.956071  *
    61       C        -11.0323047  *    8.166026  *   16.068836  *
    62       C        -10.5534175  *    7.960121  *   14.817283  *
    63       C        -11.1533506  *    5.945857  *   16.657936  *
    64       C        -10.6219515  *    6.540302  *   14.435705  *
    65       C        -10.3644492  *    6.119197  *   13.200893  *
    66       C        -10.1709140  *    5.708826  *   12.019242  *
    67       C        -12.3514469  *   10.345095  *   12.247726  *
    68       C          4.6792767  *   19.904308  *    4.366654  *
    69       C          5.4275859  *   18.904796  *    4.438922  *
    70       C          5.0574344  *   17.588366  *    4.589195  *
    71       C          3.2938842  *   19.905379  *    4.426564  *
    72       C          3.6388954  *   17.533297  *    4.665009  *
    73       C          2.9937170  *   16.283745  *    4.869447  *
    74       C          2.4377034  *   15.253837  *    5.106053  *
    75       C          7.7671642  *   11.082330  *    7.329818  *
    76       C          6.6184621  *   11.040366  *    6.877363  *
    77       C          5.4884960  *   11.666257  *    7.476234  *
    78       C          8.3129467  *   11.880676  *    8.374292  *
    79       C          5.9157527  *   12.014465  *    8.885314  *
    80       C          4.3889978  *   12.010805  *    6.821693  *
    81       C          3.4503092  *   12.373422  *    6.067427  *
    82       C          0.3152777  *   14.594551  *    7.472014  *
    83       C         -0.9632402  *   14.762344  *    6.905527  *
    84       C         -0.8342832  *   14.343575  *    5.493703  *
    85       C          1.3735918  *   14.267760  *    6.953786  *
    86       C          0.3331197  *   14.034863  *    4.882713  *
    87       C          1.7322937  *   14.057859  *    5.541413  *
    88       C         -2.1488983  *   15.268430  *    7.451846  *
    89       C         -3.3826962  *   15.050292  *    6.749553  *
    90       C          2.5426384  *   12.816802  *    5.206393  *
    91       C          2.3901893  *   12.191232  *    3.942882  *
    92       C         -2.5323240  *   19.246527  *   10.216726  *
    93       C         -1.9398013  *   18.209391  *    9.511967  *
    94       C         -0.9765812  *   18.743880  *    8.707641  *
    95       C         -2.2319611  *   20.482190  *   10.135540  *
    96       C         -0.6265467  *   20.081916  *    8.604746  *
    97       C         -2.2796725  *   16.778464  *    9.623804  *
    98       C         -2.1782893  *   15.989429  *    8.598317  *
    99       C         -1.7799669  *   13.977257  *   13.539637  *
   100       C         -1.8177704  *   15.003267  *   12.771558  *
   101       C         -1.8110274  *   16.079491  *   12.005183  *
   102       C         -1.7119478  *   12.980976  *   14.330535  *
   103       C         -0.8172831  *   17.069136  *   12.254601  *
   104       C         -2.7830959  *   16.264692  *   10.920658  *
   105       C         -4.0589673  *   15.977194  *   11.038009  *
   106       C         -6.8290596  *   11.100400  *   13.120736  *
   107       C         -7.8462614  *   12.007473  *   12.965149  *
   108       C         -7.6754747  *   13.050656  *   12.011011  *
   109       C         -5.6574545  *   11.341923  *   12.338413  *
   110       C         -6.4828971  *   13.336090  *   11.393354  *
   111       C         -6.2821311  *   14.594361  *   10.636168  *
   112       C         -5.3025161  *   15.647610  *   11.020926  *
   113       C         -8.7431425  *   18.904630  *   11.288046  *
   114       C         -7.6795779  *   18.117068  *   11.777669  *
   115       C         -6.6282078  *   18.737725  *   12.447332  *
   116       C         -8.6983481  *   20.290309  *   11.484584  *
   117       C         -6.6529442  *   20.124206  *   12.617830  *
   118       C         -7.7354907  *   16.681571  *   11.520607  *
   119       C         -6.6940165  *   15.905177  *   11.207941  *
   120       C        -10.8569649  *   18.876190  *    9.868072  *
   121       C         -9.8507087  *   18.270478  *   10.598404  *
   122       C        -10.0445837  *   16.854437  *   10.611773  *
   123       C        -11.7781115  *   18.224449  *    9.318693  *
   124       C        -11.1411309  *   16.228302  *    9.957119  *
   125       C         -9.0850284  *   16.082334  *   11.387431  *
   126       C         -9.2712018  *   14.893924  *   11.933533  *
   127       C         -9.9733668  *   13.347263  *   17.047728  *
   128       C         -9.5183534  *   12.105264  *   17.373046  *
   129       C         -9.4110140  *   12.399227  *   16.024934  *
   130       C        -10.3211376  *   14.512048  *   16.369107  *
   131       C         -9.4677460  *   13.041291  *   14.802942  *
   132       C         -9.2317305  *   12.579819  *   13.403297  *
   133       C         -8.9372267  *   13.713866  *   12.363102  *
   134       C        -10.3251042  *   11.737042  *   12.975061  *
   135       C         -7.1395151  *   17.320262  *    6.159091  *
   136       C         -6.9273246  *   16.304089  *    7.057347  *
   137       C         -5.9220372  *   15.583892  *    7.220126  *
   138       C         -5.9440158  *   17.466918  *    5.378404  *
   139       C         -4.7477246  *   15.606584  *    6.427725  *
   140       C         -4.0619590  *   14.306982  *    5.907788  *
   141       C         -4.1309680  *   13.190302  *    5.007859  *
   142       C          5.2232939  *   12.213359  *   -0.304830  *
   143       C          4.4918631  *   11.945494  *    0.677165  *
   144       C          3.2206616  *   11.417821  *    0.616258  *
   145       C          4.9575787  *   12.037612  *   -1.648532  *
   146       C          2.8293597  *   11.354427  *   -0.758107  *
   147       C          2.4006977  *   10.857162  *    1.692389  *
   148       C          2.3289299  *   11.586382  *    2.905447  *
   149       C          4.1233410  *    7.756012  *   -0.581881  *
   150       C          2.7935105  *    7.798587  *   -0.234483  *
   151       C          3.0892320  *    6.840035  *   -1.167841  *
   152       C          5.3536543  *    7.375343  *   -1.090715  *
   153       C          3.7742330  *    5.975700  *   -2.019342  *
   154       C          1.9612098  *    8.443046  *    0.689961  *
   155       C          1.8882527  *    9.631200  *    1.495541  *
   156       C        -17.0623625  *    8.926545  *   11.924239  *
   157       C        -15.8081223  *    9.412167  *   12.176229  *
   158       C        -14.5886604  *    9.170233  *   11.650761  *
   159       C        -17.1659440  *    7.949822  *   10.906135  *
   160       C        -14.8972269  *    8.182215  *   10.686511  *
   161       C        -13.3527900  *    9.760810  *   11.944379  *
   162       C        -11.2511107  *   11.065606  *   12.624566  *
   163       N         -2.2143263  *    2.982664  *    3.757218  *
   164       N          1.5775739  *    2.743170  *    5.272688  *
   165       N         -7.2975727  *    8.728825  *    2.002027  *
   166       N         -9.5615982  *    9.766720  *    8.651904  *
   167       N         -5.9222751  *    5.757342  *   11.628670  *
   168       N         -7.0766102  *    2.046047  *    6.032352  *
   169       N        -13.6016728  *    5.351486  *    8.340692  *
   170       N        -11.0616668  *    5.561166  *   15.433989  *
   171       N          2.8134317  *   18.640446  *    4.585451  *
   172       N          7.1977683  *   12.084183  *    9.204805  *
   173       N         -1.2823778  *   21.034983  *    9.357828  *
   174       N         -0.0054924  *   17.866274  *   12.478248  *
   175       N         -5.4716803  *   12.413837  *   11.554056  *
   176       N         -7.6704241  *   20.874663  *   12.139752  *
   177       N        -12.0866807  *   16.927717  *    9.250287  *
   178       N        -10.0106134  *   14.307200  *   15.052024  *
   179       N         -4.8532857  *   16.705522  *    5.496780  *
   180       N          3.6475362  *   11.638908  *   -1.806437  *
   181       N          5.1059417  *    6.310688  *   -1.956962  *
   182       N        -15.9636192  *    7.604857  *   10.300960  *
   183       H         -4.8971563  *    0.807662  *    3.865063  *
   184       H          1.4454030  *    4.607112  *    1.882057  *
   185       H          3.0995019  *    2.782500  *    2.241195  *
   186       H         -1.0023668  *    5.761581  *    4.544135  *
   187       H          0.0544018  *    3.977936  *    5.954658  *
   188       H         -2.3004882  *    8.203562  *    6.557876  *
   189       H         -6.4858205  *    6.815181  *    4.671654  *
   190       H         -5.8239545  *   11.058960  *    3.974020  *
   191       H         -7.3272194  *   10.803330  *    5.686959  *
   192       H        -10.9386839  *   11.221188  *    8.041199  *
   193       H         -5.0509290  *    7.023813  *    6.967003  *
   194       H         -4.5598662  *    3.919140  *    9.121939  *
   195       H         -3.1989418  *    3.004293  *   10.983202  *
   196       H         -5.4475553  *    5.721793  *   13.643041  *
   197       H         -8.1766318  *    8.294908  *    9.165846  *
   198       H         -5.4503154  *    3.259873  *    6.679916  *
   199       H         -8.6683316  *    0.860516  *    5.505934  *
   200       H        -10.3360872  *    2.016523  *    7.096227  *
   201       H        -14.9985651  *    4.082575  *    7.345370  *
   202       H         -1.1103297  *    5.896052  *    0.499756  *
   203       H          5.7082852  *   16.714096  *    4.644756  *
   204       H          0.3325775  *   13.726885  *    3.824818  *
   205       H         -1.7655736  *   14.287593  *    4.903530  *
   206       H          0.1600271  *   20.448562  *    7.936113  *
   207       H         -1.4297190  *   11.673213  *   15.524039  *
   208       H         -4.8096529  *   10.645986  *   12.375720  *
   209       H         -6.4277797  *   14.452537  *    9.538329  *
   210       H         -9.4892918  *   20.957764  *   11.112637  *
   211       H         -5.8176200  *   20.675133  *   13.162427  *
   212       H         -5.7870442  *   18.150275  *   12.830457  *
   213       H        -11.2824669  *   15.140534  *    9.998003  *
   214       H        -10.0139560  *    8.680213  *   14.194695  *
   215       H        -10.7638066  *   15.437867  *   16.737276  *
   216       H         -8.0238719  *   17.953561  *    6.025152  *
   217       H         -5.8627700  *   18.266405  *    4.621323  *
   218       H         -4.4983563  *   13.432756  *    3.997484  *
   219       H          1.8267945  *   11.014224  *   -1.044435  *
   220       H          3.4011400  *    5.160871  *   -2.641300  *
   221       H        -17.9460005  *    9.278357  *   12.467757  *
   222       H        -12.2078861  *    6.542287  *    9.322086  *
   223      Tv         23.8006901  *    0.000000       0.000000   
   224      Tv          0.0000000      18.688809  *    0.000000   
   225      Tv          0.0000000       0.000000      11.641616  *
 

              THE SYSTEM IS A  SOLID         


                UNIT CELL TRANSLATION VECTORS

              X              Y              Z
    T1 =  23.8006901      0.0000000      0.0000000
    T2 =   0.0000000     18.6888089      0.0000000
    T3 =   0.0000000      0.0000000     11.6416163


          CARTESIAN COORDINATES 

    NO.       ATOM         X         Y         Z

     1         C       -4.2738    1.6294    3.4917
     2         C       -4.4231    2.4910    2.4688
     3         C       -3.6666    3.5666    1.9923
     4         C       -3.0426    2.0669    4.0228
     5         C       -2.4595    3.8409    2.6711
     6         C       -1.4711    4.8729    2.4956
     7         C       -0.9536    5.7300    1.5598
     8         C        2.4027    3.0639    3.0387
     9         C        1.4844    4.0867    2.8474
    10         C        0.5858    4.4218    3.8659
    11         C        2.4008    2.3746    4.2577
    12         C        0.6932    3.7497    5.0911
    13         C       -0.5244    5.3942    3.6130
    14         C       -0.1554    6.4598    2.5638
    15         C       -1.2927   10.7053    4.4455
    16         C       -2.1658   10.1464    5.4274
    17         C       -1.7828    8.8255    5.8307
    18         C       -0.3804    9.7038    4.1893
    19         C       -0.6988    8.5050    5.0397
    20         C        0.0732    8.4396    3.9022
    21         C       -3.4815   10.7121    5.6980
    22         C       -3.7829   12.0132    5.3890
    23         C        0.4059    7.6897    2.7238
    24         C        1.1468    8.4237    1.7631
    25         C       -6.5681    7.7249    4.0700
    26         C       -6.1359    8.9664    4.5087
    27         C       -6.2239   10.0865    3.6531
    28         C       -7.1533    7.7199    2.8040
    29         C       -6.7990    9.9578    2.3958
    30         C       -5.5974    9.1950    5.8798
    31         C       -4.5064    9.8958    6.0016
    32         C       -9.1733   11.1220    6.7197
    33         C       -7.9566   10.4753    6.5283
    34         C       -7.5581    9.4099    7.3623
    35         C       -9.9701   10.7544    7.8141
    36         C       -8.4124    9.0959    8.4484
    37         C       -6.3770    8.6906    7.0150
    38         C       -5.8984    7.4601    7.5283
    39         C       -4.2307    4.2806   12.4829
    40         C       -3.9672    3.8109   11.1943
    41         C       -4.7240    4.3013   10.1371
    42         C       -5.1927    5.2872   12.6652
    43         C       -5.7281    5.2448   10.3911
    44         C       -6.5875    5.6450    9.2554
    45         C       -6.3335    6.6859    8.5040
    46         C       -7.3481    3.6622    7.6956
    47         C       -8.7452    3.3000    7.8057
    48         C       -9.2849    2.3238    7.0465
    49         C       -6.5156    3.0547    6.8220
    50         C       -8.3535    1.7022    6.1430
    51         C       -8.8980    4.3551    8.8826
    52         C       -7.5702    4.6918    8.7704
    53         C      -12.9974    3.2347    7.8888
    54         C      -11.8631    3.3786    8.4013
    55         C      -11.3774    4.5285    8.9900
    56         C      -14.0023    4.1739    7.7852
    57         C      -12.3755    5.5374    8.9140
    58         C      -10.0700    4.7466    9.6173
    59         C      -10.0453    5.2636   10.8338
    60         C      -11.1295    7.2527   16.9561
    61         C      -11.0323    8.1660   16.0688
    62         C      -10.5534    7.9601   14.8173
    63         C      -11.1534    5.9459   16.6579
    64         C      -10.6220    6.5403   14.4357
    65         C      -10.3644    6.1192   13.2009
    66         C      -10.1709    5.7088   12.0192
    67         C      -12.3514   10.3451   12.2477
    68         C        4.6793   19.9043    4.3667
    69         C        5.4276   18.9048    4.4389
    70         C        5.0574   17.5884    4.5892
    71         C        3.2939   19.9054    4.4266
    72         C        3.6389   17.5333    4.6650
    73         C        2.9937   16.2837    4.8694
    74         C        2.4377   15.2538    5.1061
    75         C        7.7672   11.0823    7.3298
    76         C        6.6185   11.0404    6.8774
    77         C        5.4885   11.6663    7.4762
    78         C        8.3129   11.8807    8.3743
    79         C        5.9158   12.0145    8.8853
    80         C        4.3890   12.0108    6.8217
    81         C        3.4503   12.3734    6.0674
    82         C        0.3153   14.5946    7.4720
    83         C       -0.9632   14.7623    6.9055
    84         C       -0.8343   14.3436    5.4937
    85         C        1.3736   14.2678    6.9538
    86         C        0.3331   14.0349    4.8827
    87         C        1.7323   14.0579    5.5414
    88         C       -2.1489   15.2684    7.4518
    89         C       -3.3827   15.0503    6.7496
    90         C        2.5426   12.8168    5.2064
    91         C        2.3902   12.1912    3.9429
    92         C       -2.5323   19.2465   10.2167
    93         C       -1.9398   18.2094    9.5120
    94         C       -0.9766   18.7439    8.7076
    95         C       -2.2320   20.4822   10.1355
    96         C       -0.6265   20.0819    8.6047
    97         C       -2.2797   16.7785    9.6238
    98         C       -2.1783   15.9894    8.5983
    99         C       -1.7800   13.9773   13.5396
   100         C       -1.8178   15.0033   12.7716
   101         C       -1.8110   16.0795   12.0052
   102         C       -1.7119   12.9810   14.3305
   103         C       -0.8173   17.0691   12.2546
   104         C       -2.7831   16.2647   10.9207
   105         C       -4.0590   15.9772   11.0380
   106         C       -6.8291   11.1004   13.1207
   107         C       -7.8463   12.0075   12.9651
   108         C       -7.6755   13.0507   12.0110
   109         C       -5.6575   11.3419   12.3384
   110         C       -6.4829   13.3361   11.3934
   111         C       -6.2821   14.5944   10.6362
   112         C       -5.3025   15.6476   11.0209
   113         C       -8.7431   18.9046   11.2880
   114         C       -7.6796   18.1171   11.7777
   115         C       -6.6282   18.7377   12.4473
   116         C       -8.6983   20.2903   11.4846
   117         C       -6.6529   20.1242   12.6178
   118         C       -7.7355   16.6816   11.5206
   119         C       -6.6940   15.9052   11.2079
   120         C      -10.8570   18.8762    9.8681
   121         C       -9.8507   18.2705   10.5984
   122         C      -10.0446   16.8544   10.6118
   123         C      -11.7781   18.2244    9.3187
   124         C      -11.1411   16.2283    9.9571
   125         C       -9.0850   16.0823   11.3874
   126         C       -9.2712   14.8939   11.9335
   127         C       -9.9734   13.3473   17.0477
   128         C       -9.5184   12.1053   17.3730
   129         C       -9.4110   12.3992   16.0249
   130         C      -10.3211   14.5120   16.3691
   131         C       -9.4677   13.0413   14.8029
   132         C       -9.2317   12.5798   13.4033
   133         C       -8.9372   13.7139   12.3631
   134         C      -10.3251   11.7370   12.9751
   135         C       -7.1395   17.3203    6.1591
   136         C       -6.9273   16.3041    7.0573
   137         C       -5.9220   15.5839    7.2201
   138         C       -5.9440   17.4669    5.3784
   139         C       -4.7477   15.6066    6.4277
   140         C       -4.0620   14.3070    5.9078
   141         C       -4.1310   13.1903    5.0079
   142         C        5.2233   12.2134   -0.3048
   143         C        4.4919   11.9455    0.6772
   144         C        3.2207   11.4178    0.6163
   145         C        4.9576   12.0376   -1.6485
   146         C        2.8294   11.3544   -0.7581
   147         C        2.4007   10.8572    1.6924
   148         C        2.3289   11.5864    2.9054
   149         C        4.1233    7.7560   -0.5819
   150         C        2.7935    7.7986   -0.2345
   151         C        3.0892    6.8400   -1.1678
   152         C        5.3537    7.3753   -1.0907
   153         C        3.7742    5.9757   -2.0193
   154         C        1.9612    8.4430    0.6900
   155         C        1.8883    9.6312    1.4955
   156         C      -17.0624    8.9265   11.9242
   157         C      -15.8081    9.4122   12.1762
   158         C      -14.5887    9.1702   11.6508
   159         C      -17.1659    7.9498   10.9061
   160         C      -14.8972    8.1822   10.6865
   161         C      -13.3528    9.7608   11.9444
   162         C      -11.2511   11.0656   12.6246
   163         N       -2.2143    2.9827    3.7572
   164         N        1.5776    2.7432    5.2727
   165         N       -7.2976    8.7288    2.0020
   166         N       -9.5616    9.7667    8.6519
   167         N       -5.9223    5.7573   11.6287
   168         N       -7.0766    2.0460    6.0324
   169         N      -13.6017    5.3515    8.3407
   170         N      -11.0617    5.5612   15.4340
   171         N        2.8134   18.6404    4.5855
   172         N        7.1978   12.0842    9.2048
   173         N       -1.2824   21.0350    9.3578
   174         N       -0.0055   17.8663   12.4782
   175         N       -5.4717   12.4138   11.5541
   176         N       -7.6704   20.8747   12.1398
   177         N      -12.0867   16.9277    9.2503
   178         N      -10.0106   14.3072   15.0520
   179         N       -4.8533   16.7055    5.4968
   180         N        3.6475   11.6389   -1.8064
   181         N        5.1059    6.3107   -1.9570
   182         N      -15.9636    7.6049   10.3010
   183         H       -4.8972    0.8077    3.8651
   184         H        1.4454    4.6071    1.8821
   185         H        3.0995    2.7825    2.2412
   186         H       -1.0024    5.7616    4.5441
   187         H        0.0544    3.9779    5.9547
   188         H       -2.3005    8.2036    6.5579
   189         H       -6.4858    6.8152    4.6717
   190         H       -5.8240   11.0590    3.9740
   191         H       -7.3272   10.8033    5.6870
   192         H      -10.9387   11.2212    8.0412
   193         H       -5.0509    7.0238    6.9670
   194         H       -4.5599    3.9191    9.1219
   195         H       -3.1989    3.0043   10.9832
   196         H       -5.4476    5.7218   13.6430
   197         H       -8.1766    8.2949    9.1658
   198         H       -5.4503    3.2599    6.6799
   199         H       -8.6683    0.8605    5.5059
   200         H      -10.3361    2.0165    7.0962
   201         H      -14.9986    4.0826    7.3454
   202         H       -1.1103    5.8961    0.4998
   203         H        5.7083   16.7141    4.6448
   204         H        0.3326   13.7269    3.8248
   205         H       -1.7656   14.2876    4.9035
   206         H        0.1600   20.4486    7.9361
   207         H       -1.4297   11.6732   15.5240
   208         H       -4.8097   10.6460   12.3757
   209         H       -6.4278   14.4525    9.5383
   210         H       -9.4893   20.9578   11.1126
   211         H       -5.8176   20.6751   13.1624
   212         H       -5.7870   18.1503   12.8305
   213         H      -11.2825   15.1405    9.9980
   214         H      -10.0140    8.6802   14.1947
   215         H      -10.7638   15.4379   16.7373
   216         H       -8.0239   17.9536    6.0252
   217         H       -5.8628   18.2664    4.6213
   218         H       -4.4984   13.4328    3.9975
   219         H        1.8268   11.0142   -1.0444
   220         H        3.4011    5.1609   -2.6413
   221         H      -17.9460    9.2784   12.4678
   222         H      -12.2079    6.5423    9.3221

  H: (PM3): J. J. P. STEWART, J. COMP. CHEM. 10, 209 (1989).
  C: (PM3): J. J. P. STEWART, J. COMP. CHEM. 10, 209 (1989).
  N: (PM3): J. J. P. STEWART, J. COMP. CHEM. 10, 209 (1989).

           Empirical Formula: C162 H40 N20


      RHF CALCULATION, NO. OF DOUBLY OCCUPIED LEVELS =  394

  SCF CRITERION =    0.1110E-05
 ITERATION   1 PLS= 0.100E+01 0.000E+00 ENERGY     4148.052456 DELTAE 4048.0524562
 ITERATION   2 PLS= 0.418E-06 0.000E+00 ENERGY     4148.052457 DELTAE    0.0000005
 ITERATION   3 PLS= 0.392E-06 0.000E+00 ENERGY     4148.052456 DELTAE   -0.0000003
 ITERATION   4 PLS= 0.160E-06 0.000E+00 ENERGY     4148.052456 DELTAE   -0.0000002
 ITERATION   5 PLS= 0.152E-06 0.000E+00 ENERGY     4148.052458 DELTAE    0.0000017
 ITERATION   6 PLS= 0.405E-07 0.000E+00 ENERGY     4148.052455 DELTAE   -0.0000026

          DIAGONAL MATRIX USED AS START HESSIAN

 ITERATION   1 PLS= 0.395E-07 0.000E+00 ENERGY     4148.919084 DELTAE 4048.9190837
 ITERATION   2 PLS= 0.255E-03 0.000E+00 ENERGY     4148.848633 DELTAE   -0.0704511
 ITERATION   3 PLS= 0.218E-03 0.000E+00 ENERGY     4148.797810 DELTAE   -0.0508229
 ITERATION   4 PLS= 0.172E-03 0.000E+00 ENERGY     4148.471499 DELTAE   -0.3263108
 ITERATION   5 PLS= 0.877E-04 0.000E+00 ENERGY     4148.686010 DELTAE    0.2145107
 ITERATION   6 PLS= 0.915E-04 0.000E+00 ENERGY     4148.674740 DELTAE   -0.0112695
 ITERATION   7 PLS= 0.878E-04 0.000E+00 ENERGY     4148.517963 DELTAE   -0.1567770
 ITERATION   8 PLS= 0.658E-04 0.000E+00 ENERGY     4148.639290 DELTAE    0.1213270
 ITERATION   9 PLS= 0.586E-04 0.000E+00 ENERGY     4148.633870 DELTAE   -0.0054199
 ITERATION  10 PLS= 0.569E-04 0.000E+00 ENERGY     4148.600191 DELTAE   -0.0336792
 ITERATION  11 PLS= 0.485E-04 0.000E+00 ENERGY     4148.622567 DELTAE    0.0223757
 ITERATION  12 PLS= 0.499E-04 0.000E+00 ENERGY     4148.619414 DELTAE   -0.0031531
 ITERATION  13 PLS= 0.500E-04 0.000E+00 ENERGY     4148.609357 DELTAE   -0.0100572
 CYCLE:   1 TIME:  95.641 TIME LEFT: 16.53W  GRAD.:     2.919 HEAT: 4148.052

 RESTART FILE WRITTEN,    TIME LEFT: 16.51W  GRAD.:     1.188 HEAT: 4148.022
 ITERATION   1 PLS= 0.274E-05 0.000E+00 ENERGY     4148.094876 DELTAE 4048.0948758
 ITERATION   2 PLS= 0.311E-04 0.000E+00 ENERGY     4148.093486 DELTAE   -0.0013896
 ITERATION   3 PLS= 0.258E-04 0.000E+00 ENERGY     4148.092466 DELTAE   -0.0010204

 RESTART FILE WRITTEN,    TIME LEFT: 16.51W  GRAD.:     1.105 HEAT: 4148.022

     RMS GRADIENT =  1.10512  IS LESS THAN CUTOFF =  1.11500


 ITERATION   1 PLS= 0.193E-05 0.000E+00 ENERGY     4148.021680 DELTAE 4048.0216796
 ITERATION   2 PLS= 0.305E-05 0.000E+00 ENERGY     4148.021674 DELTAE   -0.0000058
 ITERATION   3 PLS= 0.281E-05 0.000E+00 ENERGY     4148.021669 DELTAE   -0.0000045
 ITERATION   4 PLS= 0.176E-05 0.000E+00 ENERGY     4148.021669 DELTAE   -0.0000005
 ITERATION   5 PLS= 0.159E-05 0.000E+00 ENERGY     4148.021667 DELTAE   -0.0000022

 -------------------------------------------------------------------------------
PM3 bonds T=20000000.0 SINGLET XYZ DDMIN=0.0 DUMP=0.1 GNORM=1.115 CHARGE=+0 &
DENOUT OLDENS SCFCRT=1.D-07 EF CYCLES=5002 PL SHIFT=050.0
 SKN_2 model by PM3. Point=13. Mult=01.


     GEOMETRY OPTIMISED USING EIGENVECTOR FOLLOWING (EF).     
     SCF FIELD WAS ACHIEVED                                   


                                PM3    CALCULATION
                                                       MOPAC2007 (Version: 7.334W)
                                                       Fri Feb  8 01:59:36 2008
                                                       No. of days left =  38


          FINAL HEAT OF FORMATION =       4148.02167 KCAL =   17355.32265 KJ
          H.o.F. per unit cell    =       2074.01083 KCAL, for   2 unit cells


          TOTAL ENERGY            =     -22903.45745 EV
          ELECTRONIC ENERGY       =  -66520229.52549 EV
          CORE-CORE REPULSION     =   66497326.06804 EV

          IONIZATION POTENTIAL    =          6.86839
          NO. OF FILLED LEVELS    =        394
          MOLECULAR WEIGHT        =       2266.232

          MOLECULAR DIMENSIONS (Angstroms)

            Atom       Atom       Distance
            H   221    C    68    26.28764
            H   211    H   220    23.08344
            H   207    H   217    13.29190

          VOLUME OF UNIT CELL         5176.405 CUBIC ANGSTROMS
          DENSITY                        0.727 GRAMS/CC


          SCF CALCULATIONS        =        210
          COMPUTATION TIME =  3 HOURS 36 MINUTES AND  45.266 SECONDS


   ATOM   CHEMICAL     X               Y              Z
  NUMBER   SYMBOL (ANGSTROMS)     (ANGSTROMS)    (ANGSTROMS)
 
     1       C         -4.2748530  *    1.632688  *    3.494849  *
     2       C         -4.4241505  *    2.493734  *    2.471499  *
     3       C         -3.6661808  *    3.567448  *    1.992667  *
     4       C         -3.0417156  *    2.068329  *    4.023035  *
     5       C         -2.4580567  *    3.840778  *    2.669851  *
     6       C         -1.4700911  *    4.873366  *    2.495336  *
     7       C         -0.9523382  *    5.730880  *    1.560305  *
     8       C          2.4037248  *    3.067446  *    3.040012  *
     9       C          1.4856033  *    4.090663  *    2.849540  *
    10       C          0.5858087  *    4.423663  *    3.867563  *
    11       C          2.4008229  *    2.376395  *    4.257936  *
    12       C          0.6928002  *    3.750389  *    5.092191  *
    13       C         -0.5250315  *    5.395068  *    3.613934  *
    14       C         -0.1557018  *    6.461041  *    2.565272  *
    15       C         -1.2919014  *   10.705681  *    4.446545  *
    16       C         -2.1643807  *   10.147271  *    5.429191  *
    17       C         -1.7803619  *    8.827124  *    5.833896  *
    18       C         -0.3792849  *    9.704430  *    4.191012  *
    19       C         -0.6965796  *    8.506154  *    5.042519  *
    20       C          0.0746765  *    8.440588  *    3.904284  *
    21       C         -3.4805925  *   10.712475  *    5.698944  *
    22       C         -3.7817337  *   12.013595  *    5.389398  *
    23       C          0.4064280  *    7.690391  *    2.725748  *
    24       C          1.1474242  *    8.423941  *    1.764490  *
    25       C         -6.5699232  *    7.725022  *    4.071052  *
    26       C         -6.1352503  *    8.966274  *    4.508710  *
    27       C         -6.2219974  *   10.085948  *    3.652694  *
    28       C         -7.1572792  *    7.720987  *    2.806168  *
    29       C         -6.7999051  *    9.957754  *    2.396663  *
    30       C         -5.5968446  *    9.195235  *    5.879790  *
    31       C         -4.5058336  *    9.896152  *    6.001725  *
    32       C         -9.1751791  *   11.120486  *    6.719498  *
    33       C         -7.9577314  *   10.474943  *    6.527915  *
    34       C         -7.5588864  *    9.409098  *    7.361005  *
    35       C         -9.9725841  *   10.750416  *    7.812447  *
    36       C         -8.4138824  *    9.092689  *    8.445892  *
    37       C         -6.3771743  *    8.690383  *    7.014046  *
    38       C         -5.8994139  *    7.459257  *    7.526872  *
    39       C         -4.2304287  *    4.281312  *   12.481812  *
    40       C         -3.9679339  *    3.811683  *   11.192911  *
    41       C         -4.7246877  *    4.302804  *   10.136331  *
    42       C         -5.1920719  *    5.288244  *   12.664795  *
    43       C         -5.7285639  *    5.246371  *   10.390920  *
    44       C         -6.5887430  *    5.645673  *    9.255436  *
    45       C         -6.3345752  *    6.686170  *    8.503394  *
    46       C         -7.3482893  *    3.662586  *    7.695521  *
    47       C         -8.7451630  *    3.299398  *    7.805688  *
    48       C         -9.2843730  *    2.323963  *    7.045286  *
    49       C         -6.5157457  *    3.056733  *    6.820666  *
    50       C         -8.3530418  *    1.704183  *    6.140574  *
    51       C         -8.8983099  *    4.353704  *    8.883363  *
    52       C         -7.5707792  *    4.691613  *    8.770708  *
    53       C        -12.9963020  *    3.238376  *    7.882108  *
    54       C        -11.8631068  *    3.380380  *    8.397298  *
    55       C        -11.3778054  *    4.528380  *    8.990034  *
    56       C        -14.0005774  *    4.178316  *    7.778611  *
    57       C        -12.3761570  *    5.537176  *    8.916661  *
    58       C        -10.0704246  *    4.745437  *    9.617854  *
    59       C        -10.0457084  *    5.262889  *   10.834269  *
    60       C        -11.1453137  *    7.249658  *   16.954230  *
    61       C        -11.0389282  *    8.163789  *   16.069136  *
    62       C        -10.5532278  *    7.957174  *   14.820187  *
    63       C        -11.1709726  *    5.943613  *   16.654292  *
    64       C        -10.6259829  *    6.538548  *   14.435943  *
    65       C        -10.3659852  *    6.118117  *   13.201287  *
    66       C        -10.1717319  *    5.707859  *   12.019799  *
    67       C        -12.3522820  *   10.344998  *   12.246344  *
    68       C          4.6791331  *   19.904140  *    4.367863  *
    69       C          5.4278034  *   18.905046  *    4.441757  *
    70       C          5.0579801  *   17.588624  *    4.592143  *
    71       C          3.2939168  *   19.905065  *    4.426177  *
    72       C          3.6393108  *   17.533174  *    4.665947  *
    73       C          2.9942298  *   16.283629  *    4.870432  *
    74       C          2.4382235  *   15.253587  *    5.107158  *
    75       C          7.7685462  *   11.082065  *    7.330802  *
    76       C          6.6201277  *   11.039637  *    6.877658  *
    77       C          5.4897386  *   11.665447  *    7.476044  *
    78       C          8.3140918  *   11.879879  *    8.375630  *
    79       C          5.9165991  *   12.013971  *    8.885262  *
    80       C          4.3902331  *   12.010084  *    6.821641  *
    81       C          3.4511480  *   12.372932  *    6.067777  *
    82       C          0.3147235  *   14.593438  *    7.472536  *
    83       C         -0.9633496  *   14.762571  *    6.905598  *
    84       C         -0.8339997  *   14.345310  *    5.493389  *
    85       C          1.3733683  *   14.266793  *    6.954669  *
    86       C          0.3335503  *   14.035883  *    4.882719  *
    87       C          1.7325751  *   14.057679  *    5.542204  *
    88       C         -2.1491255  *   15.268461  *    7.452282  *
    89       C         -3.3829856  *   15.051036  *    6.749828  *
    90       C          2.5429501  *   12.816535  *    5.207308  *
    91       C          2.3902044  *   12.191143  *    3.943760  *
    92       C         -2.5369066  *   19.246511  *   10.211335  *
    93       C         -1.9396505  *   18.208524  *    9.511799  *
    94       C         -0.9729324  *   18.742369  *    8.711403  *
    95       C         -2.2364718  *   20.482085  *   10.129924  *
    96       C         -0.6231315  *   20.080258  *    8.607838  *
    97       C         -2.2795170  *   16.777471  *    9.624758  *
    98       C         -2.1785640  *   15.988608  *    8.599111  *
    99       C         -1.7785643  *   13.974999  *   13.537097  *
   100       C         -1.8161423  *   15.002226  *   12.770577  *
   101       C         -1.8104235  *   16.079841  *   12.006382  *
   102       C         -1.7119451  *   12.977303  *   14.326341  *
   103       C         -0.8187851  *   17.070868  *   12.257642  *
   104       C         -2.7827971  *   16.265187  *   10.922206  *
   105       C         -4.0586599  *   15.978550  *   11.040303  *
   106       C         -6.8294271  *   11.100615  *   13.120480  *
   107       C         -7.8468403  *   12.007409  *   12.964578  *
   108       C         -7.6752752  *   13.051024  *   12.011087  *
   109       C         -5.6567362  *   11.343154  *   12.340200  *
   110       C         -6.4820956  *   13.336979  *   11.394684  *
   111       C         -6.2811855  *   14.595340  *   10.637902  *
   112       C         -5.3021875  *   15.648931  *   11.023135  *
   113       C         -8.7440233  *   18.904701  *   11.288583  *
   114       C         -7.6803495  *   18.117349  *   11.778382  *
   115       C         -6.6289292  *   18.738021  *   12.447738  *
   116       C         -8.6991242  *   20.290326  *   11.484895  *
   117       C         -6.6536547  *   20.124633  *   12.618196  *
   118       C         -7.7357898  *   16.681961  *   11.521193  *
   119       C         -6.6938124  *   15.905849  *   11.209361  *
   120       C        -10.8578543  *   18.876273  *    9.868406  *
   121       C         -9.8509734  *   18.270326  *   10.597908  *
   122       C        -10.0431732  *   16.854059  *   10.608465  *
   123       C        -11.7766477  *   18.224180  *    9.315361  *
   124       C        -11.1369593  *   16.227525  *    9.949478  *
   125       C         -9.0848577  *   16.082042  *   11.385792  *
   126       C         -9.2713775  *   14.893893  *   11.932164  *
   127       C         -9.9758769  *   13.346308  *   17.046444  *
   128       C         -9.5204772  *   12.104373  *   17.371841  *
   129       C         -9.4127742  *   12.398611  *   16.023752  *
   130       C        -10.3234683  *   14.511252  *   16.367819  *
   131       C         -9.4689267  *   13.040915  *   14.801807  *
   132       C         -9.2324941  *   12.579632  *   13.402123  *
   133       C         -8.9373967  *   13.714092  *   12.362305  *
   134       C        -10.3258760  *   11.737172  *   12.973053  *
   135       C         -7.1410590  *   17.318820  *    6.156820  *
   136       C         -6.9284812  *   16.303692  *    7.056119  *
   137       C         -5.9227498  *   15.584262  *    7.220146  *
   138       C         -5.9454490  *   17.465746  *    5.376376  *
   139       C         -4.7480835  *   15.607153  *    6.427855  *
   140       C         -4.0617858  *   14.307546  *    5.907965  *
   141       C         -4.1291423  *   13.190765  *    5.007903  *
   142       C          5.2219953  *   12.217362  *   -0.304009  *
   143       C          4.4898965  *   11.950413  *    0.677613  *
   144       C          3.2200349  *   11.419397  *    0.616859  *
   145       C          4.9576741  *   12.037918  *   -1.647540  *
   146       C          2.8299830  *   11.352543  *   -0.757652  *
   147       C          2.4003476  *   10.858009  *    1.692783  *
   148       C          2.3285900  *   11.586769  *    2.906065  *
   149       C          4.1228959  *    7.751310  *   -0.578967  *
   150       C          2.7929668  *    7.797491  *   -0.233108  *
   151       C          3.0866017  *    6.840062  *   -1.168514  *
   152       C          5.3523701  *    7.370017  *   -1.089496  *
   153       C          3.7698440  *    5.977550  *   -2.023296  *
   154       C          1.9612385  *    8.443205  *    0.691097  *
   155       C          1.8884800  *    9.631638  *    1.496370  *
   156       C        -17.0602276  *    8.910736  *   11.933553  *
   157       C        -15.8068002  *    9.399075  *   12.184642  *
   158       C        -14.5886704  *    9.166903  *   11.651860  *
   159       C        -17.1640336  *    7.942691  *   10.907108  *
   160       C        -14.8973223  *    8.185991  *   10.680547  *
   161       C        -13.3536535  *    9.760079  *   11.944187  *
   162       C        -11.2522885  *   11.066098  *   12.622790  *
   163       N         -2.2117064  *    2.981380  *    3.755122  *
   164       N          1.5772309  *    2.743853  *    5.272968  *
   165       N         -7.3020285  *    8.729746  *    2.004139  *
   166       N         -9.5641066  *    9.761887  *    8.649392  *
   167       N         -5.9222287  *    5.758624  *   11.628669  *
   168       N         -7.0763512  *    2.048906  *    6.029835  *
   169       N        -13.6010978  *    5.353580  *    8.339847  *
   170       N        -11.0741752  *    5.559090  *   15.430641  *
   171       N          2.8136853  *   18.639860  *    4.584713  *
   172       N          7.1983374  *   12.083809  *    9.205632  *
   173       N         -1.2835429  *   21.034443  *    9.355842  *
   174       N         -0.0065365  *   17.867830  *   12.481998  *
   175       N         -5.4703959  *   12.415464  *   11.556442  *
   176       N         -7.6713122  *   20.874946  *   12.140138  *
   177       N        -12.0819876  *   16.926867  *    9.241977  *
   178       N        -10.0121061  *   14.306719  *   15.050898  *
   179       N         -4.8542952  *   16.705138  *    5.495834  *
   180       N          3.6486623  *   11.636150  *   -1.805770  *
   181       N          5.1024372  *    6.309406  *   -1.959545  *
   182       N        -15.9629619  *    7.607486  *   10.294127  *
   183       H         -4.9004965  *    0.813721  *    3.871047  *
   184       H          1.4475340  *    4.612647  *    1.884960  *
   185       H          3.1009386  *    2.787276  *    2.242401  *
   186       H         -1.0045739  *    5.761874  *    4.544671  *
   187       H          0.0535972  *    3.977849  *    5.955767  *
   188       H         -2.2971308  *    8.205814  *    6.562266  *
   189       H         -6.4876917  *    6.815354  *    4.672540  *
   190       H         -5.8196024  *   11.057745  *    3.972613  *
   191       H         -7.3283300  *   10.803860  *    5.686857  *
   192       H        -10.9420177  *   11.215299  *    8.039145  *
   193       H         -5.0527187  *    7.022254  *    6.965237  *
   194       H         -4.5611777  *    3.920957  *    9.121010  *
   195       H         -3.2003879  *    3.004640  *   10.981214  *
   196       H         -5.4459553  *    5.722958  *   13.642576  *
   197       H         -8.1778966  *    8.290905  *    9.162387  *
   198       H         -5.4506143  *    3.262928  *    6.678425  *
   199       H         -8.6676400  *    0.863183  *    5.502477  *
   200       H        -10.3356281  *    2.016265  *    7.094702  *
   201       H        -14.9947586  *    4.089704  *    7.333783  *
   202       H         -1.1081532  *    5.897806  *    0.500193  *
   203       H          5.7090726  *   16.714668  *    4.649983  *
   204       H          0.3333521  *   13.729218  *    3.824476  *
   205       H         -1.7649361  *   14.291393  *    4.902497  *
   206       H          0.1671283  *   20.446147  *    7.943046  *
   207       H         -1.4295987  *   11.672766  *   15.522284  *
   208       H         -4.8083664  *   10.647913  *   12.379136  *
   209       H         -6.4261069  *   14.453528  *    9.539976  *
   210       H         -9.4896194  *   20.958084  *   11.112146  *
   211       H         -5.8188034  *   20.675739  *   13.163183  *
   212       H         -5.7878856  *   18.150464  *   12.831157  *
   213       H        -11.2755864  *   15.139170  *    9.986177  *
   214       H        -10.0061416  *    8.675623  *   14.202522  *
   215       H        -10.7664431  *   15.436810  *   16.736047  *
   216       H         -8.0264059  *   17.950779  *    6.021574  *
   217       H         -5.8648131  *   18.264464  *    4.618498  *
   218       H         -4.4940767  *   13.433444  *    3.996677  *
   219       H          1.8284157  *   11.009646  *   -1.044311  *
   220       H          3.3944696  *    5.166413  *   -2.648830  *
   221       H        -17.9431702  *    9.254451  *   12.482997  *
   222       H        -12.2096360  *    6.540484  *    9.329367  *
   223      Tv         23.7979508  *    0.000000       0.000000   
   224      Tv          0.0000000      18.686758  *    0.000000   
   225      Tv          0.0000000       0.000000      11.640048  *

           Empirical Formula: C162 H40 N20


                  EIGENVALUES

 -43.54375 -43.21980 -42.65194 -42.52434 -42.18067 -41.95661 -41.79279 -41.21815
 -41.01838 -40.84101 -40.63692 -40.50541 -40.09547 -39.87669 -39.54520 -39.20984
 -38.98353 -38.91724 -38.81516 -38.43661 -38.27863 -38.15549 -37.64188 -37.59307
 -37.38740 -37.21090 -36.99841 -36.43315 -35.81137 -35.45934 -35.21958 -34.75614
 -34.33783 -34.22535 -33.96883 -33.46106 -33.34643 -32.93037 -32.78192 -32.57024
 -32.29205 -32.00278 -31.84670 -31.62410 -31.49198 -31.39863 -31.37360 -31.27918
 -31.14787 -30.73236 -30.59703 -30.50660 -30.37229 -30.32428 -30.07938 -29.88013
 -29.83652 -29.77113 -29.54155 -29.40524 -29.22568 -29.14942 -28.99961 -28.97359
 -28.81291 -28.78385 -28.64883 -28.55634 -28.41040 -28.35475 -28.29829 -28.24059
 -28.05740 -28.02666 -27.94602 -27.78669 -27.56165 -27.54446 -27.43403 -27.33959
 -27.15508 -27.06966 -26.91422 -26.62265 -26.48151 -26.31124 -26.21863 -26.17646
 -25.94287 -25.55847 -25.38026 -25.25189 -25.06714 -24.73706 -24.60247 -24.38560
 -23.95759 -23.89958 -23.84897 -23.75653 -23.41110 -23.22957 -23.12133 -23.09685
 -22.83396 -22.68703 -22.64224 -22.61944 -22.52664 -22.47877 -22.44301 -22.40258
 -22.33980 -22.18273 -22.06928 -22.02490 -21.99204 -21.81626 -21.77794 -21.64809
 -21.50211 -21.43965 -21.37493 -21.26611 -21.24336 -21.17061 -21.09437 -21.02848
 -20.87211 -20.84406 -20.79389 -20.69232 -20.67157 -20.63722 -20.57337 -20.39505
 -20.36052 -20.33220 -20.28401 -20.14648 -20.06186 -19.94830 -19.85516 -19.79362
 -19.73862 -19.67963 -19.60500 -19.55582 -19.44310 -19.34899 -19.28708 -19.25014
 -19.21221 -19.17573 -19.12555 -19.00245 -18.90645 -18.82938 -18.81556 -18.72783
 -18.67581 -18.61974 -18.61566 -18.55779 -18.52757 -18.43200 -18.40699 -18.35761
 -18.29315 -18.25642 -18.21739 -18.18685 -18.16493 -18.08312 -18.03592 -17.99534
 -17.92908 -17.90713 -17.85705 -17.80128 -17.76508 -17.73404 -17.70335 -17.67526
 -17.54993 -17.48863 -17.41919 -17.38136 -17.36734 -17.35135 -17.34006 -17.25216
 -17.24877 -17.20802 -17.14175 -17.05309 -17.03451 -16.95543 -16.94700 -16.89112
 -16.77417 -16.71166 -16.68410 -16.63476 -16.60716 -16.43747 -16.40088 -16.31797
 -16.27523 -16.20553 -16.16303 -16.00028 -15.94057 -15.92718 -15.85580 -15.83730
 -15.82206 -15.74234 -15.73906 -15.71809 -15.61395 -15.60415 -15.58141 -15.52554
 -15.48734 -15.48203 -15.45165 -15.41536 -15.37197 -15.31457 -15.25401 -15.21801
 -15.17672 -15.14171 -15.11180 -15.08037 -15.04736 -15.00106 -14.97554 -14.96778
 -14.94848 -14.92592 -14.86124 -14.83065 -14.77095 -14.76091 -14.73920 -14.73190
 -14.67081 -14.65109 -14.59522 -14.58089 -14.56205 -14.51010 -14.49501 -14.46359
 -14.42107 -14.41250 -14.34359 -14.31721 -14.23956 -14.16926 -14.13753 -14.11566
 -14.00994 -13.99582 -13.94882 -13.88455 -13.87240 -13.82390 -13.77896 -13.73806
 -13.72973 -13.69811 -13.68914 -13.65237 -13.64229 -13.56293 -13.53007 -13.43494
 -13.33821 -13.30006 -13.20856 -13.10492 -12.99858 -12.95907 -12.92255 -12.91873
 -12.90757 -12.88933 -12.75637 -12.71367 -12.62893 -12.50257 -12.49297 -12.47814
 -12.44025 -12.40971 -12.29401 -12.29263 -12.22709 -12.18492 -12.16983 -12.16331
 -12.08903 -12.07303 -12.05702 -12.04244 -11.94024 -11.90039 -11.86497 -11.77558
 -11.76330 -11.74423 -11.72105 -11.65463 -11.62657 -11.61591 -11.54539 -11.50335
 -11.47440 -11.43194 -11.38600 -11.36166 -11.35198 -11.34390 -11.32168 -11.24951
 -11.21707 -11.18823 -11.15910 -11.12047 -11.04863 -11.03340 -11.02148 -10.97777
 -10.97161 -10.93517 -10.91699 -10.90804 -10.90523 -10.89447 -10.88809 -10.87146
 -10.77751 -10.73406 -10.70148 -10.69510 -10.66806 -10.60021 -10.58828 -10.58255
 -10.56257 -10.53958 -10.52703 -10.51948 -10.46943 -10.43963 -10.39448 -10.37043
 -10.32657 -10.29445 -10.26290 -10.24183 -10.22600 -10.20741 -10.17878 -10.10151
 -10.09269 -10.07408 -10.05788 -10.02910  -9.87170  -9.85249  -9.82732  -9.82304
  -9.79862  -9.76042  -9.70260  -9.60573  -9.58985  -9.50886  -9.18422  -9.09174
  -8.99592  -8.97724  -8.94996  -8.82566  -8.71149  -8.54272  -7.84370  -7.64920
  -7.36256  -6.86839  -3.94552  -3.93140  -3.90608  -3.15764  -3.02994  -2.92251
  -2.49936  -2.39554  -2.18312  -2.03426  -2.01011  -1.87607  -1.75451  -1.72216
  -1.69141  -1.67515  -1.65851  -1.62583  -1.51149  -1.47969  -1.47305  -1.44290
  -1.40252  -1.30759  -1.26877  -1.21156  -1.13143  -1.12909  -1.12285  -1.08012
  -1.00633  -0.92458  -0.85769  -0.83590  -0.78570  -0.75755  -0.66510  -0.63933
  -0.63322  -0.54534  -0.48805  -0.47725  -0.44966  -0.42569  -0.40738  -0.39903
  -0.36449  -0.36128  -0.33804  -0.31578  -0.28281  -0.26217  -0.17052  -0.13546
  -0.00079   0.03332   0.04219   0.04402   0.07149   0.07913   0.08476   0.13180
   0.17525   0.19584   0.21246   0.23451   0.26325   0.30578   0.32752   0.37304
   0.38300   0.40276   0.42508   0.43127   0.45813   0.51234   0.52520   0.56549
   0.58376   0.62639   0.67017   0.67934   0.69706   0.71434   0.74296   0.79334
   0.83461   0.86148   0.88110   0.88423   0.89413   0.93728   1.01736   1.05315
   1.05874   1.17591   1.19143   1.23409   1.26513   1.27989   1.28905   1.31367
   1.32885   1.36717   1.41926   1.42876   1.45257   1.46127   1.48409   1.51180
   1.55367   1.57287   1.59540   1.65113   1.65403   1.66360   1.67380   1.69446
   1.70213   1.71597   1.73876   1.74714   1.76746   1.78339   1.79685   1.82896
   1.84713   1.86398   1.86779   1.89117   1.90818   1.92497   1.94757   1.95696
   1.96155   1.98772   1.99870   2.02797   2.05587   2.07312   2.08450   2.09186
   2.11832   2.12661   2.13306   2.15832   2.19447   2.20641   2.21468   2.22567
   2.24514   2.24985   2.27285   2.28981   2.29805   2.31748   2.33100   2.33739
   2.35285   2.37975   2.39309   2.40887   2.43303   2.44232   2.46274   2.48211
   2.48843   2.48895   2.50798   2.51152   2.56706   2.57712   2.58557   2.62490
   2.64224   2.65170   2.66401   2.67532   2.67875   2.69829   2.71675   2.73347
   2.75186   2.77562   2.78185   2.80036   2.80442   2.84204   2.84985   2.86129
   2.86861   2.87439   2.88124   2.89364   2.90062   2.91930   2.93654   2.95136
   2.95691   2.97392   2.98405   2.98796   3.04010   3.05035   3.06173   3.08941
   3.10185   3.13631   3.16128   3.17143   3.19717   3.20857   3.21592   3.22665
   3.26388   3.27722   3.28247   3.30396   3.32462   3.33582   3.36011   3.36942
   3.37921   3.38751   3.40204   3.42351   3.46883   3.50288   3.53269   3.54231
   3.54680   3.56612   3.57600   3.58447   3.59493   3.60139   3.62260   3.62907
   3.63021   3.66446   3.68361   3.69186   3.71492   3.74134   3.76488   3.77412
   3.78769   3.79767   3.81698   3.83234   3.84181   3.86479   3.87389   3.89704
   3.91012   3.91589   3.92574   3.96090   3.99084   4.05050   4.05466   4.06684
   4.08671   4.10797   4.11418   4.12470   4.12731   4.15244   4.21274   4.22468
   4.24927   4.26324   4.26713   4.29072   4.30305   4.32204   4.34808   4.35471
   4.37896   4.39091   4.40644   4.43585   4.46069   4.46695   4.49057   4.49588
   4.53669   4.55124   4.56932   4.57157   4.57646   4.59278   4.60283   4.61672
   4.62787   4.66127   4.68451   4.69490   4.70836   4.72352   4.74974   4.75331
   4.77021   4.78475   4.79571   4.80302   4.81885   4.83640   4.86787   4.87099
   4.89081   4.90352   4.91114   4.92807   4.93022   4.94323   4.97268   4.98042
   5.00064   5.01219   5.07013   5.09987   5.11893   5.15230   5.16374   5.19593
   5.20742   5.23390   5.23859   5.24992   5.25366   5.30630   5.33073   5.35333
   5.38975   5.42166   5.46357   5.47925   5.51769   5.53143   5.53988   5.55143
   5.56144   5.59376   5.60583   5.73173   5.73759   5.74554   5.77752   5.81114
   5.87880   5.88169   5.95137   5.98166   6.03042   6.03213   6.04641   6.05152
   6.08669   6.22407   6.27397   6.39720   6.45771   6.53205   6.58769   6.62299
   6.66633   6.70860   6.76797   6.86932   6.87121   6.88883   7.14427   7.42682


              NET ATOMIC CHARGES AND DIPOLE CONTRIBUTIONS

  ATOM NO.   TYPE          CHARGE      No. of ELECS.   s-Pop       p-Pop       
    1          C           0.093638        3.9064     1.18764     2.71872
    2          C          -0.240457        4.2405     1.37277     2.86768
    3          C           0.049816        3.9502     1.16248     2.78770
    4          C          -0.081178        4.0812     1.43300     2.64818
    5          C          -0.021430        4.0214     1.20731     2.81412
    6          C          -0.011085        4.0111     1.20758     2.80351
    7          C          -0.092802        4.0928     1.20448     2.88832
    8          C          -0.112265        4.1123     1.18339     2.92888
    9          C          -0.066501        4.0665     1.17880     2.88771
   10          C          -0.127406        4.1274     1.18454     2.94286
   11          C           0.002323        3.9977     1.18209     2.81559
   12          C          -0.033083        4.0331     1.20435     2.82873
   13          C           0.024244        3.9758     1.17296     2.80279
   14          C           0.044065        3.9559     1.21664     2.73930
   15          C          -0.135951        4.1360     1.21004     2.92591
   16          C          -0.041583        4.0416     1.19637     2.84521
   17          C          -0.060229        4.0602     1.16255     2.89767
   18          C          -0.191850        4.1919     1.22244     2.96941
   19          C          -0.203241        4.2032     1.21737     2.98587
   20          C           0.216380        3.7836     1.14128     2.64234
   21          C           0.177211        3.8228     1.08690     2.73589
   22          C          -0.154961        4.1550     1.22415     2.93081
   23          C          -0.049866        4.0499     1.11799     2.93188
   24          C           0.121514        3.8785     1.16976     2.70872
   25          C          -0.065071        4.0651     1.18755     2.87752
   26          C          -0.059651        4.0597     1.19279     2.86686
   27          C          -0.186491        4.1865     1.18678     2.99971
   28          C          -0.221776        4.2218     1.45391     2.76787
   29          C          -0.021052        4.0211     1.19698     2.82407
   30          C          -0.002228        4.0022     1.14158     2.86065
   31          C          -0.134679        4.1347     1.22663     2.90805
   32          C          -0.128961        4.1290     1.15858     2.97038
   33          C          -0.020691        4.0207     1.19017     2.83052
   34          C          -0.135976        4.1360     1.16921     2.96677
   35          C           0.045959        3.9540     1.20687     2.74717
   36          C           0.027182        3.9728     1.21136     2.76146
   37          C           0.163395        3.8366     1.16865     2.66796
   38          C          -0.075065        4.0751     1.14114     2.93392
   39          C          -0.090994        4.0910     1.16562     2.92538
   40          C          -0.089374        4.0894     1.21307     2.87630
   41          C          -0.130142        4.1301     1.18589     2.94425
   42          C          -0.038811        4.0388     1.20596     2.83285
   43          C          -0.015573        4.0156     1.18497     2.83060
   44          C           0.114726        3.8853     1.11985     2.76542
   45          C          -0.073410        4.0734     1.21723     2.85618
   46          C          -0.147684        4.1477     1.20473     2.94295
   47          C          -0.044457        4.0445     1.19857     2.84588
   48          C          -0.092484        4.0925     1.17939     2.91310
   49          C          -0.031998        4.0320     1.18643     2.84557
   50          C          -0.046010        4.0460     1.21207     2.83394
   51          C           0.052249        3.9478     1.17891     2.76884
   52          C          -0.014544        4.0145     1.18294     2.83160
   53          C          -0.154222        4.1542     1.22839     2.92583
   54          C          -0.096712        4.0967     1.21223     2.88449
   55          C           0.029962        3.9700     1.15145     2.81859
   56          C           0.082477        3.9175     1.18709     2.73043
   57          C          -0.065024        4.0650     1.21931     2.84571
   58          C           0.065387        3.9346     1.11013     2.82449
   59          C           0.006031        3.9940     1.15994     2.83403
   60          C          -0.051777        4.0518     1.18304     2.86873
   61          C          -0.110962        4.1110     1.22502     2.88594
   62          C           0.031899        3.9681     1.17291     2.79519
   63          C          -0.104870        4.1049     1.33688     2.76799
   64          C          -0.035549        4.0355     1.18271     2.85284
   65          C           0.066350        3.9337     1.15458     2.77907
   66          C          -0.035445        4.0354     1.10983     2.92561
   67          C           0.006528        3.9935     1.11413     2.87935
   68          C          -0.133728        4.1337     1.22036     2.91337
   69          C          -0.079442        4.0794     1.20931     2.87013
   70          C           0.018783        3.9812     1.16596     2.81526
   71          C           0.132116        3.8679     1.16304     2.70484
   72          C           0.025826        3.9742     1.16539     2.80878
   73          C           0.005151        3.9948     1.16451     2.83034
   74          C          -0.216715        4.2167     1.18707     3.02964
   75          C          -0.197553        4.1976     1.28443     2.91312
   76          C          -0.106924        4.1069     1.23484     2.87208
   77          C           0.065299        3.9347     1.12163     2.81307
   78          C           0.148938        3.8511     1.70048     2.15058
   79          C           0.080107        3.9199     1.20347     2.71642
   80          C           0.086142        3.9139     1.15318     2.76068
   81          C          -0.138853        4.1389     1.16168     2.97717
   82          C          -0.168811        4.1688     1.20571     2.96311
   83          C           0.333887        3.6661     1.14998     2.51613
   84          C          -0.182569        4.1826     1.20337     2.97919
   85          C          -0.038987        4.0390     1.24063     2.79835
   86          C          -0.041116        4.0411     1.22175     2.81936
   87          C           0.326540        3.6735     1.09431     2.57915
   88          C           0.049288        3.9507     1.10029     2.85042
   89          C          -0.111047        4.1110     1.19284     2.91821
   90          C           0.226465        3.7735     1.10685     2.66669
   91          C          -0.188101        4.1881     1.16767     3.02043
   92          C          -0.162265        4.1623     1.24840     2.91387
   93          C           0.066265        3.9337     1.11398     2.81975
   94          C          -0.320323        4.3203     1.40739     2.91293
   95          C          -0.234400        4.2344     1.25455     2.97985
   96          C          -0.045628        4.0456     1.21843     2.82719
   97          C           0.092984        3.9070     1.14179     2.76523
   98          C           0.050234        3.9498     1.21662     2.73314
   99          C          -0.517993        4.5180     1.22194     3.29605
  100          C           0.322984        3.6770     1.16840     2.50861
  101          C           0.049134        3.9509     1.09457     2.85630
  102          C           0.239884        3.7601     1.74437     2.01575
  103          C          -0.112760        4.1128     1.22910     2.88366
  104          C           0.061008        3.9390     1.11239     2.82660
  105          C          -0.087365        4.0874     1.17410     2.91327
  106          C          -0.021859        4.0219     1.15651     2.86534
  107          C          -0.042274        4.0423     1.20951     2.83277
  108          C          -0.125067        4.1251     1.19685     2.92822
  109          C          -0.049731        4.0497     1.21069     2.83904
  110          C           0.003650        3.9963     1.18120     2.81515
  111          C           0.023493        3.9765     1.14602     2.83049
  112          C           0.001586        3.9984     1.13340     2.86502
  113          C          -0.101699        4.1017     1.16577     2.93593
  114          C           0.000001        4.0000     1.15904     2.84096
  115          C          -0.134429        4.1344     1.18457     2.94986
  116          C          -0.028426        4.0284     1.20702     2.82141
  117          C          -0.102278        4.1023     1.24788     2.85439
  118          C           0.084903        3.9151     1.14484     2.77026
  119          C          -0.113515        4.1135     1.17412     2.93940
  120          C          -0.184964        4.1850     1.20903     2.97594
  121          C           0.170550        3.8295     1.13555     2.69390
  122          C          -0.104023        4.1040     1.17747     2.92655
  123          C          -0.044344        4.0443     1.21403     2.83031
  124          C          -0.046096        4.0461     1.21472     2.83138
  125          C           0.046963        3.9530     1.12925     2.82379
  126          C          -0.078675        4.0787     1.19785     2.88083
  127          C          -0.211633        4.2116     1.23245     2.97918
  128          C           0.286954        3.7130     1.13764     2.57541
  129          C          -0.234475        4.2345     1.22404     3.01043
  130          C          -0.027993        4.0280     1.18899     2.83901
  131          C          -0.050334        4.0503     1.18345     2.86689
  132          C           0.341260        3.6587     1.10562     2.55312
  133          C           0.009006        3.9910     1.16648     2.82451
  134          C          -0.162005        4.1620     1.19004     2.97196
  135          C          -0.049932        4.0499     1.18116     2.86877
  136          C          -0.071904        4.0719     1.21079     2.86111
  137          C          -0.213276        4.2133     1.24665     2.96663
  138          C          -0.039428        4.0394     1.21925     2.82018
  139          C           0.224934        3.7751     1.12889     2.64617
  140          C          -0.091454        4.0915     1.29456     2.79689
  141          C           0.044675        3.9553     1.12573     2.82960
  142          C          -0.055847        4.0558     1.20543     2.85041
  143          C          -0.100214        4.1002     1.21298     2.88723
  144          C           0.081984        3.9180     1.15069     2.76732
  145          C           0.074182        3.9258     1.16754     2.75828
  146          C          -0.104438        4.1044     1.22050     2.88394
  147          C           0.006265        3.9937     1.09438     2.89935
  148          C           0.022112        3.9779     1.16110     2.81679
  149          C          -0.248414        4.2484     1.22967     3.01874
  150          C           0.305505        3.6945     1.10903     2.58547
  151          C          -0.199657        4.1997     1.23224     2.96742
  152          C          -0.000264        4.0003     1.16402     2.83625
  153          C          -0.037883        4.0379     1.19262     2.84526
  154          C          -0.108166        4.1082     1.16907     2.93909
  155          C          -0.003886        4.0039     1.16278     2.84110
  156          C          -0.114798        4.1148     1.18409     2.93071
  157          C          -0.178553        4.1786     1.36504     2.81351
  158          C           0.218324        3.7817     1.09600     2.68568
  159          C           0.001783        3.9982     1.21862     2.77959
  160          C          -0.114630        4.1146     1.43351     2.68112
  161          C          -0.056963        4.0570     1.15518     2.90178
  162          C           0.027846        3.9722     1.11379     2.85836
  163          N           0.056034        4.9440     1.51059     3.43338
  164          N          -0.028808        5.0288     1.59896     3.42985
  165          N           0.047340        4.9527     1.55693     3.39573
  166          N          -0.073981        5.0740     1.61071     3.46327
  167          N          -0.025804        5.0258     1.59753     3.42827
  168          N          -0.104239        5.1042     1.61659     3.48765
  169          N          -0.074415        5.0744     1.60858     3.46584
  170          N           0.065944        4.9341     1.59008     3.34397
  171          N          -0.022402        5.0224     1.58862     3.43379
  172          N          -0.114072        5.1141     1.59369     3.52039
  173          N           0.006656        4.9933     1.61584     3.37750
  174          N           0.005798        4.9942     1.73958     3.25462
  175          N          -0.077040        5.0770     1.60795     3.46909
  176          N          -0.064911        5.0649     1.61186     3.45305
  177          N           0.050371        4.9496     1.59763     3.35200
  178          N          -0.032520        5.0325     1.62757     3.40495
  179          N          -0.154372        5.1544     1.62985     3.52452
  180          N          -0.065144        5.0651     1.60182     3.46332
  181          N           0.010470        4.9895     1.62099     3.36854
  182          N           0.108016        4.8920     1.49966     3.39232
  183          H           0.158542        0.8415     0.84146
  184          H           0.112945        0.8871     0.88705
  185          H           0.126947        0.8731     0.87305
  186          H           0.111059        0.8889     0.88894
  187          H           0.132069        0.8679     0.86793
  188          H           0.129608        0.8704     0.87039
  189          H           0.120857        0.8791     0.87914
  190          H           0.123134        0.8769     0.87687
  191          H           0.137450        0.8625     0.86255
  192          H           0.147024        0.8530     0.85298
  193          H           0.123399        0.8766     0.87660
  194          H           0.123504        0.8765     0.87650
  195          H           0.191913        0.8081     0.80809
  196          H           0.138031        0.8620     0.86197
  197          H           0.145371        0.8546     0.85463
  198          H           0.124240        0.8758     0.87576
  199          H           0.116829        0.8832     0.88317
  200          H           0.144408        0.8556     0.85559
  201          H           0.136712        0.8633     0.86329
  202          H           0.154416        0.8456     0.84558
  203          H           0.137421        0.8626     0.86258
  204          H           0.131522        0.8685     0.86848
  205          H           0.149354        0.8506     0.85065
  206          H           0.136757        0.8632     0.86324
  207          H           0.210924        0.7891     0.78908
  208          H           0.122058        0.8779     0.87794
  209          H           0.130283        0.8697     0.86972
  210          H           0.134918        0.8651     0.86508
  211          H           0.195109        0.8049     0.80489
  212          H           0.117428        0.8826     0.88257
  213          H           0.139969        0.8600     0.86003
  214          H           0.145413        0.8546     0.85459
  215          H           0.152566        0.8474     0.84743
  216          H           0.145113        0.8549     0.85489
  217          H           0.132990        0.8670     0.86701
  218          H           0.135533        0.8645     0.86447
  219          H           0.133082        0.8669     0.86692
  220          H           0.156065        0.8439     0.84394
  221          H           0.147000        0.8530     0.85300
  222          H           0.140452        0.8595     0.85955


          CARTESIAN COORDINATES 

    NO.       ATOM               X         Y         Z

     1         C                 -4.2749    1.6327    3.4948
     2         C                 -4.4242    2.4937    2.4715
     3         C                 -3.6662    3.5674    1.9927
     4         C                 -3.0417    2.0683    4.0230
     5         C                 -2.4581    3.8408    2.6699
     6         C                 -1.4701    4.8734    2.4953
     7         C                 -0.9523    5.7309    1.5603
     8         C                  2.4037    3.0674    3.0400
     9         C                  1.4856    4.0907    2.8495
    10         C                  0.5858    4.4237    3.8676
    11         C                  2.4008    2.3764    4.2579
    12         C                  0.6928    3.7504    5.0922
    13         C                 -0.5250    5.3951    3.6139
    14         C                 -0.1557    6.4610    2.5653
    15         C                 -1.2919   10.7057    4.4465
    16         C                 -2.1644   10.1473    5.4292
    17         C                 -1.7804    8.8271    5.8339
    18         C                 -0.3793    9.7044    4.1910
    19         C                 -0.6966    8.5062    5.0425
    20         C                  0.0747    8.4406    3.9043
    21         C                 -3.4806   10.7125    5.6989
    22         C                 -3.7817   12.0136    5.3894
    23         C                  0.4064    7.6904    2.7257
    24         C                  1.1474    8.4239    1.7645
    25         C                 -6.5699    7.7250    4.0711
    26         C                 -6.1353    8.9663    4.5087
    27         C                 -6.2220   10.0859    3.6527
    28         C                 -7.1573    7.7210    2.8062
    29         C                 -6.7999    9.9578    2.3967
    30         C                 -5.5968    9.1952    5.8798
    31         C                 -4.5058    9.8962    6.0017
    32         C                 -9.1752   11.1205    6.7195
    33         C                 -7.9577   10.4749    6.5279
    34         C                 -7.5589    9.4091    7.3610
    35         C                 -9.9726   10.7504    7.8124
    36         C                 -8.4139    9.0927    8.4459
    37         C                 -6.3772    8.6904    7.0140
    38         C                 -5.8994    7.4593    7.5269
    39         C                 -4.2304    4.2813   12.4818
    40         C                 -3.9679    3.8117   11.1929
    41         C                 -4.7247    4.3028   10.1363
    42         C                 -5.1921    5.2882   12.6648
    43         C                 -5.7286    5.2464   10.3909
    44         C                 -6.5887    5.6457    9.2554
    45         C                 -6.3346    6.6862    8.5034
    46         C                 -7.3483    3.6626    7.6955
    47         C                 -8.7452    3.2994    7.8057
    48         C                 -9.2844    2.3240    7.0453
    49         C                 -6.5157    3.0567    6.8207
    50         C                 -8.3530    1.7042    6.1406
    51         C                 -8.8983    4.3537    8.8834
    52         C                 -7.5708    4.6916    8.7707
    53         C                -12.9963    3.2384    7.8821
    54         C                -11.8631    3.3804    8.3973
    55         C                -11.3778    4.5284    8.9900
    56         C                -14.0006    4.1783    7.7786
    57         C                -12.3762    5.5372    8.9167
    58         C                -10.0704    4.7454    9.6179
    59         C                -10.0457    5.2629   10.8343
    60         C                -11.1453    7.2497   16.9542
    61         C                -11.0389    8.1638   16.0691
    62         C                -10.5532    7.9572   14.8202
    63         C                -11.1710    5.9436   16.6543
    64         C                -10.6260    6.5385   14.4359
    65         C                -10.3660    6.1181   13.2013
    66         C                -10.1717    5.7079   12.0198
    67         C                -12.3523   10.3450   12.2463
    68         C                  4.6791   19.9041    4.3679
    69         C                  5.4278   18.9050    4.4418
    70         C                  5.0580   17.5886    4.5921
    71         C                  3.2939   19.9051    4.4262
    72         C                  3.6393   17.5332    4.6659
    73         C                  2.9942   16.2836    4.8704
    74         C                  2.4382   15.2536    5.1072
    75         C                  7.7685   11.0821    7.3308
    76         C                  6.6201   11.0396    6.8777
    77         C                  5.4897   11.6654    7.4760
    78         C                  8.3141   11.8799    8.3756
    79         C                  5.9166   12.0140    8.8853
    80         C                  4.3902   12.0101    6.8216
    81         C                  3.4511   12.3729    6.0678
    82         C                  0.3147   14.5934    7.4725
    83         C                 -0.9633   14.7626    6.9056
    84         C                 -0.8340   14.3453    5.4934
    85         C                  1.3734   14.2668    6.9547
    86         C                  0.3336   14.0359    4.8827
    87         C                  1.7326   14.0577    5.5422
    88         C                 -2.1491   15.2685    7.4523
    89         C                 -3.3830   15.0510    6.7498
    90         C                  2.5430   12.8165    5.2073
    91         C                  2.3902   12.1911    3.9438
    92         C                 -2.5369   19.2465   10.2113
    93         C                 -1.9397   18.2085    9.5118
    94         C                 -0.9729   18.7424    8.7114
    95         C                 -2.2365   20.4821   10.1299
    96         C                 -0.6231   20.0803    8.6078
    97         C                 -2.2795   16.7775    9.6248
    98         C                 -2.1786   15.9886    8.5991
    99         C                 -1.7786   13.9750   13.5371
   100         C                 -1.8161   15.0022   12.7706
   101         C                 -1.8104   16.0798   12.0064
   102         C                 -1.7119   12.9773   14.3263
   103         C                 -0.8188   17.0709   12.2576
   104         C                 -2.7828   16.2652   10.9222
   105         C                 -4.0587   15.9786   11.0403
   106         C                 -6.8294   11.1006   13.1205
   107         C                 -7.8468   12.0074   12.9646
   108         C                 -7.6753   13.0510   12.0111
   109         C                 -5.6567   11.3432   12.3402
   110         C                 -6.4821   13.3370   11.3947
   111         C                 -6.2812   14.5953   10.6379
   112         C                 -5.3022   15.6489   11.0231
   113         C                 -8.7440   18.9047   11.2886
   114         C                 -7.6803   18.1173   11.7784
   115         C                 -6.6289   18.7380   12.4477
   116         C                 -8.6991   20.2903   11.4849
   117         C                 -6.6537   20.1246   12.6182
   118         C                 -7.7358   16.6820   11.5212
   119         C                 -6.6938   15.9058   11.2094
   120         C                -10.8579   18.8763    9.8684
   121         C                 -9.8510   18.2703   10.5979
   122         C                -10.0432   16.8541   10.6085
   123         C                -11.7766   18.2242    9.3154
   124         C                -11.1370   16.2275    9.9495
   125         C                 -9.0849   16.0820   11.3858
   126         C                 -9.2714   14.8939   11.9322
   127         C                 -9.9759   13.3463   17.0464
   128         C                 -9.5205   12.1044   17.3718
   129         C                 -9.4128   12.3986   16.0238
   130         C                -10.3235   14.5113   16.3678
   131         C                 -9.4689   13.0409   14.8018
   132         C                 -9.2325   12.5796   13.4021
   133         C                 -8.9374   13.7141   12.3623
   134         C                -10.3259   11.7372   12.9731
   135         C                 -7.1411   17.3188    6.1568
   136         C                 -6.9285   16.3037    7.0561
   137         C                 -5.9227   15.5843    7.2201
   138         C                 -5.9454   17.4657    5.3764
   139         C                 -4.7481   15.6072    6.4279
   140         C                 -4.0618   14.3075    5.9080
   141         C                 -4.1291   13.1908    5.0079
   142         C                  5.2220   12.2174   -0.3040
   143         C                  4.4899   11.9504    0.6776
   144         C                  3.2200   11.4194    0.6169
   145         C                  4.9577   12.0379   -1.6475
   146         C                  2.8300   11.3525   -0.7577
   147         C                  2.4003   10.8580    1.6928
   148         C                  2.3286   11.5868    2.9061
   149         C                  4.1229    7.7513   -0.5790
   150         C                  2.7930    7.7975   -0.2331
   151         C                  3.0866    6.8401   -1.1685
   152         C                  5.3524    7.3700   -1.0895
   153         C                  3.7698    5.9775   -2.0233
   154         C                  1.9612    8.4432    0.6911
   155         C                  1.8885    9.6316    1.4964
   156         C                -17.0602    8.9107   11.9336
   157         C                -15.8068    9.3991   12.1846
   158         C                -14.5887    9.1669   11.6519
   159         C                -17.1640    7.9427   10.9071
   160         C                -14.8973    8.1860   10.6805
   161         C                -13.3537    9.7601   11.9442
   162         C                -11.2523   11.0661   12.6228
   163         N                 -2.2117    2.9814    3.7551
   164         N                  1.5772    2.7439    5.2730
   165         N                 -7.3020    8.7297    2.0041
   166         N                 -9.5641    9.7619    8.6494
   167         N                 -5.9222    5.7586   11.6287
   168         N                 -7.0764    2.0489    6.0298
   169         N                -13.6011    5.3536    8.3398
   170         N                -11.0742    5.5591   15.4306
   171         N                  2.8137   18.6399    4.5847
   172         N                  7.1983   12.0838    9.2056
   173         N                 -1.2835   21.0344    9.3558
   174         N                 -0.0065   17.8678   12.4820
   175         N                 -5.4704   12.4155   11.5564
   176         N                 -7.6713   20.8749   12.1401
   177         N                -12.0820   16.9269    9.2420
   178         N                -10.0121   14.3067   15.0509
   179         N                 -4.8543   16.7051    5.4958
   180         N                  3.6487   11.6361   -1.8058
   181         N                  5.1024    6.3094   -1.9595
   182         N                -15.9630    7.6075   10.2941
   183         H                 -4.9005    0.8137    3.8710
   184         H                  1.4475    4.6126    1.8850
   185         H                  3.1009    2.7873    2.2424
   186         H                 -1.0046    5.7619    4.5447
   187         H                  0.0536    3.9778    5.9558
   188         H                 -2.2971    8.2058    6.5623
   189         H                 -6.4877    6.8154    4.6725
   190         H                 -5.8196   11.0577    3.9726
   191         H                 -7.3283   10.8039    5.6869
   192         H                -10.9420   11.2153    8.0391
   193         H                 -5.0527    7.0223    6.9652
   194         H                 -4.5612    3.9210    9.1210
   195         H                 -3.2004    3.0046   10.9812
   196         H                 -5.4460    5.7230   13.6426
   197         H                 -8.1779    8.2909    9.1624
   198         H                 -5.4506    3.2629    6.6784
   199         H                 -8.6676    0.8632    5.5025
   200         H                -10.3356    2.0163    7.0947
   201         H                -14.9948    4.0897    7.3338
   202         H                 -1.1082    5.8978    0.5002
   203         H                  5.7091   16.7147    4.6500
   204         H                  0.3334   13.7292    3.8245
   205         H                 -1.7649   14.2914    4.9025
   206         H                  0.1671   20.4461    7.9430
   207         H                 -1.4296   11.6728   15.5223
   208         H                 -4.8084   10.6479   12.3791
   209         H                 -6.4261   14.4535    9.5400
   210         H                 -9.4896   20.9581   11.1121
   211         H                 -5.8188   20.6757   13.1632
   212         H                 -5.7879   18.1505   12.8312
   213         H                -11.2756   15.1392    9.9862
   214         H                -10.0061    8.6756   14.2025
   215         H                -10.7664   15.4368   16.7360
   216         H                 -8.0264   17.9508    6.0216
   217         H                 -5.8648   18.2645    4.6185
   218         H                 -4.4941   13.4334    3.9967
   219         H                  1.8284   11.0096   -1.0443
   220         H                  3.3945    5.1664   -2.6488
   221         H                -17.9432    9.2545   12.4830
   222         H                -12.2096    6.5405    9.3294


          ATOMIC ORBITAL ELECTRON POPULATIONS

   1.18764   0.86811   0.97931   0.87131   1.37277   1.03456   0.93158   0.90154
   1.16248   0.89882   0.93826   0.95062   1.43300   0.82937   0.97667   0.84213
   1.20731   0.93761   0.95611   0.92040   1.20758   0.92475   0.91480   0.96395
   1.20448   0.95376   0.95849   0.97607   1.18339   0.99317   0.96517   0.97054
   1.17880   0.95027   0.96407   0.97336   1.18454   0.97445   0.99890   0.96951
   1.18209   0.94981   0.93514   0.93064   1.20435   0.95651   0.92586   0.94636
   1.17296   0.92950   0.91062   0.96267   1.21664   0.86014   0.90640   0.97276
   1.21004   0.89942   1.03410   0.99239   1.19637   0.93380   0.93542   0.97599
   1.16255   0.92451   0.93908   1.03409   1.22244   0.97288   0.92532   1.07121
   1.21737   0.96065   1.06808   0.95714   1.14128   0.90901   0.87074   0.86259
   1.08690   0.91499   0.86577   0.95513   1.22415   0.93795   0.92469   1.06817
   1.11799   1.07988   0.93053   0.92147   1.16976   0.88062   0.94103   0.88707
   1.18755   0.96059   0.94011   0.97682   1.19279   1.00578   0.95653   0.90455
   1.18678   1.04970   0.98784   0.96217   1.45391   0.86406   1.03995   0.86386
   1.19698   0.96644   0.93800   0.91963   1.14158   0.92520   1.00635   0.92911
   1.22663   0.94698   0.96811   0.99295   1.15858   0.98312   1.00316   0.98410
   1.19017   0.94958   0.91698   0.96396   1.16921   0.97388   0.99337   0.99952
   1.20687   0.96024   0.90994   0.87699   1.21136   0.89843   0.94628   0.91675
   1.16865   0.88800   0.89307   0.88689   1.14114   1.01741   0.94714   0.96937
   1.16562   1.00624   0.98944   0.92970   1.21307   0.98387   0.97786   0.91457
   1.18589   0.96706   0.97598   1.00121   1.20596   0.90980   0.93481   0.98823
   1.18497   0.93943   0.96068   0.93050   1.11985   0.94503   0.86758   0.95282
   1.21723   0.93919   0.97944   0.93755   1.20473   0.97141   0.98746   0.98408
   1.19857   0.94433   0.95032   0.95123   1.17939   0.99781   0.95873   0.95656
   1.18643   0.97338   0.93962   0.93257   1.21207   0.92429   0.96231   0.94734
   1.17891   0.90526   0.93456   0.92902   1.18294   0.92806   0.94466   0.95888
   1.22839   0.98202   0.92499   1.01882   1.21223   1.02451   0.91087   0.94911
   1.15145   0.93606   0.88218   1.00035   1.18709   0.94666   0.84685   0.93691
   1.21931   0.90629   0.97446   0.96497   1.11013   0.90481   1.00855   0.91113
   1.15994   0.95458   0.95888   0.92057   1.18304   0.99986   0.89526   0.97362
   1.22502   0.97937   1.02560   0.88098   1.17291   0.94121   0.89416   0.95982
   1.33688   0.89402   0.94464   0.92932   1.18271   1.04078   0.89656   0.91549
   1.15458   0.91347   0.95367   0.91193   1.10983   1.00851   1.00618   0.91093
   1.11413   0.92661   0.96484   0.98789   1.22036   0.87299   1.04929   0.99109
   1.20931   1.00118   0.90674   0.96221   1.16596   0.90479   0.92249   0.98798
   1.16304   0.84177   0.91591   0.94716   1.16539   0.90248   0.88966   1.01664
   1.16451   0.95004   0.91974   0.96055   1.18707   1.01941   0.97004   1.04019
   1.28443   1.00603   0.99705   0.91004   1.23484   0.93923   0.86041   1.07244
   1.12163   0.89820   1.00623   0.90863   1.70048   0.98676   0.57560   0.58822
   1.20347   0.93058   0.89544   0.89041   1.15318   0.90094   0.92384   0.93590
   1.16168   0.97781   1.02254   0.97682   1.20571   0.93182   1.02849   1.00279
   1.14998   0.86023   0.77635   0.87955   1.20337   1.00182   1.02760   0.94977
   1.24063   1.02753   0.89742   0.87340   1.22175   0.92001   0.90095   0.99840
   1.09431   0.89324   0.87759   0.80832   1.10029   0.89990   1.03044   0.92009
   1.19284   0.93383   0.98731   0.99707   1.10685   0.91033   0.89397   0.86239
   1.16767   1.04873   1.02275   0.94895   1.24840   0.98325   0.97336   0.95726
   1.11398   0.96401   0.88872   0.96703   1.40739   0.92682   1.03471   0.95140
   1.25455   0.95957   1.03719   0.98310   1.21843   0.97635   0.88741   0.96343
   1.14179   0.94018   0.92897   0.89608   1.21662   1.04921   0.80101   0.88292
   1.22194   1.14576   1.05017   1.10013   1.16840   0.76341   0.88325   0.86195
   1.09457   0.96836   0.90332   0.98462   1.74437   0.47122   0.79666   0.74786
   1.22910   0.95231   0.95564   0.97571   1.11239   0.87994   1.05263   0.89404
   1.17410   0.92812   0.95038   1.03477   1.15651   0.93427   0.95089   0.98019
   1.20951   0.94730   0.93804   0.94742   1.19685   0.95655   0.98226   0.98940
   1.21069   0.95248   0.95555   0.93102   1.18120   0.90918   0.94070   0.96527
   1.14602   0.97229   0.86607   0.99213   1.13340   0.87867   1.01066   0.97569
   1.16577   0.95424   0.95667   1.02503   1.15904   0.95113   0.91556   0.97428
   1.18457   0.97552   0.96808   1.00627   1.20702   0.96961   0.91544   0.93636
   1.24788   0.98367   0.92643   0.94430   1.14484   0.90036   0.91117   0.95873
   1.17412   0.92422   0.98379   1.03138   1.20903   0.93526   1.08320   0.95748
   1.13555   0.89839   0.87873   0.91678   1.17747   0.97616   0.93317   1.01722
   1.21403   0.97431   0.88190   0.97410   1.21472   0.90594   0.99238   0.93306
   1.12925   0.91518   0.94466   0.96395   1.19785   0.97367   0.93530   0.97185
   1.23245   0.98692   0.93948   1.05278   1.13764   0.85682   0.86435   0.85424
   1.22404   1.01916   1.06948   0.92179   1.18899   1.01931   0.93314   0.88655
   1.18345   1.06390   0.91481   0.88818   1.10562   0.83550   0.85350   0.86412
   1.16648   0.91710   0.94837   0.95904   1.19004   0.97409   0.98909   1.00878
   1.18116   0.98088   0.95827   0.92961   1.21079   1.01581   0.93753   0.90778
   1.24665   0.93823   1.04184   0.98656   1.21925   0.89974   0.95967   0.96077
   1.12889   0.85533   0.89637   0.89448   1.29456   1.01334   0.86227   0.92128
   1.12573   0.99892   0.88378   0.94689   1.20543   0.99620   0.96739   0.88683
   1.21298   0.89068   0.94671   1.04984   1.15069   0.88788   0.96753   0.91192
   1.16754   0.90696   0.98227   0.86905   1.22050   0.99365   0.99390   0.89639
   1.09438   1.05772   0.92766   0.91397   1.16110   0.95477   0.93808   0.92394
   1.22967   0.92883   1.04155   1.04836   1.10903   0.85118   0.86468   0.86961
   1.23224   1.04088   0.95675   0.96978   1.16402   0.87280   0.97162   0.99183
   1.19262   0.88495   0.97751   0.98280   1.16907   0.98392   0.98785   0.96733
   1.16278   0.96878   0.90020   0.97212   1.18409   0.98176   0.97189   0.97707
   1.36504   0.90778   0.96262   0.94311   1.09600   0.88637   0.91261   0.88669
   1.21862   0.90295   0.94884   0.92781   1.43351   1.02001   0.84376   0.81734
   1.15518   0.93006   0.97986   0.99186   1.11379   0.92191   0.95494   0.98151
   1.51059   1.27773   1.03917   1.11648   1.59896   1.00267   1.10787   1.31931
   1.55693   1.14445   0.92809   1.32319   1.61071   1.14203   1.04382   1.27741
   1.59753   1.22764   1.24192   0.95871   1.61659   1.13309   1.13155   1.22301
   1.60858   1.16444   1.23408   1.06731   1.59008   1.13713   1.23945   0.96739
   1.58862   1.40404   0.94597   1.08378   1.59369   0.98270   1.10123   1.43646
   1.61584   1.00276   1.37447   1.00028   1.73958   1.11667   1.09909   1.03886
   1.60795   1.32398   1.00293   1.14218   1.61186   0.98870   1.41366   1.05069
   1.59763   1.23225   0.97551   1.14424   1.62757   1.03506   1.17159   1.19829
   1.62985   1.27470   1.04972   1.20010   1.60182   1.01399   1.09161   1.35772
   1.62099   1.18898   1.07754   1.10203   1.49966   0.92778   1.22970   1.23485
   0.84146   0.88705   0.87305   0.88894   0.86793   0.87039   0.87914   0.87687
   0.86255   0.85298   0.87660   0.87650   0.80809   0.86197   0.85463   0.87576
   0.88317   0.85559   0.86329   0.84558   0.86258   0.86848   0.85065   0.86324
   0.78908   0.87794   0.86972   0.86508   0.80489   0.88257   0.86003   0.85459
   0.84743   0.85489   0.86701   0.86447   0.86692   0.84394   0.85300   0.85955

          BONDING CONTRIBUTION OF EACH M.O.

  1.7133  1.6959  1.7042  1.7093  1.7157  1.7030  1.7201  1.6984  1.7099  1.7052
  1.6913  1.6901  1.7052  1.6976  1.6841  1.7004  1.7135  1.6824  1.6975  1.6979
  1.7172  1.7177  1.7149  1.7231  1.7267  1.7225  1.7195  1.7367  1.7317  1.7407
  1.7374  1.7323  1.7586  1.7520  1.7519  1.7490  1.7497  1.7518  1.7556  1.7393
  1.7295  1.6811  1.7512  1.7544  1.7567  1.7494  1.7152  1.7496  1.7708  1.7498
  1.7452  1.7413  1.7497  1.7460  1.7392  1.7199  1.7516  1.6985  1.7545  1.6929
  1.7414  1.7498  1.7460  1.7512  1.7532  1.6959  1.6872  1.7340  1.6664  1.7124
  1.6877  1.7053  1.7377  1.7663  1.6764  1.7471  1.7506  1.7328  1.7397  1.7433
  1.7583  1.7626  1.7610  1.7485  1.7735  1.8092  1.8211  1.7967  1.8019  1.8354
  1.8095  1.8285  1.8267  1.8865  1.8406  1.8692  1.9034  1.9068  1.8808  1.9125
  1.9056  1.8983  1.9210  1.8891  1.9366  1.9376  1.9023  1.8890  1.9176  1.8805
  1.9031  1.9089  1.9450  1.9179  1.9506  1.9260  1.9212  1.9101  1.9126  1.9108
  1.9194  1.9198  1.9173  1.8902  1.9481  1.8929  1.9035  1.9334  1.8930  1.9178
  1.9041  1.9433  1.9898  1.9290  1.9115  1.8761  1.8773  1.9184  1.9578  1.9444
  1.9678  1.9760  1.9673  1.9140  1.9331  2.0252  2.0183  1.9739  2.0196  2.0128
  1.9804  1.8887  2.0186  2.0141  2.0382  2.0418  2.0906  2.0613  2.0663  2.0902
  2.0361  2.0456  2.0922  2.0761  2.0368  2.0616  2.0711  2.1130  2.0620  2.0305
  2.0341  2.0497  2.0624  2.0237  2.0336  2.0697  2.0971  2.1070  2.1584  2.0371
  2.0867  2.0949  2.0745  2.0747  2.0974  2.0829  2.1068  2.0559  2.0969  2.0522
  2.0380  2.0565  2.0546  1.9798  2.0164  2.0899  2.0416  2.1264  2.0605  2.0214
  2.0236  2.1347  2.0872  2.0646  2.0728  2.0732  2.0690  2.1151  2.0923  2.1107
  2.0763  2.0729  2.0383  2.0361  2.0567  2.0390  2.0433  2.0426  2.0375  2.0459
  2.0468  2.0312  2.0558  2.0545  2.0222  2.0447  2.0601  2.0434  2.0124  2.0252
  2.0439  2.0065  2.0401  2.0192  2.0187  2.0115  2.0316  2.0120  1.9916  2.0462
  2.0217  2.0487  2.0215  2.0173  2.0009  2.0274  2.0141  2.0102  2.0263  2.0170
  2.0126  2.0108  2.0068  2.0074  2.0372  2.0196  1.9764  2.0269  2.0736  2.0674
  2.0091  1.9939  2.0971  2.0378  2.0156  2.0214  2.0315  1.9992  1.9964  1.9909
  1.9988  2.0246  2.0223  2.0162  2.0184  1.9633  2.0082  2.0140  2.0413  2.1348
  2.0070  1.9897  1.9848  2.0574  1.9992  2.0054  2.0216  0.7809  1.7386  1.8991
  2.0022  2.0136  2.0468  1.9367  1.9055  1.8974  1.3461  1.8865  1.7438  1.7545
  1.4480  1.9181  1.6654  1.7343  1.6865  1.9241  1.8374  1.9132  1.9149  1.9351
  1.8272  1.8544  1.8974  1.9021  1.9613  1.4298  1.8631  1.8353  1.8628  1.9140
  1.9455  1.9243  1.4823  1.6747  1.6226  1.6242  1.8928  1.9574  1.6707  1.9051
  1.3968  1.6270  1.4816  1.4054  1.6201  0.9852  1.1371  1.8858  1.9072  1.8325
  1.8308  1.3230  1.8295  0.7941  1.2516  1.5675  1.4796  1.6843  1.3418  1.5783
  0.9171  1.8929  1.9736  1.9690  1.8845  1.9053  1.8506  1.0098  1.6834  1.6722
  1.8656  1.9663  1.9577  0.8370  0.9105  1.3235  1.9590  1.9341  1.9730  1.9503
  1.9259  1.9067  1.9115  1.9060  1.8374  1.8827  1.4360  1.9251  1.9730  1.9924
  2.0874  1.9763  1.4596  1.8538  1.6890  1.3214  1.9317  1.4157  1.9853  1.4062
  1.6435  1.4807  1.8235  1.6117 -2.0111 -1.7683 -2.0341 -1.0699 -1.7739 -1.8994
 -2.0885 -2.1048 -2.1007 -1.8903 -1.9640 -2.1504 -1.9968 -1.9978 -2.1259 -2.1414
 -1.9285 -2.0102 -1.9166 -2.0762 -2.0939 -2.1269 -1.9839 -2.0090 -2.0659 -1.9928
 -1.9496 -2.1864 -2.1365 -1.9943 -2.0427 -1.9470 -1.9878 -2.0270 -1.9765 -1.9329
 -1.9949 -1.9758 -1.9940 -2.0139 -2.0116 -1.9626 -1.8971 -1.9975 -2.0240 -1.9840
 -2.0022 -1.9902 -1.9709 -1.9817 -1.9830 -2.0003 -1.9881 -2.0146 -1.9702 -2.0405
 -1.9991 -1.9977 -2.0363 -2.0305 -2.0239 -1.9930 -2.0287 -2.1086 -2.0704 -1.9936
 -2.0082 -1.9699 -1.9945 -2.0691 -1.9572 -2.0184 -1.9879 -2.0008 -1.9803 -1.9891
 -1.9734 -1.9708 -2.0825 -2.1337 -2.0961 -2.1558 -2.0853 -2.0739 -2.0827 -2.0697
 -1.8120 -1.9859 -1.9994 -1.9724 -1.9955 -2.0081 -2.0452 -2.0274 -2.0868 -2.0142
 -2.1127 -2.0779 -2.1439 -1.9180 -2.1448 -2.0735 -2.1011 -2.0662 -2.0489 -2.0444
 -2.0469 -2.0395 -2.0205 -2.0509 -2.0691 -2.1322 -2.0598 -2.0586 -2.1736 -2.0301
 -2.0372 -2.1326 -2.0554 -2.0476 -2.0335 -2.0075 -2.0598 -2.0678 -2.0208 -2.0537
 -2.0860 -2.0770 -2.0102 -2.0768 -2.0619 -2.0851 -2.0449 -2.0599 -2.0828 -2.0645
 -2.0524 -2.0238 -2.0236 -2.0660 -2.0403 -2.0326 -2.0253 -2.0544 -2.0644 -2.0244
 -2.0356 -2.0539 -2.0125 -2.1031 -2.0440 -2.0846 -2.0268 -2.0401 -2.0168 -2.0170
 -2.0296 -2.0118 -2.0228 -2.0309 -2.0190 -2.0429 -2.0171 -2.0026 -2.0260 -2.0690
 -1.9509 -2.0019 -1.9995 -1.9993 -2.0485 -2.0220 -2.0235 -2.0232 -2.0346 -1.9868
 -2.0427 -2.0365 -2.0259 -2.0266 -2.0168 -2.0047 -2.0160 -2.0087 -2.0042 -1.9777
 -2.0003 -1.9942 -1.9942 -2.0445 -2.0160 -2.0419 -1.9777 -1.9753 -2.0227 -1.9677
 -2.0113 -2.0055 -2.0000 -1.9917 -2.0162 -2.0190 -2.0172 -1.9787 -2.0397 -2.0096
 -1.9679 -1.9337 -1.9789 -2.0343 -1.9369 -1.9873 -2.0009 -1.9717 -1.9485 -1.9500
 -1.9213 -1.9457 -1.9341 -1.9784 -1.9471 -1.9386 -1.9754 -1.9080 -1.9380 -1.9504
 -1.9353 -1.9335 -1.9483 -1.9343 -1.9327 -1.9544 -1.9355 -1.9005 -1.9275 -1.9054
 -1.9383 -1.9323 -1.9418 -1.9499 -1.9397 -1.9067 -1.9182 -1.8990 -1.9223 -1.9134
 -1.9233 -1.8712 -1.8879 -1.9123 -1.8945 -1.8888 -1.8885 -1.8987 -1.8879 -1.9057
 -1.9088 -1.9042 -1.8933 -1.8910 -1.8605 -1.8746 -1.8946 -1.9170 -1.9254 -1.8836
 -1.8890 -1.9153 -1.8869 -1.8974 -1.9078 -1.9121 -1.9017 -1.8987 -1.8912 -1.9153
 -1.8974 -1.9156 -1.9037 -1.8973 -1.9020 -1.9053 -1.9310 -1.9052 -1.8934 -1.9319
 -1.8969 -1.8840 -1.8619 -1.8664 -1.8739 -1.8734 -1.8949 -1.8608 -1.8525 -1.8661
 -1.8979 -1.8735 -1.8767 -1.8811 -1.9075 -1.8874 -1.8578 -1.8875 -1.8960 -1.8715
 -1.8757 -1.8643 -1.8776 -1.8409 -1.8715 -1.9002 -1.8737 -1.8816 -1.8609 -1.8611
 -1.8839 -1.8741 -1.8870 -1.8377 -1.8448 -1.8597 -1.9057 -1.8764 -1.8830 -1.8468
 -1.8857 -1.8573 -1.9025 -1.8531 -1.8602 -1.8831 -1.8529 -1.8481 -1.8798 -1.8444
 -1.8820 -1.8237 -1.8411 -1.8658 -1.8132 -1.8271 -1.8179 -1.8481 -1.8928 -1.9253
 -1.8024 -1.8822 -1.8482 -1.8380 -1.8424 -1.8153 -1.8754 -1.8375 -1.8378 -1.7922
 -1.8576 -1.8641 -1.8264 -1.8356 -1.8572 -1.8740 -1.8017 -1.8165 -1.8708 -1.8050
 -1.8764 -1.7824 -1.8322 -1.7991 -1.8804 -1.7921 -1.8522 -1.7969


                    BOND ORDERS AND VALENCIES


                  C  1       C  2       C  3       C  4       C  5       C  6
 ------------------------------------------------------------------------------
     C    1   3.888986
     C    2   1.622665   3.719570
     C    3   0.021325   1.298260   3.952976
     C    4   1.119717   0.435341   0.095341   3.661113
     C    5   0.118833   0.054889   1.434389   0.041343   3.921072
     C    6   0.000550   0.005029   0.009722   0.009573   1.047500   3.941926
     C    7   0.014003   0.000899   0.038696   0.001792   0.009310   1.748347
     C    8   0.000004   0.000005   0.000008   0.000010   0.000010   0.000097
     C    9   0.000088   0.000037   0.000258   0.000074   0.000155   0.008432
     C   10   0.000013   0.000039   0.000046   0.000077   0.000283   0.003535
     C   11   0.000035   0.000025   0.000098   0.000051   0.000079   0.003506
     C   12   0.000046   0.000036   0.000145   0.000117   0.000146   0.007638
     C   13   0.000811   0.000695   0.005792   0.000981   0.009741   0.951005
     C   14   0.000581   0.000115   0.001513   0.000328   0.009220   0.025947
     C   15   0.000002   0.000000   0.000004   0.000000   0.000006   0.000028
     C   16   0.000197   0.000006   0.000410   0.000013   0.000010   0.003062
     C   17   0.000011   0.000001   0.000023   0.000001   0.000004   0.000184
     C   18   0.000234   0.000007   0.000504   0.000017   0.000043   0.004269
     C   19   0.000245   0.000006   0.000526   0.000017   0.000021   0.004331
     C   20   0.000027   0.000003   0.000058   0.000012   0.000123   0.000798
     C   21   0.000000   0.000000   0.000001   0.000000   0.000001   0.000005
     C   22   0.000007   0.000000   0.000013   0.000001   0.000000   0.000097
     C   23   0.002731   0.000093   0.006266   0.000212   0.001811   0.067095
     C   24   0.000120   0.000003   0.000258   0.000025   0.000157   0.002158
     C   25   0.000001   0.000001   0.000003   0.000001   0.000001   0.000005
     C   26   0.000002   0.000000   0.000004   0.000000   0.000000   0.000019
     C   27   0.000000   0.000000   0.000001   0.000000   0.000000   0.000002
     C   28   0.000002   0.000005   0.000021   0.000006   0.000002   0.000013
     C   29   0.000000   0.000000   0.000002   0.000001   0.000000   0.000002
     C   30   0.000000   0.000000   0.000001   0.000000   0.000000   0.000005
     C   31   0.000027   0.000001   0.000054   0.000001   0.000001   0.000362
     C   32   0.000000   0.000000   0.000000   0.000000   0.000000   0.000000
     C   33   0.000000   0.000000   0.000000   0.000000   0.000000   0.000001
     C   34   0.000000   0.000000   0.000001   0.000000   0.000000   0.000000
     C   35   0.000000   0.000000   0.000000   0.000000   0.000000   0.000001
     C   36   0.000000   0.000000   0.000000   0.000000   0.000000   0.000001
     C   37   0.000002   0.000003   0.000004   0.000001   0.000002   0.000020
     C   38   0.000001   0.000005   0.000015   0.000002   0.000002   0.000001
     C   39   0.003227   0.007473   0.982165   0.009617   0.008047   0.001157
     C   40   0.000852   0.007680   0.006725   0.001440   0.009162   0.000116
     C   41   0.000059   0.000307   0.004858   0.000278   0.000533   0.000017
     C   42   0.000814   0.007310   0.007145   0.001344   0.008763   0.000102


                  C  1       C  2       C  3       C  4       C  5       C  6
 ------------------------------------------------------------------------------
     C   43   0.000335   0.002251   0.000178   0.000032   0.001538   0.000038
     C   44   0.000002   0.000008   0.000166   0.000013   0.000008   0.000001
     C   45   0.000006   0.000037   0.000013   0.000002   0.000025   0.000003
     C   46   0.000001   0.000002   0.000001   0.000001   0.000001   0.000000
     C   47   0.000002   0.000002   0.000000   0.000000   0.000001   0.000000
     C   48   0.000002   0.000001   0.000000   0.000000   0.000001   0.000000
     C   49   0.000059   0.000029   0.000002   0.000022   0.000003   0.000000
     C   50   0.000023   0.000001   0.000000   0.000001   0.000000   0.000000
     C   51   0.000001   0.000005   0.000007   0.000001   0.000005   0.000000
     C   52   0.000007   0.000040   0.000001   0.000000   0.000026   0.000001
     C   53   0.000000   0.000000   0.000000   0.000000   0.000000   0.000000
     C   54   0.000000   0.000000   0.000000   0.000000   0.000000   0.000000
     C   55   0.000000   0.000000   0.000000   0.000000   0.000000   0.000000
     C   56   0.000000   0.000000   0.000000   0.000000   0.000000   0.000000
     C   57   0.000000   0.000000   0.000000   0.000000   0.000000   0.000000
     C   58   0.000000   0.000000   0.000000   0.000000   0.000000   0.000000
     C   59   0.000000   0.000001   0.000001   0.000000   0.000001   0.000000
     C   60   0.000000   0.000000   0.000000   0.000000   0.000000   0.000000
     C   61   0.000000   0.000000   0.000000   0.000000   0.000000   0.000000
     C   62   0.000000   0.000000   0.000000   0.000000   0.000000   0.000000
     C   63   0.000000   0.000000   0.000000   0.000000   0.000000   0.000000
     C   64   0.000000   0.000000   0.000000   0.000000   0.000000   0.000000
     C   65   0.000000   0.000000   0.000000   0.000000   0.000000   0.000000
     C   66   0.000000   0.000000   0.000000   0.000000   0.000000   0.000000
     C   67   0.000000   0.000000   0.000000   0.000000   0.000000   0.000000
     C   68   0.000001   0.000001   0.000003   0.000001   0.000002   0.000088
     C   69   0.000000   0.000000   0.000000   0.000000   0.000000   0.000008
     C   70   0.000001   0.000000   0.000001   0.000001   0.000001   0.000031
     C   71   0.000000   0.000000   0.000001   0.000000   0.000000   0.000011
     C   72   0.000000   0.000000   0.000000   0.000000   0.000000   0.000004
     C   73   0.000000   0.000000   0.000000   0.000000   0.000000   0.000001
     C   74   0.000000   0.000000   0.000000   0.000000   0.000000   0.000001
     C   75   0.000000   0.000000   0.000000   0.000000   0.000000   0.000001
     C   76   0.000000   0.000000   0.000000   0.000000   0.000000   0.000001
     C   77   0.000000   0.000000   0.000000   0.000000   0.000000   0.000001
     C   78   0.000000   0.000000   0.000001   0.000000   0.000000   0.000003
     C   79   0.000000   0.000000   0.000000   0.000000   0.000000   0.000002
     C   80   0.000000   0.000000   0.000001   0.000000   0.000000   0.000004
     C   81   0.000000   0.000000   0.000001   0.000000   0.000000   0.000005
     C   82   0.000000   0.000000   0.000000   0.000000   0.000000   0.000000
     C   83   0.000000   0.000001   0.000007   0.000001   0.000001   0.000000
     C   84   0.000000   0.000000   0.000000   0.000000   0.000000   0.000000
     C   85   0.000000   0.000000   0.000002   0.000000   0.000000   0.000000
     C   86   0.000000   0.000000   0.000002   0.000000   0.000000   0.000001
     C   87   0.000000   0.000000   0.000001   0.000000   0.000000   0.000006
     C   88   0.000000   0.000000   0.000000   0.000000   0.000000   0.000000
     C   89   0.000005   0.000000   0.000000   0.000000   0.000000   0.000001


                  C  1       C  2       C  3       C  4       C  5       C  6
 ------------------------------------------------------------------------------
     C   90   0.000000   0.000000   0.000001   0.000000   0.000000   0.000003
     C   91   0.000013   0.000001   0.000026   0.000001   0.000001   0.000193
     C   92   0.000004   0.000011   0.000238   0.000027   0.000021   0.000001
     C   93   0.000000   0.000001   0.000015   0.000002   0.000001   0.000000
     C   94   0.000002   0.000007   0.000054   0.000015   0.000006   0.000000
     C   95   0.000003   0.000012   0.000007   0.000011   0.000008   0.000001
     C   96   0.000000   0.000001   0.000004   0.000001   0.000000   0.000000
     C   97   0.000000   0.000000   0.000001   0.000000   0.000000   0.000000
     C   98   0.000000   0.000001   0.000007   0.000001   0.000001   0.000000
     C   99   0.000000   0.000000   0.000000   0.000000   0.000000   0.000000
     C  100   0.000000   0.000000   0.000000   0.000000   0.000000   0.000000
     C  101   0.000000   0.000000   0.000000   0.000000   0.000000   0.000000
     C  102   0.000000   0.000000   0.000000   0.000000   0.000000   0.000000
     C  103   0.000000   0.000000   0.000000   0.000000   0.000000   0.000000
     C  104   0.000000   0.000000   0.000001   0.000000   0.000000   0.000000
     C  105   0.000001   0.000000   0.000000   0.000002   0.000000   0.000000
     C  106   0.000000   0.000000   0.000000   0.000000   0.000000   0.000000
     C  107   0.000000   0.000000   0.000000   0.000000   0.000000   0.000000
     C  108   0.000000   0.000000   0.000000   0.000000   0.000000   0.000000
     C  109   0.000000   0.000000   0.000000   0.000000   0.000000   0.000000
     C  110   0.000000   0.000000   0.000000   0.000001   0.000000   0.000000
     C  111   0.000001   0.000000   0.000000   0.000001   0.000000   0.000000
     C  112   0.000001   0.000001   0.000000   0.000002   0.000000   0.000000
     C  113   0.000012   0.000013   0.000002   0.000015   0.000002   0.000000
     C  114   0.000130   0.000080   0.000025   0.000483   0.000066   0.000001
     C  115   0.000623   0.000489   0.000086   0.001509   0.000212   0.000002
     C  116   0.000260   0.000137   0.000054   0.000931   0.000130   0.000001
     C  117   0.009231   0.010357   0.002387   0.027630   0.003724   0.000050
     C  118   0.000018   0.000014   0.000004   0.000067   0.000009   0.000000
     C  119   0.000002   0.000001   0.000000   0.000009   0.000001   0.000000
     C  120   0.000000   0.000000   0.000000   0.000000   0.000000   0.000000
     C  121   0.000006   0.000003   0.000001   0.000024   0.000004   0.000000
     C  122   0.000001   0.000000   0.000000   0.000002   0.000000   0.000000
     C  123   0.000000   0.000000   0.000000   0.000000   0.000000   0.000000
     C  124   0.000000   0.000000   0.000000   0.000001   0.000000   0.000000
     C  125   0.000003   0.000002   0.000001   0.000012   0.000002   0.000000
     C  126   0.000001   0.000001   0.000000   0.000003   0.000000   0.000000
     C  127   0.000000   0.000000   0.000000   0.000000   0.000000   0.000000
     C  128   0.000000   0.000000   0.000000   0.000000   0.000000   0.000000
     C  129   0.000000   0.000000   0.000000   0.000000   0.000000   0.000000
     C  130   0.000000   0.000000   0.000000   0.000000   0.000000   0.000000
     C  131   0.000000   0.000000   0.000000   0.000000   0.000000   0.000000
     C  132   0.000000   0.000000   0.000000   0.000000   0.000000   0.000000
     C  133   0.000000   0.000000   0.000000   0.000002   0.000000   0.000000
     C  134   0.000000   0.000000   0.000000   0.000000   0.000000   0.000000
     C  135   0.000290   0.000012   0.000005   0.000012   0.000001   0.000001
     C  136   0.000145   0.000008   0.000002   0.000008   0.000000   0.000000


                  C  1       C  2       C  3       C  4       C  5       C  6
 ------------------------------------------------------------------------------
     C  137   0.000151   0.000008   0.000003   0.000009   0.000001   0.000001
     C  138   0.011217   0.000241   0.000100   0.000246   0.000008   0.000006
     C  139   0.000132   0.000004   0.000002   0.000005   0.000000   0.000001
     C  140   0.000002   0.000000   0.000001   0.000000   0.000000   0.000005
     C  141   0.000000   0.000000   0.000000   0.000000   0.000000   0.000002
     C  142   0.000000   0.000000   0.000001   0.000000   0.000000   0.000007
     C  143   0.000003   0.000000   0.000007   0.000000   0.000000   0.000050
     C  144   0.000001   0.000000   0.000001   0.000000   0.000001   0.000012
     C  145   0.000003   0.000000   0.000006   0.000000   0.000000   0.000039
     C  146   0.000004   0.000000   0.000008   0.000000   0.000000   0.000062
     C  147   0.000067   0.000003   0.000139   0.000004   0.000007   0.001075
     C  148   0.000000   0.000000   0.000001   0.000000   0.000000   0.000008
     C  149   0.000063   0.000002   0.000131   0.000005   0.000008   0.000986
     C  150   0.000011   0.000000   0.000023   0.000002   0.000011   0.000155
     C  151   0.000070   0.000002   0.000145   0.000005   0.000010   0.001084
     C  152   0.000001   0.000000   0.000003   0.000000   0.000000   0.000021
     C  153   0.000001   0.000000   0.000003   0.000000   0.000000   0.000020
     C  154   0.000722   0.000019   0.001542   0.000054   0.000089   0.012464
     C  155   0.000018   0.000001   0.000041   0.000002   0.000031   0.000427
     C  156   0.000000   0.000000   0.000000   0.000000   0.000000   0.000000
     C  157   0.000000   0.000000   0.000000   0.000000   0.000000   0.000000
     C  158   0.000000   0.000000   0.000000   0.000000   0.000000   0.000000
     C  159   0.000000   0.000000   0.000000   0.000000   0.000000   0.000001
     C  160   0.000000   0.000000   0.000000   0.000000   0.000000   0.000000
     C  161   0.000000   0.000000   0.000000   0.000000   0.000000   0.000000
     C  162   0.000000   0.000000   0.000000   0.000000   0.000000   0.000000
     N  163   0.025945   0.178334   0.019202   1.898614   1.157820   0.008728
     N  164   0.000001   0.000004   0.000003   0.000010   0.000004   0.000149
     N  165   0.000001   0.000001   0.000004   0.000001   0.000001   0.000004
     N  166   0.000000   0.000000   0.000000   0.000000   0.000000   0.000000
     N  167   0.000093   0.000408   0.005711   0.000383   0.000794   0.000031
     N  168   0.000196   0.000004   0.000003   0.000005   0.000001   0.000000
     N  169   0.000000   0.000000   0.000000   0.000000   0.000000   0.000000
     N  170   0.000000   0.000000   0.000000   0.000000   0.000000   0.000000
     N  171   0.000001   0.000001   0.000003   0.000002   0.000002   0.000089
     N  172   0.000001   0.000000   0.000001   0.000000   0.000000   0.000009
     N  173   0.000000   0.000001   0.000026   0.000002   0.000002   0.000000
     N  174   0.000000   0.000000   0.000000   0.000000   0.000000   0.000000
     N  175   0.000000   0.000000   0.000000   0.000000   0.000000   0.000000
     N  176   0.000478   0.000866   0.000101   0.001803   0.000266   0.000002
     N  177   0.000000   0.000000   0.000000   0.000000   0.000000   0.000000
     N  178   0.000000   0.000000   0.000000   0.000000   0.000000   0.000000
     N  179   0.000125   0.000006   0.000002   0.000007   0.000000   0.000001
     N  180   0.000000   0.000000   0.000000   0.000000   0.000000   0.000002
     N  181   0.000040   0.000001   0.000080   0.000003   0.000005   0.000573
     N  182   0.000000   0.000000   0.000000   0.000000   0.000000   0.000000
     H  183   0.930538   0.009304   0.004659   0.010414   0.000279   0.000249


                  C  1       C  2       C  3       C  4       C  5       C  6
 ------------------------------------------------------------------------------
     H  184   0.000000   0.000000   0.000001   0.000000   0.000001   0.000127
     H  185   0.000000   0.000000   0.000000   0.000000   0.000000   0.000005
     H  186   0.000016   0.000010   0.000034   0.000006   0.000091   0.003273
     H  187   0.000000   0.000000   0.000000   0.000006   0.000003   0.000006
     H  188   0.000000   0.000000   0.000000   0.000000   0.000000   0.000000
     H  189   0.000000   0.000000   0.000000   0.000000   0.000000   0.000000
     H  190   0.000000   0.000000   0.000000   0.000000   0.000000   0.000000
     H  191   0.000000   0.000000   0.000000   0.000000   0.000000   0.000000
     H  192   0.000000   0.000000   0.000000   0.000000   0.000000   0.000000
     H  193   0.000000   0.000000   0.000000   0.000000   0.000000   0.000000
     H  194   0.000008   0.000051   0.000331   0.000043   0.000122   0.000003
     H  195   0.000015   0.000128   0.001437   0.000090   0.000156   0.000016
     H  196   0.000012   0.000161   0.000910   0.000070   0.000211   0.000022
     H  197   0.000000   0.000000   0.000000   0.000000   0.000000   0.000000
     H  198   0.000046   0.000003   0.000000   0.000068   0.000001   0.000000
     H  199   0.000000   0.000000   0.000000   0.000000   0.000000   0.000000
     H  200   0.000000   0.000000   0.000000   0.000000   0.000000   0.000000
     H  201   0.000000   0.000000   0.000000   0.000000   0.000000   0.000000
     H  202   0.000019   0.000020   0.000178   0.000034   0.000481   0.006989
     H  203   0.000000   0.000000   0.000000   0.000000   0.000000   0.000000
     H  204   0.000000   0.000000   0.000000   0.000000   0.000000   0.000000
     H  205   0.000000   0.000000   0.000000   0.000000   0.000000   0.000000
     H  206   0.000000   0.000000   0.000002   0.000000   0.000000   0.000000
     H  207   0.000000   0.000000   0.000000   0.000000   0.000000   0.000000
     H  208   0.000000   0.000000   0.000000   0.000000   0.000000   0.000000
     H  209   0.000000   0.000000   0.000000   0.000000   0.000000   0.000000
     H  210   0.000011   0.000009   0.000002   0.000040   0.000005   0.000000
     H  211   0.000276   0.075375   0.000149   0.000459   0.000244   0.000018
     H  212   0.000129   0.000089   0.000007   0.000129   0.000018   0.000000
     H  213   0.000000   0.000000   0.000000   0.000000   0.000000   0.000000
     H  214   0.000000   0.000000   0.000000   0.000000   0.000000   0.000000
     H  215   0.000000   0.000000   0.000000   0.000000   0.000000   0.000000
     H  216   0.000014   0.000001   0.000000   0.000001   0.000000   0.000000
     H  217   0.000122   0.000039   0.000000   0.000010   0.000001   0.000000
     H  218   0.000000   0.000000   0.000001   0.000000   0.000000   0.000005
     H  219   0.000000   0.000000   0.000000   0.000000   0.000000   0.000000
     H  220   0.000000   0.000000   0.000000   0.000000   0.000000   0.000000
     H  221   0.000000   0.000000   0.000000   0.000000   0.000000   0.000000
     H  222   0.000000   0.000000   0.000000   0.000000   0.000000   0.000000


                  C  7       C  8       C  9       C 10       C 11       C 12
 ------------------------------------------------------------------------------
     C    7   3.930837
     C    8   0.000121   3.954035
     C    9   0.001105   1.442355   3.955388
     C   10   0.015727   0.004523   1.398906   3.957960
     C   11   0.000212   1.375630   0.005378   0.121256   3.952909
     C   12   0.000804   0.113720   0.005109   1.379483   0.003740   3.937202
     C   13   0.011068   0.004913   0.007004   0.979775   0.000138   0.007698
     C   14   1.076345   0.000035   0.004717   0.004792   0.001671   0.006006
     C   15   0.000062   0.000000   0.000001   0.000001   0.000000   0.000000
     C   16   0.000163   0.000002   0.000031   0.000073   0.000006   0.000010
     C   17   0.000052   0.000000   0.000005   0.000009   0.000001   0.000004
     C   18   0.001348   0.000003   0.000052   0.000138   0.000008   0.000020
     C   19   0.000498   0.000002   0.000050   0.000119   0.000006   0.000014
     C   20   0.006771   0.000001   0.000040   0.000099   0.000015   0.000059
     C   21   0.000012   0.000000   0.000000   0.000000   0.000000   0.000000
     C   22   0.000005   0.000000   0.000001   0.000002   0.000000   0.000000
     C   23   0.014198   0.000035   0.001155   0.003287   0.000184   0.000406
     C   24   0.005291   0.000001   0.000106   0.000119   0.000035   0.000091
     C   25   0.000000   0.000000   0.000000   0.000000   0.000000   0.000000
     C   26   0.000001   0.000000   0.000000   0.000000   0.000000   0.000000
     C   27   0.000000   0.000000   0.000000   0.000000   0.000000   0.000000
     C   28   0.000000   0.000000   0.000000   0.000000   0.000000   0.000000
     C   29   0.000000   0.000000   0.000000   0.000000   0.000000   0.000000
     C   30   0.000001   0.000000   0.000000   0.000000   0.000000   0.000000
     C   31   0.000014   0.000000   0.000003   0.000007   0.000001   0.000001
     C   32   0.000000   0.000000   0.000000   0.000000   0.000000   0.000000
     C   33   0.000000   0.000000   0.000000   0.000000   0.000000   0.000000
     C   34   0.000000   0.000000   0.000000   0.000000   0.000000   0.000000
     C   35   0.000000   0.000000   0.000000   0.000000   0.000000   0.000000
     C   36   0.000000   0.000000   0.000000   0.000000   0.000000   0.000000
     C   37   0.000001   0.000000   0.000000   0.000000   0.000000   0.000000
     C   38   0.000000   0.000000   0.000000   0.000000   0.000000   0.000000
     C   39   0.000112   0.000000   0.000001   0.000001   0.000001   0.000001
     C   40   0.000778   0.000000   0.000005   0.000001   0.000002   0.000003
     C   41   0.000073   0.000000   0.000001   0.000000   0.000000   0.000000
     C   42   0.000632   0.000000   0.000004   0.000000   0.000001   0.000002
     C   43   0.000023   0.000000   0.000000   0.000000   0.000000   0.000000
     C   44   0.000001   0.000000   0.000000   0.000000   0.000000   0.000000
     C   45   0.000001   0.000000   0.000000   0.000000   0.000000   0.000000
     C   46   0.000000   0.000000   0.000000   0.000000   0.000000   0.000000
     C   47   0.000000   0.000000   0.000000   0.000000   0.000000   0.000000
     C   48   0.000000   0.000000   0.000000   0.000000   0.000000   0.000000
     C   49   0.000000   0.000000   0.000000   0.000000   0.000000   0.000000
     C   50   0.000000   0.000000   0.000000   0.000000   0.000000   0.000000
     C   51   0.000000   0.000000   0.000000   0.000000   0.000000   0.000000
     C   52   0.000000   0.000000   0.000000   0.000000   0.000000   0.000000


                  C  7       C  8       C  9       C 10       C 11       C 12
 ------------------------------------------------------------------------------
     C   53   0.000000   0.000000   0.000000   0.000000   0.000000   0.000000
     C   54   0.000000   0.000000   0.000000   0.000000   0.000000   0.000000
     C   55   0.000000   0.000000   0.000000   0.000000   0.000000   0.000000
     C   56   0.000000   0.000000   0.000000   0.000000   0.000000   0.000000
     C   57   0.000000   0.000000   0.000000   0.000000   0.000000   0.000000
     C   58   0.000000   0.000000   0.000000   0.000000   0.000000   0.000000
     C   59   0.000000   0.000000   0.000000   0.000000   0.000000   0.000000
     C   60   0.000000   0.000000   0.000000   0.000000   0.000000   0.000000
     C   61   0.000000   0.000000   0.000000   0.000000   0.000000   0.000000
     C   62   0.000000   0.000000   0.000000   0.000000   0.000000   0.000000
     C   63   0.000000   0.000000   0.000000   0.000000   0.000000   0.000000
     C   64   0.000000   0.000000   0.000000   0.000000   0.000000   0.000000
     C   65   0.000000   0.000000   0.000000   0.000000   0.000000   0.000000
     C   66   0.000000   0.000000   0.000000   0.000000   0.000000   0.000000
     C   67   0.000000   0.000000   0.000000   0.000000   0.000000   0.000000
     C   68   0.000006   0.006886   0.000227   0.002451   0.012336   0.000572
     C   69   0.000001   0.000685   0.000057   0.000211   0.005812   0.000119
     C   70   0.000002   0.002706   0.000141   0.000815   0.000117   0.000118
     C   71   0.000006   0.010358   0.004172   0.000191   0.969522   0.008045
     C   72   0.000000   0.000674   0.000093   0.000146   0.007357   0.000120
     C   73   0.000000   0.000070   0.000005   0.000025   0.000163   0.000003
     C   74   0.000000   0.000059   0.000006   0.000020   0.000296   0.000007
     C   75   0.000000   0.000000   0.000000   0.000000   0.000000   0.000000
     C   76   0.000000   0.000000   0.000000   0.000000   0.000000   0.000000
     C   77   0.000000   0.000000   0.000000   0.000000   0.000000   0.000000
     C   78   0.000000   0.000000   0.000000   0.000000   0.000000   0.000000
     C   79   0.000000   0.000000   0.000000   0.000000   0.000000   0.000000
     C   80   0.000000   0.000000   0.000000   0.000000   0.000001   0.000000
     C   81   0.000000   0.000000   0.000000   0.000000   0.000001   0.000000
     C   82   0.000000   0.000000   0.000000   0.000000   0.000000   0.000000
     C   83   0.000000   0.000000   0.000000   0.000000   0.000000   0.000001
     C   84   0.000000   0.000000   0.000000   0.000000   0.000001   0.000000
     C   85   0.000000   0.000000   0.000000   0.000000   0.000000   0.000000
     C   86   0.000000   0.000001   0.000000   0.000001   0.000006   0.000000
     C   87   0.000000   0.000000   0.000000   0.000000   0.000001   0.000000
     C   88   0.000000   0.000000   0.000000   0.000000   0.000000   0.000000
     C   89   0.000000   0.000000   0.000000   0.000000   0.000000   0.000000
     C   90   0.000000   0.000001   0.000000   0.000000   0.000006   0.000000
     C   91   0.000002   0.000000   0.000002   0.000006   0.000001   0.000001
     C   92   0.000002   0.000000   0.000000   0.000000   0.000000   0.000007
     C   93   0.000000   0.000000   0.000000   0.000000   0.000000   0.000004
     C   94   0.000001   0.000000   0.000000   0.000000   0.000001   0.000012
     C   95   0.000003   0.000000   0.000000   0.000000   0.000000   0.000005
     C   96   0.000000   0.000003   0.000005   0.000007   0.000011   0.000464
     C   97   0.000000   0.000000   0.000000   0.000000   0.000000   0.000000
     C   98   0.000000   0.000000   0.000000   0.000000   0.000000   0.000001
     C   99   0.000000   0.000000   0.000000   0.000000   0.000000   0.000000


                  C  7       C  8       C  9       C 10       C 11       C 12
 ------------------------------------------------------------------------------
     C  100   0.000000   0.000000   0.000000   0.000000   0.000000   0.000000
     C  101   0.000000   0.000000   0.000000   0.000000   0.000000   0.000000
     C  102   0.000000   0.000000   0.000000   0.000000   0.000000   0.000000
     C  103   0.000000   0.000000   0.000000   0.000000   0.000000   0.000000
     C  104   0.000000   0.000000   0.000000   0.000000   0.000000   0.000000
     C  105   0.000000   0.000000   0.000000   0.000000   0.000000   0.000000
     C  106   0.000000   0.000000   0.000000   0.000000   0.000000   0.000000
     C  107   0.000000   0.000000   0.000000   0.000000   0.000000   0.000000
     C  108   0.000000   0.000000   0.000000   0.000000   0.000000   0.000000
     C  109   0.000000   0.000000   0.000000   0.000000   0.000000   0.000000
     C  110   0.000000   0.000000   0.000000   0.000000   0.000000   0.000000
     C  111   0.000000   0.000000   0.000000   0.000000   0.000000   0.000000
     C  112   0.000000   0.000000   0.000000   0.000000   0.000000   0.000000
     C  113   0.000000   0.000000   0.000000   0.000000   0.000000   0.000000
     C  114   0.000002   0.000000   0.000000   0.000000   0.000000   0.000000
     C  115   0.000005   0.000000   0.000000   0.000000   0.000000   0.000000
     C  116   0.000003   0.000000   0.000000   0.000000   0.000000   0.000000
     C  117   0.000068   0.000000   0.000003   0.000002   0.000002   0.000002
     C  118   0.000000   0.000000   0.000000   0.000000   0.000000   0.000000
     C  119   0.000000   0.000000   0.000000   0.000000   0.000000   0.000000
     C  120   0.000000   0.000000   0.000000   0.000000   0.000000   0.000000
     C  121   0.000000   0.000000   0.000000   0.000000   0.000000   0.000000
     C  122   0.000000   0.000000   0.000000   0.000000   0.000000   0.000000
     C  123   0.000000   0.000000   0.000000   0.000000   0.000000   0.000000
     C  124   0.000000   0.000000   0.000000   0.000000   0.000000   0.000000
     C  125   0.000000   0.000000   0.000000   0.000000   0.000000   0.000000
     C  126   0.000000   0.000000   0.000000   0.000000   0.000000   0.000000
     C  127   0.000000   0.000000   0.000000   0.000000   0.000000   0.000000
     C  128   0.000000   0.000000   0.000000   0.000000   0.000000   0.000000
     C  129   0.000000   0.000000   0.000000   0.000000   0.000000   0.000000
     C  130   0.000000   0.000000   0.000000   0.000000   0.000000   0.000000
     C  131   0.000000   0.000000   0.000000   0.000000   0.000000   0.000000
     C  132   0.000000   0.000000   0.000000   0.000000   0.000000   0.000000
     C  133   0.000000   0.000000   0.000000   0.000000   0.000000   0.000000
     C  134   0.000000   0.000000   0.000000   0.000000   0.000000   0.000000
     C  135   0.000000   0.000000   0.000000   0.000000   0.000000   0.000000
     C  136   0.000000   0.000000   0.000000   0.000000   0.000000   0.000000
     C  137   0.000000   0.000000   0.000000   0.000000   0.000000   0.000000
     C  138   0.000001   0.000000   0.000000   0.000000   0.000000   0.000000
     C  139   0.000000   0.000000   0.000000   0.000000   0.000000   0.000000
     C  140   0.000001   0.000000   0.000000   0.000000   0.000000   0.000000
     C  141   0.000001   0.000000   0.000000   0.000000   0.000000   0.000000
     C  142   0.000001   0.000000   0.000000   0.000000   0.000000   0.000000
     C  143   0.000001   0.000000   0.000000   0.000001   0.000000   0.000000
     C  144   0.000004   0.000000   0.000000   0.000000   0.000000   0.000000
     C  145   0.000001   0.000000   0.000000   0.000001   0.000000   0.000000
     C  146   0.000001   0.000000   0.000001   0.000002   0.000000   0.000000


                  C  7       C  8       C  9       C 10       C 11       C 12
 ------------------------------------------------------------------------------
     C  147   0.000023   0.000001   0.000010   0.000036   0.000003   0.000005
     C  148   0.000005   0.000000   0.000000   0.000000   0.000000   0.000000
     C  149   0.000111   0.000001   0.000020   0.000027   0.000003   0.000003
     C  150   0.000135   0.000000   0.000012   0.000003   0.000001   0.000001
     C  151   0.000122   0.000001   0.000028   0.000030   0.000003   0.000004
     C  152   0.000003   0.000000   0.000002   0.000001   0.000000   0.000000
     C  153   0.000004   0.000001   0.000005   0.000001   0.000000   0.000004
     C  154   0.001369   0.000006   0.000125   0.000391   0.000027   0.000046
     C  155   0.000131   0.000000   0.000013   0.000015   0.000005   0.000012
     C  156   0.000000   0.000000   0.000000   0.000000   0.000000   0.000000
     C  157   0.000000   0.000000   0.000000   0.000000   0.000000   0.000000
     C  158   0.000000   0.000000   0.000000   0.000000   0.000000   0.000000
     C  159   0.000000   0.000000   0.000000   0.000000   0.000000   0.000000
     C  160   0.000000   0.000000   0.000000   0.000000   0.000000   0.000000
     C  161   0.000000   0.000000   0.000000   0.000000   0.000000   0.000000
     C  162   0.000000   0.000000   0.000000   0.000000   0.000000   0.000000
     N  163   0.018024   0.000007   0.000110   0.000102   0.000035   0.000147
     N  164   0.000259   0.015067   0.103434   0.015587   1.412435   1.447446
     N  165   0.000000   0.000000   0.000000   0.000000   0.000000   0.000000
     N  166   0.000000   0.000000   0.000000   0.000000   0.000000   0.000000
     N  167   0.000120   0.000000   0.000001   0.000000   0.000000   0.000000
     N  168   0.000000   0.000000   0.000000   0.000000   0.000000   0.000000
     N  169   0.000000   0.000000   0.000000   0.000000   0.000000   0.000000
     N  170   0.000000   0.000000   0.000000   0.000000   0.000000   0.000000
     N  171   0.000005   0.010322   0.000581   0.002655   0.013681   0.000423
     N  172   0.000000   0.000000   0.000000   0.000000   0.000000   0.000000
     N  173   0.000003   0.000000   0.000000   0.000000   0.000001   0.000008
     N  174   0.000000   0.000001   0.000000   0.000000   0.000000   0.000000
     N  175   0.000000   0.000000   0.000000   0.000000   0.000000   0.000000
     N  176   0.000006   0.000000   0.000000   0.000000   0.000000   0.000000
     N  177   0.000000   0.000000   0.000000   0.000000   0.000000   0.000000
     N  178   0.000000   0.000000   0.000000   0.000000   0.000000   0.000000
     N  179   0.000000   0.000000   0.000000   0.000000   0.000000   0.000000
     N  180   0.000000   0.000000   0.000000   0.000000   0.000000   0.000000
     N  181   0.000054   0.000000   0.000007   0.000015   0.000002   0.000002
     N  182   0.000000   0.000000   0.000000   0.000000   0.000000   0.000000
     H  183   0.000017   0.000000   0.000000   0.000000   0.000000   0.000001
     H  184   0.001847   0.004610   0.958931   0.005744   0.005083   0.004346
     H  185   0.000013   0.960716   0.004603   0.004952   0.005102   0.000110
     H  186   0.010181   0.000274   0.003675   0.002560   0.000180   0.001231
     H  187   0.000025   0.000093   0.003986   0.009472   0.008357   0.948534
     H  188   0.000004   0.000000   0.000000   0.000000   0.000000   0.000000
     H  189   0.000000   0.000000   0.000000   0.000000   0.000000   0.000000
     H  190   0.000000   0.000000   0.000000   0.000000   0.000000   0.000000
     H  191   0.000000   0.000000   0.000000   0.000000   0.000000   0.000000
     H  192   0.000000   0.000000   0.000000   0.000000   0.000000   0.000000
     H  193   0.000000   0.000000   0.000000   0.000000   0.000000   0.000000


                  C  7       C  8       C  9       C 10       C 11       C 12
 ------------------------------------------------------------------------------
     H  194   0.000019   0.000000   0.000000   0.000000   0.000000   0.000000
     H  195   0.000005   0.000000   0.000000   0.000000   0.000000   0.000000
     H  196   0.000011   0.000000   0.000000   0.000000   0.000000   0.000000
     H  197   0.000000   0.000000   0.000000   0.000000   0.000000   0.000000
     H  198   0.000000   0.000000   0.000000   0.000000   0.000000   0.000000
     H  199   0.000000   0.000000   0.000000   0.000000   0.000000   0.000000
     H  200   0.000000   0.000000   0.000000   0.000000   0.000000   0.000000
     H  201   0.000000   0.000000   0.000000   0.000000   0.000000   0.000000
     H  202   0.949751   0.000000   0.000051   0.000171   0.000011   0.000056
     H  203   0.000000   0.000011   0.000003   0.000000   0.000263   0.000006
     H  204   0.000000   0.000000   0.000000   0.000000   0.000000   0.000000
     H  205   0.000000   0.000000   0.000000   0.000000   0.000000   0.000000
     H  206   0.000000   0.000001   0.000000   0.000001   0.000001   0.000031
     H  207   0.000005   0.000000   0.000000   0.000000   0.000000   0.000000
     H  208   0.000000   0.000000   0.000000   0.000000   0.000000   0.000000
     H  209   0.000000   0.000000   0.000000   0.000000   0.000000   0.000000
     H  210   0.000000   0.000000   0.000000   0.000000   0.000000   0.000000
     H  211   0.000001   0.000000   0.000000   0.000000   0.000000   0.000000
     H  212   0.000000   0.000000   0.000000   0.000000   0.000000   0.000000
     H  213   0.000000   0.000000   0.000000   0.000000   0.000000   0.000000
     H  214   0.000000   0.000000   0.000000   0.000000   0.000000   0.000000
     H  215   0.000000   0.000000   0.000000   0.000000   0.000000   0.000000
     H  216   0.000000   0.000000   0.000000   0.000000   0.000000   0.000000
     H  217   0.000000   0.000000   0.000000   0.000000   0.000000   0.000000
     H  218   0.000000   0.000000   0.000000   0.000000   0.000000   0.000000
     H  219   0.000000   0.000000   0.000000   0.000000   0.000000   0.000000
     H  220   0.000000   0.000000   0.000000   0.000000   0.000000   0.000001
     H  221   0.000000   0.000000   0.000000   0.000000   0.000000   0.000000
     H  222   0.000000   0.000000   0.000000   0.000000   0.000000   0.000000


                  C 13       C 14       C 15       C 16       C 17       C 18
 ------------------------------------------------------------------------------
     C   13   3.944190
     C   14   0.964560   3.919349
     C   15   0.000030   0.000360   3.880876
     C   16   0.000055   0.014256   1.366633   3.943990
     C   17   0.000340   0.000968   0.020244   1.347620   3.925492
     C   18   0.000489   0.028674   1.418239   0.017522   0.101897   3.914496
     C   19   0.000703   0.024819   0.098794   0.016900   1.427028   0.949289
     C   20   0.004269   0.008837   0.025025   0.111278   0.026925   1.342472
     C   21   0.000003   0.000026   0.008110   0.998555   0.008300   0.005381
     C   22   0.000001   0.000438   0.007569   0.005926   0.009210   0.000246
     C   23   0.009617   1.623009   0.001070   0.001836   0.000814   0.023324
     C   24   0.006786   0.011560   0.000194   0.000730   0.000318   0.003939
     C   25   0.000000   0.000015   0.000099   0.000360   0.000112   0.000013
     C   26   0.000000   0.000074   0.000696   0.000069   0.000709   0.000020
     C   27   0.000000   0.000007   0.000059   0.000298   0.000073   0.000008
     C   28   0.000000   0.000043   0.000145   0.000043   0.000170   0.000014
     C   29   0.000000   0.000006   0.000024   0.000010   0.000029   0.000002
     C   30   0.000000   0.000022   0.001101   0.016396   0.000969   0.000338
     C   31   0.000004   0.001485   0.019248   0.007524   0.017356   0.000711
     C   32   0.000000   0.000000   0.000000   0.000002   0.000000   0.000000
     C   33   0.000000   0.000004   0.000025   0.000073   0.000019   0.000003
     C   34   0.000000   0.000001   0.000019   0.000229   0.000023   0.000006
     C   35   0.000000   0.000003   0.000015   0.000036   0.000010   0.000002
     C   36   0.000000   0.000003   0.000022   0.000053   0.000015   0.000003
     C   37   0.000000   0.000078   0.000652   0.000301   0.000655   0.000028
     C   38   0.000002   0.000003   0.000040   0.000226   0.000373   0.000010
     C   39   0.000026   0.000027   0.000000   0.000001   0.000000   0.000001
     C   40   0.000065   0.000041   0.000000   0.000008   0.000001   0.000010
     C   41   0.000006   0.000004   0.000000   0.000001   0.000001   0.000001
     C   42   0.000056   0.000028   0.000000   0.000008   0.000001   0.000009
     C   43   0.000015   0.000004   0.000002   0.000004   0.000002   0.000001
     C   44   0.000000   0.000000   0.000002   0.000004   0.000026   0.000001
     C   45   0.000000   0.000007   0.000039   0.000129   0.000040   0.000007
     C   46   0.000000   0.000000   0.000000   0.000000   0.000001   0.000000
     C   47   0.000000   0.000000   0.000000   0.000000   0.000000   0.000000
     C   48   0.000000   0.000000   0.000000   0.000000   0.000000   0.000000
     C   49   0.000000   0.000000   0.000000   0.000000   0.000000   0.000000
     C   50   0.000000   0.000000   0.000000   0.000000   0.000000   0.000000
     C   51   0.000000   0.000000   0.000000   0.000001   0.000001   0.000000
     C   52   0.000000   0.000000   0.000001   0.000006   0.000001   0.000000
     C   53   0.000000   0.000000   0.000000   0.000000   0.000000   0.000000
     C   54   0.000000   0.000000   0.000000   0.000000   0.000000   0.000000
     C   55   0.000000   0.000000   0.000000   0.000000   0.000000   0.000000
     C   56   0.000000   0.000000   0.000000   0.000000   0.000000   0.000000
     C   57   0.000000   0.000000   0.000000   0.000000   0.000000   0.000000
     C   58   0.000000   0.000000   0.000000   0.000000   0.000000   0.000000


                  C 13       C 14       C 15       C 16       C 17       C 18
 ------------------------------------------------------------------------------
     C   59   0.000000   0.000000   0.000000   0.000000   0.000000   0.000000
     C   60   0.000000   0.000000   0.000000   0.000000   0.000000   0.000000
     C   61   0.000000   0.000000   0.000000   0.000000   0.000000   0.000000
     C   62   0.000000   0.000000   0.000000   0.000000   0.000000   0.000000
     C   63   0.000000   0.000000   0.000000   0.000000   0.000000   0.000000
     C   64   0.000000   0.000000   0.000000   0.000000   0.000000   0.000000
     C   65   0.000000   0.000000   0.000000   0.000000   0.000000   0.000000
     C   66   0.000000   0.000000   0.000000   0.000000   0.000000   0.000000
     C   67   0.000000   0.000000   0.000000   0.000000   0.000000   0.000000
     C   68   0.000007   0.000035   0.000000   0.000000   0.000000   0.000000
     C   69   0.000003   0.000004   0.000000   0.000000   0.000000   0.000000
     C   70   0.000000   0.000014   0.000000   0.000000   0.000000   0.000000
     C   71   0.000154   0.000008   0.000000   0.000000   0.000000   0.000000
     C   72   0.000003   0.000004   0.000000   0.000000   0.000000   0.000000
     C   73   0.000000   0.000003   0.000000   0.000000   0.000000   0.000000
     C   74   0.000000   0.000001   0.000000   0.000001   0.000000   0.000000
     C   75   0.000000   0.000003   0.000000   0.000000   0.000000   0.000000
     C   76   0.000000   0.000003   0.000000   0.000000   0.000000   0.000000
     C   77   0.000000   0.000003   0.000001   0.000000   0.000000   0.000000
     C   78   0.000000   0.000014   0.000000   0.000000   0.000000   0.000000
     C   79   0.000000   0.000007   0.000000   0.000000   0.000000   0.000000
     C   80   0.000000   0.000015   0.000000   0.000000   0.000000   0.000001
     C   81   0.000000   0.000024   0.000002   0.000000   0.000000   0.000001
     C   82   0.000000   0.000001   0.000001   0.000001   0.000000   0.000000
     C   83   0.000000   0.000001   0.000020   0.000061   0.000009   0.000002
     C   84   0.000000   0.000000   0.000212   0.000018   0.000003   0.000012
     C   85   0.000000   0.000001   0.000004   0.000012   0.000002   0.000001
     C   86   0.000000   0.000002   0.000265   0.000028   0.000003   0.000017
     C   87   0.000000   0.000027   0.000002   0.000001   0.000000   0.000000
     C   88   0.000000   0.000001   0.000010   0.000017   0.000004   0.000002
     C   89   0.000000   0.000002   0.000044   0.001135   0.000109   0.000018
     C   90   0.000000   0.000011   0.000004   0.000001   0.000001   0.000003
     C   91   0.000002   0.000904   0.000031   0.000002   0.000005   0.000020
     C   92   0.000000   0.000000   0.000002   0.000000   0.000000   0.000000
     C   93   0.000000   0.000000   0.000001   0.000002   0.000000   0.000000
     C   94   0.000000   0.000000   0.000007   0.000000   0.000000   0.000001
     C   95   0.000000   0.000000   0.000001   0.000000   0.000000   0.000000
     C   96   0.000002   0.000000   0.000000   0.000000   0.000000   0.000000
     C   97   0.000000   0.000000   0.000001   0.000005   0.000000   0.000000
     C   98   0.000000   0.000000   0.000011   0.000041   0.000003   0.000002
     C   99   0.000000   0.000000   0.004993   0.000201   0.000055   0.000136
     C  100   0.000000   0.000000   0.000419   0.000024   0.000005   0.000018
     C  101   0.000000   0.000000   0.000032   0.000004   0.000001   0.000001
     C  102   0.000001   0.000001   0.033304   0.000869   0.000306   0.000584
     C  103   0.000000   0.000000   0.000001   0.000000   0.000000   0.000000
     C  104   0.000000   0.000000   0.000005   0.000001   0.000000   0.000000
     C  105   0.000000   0.000000   0.000002   0.000000   0.000000   0.000000


                  C 13       C 14       C 15       C 16       C 17       C 18
 ------------------------------------------------------------------------------
     C  106   0.000000   0.000000   0.000001   0.000003   0.000001   0.000000
     C  107   0.000000   0.000001   0.000002   0.000001   0.000003   0.000000
     C  108   0.000000   0.000000   0.000000   0.000000   0.000000   0.000000
     C  109   0.000000   0.000000   0.000002   0.000001   0.000001   0.000000
     C  110   0.000000   0.000000   0.000001   0.000000   0.000001   0.000000
     C  111   0.000000   0.000000   0.000000   0.000000   0.000000   0.000000
     C  112   0.000000   0.000000   0.000000   0.000000   0.000000   0.000000
     C  113   0.000000   0.000000   0.000000   0.000000   0.000000   0.000000
     C  114   0.000001   0.000000   0.000000   0.000000   0.000000   0.000000
     C  115   0.000002   0.000000   0.000000   0.000000   0.000000   0.000000
     C  116   0.000001   0.000000   0.000000   0.000000   0.000000   0.000000
     C  117   0.000032   0.000003   0.000000   0.000000   0.000000   0.000001
     C  118   0.000000   0.000000   0.000000   0.000000   0.000000   0.000000
     C  119   0.000000   0.000000   0.000000   0.000000   0.000000   0.000000
     C  120   0.000000   0.000000   0.000000   0.000000   0.000000   0.000000
     C  121   0.000000   0.000000   0.000000   0.000000   0.000000   0.000000
     C  122   0.000000   0.000000   0.000000   0.000000   0.000000   0.000000
     C  123   0.000000   0.000000   0.000000   0.000000   0.000000   0.000000
     C  124   0.000000   0.000000   0.000000   0.000000   0.000000   0.000000
     C  125   0.000000   0.000000   0.000000   0.000000   0.000000   0.000000
     C  126   0.000000   0.000000   0.000000   0.000000   0.000000   0.000000
     C  127   0.000000   0.000000   0.000000   0.000000   0.000000   0.000000
     C  128   0.000000   0.000000   0.000000   0.000000   0.000000   0.000000
     C  129   0.000000   0.000000   0.000000   0.000000   0.000000   0.000000
     C  130   0.000000   0.000000   0.000000   0.000000   0.000000   0.000000
     C  131   0.000000   0.000000   0.000000   0.000000   0.000000   0.000000
     C  132   0.000000   0.000000   0.000000   0.000000   0.000000   0.000000
     C  133   0.000000   0.000000   0.000000   0.000000   0.000000   0.000000
     C  134   0.000000   0.000000   0.000000   0.000000   0.000000   0.000000
     C  135   0.000000   0.000003   0.000044   0.000149   0.000039   0.000024
     C  136   0.000000   0.000000   0.000003   0.000008   0.000003   0.000000
     C  137   0.000000   0.000002   0.000032   0.000154   0.000030   0.000018
     C  138   0.000000   0.000000   0.000004   0.000010   0.000003   0.000000
     C  139   0.000000   0.000003   0.000042   0.000160   0.000026   0.000001
     C  140   0.000000   0.000023   0.000339   0.000236   0.000330   0.000029
     C  141   0.000000   0.000007   0.000664   0.014252   0.000938   0.000101
     C  142   0.000001   0.000033   0.000000   0.000000   0.000000   0.000001
     C  143   0.000002   0.000240   0.000000   0.000000   0.000000   0.000002
     C  144   0.000018   0.000143   0.000000   0.000001   0.000000   0.000006
     C  145   0.000000   0.000167   0.000000   0.000000   0.000000   0.000002
     C  146   0.000000   0.000285   0.000000   0.000000   0.000000   0.000003
     C  147   0.000005   0.005574   0.000019   0.000005   0.000007   0.000051
     C  148   0.000013   0.000082   0.000024   0.000005   0.000002   0.000099
     C  149   0.000014   0.004283   0.000002   0.000021   0.000002   0.000061
     C  150   0.000040   0.000635   0.000001   0.000034   0.000002   0.000066
     C  151   0.000026   0.004648   0.000002   0.000023   0.000001   0.000062
     C  152   0.000001   0.000097   0.000000   0.000001   0.000000   0.000002


                  C 13       C 14       C 15       C 16       C 17       C 18
 ------------------------------------------------------------------------------
     C  153   0.000001   0.000086   0.000000   0.000001   0.000000   0.000002
     C  154   0.000302   0.065074   0.000048   0.000225   0.000064   0.000825
     C  155   0.000862   0.007578   0.000012   0.000040   0.000005   0.000218
     C  156   0.000000   0.000002   0.000000   0.000000   0.000000   0.000000
     C  157   0.000000   0.000000   0.000000   0.000000   0.000000   0.000000
     C  158   0.000000   0.000000   0.000000   0.000000   0.000000   0.000000
     C  159   0.000000   0.000003   0.000000   0.000000   0.000000   0.000000
     C  160   0.000000   0.000000   0.000000   0.000000   0.000000   0.000000
     C  161   0.000000   0.000000   0.000000   0.000000   0.000000   0.000000
     C  162   0.000000   0.000000   0.000000   0.000000   0.000000   0.000000
     N  163   0.003523   0.000645   0.000002   0.000141   0.000009   0.000179
     N  164   0.005663   0.000451   0.000000   0.000003   0.000000   0.000005
     N  165   0.000000   0.000013   0.000051   0.000093   0.000065   0.000006
     N  166   0.000000   0.000000   0.000002   0.000006   0.000001   0.000000
     N  167   0.000002   0.000010   0.000000   0.000003   0.000001   0.000002
     N  168   0.000000   0.000000   0.000000   0.000000   0.000000   0.000000
     N  169   0.000000   0.000000   0.000000   0.000000   0.000000   0.000000
     N  170   0.000000   0.000000   0.000000   0.000000   0.000000   0.000000
     N  171   0.000006   0.000046   0.000000   0.000000   0.000000   0.000000
     N  172   0.000000   0.000036   0.000000   0.000000   0.000000   0.000000
     N  173   0.000000   0.000000   0.000001   0.000000   0.000000   0.000000
     N  174   0.000000   0.000000   0.000001   0.000000   0.000000   0.000000
     N  175   0.000000   0.000000   0.000000   0.000000   0.000000   0.000000
     N  176   0.000004   0.000000   0.000000   0.000000   0.000000   0.000000
     N  177   0.000000   0.000000   0.000000   0.000000   0.000000   0.000000
     N  178   0.000000   0.000000   0.000000   0.000000   0.000000   0.000000
     N  179   0.000000   0.000003   0.000032   0.000122   0.000028   0.000018
     N  180   0.000000   0.000008   0.000000   0.000000   0.000000   0.000000
     N  181   0.000006   0.002303   0.000001   0.000011   0.000000   0.000029
     N  182   0.000000   0.000001   0.000000   0.000000   0.000000   0.000000
     H  183   0.000001   0.000004   0.000000   0.000000   0.000000   0.000000
     H  184   0.001853   0.002344   0.000000   0.000000   0.000000   0.000000
     H  185   0.000357   0.000015   0.000000   0.000000   0.000000   0.000001
     H  186   0.955865   0.003788   0.000003   0.000050   0.000072   0.000072
     H  187   0.001033   0.000001   0.000000   0.000000   0.000000   0.000000
     H  188   0.000003   0.000006   0.003582   0.007654   0.955176   0.007975
     H  189   0.000000   0.000000   0.000001   0.000000   0.000001   0.000000
     H  190   0.000000   0.000001   0.000007   0.000008   0.000009   0.000000
     H  191   0.000000   0.000000   0.000000   0.000000   0.000000   0.000000
     H  192   0.000000   0.000000   0.000000   0.000000   0.000000   0.000000
     H  193   0.000000   0.000000   0.000004   0.000001   0.000027   0.000001
     H  194   0.000001   0.000001   0.000000   0.000000   0.000000   0.000000
     H  195   0.000000   0.000000   0.000000   0.000000   0.000000   0.000000
     H  196   0.000002   0.000001   0.000000   0.000000   0.000000   0.000000
     H  197   0.000000   0.000000   0.000000   0.000000   0.000000   0.000000
     H  198   0.000000   0.000000   0.000000   0.000000   0.000000   0.000000
     H  199   0.000000   0.000000   0.000000   0.000000   0.000000   0.000000


                  C 13       C 14       C 15       C 16       C 17       C 18
 ------------------------------------------------------------------------------
     H  200   0.000000   0.000000   0.000000   0.000000   0.000000   0.000000
     H  201   0.000000   0.000000   0.000000   0.000000   0.000000   0.000000
     H  202   0.007714   0.008937   0.000000   0.000001   0.000000   0.000011
     H  203   0.000000   0.000000   0.000000   0.000000   0.000000   0.000000
     H  204   0.000000   0.000000   0.000044   0.000001   0.000000   0.000007
     H  205   0.000000   0.000000   0.000025   0.000005   0.000000   0.000000
     H  206   0.000000   0.000000   0.000000   0.000000   0.000000   0.000000
     H  207   0.000006   0.000010   0.867610   0.007038   0.003316   0.004480
     H  208   0.000000   0.000000   0.000000   0.000000   0.000000   0.000000
     H  209   0.000000   0.000000   0.000000   0.000000   0.000000   0.000000
     H  210   0.000000   0.000000   0.000000   0.000000   0.000000   0.000000
     H  211   0.000002   0.000000   0.000000   0.000000   0.000000   0.000000
     H  212   0.000000   0.000000   0.000000   0.000000   0.000000   0.000000
     H  213   0.000000   0.000000   0.000000   0.000000   0.000000   0.000000
     H  214   0.000000   0.000000   0.000000   0.000000   0.000000   0.000000
     H  215   0.000000   0.000000   0.000000   0.000000   0.000000   0.000000
     H  216   0.000000   0.000000   0.000000   0.000000   0.000000   0.000000
     H  217   0.000000   0.000000   0.000000   0.000000   0.000000   0.000000
     H  218   0.000000   0.000024   0.000327   0.000013   0.000273   0.000008
     H  219   0.000000   0.000003   0.000000   0.000000   0.000000   0.000000
     H  220   0.000000   0.000000   0.000000   0.000000   0.000000   0.000000
     H  221   0.000000   0.000000   0.000000   0.000000   0.000000   0.000000
     H  222   0.000000   0.000000   0.000000   0.000000   0.000000   0.000000


                  C 19       C 20       C 21       C 22       C 23       C 24
 ------------------------------------------------------------------------------
     C   19   3.917067
     C   20   1.334923   3.921534
     C   21   0.005078   0.001757   3.949795
     C   22   0.000390   0.002992   1.286801   3.901870
     C   23   0.027981   1.023504   0.000299   0.000028   3.947985
     C   24   0.006933   0.006291   0.000006   0.000022   1.088113   3.929520
     C   25   0.000005   0.000062   0.001346   0.001746   0.000001   0.000000
     C   26   0.000006   0.000408   0.014873   0.001505   0.000004   0.000003
     C   27   0.000004   0.000030   0.001133   0.000870   0.000000   0.000000
     C   28   0.000008   0.000140   0.001794   0.007780   0.000000   0.000000
     C   29   0.000001   0.000022   0.000337   0.001066   0.000000   0.000000
     C   30   0.000123   0.000158   0.017515   0.019287   0.000019   0.000000
     C   31   0.000214   0.008652   1.539687   0.025941   0.000070   0.000054
     C   32   0.000000   0.000000   0.000006   0.000013   0.000000   0.000000
     C   33   0.000001   0.000017   0.000367   0.000495   0.000000   0.000000
     C   34   0.000002   0.000007   0.000356   0.000309   0.000000   0.000000
     C   35   0.000001   0.000011   0.000195   0.000319   0.000000   0.000000
     C   36   0.000001   0.000015   0.000337   0.000379   0.000000   0.000000
     C   37   0.000010   0.000402   0.013647   0.003259   0.000003   0.000002
     C   38   0.000010   0.000014   0.000297   0.000250   0.000000   0.000000
     C   39   0.000001   0.000001   0.000001   0.000002   0.000014   0.000002
     C   40   0.000011   0.000001   0.000000   0.000002   0.000128   0.000006
     C   41   0.000001   0.000000   0.000001   0.000002   0.000012   0.000001
     C   42   0.000009   0.000001   0.000003   0.000018   0.000104   0.000005
     C   43   0.000000   0.000001   0.000024   0.000043   0.000003   0.000000
     C   44   0.000001   0.000001   0.000026   0.000009   0.000000   0.000000
     C   45   0.000002   0.000030   0.000537   0.000957   0.000001   0.000000
     C   46   0.000000   0.000000   0.000002   0.000007   0.000000   0.000000
     C   47   0.000000   0.000000   0.000001   0.000002   0.000000   0.000000
     C   48   0.000000   0.000000   0.000000   0.000001   0.000000   0.000000
     C   49   0.000000   0.000000   0.000000   0.000000   0.000000   0.000000
     C   50   0.000000   0.000000   0.000000   0.000010   0.000000   0.000000
     C   51   0.000000   0.000000   0.000002   0.000012   0.000000   0.000000
     C   52   0.000000   0.000001   0.000019   0.000045   0.000000   0.000000
     C   53   0.000000   0.000000   0.000000   0.000000   0.000000   0.000000
     C   54   0.000000   0.000000   0.000000   0.000000   0.000000   0.000000
     C   55   0.000000   0.000000   0.000000   0.000000   0.000000   0.000000
     C   56   0.000000   0.000000   0.000000   0.000000   0.000000   0.000000
     C   57   0.000000   0.000000   0.000000   0.000000   0.000000   0.000000
     C   58   0.000000   0.000000   0.000000   0.000000   0.000000   0.000000
     C   59   0.000000   0.000000   0.000000   0.000002   0.000000   0.000000
     C   60   0.000000   0.000000   0.000000   0.000000   0.000000   0.000000
     C   61   0.000000   0.000000   0.000000   0.000000   0.000000   0.000000
     C   62   0.000000   0.000000   0.000000   0.000001   0.000000   0.000000
     C   63   0.000000   0.000000   0.000000   0.000000   0.000000   0.000000
     C   64   0.000000   0.000000   0.000000   0.000001   0.000000   0.000000


                  C 19       C 20       C 21       C 22       C 23       C 24
 ------------------------------------------------------------------------------
     C   65   0.000000   0.000000   0.000000   0.000001   0.000000   0.000000
     C   66   0.000000   0.000000   0.000000   0.000000   0.000000   0.000000
     C   67   0.000000   0.000000   0.000000   0.000000   0.000000   0.000000
     C   68   0.000000   0.000000   0.000000   0.000000   0.000005   0.000001
     C   69   0.000000   0.000000   0.000000   0.000000   0.000000   0.000000
     C   70   0.000000   0.000000   0.000000   0.000000   0.000002   0.000000
     C   71   0.000000   0.000000   0.000000   0.000000   0.000000   0.000000
     C   72   0.000000   0.000000   0.000000   0.000000   0.000000   0.000000
     C   73   0.000000   0.000000   0.000000   0.000006   0.000000   0.000008
     C   74   0.000000   0.000000   0.000000   0.000037   0.000000   0.000002
     C   75   0.000000   0.000001   0.000000   0.000000   0.000000   0.000014
     C   76   0.000000   0.000000   0.000000   0.000000   0.000000   0.000012
     C   77   0.000001   0.000002   0.000000   0.000000   0.000000   0.000021
     C   78   0.000000   0.000000   0.000000   0.000000   0.000000   0.000048
     C   79   0.000000   0.000000   0.000000   0.000000   0.000001   0.000036
     C   80   0.000000   0.000001   0.000000   0.000002   0.000001   0.000063
     C   81   0.000002   0.000004   0.000000   0.000001   0.000003   0.000115
     C   82   0.000000   0.000000   0.000005   0.000359   0.000000   0.000004
     C   83   0.000003   0.000001   0.000043   0.003314   0.000000   0.000003
     C   84   0.000006   0.000000   0.000011   0.000808   0.000000   0.000000
     C   85   0.000001   0.000000   0.000006   0.000451   0.000000   0.000004
     C   86   0.000006   0.000000   0.000003   0.000402   0.000000   0.000009
     C   87   0.000000   0.000001   0.000000   0.000018   0.000001   0.000112
     C   88   0.000000   0.000002   0.000084   0.006078   0.000000   0.000001
     C   89   0.000023   0.000016   0.000861   0.084388   0.000002   0.000000
     C   90   0.000001   0.000002   0.000000   0.000026   0.000003   0.000060
     C   91   0.000012   0.000086   0.000000   0.000001   0.000101   0.004227
     C   92   0.000000   0.000000   0.000001   0.000044   0.000000   0.000001
     C   93   0.000000   0.000000   0.000001   0.000074   0.000000   0.000000
     C   94   0.000000   0.000000   0.000001   0.000061   0.000000   0.000001
     C   95   0.000000   0.000000   0.000000   0.000007   0.000000   0.000000
     C   96   0.000000   0.000000   0.000000   0.000003   0.000000   0.000000
     C   97   0.000000   0.000000   0.000003   0.000403   0.000000   0.000000
     C   98   0.000001   0.000001   0.000020   0.001810   0.000000   0.000002
     C   99   0.000123   0.000004   0.000013   0.000086   0.000003   0.000000
     C  100   0.000017   0.000001   0.000003   0.000012   0.000001   0.000000
     C  101   0.000001   0.000000   0.000001   0.000034   0.000000   0.000000
     C  102   0.000586   0.000025   0.000036   0.000130   0.000014   0.000001
     C  103   0.000000   0.000000   0.000000   0.000001   0.000000   0.000000
     C  104   0.000000   0.000000   0.000001   0.000054   0.000000   0.000000
     C  105   0.000000   0.000000   0.000000   0.000002   0.000000   0.000000
     C  106   0.000000   0.000000   0.000007   0.000015   0.000000   0.000000
     C  107   0.000000   0.000002   0.000025   0.000042   0.000000   0.000000
     C  108   0.000000   0.000000   0.000000   0.000003   0.000000   0.000000
     C  109   0.000000   0.000001   0.000013   0.000020   0.000000   0.000000
     C  110   0.000000   0.000001   0.000011   0.000025   0.000000   0.000000
     C  111   0.000000   0.000000   0.000000   0.000022   0.000000   0.000000


                  C 19       C 20       C 21       C 22       C 23       C 24
 ------------------------------------------------------------------------------
     C  112   0.000000   0.000000   0.000000   0.000003   0.000000   0.000000
     C  113   0.000000   0.000000   0.000000   0.000000   0.000000   0.000000
     C  114   0.000000   0.000000   0.000000   0.000000   0.000000   0.000000
     C  115   0.000000   0.000000   0.000000   0.000000   0.000001   0.000000
     C  116   0.000000   0.000000   0.000000   0.000000   0.000000   0.000000
     C  117   0.000001   0.000000   0.000000   0.000000   0.000007   0.000000
     C  118   0.000000   0.000000   0.000000   0.000001   0.000000   0.000000
     C  119   0.000000   0.000000   0.000000   0.000002   0.000000   0.000000
     C  120   0.000000   0.000000   0.000000   0.000000   0.000000   0.000000
     C  121   0.000000   0.000000   0.000000   0.000000   0.000000   0.000000
     C  122   0.000000   0.000000   0.000000   0.000000   0.000000   0.000000
     C  123   0.000000   0.000000   0.000000   0.000000   0.000000   0.000000
     C  124   0.000000   0.000000   0.000000   0.000000   0.000000   0.000000
     C  125   0.000000   0.000000   0.000000   0.000000   0.000000   0.000000
     C  126   0.000000   0.000000   0.000000   0.000000   0.000000   0.000000
     C  127   0.000000   0.000000   0.000000   0.000001   0.000000   0.000000
     C  128   0.000000   0.000000   0.000002   0.000001   0.000000   0.000000
     C  129   0.000000   0.000000   0.000000   0.000001   0.000000   0.000000
     C  130   0.000000   0.000000   0.000000   0.000001   0.000000   0.000000
     C  131   0.000000   0.000000   0.000000   0.000001   0.000000   0.000000
     C  132   0.000000   0.000000   0.000000   0.000000   0.000000   0.000000
     C  133   0.000000   0.000000   0.000000   0.000000   0.000000   0.000000
     C  134   0.000000   0.000000   0.000000   0.000001   0.000000   0.000000
     C  135   0.000003   0.000009   0.001037   0.123677   0.000003   0.000000
     C  136   0.000000   0.000002   0.000055   0.001464   0.000000   0.000000
     C  137   0.000003   0.000006   0.000778   0.094575   0.000002   0.000000
     C  138   0.000000   0.000001   0.000085   0.002449   0.000000   0.000000
     C  139   0.000002   0.000020   0.000822   0.011520   0.000000   0.000000
     C  140   0.000009   0.000144   0.009954   0.111097   0.000003   0.000001
     C  141   0.000229   0.000103   0.018230   1.975089   0.000018   0.000001
     C  142   0.000001   0.000003   0.000000   0.000000   0.000011   0.000352
     C  143   0.000001   0.000017   0.000000   0.000000   0.000026   0.001844
     C  144   0.000005   0.000040   0.000000   0.000000   0.000319   0.008078
     C  145   0.000001   0.000015   0.000000   0.000000   0.000004   0.000823
     C  146   0.000002   0.000027   0.000000   0.000000   0.000022   0.001635
     C  147   0.000059   0.000509   0.000001   0.000000   0.000971   0.045062
     C  148   0.000004   0.000021   0.000000   0.000001   0.000380   0.003899
     C  149   0.000095   0.000306   0.000001   0.000001   0.000899   0.029808
     C  150   0.000081   0.000149   0.000000   0.000001   0.002301   0.013776
     C  151   0.000075   0.000177   0.000001   0.000001   0.001096   0.025359
     C  152   0.000004   0.000013   0.000000   0.000000   0.000053   0.000719
     C  153   0.000004   0.000010   0.000000   0.000000   0.000047   0.000611
     C  154   0.002051   0.009072   0.000014   0.000008   0.023379   1.614162
     C  155   0.000255   0.003201   0.000002   0.000001   0.016316   1.034775
     C  156   0.000000   0.000000   0.000000   0.000000   0.000002   0.000013
     C  157   0.000000   0.000000   0.000000   0.000000   0.000000   0.000003
     C  158   0.000000   0.000000   0.000000   0.000000   0.000001   0.000002


                  C 19       C 20       C 21       C 22       C 23       C 24
 ------------------------------------------------------------------------------
     C  159   0.000000   0.000000   0.000000   0.000000   0.000001   0.000035
     C  160   0.000000   0.000000   0.000000   0.000000   0.000000   0.000003
     C  161   0.000000   0.000000   0.000000   0.000000   0.000000   0.000000
     C  162   0.000000   0.000000   0.000000   0.000000   0.000000   0.000000
     N  163   0.000185   0.000027   0.000000   0.000005   0.002281   0.000076
     N  164   0.000004   0.000008   0.000000   0.000000   0.000087   0.000011
     N  165   0.000003   0.000042   0.000537   0.002241   0.000000   0.000000
     N  166   0.000000   0.000001   0.000029   0.000015   0.000000   0.000000
     N  167   0.000002   0.000001   0.000004   0.000003   0.000024   0.000002
     N  168   0.000000   0.000000   0.000000   0.000015   0.000000   0.000000
     N  169   0.000000   0.000000   0.000000   0.000000   0.000000   0.000000
     N  170   0.000000   0.000000   0.000000   0.000000   0.000000   0.000000
     N  171   0.000000   0.000000   0.000000   0.000000   0.000005   0.000001
     N  172   0.000000   0.000002   0.000000   0.000000   0.000000   0.000143
     N  173   0.000000   0.000000   0.000000   0.000015   0.000000   0.000000
     N  174   0.000000   0.000000   0.000000   0.000003   0.000000   0.000000
     N  175   0.000000   0.000000   0.000000   0.000004   0.000000   0.000000
     N  176   0.000000   0.000000   0.000000   0.000000   0.000001   0.000000
     N  177   0.000000   0.000000   0.000000   0.000000   0.000000   0.000000
     N  178   0.000000   0.000000   0.000000   0.000000   0.000000   0.000000
     N  179   0.000003   0.000007   0.000757   0.090550   0.000002   0.000000
     N  180   0.000000   0.000001   0.000000   0.000000   0.000006   0.000071
     N  181   0.000026   0.000060   0.000000   0.000000   0.000274   0.009756
     N  182   0.000000   0.000000   0.000000   0.000000   0.000001   0.000005
     H  183   0.000000   0.000000   0.000000   0.000000   0.000002   0.000000
     H  184   0.000001   0.000003   0.000000   0.000000   0.000007   0.000012
     H  185   0.000001   0.000000   0.000000   0.000000   0.000009   0.000001
     H  186   0.001269   0.000418   0.000000   0.000001   0.001280   0.000059
     H  187   0.000000   0.000000   0.000000   0.000000   0.000008   0.000000
     H  188   0.005730   0.000279   0.000495   0.000005   0.000241   0.000009
     H  189   0.000000   0.000001   0.000033   0.000036   0.000000   0.000000
     H  190   0.000000   0.000006   0.000630   0.002445   0.000000   0.000000
     H  191   0.000000   0.000000   0.000005   0.000032   0.000000   0.000000
     H  192   0.000000   0.000000   0.000000   0.000000   0.000000   0.000000
     H  193   0.000002   0.000003   0.000077   0.000004   0.000000   0.000000
     H  194   0.000000   0.000000   0.000000   0.000001   0.000004   0.000000
     H  195   0.000000   0.000000   0.000000   0.000000   0.000001   0.000000
     H  196   0.000000   0.000000   0.000000   0.000000   0.000004   0.000000
     H  197   0.000000   0.000000   0.000001   0.000000   0.000000   0.000000
     H  198   0.000000   0.000000   0.000000   0.000000   0.000000   0.000000
     H  199   0.000000   0.000000   0.000000   0.000002   0.000000   0.000000
     H  200   0.000000   0.000000   0.000000   0.000000   0.000000   0.000000
     H  201   0.000000   0.000000   0.000000   0.000000   0.000000   0.000000
     H  202   0.000010   0.000088   0.000000   0.000000   0.000111   0.000292
     H  203   0.000000   0.000000   0.000000   0.000000   0.000000   0.000000
     H  204   0.000001   0.000000   0.000000   0.000004   0.000000   0.000001
     H  205   0.000001   0.000000   0.000001   0.000357   0.000000   0.000000


                  C 19       C 20       C 21       C 22       C 23       C 24
 ------------------------------------------------------------------------------
     H  206   0.000000   0.000000   0.000000   0.000000   0.000000   0.000000
     H  207   0.007068   0.000181   0.000456   0.001021   0.000197   0.000004
     H  208   0.000000   0.000000   0.000000   0.000000   0.000000   0.000000
     H  209   0.000000   0.000000   0.000001   0.000000   0.000000   0.000000
     H  210   0.000000   0.000000   0.000000   0.000000   0.000000   0.000000
     H  211   0.000000   0.000000   0.000000   0.000000   0.000000   0.000000
     H  212   0.000000   0.000000   0.000000   0.000000   0.000000   0.000000
     H  213   0.000000   0.000000   0.000000   0.000000   0.000000   0.000000
     H  214   0.000000   0.000000   0.000000   0.000000   0.000000   0.000000
     H  215   0.000000   0.000000   0.000000   0.000000   0.000000   0.000000
     H  216   0.000000   0.000000   0.000000   0.000011   0.000000   0.000000
     H  217   0.000000   0.000000   0.000000   0.000006   0.000000   0.000000
     H  218   0.000002   0.000152   0.007786   0.008373   0.000001   0.000001
     H  219   0.000000   0.000000   0.000000   0.000000   0.000002   0.000029
     H  220   0.000000   0.000000   0.000000   0.000000   0.000000   0.000006
     H  221   0.000000   0.000000   0.000000   0.000000   0.000000   0.000001
     H  222   0.000000   0.000000   0.000000   0.000000   0.000000   0.000000


                  C 25       C 26       C 27       C 28       C 29       C 30
 ------------------------------------------------------------------------------
     C   25   3.943671
     C   26   1.468558   3.944589
     C   27   0.008832   1.310326   3.948834
     C   28   1.256933   0.035587   0.100341   3.604560
     C   29   0.122317   0.007538   1.482280   0.009151   3.946017
     C   30   0.006508   0.915318   0.006594   0.005770   0.004304   3.957873
     C   31   0.020393   0.006672   0.015016   0.013599   0.001996   1.912437
     C   32   0.000084   0.000109   0.000051   0.000430   0.000075   0.000052
     C   33   0.006939   0.004192   0.003543   0.048327   0.006851   0.004329
     C   34   0.000218   0.002516   0.000168   0.000224   0.000080   0.006573
     C   35   0.004864   0.002018   0.000428   0.036250   0.004478   0.001343
     C   36   0.005186   0.002283   0.000482   0.037457   0.004667   0.005603
     C   37   0.037004   0.022936   0.006481   0.238577   0.028714   1.001352
     C   38   0.001131   0.003129   0.000190   0.001113   0.000190   0.006418
     C   39   0.000034   0.000015   0.000008   0.000107   0.000012   0.000006
     C   40   0.000016   0.000007   0.000003   0.000105   0.000012   0.000003
     C   41   0.000040   0.000017   0.000003   0.000298   0.000035   0.000015
     C   42   0.000716   0.000178   0.000137   0.000870   0.000042   0.000009
     C   43   0.000664   0.000279   0.000053   0.004938   0.000588   0.000188
     C   44   0.000077   0.000151   0.000013   0.000248   0.000034   0.000467
     C   45   0.013913   0.006092   0.001126   0.099102   0.011947   0.008520
     C   46   0.000038   0.000018   0.000002   0.000206   0.000024   0.000014
     C   47   0.000021   0.000010   0.000002   0.000155   0.000018   0.000005
     C   48   0.000019   0.000007   0.000002   0.000142   0.000017   0.000005
     C   49   0.000016   0.000001   0.000000   0.000005   0.000001   0.000000
     C   50   0.000000   0.000000   0.000000   0.000001   0.000000   0.000000
     C   51   0.000132   0.000053   0.000010   0.000981   0.000117   0.000036
     C   52   0.000689   0.000304   0.000055   0.005127   0.000609   0.000193
     C   53   0.000000   0.000000   0.000000   0.000000   0.000000   0.000000
     C   54   0.000000   0.000000   0.000000   0.000000   0.000000   0.000000
     C   55   0.000001   0.000000   0.000000   0.000006   0.000001   0.000000
     C   56   0.000000   0.000000   0.000000   0.000000   0.000000   0.000000
     C   57   0.000000   0.000000   0.000000   0.000001   0.000000   0.000000
     C   58   0.000002   0.000002   0.000000   0.000018   0.000002   0.000001
     C   59   0.000023   0.000010   0.000002   0.000168   0.000022   0.000004
     C   60   0.000006   0.000004   0.000001   0.000019   0.000010   0.000000
     C   61   0.000019   0.000003   0.000008   0.000034   0.000007   0.000000
     C   62   0.000109   0.000048   0.000024   0.000394   0.000240   0.000000
     C   63   0.000007   0.000001   0.000003   0.000008   0.000001   0.000000
     C   64   0.000018   0.000007   0.000004   0.000061   0.000007   0.000000
     C   65   0.000018   0.000009   0.000002   0.000122   0.000015   0.000002
     C   66   0.000002   0.000001   0.000000   0.000012   0.000001   0.000000
     C   67   0.000000   0.000000   0.000000   0.000000   0.000000   0.000000
     C   68   0.000000   0.000000   0.000000   0.000000   0.000000   0.000000
     C   69   0.000000   0.000000   0.000000   0.000000   0.000000   0.000000
     C   70   0.000000   0.000000   0.000000   0.000000   0.000000   0.000000


                  C 25       C 26       C 27       C 28       C 29       C 30
 ------------------------------------------------------------------------------
     C   71   0.000000   0.000000   0.000000   0.000000   0.000000   0.000000
     C   72   0.000000   0.000000   0.000000   0.000000   0.000000   0.000000
     C   73   0.000000   0.000000   0.000000   0.000000   0.000000   0.000000
     C   74   0.000000   0.000000   0.000000   0.000000   0.000000   0.000000
     C   75   0.000000   0.000000   0.000000   0.000000   0.000000   0.000000
     C   76   0.000000   0.000000   0.000000   0.000000   0.000000   0.000000
     C   77   0.000000   0.000000   0.000000   0.000000   0.000000   0.000000
     C   78   0.000000   0.000000   0.000000   0.000000   0.000000   0.000000
     C   79   0.000000   0.000000   0.000000   0.000000   0.000000   0.000000
     C   80   0.000000   0.000000   0.000000   0.000000   0.000000   0.000000
     C   81   0.000000   0.000000   0.000000   0.000000   0.000000   0.000000
     C   82   0.000003   0.000008   0.000001   0.000011   0.000002   0.000001
     C   83   0.000012   0.000036   0.000003   0.000047   0.000007   0.000013
     C   84   0.000000   0.000001   0.000000   0.000001   0.000000   0.000001
     C   85   0.000001   0.000003   0.000000   0.000005   0.000001   0.000002
     C   86   0.000001   0.000003   0.000000   0.000004   0.000001   0.000002
     C   87   0.000000   0.000000   0.000000   0.000000   0.000000   0.000000
     C   88   0.000047   0.000137   0.000012   0.000195   0.000029   0.000040
     C   89   0.000285   0.000955   0.000096   0.001074   0.000163   0.000314
     C   90   0.000000   0.000000   0.000000   0.000000   0.000000   0.000000
     C   91   0.000000   0.000000   0.000000   0.000000   0.000000   0.000000
     C   92   0.000001   0.000001   0.000000   0.000002   0.000000   0.000000
     C   93   0.000000   0.000001   0.000000   0.000001   0.000000   0.000000
     C   94   0.000002   0.000003   0.000000   0.000011   0.000002   0.000001
     C   95   0.000001   0.000001   0.000000   0.000004   0.000001   0.000000
     C   96   0.000000   0.000000   0.000000   0.000001   0.000000   0.000000
     C   97   0.000003   0.000007   0.000001   0.000011   0.000002   0.000003
     C   98   0.000003   0.000008   0.000001   0.000010   0.000001   0.000007
     C   99   0.000000   0.000000   0.000000   0.000001   0.000000   0.000000
     C  100   0.000000   0.000000   0.000000   0.000001   0.000001   0.000000
     C  101   0.000000   0.000000   0.000000   0.000000   0.000000   0.000000
     C  102   0.000000   0.000001   0.000002   0.000001   0.000000   0.000001
     C  103   0.000000   0.000000   0.000000   0.000000   0.000000   0.000000
     C  104   0.000000   0.000001   0.000003   0.000001   0.000002   0.000000
     C  105   0.000000   0.000000   0.000001   0.000002   0.000011   0.000000
     C  106   0.000264   0.004459   0.009379   0.009462   0.983126   0.000296
     C  107   0.001772   0.000522   0.009989   0.000519   0.006022   0.000109
     C  108   0.000096   0.000066   0.000389   0.000167   0.005922   0.000006
     C  109   0.001994   0.000308   0.008554   0.000305   0.006064   0.000060
     C  110   0.000063   0.000161   0.001407   0.000150   0.000065   0.000037
     C  111   0.000002   0.000005   0.000012   0.000009   0.000172   0.000000
     C  112   0.000000   0.000002   0.000013   0.000003   0.000007   0.000000
     C  113   0.000000   0.000000   0.000000   0.000000   0.000000   0.000000
     C  114   0.000000   0.000000   0.000000   0.000000   0.000000   0.000000
     C  115   0.000000   0.000000   0.000000   0.000000   0.000001   0.000000
     C  116   0.000000   0.000000   0.000000   0.000000   0.000000   0.000000
     C  117   0.000000   0.000000   0.000000   0.000000   0.000000   0.000000


                  C 25       C 26       C 27       C 28       C 29       C 30
 ------------------------------------------------------------------------------
     C  118   0.000000   0.000000   0.000001   0.000002   0.000008   0.000000
     C  119   0.000001   0.000001   0.000010   0.000001   0.000007   0.000000
     C  120   0.000000   0.000000   0.000000   0.000000   0.000000   0.000000
     C  121   0.000000   0.000000   0.000000   0.000000   0.000003   0.000000
     C  122   0.000000   0.000000   0.000000   0.000000   0.000001   0.000000
     C  123   0.000000   0.000000   0.000000   0.000000   0.000001   0.000000
     C  124   0.000000   0.000000   0.000000   0.000000   0.000002   0.000000
     C  125   0.000002   0.000000   0.000005   0.000002   0.000038   0.000000
     C  126   0.000009   0.000002   0.000029   0.000013   0.000053   0.000001
     C  127   0.000005   0.000005   0.000011   0.000023   0.000015   0.000002
     C  128   0.000007   0.000010   0.000025   0.000030   0.000011   0.000023
     C  129   0.000004   0.000007   0.000015   0.000026   0.000026   0.000003
     C  130   0.000000   0.000000   0.000002   0.000001   0.000004   0.000000
     C  131   0.000003   0.000004   0.000036   0.000011   0.000071   0.000001
     C  132   0.000036   0.000020   0.000118   0.000040   0.002106   0.000002
     C  133   0.000033   0.000003   0.000093   0.000008   0.000276   0.000000
     C  134   0.000002   0.000009   0.000075   0.000003   0.000050   0.000002
     C  135   0.001074   0.003461   0.000266   0.004194   0.000627   0.000682
     C  136   0.000018   0.000030   0.000004   0.000091   0.000012   0.000014
     C  137   0.000715   0.002464   0.000184   0.002689   0.000409   0.000488
     C  138   0.000011   0.000063   0.000003   0.000019   0.000004   0.000010
     C  139   0.000042   0.000044   0.000014   0.000239   0.000032   0.000083
     C  140   0.000652   0.002246   0.000222   0.002488   0.000378   0.000627
     C  141   0.000243   0.000664   0.001629   0.000350   0.000073   0.002985
     C  142   0.000000   0.000000   0.000000   0.000000   0.000000   0.000000
     C  143   0.000000   0.000000   0.000000   0.000000   0.000000   0.000000
     C  144   0.000000   0.000000   0.000000   0.000000   0.000000   0.000000
     C  145   0.000000   0.000000   0.000000   0.000000   0.000000   0.000000
     C  146   0.000000   0.000000   0.000000   0.000000   0.000000   0.000000
     C  147   0.000000   0.000000   0.000000   0.000000   0.000000   0.000000
     C  148   0.000000   0.000000   0.000000   0.000000   0.000000   0.000000
     C  149   0.000000   0.000000   0.000000   0.000000   0.000000   0.000000
     C  150   0.000000   0.000000   0.000000   0.000000   0.000000   0.000000
     C  151   0.000000   0.000000   0.000000   0.000000   0.000000   0.000000
     C  152   0.000000   0.000000   0.000000   0.000000   0.000000   0.000000
     C  153   0.000000   0.000000   0.000000   0.000000   0.000000   0.000000
     C  154   0.000000   0.000001   0.000000   0.000000   0.000000   0.000000
     C  155   0.000000   0.000000   0.000000   0.000000   0.000000   0.000000
     C  156   0.000000   0.000000   0.000000   0.000000   0.000000   0.000000
     C  157   0.000000   0.000000   0.000000   0.000000   0.000001   0.000000
     C  158   0.000000   0.000000   0.000000   0.000000   0.000000   0.000000
     C  159   0.000000   0.000000   0.000000   0.000000   0.000000   0.000000
     C  160   0.000000   0.000000   0.000000   0.000000   0.000000   0.000000
     C  161   0.000001   0.000000   0.000003   0.000000   0.000010   0.000000
     C  162   0.000003   0.000003   0.000024   0.000002   0.000073   0.000001
     N  163   0.000000   0.000001   0.000000   0.000003   0.000000   0.000000
     N  164   0.000000   0.000000   0.000000   0.000000   0.000000   0.000000


                  C 25       C 26       C 27       C 28       C 29       C 30
 ------------------------------------------------------------------------------
     N  165   0.017360   0.104484   0.016059   1.661167   1.241354   0.000438
     N  166   0.000025   0.000107   0.000018   0.000019   0.000003   0.000551
     N  167   0.000112   0.000052   0.000010   0.000720   0.000086   0.000029
     N  168   0.000005   0.000002   0.000000   0.000030   0.000004   0.000001
     N  169   0.000000   0.000000   0.000000   0.000000   0.000000   0.000000
     N  170   0.000005   0.000002   0.000001   0.000042   0.000004   0.000000
     N  171   0.000000   0.000000   0.000000   0.000000   0.000000   0.000000
     N  172   0.000000   0.000000   0.000000   0.000000   0.000000   0.000000
     N  173   0.000000   0.000001   0.000000   0.000001   0.000000   0.000000
     N  174   0.000000   0.000000   0.000000   0.000000   0.000000   0.000000
     N  175   0.000289   0.000049   0.000817   0.000164   0.004664   0.000005
     N  176   0.000000   0.000000   0.000000   0.000000   0.000000   0.000000
     N  177   0.000000   0.000000   0.000000   0.000000   0.000000   0.000000
     N  178   0.000003   0.000002   0.000002   0.000013   0.000032   0.000001
     N  179   0.000704   0.002350   0.000179   0.002706   0.000410   0.000466
     N  180   0.000000   0.000000   0.000000   0.000000   0.000000   0.000000
     N  181   0.000000   0.000000   0.000000   0.000000   0.000000   0.000000
     N  182   0.000000   0.000000   0.000000   0.000000   0.000000   0.000000
     H  183   0.000000   0.000000   0.000000   0.000000   0.000000   0.000000
     H  184   0.000000   0.000000   0.000000   0.000000   0.000000   0.000000
     H  185   0.000000   0.000000   0.000000   0.000000   0.000000   0.000000
     H  186   0.000000   0.000000   0.000000   0.000000   0.000000   0.000000
     H  187   0.000000   0.000000   0.000000   0.000000   0.000000   0.000000
     H  188   0.000001   0.000007   0.000000   0.000000   0.000000   0.000022
     H  189   0.954376   0.006809   0.004742   0.005017   0.000079   0.001425
     H  190   0.003418   0.006133   0.951844   0.000664   0.004223   0.001547
     H  191   0.000020   0.001873   0.003463   0.000024   0.000068   0.003322
     H  192   0.000001   0.000002   0.000003   0.000000   0.000001   0.000006
     H  193   0.000149   0.000128   0.000029   0.000499   0.000063   0.001970
     H  194   0.000002   0.000001   0.000000   0.000019   0.000002   0.000001
     H  195   0.000003   0.000001   0.000000   0.000010   0.000002   0.000000
     H  196   0.000366   0.000004   0.000005   0.002981   0.000023   0.000001
     H  197   0.000001   0.000002   0.000002   0.000000   0.000001   0.000002
     H  198   0.000001   0.000000   0.000000   0.000005   0.000001   0.000000
     H  199   0.000000   0.000000   0.000000   0.000001   0.000000   0.000000
     H  200   0.000000   0.000000   0.000000   0.000001   0.000000   0.000000
     H  201   0.000000   0.000000   0.000000   0.000000   0.000000   0.000000
     H  202   0.000000   0.000000   0.000000   0.000000   0.000000   0.000000
     H  203   0.000000   0.000000   0.000000   0.000000   0.000000   0.000000
     H  204   0.000000   0.000000   0.000000   0.000000   0.000000   0.000000
     H  205   0.000000   0.000000   0.000000   0.000000   0.000000   0.000000
     H  206   0.000000   0.000000   0.000000   0.000000   0.000000   0.000000
     H  207   0.000000   0.000001   0.000000   0.000000   0.000000   0.000006
     H  208   0.000026   0.000011   0.000268   0.000025   0.001037   0.000001
     H  209   0.000002   0.000004   0.000032   0.000002   0.000001   0.000001
     H  210   0.000000   0.000000   0.000000   0.000000   0.000000   0.000000
     H  211   0.000000   0.000000   0.000000   0.000000   0.000000   0.000000


                  C 25       C 26       C 27       C 28       C 29       C 30
 ------------------------------------------------------------------------------
     H  212   0.000000   0.000000   0.000000   0.000000   0.000000   0.000000
     H  213   0.000000   0.000000   0.000000   0.000000   0.000000   0.000000
     H  214   0.000001   0.000007   0.000004   0.000745   0.000113   0.000000
     H  215   0.000000   0.000000   0.000000   0.000000   0.000000   0.000000
     H  216   0.000000   0.000000   0.000000   0.000000   0.000000   0.000000
     H  217   0.000000   0.000000   0.000000   0.000000   0.000000   0.000000
     H  218   0.000069   0.000032   0.000041   0.000392   0.000048   0.000247
     H  219   0.000000   0.000000   0.000000   0.000000   0.000000   0.000000
     H  220   0.000000   0.000000   0.000000   0.000000   0.000000   0.000000
     H  221   0.000000   0.000000   0.000000   0.000000   0.000000   0.000000
     H  222   0.000000   0.000000   0.000000   0.000000   0.000000   0.000000


                  C 31       C 32       C 33       C 34       C 35       C 36
 ------------------------------------------------------------------------------
     C   31   3.931937
     C   32   0.000109   3.958015
     C   33   0.002965   1.415413   3.937973
     C   34   0.010937   0.006158   1.313482   3.959333
     C   35   0.001006   1.339235   0.005600   0.089507   3.916592
     C   36   0.001759   0.096087   0.005161   1.262764   0.008778   3.918360
     C   37   0.019024   0.007712   0.008591   1.190052   0.002551   0.009715
     C   38   0.010771   0.000511   0.010787   0.008535   0.003616   0.008583
     C   39   0.000004   0.000000   0.000015   0.000006   0.000012   0.000014
     C   40   0.000004   0.000000   0.000005   0.000010   0.000004   0.000008
     C   41   0.000013   0.000001   0.000013   0.000039   0.000008   0.000040
     C   42   0.000035   0.000001   0.000087   0.000023   0.000069   0.000075
     C   43   0.000137   0.000024   0.000071   0.000664   0.000059   0.000088
     C   44   0.000168   0.000032   0.000476   0.000678   0.000191   0.002786
     C   45   0.004354   0.000693   0.001359   0.020653   0.001153   0.002012
     C   46   0.000009   0.000002   0.000021   0.000044   0.000012   0.000057
     C   47   0.000008   0.000001   0.000010   0.000018   0.000007   0.000012
     C   48   0.000004   0.000000   0.000002   0.000011   0.000002   0.000003
     C   49   0.000001   0.000000   0.000002   0.000001   0.000001   0.000003
     C   50   0.000007   0.000000   0.000002   0.000000   0.000001   0.000002
     C   51   0.000041   0.000004   0.000010   0.000099   0.000007   0.000020
     C   52   0.000190   0.000029   0.000122   0.000754   0.000097   0.000164
     C   53   0.000000   0.000000   0.000000   0.000000   0.000000   0.000000
     C   54   0.000000   0.000000   0.000000   0.000000   0.000000   0.000001
     C   55   0.000000   0.000000   0.000000   0.000001   0.000000   0.000001
     C   56   0.000000   0.000000   0.000000   0.000000   0.000000   0.000000
     C   57   0.000000   0.000000   0.000001   0.000000   0.000002   0.000008
     C   58   0.000002   0.000000   0.000006   0.000003   0.000005   0.000032
     C   59   0.000006   0.000000   0.000005   0.000009   0.000004   0.000029
     C   60   0.000001   0.000002   0.000004   0.000000   0.000002   0.000002
     C   61   0.000001   0.000005   0.000002   0.000000   0.000004   0.000003
     C   62   0.000004   0.000001   0.000009   0.000001   0.000004   0.000004
     C   63   0.000001   0.000000   0.000003   0.000000   0.000003   0.000003
     C   64   0.000003   0.000000   0.000011   0.000000   0.000009   0.000009
     C   65   0.000004   0.000000   0.000008   0.000003   0.000005   0.000006
     C   66   0.000000   0.000000   0.000001   0.000001   0.000001   0.000008
     C   67   0.000000   0.000000   0.000000   0.000000   0.000002   0.000000
     C   68   0.000000   0.000000   0.000000   0.000000   0.000000   0.000000
     C   69   0.000000   0.000000   0.000000   0.000000   0.000000   0.000000
     C   70   0.000000   0.000000   0.000000   0.000000   0.000000   0.000000
     C   71   0.000000   0.000000   0.000000   0.000000   0.000000   0.000000
     C   72   0.000000   0.000000   0.000000   0.000000   0.000000   0.000000
     C   73   0.000000   0.000000   0.000000   0.000000   0.000000   0.000000
     C   74   0.000004   0.000000   0.000000   0.000000   0.000000   0.000000
     C   75   0.000000   0.000000   0.000000   0.000000   0.000000   0.000000
     C   76   0.000000   0.000000   0.000000   0.000000   0.000000   0.000000


                  C 31       C 32       C 33       C 34       C 35       C 36
 ------------------------------------------------------------------------------
     C   77   0.000000   0.000000   0.000000   0.000000   0.000000   0.000000
     C   78   0.000000   0.000000   0.000000   0.000000   0.000006   0.000000
     C   79   0.000000   0.000000   0.000000   0.000000   0.000000   0.000000
     C   80   0.000001   0.000000   0.000000   0.000000   0.000000   0.000000
     C   81   0.000000   0.000000   0.000000   0.000000   0.000000   0.000000
     C   82   0.000175   0.000000   0.000002   0.000000   0.000001   0.000001
     C   83   0.000780   0.000000   0.000006   0.000001   0.000005   0.000005
     C   84   0.000025   0.000000   0.000000   0.000000   0.000000   0.000000
     C   85   0.000071   0.000000   0.000000   0.000000   0.000000   0.000000
     C   86   0.000063   0.000000   0.000000   0.000000   0.000000   0.000000
     C   87   0.000002   0.000000   0.000000   0.000000   0.000000   0.000000
     C   88   0.002941   0.000000   0.000029   0.000002   0.000023   0.000024
     C   89   0.021235   0.000001   0.000186   0.000024   0.000147   0.000155
     C   90   0.000006   0.000000   0.000000   0.000000   0.000000   0.000000
     C   91   0.000000   0.000000   0.000000   0.000000   0.000000   0.000000
     C   92   0.000022   0.000000   0.000001   0.000000   0.000001   0.000001
     C   93   0.000013   0.000000   0.000000   0.000000   0.000000   0.000000
     C   94   0.000039   0.000000   0.000000   0.000000   0.000000   0.000000
     C   95   0.000003   0.000000   0.000000   0.000000   0.000000   0.000000
     C   96   0.000002   0.000000   0.000000   0.000000   0.000000   0.000000
     C   97   0.000145   0.000000   0.000002   0.000000   0.000001   0.000001
     C   98   0.000208   0.000000   0.000003   0.000000   0.000002   0.000002
     C   99   0.000007   0.000000   0.000000   0.000000   0.000000   0.000000
     C  100   0.000005   0.000000   0.000000   0.000000   0.000000   0.000000
     C  101   0.000006   0.000000   0.000000   0.000000   0.000000   0.000000
     C  102   0.000024   0.000000   0.000000   0.000000   0.000000   0.000000
     C  103   0.000000   0.000000   0.000000   0.000000   0.000000   0.000000
     C  104   0.000012   0.000000   0.000001   0.000000   0.000001   0.000001
     C  105   0.000001   0.000000   0.000000   0.000000   0.000000   0.000000
     C  106   0.000099   0.000002   0.000053   0.000004   0.000040   0.000040
     C  107   0.000111   0.000006   0.000293   0.000003   0.000243   0.000245
     C  108   0.000005   0.000002   0.000001   0.000000   0.000001   0.000000
     C  109   0.000063   0.000002   0.000165   0.000002   0.000123   0.000133
     C  110   0.000053   0.000002   0.000163   0.000001   0.000133   0.000135
     C  111   0.000014   0.000000   0.000000   0.000000   0.000001   0.000000
     C  112   0.000002   0.000000   0.000003   0.000000   0.000002   0.000002
     C  113   0.000000   0.000000   0.000000   0.000000   0.000000   0.000000
     C  114   0.000000   0.000000   0.000000   0.000000   0.000000   0.000000
     C  115   0.000000   0.000000   0.000000   0.000000   0.000000   0.000000
     C  116   0.000000   0.000000   0.000000   0.000000   0.000000   0.000000
     C  117   0.000000   0.000000   0.000000   0.000000   0.000000   0.000000
     C  118   0.000001   0.000000   0.000000   0.000000   0.000000   0.000000
     C  119   0.000001   0.000000   0.000001   0.000000   0.000001   0.000001
     C  120   0.000000   0.000000   0.000000   0.000000   0.000000   0.000000
     C  121   0.000000   0.000000   0.000000   0.000000   0.000000   0.000000
     C  122   0.000000   0.000000   0.000000   0.000000   0.000000   0.000000
     C  123   0.000000   0.000000   0.000000   0.000000   0.000000   0.000000


                  C 31       C 32       C 33       C 34       C 35       C 36
 ------------------------------------------------------------------------------
     C  124   0.000000   0.000000   0.000000   0.000000   0.000008   0.000000
     C  125   0.000000   0.000000   0.000000   0.000000   0.000000   0.000000
     C  126   0.000000   0.000002   0.000000   0.000000   0.000001   0.000001
     C  127   0.000005   0.022564   0.016566   0.000840   0.012190   0.004287
     C  128   0.000012   1.013279   0.007657   0.004696   0.007805   0.000736
     C  129   0.000003   0.021779   0.013016   0.000288   0.012635   0.003667
     C  130   0.000001   0.000397   0.000374   0.000021   0.000255   0.000091
     C  131   0.000001   0.000353   0.000478   0.000011   0.000382   0.000112
     C  132   0.000001   0.000138   0.000007   0.000001   0.000005   0.000002
     C  133   0.000000   0.000003   0.000002   0.000000   0.000003   0.000002
     C  134   0.000002   0.000005   0.000002   0.000000   0.000011   0.000008
     C  135   0.072015   0.000002   0.000752   0.000079   0.000612   0.000622
     C  136   0.000634   0.000000   0.000012   0.000001   0.000010   0.000010
     C  137   0.052053   0.000002   0.000509   0.000057   0.000413   0.000421
     C  138   0.001291   0.000000   0.000008   0.000002   0.000007   0.000007
     C  139   0.000896   0.000001   0.000018   0.000003   0.000013   0.000014
     C  140   0.047393   0.000002   0.000402   0.000050   0.000308   0.000327
     C  141   0.028020   0.000001   0.000088   0.000062   0.000051   0.000063
     C  142   0.000000   0.000000   0.000000   0.000000   0.000000   0.000000
     C  143   0.000000   0.000000   0.000000   0.000000   0.000000   0.000000
     C  144   0.000000   0.000000   0.000000   0.000000   0.000000   0.000000
     C  145   0.000000   0.000000   0.000000   0.000000   0.000000   0.000000
     C  146   0.000000   0.000000   0.000000   0.000000   0.000000   0.000000
     C  147   0.000000   0.000000   0.000000   0.000000   0.000000   0.000000
     C  148   0.000001   0.000000   0.000000   0.000000   0.000000   0.000000
     C  149   0.000002   0.000000   0.000000   0.000000   0.000000   0.000000
     C  150   0.000003   0.000000   0.000000   0.000000   0.000000   0.000000
     C  151   0.000002   0.000000   0.000000   0.000000   0.000000   0.000000
     C  152   0.000000   0.000000   0.000000   0.000000   0.000000   0.000000
     C  153   0.000000   0.000000   0.000000   0.000000   0.000000   0.000000
     C  154   0.000019   0.000000   0.000000   0.000000   0.000000   0.000000
     C  155   0.000003   0.000000   0.000000   0.000000   0.000000   0.000000
     C  156   0.000000   0.000000   0.000000   0.000000   0.000000   0.000000
     C  157   0.000000   0.000000   0.000000   0.000000   0.000000   0.000000
     C  158   0.000000   0.000000   0.000000   0.000000   0.000000   0.000000
     C  159   0.000000   0.000000   0.000000   0.000000   0.000000   0.000000
     C  160   0.000000   0.000000   0.000000   0.000000   0.000000   0.000000
     C  161   0.000000   0.000001   0.000000   0.000000   0.000003   0.000000
     C  162   0.000000   0.000005   0.000002   0.000000   0.000002   0.000001
     N  163   0.000018   0.000000   0.000000   0.000000   0.000000   0.000000
     N  164   0.000000   0.000000   0.000000   0.000000   0.000000   0.000000
     N  165   0.008106   0.000090   0.012517   0.000058   0.009487   0.010216
     N  166   0.000277   0.016516   0.085071   0.017628   1.404589   1.484583
     N  167   0.000029   0.000003   0.000064   0.000066   0.000049   0.000094
     N  168   0.000011   0.000000   0.000002   0.000003   0.000001   0.000003
     N  169   0.000000   0.000000   0.000000   0.000000   0.000000   0.000000
     N  170   0.000000   0.000000   0.000000   0.000000   0.000000   0.000000


                  C 31       C 32       C 33       C 34       C 35       C 36
 ------------------------------------------------------------------------------
     N  171   0.000000   0.000000   0.000000   0.000000   0.000000   0.000000
     N  172   0.000000   0.000000   0.000000   0.000000   0.000001   0.000000
     N  173   0.000009   0.000000   0.000000   0.000000   0.000000   0.000000
     N  174   0.000000   0.000000   0.000000   0.000000   0.000000   0.000000
     N  175   0.000003   0.000001   0.000004   0.000000   0.000002   0.000002
     N  176   0.000000   0.000000   0.000000   0.000000   0.000000   0.000000
     N  177   0.000000   0.000000   0.000000   0.000000   0.000000   0.000000
     N  178   0.000001   0.001712   0.004489   0.000124   0.003751   0.001630
     N  179   0.049282   0.000002   0.000474   0.000052   0.000379   0.000393
     N  180   0.000000   0.000000   0.000000   0.000000   0.000000   0.000000
     N  181   0.000001   0.000000   0.000000   0.000000   0.000000   0.000000
     N  182   0.000000   0.000000   0.000000   0.000000   0.000000   0.000000
     H  183   0.000000   0.000000   0.000000   0.000000   0.000000   0.000000
     H  184   0.000000   0.000000   0.000000   0.000000   0.000000   0.000000
     H  185   0.000000   0.000000   0.000000   0.000000   0.000000   0.000000
     H  186   0.000005   0.000000   0.000000   0.000000   0.000000   0.000000
     H  187   0.000000   0.000000   0.000000   0.000000   0.000000   0.000000
     H  188   0.001280   0.000000   0.000000   0.000000   0.000000   0.000000
     H  189   0.000116   0.000001   0.000312   0.000007   0.000238   0.000252
     H  190   0.000543   0.000010   0.000612   0.000023   0.000220   0.000229
     H  191   0.000137   0.004794   0.945930   0.005539   0.004150   0.004080
     H  192   0.000001   0.009248   0.003967   0.000078   0.947777   0.007932
     H  193   0.000299   0.000060   0.000282   0.004876   0.000005   0.000031
     H  194   0.000000   0.000000   0.000000   0.000003   0.000000   0.000000
     H  195   0.000001   0.000000   0.000002   0.000001   0.000001   0.000002
     H  196   0.000000   0.000000   0.000000   0.000001   0.000000   0.000001
     H  197   0.000008   0.000091   0.003971   0.009530   0.008536   0.943017
     H  198   0.000000   0.000000   0.000000   0.000001   0.000000   0.000000
     H  199   0.000001   0.000000   0.000000   0.000000   0.000000   0.000000
     H  200   0.000000   0.000000   0.000000   0.000000   0.000000   0.000000
     H  201   0.000000   0.000000   0.000000   0.000000   0.000000   0.000000
     H  202   0.000000   0.000000   0.000000   0.000000   0.000000   0.000000
     H  203   0.000000   0.000000   0.000000   0.000000   0.000000   0.000000
     H  204   0.000000   0.000000   0.000000   0.000000   0.000000   0.000000
     H  205   0.000001   0.000000   0.000000   0.000000   0.000000   0.000000
     H  206   0.000000   0.000000   0.000000   0.000000   0.000000   0.000000
     H  207   0.000014   0.000000   0.000000   0.000000   0.000000   0.000000
     H  208   0.000000   0.000000   0.000000   0.000000   0.000000   0.000000
     H  209   0.000001   0.000000   0.000007   0.000000   0.000003   0.000004
     H  210   0.000000   0.000000   0.000000   0.000000   0.000000   0.000000
     H  211   0.000000   0.000000   0.000000   0.000000   0.000000   0.000000
     H  212   0.000000   0.000000   0.000000   0.000000   0.000000   0.000000
     H  213   0.000000   0.000000   0.000000   0.000000   0.000001   0.000000
     H  214   0.000001   0.000000   0.000000   0.000000   0.000000   0.000000
     H  215   0.000000   0.000092   0.000003   0.000001   0.000001   0.000000
     H  216   0.000006   0.000000   0.000000   0.000000   0.000000   0.000000
     H  217   0.000002   0.000000   0.000000   0.000000   0.000000   0.000000


                  C 31       C 32       C 33       C 34       C 35       C 36
 ------------------------------------------------------------------------------
     H  218   0.000187   0.000001   0.000028   0.000007   0.000018   0.000020
     H  219   0.000000   0.000000   0.000000   0.000000   0.000000   0.000000
     H  220   0.000000   0.000000   0.000000   0.000000   0.000000   0.000000
     H  221   0.000000   0.000000   0.000000   0.000000   0.000000   0.000000
     H  222   0.000000   0.000000   0.000000   0.000000   0.000000   0.000002


                  C 37       C 38       C 39       C 40       C 41       C 42
 ------------------------------------------------------------------------------
     C   37   3.931730
     C   38   1.190063   3.952430
     C   39   0.000117   0.000158   3.956999
     C   40   0.000054   0.000202   1.397410   3.915707
     C   41   0.000335   0.000895   0.004698   1.434739   3.953550
     C   42   0.000460   0.000389   1.371841   0.005301   0.116263   3.935109
     C   43   0.000683   0.015257   0.122711   0.006164   1.378869   0.004009
     C   44   0.020948   0.020668   0.000124   0.004191   0.010474   0.008336
     C   45   0.017531   1.706619   0.001876   0.001096   0.013354   0.000731
     C   46   0.000597   0.000439   0.000037   0.000014   0.000226   0.000012
     C   47   0.000104   0.000316   0.000043   0.000002   0.000095   0.000004
     C   48   0.000018   0.000206   0.000024   0.000008   0.000064   0.000025
     C   49   0.000029   0.000060   0.000011   0.000013   0.001014   0.000002
     C   50   0.000014   0.000003   0.000001   0.000000   0.000020   0.000001
     C   51   0.000339   0.002036   0.000228   0.000114   0.000590   0.000315
     C   52   0.001195   0.016775   0.001866   0.000077   0.004183   0.000190
     C   53   0.000000   0.000001   0.000000   0.000000   0.000000   0.000000
     C   54   0.000001   0.000000   0.000000   0.000000   0.000000   0.000000
     C   55   0.000003   0.000014   0.000001   0.000001   0.000003   0.000001
     C   56   0.000001   0.000000   0.000000   0.000000   0.000000   0.000000
     C   57   0.000003   0.000001   0.000000   0.000000   0.000000   0.000000
     C   58   0.000051   0.000039   0.000002   0.000001   0.000007   0.000001
     C   59   0.000030   0.000182   0.000034   0.000016   0.000078   0.000049
     C   60   0.000002   0.000003   0.000000   0.000000   0.000001   0.000001
     C   61   0.000009   0.000001   0.000000   0.000000   0.000000   0.000000
     C   62   0.000020   0.000005   0.000001   0.000000   0.000002   0.000001
     C   63   0.000015   0.000001   0.000000   0.000000   0.000000   0.000000
     C   64   0.000052   0.000001   0.000000   0.000000   0.000000   0.000000
     C   65   0.000038   0.000067   0.000015   0.000006   0.000030   0.000020
     C   66   0.000009   0.000006   0.000000   0.000000   0.000000   0.000001
     C   67   0.000000   0.000000   0.000000   0.000000   0.000000   0.000000
     C   68   0.000000   0.000000   0.000000   0.000000   0.000000   0.000000
     C   69   0.000000   0.000000   0.000000   0.000000   0.000000   0.000000
     C   70   0.000000   0.000000   0.000000   0.000000   0.000000   0.000000
     C   71   0.000000   0.000000   0.000000   0.000000   0.000000   0.000000
     C   72   0.000000   0.000000   0.000000   0.000000   0.000000   0.000000
     C   73   0.000000   0.000000   0.000000   0.000004   0.000000   0.000000
     C   74   0.000000   0.000000   0.000001   0.000020   0.000001   0.000000
     C   75   0.000000   0.000000   0.000000   0.000000   0.000000   0.000000
     C   76   0.000000   0.000000   0.000000   0.000000   0.000000   0.000000
     C   77   0.000000   0.000000   0.000000   0.000000   0.000000   0.000000
     C   78   0.000000   0.000000   0.000000   0.000000   0.000000   0.000000
     C   79   0.000000   0.000000   0.000000   0.000000   0.000000   0.000000
     C   80   0.000000   0.000000   0.000000   0.000001   0.000000   0.000000
     C   81   0.000000   0.000000   0.000000   0.000001   0.000000   0.000000
     C   82   0.000015   0.000000   0.000000   0.000001   0.000000   0.000000


                  C 37       C 38       C 39       C 40       C 41       C 42
 ------------------------------------------------------------------------------
     C   83   0.000057   0.000001   0.000036   0.000774   0.000023   0.000016
     C   84   0.000001   0.000000   0.000000   0.000000   0.000000   0.000000
     C   85   0.000004   0.000000   0.000010   0.000211   0.000006   0.000004
     C   86   0.000003   0.000000   0.000010   0.000213   0.000006   0.000005
     C   87   0.000000   0.000000   0.000000   0.000000   0.000000   0.000000
     C   88   0.000242   0.000004   0.000000   0.000005   0.000000   0.000001
     C   89   0.001622   0.000023   0.000001   0.000003   0.000001   0.000002
     C   90   0.000000   0.000000   0.000001   0.000014   0.000000   0.000000
     C   91   0.000000   0.000000   0.000000   0.000001   0.000000   0.000000
     C   92   0.000008   0.000005   0.001270   0.038180   0.000791   0.000519
     C   93   0.000001   0.000000   0.000086   0.001951   0.000056   0.000033
     C   94   0.000004   0.000002   0.000288   0.007639   0.000179   0.000115
     C   95   0.000003   0.000001   0.000259   0.004321   0.000382   0.000025
     C   96   0.000000   0.000000   0.000023   0.000512   0.000016   0.000008
     C   97   0.000012   0.000000   0.000003   0.000083   0.000002   0.000001
     C   98   0.000019   0.000000   0.000036   0.000782   0.000023   0.000016
     C   99   0.000001   0.000000   0.000000   0.000001   0.000000   0.000000
     C  100   0.000001   0.000000   0.000000   0.000007   0.000000   0.000000
     C  101   0.000001   0.000000   0.000000   0.000007   0.000000   0.000000
     C  102   0.000002   0.000000   0.000000   0.000003   0.000000   0.000000
     C  103   0.000000   0.000000   0.000000   0.000001   0.000000   0.000000
     C  104   0.000005   0.000000   0.000006   0.000129   0.000004   0.000002
     C  105   0.000000   0.000000   0.000000   0.000006   0.000000   0.000000
     C  106   0.000285   0.000002   0.000000   0.000000   0.000000   0.000004
     C  107   0.001320   0.000011   0.000001   0.000001   0.000002   0.000001
     C  108   0.000003   0.000000   0.000000   0.000000   0.000000   0.000000
     C  109   0.000745   0.000006   0.000000   0.000000   0.000001   0.000002
     C  110   0.000743   0.000006   0.000000   0.000001   0.000001   0.000001
     C  111   0.000002   0.000000   0.000000   0.000000   0.000000   0.000000
     C  112   0.000013   0.000000   0.000001   0.000019   0.000001   0.000000
     C  113   0.000000   0.000000   0.000001   0.000002   0.000001   0.000000
     C  114   0.000000   0.000000   0.000005   0.000000   0.000000   0.000000
     C  115   0.000000   0.000000   0.000015   0.000002   0.000002   0.000001
     C  116   0.000000   0.000000   0.000010   0.000001   0.000001   0.000000
     C  117   0.000000   0.000000   0.000379   0.000040   0.000020   0.000046
     C  118   0.000000   0.000000   0.000001   0.000003   0.000000   0.000000
     C  119   0.000006   0.000000   0.000000   0.000000   0.000000   0.000000
     C  120   0.000000   0.000000   0.000000   0.000000   0.000000   0.000000
     C  121   0.000000   0.000000   0.000000   0.000000   0.000000   0.000000
     C  122   0.000000   0.000000   0.000000   0.000000   0.000000   0.000000
     C  123   0.000000   0.000000   0.000000   0.000000   0.000000   0.000000
     C  124   0.000000   0.000000   0.000000   0.000000   0.000000   0.000000
     C  125   0.000000   0.000000   0.000000   0.000000   0.000000   0.000000
     C  126   0.000001   0.000000   0.000000   0.000001   0.000000   0.000000
     C  127   0.000247   0.000022   0.000000   0.000000   0.000000   0.000000
     C  128   0.000246   0.000074   0.000000   0.000000   0.000000   0.000000
     C  129   0.000144   0.000008   0.000000   0.000000   0.000000   0.000000


                  C 37       C 38       C 39       C 40       C 41       C 42
 ------------------------------------------------------------------------------
     C  130   0.000006   0.000000   0.000000   0.000000   0.000000   0.000000
     C  131   0.000028   0.000001   0.000000   0.000000   0.000000   0.000000
     C  132   0.000002   0.000000   0.000000   0.000000   0.000000   0.000000
     C  133   0.000001   0.000000   0.000000   0.000000   0.000000   0.000000
     C  134   0.000017   0.000000   0.000000   0.000000   0.000000   0.000000
     C  135   0.006085   0.000082   0.000002   0.000001   0.000004   0.000010
     C  136   0.000078   0.000002   0.000000   0.000000   0.000000   0.000000
     C  137   0.004232   0.000057   0.000001   0.000001   0.000002   0.000006
     C  138   0.000086   0.000001   0.000004   0.000001   0.000000   0.000001
     C  139   0.000116   0.000003   0.000000   0.000000   0.000000   0.000001
     C  140   0.003572   0.000051   0.000001   0.000002   0.000002   0.000006
     C  141   0.000881   0.000043   0.000000   0.000000   0.000000   0.000001
     C  142   0.000000   0.000000   0.000000   0.000000   0.000000   0.000000
     C  143   0.000000   0.000000   0.000000   0.000000   0.000000   0.000000
     C  144   0.000000   0.000000   0.000000   0.000000   0.000000   0.000000
     C  145   0.000000   0.000000   0.000000   0.000000   0.000000   0.000000
     C  146   0.000000   0.000000   0.000000   0.000000   0.000000   0.000000
     C  147   0.000000   0.000000   0.000000   0.000003   0.000000   0.000002
     C  148   0.000000   0.000000   0.000000   0.000001   0.000000   0.000000
     C  149   0.000000   0.000000   0.000000   0.000003   0.000000   0.000002
     C  150   0.000000   0.000000   0.000000   0.000001   0.000000   0.000000
     C  151   0.000000   0.000000   0.000000   0.000003   0.000000   0.000003
     C  152   0.000000   0.000000   0.000000   0.000000   0.000000   0.000000
     C  153   0.000000   0.000000   0.000000   0.000000   0.000000   0.000000
     C  154   0.000001   0.000000   0.000004   0.000033   0.000003   0.000027
     C  155   0.000000   0.000000   0.000000   0.000001   0.000000   0.000001
     C  156   0.000000   0.000000   0.000000   0.000000   0.000000   0.000000
     C  157   0.000000   0.000000   0.000000   0.000000   0.000000   0.000000
     C  158   0.000000   0.000000   0.000000   0.000000   0.000000   0.000000
     C  159   0.000000   0.000000   0.000000   0.000000   0.000000   0.000000
     C  160   0.000000   0.000000   0.000000   0.000000   0.000000   0.000000
     C  161   0.000000   0.000000   0.000000   0.000000   0.000000   0.000000
     C  162   0.000003   0.000000   0.000000   0.000000   0.000000   0.000000
     N  163   0.000001   0.000001   0.004841   0.000402   0.000077   0.000424
     N  164   0.000000   0.000000   0.000000   0.000000   0.000000   0.000000
     N  165   0.060160   0.000237   0.000056   0.000031   0.000076   0.000655
     N  166   0.009345   0.000078   0.000001   0.000001   0.000005   0.000002
     N  167   0.000762   0.001015   0.015454   0.101633   0.015555   1.447082
     N  168   0.000024   0.000037   0.000005   0.000002   0.000064   0.000005
     N  169   0.000000   0.000000   0.000000   0.000000   0.000000   0.000000
     N  170   0.000001   0.000004   0.000001   0.000000   0.000001   0.000001
     N  171   0.000000   0.000000   0.000000   0.000000   0.000000   0.000000
     N  172   0.000000   0.000000   0.000000   0.000000   0.000000   0.000000
     N  173   0.000001   0.000001   0.000146   0.005191   0.000129   0.000061
     N  174   0.000000   0.000000   0.000000   0.000000   0.000000   0.000000
     N  175   0.000010   0.000000   0.000000   0.000000   0.000000   0.000000
     N  176   0.000000   0.000000   0.000027   0.000007   0.000002   0.000003


                  C 37       C 38       C 39       C 40       C 41       C 42
 ------------------------------------------------------------------------------
     N  177   0.000000   0.000000   0.000000   0.000000   0.000000   0.000000
     N  178   0.000071   0.000004   0.000000   0.000000   0.000000   0.000000
     N  179   0.003994   0.000054   0.000002   0.000001   0.000002   0.000006
     N  180   0.000000   0.000000   0.000000   0.000000   0.000000   0.000000
     N  181   0.000000   0.000000   0.000000   0.000002   0.000000   0.000001
     N  182   0.000000   0.000000   0.000000   0.000000   0.000000   0.000000
     H  183   0.000000   0.000000   0.000122   0.000042   0.000002   0.000041
     H  184   0.000000   0.000000   0.000000   0.000000   0.000000   0.000000
     H  185   0.000000   0.000000   0.000000   0.000000   0.000000   0.000000
     H  186   0.000000   0.000000   0.000001   0.000001   0.000000   0.000001
     H  187   0.000000   0.000000   0.000000   0.000000   0.000000   0.000000
     H  188   0.000003   0.000018   0.000000   0.000000   0.000000   0.000000
     H  189   0.003180   0.000371   0.000000   0.000000   0.000002   0.000010
     H  190   0.001476   0.000041   0.000001   0.000001   0.000002   0.000003
     H  191   0.001453   0.000051   0.000000   0.000000   0.000000   0.000000
     H  192   0.000106   0.000002   0.000000   0.000000   0.000000   0.000000
     H  193   0.004859   0.938961   0.000020   0.000051   0.000487   0.000013
     H  194   0.000001   0.000060   0.005089   0.004098   0.959180   0.000123
     H  195   0.000016   0.000024   0.005234   0.868259   0.003688   0.003750
     H  196   0.000009   0.000006   0.009660   0.003932   0.000100   0.945419
     H  197   0.000704   0.000414   0.000000   0.000000   0.000000   0.000000
     H  198   0.000004   0.000004   0.000001   0.000002   0.000007   0.000000
     H  199   0.000001   0.000002   0.000000   0.000000   0.000002   0.000000
     H  200   0.000002   0.000002   0.000000   0.000000   0.000001   0.000000
     H  201   0.000000   0.000000   0.000000   0.000000   0.000000   0.000000
     H  202   0.000000   0.000000   0.000112   0.000045   0.000004   0.000003
     H  203   0.000000   0.000000   0.000000   0.000000   0.000000   0.000000
     H  204   0.000000   0.000000   0.000000   0.000000   0.000000   0.000000
     H  205   0.000000   0.000000   0.000000   0.000000   0.000000   0.000000
     H  206   0.000000   0.000000   0.000011   0.000254   0.000006   0.000004
     H  207   0.000001   0.000000   0.000000   0.000000   0.000000   0.000000
     H  208   0.000000   0.000000   0.000000   0.000000   0.000000   0.000000
     H  209   0.000022   0.000000   0.000000   0.000000   0.000000   0.000000
     H  210   0.000000   0.000000   0.000000   0.000000   0.000000   0.000000
     H  211   0.000000   0.000000   0.000443   0.000133   0.000003   0.000076
     H  212   0.000000   0.000000   0.000001   0.000000   0.000000   0.000000
     H  213   0.000000   0.000000   0.000000   0.000000   0.000000   0.000000
     H  214   0.000002   0.000000   0.000000   0.000000   0.000000   0.000000
     H  215   0.000000   0.000000   0.000000   0.000000   0.000000   0.000000
     H  216   0.000000   0.000000   0.000000   0.000000   0.000000   0.000000
     H  217   0.000000   0.000000   0.000000   0.000000   0.000000   0.000000
     H  218   0.000152   0.000002   0.000000   0.000000   0.000000   0.000001
     H  219   0.000000   0.000000   0.000000   0.000000   0.000000   0.000000
     H  220   0.000000   0.000000   0.000000   0.000000   0.000000   0.000000
     H  221   0.000000   0.000000   0.000000   0.000000   0.000000   0.000000
     H  222   0.000000   0.000000   0.000000   0.000000   0.000000   0.000000


                  C 43       C 44       C 45       C 46       C 47       C 48
 ------------------------------------------------------------------------------
     C   43   3.951164
     C   44   0.943524   3.954543
     C   45   0.008962   1.896800   3.926120
     C   46   0.000349   0.009032   0.016567   3.951468
     C   47   0.000108   0.007092   0.000988   1.158632   3.950410
     C   48   0.000743   0.001453   0.000658   0.005724   1.663944   3.946877
     C   49   0.000038   0.000376   0.000419   1.641543   0.005239   0.066105
     C   50   0.000006   0.000055   0.000062   0.108273   0.007921   1.170312
     C   51   0.010684   0.010189   0.018051   0.010570   0.960147   0.012021
     C   52   0.005280   0.972767   0.011845   0.960225   0.010943   0.041377
     C   53   0.000005   0.000001   0.000006   0.000032   0.000061   0.005091
     C   54   0.000001   0.000005   0.000006   0.000064   0.000228   0.000372
     C   55   0.000050   0.000032   0.000105   0.000220   0.002212   0.000944
     C   56   0.000001   0.000002   0.000006   0.000030   0.000006   0.000145
     C   57   0.000004   0.000006   0.000019   0.000091   0.000036   0.000021
     C   58   0.000051   0.000799   0.000418   0.008233   0.008976   0.000926
     C   59   0.001284   0.000217   0.001103   0.000324   0.006574   0.000167
     C   60   0.000011   0.000002   0.000013   0.000007   0.000039   0.000003
     C   61   0.000001   0.000001   0.000008   0.000015   0.000045   0.000001
     C   62   0.000030   0.000003   0.000033   0.000004   0.000052   0.000002
     C   63   0.000002   0.000003   0.000017   0.000042   0.000116   0.000003
     C   64   0.000001   0.000004   0.000035   0.000066   0.000197   0.000002
     C   65   0.000458   0.000039   0.000405   0.000036   0.000816   0.000035
     C   66   0.000007   0.000036   0.000053   0.000340   0.000908   0.000033
     C   67   0.000000   0.000000   0.000000   0.000000   0.000000   0.000000
     C   68   0.000000   0.000000   0.000000   0.000000   0.000000   0.000000
     C   69   0.000000   0.000000   0.000000   0.000000   0.000000   0.000000
     C   70   0.000000   0.000000   0.000000   0.000000   0.000000   0.000000
     C   71   0.000000   0.000000   0.000000   0.000000   0.000000   0.000000
     C   72   0.000000   0.000000   0.000000   0.000000   0.000000   0.000000
     C   73   0.000000   0.000000   0.000000   0.000000   0.000000   0.000000
     C   74   0.000000   0.000000   0.000000   0.000000   0.000000   0.000000
     C   75   0.000000   0.000000   0.000000   0.000000   0.000000   0.000000
     C   76   0.000000   0.000000   0.000000   0.000000   0.000000   0.000000
     C   77   0.000000   0.000000   0.000000   0.000000   0.000000   0.000000
     C   78   0.000000   0.000000   0.000000   0.000000   0.000000   0.000000
     C   79   0.000000   0.000000   0.000000   0.000000   0.000000   0.000000
     C   80   0.000000   0.000000   0.000000   0.000000   0.000000   0.000000
     C   81   0.000000   0.000000   0.000000   0.000000   0.000000   0.000000
     C   82   0.000000   0.000000   0.000003   0.000000   0.000000   0.000000
     C   83   0.000016   0.000003   0.000012   0.000000   0.000000   0.000000
     C   84   0.000000   0.000000   0.000000   0.000000   0.000000   0.000000
     C   85   0.000004   0.000001   0.000001   0.000000   0.000000   0.000000
     C   86   0.000004   0.000001   0.000001   0.000000   0.000000   0.000000
     C   87   0.000000   0.000000   0.000000   0.000000   0.000000   0.000000
     C   88   0.000003   0.000001   0.000051   0.000000   0.000000   0.000000


                  C 43       C 44       C 45       C 46       C 47       C 48
 ------------------------------------------------------------------------------
     C   89   0.000016   0.000005   0.000316   0.000001   0.000001   0.000001
     C   90   0.000000   0.000000   0.000000   0.000000   0.000000   0.000000
     C   91   0.000000   0.000000   0.000000   0.000000   0.000000   0.000000
     C   92   0.000483   0.000063   0.000045   0.000000   0.000000   0.000000
     C   93   0.000032   0.000004   0.000003   0.000000   0.000000   0.000000
     C   94   0.000108   0.000017   0.000014   0.000000   0.000000   0.000000
     C   95   0.000026   0.000011   0.000008   0.000000   0.000000   0.000000
     C   96   0.000007   0.000001   0.000001   0.000000   0.000000   0.000000
     C   97   0.000001   0.000000   0.000003   0.000000   0.000000   0.000000
     C   98   0.000016   0.000002   0.000008   0.000000   0.000000   0.000000
     C   99   0.000000   0.000000   0.000000   0.000000   0.000000   0.000000
     C  100   0.000000   0.000000   0.000000   0.000000   0.000000   0.000000
     C  101   0.000000   0.000000   0.000000   0.000000   0.000000   0.000000
     C  102   0.000000   0.000000   0.000000   0.000000   0.000000   0.000000
     C  103   0.000000   0.000000   0.000000   0.000000   0.000000   0.000000
     C  104   0.000003   0.000000   0.000002   0.000000   0.000000   0.000000
     C  105   0.000000   0.000000   0.000000   0.000000   0.000000   0.000000
     C  106   0.000005   0.000000   0.000103   0.000000   0.000000   0.000000
     C  107   0.000028   0.000002   0.000584   0.000001   0.000001   0.000001
     C  108   0.000000   0.000000   0.000001   0.000000   0.000000   0.000000
     C  109   0.000016   0.000001   0.000332   0.000001   0.000001   0.000000
     C  110   0.000016   0.000001   0.000328   0.000001   0.000001   0.000001
     C  111   0.000000   0.000000   0.000001   0.000000   0.000000   0.000000
     C  112   0.000001   0.000000   0.000006   0.000000   0.000000   0.000000
     C  113   0.000000   0.000000   0.000000   0.000000   0.000001   0.000001
     C  114   0.000000   0.000000   0.000000   0.000000   0.000000   0.000001
     C  115   0.000000   0.000000   0.000000   0.000000   0.000000   0.000000
     C  116   0.000001   0.000001   0.000001   0.000005   0.000033   0.000028
     C  117   0.000001   0.000001   0.000000   0.000000   0.000001   0.000001
     C  118   0.000000   0.000000   0.000000   0.000000   0.000000   0.000000
     C  119   0.000000   0.000000   0.000003   0.000000   0.000000   0.000000
     C  120   0.000000   0.000000   0.000000   0.000001   0.000001   0.000079
     C  121   0.000000   0.000000   0.000000   0.000001   0.000003   0.000037
     C  122   0.000000   0.000000   0.000000   0.000000   0.000000   0.000001
     C  123   0.000000   0.000000   0.000000   0.000003   0.000009   0.000198
     C  124   0.000000   0.000000   0.000000   0.000000   0.000001   0.000014
     C  125   0.000000   0.000000   0.000000   0.000000   0.000000   0.000000
     C  126   0.000000   0.000000   0.000001   0.000000   0.000000   0.000000
     C  127   0.000001   0.000002   0.000035   0.000000   0.000000   0.000000
     C  128   0.000000   0.000010   0.000003   0.000000   0.000000   0.000000
     C  129   0.000001   0.000000   0.000024   0.000000   0.000000   0.000000
     C  130   0.000000   0.000000   0.000001   0.000000   0.000000   0.000000
     C  131   0.000000   0.000000   0.000009   0.000000   0.000000   0.000000
     C  132   0.000000   0.000000   0.000001   0.000000   0.000000   0.000000
     C  133   0.000000   0.000000   0.000000   0.000000   0.000000   0.000000
     C  134   0.000000   0.000000   0.000008   0.000000   0.000000   0.000000
     C  135   0.000068   0.000019   0.001306   0.000169   0.000065   0.000324


                  C 43       C 44       C 45       C 46       C 47       C 48
 ------------------------------------------------------------------------------
     C  136   0.000001   0.000000   0.000021   0.000008   0.000003   0.000012
     C  137   0.000043   0.000012   0.000839   0.000010   0.000003   0.000010
     C  138   0.000001   0.000000   0.000014   0.000007   0.000006   0.000006
     C  139   0.000002   0.000000   0.000033   0.000001   0.000000   0.000001
     C  140   0.000034   0.000010   0.000670   0.000003   0.000001   0.000001
     C  141   0.000006   0.000003   0.000116   0.000001   0.000000   0.000000
     C  142   0.000000   0.000000   0.000000   0.000000   0.000000   0.000000
     C  143   0.000000   0.000000   0.000000   0.000000   0.000000   0.000000
     C  144   0.000000   0.000000   0.000000   0.000000   0.000000   0.000000
     C  145   0.000000   0.000000   0.000000   0.000000   0.000000   0.000000
     C  146   0.000000   0.000000   0.000000   0.000000   0.000000   0.000000
     C  147   0.000000   0.000000   0.000000   0.000000   0.000000   0.000000
     C  148   0.000000   0.000000   0.000000   0.000000   0.000000   0.000000
     C  149   0.000000   0.000000   0.000000   0.000000   0.000000   0.000000
     C  150   0.000000   0.000000   0.000000   0.000000   0.000000   0.000000
     C  151   0.000000   0.000000   0.000000   0.000000   0.000000   0.000000
     C  152   0.000000   0.000000   0.000000   0.000000   0.000000   0.000000
     C  153   0.000000   0.000000   0.000000   0.000000   0.000000   0.000000
     C  154   0.000001   0.000000   0.000000   0.000000   0.000000   0.000000
     C  155   0.000000   0.000000   0.000000   0.000000   0.000000   0.000000
     C  156   0.000000   0.000000   0.000000   0.000000   0.000000   0.000000
     C  157   0.000000   0.000000   0.000000   0.000000   0.000000   0.000000
     C  158   0.000000   0.000000   0.000000   0.000000   0.000000   0.000000
     C  159   0.000000   0.000000   0.000000   0.000000   0.000000   0.000000
     C  160   0.000000   0.000000   0.000000   0.000000   0.000000   0.000000
     C  161   0.000000   0.000000   0.000000   0.000000   0.000000   0.000000
     C  162   0.000000   0.000000   0.000001   0.000000   0.000000   0.000000
     N  163   0.000129   0.000004   0.000002   0.000001   0.000000   0.000000
     N  164   0.000000   0.000000   0.000000   0.000000   0.000000   0.000000
     N  165   0.001306   0.000072   0.026057   0.000051   0.000039   0.000037
     N  166   0.000042   0.000150   0.000999   0.000005   0.000001   0.000001
     N  167   1.418220   0.014275   0.012257   0.000083   0.000084   0.000084
     N  168   0.000125   0.000133   0.000423   0.012729   0.099484   0.018039
     N  169   0.000001   0.000001   0.000003   0.000007   0.000021   0.000317
     N  170   0.000020   0.000003   0.000021   0.000014   0.000073   0.000006
     N  171   0.000000   0.000000   0.000000   0.000000   0.000000   0.000000
     N  172   0.000000   0.000000   0.000000   0.000000   0.000000   0.000000
     N  173   0.000048   0.000007   0.000004   0.000000   0.000000   0.000000
     N  174   0.000000   0.000000   0.000000   0.000000   0.000000   0.000000
     N  175   0.000000   0.000000   0.000004   0.000000   0.000000   0.000000
     N  176   0.000003   0.000000   0.000000   0.000000   0.000001   0.000001
     N  177   0.000000   0.000000   0.000000   0.000000   0.000001   0.000007
     N  178   0.000001   0.000000   0.000015   0.000000   0.000000   0.000000
     N  179   0.000042   0.000012   0.000817   0.000005   0.000002   0.000004
     N  180   0.000000   0.000000   0.000000   0.000000   0.000000   0.000000
     N  181   0.000000   0.000000   0.000000   0.000000   0.000000   0.000000
     N  182   0.000000   0.000000   0.000000   0.000000   0.000000   0.000000


                  C 43       C 44       C 45       C 46       C 47       C 48
 ------------------------------------------------------------------------------
     H  183   0.000021   0.000000   0.000000   0.000001   0.000000   0.000001
     H  184   0.000000   0.000000   0.000000   0.000000   0.000000   0.000000
     H  185   0.000000   0.000000   0.000000   0.000000   0.000000   0.000000
     H  186   0.000000   0.000000   0.000000   0.000000   0.000000   0.000000
     H  187   0.000000   0.000000   0.000000   0.000000   0.000000   0.000000
     H  188   0.000000   0.000000   0.000004   0.000000   0.000000   0.000000
     H  189   0.000031   0.000001   0.000575   0.000004   0.000001   0.000001
     H  190   0.000028   0.000004   0.000601   0.000002   0.000001   0.000001
     H  191   0.000000   0.000000   0.000003   0.000000   0.000000   0.000000
     H  192   0.000000   0.000006   0.000000   0.000000   0.000000   0.000000
     H  193   0.000040   0.024694   0.004191   0.000784   0.000031   0.000003
     H  194   0.005901   0.001093   0.000085   0.000189   0.000000   0.000005
     H  195   0.004410   0.000370   0.000207   0.000001   0.000000   0.000002
     H  196   0.008286   0.000295   0.000205   0.000000   0.000000   0.000001
     H  197   0.000003   0.000217   0.003994   0.000000   0.000000   0.000000
     H  198   0.000005   0.000200   0.000100   0.008125   0.006024   0.000006
     H  199   0.000000   0.000027   0.000004   0.000277   0.003988   0.009728
     H  200   0.000001   0.000034   0.000023   0.006760   0.004334   0.947214
     H  201   0.000000   0.000000   0.000000   0.000000   0.000001   0.000011
     H  202   0.000001   0.000000   0.000000   0.000000   0.000000   0.000000
     H  203   0.000000   0.000000   0.000000   0.000000   0.000000   0.000000
     H  204   0.000000   0.000000   0.000000   0.000000   0.000000   0.000000
     H  205   0.000000   0.000000   0.000000   0.000000   0.000000   0.000000
     H  206   0.000004   0.000001   0.000000   0.000000   0.000000   0.000000
     H  207   0.000000   0.000000   0.000000   0.000000   0.000000   0.000000
     H  208   0.000000   0.000000   0.000000   0.000000   0.000000   0.000000
     H  209   0.000000   0.000000   0.000010   0.000000   0.000000   0.000000
     H  210   0.000001   0.000000   0.000000   0.000000   0.000060   0.000004
     H  211   0.000001   0.000000   0.000000   0.000000   0.000000   0.000000
     H  212   0.000000   0.000000   0.000000   0.000000   0.000000   0.000000
     H  213   0.000000   0.000000   0.000000   0.000000   0.000000   0.000000
     H  214   0.000000   0.000000   0.000001   0.000001   0.000002   0.000000
     H  215   0.000000   0.000000   0.000000   0.000000   0.000000   0.000000
     H  216   0.000000   0.000000   0.000000   0.000004   0.000004   0.000025
     H  217   0.000000   0.000000   0.000000   0.000002   0.000000   0.000000
     H  218   0.000002   0.000000   0.000053   0.000000   0.000000   0.000000
     H  219   0.000000   0.000000   0.000000   0.000000   0.000000   0.000000
     H  220   0.000000   0.000000   0.000000   0.000000   0.000000   0.000000
     H  221   0.000000   0.000000   0.000000   0.000000   0.000000   0.000000
     H  222   0.000000   0.000000   0.000000   0.000000   0.000002   0.000018


                  C 49       C 50       C 51       C 52       C 53       C 54
 ------------------------------------------------------------------------------
     C   49   3.943240
     C   50   0.004856   3.939427
     C   51   0.041079   0.012258   3.945054
     C   52   0.012128   0.000355   1.777788   3.945412
     C   53   0.000017   0.000303   0.000325   0.000277   3.907487
     C   54   0.000010   0.000025   0.002958   0.000148   2.384725   3.914432
     C   55   0.000220   0.000134   0.005678   0.006300   0.033963   1.311457
     C   56   0.000009   0.000011   0.001535   0.000123   1.305719   0.029682
     C   57   0.000026   0.000004   0.005328   0.000596   0.120645   0.006972
     C   58   0.001336   0.000125   1.036244   0.010050   0.009759   0.007730
     C   59   0.004417   0.001166   0.006349   0.059783   0.000949   0.015466
     C   60   0.000050   0.000016   0.000236   0.000511   0.000034   0.000085
     C   61   0.000009   0.000002   0.000559   0.000062   0.000041   0.000060
     C   62   0.000107   0.000033   0.000083   0.001126   0.000030   0.000183
     C   63   0.000019   0.000004   0.001570   0.000130   0.000132   0.000172
     C   64   0.000021   0.000004   0.003157   0.000088   0.000175   0.000267
     C   65   0.001630   0.000473   0.000291   0.018560   0.000277   0.003569
     C   66   0.000073   0.000017   0.015893   0.000427   0.000572   0.001071
     C   67   0.000000   0.000000   0.000000   0.000000   0.000000   0.000000
     C   68   0.000000   0.000000   0.000000   0.000000   0.000000   0.000000
     C   69   0.000000   0.000000   0.000000   0.000000   0.000000   0.000000
     C   70   0.000000   0.000000   0.000000   0.000000   0.000000   0.000000
     C   71   0.000000   0.000000   0.000000   0.000000   0.000000   0.000000
     C   72   0.000000   0.000000   0.000000   0.000000   0.000000   0.000000
     C   73   0.000000   0.000000   0.000000   0.000000   0.000000   0.000000
     C   74   0.000000   0.000000   0.000000   0.000000   0.000000   0.000000
     C   75   0.000000   0.000000   0.000000   0.000000   0.000000   0.000000
     C   76   0.000000   0.000000   0.000000   0.000000   0.000000   0.000000
     C   77   0.000000   0.000000   0.000000   0.000000   0.000000   0.000000
     C   78   0.000000   0.000000   0.000000   0.000000   0.000000   0.000000
     C   79   0.000000   0.000000   0.000000   0.000000   0.000000   0.000000
     C   80   0.000000   0.000000   0.000000   0.000000   0.000000   0.000000
     C   81   0.000000   0.000000   0.000000   0.000000   0.000000   0.000000
     C   82   0.000000   0.000000   0.000000   0.000000   0.000000   0.000000
     C   83   0.000000   0.000000   0.000000   0.000001   0.000000   0.000000
     C   84   0.000000   0.000000   0.000000   0.000000   0.000000   0.000000
     C   85   0.000000   0.000000   0.000000   0.000000   0.000000   0.000000
     C   86   0.000000   0.000000   0.000000   0.000000   0.000000   0.000000
     C   87   0.000000   0.000000   0.000000   0.000000   0.000000   0.000000
     C   88   0.000000   0.000000   0.000000   0.000002   0.000000   0.000000
     C   89   0.000000   0.000002   0.000002   0.000015   0.000000   0.000000
     C   90   0.000000   0.000000   0.000000   0.000000   0.000000   0.000000
     C   91   0.000000   0.000000   0.000000   0.000000   0.000000   0.000000
     C   92   0.000002   0.000000   0.000003   0.000000   0.000000   0.000000
     C   93   0.000000   0.000000   0.000000   0.000000   0.000000   0.000000
     C   94   0.000000   0.000000   0.000001   0.000000   0.000000   0.000000


                  C 49       C 50       C 51       C 52       C 53       C 54
 ------------------------------------------------------------------------------
     C   95   0.000001   0.000000   0.000000   0.000001   0.000000   0.000000
     C   96   0.000000   0.000000   0.000000   0.000000   0.000000   0.000000
     C   97   0.000000   0.000000   0.000000   0.000000   0.000000   0.000000
     C   98   0.000000   0.000000   0.000000   0.000000   0.000000   0.000000
     C   99   0.000000   0.000000   0.000000   0.000000   0.000000   0.000000
     C  100   0.000000   0.000000   0.000000   0.000000   0.000000   0.000000
     C  101   0.000000   0.000000   0.000000   0.000000   0.000000   0.000000
     C  102   0.000000   0.000000   0.000000   0.000000   0.000000   0.000000
     C  103   0.000000   0.000000   0.000000   0.000000   0.000000   0.000000
     C  104   0.000000   0.000000   0.000000   0.000000   0.000000   0.000000
     C  105   0.000000   0.000000   0.000000   0.000000   0.000000   0.000000
     C  106   0.000000   0.000000   0.000001   0.000005   0.000000   0.000000
     C  107   0.000000   0.000000   0.000006   0.000030   0.000000   0.000000
     C  108   0.000000   0.000000   0.000000   0.000000   0.000000   0.000000
     C  109   0.000000   0.000000   0.000003   0.000017   0.000000   0.000000
     C  110   0.000000   0.000000   0.000003   0.000017   0.000000   0.000000
     C  111   0.000000   0.000000   0.000000   0.000000   0.000000   0.000000
     C  112   0.000000   0.000000   0.000000   0.000000   0.000000   0.000000
     C  113   0.000000   0.000000   0.000002   0.000005   0.000002   0.000001
     C  114   0.000000   0.000000   0.000001   0.000001   0.000001   0.000000
     C  115   0.000000   0.000001   0.000000   0.000001   0.000000   0.000000
     C  116   0.000004   0.000003   0.000131   0.000070   0.000022   0.000004
     C  117   0.000000   0.000002   0.000002   0.000001   0.000001   0.000000
     C  118   0.000000   0.000000   0.000000   0.000000   0.000000   0.000000
     C  119   0.000000   0.000000   0.000000   0.000000   0.000000   0.000000
     C  120   0.000000   0.000002   0.000000   0.000000   0.000030   0.000123
     C  121   0.000001   0.000001   0.000000   0.000001   0.000003   0.000004
     C  122   0.000000   0.000000   0.000000   0.000000   0.000000   0.000000
     C  123   0.000001   0.000005   0.000001   0.000001   0.000075   0.000005
     C  124   0.000000   0.000000   0.000000   0.000000   0.000005   0.000000
     C  125   0.000000   0.000000   0.000000   0.000000   0.000000   0.000000
     C  126   0.000000   0.000000   0.000000   0.000000   0.000000   0.000000
     C  127   0.000000   0.000000   0.000000   0.000002   0.000000   0.000000
     C  128   0.000000   0.000000   0.000000   0.000000   0.000000   0.000000
     C  129   0.000000   0.000000   0.000000   0.000001   0.000000   0.000000
     C  130   0.000000   0.000003   0.000000   0.000000   0.000000   0.000000
     C  131   0.000000   0.000000   0.000000   0.000000   0.000000   0.000000
     C  132   0.000000   0.000000   0.000000   0.000000   0.000000   0.000000
     C  133   0.000000   0.000000   0.000000   0.000000   0.000000   0.000000
     C  134   0.000000   0.000000   0.000000   0.000000   0.000000   0.000000
     C  135   0.000075   0.008798   0.000038   0.000066   0.000000   0.000000
     C  136   0.000004   0.000189   0.000002   0.000001   0.000000   0.000000
     C  137   0.000002   0.000169   0.000008   0.000040   0.000000   0.000000
     C  138   0.000026   0.000228   0.000001   0.000002   0.000000   0.000000
     C  139   0.000001   0.000014   0.000001   0.000002   0.000000   0.000000
     C  140   0.000000   0.000003   0.000006   0.000031   0.000000   0.000000
     C  141   0.000000   0.000000   0.000001   0.000005   0.000000   0.000000


                  C 49       C 50       C 51       C 52       C 53       C 54
 ------------------------------------------------------------------------------
     C  142   0.000000   0.000000   0.000000   0.000000   0.000000   0.000000
     C  143   0.000000   0.000000   0.000000   0.000000   0.000000   0.000000
     C  144   0.000000   0.000000   0.000000   0.000000   0.000000   0.000000
     C  145   0.000000   0.000000   0.000000   0.000000   0.000000   0.000000
     C  146   0.000000   0.000000   0.000000   0.000000   0.000000   0.000000
     C  147   0.000000   0.000000   0.000000   0.000000   0.000000   0.000000
     C  148   0.000000   0.000000   0.000000   0.000000   0.000000   0.000000
     C  149   0.000000   0.000000   0.000000   0.000000   0.000000   0.000000
     C  150   0.000000   0.000000   0.000000   0.000000   0.000000   0.000000
     C  151   0.000000   0.000000   0.000000   0.000000   0.000000   0.000000
     C  152   0.000000   0.000000   0.000000   0.000000   0.000000   0.000000
     C  153   0.000000   0.000000   0.000000   0.000000   0.000000   0.000000
     C  154   0.000000   0.000000   0.000000   0.000000   0.000000   0.000000
     C  155   0.000000   0.000000   0.000000   0.000000   0.000000   0.000000
     C  156   0.000000   0.000000   0.000000   0.000000   0.000000   0.000000
     C  157   0.000000   0.000000   0.000000   0.000000   0.000004   0.000003
     C  158   0.000000   0.000000   0.000000   0.000000   0.000001   0.000001
     C  159   0.000000   0.000000   0.000000   0.000000   0.000000   0.000000
     C  160   0.000000   0.000000   0.000000   0.000000   0.000001   0.000001
     C  161   0.000000   0.000000   0.000000   0.000000   0.000000   0.000000
     C  162   0.000000   0.000000   0.000000   0.000000   0.000000   0.000000
     N  163   0.000016   0.000000   0.000001   0.000003   0.000000   0.000000
     N  164   0.000000   0.000000   0.000000   0.000000   0.000000   0.000000
     N  165   0.000001   0.000000   0.000264   0.001331   0.000000   0.000000
     N  166   0.000000   0.000000   0.000009   0.000046   0.000000   0.000000
     N  167   0.000016   0.000002   0.001025   0.004594   0.000000   0.000000
     N  168   1.198466   1.666471   0.000689   0.012536   0.000087   0.000011
     N  169   0.000007   0.000025   0.000253   0.000120   0.029184   0.130957
     N  170   0.000084   0.000025   0.000502   0.000867   0.000056   0.000198
     N  171   0.000000   0.000000   0.000000   0.000000   0.000000   0.000000
     N  172   0.000000   0.000000   0.000000   0.000000   0.000000   0.000000
     N  173   0.000001   0.000000   0.000000   0.000000   0.000000   0.000000
     N  174   0.000000   0.000000   0.000000   0.000000   0.000000   0.000000
     N  175   0.000000   0.000000   0.000000   0.000000   0.000000   0.000000
     N  176   0.000000   0.000001   0.000002   0.000005   0.000001   0.000000
     N  177   0.000000   0.000000   0.000000   0.000000   0.000005   0.000002
     N  178   0.000000   0.000000   0.000000   0.000001   0.000000   0.000000
     N  179   0.000003   0.000039   0.000008   0.000040   0.000000   0.000000
     N  180   0.000000   0.000000   0.000000   0.000000   0.000000   0.000000
     N  181   0.000000   0.000000   0.000000   0.000000   0.000000   0.000000
     N  182   0.000000   0.000000   0.000000   0.000000   0.000001   0.000001
     H  183   0.000001   0.000000   0.000000   0.000000   0.000000   0.000000
     H  184   0.000000   0.000000   0.000000   0.000000   0.000000   0.000000
     H  185   0.000000   0.000000   0.000000   0.000000   0.000000   0.000000
     H  186   0.000000   0.000000   0.000000   0.000000   0.000000   0.000000
     H  187   0.000000   0.000000   0.000000   0.000000   0.000000   0.000000
     H  188   0.000000   0.000000   0.000000   0.000000   0.000000   0.000000


                  C 49       C 50       C 51       C 52       C 53       C 54
 ------------------------------------------------------------------------------
     H  189   0.000008   0.000000   0.000007   0.000037   0.000000   0.000000
     H  190   0.000000   0.000000   0.000005   0.000030   0.000000   0.000000
     H  191   0.000000   0.000000   0.000000   0.000000   0.000000   0.000000
     H  192   0.000000   0.000000   0.000000   0.000000   0.000000   0.000000
     H  193   0.000018   0.000002   0.000399   0.000002   0.000000   0.000000
     H  194   0.000218   0.000001   0.000021   0.000141   0.000000   0.000000
     H  195   0.000003   0.000000   0.000013   0.000003   0.000000   0.000000
     H  196   0.000000   0.000000   0.000014   0.000018   0.000000   0.000000
     H  197   0.000000   0.000000   0.000011   0.000015   0.000000   0.000000
     H  198   0.952855   0.006675   0.000292   0.001228   0.000002   0.000000
     H  199   0.010354   0.942415   0.000734   0.000153   0.000004   0.000000
     H  200   0.000056   0.005509   0.001992   0.000226   0.000195   0.007027
     H  201   0.000000   0.000001   0.000007   0.000007   0.009744   0.005759
     H  202   0.000000   0.000000   0.000000   0.000000   0.000000   0.000000
     H  203   0.000000   0.000000   0.000000   0.000000   0.000000   0.000000
     H  204   0.000000   0.000000   0.000000   0.000000   0.000000   0.000000
     H  205   0.000000   0.000000   0.000000   0.000000   0.000000   0.000000
     H  206   0.000000   0.000000   0.000000   0.000000   0.000000   0.000000
     H  207   0.000000   0.000000   0.000000   0.000000   0.000000   0.000000
     H  208   0.000000   0.000000   0.000000   0.000000   0.000000   0.000000
     H  209   0.000000   0.000000   0.000000   0.000000   0.000000   0.000000
     H  210   0.000000   0.000000   0.000377   0.000002   0.000001   0.000042
     H  211   0.000000   0.000000   0.000000   0.000000   0.000000   0.000000
     H  212   0.000000   0.000000   0.000000   0.000000   0.000000   0.000000
     H  213   0.000000   0.000000   0.000000   0.000000   0.000000   0.000000
     H  214   0.000001   0.000000   0.000042   0.000011   0.000003   0.000005
     H  215   0.000000   0.000000   0.000000   0.000000   0.000000   0.000000
     H  216   0.000010   0.002302   0.000000   0.000001   0.000000   0.000000
     H  217   0.000000   0.000029   0.000000   0.000000   0.000000   0.000000
     H  218   0.000000   0.000001   0.000001   0.000003   0.000000   0.000000
     H  219   0.000000   0.000000   0.000000   0.000000   0.000000   0.000000
     H  220   0.000000   0.000000   0.000000   0.000000   0.000000   0.000000
     H  221   0.000000   0.000000   0.000000   0.000000   0.000000   0.000000
     H  222   0.000001   0.000002   0.000009   0.000016   0.004918   0.005031


                  C 55       C 56       C 57       C 58       C 59       C 60
 ------------------------------------------------------------------------------
     C   55   3.944345
     C   56   0.137950   3.913725
     C   57   1.397333   0.007634   3.932458
     C   58   0.985315   0.000171   0.007964   3.960149
     C   59   0.007067   0.006955   0.018140   1.733762   3.960851
     C   60   0.000298   0.000084   0.000143   0.002041   0.005891   3.903540
     C   61   0.000695   0.000030   0.000066   0.000264   0.015299   2.119832
     C   62   0.000103   0.000149   0.000277   0.005470   0.001995   0.047621
     C   63   0.002064   0.000066   0.000082   0.000319   0.040642   1.549129
     C   64   0.003850   0.000076   0.000155   0.000081   0.101360   0.082129
     C   65   0.000335   0.002262   0.004799   0.112832   0.015495   0.016552
     C   66   0.017671   0.000235   0.000649   0.015139   1.898018   0.006169
     C   67   0.000000   0.000000   0.000003   0.000000   0.000000   0.000002
     C   68   0.000000   0.000000   0.000000   0.000000   0.000000   0.000000
     C   69   0.000000   0.000000   0.000000   0.000000   0.000000   0.000000
     C   70   0.000000   0.000000   0.000000   0.000000   0.000000   0.000000
     C   71   0.000000   0.000000   0.000000   0.000000   0.000000   0.000000
     C   72   0.000000   0.000000   0.000000   0.000000   0.000000   0.000000
     C   73   0.000000   0.000000   0.000000   0.000000   0.000000   0.000000
     C   74   0.000000   0.000000   0.000000   0.000000   0.000000   0.000000
     C   75   0.000000   0.000000   0.000000   0.000000   0.000000   0.000000
     C   76   0.000000   0.000000   0.000000   0.000000   0.000000   0.000000
     C   77   0.000000   0.000000   0.000000   0.000000   0.000000   0.000000
     C   78   0.000000   0.000000   0.000000   0.000000   0.000000   0.000000
     C   79   0.000000   0.000000   0.000000   0.000000   0.000000   0.000000
     C   80   0.000000   0.000000   0.000000   0.000000   0.000000   0.000000
     C   81   0.000000   0.000000   0.000000   0.000000   0.000000   0.000000
     C   82   0.000000   0.000000   0.000000   0.000000   0.000000   0.000000
     C   83   0.000000   0.000000   0.000000   0.000000   0.000000   0.000000
     C   84   0.000000   0.000000   0.000000   0.000000   0.000000   0.000000
     C   85   0.000000   0.000000   0.000000   0.000000   0.000000   0.000000
     C   86   0.000000   0.000000   0.000000   0.000000   0.000000   0.000000
     C   87   0.000000   0.000000   0.000000   0.000000   0.000000   0.000000
     C   88   0.000000   0.000000   0.000000   0.000000   0.000000   0.000000
     C   89   0.000000   0.000000   0.000000   0.000000   0.000000   0.000000
     C   90   0.000000   0.000000   0.000000   0.000000   0.000000   0.000000
     C   91   0.000000   0.000000   0.000000   0.000000   0.000000   0.000000
     C   92   0.000000   0.000000   0.000000   0.000000   0.000001   0.000000
     C   93   0.000000   0.000000   0.000000   0.000000   0.000000   0.000000
     C   94   0.000000   0.000000   0.000000   0.000000   0.000000   0.000000
     C   95   0.000000   0.000000   0.000000   0.000000   0.000000   0.000000
     C   96   0.000000   0.000000   0.000000   0.000000   0.000000   0.000000
     C   97   0.000000   0.000000   0.000000   0.000000   0.000000   0.000000
     C   98   0.000000   0.000000   0.000000   0.000000   0.000000   0.000000
     C   99   0.000000   0.000000   0.000000   0.000000   0.000000   0.000000
     C  100   0.000000   0.000000   0.000000   0.000000   0.000000   0.000000


                  C 55       C 56       C 57       C 58       C 59       C 60
 ------------------------------------------------------------------------------
     C  101   0.000000   0.000000   0.000000   0.000000   0.000000   0.000000
     C  102   0.000000   0.000000   0.000000   0.000000   0.000000   0.000000
     C  103   0.000000   0.000000   0.000000   0.000000   0.000000   0.000000
     C  104   0.000000   0.000000   0.000000   0.000000   0.000000   0.000000
     C  105   0.000000   0.000000   0.000000   0.000000   0.000000   0.000000
     C  106   0.000000   0.000000   0.000000   0.000000   0.000000   0.000000
     C  107   0.000000   0.000000   0.000000   0.000000   0.000001   0.000000
     C  108   0.000000   0.000000   0.000000   0.000000   0.000000   0.000000
     C  109   0.000000   0.000000   0.000000   0.000000   0.000001   0.000000
     C  110   0.000000   0.000000   0.000000   0.000000   0.000001   0.000000
     C  111   0.000000   0.000000   0.000000   0.000000   0.000000   0.000000
     C  112   0.000000   0.000000   0.000000   0.000000   0.000000   0.000000
     C  113   0.000002   0.000000   0.000000   0.000011   0.000010   0.000000
     C  114   0.000001   0.000000   0.000000   0.000005   0.000004   0.000000
     C  115   0.000000   0.000000   0.000000   0.000000   0.000000   0.000000
     C  116   0.000065   0.000002   0.000001   0.000575   0.000444   0.000000
     C  117   0.000001   0.000000   0.000000   0.000006   0.000007   0.000000
     C  118   0.000000   0.000000   0.000000   0.000001   0.000001   0.000000
     C  119   0.000000   0.000000   0.000000   0.000000   0.000000   0.000000
     C  120   0.000008   0.000003   0.000000   0.000001   0.000001   0.000000
     C  121   0.000001   0.000000   0.000000   0.000001   0.000001   0.000000
     C  122   0.000000   0.000000   0.000000   0.000000   0.000000   0.000000
     C  123   0.000027   0.000003   0.000001   0.000000   0.000001   0.000000
     C  124   0.000001   0.000000   0.000000   0.000000   0.000000   0.000000
     C  125   0.000000   0.000000   0.000000   0.000000   0.000000   0.000000
     C  126   0.000000   0.000000   0.000000   0.000000   0.000000   0.000000
     C  127   0.000000   0.000000   0.000000   0.000000   0.000000   0.000000
     C  128   0.000000   0.000000   0.000000   0.000000   0.000000   0.000001
     C  129   0.000000   0.000000   0.000000   0.000000   0.000000   0.000000
     C  130   0.000000   0.000000   0.000000   0.000000   0.000000   0.000000
     C  131   0.000000   0.000000   0.000000   0.000000   0.000000   0.000000
     C  132   0.000000   0.000000   0.000000   0.000000   0.000000   0.000000
     C  133   0.000000   0.000000   0.000000   0.000000   0.000000   0.000000
     C  134   0.000000   0.000000   0.000000   0.000000   0.000002   0.000008
     C  135   0.000000   0.000000   0.000000   0.000000   0.000004   0.000000
     C  136   0.000000   0.000000   0.000000   0.000000   0.000000   0.000000
     C  137   0.000000   0.000000   0.000000   0.000000   0.000001   0.000000
     C  138   0.000000   0.000000   0.000000   0.000000   0.000000   0.000000
     C  139   0.000000   0.000000   0.000000   0.000000   0.000000   0.000000
     C  140   0.000000   0.000000   0.000000   0.000000   0.000001   0.000000
     C  141   0.000000   0.000000   0.000000   0.000000   0.000000   0.000000
     C  142   0.000000   0.000000   0.000000   0.000000   0.000000   0.000000
     C  143   0.000000   0.000000   0.000000   0.000000   0.000000   0.000000
     C  144   0.000000   0.000000   0.000000   0.000000   0.000000   0.000000
     C  145   0.000000   0.000000   0.000000   0.000000   0.000000   0.000000
     C  146   0.000000   0.000000   0.000000   0.000000   0.000000   0.000000
     C  147   0.000000   0.000000   0.000000   0.000000   0.000000   0.000000


                  C 55       C 56       C 57       C 58       C 59       C 60
 ------------------------------------------------------------------------------
     C  148   0.000000   0.000000   0.000000   0.000000   0.000000   0.000000
     C  149   0.000000   0.000000   0.000000   0.000000   0.000000   0.000000
     C  150   0.000000   0.000000   0.000000   0.000000   0.000000   0.000000
     C  151   0.000000   0.000000   0.000000   0.000000   0.000000   0.000000
     C  152   0.000000   0.000000   0.000001   0.000000   0.000000   0.000000
     C  153   0.000000   0.000000   0.000000   0.000000   0.000000   0.000000
     C  154   0.000000   0.000000   0.000000   0.000000   0.000000   0.000000
     C  155   0.000000   0.000000   0.000000   0.000000   0.000000   0.000000
     C  156   0.000000   0.000000   0.000005   0.000000   0.000000   0.000000
     C  157   0.000007   0.000002   0.000140   0.000001   0.000000   0.000000
     C  158   0.000002   0.000000   0.000042   0.000000   0.000000   0.000000
     C  159   0.000001   0.000000   0.000012   0.000000   0.000000   0.000000
     C  160   0.000003   0.000001   0.000053   0.000000   0.000000   0.000000
     C  161   0.000000   0.000000   0.000002   0.000000   0.000000   0.000001
     C  162   0.000000   0.000000   0.000000   0.000000   0.000001   0.000005
     N  163   0.000000   0.000000   0.000000   0.000000   0.000000   0.000000
     N  164   0.000000   0.000000   0.000000   0.000000   0.000000   0.000000
     N  165   0.000003   0.000000   0.000000   0.000003   0.000049   0.000016
     N  166   0.000000   0.000000   0.000005   0.000001   0.000001   0.000000
     N  167   0.000003   0.000000   0.000001   0.000011   0.000151   0.000002
     N  168   0.000026   0.000006   0.000008   0.000368   0.000030   0.000000
     N  169   0.020659   1.464035   1.408890   0.004516   0.000426   0.000014
     N  170   0.000652   0.000127   0.000242   0.004303   0.013819   0.062607
     N  171   0.000000   0.000000   0.000000   0.000000   0.000000   0.000000
     N  172   0.000000   0.000000   0.000000   0.000000   0.000000   0.000000
     N  173   0.000000   0.000000   0.000000   0.000000   0.000000   0.000000
     N  174   0.000000   0.000000   0.000000   0.000000   0.000000   0.000000
     N  175   0.000000   0.000000   0.000000   0.000000   0.000000   0.000000
     N  176   0.000001   0.000000   0.000000   0.000004   0.000007   0.000000
     N  177   0.000002   0.000000   0.000000   0.000000   0.000000   0.000000
     N  178   0.000000   0.000000   0.000000   0.000000   0.000000   0.000000
     N  179   0.000000   0.000000   0.000000   0.000000   0.000001   0.000000
     N  180   0.000000   0.000000   0.000000   0.000000   0.000000   0.000000
     N  181   0.000000   0.000001   0.000000   0.000000   0.000000   0.000000
     N  182   0.000002   0.000001   0.000058   0.000000   0.000000   0.000000
     H  183   0.000000   0.000000   0.000000   0.000000   0.000000   0.000000
     H  184   0.000000   0.000000   0.000000   0.000000   0.000000   0.000000
     H  185   0.000000   0.000000   0.000000   0.000000   0.000000   0.000000
     H  186   0.000000   0.000000   0.000000   0.000000   0.000000   0.000000
     H  187   0.000000   0.000000   0.000000   0.000000   0.000000   0.000000
     H  188   0.000000   0.000000   0.000000   0.000000   0.000000   0.000000
     H  189   0.000000   0.000000   0.000000   0.000000   0.000001   0.000001
     H  190   0.000000   0.000000   0.000000   0.000000   0.000001   0.000000
     H  191   0.000000   0.000000   0.000000   0.000000   0.000000   0.000000
     H  192   0.000000   0.000000   0.000000   0.000000   0.000000   0.000001
     H  193   0.000002   0.000000   0.000001   0.000015   0.000014   0.000000
     H  194   0.000000   0.000000   0.000000   0.000000   0.000003   0.000000


                  C 55       C 56       C 57       C 58       C 59       C 60
 ------------------------------------------------------------------------------
     H  195   0.000000   0.000000   0.000000   0.000000   0.000002   0.000000
     H  196   0.000000   0.000000   0.000000   0.000000   0.000002   0.000000
     H  197   0.000000   0.000000   0.000000   0.000022   0.000039   0.000001
     H  198   0.000001   0.000000   0.000000   0.000052   0.000010   0.000000
     H  199   0.000003   0.000000   0.000000   0.000008   0.000011   0.000000
     H  200   0.000034   0.000015   0.000018   0.000178   0.000041   0.000000
     H  201   0.000067   0.948860   0.007594   0.000261   0.000009   0.000001
     H  202   0.000000   0.000000   0.000000   0.000000   0.000000   0.000000
     H  203   0.000000   0.000000   0.000000   0.000000   0.000000   0.000000
     H  204   0.000000   0.000000   0.000000   0.000000   0.000000   0.000000
     H  205   0.000000   0.000000   0.000000   0.000000   0.000000   0.000000
     H  206   0.000000   0.000000   0.000000   0.000000   0.000000   0.000000
     H  207   0.000000   0.000000   0.000000   0.000000   0.000000   0.000000
     H  208   0.000000   0.000000   0.000000   0.000000   0.000000   0.000000
     H  209   0.000000   0.000000   0.000000   0.000000   0.000000   0.000000
     H  210   0.000028   0.000000   0.000001   0.000821   0.000578   0.000000
     H  211   0.000000   0.000000   0.000000   0.000000   0.000000   0.000000
     H  212   0.000000   0.000000   0.000000   0.000000   0.000000   0.000000
     H  213   0.000000   0.000000   0.000000   0.000000   0.000000   0.000000
     H  214   0.000052   0.000000   0.000001   0.000031   0.001209   0.009905
     H  215   0.000000   0.000000   0.000000   0.000000   0.000000   0.000000
     H  216   0.000000   0.000000   0.000000   0.000000   0.000000   0.000000
     H  217   0.000000   0.000000   0.000000   0.000000   0.000000   0.000000
     H  218   0.000000   0.000000   0.000000   0.000000   0.000000   0.000000
     H  219   0.000000   0.000000   0.000000   0.000000   0.000000   0.000000
     H  220   0.000000   0.000000   0.000000   0.000000   0.000000   0.000000
     H  221   0.000000   0.000000   0.000004   0.000000   0.000000   0.000000
     H  222   0.008663   0.007783   0.944369   0.000770   0.000861   0.000021


                  C 61       C 62       C 63       C 64       C 65       C 66
 ------------------------------------------------------------------------------
     C   61   3.898268
     C   62   1.557337   3.914420
     C   63   0.031746   0.166613   3.756846
     C   64   0.007181   1.105977   0.008077   3.933775
     C   65   0.043056   0.013369   0.102148   1.613902   3.955944
     C   66   0.001025   0.023732   0.001262   0.014399   1.957360   3.975358
     C   67   0.000001   0.000071   0.000001   0.000001   0.000001   0.000000
     C   68   0.000000   0.000000   0.000000   0.000000   0.000000   0.000000
     C   69   0.000000   0.000000   0.000000   0.000000   0.000000   0.000000
     C   70   0.000000   0.000000   0.000000   0.000000   0.000000   0.000000
     C   71   0.000000   0.000000   0.000000   0.000000   0.000000   0.000000
     C   72   0.000000   0.000000   0.000000   0.000000   0.000000   0.000000
     C   73   0.000000   0.000000   0.000000   0.000000   0.000000   0.000000
     C   74   0.000000   0.000000   0.000000   0.000000   0.000000   0.000000
     C   75   0.000000   0.000000   0.000000   0.000000   0.000000   0.000000
     C   76   0.000000   0.000000   0.000000   0.000000   0.000000   0.000000
     C   77   0.000000   0.000000   0.000000   0.000000   0.000000   0.000000
     C   78   0.000000   0.000000   0.000000   0.000000   0.000000   0.000000
     C   79   0.000000   0.000000   0.000000   0.000000   0.000000   0.000000
     C   80   0.000000   0.000000   0.000000   0.000000   0.000000   0.000000
     C   81   0.000000   0.000000   0.000000   0.000000   0.000000   0.000000
     C   82   0.000000   0.000000   0.000000   0.000000   0.000000   0.000000
     C   83   0.000000   0.000000   0.000000   0.000000   0.000000   0.000000
     C   84   0.000000   0.000000   0.000000   0.000000   0.000000   0.000000
     C   85   0.000000   0.000000   0.000000   0.000000   0.000000   0.000000
     C   86   0.000000   0.000000   0.000000   0.000000   0.000000   0.000000
     C   87   0.000000   0.000000   0.000000   0.000000   0.000000   0.000000
     C   88   0.000000   0.000000   0.000000   0.000000   0.000000   0.000000
     C   89   0.000000   0.000000   0.000000   0.000000   0.000000   0.000000
     C   90   0.000000   0.000000   0.000000   0.000000   0.000000   0.000000
     C   91   0.000000   0.000000   0.000000   0.000000   0.000000   0.000000
     C   92   0.000000   0.000000   0.000000   0.000000   0.000000   0.000000
     C   93   0.000000   0.000000   0.000000   0.000000   0.000000   0.000000
     C   94   0.000000   0.000000   0.000000   0.000000   0.000000   0.000000
     C   95   0.000000   0.000000   0.000000   0.000000   0.000000   0.000000
     C   96   0.000000   0.000000   0.000000   0.000000   0.000000   0.000000
     C   97   0.000000   0.000000   0.000000   0.000000   0.000000   0.000000
     C   98   0.000000   0.000000   0.000000   0.000000   0.000000   0.000000
     C   99   0.000000   0.000000   0.000000   0.000000   0.000000   0.000000
     C  100   0.000000   0.000000   0.000000   0.000000   0.000000   0.000000
     C  101   0.000000   0.000000   0.000000   0.000000   0.000000   0.000000
     C  102   0.000000   0.000000   0.000000   0.000000   0.000000   0.000000
     C  103   0.000000   0.000000   0.000000   0.000000   0.000000   0.000000
     C  104   0.000000   0.000000   0.000000   0.000000   0.000000   0.000000
     C  105   0.000000   0.000000   0.000000   0.000000   0.000000   0.000000
     C  106   0.000000   0.000007   0.000000   0.000000   0.000000   0.000000


                  C 61       C 62       C 63       C 64       C 65       C 66
 ------------------------------------------------------------------------------
     C  107   0.000000   0.000003   0.000000   0.000000   0.000001   0.000000
     C  108   0.000000   0.000000   0.000000   0.000000   0.000000   0.000000
     C  109   0.000000   0.000002   0.000000   0.000000   0.000000   0.000000
     C  110   0.000000   0.000000   0.000000   0.000000   0.000000   0.000000
     C  111   0.000000   0.000000   0.000000   0.000000   0.000000   0.000000
     C  112   0.000000   0.000000   0.000000   0.000000   0.000000   0.000000
     C  113   0.000000   0.000000   0.000000   0.000000   0.000001   0.000002
     C  114   0.000000   0.000000   0.000000   0.000000   0.000000   0.000001
     C  115   0.000000   0.000000   0.000000   0.000000   0.000000   0.000000
     C  116   0.000000   0.000001   0.000001   0.000002   0.000014   0.000067
     C  117   0.000000   0.000000   0.000000   0.000000   0.000001   0.000001
     C  118   0.000000   0.000000   0.000000   0.000000   0.000000   0.000000
     C  119   0.000000   0.000000   0.000000   0.000000   0.000000   0.000000
     C  120   0.000000   0.000000   0.000000   0.000000   0.000000   0.000000
     C  121   0.000000   0.000000   0.000000   0.000000   0.000000   0.000000
     C  122   0.000000   0.000000   0.000000   0.000000   0.000000   0.000000
     C  123   0.000000   0.000000   0.000000   0.000000   0.000000   0.000000
     C  124   0.000000   0.000000   0.000000   0.000000   0.000000   0.000000
     C  125   0.000000   0.000000   0.000000   0.000000   0.000000   0.000000
     C  126   0.000000   0.000000   0.000000   0.000000   0.000000   0.000000
     C  127   0.000000   0.000002   0.000000   0.000000   0.000000   0.000000
     C  128   0.000001   0.000005   0.000000   0.000000   0.000000   0.000000
     C  129   0.000001   0.000003   0.000000   0.000000   0.000000   0.000000
     C  130   0.000000   0.000000   0.000000   0.000000   0.000000   0.000000
     C  131   0.000000   0.000004   0.000000   0.000000   0.000000   0.000000
     C  132   0.000000   0.000019   0.000000   0.000000   0.000000   0.000000
     C  133   0.000000   0.000002   0.000000   0.000000   0.000000   0.000000
     C  134   0.000005   0.000343   0.000003   0.000006   0.000004   0.000000
     C  135   0.000000   0.000000   0.000000   0.000000   0.000002   0.000000
     C  136   0.000000   0.000000   0.000000   0.000000   0.000000   0.000000
     C  137   0.000000   0.000000   0.000000   0.000000   0.000001   0.000000
     C  138   0.000000   0.000000   0.000000   0.000000   0.000000   0.000000
     C  139   0.000000   0.000000   0.000000   0.000000   0.000000   0.000000
     C  140   0.000000   0.000000   0.000000   0.000000   0.000001   0.000000
     C  141   0.000000   0.000000   0.000000   0.000000   0.000000   0.000000
     C  142   0.000000   0.000000   0.000000   0.000000   0.000000   0.000000
     C  143   0.000000   0.000000   0.000000   0.000000   0.000000   0.000000
     C  144   0.000000   0.000000   0.000000   0.000000   0.000000   0.000000
     C  145   0.000000   0.000000   0.000000   0.000000   0.000000   0.000000
     C  146   0.000000   0.000000   0.000000   0.000000   0.000000   0.000000
     C  147   0.000000   0.000000   0.000000   0.000000   0.000000   0.000000
     C  148   0.000000   0.000000   0.000000   0.000000   0.000000   0.000000
     C  149   0.000000   0.000000   0.000000   0.000000   0.000000   0.000000
     C  150   0.000000   0.000000   0.000000   0.000000   0.000000   0.000000
     C  151   0.000000   0.000000   0.000000   0.000000   0.000000   0.000000
     C  152   0.000000   0.000000   0.000000   0.000000   0.000000   0.000000
     C  153   0.000000   0.000000   0.000000   0.000000   0.000000   0.000000


                  C 61       C 62       C 63       C 64       C 65       C 66
 ------------------------------------------------------------------------------
     C  154   0.000000   0.000000   0.000000   0.000000   0.000000   0.000000
     C  155   0.000000   0.000000   0.000000   0.000000   0.000000   0.000000
     C  156   0.000000   0.000000   0.000000   0.000000   0.000000   0.000000
     C  157   0.000000   0.000000   0.000000   0.000000   0.000000   0.000000
     C  158   0.000000   0.000000   0.000000   0.000000   0.000000   0.000000
     C  159   0.000000   0.000000   0.000000   0.000000   0.000000   0.000000
     C  160   0.000000   0.000000   0.000000   0.000000   0.000000   0.000000
     C  161   0.000002   0.000018   0.000001   0.000001   0.000000   0.000000
     C  162   0.000004   0.000195   0.000002   0.000003   0.000003   0.000000
     N  163   0.000000   0.000000   0.000000   0.000000   0.000000   0.000000
     N  164   0.000000   0.000000   0.000000   0.000000   0.000000   0.000000
     N  165   0.000043   0.000896   0.000014   0.000047   0.000031   0.000003
     N  166   0.000002   0.000000   0.000000   0.000000   0.000000   0.000000
     N  167   0.000000   0.000004   0.000000   0.000000   0.000061   0.000002
     N  168   0.000001   0.000001   0.000002   0.000002   0.000010   0.000025
     N  169   0.000011   0.000014   0.000021   0.000035   0.000120   0.000126
     N  170   0.114738   0.043264   1.851605   0.986109   0.043373   0.019618
     N  171   0.000000   0.000000   0.000000   0.000000   0.000000   0.000000
     N  172   0.000000   0.000000   0.000000   0.000000   0.000000   0.000000
     N  173   0.000000   0.000000   0.000000   0.000000   0.000000   0.000000
     N  174   0.000000   0.000000   0.000000   0.000000   0.000000   0.000000
     N  175   0.000000   0.000000   0.000000   0.000000   0.000000   0.000000
     N  176   0.000000   0.000000   0.000000   0.000000   0.000001   0.000001
     N  177   0.000000   0.000000   0.000000   0.000000   0.000000   0.000000
     N  178   0.000000   0.000000   0.000000   0.000000   0.000000   0.000000
     N  179   0.000000   0.000000   0.000000   0.000000   0.000001   0.000000
     N  180   0.000000   0.000000   0.000000   0.000000   0.000000   0.000000
     N  181   0.000000   0.000000   0.000000   0.000000   0.000000   0.000000
     N  182   0.000000   0.000000   0.000000   0.000000   0.000000   0.000000
     H  183   0.000000   0.000000   0.000000   0.000000   0.000000   0.000000
     H  184   0.000000   0.000000   0.000000   0.000000   0.000000   0.000000
     H  185   0.000000   0.000000   0.000000   0.000000   0.000000   0.000000
     H  186   0.000000   0.000000   0.000000   0.000000   0.000000   0.000000
     H  187   0.000000   0.000000   0.000000   0.000000   0.000000   0.000000
     H  188   0.000000   0.000000   0.000000   0.000000   0.000000   0.000000
     H  189   0.000001   0.000003   0.000001   0.000002   0.000000   0.000000
     H  190   0.000000   0.000001   0.000000   0.000000   0.000001   0.000000
     H  191   0.000002   0.000000   0.000000   0.000000   0.000000   0.000000
     H  192   0.000002   0.000000   0.000000   0.000000   0.000000   0.000000
     H  193   0.000000   0.000000   0.000000   0.000000   0.000005   0.000002
     H  194   0.000000   0.000000   0.000000   0.000000   0.000001   0.000000
     H  195   0.000000   0.000000   0.000000   0.000000   0.000001   0.000000
     H  196   0.000000   0.000000   0.000000   0.000000   0.000002   0.000001
     H  197   0.000000   0.000000   0.000000   0.000000   0.000000   0.000007
     H  198   0.000000   0.000000   0.000001   0.000001   0.000001   0.000004
     H  199   0.000000   0.000000   0.000000   0.000000   0.000002   0.000001
     H  200   0.000001   0.000000   0.000001   0.000003   0.000005   0.000013


                  C 61       C 62       C 63       C 64       C 65       C 66
 ------------------------------------------------------------------------------
     H  201   0.000001   0.000001   0.000008   0.000005   0.000002   0.000013
     H  202   0.000000   0.000000   0.000000   0.000000   0.000000   0.000000
     H  203   0.000000   0.000000   0.000000   0.000000   0.000000   0.000000
     H  204   0.000000   0.000000   0.000000   0.000000   0.000000   0.000000
     H  205   0.000000   0.000000   0.000000   0.000000   0.000000   0.000000
     H  206   0.000000   0.000000   0.000000   0.000000   0.000000   0.000000
     H  207   0.000000   0.000000   0.000000   0.000000   0.000000   0.000000
     H  208   0.000000   0.000000   0.000000   0.000000   0.000000   0.000000
     H  209   0.000000   0.000000   0.000000   0.000000   0.000000   0.000000
     H  210   0.000000   0.000000   0.000000   0.000000   0.000003   0.000034
     H  211   0.000000   0.000000   0.000000   0.000000   0.000000   0.000000
     H  212   0.000000   0.000000   0.000000   0.000000   0.000000   0.000000
     H  213   0.000000   0.000000   0.000000   0.000000   0.000000   0.000000
     H  214   0.006020   0.944356   0.000773   0.006156   0.003199   0.000163
     H  215   0.000000   0.000000   0.000000   0.000000   0.000000   0.000000
     H  216   0.000000   0.000000   0.000000   0.000000   0.000000   0.000000
     H  217   0.000000   0.000000   0.000000   0.000000   0.000000   0.000000
     H  218   0.000000   0.000000   0.000000   0.000000   0.000000   0.000000
     H  219   0.000000   0.000000   0.000000   0.000000   0.000000   0.000000
     H  220   0.000000   0.000000   0.000000   0.000000   0.000000   0.000000
     H  221   0.000000   0.000000   0.000000   0.000000   0.000000   0.000000
     H  222   0.000002   0.000002   0.000002   0.000012   0.000019   0.000145


                  C 67       C 68       C 69       C 70       C 71       C 72
 ------------------------------------------------------------------------------
     C   67   3.973374
     C   68   0.000000   3.911356
     C   69   0.000000   2.408737   3.921329
     C   70   0.000000   0.030510   1.334317   3.931382
     C   71   0.000000   1.268045   0.031108   0.128288   3.932697
     C   72   0.000000   0.120810   0.005198   1.402450   0.007016   3.941214
     C   73   0.000000   0.003669   0.004785   0.009059   0.007247   1.031169
     C   74   0.000000   0.012247   0.000814   0.041360   0.001639   0.014631
     C   75   0.000000   0.000001   0.000000   0.000002   0.000000   0.000001
     C   76   0.000000   0.000000   0.000000   0.000001   0.000000   0.000000
     C   77   0.000000   0.000004   0.000001   0.000012   0.000000   0.000007
     C   78   0.000000   0.000001   0.000000   0.000002   0.000000   0.000001
     C   79   0.000000   0.000000   0.000000   0.000001   0.000000   0.000000
     C   80   0.000000   0.000005   0.000001   0.000019   0.000002   0.000002
     C   81   0.000000   0.000011   0.000003   0.000039   0.000001   0.000022
     C   82   0.000000   0.000123   0.000000   0.000293   0.000008   0.000053
     C   83   0.000000   0.000010   0.000001   0.000022   0.000003   0.000018
     C   84   0.000000   0.000026   0.000001   0.000073   0.000006   0.000021
     C   85   0.000000   0.000415   0.000002   0.001066   0.000015   0.000094
     C   86   0.000000   0.000119   0.000010   0.000402   0.000026   0.000026
     C   87   0.000000   0.000029   0.000015   0.000062   0.000028   0.001017
     C   88   0.000000   0.000004   0.000000   0.000010   0.000001   0.000009
     C   89   0.000000   0.000000   0.000000   0.000000   0.000000   0.000000
     C   90   0.000000   0.000068   0.000015   0.000285   0.000022   0.000014
     C   91   0.000000   0.000001   0.000000   0.000004   0.000000   0.000002
     C   92   0.000000   0.000001   0.000000   0.000003   0.000000   0.000002
     C   93   0.000000   0.000000   0.000000   0.000001   0.000000   0.000001
     C   94   0.000000   0.000008   0.000000   0.000017   0.000002   0.000012
     C   95   0.000000   0.000001   0.000000   0.000001   0.000000   0.000001
     C   96   0.000000   0.000001   0.000000   0.000001   0.000001   0.000001
     C   97   0.000000   0.000001   0.000000   0.000001   0.000000   0.000001
     C   98   0.000000   0.000003   0.000000   0.000005   0.000001   0.000006
     C   99   0.000000   0.000000   0.000000   0.000000   0.000000   0.000000
     C  100   0.000000   0.000000   0.000000   0.000000   0.000000   0.000000
     C  101   0.000000   0.000000   0.000000   0.000000   0.000000   0.000000
     C  102   0.000000   0.000000   0.000000   0.000000   0.000000   0.000000
     C  103   0.000000   0.000000   0.000000   0.000000   0.000000   0.000000
     C  104   0.000000   0.000000   0.000000   0.000000   0.000000   0.000000
     C  105   0.000000   0.000000   0.000000   0.000000   0.000000   0.000000
     C  106   0.000009   0.000000   0.000000   0.000000   0.000000   0.000000
     C  107   0.000026   0.000000   0.000000   0.000000   0.000000   0.000000
     C  108   0.000015   0.000000   0.000000   0.000000   0.000000   0.000000
     C  109   0.000001   0.000000   0.000000   0.000000   0.000000   0.000000
     C  110   0.000002   0.000000   0.000000   0.000000   0.000000   0.000000
     C  111   0.000000   0.000000   0.000000   0.000000   0.000000   0.000000
     C  112   0.000000   0.000000   0.000000   0.000000   0.000000   0.000000


                  C 67       C 68       C 69       C 70       C 71       C 72
 ------------------------------------------------------------------------------
     C  113   0.000000   0.000000   0.000000   0.000000   0.000000   0.000000
     C  114   0.000000   0.000000   0.000000   0.000000   0.000000   0.000000
     C  115   0.000000   0.000000   0.000000   0.000000   0.000000   0.000000
     C  116   0.000000   0.000000   0.000000   0.000000   0.000000   0.000000
     C  117   0.000000   0.000000   0.000000   0.000000   0.000000   0.000000
     C  118   0.000001   0.000000   0.000000   0.000000   0.000000   0.000000
     C  119   0.000000   0.000000   0.000000   0.000000   0.000000   0.000000
     C  120   0.000000   0.000000   0.000000   0.000000   0.000000   0.000000
     C  121   0.000000   0.000000   0.000000   0.000000   0.000000   0.000000
     C  122   0.000001   0.000000   0.000000   0.000000   0.000000   0.000000
     C  123   0.000000   0.000000   0.000000   0.000000   0.000000   0.000000
     C  124   0.000000   0.000000   0.000000   0.000000   0.000000   0.000000
     C  125   0.000002   0.000000   0.000000   0.000000   0.000000   0.000000
     C  126   0.000032   0.000000   0.000000   0.000000   0.000000   0.000000
     C  127   0.000007   0.000000   0.000000   0.000000   0.000000   0.000000
     C  128   0.000001   0.000000   0.000000   0.000000   0.000000   0.000000
     C  129   0.000016   0.000000   0.000000   0.000000   0.000000   0.000000
     C  130   0.000002   0.000000   0.000000   0.000000   0.000000   0.000000
     C  131   0.000045   0.000000   0.000000   0.000000   0.000000   0.000000
     C  132   0.001113   0.000000   0.000000   0.000000   0.000000   0.000000
     C  133   0.000031   0.000000   0.000000   0.000000   0.000000   0.000000
     C  134   0.012399   0.000000   0.000000   0.000000   0.000000   0.000000
     C  135   0.000000   0.000000   0.000000   0.000000   0.000000   0.000000
     C  136   0.000000   0.000000   0.000000   0.000000   0.000000   0.000000
     C  137   0.000000   0.000000   0.000000   0.000000   0.000000   0.000000
     C  138   0.000000   0.000000   0.000000   0.000000   0.000000   0.000000
     C  139   0.000000   0.000000   0.000000   0.000000   0.000000   0.000000
     C  140   0.000000   0.000001   0.000000   0.000002   0.000000   0.000001
     C  141   0.000000   0.000000   0.000000   0.000000   0.000000   0.000000
     C  142   0.000000   0.000000   0.000000   0.000000   0.000000   0.000000
     C  143   0.000000   0.000000   0.000000   0.000000   0.000000   0.000000
     C  144   0.000000   0.000000   0.000000   0.000000   0.000000   0.000000
     C  145   0.000000   0.000000   0.000000   0.000000   0.000000   0.000000
     C  146   0.000000   0.000000   0.000000   0.000000   0.000000   0.000000
     C  147   0.000000   0.000000   0.000000   0.000001   0.000000   0.000000
     C  148   0.000000   0.000004   0.000001   0.000014   0.000001   0.000001
     C  149   0.001157   0.000000   0.000000   0.000000   0.000000   0.000000
     C  150   0.000003   0.000000   0.000000   0.000000   0.000000   0.000000
     C  151   0.000687   0.000000   0.000000   0.000000   0.000000   0.000000
     C  152   0.000044   0.000000   0.000000   0.000000   0.000000   0.000000
     C  153   0.000081   0.000000   0.000000   0.000000   0.000000   0.000000
     C  154   0.000001   0.000002   0.000000   0.000002   0.000000   0.000000
     C  155   0.000000   0.000001   0.000000   0.000002   0.000000   0.000000
     C  156   0.001933   0.000000   0.000000   0.000000   0.000000   0.000000
     C  157   0.048727   0.000000   0.000000   0.000000   0.000000   0.000000
     C  158   0.014923   0.000000   0.000000   0.000000   0.000000   0.000000
     C  159   0.015672   0.000000   0.000000   0.000000   0.000000   0.000000


                  C 67       C 68       C 69       C 70       C 71       C 72
 ------------------------------------------------------------------------------
     C  160   0.030089   0.000000   0.000000   0.000000   0.000000   0.000000
     C  161   2.726629   0.000000   0.000000   0.000000   0.000000   0.000000
     C  162   1.117207   0.000000   0.000000   0.000000   0.000000   0.000000
     N  163   0.000000   0.000001   0.000000   0.000000   0.000000   0.000000
     N  164   0.000000   0.008096   0.000622   0.002462   0.013218   0.000455
     N  165   0.000000   0.000000   0.000000   0.000000   0.000000   0.000000
     N  166   0.000000   0.000000   0.000000   0.000000   0.000000   0.000000
     N  167   0.000000   0.000000   0.000000   0.000000   0.000000   0.000000
     N  168   0.000000   0.000000   0.000000   0.000000   0.000000   0.000000
     N  169   0.000000   0.000000   0.000000   0.000000   0.000000   0.000000
     N  170   0.000001   0.000000   0.000000   0.000000   0.000000   0.000000
     N  171   0.000000   0.025834   0.123567   0.022148   1.481622   1.343072
     N  172   0.000000   0.000000   0.000000   0.000001   0.000000   0.000001
     N  173   0.000000   0.000001   0.000000   0.000001   0.000000   0.000001
     N  174   0.000000   0.000000   0.000000   0.000000   0.000000   0.000000
     N  175   0.000003   0.000000   0.000000   0.000000   0.000000   0.000000
     N  176   0.000000   0.000000   0.000000   0.000000   0.000000   0.000000
     N  177   0.000000   0.000000   0.000000   0.000000   0.000000   0.000000
     N  178   0.000015   0.000000   0.000000   0.000000   0.000000   0.000000
     N  179   0.000000   0.000000   0.000000   0.000000   0.000000   0.000000
     N  180   0.000000   0.000000   0.000000   0.000000   0.000000   0.000000
     N  181   0.000960   0.000000   0.000000   0.000000   0.000000   0.000000
     N  182   0.001353   0.000000   0.000000   0.000000   0.000000   0.000000
     H  183   0.000000   0.000000   0.000000   0.000000   0.000000   0.000000
     H  184   0.000000   0.000038   0.000012   0.000031   0.000423   0.000015
     H  185   0.000000   0.000594   0.000018   0.000008   0.001004   0.000017
     H  186   0.000000   0.000004   0.000000   0.000002   0.000000   0.000000
     H  187   0.000000   0.000097   0.000007   0.000053   0.000297   0.000002
     H  188   0.000000   0.000000   0.000000   0.000000   0.000000   0.000000
     H  189   0.000000   0.000000   0.000000   0.000000   0.000000   0.000000
     H  190   0.000000   0.000000   0.000000   0.000000   0.000000   0.000000
     H  191   0.000000   0.000000   0.000000   0.000000   0.000000   0.000000
     H  192   0.000005   0.000000   0.000000   0.000000   0.000000   0.000000
     H  193   0.000000   0.000000   0.000000   0.000000   0.000000   0.000000
     H  194   0.000000   0.000000   0.000000   0.000000   0.000000   0.000000
     H  195   0.000000   0.000000   0.000000   0.000000   0.000000   0.000000
     H  196   0.000000   0.000000   0.000000   0.000000   0.000000   0.000000
     H  197   0.000000   0.000000   0.000000   0.000000   0.000000   0.000000
     H  198   0.000000   0.000000   0.000000   0.000000   0.000000   0.000000
     H  199   0.000000   0.000000   0.000000   0.000000   0.000000   0.000000
     H  200   0.000000   0.000000   0.000000   0.000000   0.000000   0.000000
     H  201   0.000000   0.000000   0.000000   0.000000   0.000000   0.000000
     H  202   0.000000   0.000000   0.000000   0.000000   0.000000   0.000000
     H  203   0.000000   0.009205   0.005190   0.954388   0.000199   0.006656
     H  204   0.000000   0.000001   0.000000   0.000003   0.000000   0.000001
     H  205   0.000000   0.000001   0.000000   0.000005   0.000001   0.000001
     H  206   0.000000   0.000000   0.000000   0.000000   0.000001   0.000000


                  C 67       C 68       C 69       C 70       C 71       C 72
 ------------------------------------------------------------------------------
     H  207   0.000000   0.000000   0.000000   0.000000   0.000000   0.000000
     H  208   0.000000   0.000000   0.000000   0.000000   0.000000   0.000000
     H  209   0.000000   0.000000   0.000000   0.000000   0.000000   0.000000
     H  210   0.000000   0.000000   0.000000   0.000000   0.000000   0.000000
     H  211   0.000000   0.000000   0.000000   0.000000   0.000000   0.000000
     H  212   0.000000   0.000000   0.000000   0.000000   0.000000   0.000000
     H  213   0.000000   0.000000   0.000000   0.000000   0.000000   0.000000
     H  214   0.000090   0.000000   0.000000   0.000000   0.000000   0.000000
     H  215   0.000000   0.000000   0.000000   0.000000   0.000000   0.000000
     H  216   0.000000   0.000000   0.000000   0.000000   0.000000   0.000000
     H  217   0.000000   0.000000   0.000000   0.000000   0.000000   0.000000
     H  218   0.000000   0.000000   0.000000   0.000000   0.000000   0.000000
     H  219   0.000000   0.000000   0.000000   0.000000   0.000000   0.000000
     H  220   0.000000   0.000000   0.000000   0.000000   0.000000   0.000000
     H  221   0.000004   0.000000   0.000000   0.000000   0.000000   0.000000
     H  222   0.000002   0.000000   0.000000   0.000000   0.000000   0.000000


                  C 73       C 74       C 75       C 76       C 77       C 78
 ------------------------------------------------------------------------------
     C   73   3.955398
     C   74   2.817601   3.948575
     C   75   0.000061   0.000323   3.854767
     C   76   0.000039   0.000065   2.578032   3.871080
     C   77   0.000437   0.002560   0.037240   1.056350   3.939381
     C   78   0.000053   0.000346   1.090272   0.096810   0.023275   2.561319
     C   79   0.000040   0.000127   0.051476   0.016723   0.962934   0.074857
     C   80   0.000722   0.000383   0.042761   0.013414   1.650172   0.031837
     C   81   0.001544   0.009087   0.002626   0.027136   0.014497   0.001849
     C   82   0.003703   0.009357   0.000008   0.000008   0.000048   0.000008
     C   83   0.000395   0.002194   0.000004   0.000006   0.000021   0.000004
     C   84   0.002023   0.007282   0.000010   0.000019   0.000054   0.000012
     C   85   0.015614   0.008193   0.000073   0.000014   0.000545   0.000080
     C   86   0.014108   0.007170   0.000115   0.000057   0.000838   0.000141
     C   87   0.015614   0.968559   0.000082   0.000739   0.000023   0.000038
     C   88   0.000323   0.002378   0.000002   0.000005   0.000005   0.000002
     C   89   0.000003   0.000008   0.000000   0.000000   0.000000   0.000000
     C   90   0.013077   0.004032   0.013826   0.002405   0.117693   0.014416
     C   91   0.000219   0.000523   0.000103   0.000855   0.000318   0.000223
     C   92   0.000066   0.000414   0.000000   0.000001   0.000002   0.000001
     C   93   0.000021   0.000143   0.000000   0.000000   0.000001   0.000000
     C   94   0.000422   0.002504   0.000003   0.000008   0.000010   0.000004
     C   95   0.000033   0.000190   0.000000   0.000001   0.000001   0.000000
     C   96   0.000020   0.000120   0.000000   0.000000   0.000000   0.000000
     C   97   0.000034   0.000218   0.000000   0.000001   0.000001   0.000000
     C   98   0.000123   0.001073   0.000001   0.000003   0.000004   0.000001
     C   99   0.000001   0.000001   0.000000   0.000000   0.000000   0.000000
     C  100   0.000002   0.000006   0.000000   0.000000   0.000000   0.000000
     C  101   0.000001   0.000007   0.000000   0.000000   0.000000   0.000000
     C  102   0.000002   0.000003   0.000000   0.000000   0.000000   0.000000
     C  103   0.000000   0.000000   0.000000   0.000000   0.000000   0.000000
     C  104   0.000012   0.000090   0.000000   0.000000   0.000000   0.000000
     C  105   0.000001   0.000007   0.000000   0.000000   0.000000   0.000000
     C  106   0.000000   0.000000   0.000000   0.000000   0.000000   0.000000
     C  107   0.000000   0.000000   0.000000   0.000000   0.000000   0.000000
     C  108   0.000000   0.000000   0.000000   0.000000   0.000000   0.000000
     C  109   0.000000   0.000000   0.000000   0.000000   0.000000   0.000000
     C  110   0.000000   0.000000   0.000000   0.000000   0.000000   0.000000
     C  111   0.000000   0.000000   0.000000   0.000000   0.000000   0.000000
     C  112   0.000002   0.000014   0.000000   0.000000   0.000000   0.000000
     C  113   0.000000   0.000000   0.000000   0.000000   0.000000   0.000000
     C  114   0.000000   0.000000   0.000000   0.000000   0.000000   0.000000
     C  115   0.000000   0.000000   0.000000   0.000000   0.000000   0.000000
     C  116   0.000000   0.000000   0.000000   0.000000   0.000000   0.000000
     C  117   0.000000   0.000000   0.000000   0.000000   0.000000   0.000000
     C  118   0.000000   0.000003   0.000000   0.000000   0.000000   0.000000


                  C 73       C 74       C 75       C 76       C 77       C 78
 ------------------------------------------------------------------------------
     C  119   0.000000   0.000001   0.000000   0.000000   0.000000   0.000000
     C  120   0.000000   0.000000   0.000000   0.000000   0.000000   0.000000
     C  121   0.000000   0.000000   0.000000   0.000000   0.000000   0.000000
     C  122   0.000000   0.000000   0.000000   0.000000   0.000000   0.000000
     C  123   0.000000   0.000000   0.000000   0.000000   0.000000   0.000000
     C  124   0.000000   0.000000   0.000000   0.000000   0.000000   0.000000
     C  125   0.000000   0.000000   0.000000   0.000000   0.000000   0.000000
     C  126   0.000000   0.000000   0.000000   0.000000   0.000000   0.000000
     C  127   0.000000   0.000000   0.000000   0.000000   0.000000   0.000000
     C  128   0.000000   0.000000   0.000000   0.000000   0.000000   0.000000
     C  129   0.000000   0.000000   0.000000   0.000000   0.000000   0.000000
     C  130   0.000000   0.000000   0.000000   0.000000   0.000000   0.000000
     C  131   0.000000   0.000000   0.000000   0.000000   0.000000   0.000000
     C  132   0.000000   0.000000   0.000000   0.000000   0.000000   0.000000
     C  133   0.000000   0.000000   0.000000   0.000000   0.000000   0.000000
     C  134   0.000000   0.000000   0.000000   0.000000   0.000000   0.000000
     C  135   0.000000   0.000001   0.000000   0.000000   0.000000   0.000000
     C  136   0.000000   0.000002   0.000000   0.000000   0.000000   0.000000
     C  137   0.000001   0.000003   0.000000   0.000000   0.000000   0.000000
     C  138   0.000000   0.000001   0.000000   0.000000   0.000000   0.000000
     C  139   0.000002   0.000013   0.000000   0.000000   0.000000   0.000000
     C  140   0.000051   0.000356   0.000000   0.000001   0.000002   0.000001
     C  141   0.000001   0.000002   0.000000   0.000000   0.000000   0.000000
     C  142   0.000002   0.000013   0.001870   0.000771   0.005269   0.002833
     C  143   0.000001   0.000001   0.000154   0.000075   0.000578   0.000193
     C  144   0.000002   0.000017   0.001304   0.000562   0.001094   0.002788
     C  145   0.000007   0.000019   0.004114   0.003219   0.013604   0.010769
     C  146   0.000001   0.000003   0.000076   0.000085   0.000108   0.000557
     C  147   0.000011   0.000010   0.000018   0.000032   0.000032   0.000094
     C  148   0.000449   0.000201   0.002455   0.000599   0.017857   0.002785
     C  149   0.000001   0.000000   0.000002   0.000003   0.000003   0.000011
     C  150   0.000001   0.000000   0.000001   0.000001   0.000001   0.000004
     C  151   0.000001   0.000000   0.000002   0.000002   0.000003   0.000011
     C  152   0.000000   0.000000   0.000000   0.000000   0.000000   0.000000
     C  153   0.000000   0.000000   0.000000   0.000000   0.000000   0.000000
     C  154   0.000014   0.000004   0.000024   0.000025   0.000038   0.000103
     C  155   0.000072   0.000021   0.000165   0.000091   0.000433   0.000383
     C  156   0.000000   0.000000   0.000000   0.000000   0.000001   0.000000
     C  157   0.000000   0.000000   0.000000   0.000000   0.000000   0.000001
     C  158   0.000000   0.000000   0.000001   0.000000   0.000000   0.000003
     C  159   0.000000   0.000000   0.000000   0.000000   0.000000   0.000001
     C  160   0.000000   0.000000   0.000001   0.000000   0.000000   0.000003
     C  161   0.000000   0.000000   0.000000   0.000000   0.000000   0.000000
     C  162   0.000000   0.000000   0.000000   0.000000   0.000000   0.000000
     N  163   0.000000   0.000000   0.000000   0.000000   0.000000   0.000000
     N  164   0.000059   0.000044   0.000000   0.000000   0.000000   0.000000
     N  165   0.000000   0.000000   0.000000   0.000000   0.000000   0.000000


                  C 73       C 74       C 75       C 76       C 77       C 78
 ------------------------------------------------------------------------------
     N  166   0.000000   0.000000   0.000000   0.000000   0.000000   0.000000
     N  167   0.000000   0.000000   0.000000   0.000000   0.000000   0.000000
     N  168   0.000000   0.000000   0.000000   0.000000   0.000000   0.000000
     N  169   0.000000   0.000000   0.000000   0.000000   0.000000   0.000000
     N  170   0.000000   0.000000   0.000000   0.000000   0.000000   0.000000
     N  171   0.011052   0.031041   0.000001   0.000001   0.000007   0.000001
     N  172   0.000049   0.000242   0.025713   0.072118   0.031010   1.202099
     N  173   0.000029   0.000169   0.000000   0.000001   0.000001   0.000000
     N  174   0.000000   0.000000   0.000000   0.000000   0.000000   0.000000
     N  175   0.000000   0.000000   0.000000   0.000000   0.000000   0.000000
     N  176   0.000000   0.000000   0.000000   0.000000   0.000000   0.000000
     N  177   0.000000   0.000000   0.000000   0.000000   0.000000   0.000000
     N  178   0.000000   0.000000   0.000000   0.000000   0.000000   0.000000
     N  179   0.000002   0.000009   0.000000   0.000000   0.000000   0.000000
     N  180   0.000003   0.000014   0.001817   0.000775   0.002217   0.004320
     N  181   0.000001   0.000000   0.000002   0.000002   0.000002   0.000008
     N  182   0.000000   0.000000   0.000000   0.000000   0.000000   0.000001
     H  183   0.000000   0.000000   0.000000   0.000000   0.000000   0.000000
     H  184   0.000001   0.000001   0.000000   0.000000   0.000000   0.000000
     H  185   0.000000   0.000001   0.000000   0.000000   0.000000   0.000000
     H  186   0.000000   0.000000   0.000000   0.000000   0.000000   0.000000
     H  187   0.000000   0.000000   0.000000   0.000000   0.000000   0.000000
     H  188   0.000000   0.000000   0.000000   0.000000   0.000000   0.000000
     H  189   0.000000   0.000000   0.000000   0.000000   0.000000   0.000000
     H  190   0.000000   0.000000   0.000000   0.000000   0.000000   0.000000
     H  191   0.000000   0.000000   0.000000   0.000000   0.000000   0.000000
     H  192   0.000000   0.000000   0.000000   0.000000   0.000000   0.000010
     H  193   0.000000   0.000000   0.000000   0.000000   0.000000   0.000000
     H  194   0.000000   0.000000   0.000000   0.000000   0.000000   0.000000
     H  195   0.000000   0.000000   0.000000   0.000000   0.000000   0.000000
     H  196   0.000000   0.000000   0.000000   0.000000   0.000000   0.000000
     H  197   0.000000   0.000000   0.000000   0.000000   0.000000   0.000000
     H  198   0.000000   0.000000   0.000000   0.000000   0.000000   0.000000
     H  199   0.000000   0.000000   0.000000   0.000000   0.000000   0.000000
     H  200   0.000000   0.000000   0.000000   0.000000   0.000000   0.000000
     H  201   0.000000   0.000000   0.000000   0.000000   0.000000   0.000000
     H  202   0.000000   0.000000   0.000000   0.000000   0.000000   0.000000
     H  203   0.000725   0.000127   0.000000   0.000000   0.000000   0.000000
     H  204   0.000119   0.000048   0.000001   0.000000   0.000007   0.000001
     H  205   0.000201   0.000060   0.000004   0.000002   0.000024   0.000005
     H  206   0.000001   0.000009   0.000000   0.000000   0.000000   0.000000
     H  207   0.000000   0.000000   0.000000   0.000000   0.000000   0.000000
     H  208   0.000000   0.000000   0.000000   0.000000   0.000000   0.000000
     H  209   0.000000   0.000000   0.000000   0.000000   0.000000   0.000000
     H  210   0.000000   0.000000   0.000000   0.000000   0.000000   0.000000
     H  211   0.000000   0.000000   0.000000   0.000000   0.000000   0.000000
     H  212   0.000000   0.000000   0.000000   0.000000   0.000000   0.000000


                  C 73       C 74       C 75       C 76       C 77       C 78
 ------------------------------------------------------------------------------
     H  213   0.000000   0.000000   0.000000   0.000000   0.000000   0.000000
     H  214   0.000000   0.000000   0.000000   0.000000   0.000000   0.000000
     H  215   0.000000   0.000000   0.000000   0.000000   0.000000   0.000000
     H  216   0.000000   0.000000   0.000000   0.000000   0.000000   0.000000
     H  217   0.000000   0.000000   0.000000   0.000000   0.000000   0.000000
     H  218   0.000001   0.000005   0.000000   0.000000   0.000000   0.000000
     H  219   0.000000   0.000000   0.000000   0.000002   0.000009   0.000025
     H  220   0.000000   0.000000   0.000000   0.000000   0.000000   0.000000
     H  221   0.000000   0.000000   0.000000   0.000000   0.000000   0.000000
     H  222   0.000000   0.000000   0.000000   0.000000   0.000000   0.000000


                  C 79       C 80       C 81       C 82       C 83       C 84
 ------------------------------------------------------------------------------
     C   79   3.922779
     C   80   0.019451   3.948624
     C   81   0.019213   2.090509   3.963944
     C   82   0.000008   0.000223   0.000330   3.925666
     C   83   0.000006   0.000123   0.000144   1.098189   3.882662
     C   84   0.000018   0.000407   0.000538   0.007617   1.061034   3.941989
     C   85   0.000030   0.000104   0.002749   2.700517   0.049468   0.027435
     C   86   0.000082   0.000992   0.005114   0.027340   0.023995   1.841939
     C   87   0.000575   0.019444   0.007130   0.033048   0.008147   0.009184
     C   88   0.000005   0.000101   0.000052   0.009664   1.333777   0.009122
     C   89   0.000000   0.000001   0.000001   0.004817   0.006384   0.002931
     C   90   0.005097   0.019534   1.705971   0.008274   0.001387   0.005426
     C   91   0.000622   0.019104   0.005727   0.000505   0.000093   0.000031
     C   92   0.000001   0.000024   0.000011   0.000162   0.018230   0.000127
     C   93   0.000000   0.000008   0.000004   0.000364   0.006412   0.000337
     C   94   0.000007   0.000135   0.000063   0.000315   0.108187   0.000208
     C   95   0.000001   0.000011   0.000005   0.000021   0.007401   0.000012
     C   96   0.000000   0.000007   0.000003   0.000029   0.005121   0.000019
     C   97   0.000001   0.000012   0.000005   0.000226   0.026237   0.001076
     C   98   0.000003   0.000063   0.000037   0.009692   0.057409   0.011173
     C   99   0.000000   0.000000   0.000000   0.000031   0.000107   0.001414
     C  100   0.000000   0.000000   0.000000   0.000055   0.000231   0.000469
     C  101   0.000000   0.000001   0.000000   0.000024   0.000599   0.000253
     C  102   0.000000   0.000000   0.000001   0.000057   0.000111   0.001772
     C  103   0.000000   0.000000   0.000000   0.000003   0.000007   0.000012
     C  104   0.000000   0.000005   0.000003   0.000365   0.004191   0.000323
     C  105   0.000000   0.000000   0.000000   0.000006   0.000532   0.000030
     C  106   0.000000   0.000000   0.000000   0.000000   0.000000   0.000000
     C  107   0.000000   0.000000   0.000000   0.000000   0.000002   0.000000
     C  108   0.000000   0.000000   0.000000   0.000000   0.000003   0.000000
     C  109   0.000000   0.000000   0.000000   0.000000   0.000001   0.000000
     C  110   0.000000   0.000000   0.000000   0.000001   0.000014   0.000001
     C  111   0.000000   0.000000   0.000000   0.000001   0.000025   0.000002
     C  112   0.000000   0.000001   0.000000   0.000030   0.000637   0.000032
     C  113   0.000000   0.000000   0.000000   0.000000   0.000008   0.000000
     C  114   0.000000   0.000000   0.000000   0.000000   0.000003   0.000000
     C  115   0.000000   0.000000   0.000000   0.000000   0.000011   0.000000
     C  116   0.000000   0.000000   0.000000   0.000000   0.000000   0.000000
     C  117   0.000000   0.000000   0.000000   0.000000   0.000000   0.000000
     C  118   0.000000   0.000000   0.000000   0.000004   0.000110   0.000004
     C  119   0.000000   0.000000   0.000000   0.000000   0.000040   0.000001
     C  120   0.000000   0.000000   0.000000   0.000000   0.000001   0.000000
     C  121   0.000000   0.000000   0.000000   0.000000   0.000000   0.000000
     C  122   0.000000   0.000000   0.000000   0.000000   0.000002   0.000000
     C  123   0.000000   0.000000   0.000000   0.000000   0.000000   0.000000
     C  124   0.000000   0.000000   0.000000   0.000000   0.000000   0.000000


                  C 79       C 80       C 81       C 82       C 83       C 84
 ------------------------------------------------------------------------------
     C  125   0.000000   0.000000   0.000000   0.000000   0.000002   0.000000
     C  126   0.000000   0.000000   0.000000   0.000001   0.000020   0.000001
     C  127   0.000000   0.000000   0.000000   0.000000   0.000000   0.000000
     C  128   0.000000   0.000000   0.000000   0.000000   0.000000   0.000000
     C  129   0.000000   0.000000   0.000000   0.000000   0.000000   0.000000
     C  130   0.000000   0.000000   0.000000   0.000000   0.000000   0.000000
     C  131   0.000000   0.000000   0.000000   0.000000   0.000000   0.000000
     C  132   0.000000   0.000000   0.000000   0.000000   0.000001   0.000000
     C  133   0.000000   0.000000   0.000000   0.000000   0.000000   0.000000
     C  134   0.000000   0.000000   0.000000   0.000000   0.000000   0.000000
     C  135   0.000000   0.000000   0.000000   0.000006   0.000129   0.000013
     C  136   0.000000   0.000000   0.000000   0.000015   0.000199   0.000009
     C  137   0.000000   0.000000   0.000000   0.000023   0.000444   0.000067
     C  138   0.000000   0.000000   0.000000   0.000012   0.000171   0.000002
     C  139   0.000000   0.000001   0.000000   0.000569   0.005500   0.000094
     C  140   0.000001   0.000019   0.000011   0.000302   0.028540   0.001663
     C  141   0.000000   0.000000   0.000000   0.000123   0.000417   0.001039
     C  142   0.011526   0.001020   0.000321   0.000001   0.000000   0.000000
     C  143   0.007210   0.000100   0.000100   0.000000   0.000000   0.000000
     C  144   0.000810   0.000949   0.001387   0.000002   0.000001   0.000001
     C  145   1.000848   0.002746   0.000531   0.000001   0.000000   0.000000
     C  146   0.008037   0.000202   0.000166   0.000001   0.000000   0.000000
     C  147   0.000467   0.000263   0.000163   0.000004   0.000011   0.000001
     C  148   0.001112   0.004056   0.062535   0.000341   0.000102   0.000065
     C  149   0.000004   0.000009   0.000019   0.000001   0.000000   0.000000
     C  150   0.000001   0.000002   0.000010   0.000000   0.000000   0.000000
     C  151   0.000004   0.000010   0.000020   0.000001   0.000000   0.000000
     C  152   0.000000   0.000000   0.000000   0.000000   0.000000   0.000000
     C  153   0.000000   0.000000   0.000000   0.000000   0.000000   0.000000
     C  154   0.000054   0.000110   0.000240   0.000008   0.000005   0.000001
     C  155   0.000128   0.000427   0.001961   0.000044   0.000017   0.000005
     C  156   0.000001   0.000000   0.000000   0.000000   0.000000   0.000000
     C  157   0.000001   0.000000   0.000000   0.000000   0.000000   0.000000
     C  158   0.000001   0.000000   0.000000   0.000000   0.000000   0.000000
     C  159   0.000000   0.000000   0.000000   0.000000   0.000000   0.000000
     C  160   0.000000   0.000000   0.000000   0.000000   0.000000   0.000000
     C  161   0.000000   0.000000   0.000000   0.000000   0.000000   0.000000
     C  162   0.000000   0.000000   0.000000   0.000000   0.000000   0.000000
     N  163   0.000000   0.000000   0.000000   0.000000   0.000000   0.000000
     N  164   0.000000   0.000000   0.000000   0.000000   0.000000   0.000000
     N  165   0.000000   0.000000   0.000000   0.000003   0.000014   0.000000
     N  166   0.000000   0.000000   0.000000   0.000000   0.000000   0.000000
     N  167   0.000000   0.000000   0.000000   0.000000   0.000002   0.000000
     N  168   0.000000   0.000000   0.000000   0.000000   0.000000   0.000000
     N  169   0.000000   0.000000   0.000000   0.000000   0.000000   0.000000
     N  170   0.000000   0.000000   0.000000   0.000000   0.000000   0.000000
     N  171   0.000001   0.000016   0.000023   0.000174   0.000016   0.000061


                  C 79       C 80       C 81       C 82       C 83       C 84
 ------------------------------------------------------------------------------
     N  172   1.726832   0.027589   0.001456   0.000005   0.000003   0.000005
     N  173   0.000000   0.000009   0.000004   0.000026   0.007289   0.000041
     N  174   0.000000   0.000000   0.000000   0.000002   0.000029   0.000031
     N  175   0.000000   0.000000   0.000000   0.000000   0.000001   0.000000
     N  176   0.000000   0.000000   0.000000   0.000000   0.000005   0.000000
     N  177   0.000000   0.000000   0.000000   0.000000   0.000001   0.000000
     N  178   0.000000   0.000000   0.000000   0.000000   0.000000   0.000000
     N  179   0.000000   0.000000   0.000000   0.000009   0.000730   0.000023
     N  180   0.014224   0.001388   0.000276   0.000001   0.000000   0.000000
     N  181   0.000003   0.000006   0.000011   0.000000   0.000000   0.000000
     N  182   0.000000   0.000000   0.000000   0.000000   0.000000   0.000000
     H  183   0.000000   0.000000   0.000000   0.000000   0.000000   0.000000
     H  184   0.000000   0.000000   0.000000   0.000000   0.000000   0.000000
     H  185   0.000000   0.000000   0.000000   0.000000   0.000000   0.000000
     H  186   0.000000   0.000000   0.000000   0.000000   0.000000   0.000000
     H  187   0.000000   0.000000   0.000000   0.000000   0.000000   0.000000
     H  188   0.000000   0.000000   0.000000   0.000000   0.000000   0.000000
     H  189   0.000000   0.000000   0.000000   0.000000   0.000000   0.000000
     H  190   0.000000   0.000000   0.000000   0.000000   0.000001   0.000000
     H  191   0.000000   0.000000   0.000000   0.000000   0.000000   0.000000
     H  192   0.000000   0.000000   0.000000   0.000000   0.000000   0.000000
     H  193   0.000000   0.000000   0.000000   0.000000   0.000000   0.000000
     H  194   0.000000   0.000000   0.000000   0.000000   0.000008   0.000000
     H  195   0.000000   0.000000   0.000000   0.000000   0.000000   0.000000
     H  196   0.000000   0.000000   0.000000   0.000000   0.000003   0.000000
     H  197   0.000000   0.000000   0.000000   0.000000   0.000000   0.000000
     H  198   0.000000   0.000000   0.000000   0.000000   0.000000   0.000000
     H  199   0.000000   0.000000   0.000000   0.000000   0.000000   0.000000
     H  200   0.000000   0.000000   0.000000   0.000000   0.000000   0.000000
     H  201   0.000000   0.000000   0.000000   0.000000   0.000000   0.000000
     H  202   0.000000   0.000000   0.000000   0.000000   0.000000   0.000000
     H  203   0.000000   0.000000   0.000000   0.000000   0.000000   0.000000
     H  204   0.000000   0.000001   0.000025   0.003583   0.006634   0.005194
     H  205   0.000003   0.000026   0.000087   0.004242   0.005240   0.939911
     H  206   0.000000   0.000000   0.000000   0.000000   0.000359   0.000000
     H  207   0.000000   0.000000   0.000000   0.000000   0.000001   0.000119
     H  208   0.000000   0.000000   0.000000   0.000000   0.000000   0.000000
     H  209   0.000000   0.000000   0.000000   0.000001   0.000011   0.000001
     H  210   0.000000   0.000000   0.000000   0.000000   0.000000   0.000000
     H  211   0.000000   0.000000   0.000000   0.000000   0.000000   0.000000
     H  212   0.000000   0.000000   0.000000   0.000000   0.000000   0.000000
     H  213   0.000000   0.000000   0.000000   0.000000   0.000000   0.000000
     H  214   0.000000   0.000000   0.000000   0.000000   0.000000   0.000000
     H  215   0.000000   0.000000   0.000000   0.000000   0.000000   0.000000
     H  216   0.000000   0.000000   0.000000   0.000000   0.000004   0.000000
     H  217   0.000000   0.000000   0.000000   0.000000   0.000014   0.000000
     H  218   0.000000   0.000000   0.000000   0.000037   0.000356   0.000062


                  C 79       C 80       C 81       C 82       C 83       C 84
 ------------------------------------------------------------------------------
     H  219   0.000183   0.000002   0.000004   0.000001   0.000000   0.000000
     H  220   0.000000   0.000000   0.000000   0.000000   0.000000   0.000000
     H  221   0.000000   0.000000   0.000000   0.000000   0.000000   0.000000
     H  222   0.000000   0.000000   0.000000   0.000000   0.000000   0.000000


                  C 85       C 86       C 87       C 88       C 89       C 90
 ------------------------------------------------------------------------------
     C   85   3.888982
     C   86   0.012852   3.927765
     C   87   0.953447   0.937193   3.917821
     C   88   0.038049   0.031810   0.000120   3.956458
     C   89   0.000432   0.000121   0.000044   1.008188   3.944836
     C   90   0.005573   0.006465   0.926155   0.001705   0.000007   3.941653
     C   91   0.003478   0.001170   0.008398   0.000038   0.000000   1.055274
     C   92   0.004472   0.004350   0.000010   0.001645   0.000568   0.000291
     C   93   0.001522   0.001473   0.000013   0.011428   0.000156   0.000097
     C   94   0.026944   0.026177   0.000044   0.000776   0.001040   0.001719
     C   95   0.001993   0.001979   0.000004   0.000303   0.000045   0.000134
     C   96   0.001275   0.001255   0.000003   0.000201   0.000027   0.000082
     C   97   0.002691   0.002507   0.000014   0.018813   0.016750   0.000160
     C   98   0.011933   0.010842   0.000263   1.434071   0.004490   0.000725
     C   99   0.000043   0.001120   0.000038   0.000040   0.000029   0.000004
     C  100   0.000081   0.002003   0.000071   0.000302   0.000041   0.000006
     C  101   0.000097   0.000105   0.000007   0.000270   0.000222   0.000007
     C  102   0.000070   0.003399   0.000130   0.000085   0.000040   0.000008
     C  103   0.000003   0.000058   0.000003   0.000024   0.000001   0.000000
     C  104   0.000977   0.000979   0.000015   0.010659   0.000032   0.000064
     C  105   0.000076   0.000081   0.000002   0.000607   0.000327   0.000005
     C  106   0.000000   0.000000   0.000000   0.000000   0.000002   0.000000
     C  107   0.000000   0.000000   0.000000   0.000002   0.000012   0.000000
     C  108   0.000001   0.000001   0.000000   0.000002   0.000001   0.000000
     C  109   0.000000   0.000000   0.000000   0.000001   0.000006   0.000000
     C  110   0.000003   0.000003   0.000000   0.000011   0.000011   0.000000
     C  111   0.000004   0.000004   0.000000   0.000055   0.000029   0.000000
     C  112   0.000143   0.000152   0.000001   0.000718   0.000054   0.000010
     C  113   0.000002   0.000002   0.000000   0.000005   0.000000   0.000000
     C  114   0.000001   0.000001   0.000000   0.000000   0.000000   0.000000
     C  115   0.000003   0.000003   0.000000   0.000006   0.000000   0.000000
     C  116   0.000000   0.000000   0.000000   0.000000   0.000000   0.000000
     C  117   0.000000   0.000000   0.000000   0.000000   0.000000   0.000000
     C  118   0.000026   0.000029   0.000000   0.000091   0.000008   0.000002
     C  119   0.000009   0.000009   0.000000   0.000030   0.000010   0.000001
     C  120   0.000000   0.000000   0.000000   0.000000   0.000000   0.000000
     C  121   0.000000   0.000000   0.000000   0.000000   0.000000   0.000000
     C  122   0.000001   0.000001   0.000000   0.000002   0.000000   0.000000
     C  123   0.000000   0.000000   0.000000   0.000000   0.000000   0.000000
     C  124   0.000000   0.000000   0.000000   0.000000   0.000000   0.000000
     C  125   0.000000   0.000000   0.000000   0.000001   0.000000   0.000000
     C  126   0.000005   0.000005   0.000000   0.000010   0.000001   0.000000
     C  127   0.000000   0.000000   0.000000   0.000000   0.000000   0.000000
     C  128   0.000000   0.000000   0.000000   0.000000   0.000000   0.000000
     C  129   0.000000   0.000000   0.000000   0.000000   0.000000   0.000000
     C  130   0.000000   0.000000   0.000000   0.000000   0.000000   0.000000


                  C 85       C 86       C 87       C 88       C 89       C 90
 ------------------------------------------------------------------------------
     C  131   0.000000   0.000000   0.000000   0.000000   0.000000   0.000000
     C  132   0.000000   0.000000   0.000000   0.000000   0.000000   0.000000
     C  133   0.000000   0.000000   0.000000   0.000000   0.000000   0.000000
     C  134   0.000000   0.000000   0.000000   0.000000   0.000000   0.000000
     C  135   0.000029   0.000013   0.000001   0.000429   0.001501   0.000001
     C  136   0.000024   0.000022   0.000000   0.000322   0.008776   0.000002
     C  137   0.000053   0.000042   0.000002   0.000867   0.018109   0.000003
     C  138   0.000020   0.000016   0.000000   0.000311   0.007348   0.000001
     C  139   0.000279   0.000155   0.000003   0.011170   0.861626   0.000014
     C  140   0.004317   0.004171   0.000044   0.013525   1.839589   0.000258
     C  141   0.000038   0.000053   0.000017   0.001617   0.016356   0.000003
     C  142   0.000004   0.000005   0.000011   0.000000   0.000000   0.000531
     C  143   0.000001   0.000001   0.000006   0.000000   0.000000   0.000071
     C  144   0.000009   0.000010   0.000041   0.000000   0.000000   0.000790
     C  145   0.000004   0.000003   0.000021   0.000000   0.000000   0.000757
     C  146   0.000002   0.000001   0.000006   0.000000   0.000000   0.000129
     C  147   0.000022   0.000011   0.000157   0.000001   0.000000   0.001461
     C  148   0.000475   0.001729   0.012252   0.000054   0.000000   0.015914
     C  149   0.000001   0.000002   0.000018   0.000000   0.000000   0.000006
     C  150   0.000000   0.000001   0.000010   0.000000   0.000000   0.000001
     C  151   0.000001   0.000002   0.000019   0.000000   0.000000   0.000006
     C  152   0.000000   0.000000   0.000000   0.000000   0.000000   0.000000
     C  153   0.000000   0.000000   0.000000   0.000000   0.000000   0.000000
     C  154   0.000006   0.000017   0.000206   0.000002   0.000000   0.000100
     C  155   0.000030   0.000114   0.001259   0.000009   0.000000   0.000216
     C  156   0.000000   0.000000   0.000000   0.000000   0.000000   0.000000
     C  157   0.000000   0.000000   0.000000   0.000000   0.000000   0.000000
     C  158   0.000000   0.000000   0.000000   0.000000   0.000000   0.000000
     C  159   0.000000   0.000000   0.000000   0.000000   0.000000   0.000000
     C  160   0.000000   0.000000   0.000000   0.000000   0.000000   0.000000
     C  161   0.000000   0.000000   0.000000   0.000000   0.000000   0.000000
     C  162   0.000000   0.000000   0.000000   0.000000   0.000000   0.000000
     N  163   0.000000   0.000000   0.000000   0.000000   0.000000   0.000000
     N  164   0.000000   0.000001   0.000000   0.000000   0.000000   0.000001
     N  165   0.000002   0.000001   0.000000   0.000056   0.000309   0.000000
     N  166   0.000000   0.000000   0.000000   0.000000   0.000004   0.000000
     N  167   0.000001   0.000001   0.000000   0.000000   0.000002   0.000000
     N  168   0.000000   0.000000   0.000000   0.000000   0.000000   0.000000
     N  169   0.000000   0.000000   0.000000   0.000000   0.000000   0.000000
     N  170   0.000000   0.000000   0.000000   0.000000   0.000000   0.000000
     N  171   0.000636   0.000336   0.000053   0.000011   0.000000   0.000252
     N  172   0.000054   0.000077   0.000046   0.000001   0.000000   0.009900
     N  173   0.001792   0.001780   0.000003   0.000148   0.000343   0.000118
     N  174   0.000007   0.000015   0.000001   0.000008   0.000005   0.000000
     N  175   0.000000   0.000000   0.000000   0.000001   0.000001   0.000000
     N  176   0.000001   0.000001   0.000000   0.000003   0.000000   0.000000
     N  177   0.000000   0.000000   0.000000   0.000000   0.000000   0.000000


                  C 85       C 86       C 87       C 88       C 89       C 90
 ------------------------------------------------------------------------------
     N  178   0.000000   0.000000   0.000000   0.000000   0.000000   0.000000
     N  179   0.000125   0.000101   0.000001   0.000830   0.016629   0.000007
     N  180   0.000004   0.000005   0.000009   0.000000   0.000000   0.000574
     N  181   0.000000   0.000001   0.000010   0.000000   0.000000   0.000003
     N  182   0.000000   0.000000   0.000000   0.000000   0.000000   0.000000
     H  183   0.000000   0.000000   0.000000   0.000000   0.000000   0.000000
     H  184   0.000000   0.000000   0.000000   0.000000   0.000000   0.000000
     H  185   0.000000   0.000000   0.000000   0.000000   0.000000   0.000000
     H  186   0.000000   0.000000   0.000000   0.000000   0.000000   0.000000
     H  187   0.000000   0.000000   0.000000   0.000000   0.000000   0.000000
     H  188   0.000000   0.000000   0.000000   0.000000   0.000001   0.000000
     H  189   0.000000   0.000000   0.000000   0.000000   0.000000   0.000000
     H  190   0.000000   0.000000   0.000000   0.000004   0.000017   0.000000
     H  191   0.000000   0.000000   0.000000   0.000000   0.000001   0.000000
     H  192   0.000000   0.000000   0.000000   0.000000   0.000000   0.000000
     H  193   0.000000   0.000000   0.000000   0.000000   0.000003   0.000000
     H  194   0.000002   0.000002   0.000000   0.000000   0.000000   0.000000
     H  195   0.000000   0.000000   0.000000   0.000000   0.000000   0.000000
     H  196   0.000001   0.000001   0.000000   0.000000   0.000000   0.000000
     H  197   0.000000   0.000000   0.000000   0.000000   0.000000   0.000000
     H  198   0.000000   0.000000   0.000000   0.000000   0.000000   0.000000
     H  199   0.000000   0.000000   0.000000   0.000000   0.000000   0.000000
     H  200   0.000000   0.000000   0.000000   0.000000   0.000000   0.000000
     H  201   0.000000   0.000000   0.000000   0.000000   0.000000   0.000000
     H  202   0.000000   0.000000   0.000000   0.000000   0.000000   0.000000
     H  203   0.000000   0.000001   0.000001   0.000000   0.000000   0.000001
     H  204   0.003993   0.944750   0.006618   0.000196   0.000016   0.000245
     H  205   0.003460   0.004310   0.007120   0.000684   0.001647   0.000094
     H  206   0.000096   0.000093   0.000000   0.000005   0.000002   0.000006
     H  207   0.000001   0.000179   0.000001   0.000000   0.000002   0.000001
     H  208   0.000000   0.000000   0.000000   0.000000   0.000000   0.000000
     H  209   0.000002   0.000003   0.000000   0.000018   0.000007   0.000000
     H  210   0.000000   0.000000   0.000000   0.000000   0.000000   0.000000
     H  211   0.000000   0.000000   0.000000   0.000000   0.000000   0.000000
     H  212   0.000000   0.000000   0.000000   0.000000   0.000000   0.000000
     H  213   0.000000   0.000000   0.000000   0.000000   0.000000   0.000000
     H  214   0.000000   0.000000   0.000000   0.000000   0.000000   0.000000
     H  215   0.000000   0.000000   0.000000   0.000000   0.000000   0.000000
     H  216   0.000000   0.000000   0.000000   0.000003   0.000163   0.000000
     H  217   0.000003   0.000002   0.000000   0.000008   0.000250   0.000000
     H  218   0.000055   0.000049   0.000002   0.000653   0.012031   0.000002
     H  219   0.000001   0.000000   0.000000   0.000000   0.000000   0.000000
     H  220   0.000000   0.000000   0.000000   0.000000   0.000000   0.000000
     H  221   0.000000   0.000000   0.000000   0.000000   0.000000   0.000000
     H  222   0.000000   0.000000   0.000000   0.000000   0.000000   0.000000


                  C 91       C 92       C 93       C 94       C 95       C 96
 ------------------------------------------------------------------------------
     C   91   3.955771
     C   92   0.000008   3.866481
     C   93   0.000003   1.256808   3.944291
     C   94   0.000040   0.092776   1.533192   3.609854
     C   95   0.000003   2.178733   0.032505   0.186037   3.883334
     C   96   0.000002   0.139348   0.020060   1.377979   0.008915   3.929329
     C   97   0.000004   0.015307   0.908861   0.015875   0.005697   0.005135
     C   98   0.000032   0.047420   0.022201   0.171755   0.008583   0.008161
     C   99   0.000004   0.000027   0.000011   0.000058   0.000009   0.000001
     C  100   0.000001   0.000193   0.000085   0.000423   0.000071   0.000009
     C  101   0.000000   0.000174   0.000559   0.000368   0.000078   0.000022
     C  102   0.000014   0.000067   0.000029   0.000193   0.000031   0.000004
     C  103   0.000000   0.000156   0.000427   0.000068   0.000011   0.000002
     C  104   0.000002   0.004824   0.003186   0.008736   0.001345   0.000096
     C  105   0.000000   0.000497   0.008254   0.001480   0.000171   0.000259
     C  106   0.000000   0.000000   0.000003   0.000001   0.000000   0.000000
     C  107   0.000000   0.000000   0.000002   0.000001   0.000000   0.000000
     C  108   0.000000   0.000001   0.000016   0.000005   0.000001   0.000001
     C  109   0.000000   0.000000   0.000000   0.000000   0.000000   0.000000
     C  110   0.000000   0.000004   0.000027   0.000012   0.000003   0.000000
     C  111   0.000000   0.000033   0.000495   0.000118   0.000009   0.000021
     C  112   0.000000   0.000417   0.000285   0.000764   0.000198   0.000009
     C  113   0.000000   0.000003   0.000002   0.000008   0.000002   0.000000
     C  114   0.000000   0.000001   0.000004   0.000001   0.000000   0.000000
     C  115   0.000000   0.000009   0.000004   0.000010   0.000013   0.000001
     C  116   0.000000   0.000000   0.000000   0.000000   0.000000   0.000000
     C  117   0.000000   0.000000   0.000000   0.000000   0.000009   0.000000
     C  118   0.000000   0.000062   0.000058   0.000128   0.000034   0.000003
     C  119   0.000000   0.000031   0.000437   0.000094   0.000007   0.000018
     C  120   0.000000   0.000000   0.000000   0.000001   0.000000   0.000000
     C  121   0.000000   0.000000   0.000000   0.000000   0.000000   0.000000
     C  122   0.000000   0.000002   0.000001   0.000004   0.000001   0.000000
     C  123   0.000000   0.000000   0.000000   0.000000   0.000000   0.000000
     C  124   0.000000   0.000000   0.000000   0.000000   0.000000   0.000000
     C  125   0.000000   0.000002   0.000011   0.000004   0.000000   0.000001
     C  126   0.000000   0.000007   0.000008   0.000016   0.000004   0.000000
     C  127   0.000000   0.000000   0.000000   0.000000   0.000000   0.000000
     C  128   0.000000   0.000000   0.000000   0.000000   0.000000   0.000000
     C  129   0.000000   0.000000   0.000000   0.000000   0.000000   0.000000
     C  130   0.000000   0.000000   0.000000   0.000000   0.000000   0.000000
     C  131   0.000000   0.000000   0.000000   0.000000   0.000000   0.000000
     C  132   0.000000   0.000000   0.000000   0.000001   0.000000   0.000000
     C  133   0.000000   0.000000   0.000002   0.000001   0.000000   0.000000
     C  134   0.000000   0.000000   0.000000   0.000000   0.000000   0.000000
     C  135   0.000000   0.000014   0.000010   0.000031   0.000002   0.000002
     C  136   0.000000   0.000001   0.000006   0.000001   0.000000   0.000000


                  C 91       C 92       C 93       C 94       C 95       C 96
 ------------------------------------------------------------------------------
     C  137   0.000000   0.000011   0.000011   0.000029   0.000002   0.000001
     C  138   0.000000   0.000001   0.000004   0.000002   0.000000   0.000000
     C  139   0.000000   0.000017   0.000064   0.000023   0.000002   0.000003
     C  140   0.000005   0.000197   0.000948   0.000119   0.000038   0.000018
     C  141   0.000000   0.000005   0.000005   0.000020   0.000001   0.000001
     C  142   0.000440   0.000000   0.000000   0.000000   0.000000   0.000000
     C  143   0.000374   0.000000   0.000000   0.000000   0.000000   0.000000
     C  144   0.013633   0.000000   0.000000   0.000001   0.000000   0.000000
     C  145   0.000330   0.000000   0.000000   0.000000   0.000000   0.000000
     C  146   0.001147   0.000000   0.000000   0.000000   0.000000   0.000000
     C  147   0.019643   0.000000   0.000000   0.000002   0.000000   0.000000
     C  148   2.742803   0.000013   0.000004   0.000070   0.000006   0.000003
     C  149   0.000645   0.000000   0.000000   0.000001   0.000000   0.000000
     C  150   0.000409   0.000000   0.000000   0.000000   0.000000   0.000000
     C  151   0.000642   0.000000   0.000000   0.000001   0.000000   0.000000
     C  152   0.000013   0.000000   0.000000   0.000000   0.000000   0.000000
     C  153   0.000011   0.000000   0.000000   0.000000   0.000000   0.000002
     C  154   0.008228   0.000000   0.000000   0.000004   0.000001   0.000000
     C  155   0.061477   0.000003   0.000001   0.000014   0.000001   0.000001
     C  156   0.000000   0.000000   0.000000   0.000000   0.000000   0.000000
     C  157   0.000000   0.000000   0.000000   0.000000   0.000000   0.000000
     C  158   0.000000   0.000000   0.000000   0.000000   0.000000   0.000000
     C  159   0.000001   0.000000   0.000000   0.000000   0.000000   0.000000
     C  160   0.000000   0.000000   0.000000   0.000000   0.000000   0.000000
     C  161   0.000000   0.000000   0.000000   0.000000   0.000000   0.000000
     C  162   0.000000   0.000000   0.000000   0.000000   0.000000   0.000000
     N  163   0.000009   0.000007   0.000000   0.000003   0.000002   0.000001
     N  164   0.000000   0.000005   0.000001   0.000006   0.000005   0.000211
     N  165   0.000000   0.000001   0.000000   0.000003   0.000001   0.000000
     N  166   0.000000   0.000000   0.000000   0.000000   0.000000   0.000000
     N  167   0.000000   0.000029   0.000003   0.000005   0.000016   0.000001
     N  168   0.000000   0.000000   0.000000   0.000000   0.000000   0.000000
     N  169   0.000000   0.000000   0.000000   0.000000   0.000000   0.000000
     N  170   0.000000   0.000000   0.000000   0.000000   0.000000   0.000000
     N  171   0.000004   0.000002   0.000001   0.000017   0.000001   0.000002
     N  172   0.000189   0.000000   0.000000   0.000002   0.000000   0.000000
     N  173   0.000003   0.049682   0.127204   0.032292   1.363245   1.416737
     N  174   0.000000   0.000141   0.000123   0.000143   0.000019   0.000005
     N  175   0.000000   0.000001   0.000006   0.000003   0.000000   0.000000
     N  176   0.000000   0.000002   0.000001   0.000005   0.000001   0.000000
     N  177   0.000000   0.000000   0.000000   0.000001   0.000000   0.000000
     N  178   0.000000   0.000000   0.000000   0.000000   0.000000   0.000000
     N  179   0.000000   0.000011   0.000024   0.000023   0.000002   0.000001
     N  180   0.000204   0.000000   0.000000   0.000000   0.000000   0.000000
     N  181   0.000322   0.000000   0.000000   0.000000   0.000000   0.000000
     N  182   0.000000   0.000000   0.000000   0.000000   0.000000   0.000000
     H  183   0.000000   0.000000   0.000000   0.000000   0.000000   0.000000


                  C 91       C 92       C 93       C 94       C 95       C 96
 ------------------------------------------------------------------------------
     H  184   0.000000   0.000000   0.000000   0.000000   0.000000   0.000000
     H  185   0.000000   0.000000   0.000000   0.000000   0.000000   0.000000
     H  186   0.000002   0.000000   0.000000   0.000000   0.000000   0.000000
     H  187   0.000000   0.000000   0.000000   0.000003   0.000000   0.000023
     H  188   0.000000   0.000000   0.000000   0.000000   0.000000   0.000000
     H  189   0.000000   0.000000   0.000000   0.000000   0.000000   0.000000
     H  190   0.000000   0.000000   0.000000   0.000000   0.000000   0.000000
     H  191   0.000000   0.000000   0.000000   0.000000   0.000000   0.000000
     H  192   0.000000   0.000000   0.000000   0.000000   0.000000   0.000000
     H  193   0.000000   0.000002   0.000000   0.000001   0.000000   0.000000
     H  194   0.000000   0.000296   0.000016   0.000065   0.000248   0.000005
     H  195   0.000000   0.001145   0.000179   0.000490   0.071524   0.000340
     H  196   0.000000   0.000082   0.000006   0.000019   0.000002   0.000001
     H  197   0.000000   0.000000   0.000000   0.000000   0.000000   0.000000
     H  198   0.000000   0.000000   0.000000   0.000000   0.000001   0.000000
     H  199   0.000000   0.000000   0.000000   0.000000   0.000000   0.000000
     H  200   0.000000   0.000000   0.000000   0.000000   0.000000   0.000000
     H  201   0.000000   0.000000   0.000000   0.000000   0.000000   0.000000
     H  202   0.000000   0.000000   0.000000   0.000000   0.000001   0.000000
     H  203   0.000000   0.000000   0.000000   0.000000   0.000000   0.000000
     H  204   0.002745   0.000001   0.000001   0.000002   0.000000   0.000000
     H  205   0.000008   0.000006   0.000001   0.000031   0.000003   0.000001
     H  206   0.000000   0.005714   0.003848   0.009041   0.008485   0.942677
     H  207   0.000024   0.000000   0.000000   0.000000   0.000000   0.000000
     H  208   0.000000   0.000000   0.000000   0.000000   0.000000   0.000000
     H  209   0.000000   0.000010   0.000005   0.000021   0.000005   0.000001
     H  210   0.000000   0.000000   0.000000   0.000000   0.000000   0.000000
     H  211   0.000000   0.000002   0.000000   0.000000   0.000000   0.000000
     H  212   0.000000   0.000016   0.000000   0.000000   0.000000   0.000000
     H  213   0.000000   0.000000   0.000000   0.000000   0.000000   0.000000
     H  214   0.000000   0.000000   0.000000   0.000000   0.000000   0.000000
     H  215   0.000000   0.000000   0.000000   0.000000   0.000000   0.000000
     H  216   0.000000   0.000000   0.000000   0.000000   0.000000   0.000000
     H  217   0.000000   0.000000   0.000000   0.000000   0.000000   0.000000
     H  218   0.000000   0.000002   0.000010   0.000006   0.000001   0.000000
     H  219   0.000014   0.000000   0.000000   0.000000   0.000000   0.000000
     H  220   0.000000   0.000000   0.000000   0.000000   0.000000   0.000000
     H  221   0.000000   0.000000   0.000000   0.000000   0.000000   0.000000
     H  222   0.000000   0.000000   0.000000   0.000000   0.000000   0.000000


                  C 97       C 98       C 99       C100       C101       C102
 ------------------------------------------------------------------------------
     C   97   3.950824
     C   98   1.946601   3.855694
     C   99   0.000746   0.000516   3.877850
     C  100   0.006614   0.001496   1.742314   3.818906
     C  101   0.006863   0.009731   0.033331   1.755627   3.942532
     C  102   0.001294   0.000549   2.059818   0.181055   0.109344   2.502180
     C  103   0.001164   0.000031   0.012725   0.015708   1.006444   0.005863
     C  104   0.934212   0.018563   0.012236   0.016303   0.967758   0.006436
     C  105   0.006416   0.017017   0.001472   0.034542   0.006306   0.008857
     C  106   0.000001   0.000006   0.000001   0.000021   0.000001   0.000008
     C  107   0.000010   0.000002   0.000001   0.000010   0.000009   0.000004
     C  108   0.000029   0.000025   0.000005   0.000098   0.000026   0.000035
     C  109   0.000005   0.000001   0.000002   0.000006   0.000004   0.000008
     C  110   0.000289   0.000029   0.000016   0.000109   0.000230   0.000038
     C  111   0.000111   0.000872   0.000123   0.002766   0.000119   0.000850
     C  112   0.019306   0.003306   0.000532   0.001387   0.018270   0.000617
     C  113   0.000092   0.000024   0.000004   0.000013   0.000082   0.000007
     C  114   0.000003   0.000010   0.000001   0.000014   0.000003   0.000004
     C  115   0.000115   0.000032   0.000005   0.000017   0.000107   0.000009
     C  116   0.000001   0.000000   0.000000   0.000000   0.000001   0.000000
     C  117   0.000001   0.000001   0.000000   0.000000   0.000001   0.000000
     C  118   0.001843   0.000454   0.000074   0.000306   0.001691   0.000135
     C  119   0.000107   0.000596   0.000076   0.001805   0.000120   0.000539
     C  120   0.000005   0.000002   0.000000   0.000001   0.000005   0.000000
     C  121   0.000001   0.000000   0.000000   0.000000   0.000001   0.000000
     C  122   0.000030   0.000013   0.000001   0.000004   0.000032   0.000002
     C  123   0.000001   0.000000   0.000000   0.000000   0.000001   0.000000
     C  124   0.000002   0.000001   0.000000   0.000001   0.000002   0.000000
     C  125   0.000005   0.000021   0.000002   0.000051   0.000008   0.000017
     C  126   0.000201   0.000054   0.000011   0.000046   0.000175   0.000022
     C  127   0.000000   0.000000   0.000000   0.000000   0.000000   0.000000
     C  128   0.000000   0.000000   0.000000   0.000000   0.000000   0.000000
     C  129   0.000000   0.000000   0.000000   0.000000   0.000000   0.000000
     C  130   0.000000   0.000000   0.000000   0.000000   0.000000   0.000000
     C  131   0.000000   0.000000   0.000000   0.000000   0.000000   0.000000
     C  132   0.000008   0.000003   0.000000   0.000002   0.000007   0.000001
     C  133   0.000007   0.000002   0.000001   0.000008   0.000005   0.000003
     C  134   0.000000   0.000000   0.000000   0.000000   0.000000   0.000000
     C  135   0.000054   0.000133   0.000018   0.000006   0.000011   0.000009
     C  136   0.000017   0.000157   0.000000   0.000000   0.000002   0.000000
     C  137   0.000093   0.000399   0.000013   0.000004   0.000010   0.000007
     C  138   0.000006   0.000102   0.000000   0.000000   0.000000   0.000000
     C  139   0.000159   0.003456   0.000001   0.000005   0.000006   0.000003
     C  140   0.001979   0.026426   0.000028   0.000043   0.000055   0.000042
     C  141   0.000022   0.000201   0.000275   0.000091   0.000044   0.000381
     C  142   0.000000   0.000000   0.000000   0.000000   0.000000   0.000000


                  C 97       C 98       C 99       C100       C101       C102
 ------------------------------------------------------------------------------
     C  143   0.000000   0.000000   0.000000   0.000000   0.000000   0.000000
     C  144   0.000000   0.000000   0.000000   0.000000   0.000000   0.000000
     C  145   0.000000   0.000000   0.000000   0.000000   0.000000   0.000000
     C  146   0.000000   0.000000   0.000000   0.000000   0.000000   0.000000
     C  147   0.000000   0.000004   0.000000   0.000000   0.000000   0.000001
     C  148   0.000006   0.000036   0.000001   0.000001   0.000000   0.000004
     C  149   0.000000   0.000000   0.000000   0.000000   0.000000   0.000000
     C  150   0.000000   0.000000   0.000000   0.000000   0.000000   0.000000
     C  151   0.000000   0.000000   0.000000   0.000000   0.000000   0.000000
     C  152   0.000000   0.000000   0.000000   0.000000   0.000000   0.000000
     C  153   0.000000   0.000000   0.000000   0.000000   0.000000   0.000000
     C  154   0.000000   0.000002   0.000000   0.000000   0.000000   0.000001
     C  155   0.000001   0.000008   0.000000   0.000000   0.000000   0.000000
     C  156   0.000000   0.000000   0.000000   0.000000   0.000000   0.000000
     C  157   0.000000   0.000000   0.000000   0.000000   0.000000   0.000000
     C  158   0.000000   0.000000   0.000000   0.000000   0.000000   0.000000
     C  159   0.000000   0.000000   0.000000   0.000000   0.000000   0.000000
     C  160   0.000000   0.000000   0.000000   0.000000   0.000000   0.000000
     C  161   0.000000   0.000000   0.000000   0.000000   0.000000   0.000000
     C  162   0.000001   0.000000   0.000000   0.000000   0.000001   0.000000
     N  163   0.000000   0.000000   0.000000   0.000000   0.000000   0.000000
     N  164   0.000000   0.000000   0.000000   0.000000   0.000000   0.000000
     N  165   0.000003   0.000003   0.000000   0.000001   0.000000   0.000001
     N  166   0.000000   0.000000   0.000000   0.000000   0.000000   0.000000
     N  167   0.000000   0.000001   0.000000   0.000000   0.000000   0.000000
     N  168   0.000000   0.000000   0.000000   0.000000   0.000000   0.000000
     N  169   0.000000   0.000000   0.000000   0.000000   0.000000   0.000000
     N  170   0.000000   0.000000   0.000000   0.000000   0.000000   0.000000
     N  171   0.000001   0.000005   0.000000   0.000000   0.000000   0.000000
     N  172   0.000000   0.000001   0.000000   0.000000   0.000000   0.000000
     N  173   0.001259   0.020119   0.000007   0.000059   0.000043   0.000025
     N  174   0.000123   0.000193   0.003037   0.053661   0.022783   0.011997
     N  175   0.000010   0.000015   0.000002   0.000040   0.000008   0.000015
     N  176   0.000051   0.000015   0.000003   0.000008   0.000047   0.000004
     N  177   0.000004   0.000002   0.000000   0.000001   0.000004   0.000000
     N  178   0.000000   0.000000   0.000000   0.000000   0.000000   0.000000
     N  179   0.000051   0.000502   0.000014   0.000005   0.000008   0.000008
     N  180   0.000000   0.000000   0.000000   0.000000   0.000000   0.000000
     N  181   0.000000   0.000000   0.000000   0.000000   0.000000   0.000000
     N  182   0.000000   0.000000   0.000000   0.000000   0.000000   0.000000
     H  183   0.000000   0.000000   0.000000   0.000000   0.000000   0.000000
     H  184   0.000000   0.000000   0.000000   0.000000   0.000000   0.000000
     H  185   0.000000   0.000000   0.000000   0.000000   0.000000   0.000000
     H  186   0.000000   0.000000   0.000000   0.000000   0.000000   0.000000
     H  187   0.000000   0.000000   0.000000   0.000000   0.000000   0.000000
     H  188   0.000000   0.000000   0.000003   0.000000   0.000000   0.000015
     H  189   0.000000   0.000000   0.000000   0.000000   0.000000   0.000000


                  C 97       C 98       C 99       C100       C101       C102
 ------------------------------------------------------------------------------
     H  190   0.000000   0.000000   0.000000   0.000000   0.000000   0.000001
     H  191   0.000000   0.000000   0.000000   0.000000   0.000000   0.000000
     H  192   0.000000   0.000000   0.000000   0.000000   0.000000   0.000000
     H  193   0.000000   0.000000   0.000000   0.000000   0.000000   0.000000
     H  194   0.000001   0.000009   0.000000   0.000000   0.000000   0.000000
     H  195   0.000009   0.000001   0.000000   0.000000   0.000000   0.000000
     H  196   0.000000   0.000003   0.000000   0.000000   0.000000   0.000000
     H  197   0.000000   0.000000   0.000000   0.000000   0.000000   0.000000
     H  198   0.000000   0.000000   0.000000   0.000000   0.000000   0.000000
     H  199   0.000000   0.000000   0.000000   0.000000   0.000000   0.000000
     H  200   0.000000   0.000000   0.000000   0.000000   0.000000   0.000000
     H  201   0.000000   0.000000   0.000000   0.000000   0.000000   0.000000
     H  202   0.000000   0.000000   0.000000   0.000000   0.000000   0.000000
     H  203   0.000000   0.000000   0.000000   0.000000   0.000000   0.000000
     H  204   0.000025   0.000057   0.000733   0.000017   0.000000   0.005850
     H  205   0.000009   0.000016   0.000476   0.000013   0.000004   0.003827
     H  206   0.000204   0.000400   0.000000   0.000003   0.000002   0.000001
     H  207   0.000000   0.000000   0.000575   0.000014   0.000001   0.061941
     H  208   0.000000   0.000000   0.000002   0.000000   0.000000   0.000012
     H  209   0.000303   0.000114   0.000007   0.000035   0.000313   0.000016
     H  210   0.000000   0.000000   0.000000   0.000000   0.000000   0.000000
     H  211   0.000000   0.000000   0.000000   0.000000   0.000000   0.000000
     H  212   0.000000   0.000000   0.000000   0.000000   0.000001   0.000000
     H  213   0.000000   0.000000   0.000000   0.000000   0.000000   0.000000
     H  214   0.000000   0.000000   0.000000   0.000000   0.000000   0.000000
     H  215   0.000000   0.000000   0.000000   0.000000   0.000000   0.000000
     H  216   0.000000   0.000003   0.000000   0.000000   0.000000   0.000000
     H  217   0.000001   0.000008   0.000000   0.000000   0.000000   0.000000
     H  218   0.000027   0.000213   0.000077   0.000002   0.000000   0.000591
     H  219   0.000000   0.000000   0.000000   0.000000   0.000000   0.000000
     H  220   0.000000   0.000000   0.000000   0.000000   0.000000   0.000000
     H  221   0.000000   0.000000   0.000000   0.000000   0.000000   0.000000
     H  222   0.000000   0.000000   0.000000   0.000000   0.000000   0.000000


                  C103       C104       C105       C106       C107       C108
 ------------------------------------------------------------------------------
     C  103   3.941327
     C  104   0.003197   3.948454
     C  105   0.006981   1.847176   3.957581
     C  106   0.000003   0.000204   0.000023   3.963222
     C  107   0.000000   0.000076   0.000253   1.511755   3.939620
     C  108   0.000009   0.000937   0.000831   0.005122   1.266800   3.953792
     C  109   0.000000   0.000009   0.000139   1.261245   0.007262   0.109081
     C  110   0.000001   0.000797   0.008516   0.102261   0.007054   1.463464
     C  111   0.000344   0.038604   0.015771   0.000339   0.004944   0.009656
     C  112   0.000401   0.015654   1.903554   0.001097   0.000505   0.007205
     C  113   0.000001   0.000012   0.002219   0.000001   0.000020   0.000011
     C  114   0.000003   0.000233   0.000330   0.000004   0.000075   0.000376
     C  115   0.000002   0.000092   0.002865   0.000001   0.000027   0.000020
     C  116   0.000000   0.000002   0.000023   0.000001   0.000007   0.000123
     C  117   0.000000   0.000007   0.000024   0.000000   0.000006   0.000080
     C  118   0.000050   0.001870   0.049947   0.000025   0.000925   0.000286
     C  119   0.000346   0.030934   0.013132   0.000651   0.000189   0.006382
     C  120   0.000000   0.000001   0.000120   0.000000   0.000007   0.000010
     C  121   0.000000   0.000004   0.000019   0.000006   0.000091   0.001701
     C  122   0.000003   0.000062   0.000795   0.000007   0.000518   0.000051
     C  123   0.000000   0.000000   0.000017   0.000003   0.000043   0.000702
     C  124   0.000000   0.000014   0.000050   0.000007   0.000092   0.001374
     C  125   0.000010   0.000750   0.000373   0.000155   0.001398   0.030820
     C  126   0.000002   0.000151   0.004787   0.001501   0.023346   0.006820
     C  127   0.000000   0.000000   0.000000   0.000097   0.001374   0.000143
     C  128   0.000000   0.000000   0.000000   0.000011   0.000103   0.000014
     C  129   0.000000   0.000000   0.000003   0.000155   0.004095   0.000413
     C  130   0.000000   0.000000   0.000000   0.000071   0.000546   0.000066
     C  131   0.000000   0.000001   0.000001   0.003034   0.005640   0.005952
     C  132   0.000000   0.000010   0.000188   0.013359   0.930951   0.011610
     C  133   0.000001   0.000066   0.000173   0.005868   0.008922   0.990954
     C  134   0.000000   0.000000   0.000006   0.003973   0.004869   0.004282
     C  135   0.000000   0.000006   0.000001   0.000003   0.000044   0.000003
     C  136   0.000000   0.000012   0.000064   0.000031   0.000002   0.000078
     C  137   0.000000   0.000006   0.000022   0.000004   0.000031   0.000003
     C  138   0.000000   0.000005   0.000003   0.000002   0.000000   0.000003
     C  139   0.000000   0.000098   0.000008   0.000003   0.000002   0.000007
     C  140   0.000003   0.000761   0.000061   0.000003   0.000025   0.000001
     C  141   0.000002   0.000008   0.000008   0.000015   0.000012   0.000000
     C  142   0.000000   0.000000   0.000000   0.000000   0.000000   0.000000
     C  143   0.000000   0.000000   0.000000   0.000000   0.000000   0.000000
     C  144   0.000000   0.000000   0.000000   0.000000   0.000000   0.000000
     C  145   0.000000   0.000000   0.000000   0.000000   0.000000   0.000000
     C  146   0.000000   0.000000   0.000000   0.000000   0.000000   0.000000
     C  147   0.000000   0.000000   0.000000   0.000000   0.000000   0.000000
     C  148   0.000000   0.000003   0.000000   0.000000   0.000000   0.000000


                  C103       C104       C105       C106       C107       C108
 ------------------------------------------------------------------------------
     C  149   0.000000   0.000000   0.000000   0.000000   0.000003   0.000000
     C  150   0.000000   0.000000   0.000000   0.000000   0.000000   0.000000
     C  151   0.000000   0.000000   0.000000   0.000000   0.000002   0.000000
     C  152   0.000000   0.000000   0.000000   0.000000   0.000000   0.000000
     C  153   0.000000   0.000000   0.000000   0.000000   0.000000   0.000000
     C  154   0.000000   0.000000   0.000000   0.000000   0.000000   0.000000
     C  155   0.000000   0.000001   0.000000   0.000000   0.000000   0.000000
     C  156   0.000000   0.000000   0.000000   0.000001   0.000007   0.000000
     C  157   0.000000   0.000000   0.000001   0.000007   0.000117   0.000006
     C  158   0.000000   0.000000   0.000000   0.000001   0.000009   0.000001
     C  159   0.000000   0.000000   0.000000   0.000002   0.000038   0.000003
     C  160   0.000000   0.000000   0.000000   0.000004   0.000068   0.000004
     C  161   0.000000   0.000000   0.000004   0.000132   0.002144   0.000098
     C  162   0.000000   0.000001   0.000021   0.000980   0.017299   0.000808
     N  163   0.000000   0.000000   0.000001   0.000000   0.000000   0.000000
     N  164   0.000000   0.000000   0.000000   0.000000   0.000000   0.000000
     N  165   0.000000   0.000004   0.000001   0.012414   0.007739   0.000299
     N  166   0.000000   0.000000   0.000000   0.000001   0.000000   0.000000
     N  167   0.000000   0.000000   0.000000   0.000000   0.000004   0.000000
     N  168   0.000000   0.000000   0.000000   0.000000   0.000000   0.000000
     N  169   0.000000   0.000000   0.000000   0.000000   0.000000   0.000000
     N  170   0.000000   0.000000   0.000000   0.000000   0.000000   0.000000
     N  171   0.000000   0.000000   0.000000   0.000000   0.000000   0.000000
     N  172   0.000000   0.000000   0.000000   0.000000   0.000000   0.000000
     N  173   0.000011   0.001232   0.000132   0.000000   0.000000   0.000001
     N  174   2.887206   0.012571   0.001018   0.000000   0.000000   0.000002
     N  175   0.000005   0.000439   0.000392   0.017968   0.098553   0.013643
     N  176   0.000001   0.000008   0.001175   0.000000   0.000008   0.000002
     N  177   0.000000   0.000004   0.000092   0.000000   0.000007   0.000016
     N  178   0.000000   0.000000   0.000003   0.000270   0.005605   0.000287
     N  179   0.000000   0.000020   0.000002   0.000002   0.000028   0.000001
     N  180   0.000000   0.000000   0.000000   0.000000   0.000000   0.000000
     N  181   0.000000   0.000000   0.000000   0.000000   0.000003   0.000000
     N  182   0.000000   0.000000   0.000000   0.000000   0.000005   0.000000
     H  183   0.000000   0.000000   0.000000   0.000000   0.000000   0.000000
     H  184   0.000000   0.000000   0.000000   0.000000   0.000000   0.000000
     H  185   0.000000   0.000000   0.000000   0.000000   0.000000   0.000000
     H  186   0.000000   0.000000   0.000000   0.000000   0.000000   0.000000
     H  187   0.000000   0.000000   0.000000   0.000000   0.000000   0.000000
     H  188   0.000000   0.000000   0.000000   0.000000   0.000000   0.000000
     H  189   0.000000   0.000000   0.000000   0.000176   0.000002   0.000003
     H  190   0.000000   0.000000   0.000000   0.001249   0.000093   0.000025
     H  191   0.000000   0.000000   0.000000   0.000000   0.000001   0.000000
     H  192   0.000000   0.000000   0.000000   0.000000   0.000000   0.000000
     H  193   0.000000   0.000000   0.000000   0.000001   0.000002   0.000000
     H  194   0.000000   0.000001   0.000000   0.000000   0.000000   0.000000
     H  195   0.000000   0.000000   0.000000   0.000000   0.000000   0.000000


                  C103       C104       C105       C106       C107       C108
 ------------------------------------------------------------------------------
     H  196   0.000000   0.000000   0.000000   0.000001   0.000000   0.000000
     H  197   0.000000   0.000000   0.000000   0.000001   0.000000   0.000000
     H  198   0.000000   0.000000   0.000000   0.000000   0.000000   0.000000
     H  199   0.000000   0.000000   0.000000   0.000000   0.000000   0.000000
     H  200   0.000000   0.000000   0.000000   0.000000   0.000000   0.000000
     H  201   0.000000   0.000000   0.000000   0.000000   0.000000   0.000000
     H  202   0.000000   0.000000   0.000000   0.000000   0.000000   0.000000
     H  203   0.000000   0.000000   0.000000   0.000000   0.000000   0.000000
     H  204   0.000002   0.000000   0.000000   0.000000   0.000000   0.000000
     H  205   0.000000   0.000001   0.000001   0.000000   0.000000   0.000000
     H  206   0.000001   0.000076   0.000008   0.000000   0.000000   0.000000
     H  207   0.000000   0.000000   0.000000   0.000000   0.000000   0.000000
     H  208   0.000000   0.000004   0.000011   0.009249   0.003729   0.000230
     H  209   0.000026   0.000656   0.009068   0.001981   0.000089   0.006034
     H  210   0.000000   0.000000   0.000009   0.000000   0.000000   0.000000
     H  211   0.000000   0.000000   0.000007   0.000000   0.000000   0.000000
     H  212   0.000000   0.000006   0.000168   0.000000   0.000000   0.000002
     H  213   0.000000   0.000000   0.000001   0.000000   0.000001   0.000001
     H  214   0.000000   0.000000   0.000000   0.000003   0.000004   0.000000
     H  215   0.000000   0.000000   0.000000   0.000004   0.000061   0.000005
     H  216   0.000000   0.000000   0.000001   0.000000   0.000000   0.000001
     H  217   0.000000   0.000000   0.000001   0.000000   0.000000   0.000001
     H  218   0.000000   0.000007   0.000002   0.000011   0.000001   0.000001
     H  219   0.000000   0.000000   0.000000   0.000000   0.000000   0.000000
     H  220   0.000000   0.000000   0.000000   0.000000   0.000000   0.000000
     H  221   0.000000   0.000000   0.000000   0.000000   0.000000   0.000000
     H  222   0.000000   0.000000   0.000000   0.000000   0.000000   0.000000


                  C109       C110       C111       C112       C113       C114
 ------------------------------------------------------------------------------
     C  109   3.938438
     C  110   0.004828   3.951693
     C  111   0.007086   0.964609   3.943376
     C  112   0.000044   0.004673   0.937844   3.963390
     C  113   0.000018   0.000364   0.000627   0.000061   3.960950
     C  114   0.000055   0.000148   0.008245   0.004407   1.332140   3.963530
     C  115   0.000027   0.000464   0.000215   0.000404   0.006912   1.413403
     C  116   0.000001   0.000005   0.000121   0.000043   1.370114   0.005153
     C  117   0.000003   0.000012   0.000056   0.000041   0.111900   0.006070
     C  118   0.000751   0.010556   0.014275   0.011331   0.006527   1.018098
     C  119   0.000550   0.005032   0.975726   1.010443   0.021166   0.006180
     C  120   0.000006   0.000030   0.000006   0.000007   0.009836   0.011959
     C  121   0.000016   0.000067   0.000079   0.000083   1.040449   0.006276
     C  122   0.000397   0.001090   0.000086   0.000419   0.008744   0.016245
     C  123   0.000010   0.000036   0.000019   0.000012   0.008971   0.000539
     C  124   0.000030   0.000100   0.000059   0.000109   0.003520   0.000095
     C  125   0.000154   0.000950   0.005649   0.008094   0.005467   0.006719
     C  126   0.012657   0.033672   0.000503   0.000993   0.000108   0.006620
     C  127   0.000022   0.000037   0.000002   0.000001   0.000000   0.000001
     C  128   0.000002   0.000002   0.000000   0.000000   0.000000   0.000000
     C  129   0.000067   0.000098   0.000004   0.000002   0.000000   0.000008
     C  130   0.000007   0.000009   0.000001   0.000000   0.000000   0.000000
     C  131   0.000074   0.000734   0.000025   0.000006   0.000003   0.000016
     C  132   0.005757   0.005781   0.000277   0.000094   0.000002   0.000265
     C  133   0.000693   0.009481   0.001890   0.000327   0.000408   0.001027
     C  134   0.000066   0.000476   0.000013   0.000012   0.000003   0.000002
     C  135   0.000021   0.000038   0.000073   0.000002   0.000000   0.000000
     C  136   0.000001   0.000059   0.003068   0.000024   0.000008   0.000002
     C  137   0.000016   0.000090   0.000485   0.000013   0.000000   0.000000
     C  138   0.000000   0.000003   0.000092   0.000001   0.000002   0.000006
     C  139   0.000001   0.000008   0.000269   0.000010   0.000001   0.000000
     C  140   0.000013   0.000019   0.000014   0.000082   0.000001   0.000000
     C  141   0.000021   0.000003   0.000002   0.000001   0.000000   0.000000
     C  142   0.000000   0.000000   0.000000   0.000000   0.000000   0.000000
     C  143   0.000000   0.000000   0.000000   0.000000   0.000000   0.000000
     C  144   0.000000   0.000000   0.000000   0.000000   0.000000   0.000000
     C  145   0.000000   0.000000   0.000000   0.000000   0.000000   0.000000
     C  146   0.000000   0.000000   0.000000   0.000000   0.000000   0.000000
     C  147   0.000000   0.000000   0.000000   0.000000   0.000000   0.000000
     C  148   0.000000   0.000000   0.000000   0.000000   0.000000   0.000000
     C  149   0.000000   0.000000   0.000000   0.000000   0.000000   0.000000
     C  150   0.000000   0.000000   0.000000   0.000000   0.000000   0.000000
     C  151   0.000000   0.000000   0.000000   0.000000   0.000000   0.000000
     C  152   0.000000   0.000000   0.000000   0.000000   0.000000   0.000000
     C  153   0.000000   0.000000   0.000000   0.000000   0.000000   0.000000
     C  154   0.000000   0.000000   0.000000   0.000000   0.000000   0.000000


                  C109       C110       C111       C112       C113       C114
 ------------------------------------------------------------------------------
     C  155   0.000000   0.000000   0.000000   0.000000   0.000000   0.000000
     C  156   0.000000   0.000000   0.000000   0.000000   0.000000   0.000000
     C  157   0.000002   0.000002   0.000000   0.000000   0.000000   0.000000
     C  158   0.000000   0.000000   0.000000   0.000000   0.000000   0.000000
     C  159   0.000001   0.000001   0.000000   0.000000   0.000000   0.000000
     C  160   0.000001   0.000001   0.000000   0.000000   0.000000   0.000000
     C  161   0.000037   0.000024   0.000002   0.000001   0.000000   0.000002
     C  162   0.000243   0.000169   0.000013   0.000008   0.000001   0.000008
     N  163   0.000000   0.000000   0.000000   0.000000   0.000004   0.000115
     N  164   0.000000   0.000000   0.000000   0.000000   0.000000   0.000000
     N  165   0.006059   0.001402   0.000010   0.000020   0.000000   0.000000
     N  166   0.000000   0.000000   0.000000   0.000000   0.000000   0.000000
     N  167   0.000003   0.000002   0.000000   0.000000   0.000000   0.000000
     N  168   0.000000   0.000000   0.000000   0.000000   0.000000   0.000000
     N  169   0.000000   0.000000   0.000000   0.000000   0.000000   0.000000
     N  170   0.000000   0.000000   0.000000   0.000000   0.000000   0.000000
     N  171   0.000000   0.000000   0.000000   0.000000   0.000000   0.000000
     N  172   0.000000   0.000000   0.000000   0.000000   0.000000   0.000000
     N  173   0.000000   0.000002   0.000008   0.000133   0.000001   0.000000
     N  174   0.000000   0.000006   0.000042   0.000654   0.000004   0.000001
     N  175   1.550123   1.306484   0.013331   0.004411   0.000023   0.000065
     N  176   0.000009   0.000181   0.000074   0.000035   0.015956   0.098152
     N  177   0.000005   0.000028   0.000010   0.000022   0.000773   0.006065
     N  178   0.000067   0.000061   0.000007   0.000002   0.000000   0.000003
     N  179   0.000013   0.000022   0.000037   0.000004   0.000000   0.000000
     N  180   0.000000   0.000000   0.000000   0.000000   0.000000   0.000000
     N  181   0.000000   0.000000   0.000000   0.000000   0.000000   0.000000
     N  182   0.000000   0.000000   0.000000   0.000000   0.000000   0.000000
     H  183   0.000000   0.000000   0.000000   0.000000   0.000000   0.000000
     H  184   0.000000   0.000000   0.000000   0.000000   0.000000   0.000000
     H  185   0.000000   0.000000   0.000000   0.000000   0.000000   0.000000
     H  186   0.000000   0.000000   0.000000   0.000000   0.000000   0.000000
     H  187   0.000000   0.000000   0.000000   0.000000   0.000000   0.000000
     H  188   0.000000   0.000000   0.000000   0.000000   0.000000   0.000000
     H  189   0.000004   0.000001   0.000000   0.000000   0.000000   0.000000
     H  190   0.000128   0.000004   0.000001   0.000000   0.000000   0.000000
     H  191   0.000000   0.000000   0.000000   0.000000   0.000000   0.000000
     H  192   0.000000   0.000000   0.000000   0.000000   0.000000   0.000000
     H  193   0.000001   0.000001   0.000000   0.000000   0.000000   0.000000
     H  194   0.000000   0.000000   0.000000   0.000000   0.000000   0.000000
     H  195   0.000000   0.000000   0.000000   0.000000   0.000000   0.000000
     H  196   0.000000   0.000000   0.000000   0.000000   0.000000   0.000000
     H  197   0.000001   0.000000   0.000000   0.000000   0.000000   0.000000
     H  198   0.000000   0.000000   0.000000   0.000000   0.000000   0.000000
     H  199   0.000000   0.000000   0.000000   0.000000   0.000000   0.000000
     H  200   0.000000   0.000000   0.000000   0.000000   0.000000   0.000000
     H  201   0.000000   0.000000   0.000000   0.000000   0.000000   0.000000


                  C109       C110       C111       C112       C113       C114
 ------------------------------------------------------------------------------
     H  202   0.000000   0.000000   0.000000   0.000000   0.000000   0.000000
     H  203   0.000000   0.000000   0.000000   0.000000   0.000000   0.000000
     H  204   0.000000   0.000000   0.000000   0.000000   0.000000   0.000000
     H  205   0.000000   0.000000   0.000000   0.000000   0.000000   0.000000
     H  206   0.000000   0.000000   0.000000   0.000006   0.000000   0.000000
     H  207   0.000000   0.000000   0.000000   0.000000   0.000000   0.000000
     H  208   0.951558   0.009364   0.000330   0.000048   0.000001   0.000003
     H  209   0.000058   0.004025   0.932422   0.002750   0.000419   0.000111
     H  210   0.000000   0.000001   0.000020   0.000002   0.008885   0.004121
     H  211   0.000000   0.000002   0.000004   0.000008   0.000050   0.004012
     H  212   0.000000   0.000001   0.000059   0.000309   0.004616   0.005311
     H  213   0.000001   0.000002   0.000000   0.000000   0.000257   0.000005
     H  214   0.000000   0.000000   0.000000   0.000000   0.000000   0.000000
     H  215   0.000001   0.000000   0.000000   0.000000   0.000000   0.000000
     H  216   0.000000   0.000000   0.000020   0.000000   0.000000   0.000000
     H  217   0.000000   0.000001   0.000018   0.000000   0.000000   0.000001
     H  218   0.000013   0.000004   0.000002   0.000003   0.000000   0.000000
     H  219   0.000000   0.000000   0.000000   0.000000   0.000000   0.000000
     H  220   0.000000   0.000000   0.000000   0.000000   0.000000   0.000000
     H  221   0.000000   0.000000   0.000000   0.000000   0.000000   0.000000
     H  222   0.000000   0.000000   0.000000   0.000000   0.000000   0.000000


                  C115       C116       C117       C118       C119       C120
 ------------------------------------------------------------------------------
     C  115   3.954430
     C  116   0.111826   3.934164
     C  117   1.390000   0.005031   3.901372
     C  118   0.006529   0.003712   0.005053   3.955353
     C  119   0.023579   0.000390   0.000251   1.773897   3.954014
     C  120   0.000442   0.010786   0.004681   0.000089   0.000857   3.889090
     C  121   0.003786   0.006670   0.000454   0.005098   0.000332   1.299265
     C  122   0.000147   0.016268   0.007356   0.006322   0.008203   0.005789
     C  123   0.000076   0.001580   0.000195   0.000366   0.000179   2.353225
     C  124   0.000091   0.000391   0.000041   0.003748   0.000536   0.131043
     C  125   0.004486   0.000047   0.000326   0.986900   0.006290   0.003763
     C  126   0.000474   0.001793   0.001091   0.006449   0.043436   0.000362
     C  127   0.000000   0.000000   0.000000   0.000003   0.000005   0.000000
     C  128   0.000000   0.000000   0.000000   0.000000   0.000002   0.000000
     C  129   0.000001   0.000002   0.000001   0.000012   0.000024   0.000000
     C  130   0.000000   0.000000   0.000000   0.000000   0.000002   0.000000
     C  131   0.000004   0.000002   0.000002   0.000104   0.000022   0.000000
     C  132   0.000020   0.000073   0.000050   0.000027   0.001426   0.000011
     C  133   0.000438   0.000019   0.000041   0.022849   0.001098   0.000176
     C  134   0.000002   0.000001   0.000001   0.000189   0.000060   0.000003
     C  135   0.000003   0.000000   0.000001   0.000007   0.000004   0.000001
     C  136   0.000007   0.000000   0.000001   0.000147   0.000047   0.000000
     C  137   0.000002   0.000000   0.000001   0.000007   0.000042   0.000000
     C  138   0.000114   0.000002   0.000030   0.000006   0.000002   0.000000
     C  139   0.000002   0.000000   0.000001   0.000012   0.000006   0.000000
     C  140   0.000001   0.000000   0.000000   0.000011   0.000002   0.000000
     C  141   0.000000   0.000000   0.000000   0.000000   0.000000   0.000000
     C  142   0.000000   0.000000   0.000000   0.000000   0.000000   0.000000
     C  143   0.000000   0.000000   0.000000   0.000000   0.000000   0.000000
     C  144   0.000000   0.000000   0.000000   0.000000   0.000000   0.000000
     C  145   0.000000   0.000000   0.000000   0.000000   0.000000   0.000000
     C  146   0.000000   0.000000   0.000000   0.000000   0.000000   0.000000
     C  147   0.000000   0.000000   0.000000   0.000000   0.000000   0.000000
     C  148   0.000000   0.000000   0.000000   0.000000   0.000000   0.000000
     C  149   0.000000   0.000000   0.000000   0.000000   0.000000   0.000000
     C  150   0.000000   0.000000   0.000000   0.000000   0.000000   0.000000
     C  151   0.000000   0.000000   0.000000   0.000000   0.000000   0.000000
     C  152   0.000000   0.000000   0.000000   0.000000   0.000000   0.000000
     C  153   0.000000   0.000000   0.000000   0.000000   0.000000   0.000000
     C  154   0.000000   0.000000   0.000002   0.000000   0.000000   0.000000
     C  155   0.000000   0.000000   0.000000   0.000000   0.000000   0.000000
     C  156   0.000000   0.000000   0.000000   0.000000   0.000000   0.000000
     C  157   0.000000   0.000000   0.000000   0.000001   0.000003   0.000000
     C  158   0.000000   0.000000   0.000000   0.000000   0.000000   0.000000
     C  159   0.000000   0.000000   0.000000   0.000000   0.000002   0.000000
     C  160   0.000000   0.000000   0.000000   0.000000   0.000002   0.000000


                  C115       C116       C117       C118       C119       C120
 ------------------------------------------------------------------------------
     C  161   0.000000   0.000001   0.000001   0.000005   0.000023   0.000000
     C  162   0.000000   0.000006   0.000004   0.000039   0.000126   0.000002
     N  163   0.000355   0.000223   0.006503   0.000016   0.000002   0.000000
     N  164   0.000000   0.000000   0.000000   0.000000   0.000000   0.000000
     N  165   0.000000   0.000000   0.000000   0.000001   0.000010   0.000000
     N  166   0.000000   0.000000   0.000000   0.000000   0.000000   0.000000
     N  167   0.000001   0.000001   0.000006   0.000000   0.000000   0.000000
     N  168   0.000000   0.000002   0.000001   0.000000   0.000000   0.000001
     N  169   0.000000   0.000003   0.000000   0.000000   0.000000   0.000001
     N  170   0.000000   0.000001   0.000000   0.000000   0.000000   0.000000
     N  171   0.000000   0.000000   0.000000   0.000000   0.000000   0.000000
     N  172   0.000000   0.000000   0.000000   0.000000   0.000000   0.000000
     N  173   0.000002   0.000000   0.000000   0.000022   0.000007   0.000000
     N  174   0.000005   0.000000   0.000000   0.000079   0.000051   0.000000
     N  175   0.000032   0.000004   0.000003   0.000518   0.005488   0.000002
     N  176   0.014704   1.435931   1.433475   0.000248   0.008206   0.000112
     N  177   0.000097   0.006425   0.003767   0.000559   0.000586   0.050739
     N  178   0.000000   0.000001   0.000001   0.000001   0.000020   0.000000
     N  179   0.000002   0.000000   0.000001   0.000002   0.000002   0.000000
     N  180   0.000000   0.000000   0.000000   0.000000   0.000000   0.000000
     N  181   0.000000   0.000000   0.000000   0.000000   0.000000   0.000000
     N  182   0.000000   0.000000   0.000000   0.000000   0.000000   0.000000
     H  183   0.000022   0.000002   0.000196   0.000000   0.000000   0.000000
     H  184   0.000000   0.000000   0.000000   0.000000   0.000000   0.000000
     H  185   0.000000   0.000000   0.000000   0.000000   0.000000   0.000000
     H  186   0.000000   0.000000   0.000001   0.000000   0.000000   0.000000
     H  187   0.000000   0.000000   0.000000   0.000000   0.000000   0.000000
     H  188   0.000000   0.000000   0.000000   0.000000   0.000000   0.000000
     H  189   0.000000   0.000000   0.000000   0.000000   0.000000   0.000000
     H  190   0.000000   0.000000   0.000000   0.000000   0.000000   0.000000
     H  191   0.000000   0.000000   0.000000   0.000000   0.000000   0.000000
     H  192   0.000000   0.000000   0.000000   0.000000   0.000000   0.000000
     H  193   0.000000   0.000000   0.000000   0.000000   0.000000   0.000000
     H  194   0.000000   0.000000   0.000001   0.000000   0.000000   0.000000
     H  195   0.000000   0.000000   0.000006   0.000000   0.000000   0.000000
     H  196   0.000000   0.000000   0.000001   0.000000   0.000000   0.000000
     H  197   0.000000   0.000000   0.000000   0.000000   0.000000   0.000000
     H  198   0.000000   0.000000   0.000000   0.000000   0.000000   0.000000
     H  199   0.000000   0.000000   0.000001   0.000000   0.000000   0.000001
     H  200   0.000000   0.000001   0.000000   0.000000   0.000000   0.000320
     H  201   0.000000   0.000000   0.000000   0.000000   0.000000   0.000000
     H  202   0.000000   0.000000   0.000001   0.000000   0.000000   0.000000
     H  203   0.000000   0.000000   0.000000   0.000000   0.000000   0.000000
     H  204   0.000000   0.000000   0.000000   0.000000   0.000000   0.000000
     H  205   0.000000   0.000000   0.000000   0.000000   0.000000   0.000000
     H  206   0.000000   0.000000   0.000000   0.000001   0.000001   0.000000
     H  207   0.000000   0.000000   0.000000   0.000000   0.000000   0.000000


                  C115       C116       C117       C118       C119       C120
 ------------------------------------------------------------------------------
     H  208   0.000001   0.000000   0.000000   0.000014   0.000122   0.000000
     H  209   0.000465   0.000008   0.000003   0.010032   0.003094   0.000020
     H  210   0.000047   0.946803   0.008209   0.000427   0.000111   0.002288
     H  211   0.007615   0.007426   0.857872   0.000386   0.000038   0.000000
     H  212   0.961296   0.000096   0.004480   0.001614   0.000707   0.000089
     H  213   0.000001   0.000039   0.000001   0.000008   0.000007   0.002769
     H  214   0.000000   0.000000   0.000000   0.000000   0.000000   0.000000
     H  215   0.000000   0.000000   0.000000   0.000000   0.000000   0.000000
     H  216   0.000000   0.000000   0.000000   0.000001   0.000000   0.000001
     H  217   0.000017   0.000000   0.000009   0.000001   0.000000   0.000000
     H  218   0.000000   0.000000   0.000000   0.000000   0.000000   0.000000
     H  219   0.000000   0.000000   0.000000   0.000000   0.000000   0.000000
     H  220   0.000000   0.000000   0.000000   0.000000   0.000000   0.000000
     H  221   0.000000   0.000000   0.000000   0.000000   0.000000   0.000000
     H  222   0.000000   0.000000   0.000000   0.000000   0.000000   0.000000


                  C121       C122       C123       C124       C125       C126
 ------------------------------------------------------------------------------
     C  121   3.942178
     C  122   1.362836   3.955273
     C  123   0.040907   0.109107   3.930155
     C  124   0.008827   1.339949   0.009072   3.932412
     C  125   0.005475   1.020125   0.003530   0.006303   3.955576
     C  126   0.030083   0.006360   0.010875   0.023525   1.808506   3.947904
     C  127   0.000004   0.000002   0.000002   0.000003   0.000054   0.000079
     C  128   0.000001   0.000000   0.000001   0.000001   0.000022   0.000014
     C  129   0.000022   0.000004   0.000010   0.000018   0.000342   0.000327
     C  130   0.000001   0.000000   0.000001   0.000003   0.000019   0.000012
     C  131   0.000025   0.000068   0.000011   0.000024   0.000378   0.003051
     C  132   0.001069   0.000071   0.000432   0.000831   0.021541   0.010893
     C  133   0.000659   0.016124   0.000307   0.001122   0.017264   1.897911
     C  134   0.000021   0.000137   0.000010   0.000018   0.000286   0.005304
     C  135   0.000001   0.000000   0.000001   0.000000   0.000000   0.000001
     C  136   0.000000   0.000002   0.000000   0.000000   0.000001   0.000023
     C  137   0.000000   0.000000   0.000000   0.000000   0.000000   0.000002
     C  138   0.000000   0.000000   0.000000   0.000000   0.000000   0.000001
     C  139   0.000000   0.000000   0.000000   0.000000   0.000000   0.000002
     C  140   0.000000   0.000000   0.000000   0.000000   0.000000   0.000001
     C  141   0.000000   0.000000   0.000000   0.000000   0.000000   0.000000
     C  142   0.000000   0.000000   0.000000   0.000000   0.000000   0.000000
     C  143   0.000000   0.000000   0.000000   0.000000   0.000000   0.000000
     C  144   0.000000   0.000000   0.000000   0.000000   0.000000   0.000000
     C  145   0.000000   0.000000   0.000000   0.000000   0.000000   0.000000
     C  146   0.000000   0.000000   0.000000   0.000000   0.000000   0.000000
     C  147   0.000000   0.000000   0.000000   0.000000   0.000000   0.000000
     C  148   0.000000   0.000000   0.000000   0.000000   0.000000   0.000000
     C  149   0.000000   0.000000   0.000000   0.000000   0.000001   0.000001
     C  150   0.000000   0.000000   0.000000   0.000000   0.000000   0.000000
     C  151   0.000000   0.000000   0.000000   0.000000   0.000001   0.000001
     C  152   0.000000   0.000000   0.000000   0.000000   0.000000   0.000000
     C  153   0.000000   0.000000   0.000000   0.000000   0.000000   0.000000
     C  154   0.000000   0.000000   0.000000   0.000000   0.000000   0.000000
     C  155   0.000000   0.000000   0.000000   0.000000   0.000000   0.000000
     C  156   0.000000   0.000000   0.000000   0.000000   0.000000   0.000000
     C  157   0.000002   0.000001   0.000001   0.000001   0.000021   0.000018
     C  158   0.000000   0.000000   0.000000   0.000000   0.000000   0.000002
     C  159   0.000001   0.000001   0.000001   0.000001   0.000014   0.000011
     C  160   0.000001   0.000000   0.000000   0.000001   0.000012   0.000010
     C  161   0.000015   0.000008   0.000007   0.000011   0.000192   0.000178
     C  162   0.000079   0.000053   0.000035   0.000058   0.001142   0.001327
     N  163   0.000006   0.000001   0.000000   0.000000   0.000003   0.000001
     N  164   0.000000   0.000000   0.000000   0.000000   0.000000   0.000000
     N  165   0.000000   0.000000   0.000000   0.000000   0.000006   0.000019
     N  166   0.000000   0.000000   0.000000   0.000000   0.000000   0.000000


                  C121       C122       C123       C124       C125       C126
 ------------------------------------------------------------------------------
     N  167   0.000000   0.000000   0.000000   0.000000   0.000000   0.000000
     N  168   0.000000   0.000000   0.000002   0.000000   0.000000   0.000000
     N  169   0.000001   0.000000   0.000010   0.000001   0.000000   0.000000
     N  170   0.000000   0.000000   0.000000   0.000000   0.000000   0.000000
     N  171   0.000000   0.000000   0.000000   0.000000   0.000000   0.000000
     N  172   0.000000   0.000000   0.000000   0.000000   0.000000   0.000000
     N  173   0.000000   0.000001   0.000000   0.000000   0.000000   0.000003
     N  174   0.000000   0.000002   0.000000   0.000000   0.000002   0.000008
     N  175   0.000037   0.000020   0.000016   0.000028   0.000553   0.000494
     N  176   0.006225   0.000585   0.000247   0.000099   0.000846   0.000040
     N  177   0.115976   0.018321   1.381115   1.454458   0.005327   0.000289
     N  178   0.000014   0.000002   0.000006   0.000011   0.000215   0.000161
     N  179   0.000000   0.000000   0.000000   0.000000   0.000000   0.000000
     N  180   0.000000   0.000000   0.000000   0.000000   0.000000   0.000000
     N  181   0.000000   0.000000   0.000000   0.000000   0.000001   0.000001
     N  182   0.000000   0.000000   0.000000   0.000000   0.000000   0.000000
     H  183   0.000000   0.000000   0.000000   0.000000   0.000000   0.000000
     H  184   0.000000   0.000000   0.000000   0.000000   0.000000   0.000000
     H  185   0.000000   0.000000   0.000000   0.000000   0.000000   0.000000
     H  186   0.000000   0.000000   0.000000   0.000000   0.000000   0.000000
     H  187   0.000000   0.000000   0.000000   0.000000   0.000000   0.000000
     H  188   0.000000   0.000000   0.000000   0.000000   0.000000   0.000000
     H  189   0.000000   0.000000   0.000000   0.000000   0.000000   0.000000
     H  190   0.000000   0.000000   0.000000   0.000000   0.000000   0.000000
     H  191   0.000000   0.000000   0.000000   0.000000   0.000000   0.000000
     H  192   0.000000   0.000000   0.000000   0.000000   0.000000   0.000000
     H  193   0.000000   0.000000   0.000000   0.000000   0.000000   0.000000
     H  194   0.000000   0.000000   0.000000   0.000000   0.000000   0.000000
     H  195   0.000000   0.000000   0.000000   0.000000   0.000000   0.000000
     H  196   0.000000   0.000000   0.000000   0.000000   0.000000   0.000000
     H  197   0.000000   0.000000   0.000000   0.000000   0.000000   0.000000
     H  198   0.000000   0.000000   0.000000   0.000000   0.000000   0.000000
     H  199   0.000000   0.000000   0.000001   0.000000   0.000000   0.000000
     H  200   0.000001   0.000001   0.000072   0.000000   0.000000   0.000000
     H  201   0.000000   0.000000   0.000000   0.000000   0.000000   0.000000
     H  202   0.000000   0.000000   0.000000   0.000000   0.000000   0.000000
     H  203   0.000000   0.000000   0.000000   0.000000   0.000000   0.000000
     H  204   0.000000   0.000000   0.000000   0.000000   0.000000   0.000000
     H  205   0.000000   0.000000   0.000000   0.000000   0.000000   0.000000
     H  206   0.000000   0.000000   0.000000   0.000000   0.000000   0.000000
     H  207   0.000000   0.000000   0.000000   0.000000   0.000000   0.000000
     H  208   0.000000   0.000001   0.000000   0.000000   0.000004   0.000019
     H  209   0.000008   0.000035   0.000004   0.000003   0.000116   0.001517
     H  210   0.000935   0.000015   0.000035   0.000003   0.000008   0.000003
     H  211   0.000092   0.000007   0.000000   0.000002   0.000053   0.000010
     H  212   0.000381   0.000012   0.000012   0.000000   0.000020   0.000024
     H  213   0.003972   0.008815   0.008012   0.946694   0.000637   0.001295


                  C121       C122       C123       C124       C125       C126
 ------------------------------------------------------------------------------
     H  214   0.000000   0.000000   0.000000   0.000000   0.000000   0.000000
     H  215   0.000000   0.000000   0.000000   0.000002   0.000002   0.000002
     H  216   0.000001   0.000000   0.000001   0.000000   0.000000   0.000000
     H  217   0.000000   0.000000   0.000000   0.000000   0.000000   0.000000
     H  218   0.000000   0.000000   0.000000   0.000000   0.000000   0.000000
     H  219   0.000000   0.000000   0.000000   0.000000   0.000000   0.000000
     H  220   0.000000   0.000000   0.000000   0.000000   0.000000   0.000000
     H  221   0.000000   0.000000   0.000000   0.000000   0.000000   0.000000
     H  222   0.000000   0.000000   0.000001   0.000000   0.000000   0.000000


                  C127       C128       C129       C130       C131       C132
 ------------------------------------------------------------------------------
     C  127   3.913362
     C  128   1.406934   3.907756
     C  129   0.967614   1.302083   3.911093
     C  130   1.320597   0.020853   0.107777   3.915845
     C  131   0.114567   0.024422   1.420505   0.018904   3.923711
     C  132   0.007010   0.000204   0.011573   0.005743   0.951102   3.918818
     C  133   0.000471   0.000211   0.004909   0.000143   0.004367   0.918319
     C  134   0.002154   0.000044   0.005572   0.000337   0.005140   0.987440
     C  135   0.000002   0.000001   0.000001   0.000039   0.000001   0.000000
     C  136   0.000001   0.000000   0.000000   0.000002   0.000000   0.000000
     C  137   0.000000   0.000001   0.000000   0.000002   0.000001   0.000000
     C  138   0.000000   0.000000   0.000000   0.000002   0.000000   0.000000
     C  139   0.000000   0.000000   0.000000   0.000000   0.000000   0.000000
     C  140   0.000000   0.000001   0.000000   0.000000   0.000000   0.000000
     C  141   0.000000   0.000000   0.000001   0.000000   0.000000   0.000000
     C  142   0.000000   0.000000   0.000000   0.000000   0.000000   0.000000
     C  143   0.000000   0.000000   0.000000   0.000000   0.000000   0.000000
     C  144   0.000000   0.000000   0.000000   0.000000   0.000000   0.000000
     C  145   0.000000   0.000000   0.000000   0.000000   0.000000   0.000000
     C  146   0.000000   0.000000   0.000000   0.000000   0.000000   0.000000
     C  147   0.000000   0.000000   0.000000   0.000000   0.000000   0.000000
     C  148   0.000000   0.000000   0.000000   0.000000   0.000000   0.000000
     C  149   0.000000   0.000000   0.000000   0.000000   0.000002   0.000000
     C  150   0.000000   0.000000   0.000000   0.000000   0.000000   0.000000
     C  151   0.000000   0.000000   0.000000   0.000000   0.000001   0.000000
     C  152   0.000000   0.000000   0.000000   0.000000   0.000000   0.000000
     C  153   0.000000   0.000000   0.000000   0.000000   0.000000   0.000000
     C  154   0.000000   0.000000   0.000000   0.000000   0.000000   0.000000
     C  155   0.000000   0.000000   0.000000   0.000000   0.000000   0.000000
     C  156   0.000000   0.000000   0.000001   0.000000   0.000005   0.000001
     C  157   0.000005   0.000000   0.000007   0.000002   0.000074   0.000002
     C  158   0.000001   0.000000   0.000001   0.000000   0.000007   0.000021
     C  159   0.000001   0.000000   0.000001   0.000001   0.000021   0.000001
     C  160   0.000003   0.000000   0.000005   0.000001   0.000046   0.000002
     C  161   0.000096   0.000001   0.000152   0.000036   0.001486   0.000056
     C  162   0.000685   0.000013   0.001196   0.000254   0.012653   0.015417
     N  163   0.000000   0.000000   0.000000   0.000000   0.000000   0.000000
     N  164   0.000000   0.000000   0.000000   0.000000   0.000000   0.000000
     N  165   0.000009   0.000008   0.000006   0.000002   0.000059   0.000086
     N  166   0.000294   0.005829   0.000880   0.000017   0.000027   0.000001
     N  167   0.000000   0.000000   0.000000   0.000000   0.000000   0.000000
     N  168   0.000000   0.000000   0.000000   0.000000   0.000000   0.000000
     N  169   0.000000   0.000000   0.000000   0.000000   0.000000   0.000000
     N  170   0.000000   0.000000   0.000000   0.000000   0.000000   0.000000
     N  171   0.000000   0.000000   0.000000   0.000000   0.000000   0.000000
     N  172   0.000000   0.000000   0.000000   0.000000   0.000000   0.000000


                  C127       C128       C129       C130       C131       C132
 ------------------------------------------------------------------------------
     N  173   0.000000   0.000000   0.000000   0.000000   0.000000   0.000000
     N  174   0.000000   0.000000   0.000000   0.000000   0.000000   0.000000
     N  175   0.000028   0.000001   0.000031   0.000022   0.001013   0.000423
     N  176   0.000000   0.000000   0.000000   0.000000   0.000001   0.000002
     N  177   0.000000   0.000000   0.000000   0.000001   0.000001   0.000010
     N  178   0.025092   0.109762   0.023879   1.493208   1.341717   0.012025
     N  179   0.000000   0.000001   0.000000   0.000000   0.000001   0.000000
     N  180   0.000000   0.000000   0.000000   0.000000   0.000000   0.000000
     N  181   0.000000   0.000000   0.000000   0.000000   0.000001   0.000000
     N  182   0.000000   0.000000   0.000001   0.000000   0.000004   0.000001
     H  183   0.000000   0.000000   0.000000   0.000000   0.000000   0.000000
     H  184   0.000000   0.000000   0.000000   0.000000   0.000000   0.000000
     H  185   0.000000   0.000000   0.000000   0.000000   0.000000   0.000000
     H  186   0.000000   0.000000   0.000000   0.000000   0.000000   0.000000
     H  187   0.000000   0.000000   0.000000   0.000000   0.000000   0.000000
     H  188   0.000000   0.000000   0.000000   0.000000   0.000000   0.000000
     H  189   0.000000   0.000000   0.000000   0.000000   0.000000   0.000001
     H  190   0.000000   0.000004   0.000023   0.000000   0.000003   0.000014
     H  191   0.000152   0.001573   0.001120   0.000001   0.000002   0.000001
     H  192   0.000420   0.000745   0.000057   0.000002   0.000004   0.000001
     H  193   0.000003   0.000008   0.000001   0.000000   0.000000   0.000000
     H  194   0.000000   0.000000   0.000000   0.000000   0.000000   0.000000
     H  195   0.000000   0.000000   0.000000   0.000000   0.000000   0.000000
     H  196   0.000000   0.000000   0.000000   0.000000   0.000000   0.000000
     H  197   0.000003   0.000127   0.000009   0.000000   0.000001   0.000000
     H  198   0.000000   0.000000   0.000000   0.000000   0.000000   0.000000
     H  199   0.000000   0.000000   0.000000   0.000000   0.000000   0.000000
     H  200   0.000000   0.000000   0.000000   0.000000   0.000000   0.000000
     H  201   0.000000   0.000000   0.000000   0.000000   0.000000   0.000000
     H  202   0.000000   0.000000   0.000000   0.000000   0.000000   0.000000
     H  203   0.000000   0.000000   0.000000   0.000000   0.000000   0.000000
     H  204   0.000000   0.000000   0.000000   0.000000   0.000000   0.000000
     H  205   0.000000   0.000000   0.000000   0.000000   0.000000   0.000000
     H  206   0.000000   0.000000   0.000000   0.000000   0.000000   0.000000
     H  207   0.000000   0.000000   0.000000   0.000000   0.000000   0.000000
     H  208   0.000003   0.000000   0.000008   0.000001   0.000005   0.000754
     H  209   0.000001   0.000000   0.000000   0.000000   0.000004   0.000012
     H  210   0.000000   0.000000   0.000000   0.000000   0.000000   0.000000
     H  211   0.000000   0.000000   0.000000   0.000000   0.000000   0.000000
     H  212   0.000000   0.000000   0.000000   0.000000   0.000000   0.000001
     H  213   0.000001   0.000000   0.000000   0.000000   0.000000   0.000002
     H  214   0.000000   0.000001   0.000015   0.000000   0.000001   0.000005
     H  215   0.008549   0.000116   0.006385   0.945993   0.006828   0.000211
     H  216   0.000000   0.000000   0.000000   0.000004   0.000000   0.000000
     H  217   0.000000   0.000000   0.000000   0.000000   0.000000   0.000000
     H  218   0.000000   0.000000   0.000001   0.000000   0.000001   0.000000
     H  219   0.000000   0.000000   0.000000   0.000000   0.000000   0.000000


                  C127       C128       C129       C130       C131       C132
 ------------------------------------------------------------------------------
     H  220   0.000000   0.000000   0.000000   0.000000   0.000000   0.000000
     H  221   0.000000   0.000000   0.000000   0.000000   0.000000   0.000000
     H  222   0.000000   0.000000   0.000000   0.000000   0.000000   0.000000


                  C133       C134       C135       C136       C137       C138
 ------------------------------------------------------------------------------
     C  133   3.941180
     C  134   0.004364   3.950988
     C  135   0.000000   0.000001   3.924356
     C  136   0.000002   0.000000   1.323905   3.919523
     C  137   0.000000   0.000001   0.029562   2.422119   3.885278
     C  138   0.000000   0.000000   1.270031   0.008730   0.078617   3.932372
     C  139   0.000000   0.000000   0.064754   0.035127   1.089766   0.007744
     C  140   0.000000   0.000000   0.017851   0.009562   0.025598   0.007519
     C  141   0.000000   0.000000   0.006221   0.000483   0.005698   0.000389
     C  142   0.000000   0.000000   0.000000   0.000000   0.000000   0.000000
     C  143   0.000000   0.000000   0.000000   0.000000   0.000000   0.000000
     C  144   0.000000   0.000000   0.000000   0.000000   0.000000   0.000000
     C  145   0.000000   0.000000   0.000000   0.000000   0.000000   0.000000
     C  146   0.000000   0.000000   0.000000   0.000000   0.000000   0.000000
     C  147   0.000000   0.000000   0.000000   0.000000   0.000000   0.000000
     C  148   0.000000   0.000000   0.000000   0.000000   0.000000   0.000000
     C  149   0.000010   0.000225   0.000000   0.000000   0.000000   0.000000
     C  150   0.000000   0.000000   0.000000   0.000000   0.000000   0.000000
     C  151   0.000007   0.000140   0.000000   0.000000   0.000000   0.000000
     C  152   0.000000   0.000005   0.000000   0.000000   0.000000   0.000000
     C  153   0.000001   0.000016   0.000000   0.000000   0.000000   0.000000
     C  154   0.000000   0.000000   0.000000   0.000000   0.000000   0.000000
     C  155   0.000000   0.000000   0.000000   0.000000   0.000000   0.000000
     C  156   0.000002   0.000277   0.000000   0.000000   0.000000   0.000000
     C  157   0.000200   0.006877   0.000000   0.000000   0.000000   0.000000
     C  158   0.000001   0.000312   0.000000   0.000000   0.000000   0.000000
     C  159   0.000121   0.002789   0.000000   0.000000   0.000000   0.000000
     C  160   0.000112   0.004050   0.000000   0.000000   0.000000   0.000000
     C  161   0.002139   0.123024   0.000000   0.000000   0.000000   0.000000
     C  162   0.017573   2.768696   0.000000   0.000000   0.000000   0.000000
     N  163   0.000000   0.000000   0.000004   0.000002   0.000003   0.000105
     N  164   0.000000   0.000000   0.000000   0.000000   0.000000   0.000000
     N  165   0.000063   0.000038   0.001196   0.000026   0.000771   0.000006
     N  166   0.000000   0.000000   0.000014   0.000000   0.000009   0.000000
     N  167   0.000000   0.000000   0.000007   0.000000   0.000004   0.000000
     N  168   0.000000   0.000000   0.000751   0.000035   0.000032   0.000333
     N  169   0.000000   0.000000   0.000000   0.000000   0.000000   0.000000
     N  170   0.000000   0.000004   0.000000   0.000000   0.000000   0.000000
     N  171   0.000000   0.000000   0.000000   0.000000   0.000000   0.000000
     N  172   0.000000   0.000000   0.000000   0.000000   0.000000   0.000000
     N  173   0.000000   0.000000   0.000004   0.000000   0.000004   0.000000
     N  174   0.000000   0.000000   0.000001   0.000000   0.000001   0.000000
     N  175   0.006505   0.001304   0.000002   0.000040   0.000002   0.000002
     N  176   0.000137   0.000001   0.000000   0.000004   0.000000   0.000002
     N  177   0.000168   0.000001   0.000000   0.000000   0.000000   0.000000
     N  178   0.002723   0.004836   0.000002   0.000000   0.000000   0.000000


                  C133       C134       C135       C136       C137       C138
 ------------------------------------------------------------------------------
     N  179   0.000000   0.000000   0.022379   0.090968   0.024988   1.597166
     N  180   0.000000   0.000000   0.000000   0.000000   0.000000   0.000000
     N  181   0.000009   0.000188   0.000000   0.000000   0.000000   0.000000
     N  182   0.000000   0.000179   0.000000   0.000000   0.000000   0.000000
     H  183   0.000000   0.000000   0.000037   0.000006   0.000000   0.000683
     H  184   0.000000   0.000000   0.000000   0.000000   0.000000   0.000000
     H  185   0.000000   0.000000   0.000000   0.000000   0.000000   0.000000
     H  186   0.000000   0.000000   0.000000   0.000000   0.000000   0.000000
     H  187   0.000000   0.000000   0.000000   0.000000   0.000000   0.000000
     H  188   0.000000   0.000000   0.000002   0.000000   0.000002   0.000000
     H  189   0.000000   0.000000   0.000000   0.000000   0.000000   0.000000
     H  190   0.000001   0.000000   0.000061   0.000002   0.000044   0.000000
     H  191   0.000000   0.000000   0.000003   0.000000   0.000004   0.000000
     H  192   0.000000   0.000001   0.000000   0.000000   0.000000   0.000000
     H  193   0.000000   0.000000   0.000012   0.000000   0.000008   0.000000
     H  194   0.000000   0.000000   0.000000   0.000000   0.000000   0.000000
     H  195   0.000000   0.000000   0.000000   0.000000   0.000000   0.000000
     H  196   0.000000   0.000000   0.000000   0.000000   0.000000   0.000000
     H  197   0.000000   0.000000   0.000001   0.000000   0.000000   0.000000
     H  198   0.000000   0.000000   0.000002   0.000000   0.000000   0.000001
     H  199   0.000000   0.000000   0.000088   0.000018   0.000004   0.000011
     H  200   0.000000   0.000000   0.000007   0.000000   0.000000   0.000001
     H  201   0.000000   0.000000   0.000000   0.000000   0.000000   0.000000
     H  202   0.000000   0.000000   0.000000   0.000000   0.000000   0.000000
     H  203   0.000000   0.000000   0.000000   0.000000   0.000000   0.000000
     H  204   0.000000   0.000000   0.000000   0.000000   0.000000   0.000000
     H  205   0.000000   0.000000   0.000006   0.000001   0.000015   0.000000
     H  206   0.000000   0.000000   0.000000   0.000000   0.000000   0.000000
     H  207   0.000000   0.000000   0.000000   0.000000   0.000000   0.000000
     H  208   0.000099   0.000005   0.000000   0.000000   0.000000   0.000000
     H  209   0.000105   0.000001   0.000011   0.000390   0.004864   0.000005
     H  210   0.000000   0.000000   0.000000   0.000000   0.000000   0.000000
     H  211   0.000006   0.000000   0.000000   0.000000   0.000000   0.000000
     H  212   0.000001   0.000000   0.000000   0.000000   0.000000   0.000003
     H  213   0.000066   0.000002   0.000000   0.000000   0.000000   0.000000
     H  214   0.000000   0.000255   0.000000   0.000000   0.000000   0.000000
     H  215   0.000036   0.000007   0.000007   0.000005   0.000000   0.000000
     H  216   0.000000   0.000000   0.940856   0.005812   0.009036   0.006244
     H  217   0.000000   0.000000   0.008293   0.006121   0.004968   0.930190
     H  218   0.000000   0.000000   0.008793   0.000168   0.006613   0.000130
     H  219   0.000000   0.000000   0.000000   0.000000   0.000000   0.000000
     H  220   0.000000   0.000000   0.000000   0.000000   0.000000   0.000000
     H  221   0.000000   0.000001   0.000000   0.000000   0.000000   0.000000
     H  222   0.000000   0.000000   0.000000   0.000000   0.000000   0.000000


                  C139       C140       C141       C142       C143       C144
 ------------------------------------------------------------------------------
     C  139   3.916362
     C  140   0.713072   3.852700
     C  141   0.010649   0.932983   3.945363
     C  142   0.000000   0.000000   0.000000   3.923642
     C  143   0.000000   0.000000   0.000000   2.379594   3.913732
     C  144   0.000000   0.000000   0.000000   0.035323   1.328366   3.945749
     C  145   0.000000   0.000000   0.000000   1.310190   0.028773   0.133754
     C  146   0.000000   0.000000   0.000000   0.110228   0.007855   1.351848
     C  147   0.000000   0.000000   0.000000   0.010569   0.008896   1.000969
     C  148   0.000000   0.000010   0.000000   0.000463   0.002699   0.007008
     C  149   0.000000   0.000000   0.000000   0.000025   0.000198   0.000068
     C  150   0.000000   0.000000   0.000000   0.000019   0.000144   0.000410
     C  151   0.000000   0.000000   0.000000   0.000029   0.000152   0.000170
     C  152   0.000000   0.000000   0.000000   0.000001   0.000002   0.000007
     C  153   0.000000   0.000000   0.000000   0.000001   0.000004   0.000009
     C  154   0.000000   0.000001   0.000001   0.000426   0.002136   0.006111
     C  155   0.000000   0.000002   0.000000   0.001144   0.016809   0.006139
     C  156   0.000000   0.000000   0.000000   0.000312   0.000222   0.000227
     C  157   0.000000   0.000000   0.000000   0.000012   0.000025   0.000007
     C  158   0.000000   0.000000   0.000000   0.000005   0.000003   0.000002
     C  159   0.000000   0.000000   0.000000   0.000009   0.000013   0.000004
     C  160   0.000000   0.000000   0.000000   0.000020   0.000007   0.000010
     C  161   0.000000   0.000000   0.000000   0.000000   0.000000   0.000000
     C  162   0.000000   0.000000   0.000000   0.000000   0.000000   0.000000
     N  163   0.000002   0.000000   0.000000   0.000000   0.000002   0.000000
     N  164   0.000000   0.000000   0.000000   0.000000   0.000000   0.000000
     N  165   0.000067   0.000720   0.000152   0.000000   0.000000   0.000000
     N  166   0.000000   0.000008   0.000003   0.000000   0.000000   0.000000
     N  167   0.000000   0.000003   0.000001   0.000000   0.000000   0.000000
     N  168   0.000011   0.000003   0.000001   0.000000   0.000000   0.000000
     N  169   0.000000   0.000000   0.000000   0.000000   0.000000   0.000000
     N  170   0.000000   0.000000   0.000000   0.000000   0.000000   0.000000
     N  171   0.000000   0.000002   0.000000   0.000000   0.000000   0.000000
     N  172   0.000000   0.000000   0.000000   0.019003   0.000402   0.014052
     N  173   0.000004   0.000044   0.000002   0.000000   0.000000   0.000000
     N  174   0.000000   0.000003   0.000006   0.000000   0.000000   0.000000
     N  175   0.000004   0.000001   0.000007   0.000000   0.000000   0.000000
     N  176   0.000000   0.000000   0.000000   0.000000   0.000000   0.000000
     N  177   0.000000   0.000000   0.000000   0.000000   0.000000   0.000000
     N  178   0.000000   0.000000   0.000000   0.000000   0.000000   0.000000
     N  179   1.085874   0.027547   0.005983   0.000000   0.000000   0.000000
     N  180   0.000000   0.000000   0.000000   0.026204   0.120906   0.020632
     N  181   0.000000   0.000000   0.000000   0.000015   0.000074   0.000029
     N  182   0.000000   0.000000   0.000000   0.000006   0.000003   0.000004
     H  183   0.000004   0.000000   0.000000   0.000000   0.000000   0.000000
     H  184   0.000000   0.000000   0.000000   0.000000   0.000000   0.000000


                  C139       C140       C141       C142       C143       C144
 ------------------------------------------------------------------------------
     H  185   0.000000   0.000000   0.000000   0.000000   0.000000   0.000000
     H  186   0.000000   0.000000   0.000000   0.000000   0.000001   0.000000
     H  187   0.000000   0.000000   0.000000   0.000000   0.000000   0.000000
     H  188   0.000000   0.000001   0.000005   0.000000   0.000000   0.000000
     H  189   0.000001   0.000004   0.000001   0.000000   0.000000   0.000000
     H  190   0.000006   0.000038   0.000519   0.000000   0.000000   0.000000
     H  191   0.000000   0.000001   0.000013   0.000000   0.000000   0.000000
     H  192   0.000000   0.000000   0.000000   0.000000   0.000000   0.000000
     H  193   0.000000   0.000008   0.000003   0.000000   0.000000   0.000000
     H  194   0.000000   0.000000   0.000000   0.000000   0.000000   0.000000
     H  195   0.000000   0.000000   0.000000   0.000000   0.000000   0.000000
     H  196   0.000000   0.000000   0.000000   0.000000   0.000000   0.000000
     H  197   0.000000   0.000000   0.000000   0.000000   0.000000   0.000000
     H  198   0.000000   0.000000   0.000000   0.000000   0.000000   0.000000
     H  199   0.000002   0.000000   0.000000   0.000000   0.000000   0.000000
     H  200   0.000000   0.000000   0.000000   0.000000   0.000000   0.000000
     H  201   0.000000   0.000000   0.000000   0.000000   0.000000   0.000000
     H  202   0.000000   0.000000   0.000000   0.000000   0.000000   0.000000
     H  203   0.000000   0.000000   0.000000   0.000000   0.000000   0.000000
     H  204   0.000001   0.000007   0.000003   0.000000   0.000000   0.000000
     H  205   0.000013   0.002235   0.002020   0.000000   0.000000   0.000000
     H  206   0.000000   0.000001   0.000000   0.000000   0.000000   0.000000
     H  207   0.000000   0.000002   0.000070   0.000000   0.000000   0.000000
     H  208   0.000000   0.000000   0.000001   0.000000   0.000000   0.000000
     H  209   0.000004   0.000008   0.000000   0.000000   0.000000   0.000000
     H  210   0.000000   0.000000   0.000000   0.000000   0.000000   0.000000
     H  211   0.000000   0.000000   0.000000   0.000000   0.000000   0.000000
     H  212   0.000000   0.000000   0.000000   0.000000   0.000000   0.000000
     H  213   0.000000   0.000000   0.000000   0.000000   0.000000   0.000000
     H  214   0.000000   0.000000   0.000000   0.000000   0.000000   0.000000
     H  215   0.000000   0.000000   0.000000   0.000000   0.000000   0.000000
     H  216   0.000293   0.000052   0.000000   0.000000   0.000000   0.000000
     H  217   0.010322   0.000188   0.000009   0.000000   0.000000   0.000000
     H  218   0.000727   0.009806   0.914425   0.000000   0.000000   0.000000
     H  219   0.000000   0.000000   0.000000   0.004757   0.004654   0.008443
     H  220   0.000000   0.000000   0.000000   0.000000   0.000000   0.000000
     H  221   0.000000   0.000000   0.000000   0.000256   0.000727   0.000120
     H  222   0.000000   0.000000   0.000000   0.000000   0.000000   0.000000


                  C145       C146       C147       C148       C149       C150
 ------------------------------------------------------------------------------
     C  145   3.937256
     C  146   0.010319   3.935746
     C  147   0.000959   0.009538   3.936230
     C  148   0.001499   0.004592   1.051967   3.956568
     C  149   0.000147   0.000295   0.004558   0.000143   3.909513
     C  150   0.000078   0.000179   0.003864   0.000204   1.318393   3.924315
     C  151   0.000136   0.000244   0.004269   0.000212   0.964349   1.368421
     C  152   0.000003   0.000004   0.000089   0.000008   1.371597   0.023788
     C  153   0.000002   0.000004   0.000074   0.000008   0.104079   0.022329
     C  154   0.001501   0.002758   0.066498   0.008279   0.018657   1.046088
     C  155   0.008491   0.019950   1.690501   0.006243   0.007310   0.013049
     C  156   0.000028   0.000007   0.000020   0.000002   0.018193   0.000563
     C  157   0.000005   0.000002   0.000001   0.000000   0.000504   0.000064
     C  158   0.000001   0.000000   0.000000   0.000000   0.007262   0.000028
     C  159   0.000003   0.000001   0.000006   0.000000   0.009621   0.000658
     C  160   0.000002   0.000001   0.000002   0.000000   0.000728   0.000078
     C  161   0.000000   0.000000   0.000000   0.000000   0.000016   0.000004
     C  162   0.000000   0.000000   0.000000   0.000000   0.000000   0.000000
     N  163   0.000002   0.000003   0.000051   0.000000   0.000044   0.000006
     N  164   0.000000   0.000000   0.000001   0.000000   0.000001   0.000000
     N  165   0.000000   0.000000   0.000000   0.000000   0.000000   0.000000
     N  166   0.000000   0.000000   0.000000   0.000000   0.000000   0.000000
     N  167   0.000000   0.000000   0.000001   0.000000   0.000001   0.000000
     N  168   0.000000   0.000000   0.000000   0.000000   0.000000   0.000000
     N  169   0.000000   0.000000   0.000000   0.000000   0.000000   0.000000
     N  170   0.000000   0.000000   0.000000   0.000000   0.000000   0.000000
     N  171   0.000000   0.000000   0.000000   0.000011   0.000000   0.000000
     N  172   0.012747   0.001172   0.000184   0.001946   0.000031   0.000014
     N  173   0.000000   0.000000   0.000000   0.000005   0.000000   0.000000
     N  174   0.000000   0.000000   0.000000   0.000000   0.000000   0.000000
     N  175   0.000000   0.000000   0.000000   0.000000   0.000000   0.000000
     N  176   0.000000   0.000000   0.000000   0.000000   0.000000   0.000000
     N  177   0.000000   0.000000   0.000000   0.000000   0.000000   0.000000
     N  178   0.000000   0.000000   0.000000   0.000000   0.000000   0.000000
[truncated: 40,900 more chars]
