# Supplementary material for: Characterization by SEM, TEM and Quantum-Chemical Simulations of the Spherical Carbon with Nitrogen (SCN) Active Carbon Produced by Thermal Decomposition of Poly(vinylpyridine-divinylbenzene) Copolymer
Source: Materials (Basel). 2009 Sep 7;2(3):1239–51. doi: 10.3390/ma2031239 (PMC5445732; doi:10.3390/ma2031239)
Supplement: Supplementary file 1 [file materials-02-01239-s001.zip › Supplementary Data/m14.out]

 *******************************************************************************
 ** Site#:  128            For non-commercial use only         Version 7.030W **
 *******************************************************************************
 ** Cite this work as: MOPAC2007, James J. P. Stewart, Stewart Computational  **
 ** Chemistry, Version 7.030W web: HTTP://OpenMOPAC.net                       **
 *******************************************************************************
 **                                                                           **
 **                                MOPAC2007                                  **
 **                                                                           **
 *******************************************************************************

                            PM3 CALCULATION RESULTS


 *******************************************************************************
 *  CALCULATION DONE:                                Mon Dec 24 20:10:09 2007  *
 *  PM3      - The PM3 Hamiltonian to be used
 *  SINGLET  - SPIN STATE DEFINED AS A SINGLET
 *
 *
 *
 *                 CHARGE ON SYSTEM =     0
 *
 *
 *
 *  XYZ      - CARTESIAN COORDINATE SYSTEM TO BE USED
 *  EF       - USE EF ROUTINE FOR MINIMUM SEARCH
 *  T=       - A TIME OF  0.2E+08 SECONDS REQUESTED
 *  DUMP=N   - RESTART FILE WRITTEN EVERY     0.100 SECONDS
 *  CYCLES=  - DO A MAXIMUM OF  5002 STEPS
 *  DDMIN=   - MINIMUM TRUST RADIUS  0.000 ANG/RAD
 *  GNORM=   - EXIT WHEN GRADIENT NORM DROPS BELOW 1.11    
 *  SCFCRT   - DEFAULT SCF CRITERION REPLACED BY   0.100E-05
 *  SHIFT    - A DAMPING FACTOR OF   50.00 DEFINED
 *  DENOUT   - DENSITY MATRIX OUTPUT ON CHANNEL 10
 *  BONDS    - FINAL BOND-ORDER MATRIX TO BE PRINTED
 *   PL      - MONITOR CONVERGENCE IN DENSITY MATRIX
 *******************************************************************************
PM3 bonds T=20000000.0 SINGLET XYZ DDMIN=0.0 DUMP=0.1 GNORM=1.115 CHARGE=+0 &
DENOUT SCFCRT=1.D-06 EF CYCLES=5002 PL SHIFT=050.0
 SKN_2 model by PM3. Point=14. Mult=01.
   ATOM   CHEMICAL            X               Y              Z
 NUMBER    SYMBOL        (ANGSTROMS)     (ANGSTROMS)    (ANGSTROMS)
 
     1       C         -4.2737650  *    1.629449  *    3.491667  *
     2       C         -4.4231481  *    2.491041  *    2.468848  *
     3       C         -3.6666096  *    3.566553  *    1.992280  *
     4       C         -3.0425625  *    2.066947  *    4.022799  *
     5       C         -2.4594788  *    3.840916  *    2.671068  *
     6       C         -1.4710723  *    4.872948  *    2.495613  *
     7       C         -0.9536361  *    5.729955  *    1.559790  *
     8       C          2.4027435  *    3.063933  *    3.038727  *
     9       C          1.4843797  *    4.086749  *    2.847364  *
    10       C          0.5858159  *    4.421815  *    3.865910  *
    11       C          2.4008005  *    2.374622  *    4.257655  *
    12       C          0.6932188  *    3.749702  *    5.091101  *
    13       C         -0.5244342  *    5.394177  *    3.613026  *
    14       C         -0.1554476  *    6.459794  *    2.563845  *
    15       C         -1.2926567  *   10.705273  *    4.445542  *
    16       C         -2.1657550  *   10.146391  *    5.427362  *
    17       C         -1.7827975  *    8.825547  *    5.830729  *
    18       C         -0.3804265  *    9.703762  *    4.189259  *
    19       C         -0.6987703  *    8.504966  *    5.039652  *
    20       C          0.0731670  *    8.439637  *    3.902156  *
    21       C         -3.4814659  *   10.712071  *    5.697959  *
    22       C         -3.7829103  *   12.013243  *    5.389003  *
    23       C          0.4058727  *    7.689690  *    2.723850  *
    24       C          1.1468372  *    8.423662  *    1.763052  *
    25       C         -6.5681100  *    7.724924  *    4.070014  *
    26       C         -6.1358590  *    8.966431  *    4.508655  *
    27       C         -6.2239026  *   10.086528  *    3.653064  *
    28       C         -7.1532553  *    7.719864  *    2.803987  *
    29       C         -6.7990106  *    9.957812  *    2.395816  *
    30       C         -5.5974140  *    9.195014  *    5.879790  *
    31       C         -4.5063995  *    9.895756  *    6.001563  *
    32       C         -9.1733393  *   11.121971  *    6.719730  *
    33       C         -7.9565589  *   10.475332  *    6.528302  *
    34       C         -7.5581055  *    9.409940  *    7.362298  *
    35       C         -9.9701297  *   10.754394  *    7.814071  *
    36       C         -8.4123539  *    9.095911  *    8.448444  *
    37       C         -6.3769509  *    8.690648  *    7.014952  *
    38       C         -5.8983574  *    7.460080  *    7.528260  *
    39       C         -4.2307316  *    4.280624  *   12.482931  *
    40       C         -3.9672301  *    3.810855  *   11.194252  *
    41       C         -4.7239501  *    4.301305  *   10.137130  *
    42       C         -5.1927429  *    5.287175  *   12.665242  *
    43       C         -5.7280714  *    5.244799  *   10.391082  *
    44       C         -6.5874704  *    5.644992  *    9.255439  *
    45       C         -6.3335021  *    6.685918  *    8.504015  *
    46       C         -7.3481441  *    3.662185  *    7.695619  *
    47       C         -8.7452492  *    3.299960  *    7.805676  *
    48       C         -9.2848626  *    2.323796  *    7.046482  *
    49       C         -6.5155718  *    3.054678  *    6.821996  *
    50       C         -8.3535477  *    1.702201  *    6.143040  *
    51       C         -8.8979633  *    4.355087  *    8.882594  *
    52       C         -7.5702283  *    4.691796  *    8.770361  *
    53       C        -12.9973807  *    3.234713  *    7.888767  *
    54       C        -11.8631468  *    3.378618  *    8.401327  *
    55       C        -11.3773651  *    4.528451  *    8.989963  *
    56       C        -14.0023061  *    4.173901  *    7.785212  *
    57       C        -12.3754874  *    5.537372  *    8.913972  *
    58       C        -10.0699659  *    4.746610  *    9.617279  *
    59       C        -10.0453328  *    5.263631  *   10.833762  *
    60       C        -11.1294576  *    7.252683  *   16.956071  *
    61       C        -11.0323047  *    8.166026  *   16.068836  *
    62       C        -10.5534175  *    7.960121  *   14.817283  *
    63       C        -11.1533506  *    5.945857  *   16.657936  *
    64       C        -10.6219515  *    6.540302  *   14.435705  *
    65       C        -10.3644492  *    6.119197  *   13.200893  *
    66       C        -10.1709140  *    5.708826  *   12.019242  *
    67       C        -12.3514469  *   10.345095  *   12.247726  *
    68       C          4.6792767  *   19.904308  *    4.366654  *
    69       C          5.4275859  *   18.904796  *    4.438922  *
    70       C          5.0574344  *   17.588366  *    4.589195  *
    71       C          3.2938842  *   19.905379  *    4.426564  *
    72       C          3.6388954  *   17.533297  *    4.665009  *
    73       C          2.9937170  *   16.283745  *    4.869447  *
    74       C          2.4377034  *   15.253837  *    5.106053  *
    75       C          7.7671642  *   11.082330  *    7.329818  *
    76       C          6.6184621  *   11.040366  *    6.877363  *
    77       C          5.4884960  *   11.666257  *    7.476234  *
    78       C          8.3129467  *   11.880676  *    8.374292  *
    79       C          5.9157527  *   12.014465  *    8.885314  *
    80       C          4.3889978  *   12.010805  *    6.821693  *
    81       C          3.4503092  *   12.373422  *    6.067427  *
    82       C          0.3152777  *   14.594551  *    7.472014  *
    83       C         -0.9632402  *   14.762344  *    6.905527  *
    84       C         -0.8342832  *   14.343575  *    5.493703  *
    85       C          1.3735918  *   14.267760  *    6.953786  *
    86       C          0.3331197  *   14.034863  *    4.882713  *
    87       C          1.7322937  *   14.057859  *    5.541413  *
    88       C         -2.1488983  *   15.268430  *    7.451846  *
    89       C         -3.3826962  *   15.050292  *    6.749553  *
    90       C          2.5426384  *   12.816802  *    5.206393  *
    91       C          2.3901893  *   12.191232  *    3.942882  *
    92       C         -2.5323240  *   19.246527  *   10.216726  *
    93       C         -1.9398013  *   18.209391  *    9.511967  *
    94       C         -0.9765812  *   18.743880  *    8.707641  *
    95       C         -2.2319611  *   20.482190  *   10.135540  *
    96       C         -0.6265467  *   20.081916  *    8.604746  *
    97       C         -2.2796725  *   16.778464  *    9.623804  *
    98       C         -2.1782893  *   15.989429  *    8.598317  *
    99       C         -1.7799669  *   13.977257  *   13.539637  *
   100       C         -1.8177704  *   15.003267  *   12.771558  *
   101       C         -1.8110274  *   16.079491  *   12.005183  *
   102       C         -1.7119478  *   12.980976  *   14.330535  *
   103       C         -0.8172831  *   17.069136  *   12.254601  *
   104       C         -2.7830959  *   16.264692  *   10.920658  *
   105       C         -4.0589673  *   15.977194  *   11.038009  *
   106       C         -6.8290596  *   11.100400  *   13.120736  *
   107       C         -7.8462614  *   12.007473  *   12.965149  *
   108       C         -7.6754747  *   13.050656  *   12.011011  *
   109       C         -5.6574545  *   11.341923  *   12.338413  *
   110       C         -6.4828971  *   13.336090  *   11.393354  *
   111       C         -6.2821311  *   14.594361  *   10.636168  *
   112       C         -5.3025161  *   15.647610  *   11.020926  *
   113       C         -8.7431425  *   18.904630  *   11.288046  *
   114       C         -7.6795779  *   18.117068  *   11.777669  *
   115       C         -6.6282078  *   18.737725  *   12.447332  *
   116       C         -8.6983481  *   20.290309  *   11.484584  *
   117       C         -6.6529442  *   20.124206  *   12.617830  *
   118       C         -7.7354907  *   16.681571  *   11.520607  *
   119       C         -6.6940165  *   15.905177  *   11.207941  *
   120       C        -10.8569649  *   18.876190  *    9.868072  *
   121       C         -9.8507087  *   18.270478  *   10.598404  *
   122       C        -10.0445837  *   16.854437  *   10.611773  *
   123       C        -11.7781115  *   18.224449  *    9.318693  *
   124       C        -11.1411309  *   16.228302  *    9.957119  *
   125       C         -9.0850284  *   16.082334  *   11.387431  *
   126       C         -9.2712018  *   14.893924  *   11.933533  *
   127       C         -9.9733668  *   13.347263  *   17.047728  *
   128       C         -9.5183534  *   12.105264  *   17.373046  *
   129       C         -9.4110140  *   12.399227  *   16.024934  *
   130       C        -10.3211376  *   14.512048  *   16.369107  *
   131       C         -9.4677460  *   13.041291  *   14.802942  *
   132       C         -9.2317305  *   12.579819  *   13.403297  *
   133       C         -8.9372267  *   13.713866  *   12.363102  *
   134       C        -10.3251042  *   11.737042  *   12.975061  *
   135       C         -7.1395151  *   17.320262  *    6.159091  *
   136       C         -6.9273246  *   16.304089  *    7.057347  *
   137       C         -5.9220372  *   15.583892  *    7.220126  *
   138       C         -5.9440158  *   17.466918  *    5.378404  *
   139       C         -4.7477246  *   15.606584  *    6.427725  *
   140       C         -4.0619590  *   14.306982  *    5.907788  *
   141       C         -4.1309680  *   13.190302  *    5.007859  *
   142       C          5.2232939  *   12.213359  *   -0.304830  *
   143       C          4.4918631  *   11.945494  *    0.677165  *
   144       C          3.2206616  *   11.417821  *    0.616258  *
   145       C          4.9575787  *   12.037612  *   -1.648532  *
   146       C          2.8293597  *   11.354427  *   -0.758107  *
   147       C          2.4006977  *   10.857162  *    1.692389  *
   148       C          2.3289299  *   11.586382  *    2.905447  *
   149       C          4.1233410  *    7.756012  *   -0.581881  *
   150       C          2.7935105  *    7.798587  *   -0.234483  *
   151       C          3.0892320  *    6.840035  *   -1.167841  *
   152       C          5.3536543  *    7.375343  *   -1.090715  *
   153       C          3.7742330  *    5.975700  *   -2.019342  *
   154       C          1.9612098  *    8.443046  *    0.689961  *
   155       C          1.8882527  *    9.631200  *    1.495541  *
   156       C        -17.0623625  *    8.926545  *   11.924239  *
   157       C        -15.8081223  *    9.412167  *   12.176229  *
   158       C        -14.5886604  *    9.170233  *   11.650761  *
   159       C        -17.1659440  *    7.949822  *   10.906135  *
   160       C        -14.8972269  *    8.182215  *   10.686511  *
   161       C        -13.3527900  *    9.760810  *   11.944379  *
   162       C        -11.2511107  *   11.065606  *   12.624566  *
   163       N         -2.2143263  *    2.982664  *    3.757218  *
   164       N          1.5775739  *    2.743170  *    5.272688  *
   165       N         -7.2975727  *    8.728825  *    2.002027  *
   166       N         -9.5615982  *    9.766720  *    8.651904  *
   167       N         -5.9222751  *    5.757342  *   11.628670  *
   168       N         -7.0766102  *    2.046047  *    6.032352  *
   169       N        -13.6016728  *    5.351486  *    8.340692  *
   170       N        -11.0616668  *    5.561166  *   15.433989  *
   171       N          2.8134317  *   18.640446  *    4.585451  *
   172       N          7.1977683  *   12.084183  *    9.204805  *
   173       N         -1.2823778  *   21.034983  *    9.357828  *
   174       N         -0.0054924  *   17.866274  *   12.478248  *
   175       N         -5.4716803  *   12.413837  *   11.554056  *
   176       N         -7.6704241  *   20.874663  *   12.139752  *
   177       N        -12.0866807  *   16.927717  *    9.250287  *
   178       N        -10.0106134  *   14.307200  *   15.052024  *
   179       N         -4.8532857  *   16.705522  *    5.496780  *
   180       N          3.6475362  *   11.638908  *   -1.806437  *
   181       N          5.1059417  *    6.310688  *   -1.956962  *
   182       N        -15.9636192  *    7.604857  *   10.300960  *
   183       H         -4.8971563  *    0.807662  *    3.865063  *
   184       H          3.0995019  *    2.782500  *    2.241195  *
   185       H          0.0544018  *    3.977936  *    5.954658  *
   186       H         -2.3004882  *    8.203562  *    6.557876  *
   187       H         -6.4858205  *    6.815181  *    4.671654  *
   188       H         -5.8239545  *   11.058960  *    3.974020  *
   189       H         -7.3272194  *   10.803330  *    5.686959  *
   190       H        -10.9386839  *   11.221188  *    8.041199  *
   191       H         -4.5598662  *    3.919140  *    9.121939  *
   192       H         -3.1989418  *    3.004293  *   10.983202  *
   193       H         -5.4475553  *    5.721793  *   13.643041  *
   194       H         -8.1766318  *    8.294908  *    9.165846  *
   195       H         -5.4503154  *    3.259873  *    6.679916  *
   196       H         -8.6683316  *    0.860516  *    5.505934  *
   197       H        -10.3360872  *    2.016523  *    7.096227  *
   198       H        -14.9985651  *    4.082575  *    7.345370  *
   199       H         -1.1103297  *    5.896052  *    0.499756  *
   200       H          5.7082852  *   16.714096  *    4.644756  *
   201       H          0.3325775  *   13.726885  *    3.824818  *
   202       H         -1.7655736  *   14.287593  *    4.903530  *
   203       H          0.1600271  *   20.448562  *    7.936113  *
   204       H         -4.8096529  *   10.645986  *   12.375720  *
   205       H         -9.4892918  *   20.957764  *   11.112637  *
   206       H         -5.8176200  *   20.675133  *   13.162427  *
   207       H         -5.7870442  *   18.150275  *   12.830457  *
   208       H        -11.2824669  *   15.140534  *    9.998003  *
   209       H        -10.7638066  *   15.437867  *   16.737276  *
   210       H         -8.0238719  *   17.953561  *    6.025152  *
   211       H         -4.4983563  *   13.432756  *    3.997484  *
   212       H          3.4011400  *    5.160871  *   -2.641300  *
   213       H        -17.9460005  *    9.278357  *   12.467757  *
   214       H        -12.2078861  *    6.542287  *    9.322086  *
   215      Tv         23.8006901  *    0.000000       0.000000   
   216      Tv          0.0000000      18.688809  *    0.000000   
   217      Tv          0.0000000       0.000000      11.641616  *
 

              THE SYSTEM IS A  SOLID         


                UNIT CELL TRANSLATION VECTORS

              X              Y              Z
    T1 =  23.8006901      0.0000000      0.0000000
    T2 =   0.0000000     18.6888089      0.0000000
    T3 =   0.0000000      0.0000000     11.6416163


          CARTESIAN COORDINATES 

    NO.       ATOM         X         Y         Z

     1         C       -4.2738    1.6294    3.4917
     2         C       -4.4231    2.4910    2.4688
     3         C       -3.6666    3.5666    1.9923
     4         C       -3.0426    2.0669    4.0228
     5         C       -2.4595    3.8409    2.6711
     6         C       -1.4711    4.8729    2.4956
     7         C       -0.9536    5.7300    1.5598
     8         C        2.4027    3.0639    3.0387
     9         C        1.4844    4.0867    2.8474
    10         C        0.5858    4.4218    3.8659
    11         C        2.4008    2.3746    4.2577
    12         C        0.6932    3.7497    5.0911
    13         C       -0.5244    5.3942    3.6130
    14         C       -0.1554    6.4598    2.5638
    15         C       -1.2927   10.7053    4.4455
    16         C       -2.1658   10.1464    5.4274
    17         C       -1.7828    8.8255    5.8307
    18         C       -0.3804    9.7038    4.1893
    19         C       -0.6988    8.5050    5.0397
    20         C        0.0732    8.4396    3.9022
    21         C       -3.4815   10.7121    5.6980
    22         C       -3.7829   12.0132    5.3890
    23         C        0.4059    7.6897    2.7238
    24         C        1.1468    8.4237    1.7631
    25         C       -6.5681    7.7249    4.0700
    26         C       -6.1359    8.9664    4.5087
    27         C       -6.2239   10.0865    3.6531
    28         C       -7.1533    7.7199    2.8040
    29         C       -6.7990    9.9578    2.3958
    30         C       -5.5974    9.1950    5.8798
    31         C       -4.5064    9.8958    6.0016
    32         C       -9.1733   11.1220    6.7197
    33         C       -7.9566   10.4753    6.5283
    34         C       -7.5581    9.4099    7.3623
    35         C       -9.9701   10.7544    7.8141
    36         C       -8.4124    9.0959    8.4484
    37         C       -6.3770    8.6906    7.0150
    38         C       -5.8984    7.4601    7.5283
    39         C       -4.2307    4.2806   12.4829
    40         C       -3.9672    3.8109   11.1943
    41         C       -4.7240    4.3013   10.1371
    42         C       -5.1927    5.2872   12.6652
    43         C       -5.7281    5.2448   10.3911
    44         C       -6.5875    5.6450    9.2554
    45         C       -6.3335    6.6859    8.5040
    46         C       -7.3481    3.6622    7.6956
    47         C       -8.7452    3.3000    7.8057
    48         C       -9.2849    2.3238    7.0465
    49         C       -6.5156    3.0547    6.8220
    50         C       -8.3535    1.7022    6.1430
    51         C       -8.8980    4.3551    8.8826
    52         C       -7.5702    4.6918    8.7704
    53         C      -12.9974    3.2347    7.8888
    54         C      -11.8631    3.3786    8.4013
    55         C      -11.3774    4.5285    8.9900
    56         C      -14.0023    4.1739    7.7852
    57         C      -12.3755    5.5374    8.9140
    58         C      -10.0700    4.7466    9.6173
    59         C      -10.0453    5.2636   10.8338
    60         C      -11.1295    7.2527   16.9561
    61         C      -11.0323    8.1660   16.0688
    62         C      -10.5534    7.9601   14.8173
    63         C      -11.1534    5.9459   16.6579
    64         C      -10.6220    6.5403   14.4357
    65         C      -10.3644    6.1192   13.2009
    66         C      -10.1709    5.7088   12.0192
    67         C      -12.3514   10.3451   12.2477
    68         C        4.6793   19.9043    4.3667
    69         C        5.4276   18.9048    4.4389
    70         C        5.0574   17.5884    4.5892
    71         C        3.2939   19.9054    4.4266
    72         C        3.6389   17.5333    4.6650
    73         C        2.9937   16.2837    4.8694
    74         C        2.4377   15.2538    5.1061
    75         C        7.7672   11.0823    7.3298
    76         C        6.6185   11.0404    6.8774
    77         C        5.4885   11.6663    7.4762
    78         C        8.3129   11.8807    8.3743
    79         C        5.9158   12.0145    8.8853
    80         C        4.3890   12.0108    6.8217
    81         C        3.4503   12.3734    6.0674
    82         C        0.3153   14.5946    7.4720
    83         C       -0.9632   14.7623    6.9055
    84         C       -0.8343   14.3436    5.4937
    85         C        1.3736   14.2678    6.9538
    86         C        0.3331   14.0349    4.8827
    87         C        1.7323   14.0579    5.5414
    88         C       -2.1489   15.2684    7.4518
    89         C       -3.3827   15.0503    6.7496
    90         C        2.5426   12.8168    5.2064
    91         C        2.3902   12.1912    3.9429
    92         C       -2.5323   19.2465   10.2167
    93         C       -1.9398   18.2094    9.5120
    94         C       -0.9766   18.7439    8.7076
    95         C       -2.2320   20.4822   10.1355
    96         C       -0.6265   20.0819    8.6047
    97         C       -2.2797   16.7785    9.6238
    98         C       -2.1783   15.9894    8.5983
    99         C       -1.7800   13.9773   13.5396
   100         C       -1.8178   15.0033   12.7716
   101         C       -1.8110   16.0795   12.0052
   102         C       -1.7119   12.9810   14.3305
   103         C       -0.8173   17.0691   12.2546
   104         C       -2.7831   16.2647   10.9207
   105         C       -4.0590   15.9772   11.0380
   106         C       -6.8291   11.1004   13.1207
   107         C       -7.8463   12.0075   12.9651
   108         C       -7.6755   13.0507   12.0110
   109         C       -5.6575   11.3419   12.3384
   110         C       -6.4829   13.3361   11.3934
   111         C       -6.2821   14.5944   10.6362
   112         C       -5.3025   15.6476   11.0209
   113         C       -8.7431   18.9046   11.2880
   114         C       -7.6796   18.1171   11.7777
   115         C       -6.6282   18.7377   12.4473
   116         C       -8.6983   20.2903   11.4846
   117         C       -6.6529   20.1242   12.6178
   118         C       -7.7355   16.6816   11.5206
   119         C       -6.6940   15.9052   11.2079
   120         C      -10.8570   18.8762    9.8681
   121         C       -9.8507   18.2705   10.5984
   122         C      -10.0446   16.8544   10.6118
   123         C      -11.7781   18.2244    9.3187
   124         C      -11.1411   16.2283    9.9571
   125         C       -9.0850   16.0823   11.3874
   126         C       -9.2712   14.8939   11.9335
   127         C       -9.9734   13.3473   17.0477
   128         C       -9.5184   12.1053   17.3730
   129         C       -9.4110   12.3992   16.0249
   130         C      -10.3211   14.5120   16.3691
   131         C       -9.4677   13.0413   14.8029
   132         C       -9.2317   12.5798   13.4033
   133         C       -8.9372   13.7139   12.3631
   134         C      -10.3251   11.7370   12.9751
   135         C       -7.1395   17.3203    6.1591
   136         C       -6.9273   16.3041    7.0573
   137         C       -5.9220   15.5839    7.2201
   138         C       -5.9440   17.4669    5.3784
   139         C       -4.7477   15.6066    6.4277
   140         C       -4.0620   14.3070    5.9078
   141         C       -4.1310   13.1903    5.0079
   142         C        5.2233   12.2134   -0.3048
   143         C        4.4919   11.9455    0.6772
   144         C        3.2207   11.4178    0.6163
   145         C        4.9576   12.0376   -1.6485
   146         C        2.8294   11.3544   -0.7581
   147         C        2.4007   10.8572    1.6924
   148         C        2.3289   11.5864    2.9054
   149         C        4.1233    7.7560   -0.5819
   150         C        2.7935    7.7986   -0.2345
   151         C        3.0892    6.8400   -1.1678
   152         C        5.3537    7.3753   -1.0907
   153         C        3.7742    5.9757   -2.0193
   154         C        1.9612    8.4430    0.6900
   155         C        1.8883    9.6312    1.4955
   156         C      -17.0624    8.9265   11.9242
   157         C      -15.8081    9.4122   12.1762
   158         C      -14.5887    9.1702   11.6508
   159         C      -17.1659    7.9498   10.9061
   160         C      -14.8972    8.1822   10.6865
   161         C      -13.3528    9.7608   11.9444
   162         C      -11.2511   11.0656   12.6246
   163         N       -2.2143    2.9827    3.7572
   164         N        1.5776    2.7432    5.2727
   165         N       -7.2976    8.7288    2.0020
   166         N       -9.5616    9.7667    8.6519
   167         N       -5.9223    5.7573   11.6287
   168         N       -7.0766    2.0460    6.0324
   169         N      -13.6017    5.3515    8.3407
   170         N      -11.0617    5.5612   15.4340
   171         N        2.8134   18.6404    4.5855
   172         N        7.1978   12.0842    9.2048
   173         N       -1.2824   21.0350    9.3578
   174         N       -0.0055   17.8663   12.4782
   175         N       -5.4717   12.4138   11.5541
   176         N       -7.6704   20.8747   12.1398
   177         N      -12.0867   16.9277    9.2503
   178         N      -10.0106   14.3072   15.0520
   179         N       -4.8533   16.7055    5.4968
   180         N        3.6475   11.6389   -1.8064
   181         N        5.1059    6.3107   -1.9570
   182         N      -15.9636    7.6049   10.3010
   183         H       -4.8972    0.8077    3.8651
   184         H        3.0995    2.7825    2.2412
   185         H        0.0544    3.9779    5.9547
   186         H       -2.3005    8.2036    6.5579
   187         H       -6.4858    6.8152    4.6717
   188         H       -5.8240   11.0590    3.9740
   189         H       -7.3272   10.8033    5.6870
   190         H      -10.9387   11.2212    8.0412
   191         H       -4.5599    3.9191    9.1219
   192         H       -3.1989    3.0043   10.9832
   193         H       -5.4476    5.7218   13.6430
   194         H       -8.1766    8.2949    9.1658
   195         H       -5.4503    3.2599    6.6799
   196         H       -8.6683    0.8605    5.5059
   197         H      -10.3361    2.0165    7.0962
   198         H      -14.9986    4.0826    7.3454
   199         H       -1.1103    5.8961    0.4998
   200         H        5.7083   16.7141    4.6448
   201         H        0.3326   13.7269    3.8248
   202         H       -1.7656   14.2876    4.9035
   203         H        0.1600   20.4486    7.9361
   204         H       -4.8097   10.6460   12.3757
   205         H       -9.4893   20.9578   11.1126
   206         H       -5.8176   20.6751   13.1624
   207         H       -5.7870   18.1503   12.8305
   208         H      -11.2825   15.1405    9.9980
   209         H      -10.7638   15.4379   16.7373
   210         H       -8.0239   17.9536    6.0252
   211         H       -4.4984   13.4328    3.9975
   212         H        3.4011    5.1609   -2.6413
   213         H      -17.9460    9.2784   12.4678
   214         H      -12.2079    6.5423    9.3221

  H: (PM3): J. J. P. STEWART, J. COMP. CHEM. 10, 209 (1989).
  C: (PM3): J. J. P. STEWART, J. COMP. CHEM. 10, 209 (1989).
  N: (PM3): J. J. P. STEWART, J. COMP. CHEM. 10, 209 (1989).

           Empirical Formula: C162 H32 N20


      RHF CALCULATION, NO. OF DOUBLY OCCUPIED LEVELS =  390

  SCF CRITERION =    0.1070E-04
 ITERATION   1 PLS= 0.100E+01 0.000E+00 ENERGY   499971.786013 DELTAE    0.0000000
 ITERATION   2 PLS= 0.133E+01 0.000E+00 ENERGY    13588.557824 DELTAE    0.0000000
 ITERATION   3 PLS= 0.967E-01 0.000E+00 ENERGY    11737.123448 DELTAE-1851.4343755
 ITERATION   4 PLS= 0.896E-01 0.000E+00 ENERGY   -27167.957722 DELTAE    0.0000000

 ITERATION1801 PLS= 0.243E-04 0.000E+00 ENERGY     4747.136883 DELTAE   -0.0000608

          DIAGONAL MATRIX USED AS START HESSIAN

 CYCLE:   1 TIME:7908.552 TIME LEFT: 16.52W  GRAD.:   414.240 HEAT:  4747.137    

 RESTART FILE WRITTEN,    TIME LEFT: 15.39W  GRAD.:     1.511 HEAT:  4261.601    
 ITERATION   1 PLS= 0.341E-05 0.000E+00 ENERGY     4261.601060 DELTAE 4161.6010602
 ITERATION   2 PLS= 0.735E-05 0.000E+00 ENERGY     4261.600967 DELTAE   -0.0000931
 ITERATION   3 PLS= 0.659E-05 0.000E+00 ENERGY     4261.600897 DELTAE   -0.0000699
 ITERATION   4 PLS= 0.634E-05 0.000E+00 ENERGY     4261.600857 DELTAE   -0.0000399
 ITERATION   1 PLS= 0.583E-05 0.000E+00 ENERGY     4261.600242 DELTAE 4161.6002420
 ITERATION   2 PLS= 0.494E-05 0.000E+00 ENERGY     4261.600197 DELTAE   -0.0000450
 ITERATION   3 PLS= 0.483E-05 0.000E+00 ENERGY     4261.600160 DELTAE   -0.0000369
 ITERATION   4 PLS= 0.421E-05 0.000E+00 ENERGY     4261.600157 DELTAE   -0.0000034
 RESTART FILE WRITTEN,    TIME LEFT: 15.39W  GRAD.:     1.086 HEAT:  4261.600    

     RMS GRADIENT =  1.08585  IS LESS THAN CUTOFF =  1.11500


 ITERATION   1 PLS= 0.437E-05 0.000E+00 ENERGY     4261.600153 DELTAE 4161.6001535
 ITERATION   2 PLS= 0.458E-05 0.000E+00 ENERGY     4261.600127 DELTAE   -0.0000263
 ITERATION   3 PLS= 0.454E-05 0.000E+00 ENERGY     4261.600103 DELTAE   -0.0000239
 ITERATION   4 PLS= 0.414E-05 0.000E+00 ENERGY     4261.600099 DELTAE   -0.0000043

 -------------------------------------------------------------------------------
PM3 bonds T=20000000.0 SINGLET XYZ DDMIN=0.0 DUMP=0.1 GNORM=1.115 CHARGE=+0 &
DENOUT SCFCRT=1.D-06 EF CYCLES=5002 PL SHIFT=050.0
 SKN_2 model by PM3. Point=14. Mult=01.


     GEOMETRY OPTIMISED USING EIGENVECTOR FOLLOWING (EF).     
     SCF FIELD WAS ACHIEVED                                   


                                PM3    CALCULATION
                                                       MOPAC2007 (Version: 7.030W)
                                                       Wed Jan  2 04:27:45 2008
                                                       No. of days left = 404


          FINAL HEAT OF FORMATION =       4261.60010 KCAL =   17830.53481 KJ
          H.o.F. per unit cell    =       2130.80005 KCAL, for   2 unit cells


          TOTAL ENERGY            =     -22775.87079 EV
          ELECTRONIC ENERGY       =  -65303608.41539 EV
          CORE-CORE REPULSION     =   65280832.54460 EV

          IONIZATION POTENTIAL    =          7.27654
          NO. OF FILLED LEVELS    =        390
          MOLECULAR WEIGHT        =       2258.169

          MOLECULAR DIMENSIONS (Angstroms)

            Atom       Atom       Distance
            C    60    N   181    26.56140
            C    68    H   183    21.79851
            C    78    N   182    17.54357

          VOLUME OF UNIT CELL         4512.290 CUBIC ANGSTROMS
          DENSITY                        0.831 GRAMS/CC


          SCF CALCULATIONS        =       1325
          COMPUTATION TIME =  8 DAYS   0 HOURS  1 MINUTES AND  58.615 SECONDS


   ATOM   CHEMICAL            X               Y              Z
 NUMBER    SYMBOL        (ANGSTROMS)     (ANGSTROMS)    (ANGSTROMS)
 
     1       C         -2.1353291  *    1.339125  *    0.905965  *
     2       C         -2.8667641  *    2.428048  *    0.590650  *
     3       C         -2.5924418  *    3.799546  *    0.655784  *
     4       C         -0.9397508  *    1.933534  *    1.343781  *
     5       C         -1.3365911  *    4.190331  *    1.166550  *
     6       C         -0.8003644  *    5.487430  *    1.517382  *
     7       C         -0.5246174  *    6.711833  *    0.982835  *
     8       C          2.0843715  *    4.269321  *    3.621071  *
     9       C          1.0242052  *    5.075280  *    3.358934  *
    10       C         -0.1154411  *    5.177137  *    4.146995  *
    11       C          1.8837401  *    3.509232  *    4.816183  *
    12       C         -0.2592189  *    4.468746  *    5.306005  *
    13       C         -0.1130076  *    5.853882  *    2.842733  *
    14       C         -0.0133616  *    7.260969  *    2.270002  *
    15       C         -1.9131536  *   10.166871  *    5.505977  *
    16       C         -2.3559978  *    8.969465  *    6.267184  *
    17       C         -1.5089311  *    7.874780  *    6.151290  *
    18       C         -0.8208344  *    9.753505  *    4.807540  *
    19       C         -0.5469819  *    8.332317  *    5.232044  *
    20       C         -0.0373222  *    8.848094  *    4.079629  *
    21       C         -3.6908298  *    9.550165  *    6.416099  *
    22       C         -3.1843699  *   10.853002  *    5.794090  *
    23       C          0.3366288  *    8.490473  *    2.738470  *
    24       C          1.0036399  *    9.425048  *    1.893432  *
    25       C         -7.8135659  *    7.807673  *    4.947321  *
    26       C         -6.7869619  *    8.733844  *    5.132495  *
    27       C         -6.4022403  *    9.550660  *    4.061433  *
    28       C         -8.4943794  *    7.784083  *    3.720960  *
    29       C         -7.1267790  *    9.488272  *    2.866397  *
    30       C         -6.2125752  *    8.990550  *    6.476701  *
    31       C         -4.9241146  *    9.190229  *    6.589145  *
    32       C         -9.6387969  *   11.635767  *    6.368347  *
    33       C         -8.5339806  *   10.780793  *    6.401395  *
    34       C         -8.3512673  *    9.916816  *    7.480357  *
    35       C        -10.5030513  *   11.677926  *    7.467848  *
    36       C         -9.2800154  *    9.981936  *    8.536681  *
    37       C         -7.1966390  *    9.025345  *    7.569980  *
    38       C         -7.0977048  *    8.184574  *    8.593083  *
    39       C         -3.6683287  *    4.653284  *   11.954302  *
    40       C         -3.6303645  *    5.091502  *   10.629624  *
    41       C         -4.7871596  *    5.606783  *   10.057357  *
    42       C         -4.8465321  *    4.828530  *   12.696858  *
    43       C         -5.9628166  *    5.673375  *   10.819236  *
    44       C         -7.2078929  *    6.189686  *   10.221317  *
    45       C         -7.1261187  *    7.281258  *    9.465915  *
    46       C         -8.8222328  *    4.782536  *    8.824069  *
    47       C        -10.0009208  *    4.250564  *    9.463135  *
    48       C        -10.9000863  *    3.509556  *    8.780413  *
    49       C         -8.5626842  *    4.575697  *    7.512590  *
    50       C        -10.5711851  *    3.306656  *    7.392913  *
    51       C         -9.5642226  *    4.921992  *   10.751661  *
    52       C         -8.4318922  *    5.420004  *   10.144617  *
    53       C        -12.5915439  *    2.075490  *   12.406022  *
    54       C        -11.5548573  *    2.772244  *   12.314378  *
    55       C        -11.5043369  *    4.128137  *   12.065516  *
    56       C        -13.8979862  *    2.496624  *   12.280275  *
    57       C        -12.8267373  *    4.623245  *   11.921130  *
    58       C        -10.2846685  *    4.947742  *   11.986425  *
    59       C         -9.9488053  *    5.642638  *   13.063500  *
    60       C        -12.6909620  *    6.585632  *   18.211485  *
    61       C        -11.5842764  *    7.294256  *   18.449597  *
    62       C        -10.6422195  *    7.386947  *   17.591215  *
    63       C        -12.7037287  *    6.028883  *   17.054620  *
    64       C        -10.6633031  *    6.785005  *   16.334410  *
    65       C         -9.6446241  *    6.895815  *   15.298869  *
    66       C         -9.7713968  *    6.257616  *   14.142548  *
    67       C        -11.8565939  *    9.608464  *   11.382675  *
    68       C          4.2468499  *   20.555408  *    5.455296  *
    69       C          5.1427204  *   19.706073  *    5.658294  *
    70       C          5.0252199  *   18.336460  *    5.628604  *
    71       C          2.9202225  *   20.295271  *    5.155321  *
    72       C          3.6710971  *   18.012373  *    5.334969  *
    73       C          3.2699593  *   16.649441  *    5.329511  *
    74       C          2.9013852  *   15.517604  *    5.432770  *
    75       C          8.6104628  *   12.925840  *    8.246015  *
    76       C          7.5328045  *   12.554320  *    7.771037  *
    77       C          6.2320689  *   12.793359  *    8.272708  *
    78       C          8.8130210  *   13.671829  *    9.452764  *
    79       C          6.4171453  *   13.228880  *    9.682655  *
    80       C          5.1379724  *   12.790291  *    7.499287  *
    81       C          4.2526004  *   12.890876  *    6.618924  *
    82       C          0.5047870  *   14.597030  *    7.345724  *
    83       C         -0.6467170  *   14.477754  *    6.524749  *
    84       C         -0.1730493  *   13.933161  *    5.224252  *
    85       C          1.6749765  *   14.404176  *    7.068997  *
    86       C          1.1188285  *   13.908580  *    4.855994  *
    87       C          2.3320853  *   14.217567  *    5.769456  *
    88       C         -1.9099541  *   14.945984  *    6.664360  *
    89       C         -2.9470276  *   14.413640  *    5.841030  *
    90       C          3.3682898  *   13.107140  *    5.646390  *
    91       C          3.3291196  *   12.400407  *    4.421973  *
    92       C         -2.9522152  *   19.087966  *    8.737057  *
    93       C         -2.6720708  *   17.800179  *    8.532308  *
    94       C         -2.5388744  *   17.468129  *    7.095496  *
    95       C         -3.0637329  *   19.851699  *    7.702766  *
    96       C         -2.6739274  *   18.363737  *    6.082334  *
    97       C         -2.3738613  *   16.360775  *    8.857283  *
    98       C         -2.2448210  *   16.045990  *    7.534447  *
    99       C         -0.7242541  *   14.234798  *   12.967193  *
   100       C         -0.9367043  *   15.039416  *   12.003997  *
   101       C         -1.1643165  *   15.868252  *   10.993066  *
   102       C         -0.5032018  *   13.419358  *   13.935067  *
   103       C         -0.1887429  *   16.851532  *   10.672948  *
   104       C         -2.3672846  *   15.734874  *   10.165757  *
   105       C         -3.4640625  *   15.147592  *   10.594571  *
   106       C         -6.8346310  *   10.412163  *   13.574012  *
   107       C         -7.7311008  *   11.301168  *   13.031134  *
   108       C         -7.2826642  *   12.187451  *   12.015759  *
   109       C         -5.5048865  *   10.470216  *   13.042811  *
   110       C         -5.9480466  *   12.363267  *   11.715154  *
   111       C         -5.5559268  *   13.646015  *   11.236125  *
   112       C         -4.6159848  *   14.678073  *   10.921306  *
   113       C         -7.7833902  *   18.060025  *   10.421075  *
   114       C         -6.8262470  *   17.220641  *   11.032137  *
   115       C         -5.6143393  *   17.798317  *   11.507527  *
   116       C         -7.4873909  *   19.449435  *   10.320787  *
   117       C         -5.4041995  *   19.149778  *   11.380928  *
   118       C         -7.1021126  *   15.834194  *   11.125657  *
   119       C         -6.0245510  *   14.918004  *   11.195099  *
   120       C         -9.9170538  *   18.176342  *    9.118169  *
   121       C         -8.9775193  *   17.495871  *    9.883117  *
   122       C         -9.3570203  *   16.117978  *   10.086506  *
   123       C        -10.9328817  *   17.558734  *    8.713160  *
   124       C        -10.5945029  *   15.565475  *    9.594700  *
   125       C         -8.4341053  *   15.322821  *   10.862540  *
   126       C         -8.6961917  *   14.095852  *   11.366776  *
   127       C        -10.3055548  *   13.494938  *   16.334510  *
   128       C         -9.8478266  *   12.389698  *   16.985169  *
   129       C         -9.6114530  *   12.377728  *   15.618998  *
   130       C        -10.6299520  *   14.456436  *   15.375296  *
   131       C         -9.5709248  *   12.716888  *   14.287105  *
   132       C         -9.1286724  *   11.993723  *   13.068792  *
   133       C         -8.5288448  *   12.961578  *   11.971513  *
   134       C        -10.1338293  *   11.130791  *   12.511015  *
   135       C         -6.3774752  *   15.946470  *    3.513621  *
   136       C         -6.3079373  *   15.786486  *    4.908451  *
   137       C         -5.4328474  *   15.205032  *    5.572165  *
   138       C         -5.0631202  *   15.722962  *    3.112052  *
   139       C         -4.2029306  *   14.615372  *    5.084519  *
   140       C         -3.6012426  *   13.317621  *    5.473617  *
   141       C         -3.9207059  *   11.963102  *    5.726711  *
   142       C          5.5838118  *   13.232307  *    0.233223  *
   143       C          4.8160561  *   12.799309  *    1.151360  *
   144       C          3.7151222  *   12.003231  *    0.998726  *
   145       C          5.4583213  *   12.997165  *   -1.124364  *
   146       C          3.4825814  *   11.796079  *   -0.421656  *
   147       C          2.9022801  *   11.394066  *    2.040820  *
   148       C          3.1303130  *   11.877722  *    3.356251  *
   149       C          2.7066262  *    8.620566  *   -1.433888  *
   150       C          1.7171860  *    9.138377  *   -0.644700  *
   151       C          1.2829954  *    8.700003  *   -1.877263  *
   152       C          3.4413011  *    8.075276  *   -2.476292  *
   153       C          1.2562363  *    8.196253  *   -3.173899  *
   154       C          1.4956619  *    9.620909  *    0.656496  *
   155       C          2.0031270  *   10.450452  *    1.713841  *
   156       C        -15.9410267  *    7.070382  *   10.293438  *
   157       C        -14.6465398  *    7.399161  *   10.615629  *
   158       C        -13.8401180  *    8.409143  *   10.224605  *
   159       C        -16.6007976  *    7.931189  *    9.390006  *
   160       C        -14.6098143  *    9.029482  *    9.212842  *
   161       C        -12.7125264  *    8.989407  *   10.818322  *
   162       C        -10.9301214  *   10.396799  *   12.004507  *
   163       N         -0.5013649  *    3.108522  *    1.483030  *
   164       N          0.7911394  *    3.626842  *    5.605729  *
   165       N         -8.1566962  *    8.621397  *    2.704785  *
   166       N        -10.3057179  *   10.854875  *    8.522136  *
   167       N         -5.9680409  *    5.324116  *   12.134152  *
   168       N         -9.4901366  *    3.804079  *    6.806318  *
   169       N        -13.9416778  *    3.835589  *   12.027097  *
   170       N        -11.8311038  *    6.030975  *   16.069262  *
   171       N          2.6818075  *   18.953365  *    5.108102  *
   172       N          7.6538992  *   13.751795  *   10.110269  *
   173       N         -2.9747746  *   19.730964  *    6.416409  *
   174       N          0.6068360  *   17.656039  *   10.416418  *
   175       N         -5.0698894  *   11.411104  *   12.195048  *
   176       N         -6.3484807  *   19.956441  *   10.781962  *
   177       N        -11.4320312  *   16.325551  *    8.832554  *
   178       N        -10.1804577  *   13.978251  *   14.178310  *
   179       N         -4.0361597  *   15.253974  *    3.661604  *
   180       N          4.2430912  *   12.238597  *   -1.367574  *
   181       N          2.5490515  *    7.835925  *   -3.506863  *
   182       N        -15.7876879  *    8.881035  *    8.772738  *
   183       H         -2.3686615  *    0.274945  *    0.861643  *
   184       H          2.9788114  *    4.168824  *    2.999957  *
   185       H         -1.1103632  *    4.487859  *    5.994993  *
   186       H         -1.5989210  *    6.878674  *    6.580205  *
   187       H         -8.1355874  *    7.148575  *    5.767823  *
   188       H         -5.5734686  *   10.262633  *    4.179167  *
   189       H         -7.8256732  *   10.805438  *    5.562233  *
   190       H        -11.3934496  *   12.363539  *    7.558950  *
   191       H         -4.7918198  *    5.934253  *    9.011448  *
   192       H         -2.7165195  *    4.987153  *   10.034688  *
   193       H         -4.9274907  *    4.538934  *   13.751731  *
   194       H         -9.2117935  *    9.335040  *    9.423016  *
   195       H         -7.7060896  *    4.954365  *    6.946011  *
   196       H        -11.2259466  *    2.705865  *    6.749822  *
   197       H        -11.8028963  *    3.071590  *    9.214670  *
   198       H        -14.8230351  *    1.919299  *   12.353602  *
   199       H         -0.6457542  *    7.178377  *    0.011069  *
   200       H          5.8065123  *   17.593616  *    5.800864  *
   201       H          1.3595089  *   13.636553  *    3.815764  *
   202       H         -0.9435136  *   13.631109  *    4.494958  *
   203       H         -2.5707833  *   18.153997  *    5.013154  *
   204       H         -4.7449301  *    9.745424  *   13.364747  *
   205       H         -8.2070872  *   20.145269  *    9.855326  *
   206       H         -4.4505300  *   19.662785  *   11.751367  *
   207       H         -4.8569854  *   17.158163  *   11.979559  *
   208       H        -11.6659288  *   14.274387  *    9.734988  *
   209       H        -11.1434193  *   15.412910  *   15.479821  *
   210       H         -7.2639885  *   16.005044  *    2.883087  *
   211       H         -4.9774643  *   11.853460  *    6.030003  *
   212       H          0.4230038  *    8.085611  *   -3.872650  *
   213       H        -16.4608865  *    6.228666  *   10.761912  *
   214       H        -13.0467073  *    5.682501  *   11.706823  *
   215      Tv         21.4864383  *    0.000000       0.000000   
   216      Tv          0.0000000      17.779293  *    0.000000   
   217      Tv          0.0000000       0.000000      11.811856  *

           Empirical Formula: C162 H32 N20


                  EIGENVALUES

 -43.87255 -43.62657 -42.78012 -42.61179 -42.26809 -42.07614 -41.72373 -41.39852
 -41.24868 -41.14534 -40.93301 -40.47787 -40.01878 -39.93743 -39.50586 -39.35365
 -39.31652 -39.18279 -38.78241 -38.65025 -38.52436 -37.86351 -37.65094 -37.47130
 -37.26288 -37.00933 -36.63475 -36.53034 -35.90217 -35.66341 -35.27949 -34.81161
 -34.46764 -34.34772 -34.03149 -33.62446 -33.46950 -33.17315 -32.87183 -32.61284
 -32.29769 -31.98283 -31.83555 -31.77791 -31.47497 -31.33987 -31.13395 -31.07662
 -30.97697 -30.68594 -30.57638 -30.45490 -30.39926 -30.24580 -30.15027 -29.94451
 -29.83928 -29.70493 -29.44871 -29.35755 -29.28654 -29.27030 -29.11090 -28.92277
 -28.64988 -28.60653 -28.51183 -28.48890 -28.45941 -28.38520 -28.24197 -28.16892
 -28.08673 -28.03151 -27.98074 -27.91604 -27.79779 -27.72698 -27.29455 -27.09637
 -26.84998 -26.75259 -26.74281 -26.49841 -26.29143 -26.21605 -26.15757 -26.01753
 -25.48189 -25.42290 -25.30054 -25.01738 -24.93814 -24.81109 -24.67219 -24.55436
 -24.08893 -23.99102 -23.66222 -23.51204 -23.38297 -23.28065 -23.09119 -23.04486
 -22.99524 -22.90279 -22.77266 -22.67738 -22.62473 -22.57805 -22.36711 -22.31314
 -22.23499 -22.18296 -22.14287 -22.04711 -21.96795 -21.86348 -21.74455 -21.62940
 -21.45531 -21.43893 -21.42364 -21.28953 -21.12679 -21.02086 -21.00507 -20.94975
 -20.72866 -20.70363 -20.68875 -20.59345 -20.49118 -20.47967 -20.46450 -20.30993
 -20.29081 -20.26522 -20.05874 -19.92899 -19.83481 -19.72328 -19.62578 -19.59848
 -19.54720 -19.46433 -19.40271 -19.37161 -19.33350 -19.28293 -19.25759 -19.18337
 -19.14961 -19.11554 -18.93239 -18.92216 -18.83007 -18.79946 -18.70123 -18.68843
 -18.67041 -18.62588 -18.57120 -18.51618 -18.43195 -18.34987 -18.31210 -18.27745
 -18.25834 -18.20068 -18.10308 -18.06214 -18.02053 -17.94516 -17.92558 -17.88612
 -17.83723 -17.80250 -17.77792 -17.60471 -17.60097 -17.57506 -17.50570 -17.46703
 -17.40263 -17.36469 -17.35935 -17.32462 -17.25611 -17.19246 -17.14848 -17.07002
 -16.94993 -16.92614 -16.90373 -16.87160 -16.72932 -16.70230 -16.60777 -16.60134
 -16.54267 -16.51001 -16.46628 -16.40152 -16.34834 -16.32671 -16.30303 -16.23173
 -16.20457 -16.15212 -16.07067 -16.02880 -15.96853 -15.88195 -15.85874 -15.79291
 -15.75015 -15.74571 -15.70019 -15.68373 -15.67266 -15.63371 -15.61722 -15.58734
 -15.54139 -15.45517 -15.40714 -15.36811 -15.31535 -15.27804 -15.26968 -15.22920
 -15.20270 -15.17560 -15.16687 -15.13815 -15.09975 -15.02775 -15.00203 -14.99409
 -14.91411 -14.90024 -14.81221 -14.77387 -14.75586 -14.71695 -14.65808 -14.63289
 -14.58814 -14.54686 -14.48266 -14.46603 -14.39802 -14.36053 -14.35423 -14.32238
 -14.27084 -14.22471 -14.18469 -14.14381 -14.12538 -14.08176 -14.02614 -13.95362
 -13.88203 -13.86169 -13.80767 -13.74946 -13.65478 -13.63258 -13.51754 -13.51415
 -13.49368 -13.45750 -13.42309 -13.37306 -13.35443 -13.32518 -13.30547 -13.28498
 -13.25397 -13.23041 -13.06189 -13.03221 -13.01849 -12.82272 -12.79854 -12.77453
 -12.76060 -12.74112 -12.61416 -12.54332 -12.53316 -12.50589 -12.47739 -12.37113
 -12.26697 -12.16571 -12.12807 -12.08709 -12.04680 -12.02532 -11.99035 -11.98412
 -11.91755 -11.88658 -11.81879 -11.80388 -11.74021 -11.70777 -11.69727 -11.65405
 -11.60852 -11.55778 -11.54025 -11.48141 -11.39800 -11.36813 -11.34733 -11.32490
 -11.30796 -11.28318 -11.27197 -11.23679 -11.22452 -11.17742 -11.17263 -11.15652
 -11.12608 -11.10888 -11.10052 -11.03185 -11.01494 -10.99789 -10.96706 -10.94895
 -10.94465 -10.91216 -10.88186 -10.84839 -10.80462 -10.75171 -10.74180 -10.72984
 -10.68457 -10.66057 -10.62688 -10.62511 -10.59517 -10.56612 -10.53761 -10.50244
 -10.49009 -10.45004 -10.43524 -10.43135 -10.39975 -10.32308 -10.31891 -10.26865
 -10.21631 -10.16524 -10.10444 -10.05513  -9.99515  -9.97861  -9.95809  -9.92885
  -9.84414  -9.81459  -9.72930  -9.70330  -9.69176  -9.63801  -9.55196  -9.54580
  -9.40313  -9.34314  -9.32488  -9.29169  -9.18836  -9.15057  -9.04165  -8.99180
  -8.82786  -8.60967  -8.42816  -8.23621  -8.05757  -7.27654  -4.01530  -2.91584
  -2.83697  -2.71327  -2.60562  -2.55147  -2.48564  -2.38502  -2.36966  -2.03306
  -2.01858  -1.99515  -1.88521  -1.87728  -1.70554  -1.65298  -1.64462  -1.56884
  -1.55606  -1.53446  -1.50330  -1.45830  -1.43423  -1.34122  -1.22935  -1.16068
  -1.14976  -1.13579  -1.13343  -1.06394  -1.03362  -0.99671  -0.92982  -0.86574
  -0.84489  -0.83021  -0.75253  -0.73172  -0.71013  -0.66259  -0.58664  -0.53743
  -0.45408  -0.43569  -0.43357  -0.38521  -0.35449  -0.32554  -0.30883  -0.29710
  -0.25752  -0.21450  -0.17483  -0.16676  -0.14381  -0.02696  -0.00823   0.03870
   0.04951   0.05100   0.13526   0.17982   0.19366   0.26408   0.27864   0.28491
   0.30145   0.36760   0.45944   0.47113   0.49733   0.52177   0.54583   0.57206
   0.58880   0.61327   0.63419   0.64559   0.66307   0.70395   0.73638   0.77109
   0.80264   0.82630   0.85556   0.88348   0.92033   0.95628   0.99861   1.04711
   1.11508   1.13331   1.15372   1.18486   1.20581   1.21552   1.23538   1.24467
   1.25180   1.27477   1.30133   1.31299   1.34424   1.39321   1.40765   1.43546
   1.44407   1.46725   1.51859   1.52745   1.53806   1.57430   1.57920   1.58950
   1.59955   1.61651   1.64628   1.66531   1.70705   1.70932   1.73094   1.75203
   1.75653   1.77074   1.81025   1.82682   1.83341   1.86161   1.87368   1.87620
   1.90192   1.90779   1.94561   1.95672   1.96545   1.97269   1.98922   2.01649
   2.03133   2.04687   2.04911   2.05833   2.06283   2.09238   2.12716   2.14373
   2.15911   2.17827   2.18972   2.21450   2.21658   2.23611   2.25137   2.25662
   2.26356   2.27567   2.28997   2.30570   2.32087   2.34891   2.36375   2.36465
   2.38316   2.40004   2.41116   2.41693   2.45348   2.46549   2.47236   2.47656
   2.49371   2.51788   2.53153   2.54458   2.56133   2.58525   2.60877   2.62346
   2.63450   2.64399   2.65481   2.67073   2.68640   2.69657   2.71046   2.71977
   2.72764   2.73640   2.76450   2.77596   2.79150   2.79691   2.81537   2.83119
   2.84708   2.87576   2.89178   2.90030   2.91015   2.95260   2.96031   2.98496
   2.99656   3.00995   3.03907   3.04565   3.05471   3.07843   3.09399   3.11081
   3.14228   3.14768   3.17087   3.18350   3.19851   3.21896   3.24139   3.27288
   3.30120   3.32107   3.34172   3.35142   3.36486   3.37993   3.40552   3.42953
   3.43900   3.46012   3.47509   3.49558   3.50733   3.51295   3.55071   3.56271
   3.56989   3.57985   3.59597   3.61455   3.63710   3.65347   3.67558   3.69363
   3.69843   3.75905   3.79963   3.80619   3.81809   3.82314   3.85207   3.88884
   3.90223   3.90661   3.93103   3.94716   3.96343   3.98286   4.00378   4.03936
   4.05031   4.05638   4.06495   4.06819   4.08078   4.09363   4.11298   4.13036
   4.13545   4.19289   4.20103   4.22017   4.22697   4.25334   4.25890   4.27413
   4.28465   4.29635   4.31313   4.31855   4.35459   4.37026   4.37917   4.39406
   4.39743   4.40517   4.42878   4.45259   4.49930   4.50237   4.53344   4.54732
   4.54913   4.57517   4.58537   4.59854   4.60622   4.63437   4.65077   4.66961
   4.71126   4.72032   4.72988   4.75490   4.77019   4.81668   4.82792   4.85186
   4.87266   4.87855   4.88175   4.89568   4.92303   4.96037   4.96317   5.01976
   5.03460   5.07033   5.10765   5.11484   5.11617   5.12239   5.13672   5.15547
   5.19791   5.21003   5.23327   5.26806   5.31080   5.33832   5.35307   5.38579
   5.40098   5.41131   5.42334   5.47378   5.50489   5.51461   5.52006   5.74548
   5.74634   5.74945   5.76006   5.82025   5.83575   5.85678   5.87223   5.89530
   5.96921   5.98603   6.05154   6.07041   6.10953   6.11736   6.13821   6.18439
   6.25509   6.28372   6.28506   6.30507   6.31313   6.31945   6.33134   6.44051
   6.57686   6.62439   6.63866   6.67507   6.77580   6.87610   7.38276   8.09560


              NET ATOMIC CHARGES AND DIPOLE CONTRIBUTIONS

  ATOM NO.   TYPE          CHARGE      No. of ELECS.   s-Pop       p-Pop       
    1          C           0.071504        3.9285     1.18212     2.74637
    2          C          -0.242533        4.2425     1.38594     2.85659
    3          C           0.010877        3.9891     1.16455     2.82458
    4          C          -0.067827        4.0678     1.41969     2.64813
    5          C           0.007931        3.9921     1.20552     2.78655
    6          C          -0.055906        4.0559     1.20527     2.85063
    7          C          -0.057645        4.0576     1.20580     2.85185
    8          C           0.010179        3.9898     1.16323     2.82659
    9          C          -0.181709        4.1817     1.19927     2.98243
   10          C          -0.223952        4.2240     1.20114     3.02281
   11          C           0.011592        3.9884     1.19173     2.79668
   12          C           0.050851        3.9491     1.18198     2.76717
   13          C           0.196152        3.8038     1.15073     2.65312
   14          C          -0.005977        4.0060     1.21711     2.78887
   15          C          -0.066661        4.0667     1.16836     2.89830
   16          C          -0.048576        4.0486     1.22350     2.82507
   17          C          -0.022040        4.0220     1.15044     2.87160
   18          C          -0.083047        4.0830     1.19021     2.89284
   19          C          -0.171523        4.1715     1.22776     2.94377
   20          C           0.213577        3.7864     1.14710     2.63932
   21          C           0.041949        3.9581     1.15197     2.80608
   22          C           0.071284        3.9287     1.17858     2.75014
   23          C           0.021856        3.9781     1.11644     2.86171
   24          C           0.028367        3.9716     1.17895     2.79268
   25          C          -0.096396        4.0964     1.18700     2.90939
   26          C          -0.016100        4.0161     1.16786     2.84824
   27          C          -0.143304        4.1433     1.18616     2.95715
   28          C           0.024036        3.9760     1.18575     2.79022
   29          C          -0.020065        4.0201     1.18057     2.83950
   30          C           0.068974        3.9310     1.12992     2.80110
   31          C          -0.152130        4.1521     1.19256     2.95957
   32          C          -0.128337        4.1283     1.15545     2.97289
   33          C          -0.041899        4.0419     1.18171     2.86019
   34          C          -0.091649        4.0916     1.16839     2.92326
   35          C          -0.023872        4.0239     1.23278     2.79109
   36          C          -0.024067        4.0241     1.21055     2.81352
   37          C           0.066290        3.9337     1.12648     2.80723
   38          C          -0.080802        4.0808     1.16019     2.92061
   39          C          -0.081284        4.0813     1.16499     2.91629
   40          C          -0.050526        4.0505     1.17647     2.87406
   41          C          -0.127763        4.1278     1.18468     2.94309
   42          C          -0.034761        4.0348     1.20276     2.83200
   43          C           0.006641        3.9934     1.18751     2.80584
   44          C           0.143420        3.8566     1.11908     2.73750
   45          C          -0.115567        4.1156     1.16537     2.95020
   46          C          -0.174842        4.1748     1.21199     2.96285
   47          C          -0.068610        4.0686     1.20010     2.86851
   48          C          -0.085030        4.0850     1.17663     2.90840
   49          C          -0.027623        4.0276     1.18817     2.83945
   50          C          -0.033806        4.0338     1.21242     2.82139
   51          C           0.032546        3.9675     1.17843     2.78902
   52          C           0.045646        3.9544     1.18134     2.77301
   53          C          -0.151662        4.1517     1.22568     2.92598
   54          C          -0.082533        4.0825     1.21290     2.86964
   55          C           0.015598        3.9844     1.15435     2.83006
   56          C           0.074439        3.9256     1.18740     2.73816
   57          C          -0.062801        4.0628     1.22335     2.83945
   58          C           0.140607        3.8594     1.10810     2.75129
   59          C          -0.077042        4.0770     1.15620     2.92084
   60          C          -0.045611        4.0456     1.14870     2.89691
   61          C           0.083847        3.9162     1.15341     2.76275
   62          C          -0.236990        4.2370     1.24739     2.98960
   63          C          -0.038055        4.0381     1.20865     2.82941
   64          C           0.131129        3.8689     1.18187     2.68700
   65          C           0.036317        3.9637     1.12223     2.84146
   66          C           0.010717        3.9893     1.15165     2.83763
   67          C          -0.003137        4.0031     1.11456     2.88858
   68          C          -0.140667        4.1407     1.21857     2.92210
   69          C          -0.077729        4.0777     1.21036     2.86736
   70          C           0.018967        3.9810     1.16733     2.81370
   71          C           0.114225        3.8858     1.16315     2.72263
   72          C           0.053027        3.9470     1.16445     2.78252
   73          C          -0.057618        4.0576     1.16454     2.89308
   74          C          -0.158139        4.1581     1.19337     2.96477
   75          C          -0.216182        4.2162     1.25383     2.96235
   76          C          -0.090496        4.0905     1.22071     2.86979
   77          C           0.027142        3.9729     1.11803     2.85482
   78          C           0.115403        3.8846     1.32650     2.55809
   79          C           0.221976        3.7780     1.20769     2.57033
   80          C           0.152948        3.8471     1.15261     2.69444
   81          C          -0.170640        4.1706     1.16125     3.00939
   82          C          -0.137273        4.1373     1.20735     2.92992
   83          C           0.158001        3.8420     1.13825     2.70375
   84          C          -0.120679        4.1207     1.19948     2.92120
   85          C          -0.115468        4.1155     1.23275     2.88271
   86          C          -0.142172        4.1422     1.22059     2.92158
   87          C           0.329440        3.6706     1.09439     2.57617
   88          C           0.008650        3.9913     1.12175     2.86960
   89          C          -0.027998        4.0280     1.18219     2.84581
   90          C           0.290516        3.7095     1.11091     2.59858
   91          C          -0.197338        4.1973     1.16997     3.02737
   92          C          -0.162052        4.1621     1.19713     2.96492
   93          C           0.114607        3.8854     1.17620     2.70919
   94          C          -0.186854        4.1869     1.22089     2.96597
   95          C          -0.008482        4.0085     1.21184     2.79665
   96          C          -0.017271        4.0173     1.19515     2.82212
   97          C          -0.054015        4.0540     1.18517     2.86884
   98          C           0.096411        3.9036     1.17268     2.73091
   99          C          -0.542801        4.5428     1.22997     3.31283
  100          C           0.352084        3.6479     1.16482     2.48310
  101          C          -0.031739        4.0317     1.09861     2.93313
  102          C           0.316866        3.6831     1.78316     1.89997
  103          C          -0.095273        4.0953     1.22916     2.86611
  104          C           0.179600        3.8204     1.10052     2.71988
  105          C          -0.210073        4.2101     1.17317     3.03690
  106          C           0.021260        3.9787     1.16040     2.81834
  107          C          -0.048680        4.0487     1.21329     2.83539
  108          C          -0.072513        4.0725     1.18988     2.88263
  109          C          -0.048000        4.0480     1.21249     2.83551
  110          C           0.013467        3.9865     1.15094     2.83560
  111          C           0.134576        3.8654     1.18094     2.68449
  112          C           0.068171        3.9318     1.11028     2.82155
  113          C           0.041416        3.9586     1.17260     2.78599
  114          C          -0.101055        4.1011     1.16571     2.93534
  115          C          -0.111206        4.1112     1.18727     2.92394
  116          C          -0.067233        4.0672     1.21655     2.85069
  117          C          -0.129081        4.1291     1.24985     2.87924
  118          C           0.231020        3.7690     1.15493     2.61405
  119          C          -0.165698        4.1657     1.19615     2.96955
  120          C          -0.284930        4.2849     1.23915     3.04578
  121          C           0.087808        3.9122     1.14709     2.76510
  122          C          -0.071325        4.0713     1.20317     2.86816
  123          C          -0.021936        4.0219     1.24364     2.77829
  124          C          -0.318530        4.3185     1.55986     2.75867
  125          C          -0.006456        4.0065     1.13995     2.86650
  126          C           0.216709        3.7833     1.20243     2.58086
  127          C          -0.201255        4.2013     1.23192     2.96933
  128          C           0.312813        3.6872     1.13783     2.54935
  129          C          -0.245084        4.2451     1.22117     3.02392
  130          C          -0.011208        4.0112     1.18959     2.82161
  131          C          -0.081234        4.0812     1.17859     2.90265
  132          C           0.401697        3.5983     1.09711     2.50120
  133          C          -0.084347        4.0843     1.18359     2.90076
  134          C          -0.190589        4.1906     1.18278     3.00781
  135          C           0.162630        3.8374     1.15824     2.67913
  136          C          -0.157795        4.1578     1.23099     2.92681
  137          C          -0.158206        4.1582     1.26906     2.88915
  138          C          -0.236617        4.2366     1.36090     2.87571
  139          C           0.125228        3.8748     1.16999     2.70478
  140          C          -0.053601        4.0536     1.18308     2.87052
  141          C          -0.080089        4.0801     1.13997     2.94012
  142          C          -0.042645        4.0426     1.26034     2.78230
  143          C          -0.263487        4.2635     1.27285     2.99063
  144          C           0.224178        3.7758     1.18653     2.58929
  145          C          -0.071175        4.0712     1.20942     2.86175
  146          C          -0.421521        4.4215     1.57440     2.84713
  147          C          -0.001662        4.0017     1.10407     2.89759
  148          C           0.036923        3.9631     1.16627     2.79680
  149          C          -0.181346        4.1813     1.22293     2.95842
  150          C           0.348741        3.6513     1.10812     2.54314
  151          C          -0.228666        4.2287     1.23254     2.99613
  152          C          -0.019174        4.0192     1.16171     2.85746
  153          C          -0.067115        4.0671     1.19269     2.87443
  154          C          -0.029537        4.0295     1.16947     2.86007
  155          C           0.070143        3.9299     1.15541     2.77444
  156          C          -0.089530        4.0895     1.18403     2.90550
  157          C          -0.191390        4.1914     1.37231     2.81908
  158          C           0.185253        3.8147     1.10106     2.71368
  159          C           0.026753        3.9732     1.22002     2.75323
  160          C          -0.108977        4.1090     1.43160     2.67737
  161          C          -0.052166        4.0522     1.15707     2.89509
  162          C           0.078803        3.9212     1.11071     2.81048
  163          N           0.073964        4.9260     1.50160     3.42444
  164          N          -0.038526        5.0385     1.59704     3.44149
  165          N          -0.019113        5.0191     1.59234     3.42677
  166          N          -0.069226        5.0692     1.61127     3.45796
  167          N          -0.035213        5.0352     1.60043     3.43478
  168          N          -0.093939        5.0939     1.61693     3.47701
  169          N          -0.098633        5.0986     1.61378     3.48486
  170          N           0.057232        4.9428     1.56880     3.37397
  171          N          -0.037090        5.0371     1.59106     3.44603
  172          N          -0.138078        5.1381     1.60729     3.53079
  173          N           0.015957        4.9840     1.59929     3.38476
  174          N          -0.023324        5.0233     1.74231     3.28101
  175          N          -0.019486        5.0195     1.59882     3.42066
  176          N          -0.021719        5.0217     1.60442     3.41730
  177          N           0.026224        4.9738     1.62179     3.35199
  178          N          -0.053663        5.0537     1.63134     3.42232
  179          N           0.029519        4.9705     1.61253     3.35795
  180          N          -0.028856        5.0289     1.61520     3.41365
  181          N          -0.002086        5.0021     1.62199     3.38010
  182          N           0.093445        4.9066     1.50530     3.40125
  183          H           0.144804        0.8552     0.85520
  184          H           0.137264        0.8627     0.86274
  185          H           0.131341        0.8687     0.86866
  186          H           0.136936        0.8631     0.86306
  187          H           0.146850        0.8531     0.85315
  188          H           0.128858        0.8711     0.87114
  189          H           0.126795        0.8732     0.87321
  190          H           0.192024        0.8080     0.80798
  191          H           0.122479        0.8775     0.87752
  192          H           0.114037        0.8860     0.88596
  193          H           0.128852        0.8711     0.87115
  194          H           0.135769        0.8642     0.86423
  195          H           0.124644        0.8754     0.87536
  196          H           0.121136        0.8789     0.87886
  197          H           0.132607        0.8674     0.86739
  198          H           0.135967        0.8640     0.86403
  199          H           0.148856        0.8511     0.85114
  200          H           0.141497        0.8585     0.85850
  201          H           0.139534        0.8605     0.86047
  202          H           0.140956        0.8590     0.85904
  203          H           0.142213        0.8578     0.85779
  204          H           0.130696        0.8693     0.86930
  205          H           0.153956        0.8460     0.84604
  206          H           0.205004        0.7950     0.79500
  207          H           0.127479        0.8725     0.87252
  208          H           0.292005        0.7080     0.70799
  209          H           0.156300        0.8437     0.84370
  210          H           0.138723        0.8613     0.86128
  211          H           0.115697        0.8843     0.88430
  212          H           0.146203        0.8538     0.85380
  213          H           0.153690        0.8463     0.84631
  214          H           0.155343        0.8447     0.84466


          CARTESIAN COORDINATES 

    NO.       ATOM               X         Y         Z

     1         C                 -2.1353    1.3391    0.9060
     2         C                 -2.8668    2.4280    0.5907
     3         C                 -2.5924    3.7995    0.6558
     4         C                 -0.9398    1.9335    1.3438
     5         C                 -1.3366    4.1903    1.1665
     6         C                 -0.8004    5.4874    1.5174
     7         C                 -0.5246    6.7118    0.9828
     8         C                  2.0844    4.2693    3.6211
     9         C                  1.0242    5.0753    3.3589
    10         C                 -0.1154    5.1771    4.1470
    11         C                  1.8837    3.5092    4.8162
    12         C                 -0.2592    4.4687    5.3060
    13         C                 -0.1130    5.8539    2.8427
    14         C                 -0.0134    7.2610    2.2700
    15         C                 -1.9132   10.1669    5.5060
    16         C                 -2.3560    8.9695    6.2672
    17         C                 -1.5089    7.8748    6.1513
    18         C                 -0.8208    9.7535    4.8075
    19         C                 -0.5470    8.3323    5.2320
    20         C                 -0.0373    8.8481    4.0796
    21         C                 -3.6908    9.5502    6.4161
    22         C                 -3.1844   10.8530    5.7941
    23         C                  0.3366    8.4905    2.7385
    24         C                  1.0036    9.4250    1.8934
    25         C                 -7.8136    7.8077    4.9473
    26         C                 -6.7870    8.7338    5.1325
    27         C                 -6.4022    9.5507    4.0614
    28         C                 -8.4944    7.7841    3.7210
    29         C                 -7.1268    9.4883    2.8664
    30         C                 -6.2126    8.9906    6.4767
    31         C                 -4.9241    9.1902    6.5891
    32         C                 -9.6388   11.6358    6.3683
    33         C                 -8.5340   10.7808    6.4014
    34         C                 -8.3513    9.9168    7.4804
    35         C                -10.5031   11.6779    7.4678
    36         C                 -9.2800    9.9819    8.5367
    37         C                 -7.1966    9.0253    7.5700
    38         C                 -7.0977    8.1846    8.5931
    39         C                 -3.6683    4.6533   11.9543
    40         C                 -3.6304    5.0915   10.6296
    41         C                 -4.7872    5.6068   10.0574
    42         C                 -4.8465    4.8285   12.6969
    43         C                 -5.9628    5.6734   10.8192
    44         C                 -7.2079    6.1897   10.2213
    45         C                 -7.1261    7.2813    9.4659
    46         C                 -8.8222    4.7825    8.8241
    47         C                -10.0009    4.2506    9.4631
    48         C                -10.9001    3.5096    8.7804
    49         C                 -8.5627    4.5757    7.5126
    50         C                -10.5712    3.3067    7.3929
    51         C                 -9.5642    4.9220   10.7517
    52         C                 -8.4319    5.4200   10.1446
    53         C                -12.5915    2.0755   12.4060
    54         C                -11.5549    2.7722   12.3144
    55         C                -11.5043    4.1281   12.0655
    56         C                -13.8980    2.4966   12.2803
    57         C                -12.8267    4.6232   11.9211
    58         C                -10.2847    4.9477   11.9864
    59         C                 -9.9488    5.6426   13.0635
    60         C                -12.6910    6.5856   18.2115
    61         C                -11.5843    7.2943   18.4496
    62         C                -10.6422    7.3869   17.5912
    63         C                -12.7037    6.0289   17.0546
    64         C                -10.6633    6.7850   16.3344
    65         C                 -9.6446    6.8958   15.2989
    66         C                 -9.7714    6.2576   14.1425
    67         C                -11.8566    9.6085   11.3827
    68         C                  4.2468   20.5554    5.4553
    69         C                  5.1427   19.7061    5.6583
    70         C                  5.0252   18.3365    5.6286
    71         C                  2.9202   20.2953    5.1553
    72         C                  3.6711   18.0124    5.3350
    73         C                  3.2700   16.6494    5.3295
    74         C                  2.9014   15.5176    5.4328
    75         C                  8.6105   12.9258    8.2460
    76         C                  7.5328   12.5543    7.7710
    77         C                  6.2321   12.7934    8.2727
    78         C                  8.8130   13.6718    9.4528
    79         C                  6.4171   13.2289    9.6827
    80         C                  5.1380   12.7903    7.4993
    81         C                  4.2526   12.8909    6.6189
    82         C                  0.5048   14.5970    7.3457
    83         C                 -0.6467   14.4778    6.5247
    84         C                 -0.1730   13.9332    5.2243
    85         C                  1.6750   14.4042    7.0690
    86         C                  1.1188   13.9086    4.8560
    87         C                  2.3321   14.2176    5.7695
    88         C                 -1.9100   14.9460    6.6644
    89         C                 -2.9470   14.4136    5.8410
    90         C                  3.3683   13.1071    5.6464
    91         C                  3.3291   12.4004    4.4220
    92         C                 -2.9522   19.0880    8.7371
    93         C                 -2.6721   17.8002    8.5323
    94         C                 -2.5389   17.4681    7.0955
    95         C                 -3.0637   19.8517    7.7028
    96         C                 -2.6739   18.3637    6.0823
    97         C                 -2.3739   16.3608    8.8573
    98         C                 -2.2448   16.0460    7.5344
    99         C                 -0.7243   14.2348   12.9672
   100         C                 -0.9367   15.0394   12.0040
   101         C                 -1.1643   15.8683   10.9931
   102         C                 -0.5032   13.4194   13.9351
   103         C                 -0.1887   16.8515   10.6729
   104         C                 -2.3673   15.7349   10.1658
   105         C                 -3.4641   15.1476   10.5946
   106         C                 -6.8346   10.4122   13.5740
   107         C                 -7.7311   11.3012   13.0311
   108         C                 -7.2827   12.1875   12.0158
   109         C                 -5.5049   10.4702   13.0428
   110         C                 -5.9480   12.3633   11.7152
   111         C                 -5.5559   13.6460   11.2361
   112         C                 -4.6160   14.6781   10.9213
   113         C                 -7.7834   18.0600   10.4211
   114         C                 -6.8262   17.2206   11.0321
   115         C                 -5.6143   17.7983   11.5075
   116         C                 -7.4874   19.4494   10.3208
   117         C                 -5.4042   19.1498   11.3809
   118         C                 -7.1021   15.8342   11.1257
   119         C                 -6.0246   14.9180   11.1951
   120         C                 -9.9171   18.1763    9.1182
   121         C                 -8.9775   17.4959    9.8831
   122         C                 -9.3570   16.1180   10.0865
   123         C                -10.9329   17.5587    8.7132
   124         C                -10.5945   15.5655    9.5947
   125         C                 -8.4341   15.3228   10.8625
   126         C                 -8.6962   14.0959   11.3668
   127         C                -10.3056   13.4949   16.3345
   128         C                 -9.8478   12.3897   16.9852
   129         C                 -9.6115   12.3777   15.6190
   130         C                -10.6300   14.4564   15.3753
   131         C                 -9.5709   12.7169   14.2871
   132         C                 -9.1287   11.9937   13.0688
   133         C                 -8.5288   12.9616   11.9715
   134         C                -10.1338   11.1308   12.5110
   135         C                 -6.3775   15.9465    3.5136
   136         C                 -6.3079   15.7865    4.9085
   137         C                 -5.4328   15.2050    5.5722
   138         C                 -5.0631   15.7230    3.1121
   139         C                 -4.2029   14.6154    5.0845
   140         C                 -3.6012   13.3176    5.4736
   141         C                 -3.9207   11.9631    5.7267
   142         C                  5.5838   13.2323    0.2332
   143         C                  4.8161   12.7993    1.1514
   144         C                  3.7151   12.0032    0.9987
   145         C                  5.4583   12.9972   -1.1244
   146         C                  3.4826   11.7961   -0.4217
   147         C                  2.9023   11.3941    2.0408
   148         C                  3.1303   11.8777    3.3563
   149         C                  2.7066    8.6206   -1.4339
   150         C                  1.7172    9.1384   -0.6447
   151         C                  1.2830    8.7000   -1.8773
   152         C                  3.4413    8.0753   -2.4763
   153         C                  1.2562    8.1963   -3.1739
   154         C                  1.4957    9.6209    0.6565
   155         C                  2.0031   10.4505    1.7138
   156         C                -15.9410    7.0704   10.2934
   157         C                -14.6465    7.3992   10.6156
   158         C                -13.8401    8.4091   10.2246
   159         C                -16.6008    7.9312    9.3900
   160         C                -14.6098    9.0295    9.2128
   161         C                -12.7125    8.9894   10.8183
   162         C                -10.9301   10.3968   12.0045
   163         N                 -0.5014    3.1085    1.4830
   164         N                  0.7911    3.6268    5.6057
   165         N                 -8.1567    8.6214    2.7048
   166         N                -10.3057   10.8549    8.5221
   167         N                 -5.9680    5.3241   12.1342
   168         N                 -9.4901    3.8041    6.8063
   169         N                -13.9417    3.8356   12.0271
   170         N                -11.8311    6.0310   16.0693
   171         N                  2.6818   18.9534    5.1081
   172         N                  7.6539   13.7518   10.1103
   173         N                 -2.9748   19.7310    6.4164
   174         N                  0.6068   17.6560   10.4164
   175         N                 -5.0699   11.4111   12.1950
   176         N                 -6.3485   19.9564   10.7820
   177         N                -11.4320   16.3256    8.8326
   178         N                -10.1805   13.9783   14.1783
   179         N                 -4.0362   15.2540    3.6616
   180         N                  4.2431   12.2386   -1.3676
   181         N                  2.5491    7.8359   -3.5069
   182         N                -15.7877    8.8810    8.7727
   183         H                 -2.3687    0.2749    0.8616
   184         H                  2.9788    4.1688    3.0000
   185         H                 -1.1104    4.4879    5.9950
   186         H                 -1.5989    6.8787    6.5802
   187         H                 -8.1356    7.1486    5.7678
   188         H                 -5.5735   10.2626    4.1792
   189         H                 -7.8257   10.8054    5.5622
   190         H                -11.3934   12.3635    7.5590
   191         H                 -4.7918    5.9343    9.0114
   192         H                 -2.7165    4.9872   10.0347
   193         H                 -4.9275    4.5389   13.7517
   194         H                 -9.2118    9.3350    9.4230
   195         H                 -7.7061    4.9544    6.9460
   196         H                -11.2259    2.7059    6.7498
   197         H                -11.8029    3.0716    9.2147
   198         H                -14.8230    1.9193   12.3536
   199         H                 -0.6458    7.1784    0.0111
   200         H                  5.8065   17.5936    5.8009
   201         H                  1.3595   13.6366    3.8158
   202         H                 -0.9435   13.6311    4.4950
   203         H                 -2.5708   18.1540    5.0132
   204         H                 -4.7449    9.7454   13.3647
   205         H                 -8.2071   20.1453    9.8553
   206         H                 -4.4505   19.6628   11.7514
   207         H                 -4.8570   17.1582   11.9796
   208         H                -11.6659   14.2744    9.7350
   209         H                -11.1434   15.4129   15.4798
   210         H                 -7.2640   16.0050    2.8831
   211         H                 -4.9775   11.8535    6.0300
   212         H                  0.4230    8.0856   -3.8726
   213         H                -16.4609    6.2287   10.7619
   214         H                -13.0467    5.6825   11.7068


          ATOMIC ORBITAL ELECTRON POPULATIONS

   1.18212   0.79352   0.98042   0.97243   1.38594   1.01711   0.94469   0.89479
   1.16455   0.91292   0.92495   0.98670   1.41969   0.73111   1.00855   0.90847
   1.20552   0.88397   0.90341   0.99918   1.20527   0.95895   0.92597   0.96572
   1.20580   0.95728   0.93532   0.95925   1.16323   0.96273   0.91721   0.94665
   1.19927   0.95451   0.99253   1.03539   1.20114   1.03249   1.02696   0.96336
   1.19173   0.93263   0.93673   0.92732   1.18198   0.95822   0.89558   0.91337
   1.15073   0.91293   0.87632   0.86387   1.21711   0.91254   0.92776   0.94857
   1.16836   0.90385   0.96233   1.03211   1.22350   0.93532   0.93299   0.95676
   1.15044   0.90658   0.95615   1.00887   1.19021   0.93425   0.93156   1.02703
   1.22776   0.95627   1.01409   0.97340   1.14710   0.90887   0.87206   0.85839
   1.15197   0.88452   0.94314   0.97842   1.17858   0.89143   0.91421   0.94450
   1.11644   1.03970   0.91603   0.90598   1.17895   0.91192   0.93743   0.94334
   1.18700   0.94336   0.98495   0.98108   1.16786   0.96519   0.96095   0.92210
   1.18616   1.00795   1.00905   0.94014   1.18575   0.93488   0.93902   0.91632
   1.18057   0.95698   0.95904   0.92348   1.12992   0.88582   1.00413   0.91116
   1.19256   0.94259   1.00117   1.01581   1.15545   1.00071   1.01601   0.95617
   1.18171   0.96045   0.92626   0.97347   1.16839   0.96738   0.98475   0.97113
   1.23278   0.95979   0.94633   0.88497   1.21055   0.90993   0.94706   0.95653
   1.12648   0.93295   0.96970   0.90458   1.16019   1.01209   0.96340   0.94513
   1.16499   0.95093   1.00254   0.96282   1.17647   0.97731   0.96214   0.93461
   1.18468   0.93546   1.01011   0.99752   1.20276   0.89591   0.94931   0.98678
   1.18751   0.91637   0.95740   0.93207   1.11908   0.90894   0.88000   0.94856
   1.16537   0.99996   0.96912   0.98111   1.21199   0.98912   1.01846   0.95528
   1.20010   0.95352   0.97042   0.94458   1.17663   0.98761   0.97919   0.94159
   1.18817   0.97465   0.95973   0.90507   1.21242   0.94986   0.94401   0.92752
   1.17843   0.92874   0.95966   0.90062   1.18134   0.92756   0.94883   0.89662
   1.22568   0.91688   0.99888   1.01023   1.21290   1.04719   0.87541   0.94703
   1.15435   0.92728   0.86917   1.03360   1.18740   0.90351   0.90340   0.93126
   1.22335   0.88208   1.00147   0.95590   1.10810   0.92140   0.94056   0.88933
   1.15620   1.00210   0.97479   0.94395   1.14870   0.95074   0.95285   0.99333
   1.15341   0.88455   0.93759   0.94060   1.24739   1.10383   0.99363   0.89213
   1.20865   0.91467   0.97241   0.94233   1.18187   0.91014   0.90852   0.86834
   1.12223   0.93977   0.99002   0.91167   1.15165   0.97859   0.94314   0.91590
   1.11456   0.95878   0.95641   0.97339   1.21857   0.89078   1.04053   0.99079
   1.21036   1.01291   0.88706   0.96740   1.16733   0.93500   0.89443   0.98428
   1.16315   0.85967   0.90341   0.95955   1.16445   0.90670   0.88278   0.99304
   1.16454   0.98379   0.91701   0.99227   1.19337   1.00644   0.95076   1.00757
   1.25383   1.03639   0.99840   0.92756   1.22071   0.91555   0.95991   0.99433
   1.11803   0.86011   1.07180   0.92292   1.32650   1.01027   0.77120   0.77662
   1.20769   0.92340   0.76645   0.88048   1.15261   0.89728   0.88865   0.90851
   1.16125   0.99169   1.04959   0.96811   1.20735   0.95655   1.01395   0.95942
   1.13825   0.88258   0.93231   0.88886   1.19948   0.97395   0.99479   0.95246
   1.23275   1.02864   0.96769   0.88638   1.22059   0.93063   0.98973   1.00122
   1.09439   0.89346   0.85905   0.82365   1.12175   0.92162   0.97608   0.97190
   1.18219   0.92950   0.97089   0.94541   1.11091   0.87862   0.87144   0.84852
   1.16997   1.04867   1.01694   0.96176   1.19713   0.99133   0.85512   1.11847
   1.17620   0.93108   0.87918   0.89893   1.22089   1.04259   0.95464   0.96874
   1.21184   0.94373   0.94003   0.91289   1.19515   0.96491   0.88678   0.97043
   1.18517   1.04197   0.90624   0.92063   1.17268   0.94030   0.88471   0.90590
   1.22997   1.12180   1.10351   1.08752   1.16482   0.72115   0.85957   0.90238
   1.09861   0.95624   0.98597   0.99092   1.78316   0.37430   0.69801   0.82767
   1.22916   0.94910   0.94929   0.96773   1.10052   0.88186   0.94064   0.89737
   1.17317   0.95809   1.01449   1.06432   1.16040   0.92163   0.94587   0.95084
   1.21329   0.96341   0.94133   0.93064   1.18988   0.92057   0.99230   0.96976
   1.21249   0.93707   0.96301   0.93544   1.15094   0.90137   0.93006   1.00417
   1.18094   0.97273   0.88588   0.82588   1.11028   0.87377   0.95172   0.99607
   1.17260   0.92095   0.94752   0.91752   1.16571   0.97448   0.93191   1.02895
   1.18727   0.94806   0.97602   0.99986   1.21655   0.96578   0.92746   0.95744
   1.24985   1.00679   0.92678   0.94567   1.15493   0.89445   0.90907   0.81054
   1.19615   0.95042   0.97506   1.04406   1.23915   0.95125   1.13786   0.95667
   1.14709   0.91259   0.89882   0.95370   1.20317   0.99358   0.90457   0.97001
   1.24364   0.97038   0.86431   0.94360   1.55986   0.83339   1.13241   0.79287
   1.13995   0.93570   0.92103   1.00977   1.20243   0.78616   0.89981   0.89489
   1.23192   0.98640   0.94489   1.03804   1.13783   0.83679   0.86056   0.85201
   1.22117   1.01675   1.07320   0.93397   1.18959   1.00436   0.96287   0.85439
   1.17859   1.08019   0.95223   0.87023   1.09711   0.83293   0.82425   0.84402
   1.18359   0.94678   0.96077   0.99320   1.18278   0.99010   0.99360   1.02411
   1.15824   0.89505   0.93243   0.85165   1.23099   1.05093   1.00315   0.87273
   1.26906   0.89471   0.90255   1.09189   1.36090   0.91866   0.95883   0.99822
   1.16999   0.87475   0.98083   0.84921   1.18308   0.96300   0.90552   1.00199
   1.13997   0.99086   0.89394   1.05532   1.26034   1.02560   0.89093   0.86577
   1.27285   0.91974   0.96192   1.10898   1.18653   0.83067   0.83672   0.92190
   1.20942   0.96584   1.02715   0.86876   1.57440   1.06527   0.93138   0.85048
   1.10407   1.00360   1.01016   0.88384   1.16627   0.94320   0.94582   0.90778
   1.22293   0.95329   0.97450   1.03062   1.10812   0.86388   0.83305   0.84622
   1.23254   1.03790   0.99873   0.95950   1.16171   0.91475   1.05683   0.88588
   1.19269   0.95783   1.03038   0.88621   1.16947   0.96120   0.99236   0.90651
   1.15541   0.91852   0.91464   0.94128   1.18403   0.93751   1.00388   0.96410
   1.37231   0.96175   0.85330   1.00403   1.10106   0.94278   0.87963   0.89127
   1.22002   0.92535   0.89940   0.92847   1.43160   0.99021   0.88706   0.80011
   1.15707   0.94523   0.97907   0.97080   1.11071   0.93480   0.93162   0.94407
   1.50160   1.28550   0.95986   1.17908   1.59704   0.97064   1.16303   1.30782
   1.59234   1.11051   1.00137   1.31490   1.61127   1.17699   1.01819   1.26278
   1.60043   1.28343   1.05929   1.09206   1.61693   1.00795   1.06711   1.40196
   1.61378   1.32900   1.04287   1.11298   1.56880   0.94025   1.14555   1.28817
   1.59106   1.35188   0.98403   1.11013   1.60729   0.95798   1.21855   1.35426
   1.59929   1.12711   1.13381   1.12383   1.74231   1.11119   1.12225   1.04757
   1.59882   1.38198   0.99230   1.04638   1.60442   0.99000   1.42041   1.00689
   1.62179   1.29931   0.93666   1.11602   1.63134   1.03982   1.07291   1.30959
   1.61253   1.32827   1.07788   0.95180   1.61520   0.96797   1.05465   1.39103
   1.62199   0.97814   1.09305   1.30891   1.50530   1.03168   1.14013   1.22944
   0.85520   0.86274   0.86866   0.86306   0.85315   0.87114   0.87321   0.80798
   0.87752   0.88596   0.87115   0.86423   0.87536   0.87886   0.86739   0.86403
   0.85114   0.85850   0.86047   0.85904   0.85779   0.86930   0.84604   0.79500
   0.87252   0.70799   0.84370   0.86128   0.88430   0.85380   0.84631   0.84466

          BONDING CONTRIBUTION OF EACH M.O.

  1.6892  1.7046  1.7004  1.6967  1.7086  1.6908  1.7264  1.7006  1.7229  1.7086
  1.6860  1.7005  1.7063  1.7049  1.6925  1.6927  1.6978  1.7029  1.7071  1.7123
  1.7057  1.7086  1.7251  1.7147  1.7108  1.7292  1.7028  1.7290  1.7413  1.7284
  1.7742  1.7498  1.7314  1.7558  1.7507  1.7545  1.7442  1.7513  1.7405  1.7544
  1.7482  1.7239  1.7106  1.7357  1.7141  1.7250  1.7622  1.7566  1.7571  1.7500
  1.7413  1.7703  1.7491  1.7154  1.7338  1.7349  1.6790  1.7304  1.7379  1.7528
  1.7850  1.7503  1.7672  1.7483  1.7290  1.7656  1.6169  1.7155  1.6924  1.7783
  1.7322  1.7427  1.7477  1.6774  1.7572  1.7538  1.7359  1.7681  1.7260  1.7873
  1.8111  1.7534  1.7695  1.6825  1.6812  1.8045  1.8118  1.8017  1.8290  1.8147
  1.8281  1.8354  1.8641  1.8726  1.9041  1.8624  1.8985  1.8615  1.8859  1.9084
  1.8795  1.8850  1.8638  1.9217  1.9102  1.8837  1.9198  1.9013  1.9059  1.8901
  1.9222  1.9435  1.9202  1.9512  1.9285  1.9406  1.9052  1.9155  1.9728  1.9295
  1.9457  1.9582  1.8904  1.9487  1.8994  1.8763  1.9688  1.9430  1.8743  1.9556
  1.9041  1.9176  1.9090  1.8823  1.9418  1.9533  1.9685  1.8874  1.9963  1.8842
  2.0246  1.9865  1.9762  2.0263  1.9790  1.9500  1.8678  1.9733  2.0023  1.9690
  2.0121  1.9927  1.9540  2.0059  2.0479  2.0503  2.0722  2.0813  2.0331  2.0799
  2.0831  2.1085  2.0485  2.0512  2.0552  2.0603  2.0918  2.0524  2.0878  2.0814
  2.0461  2.0791  2.0359  2.0679  2.0900  2.1162  2.0813  2.1049  2.0664  2.1628
  2.0660  2.0803  2.0616  2.0444  2.0582  2.0259  2.0979  2.0203  2.0194  2.0450
  1.9984  2.0462  2.0687  2.0594  2.0652  2.0404  2.0034  2.0407  2.0919  2.0816
  2.0827  2.0510  2.0709  2.0705  2.0513  2.0767  2.0691  2.0657  2.0506  2.0720
  2.0696  2.0645  2.0374  2.0388  2.0830  2.0652  2.0374  2.0549  2.0780  2.0404
  2.0631  2.0602  2.0288  2.0681  2.0092  2.0299  2.0826  2.0366  2.0172  2.0070
  2.0238  1.9919  2.0189  2.0254  2.0271  2.0455  2.0164  2.0369  2.0252  2.0579
  2.0166  2.0037  2.0007  2.0229  2.0564  2.0338  2.0135  2.0183  2.0517  1.9981
  2.0294  2.0282  2.0215  2.0199  2.0234  1.9940  2.0434  2.0302  2.0344  2.0427
  1.9970  2.0463  2.0338  2.0188  2.0427  2.0147  2.0311  1.9710  2.0434  2.0549
  2.0266  1.7309  2.0110  1.9704  1.9934  2.0097  1.9916  2.0124  1.9735  1.9844
  1.9904  2.0145  2.0200  2.0008  2.0398  1.8470  1.8114  0.9879  1.0933  1.2847
  1.6909  1.9211  1.9596  2.0054  1.8832  1.9760  1.9715  1.2430  1.3385  1.9641
  1.3651  1.9127  1.4839  1.8281  1.8542  1.8635  1.9249  1.9198  1.7519  1.9474
  1.7806  1.4677  1.9488  1.7943  1.7888  1.9488  1.9538  1.4537  1.9212  1.7989
  1.7871  2.0078  1.9392  1.8035  1.8365  1.7248  1.8308  1.6566  1.9298  1.9732
  1.8326  1.9346  1.8514  1.9625  1.9375  1.5105  1.3512  1.6503  1.8605  1.1912
  1.0859  1.7607  0.9737  1.2095  1.2869  1.8202  1.5795  1.4167  1.5296  1.8359
  1.7679  1.9038  1.8692  1.2436  1.3249  1.4890  1.8446  1.7412  0.9906  1.4835
  1.9427  1.5315  1.9873  1.6420  1.8097  1.5368  1.9557  1.9144  1.9213  1.9400
  1.8567  1.9374  1.6973  1.9648  1.6068  1.9358  2.0225  1.7469  1.9760  1.2827
  1.5133  1.8040  2.0935  1.9062  2.0043  1.3864  1.9896  0.8853  1.9878  0.9056
 -1.6988 -2.0350 -1.7663 -2.0305 -1.0790 -1.9610 -1.8971 -1.9933 -2.2025 -2.1345
 -2.1209 -1.9843 -1.8607 -2.0133 -2.1344 -1.9234 -1.9203 -1.9825 -2.0208 -2.0998
 -1.9945 -2.0038 -2.1567 -1.9488 -2.0681 -2.0271 -2.1154 -2.0074 -2.0012 -2.0153
 -1.9979 -2.1184 -1.9791 -1.9750 -2.0155 -2.0003 -1.9850 -1.9952 -1.9711 -2.0152
 -1.9821 -1.9622 -1.9736 -1.9894 -1.9827 -1.9913 -2.0030 -2.2671 -2.0501 -2.0318
 -2.0110 -1.9813 -2.0288 -1.9856 -2.0722 -2.0180 -2.0043 -1.9981 -2.0295 -1.9940
 -1.9909 -2.0097 -1.9930 -2.0565 -1.9983 -2.0123 -1.9731 -2.0307 -1.9467 -2.0105
 -1.9957 -2.1032 -2.0823 -2.0401 -2.0068 -2.0254 -2.1259 -2.0251 -2.0861 -2.1807
 -2.1546 -2.0276 -2.0907 -2.0986 -2.0444 -2.0176 -2.0488 -2.1198 -2.0567 -2.1301
 -1.9935 -1.9573 -2.1151 -2.0823 -1.9487 -1.6933 -2.1070 -1.9504 -2.0499 -2.0394
 -2.0105 -2.0550 -2.0724 -2.0555 -2.0885 -2.0976 -2.0963 -2.0297 -2.0687 -2.0710
 -2.0428 -2.0727 -2.0815 -2.0830 -2.0868 -2.0964 -2.0817 -2.0607 -2.0861 -2.0886
 -2.0522 -2.0585 -2.0551 -2.0716 -2.0872 -2.0429 -2.0604 -2.0536 -2.0750 -2.0609
 -2.0625 -2.0590 -2.0398 -2.0486 -2.0188 -1.8488 -2.0194 -2.0340 -2.0025 -2.0232
 -2.0930 -2.0184 -2.0493 -2.0409 -2.0301 -2.0523 -2.0089 -2.0540 -2.0726 -2.0444
 -2.0325 -2.0201 -2.0020 -2.0192 -1.9915 -2.0434 -2.0099 -2.0400 -2.0397 -2.0510
 -2.0382 -2.0374 -2.0392 -2.0307 -2.0139 -2.0133 -2.0263 -2.0150 -2.0566 -2.0110
 -2.0491 -2.0519 -2.0066 -2.0290 -2.0698 -2.0096 -2.0004 -2.0211 -2.0281 -2.0075
 -1.9933 -1.9952 -2.0220 -2.0313 -1.9984 -2.0156 -2.0356 -2.0134 -2.0093 -2.0231
 -2.0140 -1.9891 -1.9992 -2.0537 -2.0414 -1.9732 -1.9775 -1.9683 -1.9595 -1.9040
 -1.9890 -1.9682 -1.9712 -1.9596 -1.9838 -1.9495 -1.9615 -1.9404 -1.9513 -1.9514
 -1.9284 -1.9589 -1.9595 -2.0001 -1.9596 -1.9596 -1.9322 -1.9582 -1.9490 -1.9413
 -1.9301 -1.9260 -1.9687 -1.9311 -1.9305 -1.9188 -1.9513 -1.9399 -1.9424 -1.9465
 -1.9495 -1.9302 -1.9341 -1.9448 -1.9401 -1.9443 -1.9084 -1.9269 -1.9350 -1.9173
 -1.9212 -1.9116 -1.9111 -1.9141 -1.9089 -1.9085 -1.9109 -1.9153 -1.9294 -1.8871
 -1.8962 -1.9006 -1.9030 -1.9069 -1.8959 -1.9077 -1.9213 -1.9078 -1.8854 -1.9069
 -1.9066 -1.9194 -1.9189 -1.8867 -1.8924 -1.9011 -1.8920 -1.9027 -1.8942 -1.8869
 -1.9108 -1.9124 -1.9203 -1.9289 -1.8675 -1.8674 -1.8918 -1.8990 -1.8964 -1.9065
 -1.8681 -1.9061 -1.8922 -1.8876 -1.8930 -1.8985 -1.8756 -1.8939 -1.8668 -1.8537
 -1.8489 -1.9032 -1.9136 -1.9056 -1.8764 -1.9080 -1.8824 -1.8813 -1.8552 -1.8773
 -1.8587 -1.8559 -1.8511 -1.8608 -1.8591 -1.8896 -1.8547 -1.8610 -1.8636 -1.8562
 -1.8979 -1.9115 -1.8732 -1.8574 -1.8817 -1.8910 -1.8534 -1.8434 -1.8648 -1.8388
 -1.8436 -1.8992 -1.9172 -1.8640 -1.8776 -1.8509 -1.8449 -1.8620 -1.8375 -1.8778
 -1.8826 -1.8261 -1.8601 -1.8582 -1.8461 -1.8250 -1.8716 -1.8149 -1.8250 -1.8084
 -1.8412 -1.8585 -1.8073 -1.8449 -1.8259 -1.8435 -1.9178 -1.8144 -1.8164 -1.8682
 -1.8412 -1.8555 -1.8257 -1.8118 -1.7826 -1.8294 -1.8612 -1.8786 -1.8058 -1.8775
 -1.8758 -1.8023 -1.8224 -1.7838 -1.8315 -1.8754 -1.7938 -1.8226 -1.8143 -1.8279


                    BOND ORDERS AND VALENCIES


                  C  1       C  2       C  3       C  4       C  5       C  6
 ------------------------------------------------------------------------------
     C    1   3.896173
     C    2   1.601903   3.686145
     C    3   0.019559   1.301584   3.954464
     C    4   1.147832   0.418001   0.100835   3.678234
     C    5   0.122916   0.053929   1.446724   0.041521   3.922578
     C    6   0.000175   0.005097   0.009222   0.008954   1.020085   3.947453
     C    7   0.007744   0.002016   0.024947   0.002356   0.009112   1.794665
     C    8   0.000069   0.000023   0.000186   0.000105   0.000131   0.006829
     C    9   0.000066   0.000048   0.000143   0.000113   0.000391   0.008058
     C   10   0.000128   0.000040   0.000305   0.000080   0.000402   0.013697
     C   11   0.000028   0.000004   0.000064   0.000010   0.000067   0.002347
     C   12   0.000052   0.000007   0.000157   0.000023   0.000154   0.007089
     C   13   0.002302   0.000312   0.008384   0.000650   0.008899   0.933271
     C   14   0.000158   0.000100   0.000697   0.000218   0.008286   0.020180
     C   15   0.000004   0.000002   0.000009   0.000002   0.000006   0.000122
     C   16   0.000067   0.000017   0.000157   0.000016   0.000005   0.002187
     C   17   0.000005   0.000001   0.000011   0.000001   0.000004   0.000167
     C   18   0.000061   0.000015   0.000151   0.000015   0.000034   0.002558
     C   19   0.000151   0.000033   0.000365   0.000033   0.000013   0.005518
     C   20   0.000011   0.000002   0.000029   0.000006   0.000073   0.000616
     C   21   0.000000   0.000000   0.000001   0.000000   0.000001   0.000006
     C   22   0.000000   0.000000   0.000000   0.000000   0.000000   0.000008
     C   23   0.001316   0.000321   0.003439   0.000328   0.001665   0.068747
     C   24   0.000014   0.000002   0.000039   0.000007   0.000054   0.000786
     C   25   0.000000   0.000000   0.000000   0.000000   0.000000   0.000001
     C   26   0.000001   0.000002   0.000001   0.000000   0.000001   0.000021
     C   27   0.000000   0.000000   0.000000   0.000000   0.000000   0.000001
     C   28   0.000000   0.000000   0.000000   0.000000   0.000000   0.000000
     C   29   0.000000   0.000000   0.000000   0.000000   0.000000   0.000000
     C   30   0.000000   0.000000   0.000000   0.000000   0.000000   0.000000
     C   31   0.000015   0.000009   0.000034   0.000004   0.000005   0.000429
     C   32   0.000000   0.000000   0.000000   0.000000   0.000000   0.000000
     C   33   0.000001   0.000005   0.000000   0.000000   0.000004   0.000000
     C   34   0.000000   0.000000   0.000000   0.000000   0.000000   0.000001
     C   35   0.000001   0.000003   0.000000   0.000000   0.000003   0.000001
     C   36   0.000001   0.000005   0.000000   0.000000   0.000004   0.000001
     C   37   0.000011   0.000059   0.000005   0.000005   0.000050   0.000021
     C   38   0.000001   0.000005   0.000008   0.000001   0.000005   0.000001
     C   39   0.003288   0.007437   0.984491   0.009623   0.008151   0.001132
     C   40   0.000924   0.008126   0.006585   0.001660   0.009714   0.000096
     C   41   0.000052   0.000289   0.004631   0.000257   0.000466   0.000015
     C   42   0.000767   0.007106   0.006515   0.001451   0.009009   0.000068
1


                  C  1       C  2       C  3       C  4       C  5       C  6
 ------------------------------------------------------------------------------
     C   43   0.000359   0.002311   0.000196   0.000129   0.001747   0.000039
     C   44   0.000003   0.000008   0.000147   0.000010   0.000007   0.000001
     C   45   0.000026   0.000150   0.000013   0.000011   0.000120   0.000006
     C   46   0.000000   0.000000   0.000000   0.000000   0.000000   0.000000
     C   47   0.000000   0.000000   0.000000   0.000000   0.000000   0.000000
     C   48   0.000000   0.000000   0.000000   0.000000   0.000000   0.000000
     C   49   0.000000   0.000000   0.000000   0.000000   0.000000   0.000000
     C   50   0.000000   0.000000   0.000000   0.000000   0.000000   0.000000
     C   51   0.000000   0.000004   0.000006   0.000000   0.000003   0.000000
     C   52   0.000002   0.000016   0.000002   0.000001   0.000011   0.000000
     C   53   0.000000   0.000000   0.000000   0.000000   0.000000   0.000000
     C   54   0.000000   0.000000   0.000000   0.000000   0.000000   0.000000
     C   55   0.000000   0.000000   0.000000   0.000000   0.000000   0.000000
     C   56   0.000000   0.000000   0.000000   0.000000   0.000000   0.000000
     C   57   0.000000   0.000000   0.000000   0.000000   0.000000   0.000000
     C   58   0.000000   0.000000   0.000000   0.000000   0.000000   0.000000
     C   59   0.000000   0.000001   0.000001   0.000000   0.000001   0.000000
     C   60   0.000000   0.000000   0.000000   0.000000   0.000000   0.000000
     C   61   0.000000   0.000000   0.000000   0.000000   0.000000   0.000000
     C   62   0.000000   0.000000   0.000000   0.000000   0.000000   0.000000
     C   63   0.000000   0.000000   0.000000   0.000000   0.000000   0.000000
     C   64   0.000000   0.000000   0.000000   0.000000   0.000000   0.000000
     C   65   0.000000   0.000000   0.000001   0.000000   0.000000   0.000000
     C   66   0.000000   0.000000   0.000000   0.000000   0.000000   0.000000
     C   67   0.000000   0.000000   0.000000   0.000000   0.000000   0.000000
     C   68   0.000001   0.000000   0.000001   0.000000   0.000002   0.000043
     C   69   0.000000   0.000000   0.000000   0.000000   0.000000   0.000007
     C   70   0.000000   0.000000   0.000000   0.000000   0.000001   0.000009
     C   71   0.000000   0.000000   0.000000   0.000000   0.000001   0.000008
     C   72   0.000000   0.000000   0.000000   0.000000   0.000000   0.000004
     C   73   0.000000   0.000000   0.000000   0.000000   0.000000   0.000001
     C   74   0.000000   0.000000   0.000000   0.000000   0.000000   0.000002
     C   75   0.000000   0.000000   0.000000   0.000000   0.000000   0.000005
     C   76   0.000000   0.000000   0.000001   0.000000   0.000000   0.000006
     C   77   0.000000   0.000000   0.000001   0.000000   0.000000   0.000008
     C   78   0.000001   0.000000   0.000002   0.000000   0.000000   0.000020
     C   79   0.000003   0.000001   0.000005   0.000001   0.000001   0.000066
     C   80   0.000001   0.000000   0.000003   0.000000   0.000000   0.000034
     C   81   0.000000   0.000000   0.000001   0.000000   0.000000   0.000007
     C   82   0.000000   0.000000   0.000000   0.000000   0.000000   0.000000
     C   83   0.000000   0.000000   0.000000   0.000000   0.000000   0.000001
     C   84   0.000000   0.000000   0.000000   0.000000   0.000000   0.000000
     C   85   0.000000   0.000000   0.000000   0.000000   0.000000   0.000000
     C   86   0.000000   0.000000   0.000000   0.000000   0.000000   0.000001
     C   87   0.000000   0.000000   0.000001   0.000000   0.000000   0.000007
     C   88   0.000000   0.000000   0.000000   0.000000   0.000000   0.000000
     C   89   0.000001   0.000000   0.000000   0.000000   0.000000   0.000006
1


                  C  1       C  2       C  3       C  4       C  5       C  6
 ------------------------------------------------------------------------------
     C   90   0.000001   0.000000   0.000002   0.000000   0.000000   0.000029
     C   91   0.000009   0.000003   0.000018   0.000002   0.000003   0.000236
     C   92   0.000009   0.000044   0.000003   0.000003   0.000000   0.000000
     C   93   0.000007   0.000009   0.000002   0.000001   0.000000   0.000000
     C   94   0.000001   0.000001   0.000000   0.000000   0.000000   0.000000
     C   95   0.000027   0.000021   0.000010   0.000007   0.000001   0.000000
     C   96   0.000021   0.000005   0.000001   0.000005   0.000001   0.000000
     C   97   0.000005   0.000000   0.000000   0.000000   0.000000   0.000000
     C   98   0.000001   0.000000   0.000000   0.000000   0.000000   0.000000
     C   99   0.000007   0.000000   0.000000   0.000000   0.000000   0.000000
     C  100   0.000301   0.000012   0.000004   0.000010   0.000001   0.000000
     C  101   0.000325   0.000010   0.000003   0.000005   0.000002   0.000000
     C  102   0.000031   0.000003   0.000001   0.000002   0.000000   0.000000
     C  103   0.000079   0.000006   0.000001   0.000015   0.000001   0.000000
     C  104   0.000116   0.000002   0.000001   0.000002   0.000000   0.000000
     C  105   0.000029   0.000001   0.000000   0.000002   0.000000   0.000000
     C  106   0.000000   0.000000   0.000000   0.000000   0.000000   0.000000
     C  107   0.000000   0.000000   0.000000   0.000000   0.000000   0.000000
     C  108   0.000000   0.000001   0.000000   0.000001   0.000000   0.000000
     C  109   0.000000   0.000000   0.000000   0.000000   0.000000   0.000000
     C  110   0.000000   0.000000   0.000000   0.000000   0.000000   0.000000
     C  111   0.000001   0.000001   0.000000   0.000001   0.000000   0.000000
     C  112   0.000006   0.000001   0.000000   0.000002   0.000000   0.000000
     C  113   0.000010   0.000011   0.000001   0.000008   0.000001   0.000000
     C  114   0.000132   0.000112   0.000023   0.000491   0.000066   0.000001
     C  115   0.001055   0.000466   0.000063   0.001225   0.000165   0.000002
     C  116   0.000176   0.000125   0.000033   0.000655   0.000091   0.000001
     C  117   0.007818   0.011661   0.001840   0.024261   0.003291   0.000058
     C  118   0.000016   0.000024   0.000003   0.000057   0.000008   0.000000
     C  119   0.000001   0.000001   0.000000   0.000003   0.000000   0.000000
     C  120   0.000000   0.000000   0.000000   0.000000   0.000000   0.000000
     C  121   0.000004   0.000002   0.000001   0.000017   0.000002   0.000000
     C  122   0.000001   0.000001   0.000000   0.000003   0.000000   0.000000
     C  123   0.000000   0.000000   0.000000   0.000000   0.000000   0.000000
     C  124   0.000000   0.000000   0.000000   0.000001   0.000000   0.000000
     C  125   0.000002   0.000003   0.000000   0.000011   0.000001   0.000000
     C  126   0.000001   0.000006   0.000000   0.000006   0.000001   0.000000
     C  127   0.000000   0.000000   0.000000   0.000000   0.000000   0.000000
     C  128   0.000000   0.000000   0.000000   0.000000   0.000000   0.000000
     C  129   0.000000   0.000000   0.000000   0.000000   0.000000   0.000000
     C  130   0.000000   0.000000   0.000000   0.000000   0.000000   0.000000
     C  131   0.000000   0.000000   0.000000   0.000000   0.000000   0.000000
     C  132   0.000000   0.000000   0.000000   0.000000   0.000000   0.000000
     C  133   0.000000   0.000000   0.000000   0.000001   0.000000   0.000000
     C  134   0.000000   0.000000   0.000000   0.000000   0.000000   0.000000
     C  135   0.000007   0.000000   0.000000   0.000000   0.000000   0.000000
     C  136   0.000000   0.000000   0.000000   0.000000   0.000000   0.000000
1


                  C  1       C  2       C  3       C  4       C  5       C  6
 ------------------------------------------------------------------------------
     C  137   0.000002   0.000000   0.000000   0.000000   0.000000   0.000000
     C  138   0.000007   0.000000   0.000000   0.000000   0.000000   0.000000
     C  139   0.000000   0.000000   0.000000   0.000000   0.000000   0.000001
     C  140   0.000000   0.000000   0.000000   0.000000   0.000000   0.000000
     C  141   0.000001   0.000000   0.000003   0.000000   0.000000   0.000038
     C  142   0.000001   0.000000   0.000002   0.000000   0.000000   0.000032
     C  143   0.000005   0.000002   0.000010   0.000002   0.000002   0.000130
     C  144   0.000001   0.000000   0.000002   0.000000   0.000001   0.000036
     C  145   0.000003   0.000001   0.000007   0.000001   0.000001   0.000080
     C  146   0.000002   0.000001   0.000005   0.000001   0.000001   0.000061
     C  147   0.000046   0.000014   0.000097   0.000012   0.000017   0.001341
     C  148   0.000000   0.000000   0.000001   0.000000   0.000000   0.000012
     C  149   0.000024   0.000006   0.000054   0.000006   0.000004   0.000839
     C  150   0.000003   0.000000   0.000006   0.000001   0.000003   0.000093
     C  151   0.000017   0.000004   0.000038   0.000004   0.000005   0.000563
     C  152   0.000001   0.000000   0.000003   0.000000   0.000000   0.000037
     C  153   0.000001   0.000000   0.000002   0.000000   0.000000   0.000032
     C  154   0.000309   0.000072   0.000725   0.000066   0.000070   0.011161
     C  155   0.000007   0.000003   0.000024   0.000004   0.000013   0.000586
     C  156   0.000000   0.000000   0.000000   0.000000   0.000000   0.000001
     C  157   0.000000   0.000000   0.000000   0.000000   0.000000   0.000000
     C  158   0.000000   0.000000   0.000000   0.000000   0.000000   0.000000
     C  159   0.000000   0.000000   0.000000   0.000000   0.000000   0.000000
     C  160   0.000000   0.000000   0.000000   0.000000   0.000000   0.000000
     C  161   0.000000   0.000000   0.000000   0.000000   0.000000   0.000000
     C  162   0.000000   0.000000   0.000000   0.000000   0.000000   0.000000
     N  163   0.027994   0.181818   0.017717   1.903708   1.172319   0.008903
     N  164   0.000041   0.000016   0.000095   0.000040   0.000066   0.002713
     N  165   0.000000   0.000000   0.000000   0.000000   0.000000   0.000000
     N  166   0.000000   0.000000   0.000000   0.000000   0.000000   0.000000
     N  167   0.000082   0.000406   0.005529   0.000383   0.000849   0.000014
     N  168   0.000000   0.000000   0.000000   0.000000   0.000000   0.000000
     N  169   0.000000   0.000000   0.000000   0.000000   0.000000   0.000000
     N  170   0.000000   0.000000   0.000000   0.000000   0.000000   0.000000
     N  171   0.000001   0.000000   0.000001   0.000000   0.000002   0.000041
     N  172   0.000001   0.000000   0.000001   0.000000   0.000000   0.000016
     N  173   0.000003   0.000002   0.000001   0.000001   0.000000   0.000000
     N  174   0.000091   0.000019   0.000001   0.000013   0.000005   0.000000
     N  175   0.000000   0.000000   0.000000   0.000000   0.000000   0.000000
     N  176   0.000344   0.000603   0.000066   0.001370   0.000199   0.000002
     N  177   0.000000   0.000000   0.000000   0.000000   0.000000   0.000000
     N  178   0.000000   0.000000   0.000000   0.000000   0.000000   0.000000
     N  179   0.000007   0.000000   0.000000   0.000000   0.000000   0.000000
     N  180   0.000001   0.000000   0.000002   0.000000   0.000000   0.000026
     N  181   0.000008   0.000002   0.000018   0.000002   0.000002   0.000257
     N  182   0.000000   0.000000   0.000000   0.000000   0.000000   0.000000
     H  183   0.946342   0.009091   0.004963   0.010536   0.000242   0.000256
1


                  C  1       C  2       C  3       C  4       C  5       C  6
 ------------------------------------------------------------------------------
     H  184   0.000001   0.000000   0.000002   0.000002   0.000001   0.000090
     H  185   0.000001   0.000000   0.000001   0.000000   0.000001   0.000074
     H  186   0.000000   0.000000   0.000000   0.000000   0.000000   0.000001
     H  187   0.000000   0.000000   0.000000   0.000000   0.000000   0.000000
     H  188   0.000000   0.000000   0.000000   0.000000   0.000000   0.000000
     H  189   0.000000   0.000000   0.000000   0.000000   0.000000   0.000000
     H  190   0.000000   0.000000   0.000000   0.000000   0.000000   0.000000
     H  191   0.000008   0.000054   0.000369   0.000042   0.000114   0.000002
     H  192   0.000016   0.000085   0.001661   0.000095   0.000257   0.000021
     H  193   0.000011   0.000272   0.000970   0.000064   0.000154   0.000014
     H  194   0.000000   0.000000   0.000000   0.000000   0.000000   0.000000
     H  195   0.000000   0.000000   0.000000   0.000000   0.000000   0.000000
     H  196   0.000000   0.000000   0.000000   0.000000   0.000000   0.000000
     H  197   0.000000   0.000000   0.000000   0.000000   0.000000   0.000000
     H  198   0.000000   0.000000   0.000000   0.000000   0.000000   0.000000
     H  199   0.000059   0.000013   0.000243   0.000026   0.000547   0.007174
     H  200   0.000000   0.000000   0.000000   0.000000   0.000000   0.000000
     H  201   0.000000   0.000000   0.000000   0.000000   0.000000   0.000000
     H  202   0.000000   0.000000   0.000000   0.000000   0.000000   0.000000
     H  203   0.000011   0.000001   0.000000   0.000011   0.000000   0.000000
     H  204   0.000000   0.000000   0.000000   0.000000   0.000000   0.000000
     H  205   0.000008   0.000011   0.000001   0.000033   0.000005   0.000000
     H  206   0.000367   0.072064   0.000161   0.000629   0.000256   0.000021
     H  207   0.000122   0.000053   0.000006   0.000113   0.000017   0.000000
     H  208   0.000000   0.000000   0.000000   0.000000   0.000000   0.000000
     H  209   0.000000   0.000000   0.000000   0.000000   0.000000   0.000000
     H  210   0.000000   0.000000   0.000000   0.000000   0.000000   0.000000
     H  211   0.000000   0.000000   0.000000   0.000000   0.000000   0.000000
     H  212   0.000000   0.000000   0.000000   0.000000   0.000000   0.000000
     H  213   0.000000   0.000000   0.000000   0.000000   0.000000   0.000000
     H  214   0.000000   0.000000   0.000000   0.000000   0.000000   0.000000
1


                  C  7       C  8       C  9       C 10       C 11       C 12
 ------------------------------------------------------------------------------
     C    7   3.932595
     C    8   0.001340   3.939627
     C    9   0.024055   1.514699   3.939735
     C   10   0.014922   0.006528   1.283412   3.937847
     C   11   0.000450   1.275844   0.007233   0.120167   3.947868
     C   12   0.001351   0.108164   0.005400   1.473290   0.004648   3.928397
     C   13   0.012197   0.018550   0.955556   0.963553   0.006976   0.018197
     C   14   1.044219   0.005121   0.011089   0.017508   0.001935   0.005417
     C   15   0.000062   0.000001   0.000008   0.000003   0.000001   0.000020
     C   16   0.000122   0.000014   0.000119   0.000080   0.000004   0.000045
     C   17   0.000031   0.000026   0.000034   0.000085   0.000028   0.001532
     C   18   0.001137   0.000015   0.000207   0.000088   0.000012   0.000038
     C   19   0.000462   0.000029   0.000330   0.000367   0.000013   0.000047
     C   20   0.006494   0.000025   0.000127   0.000246   0.000018   0.000053
     C   21   0.000011   0.000000   0.000000   0.000000   0.000000   0.000001
     C   22   0.000007   0.000000   0.000001   0.000001   0.000000   0.000001
     C   23   0.010410   0.000458   0.005996   0.002558   0.000172   0.000431
     C   24   0.004333   0.000074   0.000180   0.000200   0.000035   0.000086
     C   25   0.000000   0.000000   0.000000   0.000000   0.000000   0.000000
     C   26   0.000001   0.000000   0.000001   0.000001   0.000000   0.000000
     C   27   0.000000   0.000000   0.000000   0.000000   0.000000   0.000000
     C   28   0.000000   0.000000   0.000000   0.000000   0.000000   0.000000
     C   29   0.000000   0.000000   0.000000   0.000000   0.000000   0.000000
     C   30   0.000000   0.000000   0.000000   0.000000   0.000000   0.000000
     C   31   0.000017   0.000002   0.000021   0.000013   0.000001   0.000002
     C   32   0.000000   0.000000   0.000000   0.000000   0.000000   0.000000
     C   33   0.000000   0.000000   0.000000   0.000000   0.000000   0.000000
     C   34   0.000000   0.000000   0.000000   0.000000   0.000000   0.000000
     C   35   0.000000   0.000000   0.000000   0.000000   0.000000   0.000000
     C   36   0.000000   0.000000   0.000000   0.000000   0.000000   0.000000
     C   37   0.000005   0.000000   0.000001   0.000001   0.000000   0.000000
     C   38   0.000001   0.000000   0.000000   0.000000   0.000000   0.000000
     C   39   0.000053   0.000001   0.000002   0.000003   0.000000   0.000001
     C   40   0.000609   0.000003   0.000002   0.000006   0.000001   0.000010
     C   41   0.000028   0.000000   0.000000   0.000001   0.000000   0.000001
     C   42   0.000406   0.000002   0.000002   0.000005   0.000001   0.000002
     C   43   0.000105   0.000000   0.000000   0.000000   0.000000   0.000000
     C   44   0.000001   0.000000   0.000000   0.000000   0.000000   0.000000
     C   45   0.000010   0.000000   0.000000   0.000000   0.000000   0.000000
     C   46   0.000000   0.000000   0.000000   0.000000   0.000000   0.000000
     C   47   0.000000   0.000000   0.000000   0.000000   0.000000   0.000000
     C   48   0.000000   0.000000   0.000000   0.000000   0.000000   0.000000
     C   49   0.000000   0.000000   0.000000   0.000000   0.000000   0.000000
     C   50   0.000000   0.000000   0.000000   0.000000   0.000000   0.000000
     C   51   0.000000   0.000000   0.000000   0.000000   0.000000   0.000000
     C   52   0.000000   0.000000   0.000000   0.000000   0.000000   0.000000
1


                  C  7       C  8       C  9       C 10       C 11       C 12
 ------------------------------------------------------------------------------
     C   53   0.000000   0.000000   0.000000   0.000000   0.000000   0.000000
     C   54   0.000000   0.000000   0.000000   0.000000   0.000000   0.000000
     C   55   0.000000   0.000000   0.000000   0.000000   0.000000   0.000000
     C   56   0.000000   0.000001   0.000000   0.000000   0.000000   0.000000
     C   57   0.000000   0.000000   0.000000   0.000000   0.000000   0.000000
     C   58   0.000000   0.000000   0.000000   0.000000   0.000000   0.000000
     C   59   0.000000   0.000000   0.000000   0.000000   0.000000   0.000000
     C   60   0.000000   0.000000   0.000000   0.000000   0.000000   0.000000
     C   61   0.000000   0.000000   0.000000   0.000000   0.000000   0.000000
     C   62   0.000000   0.000000   0.000000   0.000000   0.000000   0.000000
     C   63   0.000000   0.000000   0.000000   0.000000   0.000000   0.000000
     C   64   0.000000   0.000000   0.000000   0.000000   0.000000   0.000000
     C   65   0.000000   0.000000   0.000000   0.000000   0.000000   0.000000
     C   66   0.000000   0.000000   0.000000   0.000000   0.000000   0.000000
     C   67   0.000000   0.000000   0.000000   0.000000   0.000000   0.000000
     C   68   0.000008   0.005637   0.000320   0.002364   0.012665   0.000635
     C   69   0.000003   0.000571   0.000058   0.000188   0.005944   0.000128
     C   70   0.000005   0.002318   0.000169   0.000749   0.000126   0.000135
     C   71   0.000092   0.010638   0.003798   0.000467   0.965811   0.008480
     C   72   0.000004   0.000625   0.000084   0.000137   0.007382   0.000131
     C   73   0.000000   0.000059   0.000005   0.000025   0.000169   0.000002
     C   74   0.000000   0.000053   0.000006   0.000020   0.000305   0.000007
     C   75   0.000000   0.000000   0.000000   0.000000   0.000000   0.000000
     C   76   0.000000   0.000000   0.000000   0.000000   0.000000   0.000000
     C   77   0.000000   0.000000   0.000000   0.000000   0.000000   0.000000
     C   78   0.000000   0.000000   0.000001   0.000000   0.000000   0.000000
     C   79   0.000000   0.000000   0.000004   0.000002   0.000000   0.000000
     C   80   0.000000   0.000000   0.000002   0.000001   0.000001   0.000000
     C   81   0.000000   0.000000   0.000000   0.000000   0.000000   0.000000
     C   82   0.000000   0.000000   0.000000   0.000000   0.000000   0.000000
     C   83   0.000000   0.000000   0.000000   0.000000   0.000000   0.000000
     C   84   0.000000   0.000000   0.000000   0.000000   0.000001   0.000000
     C   85   0.000000   0.000000   0.000000   0.000000   0.000000   0.000000
     C   86   0.000000   0.000001   0.000000   0.000001   0.000006   0.000000
     C   87   0.000000   0.000000   0.000000   0.000000   0.000001   0.000000
     C   88   0.000000   0.000000   0.000000   0.000000   0.000000   0.000000
     C   89   0.000000   0.000000   0.000000   0.000000   0.000000   0.000000
     C   90   0.000000   0.000001   0.000002   0.000001   0.000006   0.000000
     C   91   0.000003   0.000001   0.000015   0.000006   0.000000   0.000001
     C   92   0.000000   0.000000   0.000000   0.000001   0.000000   0.000019
     C   93   0.000000   0.000000   0.000000   0.000001   0.000000   0.000014
     C   94   0.000000   0.000000   0.000000   0.000000   0.000000   0.000003
     C   95   0.000000   0.000000   0.000001   0.000002   0.000001   0.000070
     C   96   0.000000   0.000000   0.000001   0.000002   0.000001   0.000036
     C   97   0.000000   0.000000   0.000000   0.000000   0.000000   0.000000
     C   98   0.000000   0.000000   0.000000   0.000000   0.000000   0.000002
     C   99   0.000000   0.000000   0.000000   0.000000   0.000000   0.000000
1


                  C  7       C  8       C  9       C 10       C 11       C 12
 ------------------------------------------------------------------------------
     C  100   0.000000   0.000000   0.000000   0.000000   0.000000   0.000000
     C  101   0.000000   0.000000   0.000000   0.000000   0.000000   0.000000
     C  102   0.000000   0.000000   0.000000   0.000000   0.000000   0.000000
     C  103   0.000000   0.000000   0.000000   0.000000   0.000000   0.000000
     C  104   0.000000   0.000000   0.000000   0.000000   0.000000   0.000000
     C  105   0.000000   0.000000   0.000000   0.000000   0.000000   0.000000
     C  106   0.000000   0.000000   0.000000   0.000000   0.000000   0.000000
     C  107   0.000000   0.000000   0.000000   0.000000   0.000000   0.000000
     C  108   0.000000   0.000000   0.000000   0.000000   0.000000   0.000000
     C  109   0.000001   0.000000   0.000000   0.000000   0.000000   0.000000
     C  110   0.000000   0.000000   0.000000   0.000000   0.000000   0.000000
     C  111   0.000000   0.000000   0.000000   0.000000   0.000000   0.000000
     C  112   0.000000   0.000000   0.000000   0.000000   0.000000   0.000000
     C  113   0.000000   0.000000   0.000000   0.000000   0.000000   0.000000
     C  114   0.000003   0.000000   0.000000   0.000000   0.000000   0.000000
     C  115   0.000008   0.000000   0.000000   0.000000   0.000000   0.000000
     C  116   0.000005   0.000000   0.000000   0.000000   0.000000   0.000000
     C  117   0.000136   0.000001   0.000002   0.000002   0.000000   0.000000
     C  118   0.000000   0.000000   0.000000   0.000000   0.000000   0.000000
     C  119   0.000000   0.000000   0.000000   0.000000   0.000000   0.000000
     C  120   0.000000   0.000000   0.000000   0.000000   0.000000   0.000000
     C  121   0.000000   0.000000   0.000000   0.000000   0.000000   0.000000
     C  122   0.000000   0.000000   0.000000   0.000000   0.000000   0.000000
     C  123   0.000000   0.000000   0.000000   0.000000   0.000000   0.000000
     C  124   0.000000   0.000000   0.000000   0.000000   0.000000   0.000000
     C  125   0.000000   0.000000   0.000000   0.000000   0.000000   0.000000
     C  126   0.000000   0.000000   0.000000   0.000000   0.000000   0.000000
     C  127   0.000000   0.000000   0.000000   0.000000   0.000000   0.000000
     C  128   0.000000   0.000000   0.000000   0.000000   0.000000   0.000000
     C  129   0.000000   0.000000   0.000000   0.000000   0.000000   0.000000
     C  130   0.000000   0.000000   0.000000   0.000000   0.000000   0.000000
     C  131   0.000000   0.000000   0.000000   0.000000   0.000000   0.000000
     C  132   0.000000   0.000000   0.000000   0.000000   0.000000   0.000000
     C  133   0.000000   0.000000   0.000000   0.000000   0.000000   0.000000
     C  134   0.000000   0.000000   0.000000   0.000000   0.000000   0.000000
     C  135   0.000000   0.000000   0.000000   0.000000   0.000000   0.000000
     C  136   0.000000   0.000000   0.000000   0.000000   0.000000   0.000000
     C  137   0.000000   0.000000   0.000000   0.000000   0.000000   0.000000
     C  138   0.000000   0.000000   0.000000   0.000000   0.000000   0.000000
     C  139   0.000000   0.000000   0.000000   0.000000   0.000000   0.000000
     C  140   0.000000   0.000000   0.000000   0.000000   0.000000   0.000000
     C  141   0.000003   0.000000   0.000002   0.000001   0.000000   0.000001
     C  142   0.000001   0.000000   0.000002   0.000001   0.000000   0.000000
     C  143   0.000002   0.000001   0.000008   0.000003   0.000000   0.000000
     C  144   0.000009   0.000001   0.000004   0.000001   0.000000   0.000001
     C  145   0.000002   0.000000   0.000004   0.000002   0.000000   0.000000
     C  146   0.000002   0.000000   0.000004   0.000001   0.000000   0.000000
1


                  C  7       C  8       C  9       C 10       C 11       C 12
 ------------------------------------------------------------------------------
     C  147   0.000021   0.000007   0.000087   0.000036   0.000002   0.000004
     C  148   0.000004   0.000000   0.000001   0.000001   0.000000   0.000000
     C  149   0.000106   0.000003   0.000040   0.000018   0.000001   0.000002
     C  150   0.000310   0.000001   0.000008   0.000003   0.000000   0.000001
     C  151   0.000296   0.000002   0.000027   0.000012   0.000001   0.000002
     C  152   0.000035   0.000000   0.000002   0.000001   0.000000   0.000000
     C  153   0.000131   0.000000   0.000001   0.000003   0.000000   0.000003
     C  154   0.000432   0.000044   0.000680   0.000304   0.000017   0.000042
     C  155   0.000168   0.000021   0.000090   0.000036   0.000009   0.000018
     C  156   0.000001   0.000001   0.000000   0.000000   0.000000   0.000000
     C  157   0.000000   0.000000   0.000000   0.000000   0.000000   0.000000
     C  158   0.000001   0.000000   0.000000   0.000000   0.000000   0.000000
     C  159   0.000001   0.000000   0.000000   0.000000   0.000000   0.000000
     C  160   0.000000   0.000000   0.000000   0.000000   0.000000   0.000000
     C  161   0.000000   0.000000   0.000000   0.000000   0.000000   0.000000
     C  162   0.000000   0.000000   0.000000   0.000000   0.000000   0.000000
     N  163   0.016572   0.000092   0.000369   0.000219   0.000035   0.000052
     N  164   0.000464   0.017767   0.104841   0.015141   1.507243   1.342703
     N  165   0.000000   0.000000   0.000000   0.000000   0.000000   0.000000
     N  166   0.000000   0.000000   0.000000   0.000000   0.000000   0.000000
     N  167   0.000060   0.000000   0.000000   0.000001   0.000000   0.000000
     N  168   0.000000   0.000000   0.000000   0.000000   0.000000   0.000000
     N  169   0.000000   0.000000   0.000000   0.000000   0.000000   0.000000
     N  170   0.000000   0.000000   0.000000   0.000000   0.000000   0.000000
     N  171   0.000018   0.008868   0.000620   0.002493   0.014074   0.000478
     N  172   0.000000   0.000000   0.000001   0.000000   0.000000   0.000000
     N  173   0.000000   0.000000   0.000004   0.000004   0.000003   0.000254
     N  174   0.000001   0.000000   0.000000   0.000000   0.000000   0.000000
     N  175   0.000000   0.000000   0.000000   0.000000   0.000000   0.000000
     N  176   0.000011   0.000000   0.000000   0.000000   0.000000   0.000000
     N  177   0.000000   0.000000   0.000000   0.000000   0.000000   0.000000
     N  178   0.000000   0.000000   0.000000   0.000000   0.000000   0.000000
     N  179   0.000000   0.000000   0.000000   0.000000   0.000000   0.000000
     N  180   0.000000   0.000000   0.000002   0.000001   0.000000   0.000000
     N  181   0.000012   0.000001   0.000011   0.000004   0.000000   0.000001
     N  182   0.000001   0.000000   0.000000   0.000000   0.000000   0.000000
     H  183   0.000017   0.000001   0.000000   0.000000   0.000000   0.000000
     H  184   0.000086   0.954615   0.004407   0.007798   0.006475   0.000066
     H  185   0.000005   0.000020   0.006568   0.008397   0.007241   0.948472
     H  186   0.000002   0.000001   0.000000   0.000124   0.000002   0.000361
     H  187   0.000000   0.000000   0.000000   0.000000   0.000000   0.000000
     H  188   0.000000   0.000000   0.000000   0.000000   0.000000   0.000000
     H  189   0.000000   0.000000   0.000000   0.000000   0.000000   0.000000
     H  190   0.000000   0.000000   0.000000   0.000000   0.000000   0.000000
     H  191   0.000009   0.000000   0.000000   0.000000   0.000000   0.000000
     H  192   0.000009   0.000000   0.000000   0.000000   0.000000   0.000000
     H  193   0.000004   0.000000   0.000000   0.000000   0.000000   0.000000
1


                  C  7       C  8       C  9       C 10       C 11       C 12
 ------------------------------------------------------------------------------
     H  194   0.000000   0.000000   0.000000   0.000000   0.000000   0.000000
     H  195   0.000000   0.000000   0.000000   0.000000   0.000000   0.000000
     H  196   0.000000   0.000000   0.000000   0.000000   0.000000   0.000000
     H  197   0.000000   0.000000   0.000000   0.000000   0.000000   0.000000
     H  198   0.000000   0.000000   0.000000   0.000000   0.000000   0.000000
     H  199   0.949844   0.000014   0.000185   0.001583   0.000008   0.000039
     H  200   0.000000   0.000012   0.000003   0.000001   0.000270   0.000006
     H  201   0.000000   0.000000   0.000000   0.000000   0.000000   0.000000
     H  202   0.000000   0.000000   0.000000   0.000000   0.000000   0.000000
     H  203   0.000000   0.000000   0.000000   0.000000   0.000000   0.000001
     H  204   0.000000   0.000000   0.000000   0.000000   0.000000   0.000000
     H  205   0.000000   0.000000   0.000000   0.000000   0.000000   0.000000
     H  206   0.000000   0.000000   0.000000   0.000000   0.000000   0.000000
     H  207   0.000001   0.000000   0.000000   0.000000   0.000000   0.000000
     H  208   0.000000   0.000000   0.000000   0.000000   0.000000   0.000000
     H  209   0.000000   0.000000   0.000000   0.000000   0.000000   0.000000
     H  210   0.000000   0.000000   0.000000   0.000000   0.000000   0.000000
     H  211   0.000000   0.000000   0.000000   0.000000   0.000000   0.000000
     H  212   0.000000   0.000000   0.000000   0.000000   0.000000   0.000002
     H  213   0.000000   0.000000   0.000000   0.000000   0.000000   0.000000
     H  214   0.000000   0.000000   0.000000   0.000000   0.000000   0.000000
1


                  C 13       C 14       C 15       C 16       C 17       C 18
 ------------------------------------------------------------------------------
     C   13   3.921926
     C   14   0.948214   3.936515
     C   15   0.000013   0.000905   3.931129
     C   16   0.000014   0.011552   1.173238   3.935345
     C   17   0.000040   0.000991   0.021274   1.512542   3.927780
     C   18   0.000156   0.021089   1.513764   0.017929   0.081246   3.927322
     C   19   0.000225   0.034754   0.093475   0.021822   1.276609   0.962979
     C   20   0.003325   0.008557   0.031177   0.104920   0.022322   1.231306
     C   21   0.000003   0.000034   0.015455   0.998684   0.012297   0.008129
     C   22   0.000002   0.000056   1.010733   0.014836   0.006058   0.014703
     C   23   0.009237   1.678490   0.001052   0.001512   0.000702   0.022943
     C   24   0.005961   0.007266   0.000221   0.000535   0.000217   0.003022
     C   25   0.000000   0.000005   0.000093   0.000567   0.000094   0.000015
     C   26   0.000000   0.000101   0.001054   0.000082   0.001208   0.000063
     C   27   0.000000   0.000003   0.000097   0.000599   0.000077   0.000040
     C   28   0.000000   0.000002   0.000017   0.000019   0.000021   0.000001
     C   29   0.000000   0.000001   0.000010   0.000009   0.000008   0.000001
     C   30   0.000000   0.000002   0.001393   0.022581   0.001059   0.000380
     C   31   0.000001   0.002060   0.030684   0.009341   0.029458   0.002470
     C   32   0.000000   0.000000   0.000000   0.000000   0.000000   0.000000
     C   33   0.000000   0.000001   0.000013   0.000012   0.000011   0.000001
     C   34   0.000000   0.000004   0.000036   0.000155   0.000042   0.000002
     C   35   0.000000   0.000002   0.000002   0.000001   0.000004   0.000000
     C   36   0.000000   0.000002   0.000012   0.000007   0.000017   0.000001
     C   37   0.000000   0.000086   0.000870   0.000048   0.001061   0.000047
     C   38   0.000000   0.000002   0.000085   0.001032   0.000086   0.000024
     C   39   0.000025   0.000026   0.000001   0.000012   0.000002   0.000001
     C   40   0.000118   0.000018   0.000001   0.000005   0.000019   0.000004
     C   41   0.000012   0.000003   0.000002   0.000021   0.000019   0.000001
     C   42   0.000089   0.000010   0.000000   0.000004   0.000000   0.000003
     C   43   0.000002   0.000003   0.000002   0.000004   0.000003   0.000001
     C   44   0.000000   0.000001   0.000031   0.000407   0.000031   0.000010
     C   45   0.000000   0.000008   0.000058   0.000034   0.000081   0.000007
     C   46   0.000000   0.000000   0.000001   0.000016   0.000001   0.000000
     C   47   0.000000   0.000000   0.000000   0.000001   0.000000   0.000000
     C   48   0.000000   0.000000   0.000000   0.000001   0.000000   0.000000
     C   49   0.000000   0.000000   0.000000   0.000000   0.000000   0.000000
     C   50   0.000000   0.000000   0.000000   0.000000   0.000000   0.000000
     C   51   0.000000   0.000000   0.000001   0.000017   0.000001   0.000000
     C   52   0.000000   0.000000   0.000002   0.000001   0.000002   0.000000
     C   53   0.000000   0.000000   0.000000   0.000000   0.000000   0.000000
     C   54   0.000000   0.000000   0.000000   0.000000   0.000000   0.000000
     C   55   0.000000   0.000000   0.000000   0.000000   0.000000   0.000000
     C   56   0.000000   0.000000   0.000000   0.000000   0.000000   0.000000
     C   57   0.000000   0.000000   0.000000   0.000000   0.000000   0.000000
     C   58   0.000000   0.000000   0.000000   0.000000   0.000000   0.000000
1


                  C 13       C 14       C 15       C 16       C 17       C 18
 ------------------------------------------------------------------------------
     C   59   0.000000   0.000000   0.000000   0.000002   0.000000   0.000000
     C   60   0.000000   0.000000   0.000000   0.000000   0.000000   0.000000
     C   61   0.000000   0.000000   0.000000   0.000001   0.000000   0.000000
     C   62   0.000000   0.000000   0.000000   0.000000   0.000000   0.000000
     C   63   0.000000   0.000000   0.000000   0.000000   0.000000   0.000000
     C   64   0.000000   0.000000   0.000000   0.000000   0.000000   0.000000
     C   65   0.000000   0.000000   0.000002   0.000005   0.000003   0.000000
     C   66   0.000000   0.000000   0.000001   0.000001   0.000001   0.000000
     C   67   0.000000   0.000000   0.000000   0.000000   0.000000   0.000000
     C   68   0.000078   0.000044   0.000000   0.000000   0.000001   0.000000
     C   69   0.000026   0.000004   0.000000   0.000000   0.000000   0.000000
     C   70   0.000050   0.000021   0.000000   0.000000   0.000000   0.000000
     C   71   0.001102   0.000009   0.000000   0.000001   0.000001   0.000001
     C   72   0.000037   0.000002   0.000000   0.000000   0.000000   0.000000
     C   73   0.000001   0.000004   0.000001   0.000001   0.000000   0.000002
     C   74   0.000003   0.000008   0.000002   0.000005   0.000000   0.000008
     C   75   0.000000   0.000020   0.000000   0.000000   0.000000   0.000000
     C   76   0.000000   0.000028   0.000000   0.000000   0.000000   0.000000
     C   77   0.000000   0.000033   0.000000   0.000000   0.000000   0.000000
     C   78   0.000000   0.000089   0.000000   0.000000   0.000000   0.000000
     C   79   0.000001   0.000306   0.000000   0.000000   0.000000   0.000000
     C   80   0.000000   0.000150   0.000000   0.000000   0.000000   0.000001
     C   81   0.000000   0.000032   0.000000   0.000000   0.000000   0.000001
     C   82   0.000000   0.000001   0.000002   0.000002   0.000000   0.000003
     C   83   0.000000   0.000005   0.000149   0.000391   0.000027   0.000574
     C   84   0.000000   0.000000   0.000024   0.000007   0.000001   0.000020
     C   85   0.000000   0.000001   0.000026   0.000070   0.000005   0.000108
     C   86   0.000000   0.000003   0.000022   0.000063   0.000004   0.000106
     C   87   0.000000   0.000035   0.000001   0.000001   0.000000   0.000001
     C   88   0.000000   0.000000   0.000040   0.000016   0.000005   0.000030
     C   89   0.000000   0.000027   0.001197   0.002466   0.000151   0.003214
     C   90   0.000000   0.000128   0.000002   0.000005   0.000000   0.000008
     C   91   0.000002   0.001179   0.000002   0.000001   0.000001   0.000004
     C   92   0.000000   0.000000   0.000000   0.000000   0.000000   0.000000
     C   93   0.000000   0.000000   0.000000   0.000001   0.000000   0.000001
     C   94   0.000000   0.000000   0.000002   0.000001   0.000000   0.000001
     C   95   0.000000   0.000000   0.000000   0.000000   0.000000   0.000000
     C   96   0.000000   0.000000   0.000000   0.000000   0.000000   0.000000
     C   97   0.000000   0.000000   0.000002   0.000001   0.000000   0.000002
     C   98   0.000000   0.000000   0.000018   0.000026   0.000002   0.000032
     C   99   0.000000   0.000000   0.000000   0.000000   0.000000   0.000000
     C  100   0.000000   0.000000   0.000000   0.000000   0.000000   0.000000
     C  101   0.000000   0.000000   0.000000   0.000000   0.000000   0.000000
     C  102   0.000000   0.000000   0.000001   0.000000   0.000000   0.000001
     C  103   0.000000   0.000000   0.000000   0.000000   0.000000   0.000000
     C  104   0.000000   0.000000   0.000000   0.000000   0.000000   0.000000
     C  105   0.000000   0.000000   0.000000   0.000000   0.000000   0.000000
1


                  C 13       C 14       C 15       C 16       C 17       C 18
 ------------------------------------------------------------------------------
     C  106   0.000000   0.000000   0.000002   0.000003   0.000002   0.000001
     C  107   0.000000   0.000000   0.000000   0.000000   0.000000   0.000000
     C  108   0.000000   0.000000   0.000000   0.000000   0.000000   0.000000
     C  109   0.000000   0.000000   0.000001   0.000000   0.000000   0.000000
     C  110   0.000000   0.000000   0.000000   0.000000   0.000000   0.000000
     C  111   0.000000   0.000000   0.000000   0.000000   0.000000   0.000000
     C  112   0.000000   0.000000   0.000000   0.000000   0.000000   0.000000
     C  113   0.000000   0.000000   0.000000   0.000000   0.000000   0.000000
     C  114   0.000000   0.000000   0.000000   0.000000   0.000000   0.000000
     C  115   0.000000   0.000000   0.000000   0.000000   0.000000   0.000000
     C  116   0.000000   0.000000   0.000000   0.000000   0.000000   0.000000
     C  117   0.000006   0.000002   0.000000   0.000001   0.000000   0.000001
     C  118   0.000000   0.000000   0.000000   0.000000   0.000000   0.000000
     C  119   0.000000   0.000000   0.000000   0.000000   0.000000   0.000000
     C  120   0.000000   0.000000   0.000000   0.000000   0.000000   0.000000
     C  121   0.000000   0.000000   0.000000   0.000000   0.000000   0.000000
     C  122   0.000000   0.000000   0.000000   0.000000   0.000000   0.000000
     C  123   0.000000   0.000000   0.000000   0.000000   0.000000   0.000000
     C  124   0.000000   0.000000   0.000000   0.000000   0.000000   0.000000
     C  125   0.000000   0.000000   0.000000   0.000000   0.000000   0.000000
     C  126   0.000000   0.000000   0.000000   0.000000   0.000000   0.000000
     C  127   0.000000   0.000000   0.000000   0.000000   0.000000   0.000000
     C  128   0.000000   0.000000   0.000000   0.000000   0.000000   0.000000
     C  129   0.000000   0.000000   0.000000   0.000000   0.000000   0.000000
     C  130   0.000000   0.000000   0.000000   0.000000   0.000000   0.000000
     C  131   0.000000   0.000000   0.000000   0.000000   0.000000   0.000000
     C  132   0.000000   0.000000   0.000000   0.000000   0.000000   0.000000
     C  133   0.000000   0.000000   0.000000   0.000000   0.000000   0.000000
     C  134   0.000000   0.000000   0.000000   0.000000   0.000000   0.000000
     C  135   0.000000   0.000000   0.000002   0.000028   0.000002   0.000040
     C  136   0.000000   0.000001   0.000018   0.000048   0.000002   0.000075
     C  137   0.000000   0.000001   0.000020   0.000048   0.000003   0.000066
     C  138   0.000000   0.000000   0.000004   0.000020   0.000002   0.000030
     C  139   0.000000   0.000004   0.000140   0.000413   0.000018   0.000604
     C  140   0.000000   0.000002   0.003849   0.000404   0.000133   0.000257
     C  141   0.000001   0.000195   0.016276   0.027173   0.001807   0.028786
     C  142   0.000001   0.000167   0.000000   0.000000   0.000000   0.000001
     C  143   0.000003   0.000628   0.000001   0.000001   0.000000   0.000003
     C  144   0.000021   0.000293   0.000000   0.000002   0.000000   0.000009
     C  145   0.000000   0.000350   0.000000   0.000001   0.000000   0.000002
     C  146   0.000000   0.000280   0.000000   0.000001   0.000000   0.000002
     C  147   0.000016   0.007299   0.000010   0.000007   0.000005   0.000033
     C  148   0.000014   0.000103   0.000000   0.000000   0.000000   0.000005
     C  149   0.000008   0.003858   0.000004   0.000028   0.000015   0.000021
     C  150   0.000048   0.000618   0.000001   0.000013   0.000002   0.000033
     C  151   0.000018   0.002712   0.000005   0.000037   0.000021   0.000014
     C  152   0.000002   0.000172   0.000001   0.000016   0.000012   0.000003
1


                  C 13       C 14       C 15       C 16       C 17       C 18
 ------------------------------------------------------------------------------
     C  153   0.000004   0.000138   0.000066   0.000896   0.001342   0.000075
     C  154   0.000310   0.067493   0.000050   0.000113   0.000038   0.000285
     C  155   0.000901   0.007894   0.000012   0.000027   0.000009   0.000274
     C  156   0.000000   0.000004   0.000000   0.000000   0.000000   0.000000
     C  157   0.000000   0.000001   0.000000   0.000000   0.000000   0.000000
     C  158   0.000000   0.000002   0.000000   0.000000   0.000000   0.000000
     C  159   0.000000   0.000001   0.000000   0.000001   0.000001   0.000000
     C  160   0.000000   0.000000   0.000000   0.000000   0.000000   0.000000
     C  161   0.000000   0.000000   0.000000   0.000000   0.000000   0.000000
     C  162   0.000000   0.000000   0.000000   0.000000   0.000000   0.000000
     N  163   0.004029   0.000400   0.000005   0.000077   0.000006   0.000082
     N  164   0.009557   0.002203   0.000002   0.000009   0.000094   0.000008
     N  165   0.000000   0.000001   0.000027   0.000202   0.000025   0.000009
     N  166   0.000000   0.000001   0.000002   0.000004   0.000003   0.000000
     N  167   0.000012   0.000003   0.000001   0.000016   0.000002   0.000001
     N  168   0.000000   0.000000   0.000000   0.000001   0.000000   0.000000
     N  169   0.000000   0.000000   0.000000   0.000000   0.000000   0.000000
     N  170   0.000000   0.000000   0.000000   0.000000   0.000000   0.000000
     N  171   0.000191   0.000049   0.000000   0.000000   0.000000   0.000000
     N  172   0.000000   0.000068   0.000000   0.000000   0.000000   0.000000
     N  173   0.000000   0.000000   0.000000   0.000000   0.000000   0.000000
     N  174   0.000000   0.000000   0.000000   0.000000   0.000000   0.000000
     N  175   0.000000   0.000000   0.000000   0.000000   0.000000   0.000000
     N  176   0.000001   0.000000   0.000000   0.000000   0.000000   0.000000
     N  177   0.000000   0.000000   0.000000   0.000000   0.000000   0.000000
     N  178   0.000000   0.000000   0.000000   0.000000   0.000000   0.000000
     N  179   0.000000   0.000001   0.000008   0.000089   0.000003   0.000134
     N  180   0.000000   0.000126   0.000000   0.000000   0.000000   0.000000
     N  181   0.000002   0.001035   0.000002   0.000031   0.000021   0.000010
     N  182   0.000000   0.000002   0.000000   0.000000   0.000000   0.000000
     H  183   0.000004   0.000005   0.000000   0.000000   0.000000   0.000000
     H  184   0.001246   0.000150   0.000000   0.000001   0.000000   0.000001
     H  185   0.000494   0.000141   0.000000   0.000002   0.000019   0.000001
     H  186   0.000000   0.000004   0.005665   0.006640   0.951767   0.007401
     H  187   0.000000   0.000001   0.000005   0.000000   0.000007   0.000001
     H  188   0.000000   0.000001   0.000007   0.000010   0.000006   0.000004
     H  189   0.000000   0.000000   0.000001   0.000000   0.000001   0.000000
     H  190   0.000000   0.000000   0.000000   0.000000   0.000000   0.000000
     H  191   0.000003   0.000000   0.000000   0.000000   0.000001   0.000000
     H  192   0.000000   0.000000   0.000000   0.000000   0.000000   0.000000
     H  193   0.000003   0.000000   0.000000   0.000000   0.000000   0.000000
     H  194   0.000000   0.000000   0.000000   0.000000   0.000000   0.000000
     H  195   0.000000   0.000000   0.000000   0.000000   0.000000   0.000000
     H  196   0.000000   0.000000   0.000000   0.000000   0.000000   0.000000
     H  197   0.000000   0.000000   0.000000   0.000000   0.000000   0.000000
     H  198   0.000000   0.000000   0.000000   0.000000   0.000000   0.000000
     H  199   0.007437   0.008799   0.000000   0.000000   0.000000   0.000009
1


                  C 13       C 14       C 15       C 16       C 17       C 18
 ------------------------------------------------------------------------------
     H  200   0.000002   0.000000   0.000000   0.000000   0.000000   0.000000
     H  201   0.000000   0.000000   0.000000   0.000000   0.000000   0.000004
     H  202   0.000000   0.000000   0.000045   0.000000   0.000000   0.000033
     H  203   0.000000   0.000000   0.000000   0.000000   0.000000   0.000000
     H  204   0.000000   0.000000   0.000001   0.000000   0.000000   0.000001
     H  205   0.000000   0.000000   0.000000   0.000000   0.000000   0.000000
     H  206   0.000001   0.000001   0.000000   0.000000   0.000000   0.000000
     H  207   0.000000   0.000000   0.000000   0.000000   0.000000   0.000000
     H  208   0.000000   0.000000   0.000000   0.000000   0.000000   0.000000
     H  209   0.000000   0.000000   0.000000   0.000000   0.000000   0.000000
     H  210   0.000000   0.000000   0.000000   0.000001   0.000000   0.000001
     H  211   0.000000   0.000001   0.007379   0.000360   0.000000   0.000204
     H  212   0.000000   0.000000   0.000005   0.000156   0.002673   0.000004
     H  213   0.000000   0.000000   0.000000   0.000000   0.000000   0.000000
     H  214   0.000000   0.000000   0.000000   0.000000   0.000000   0.000000
1


                  C 19       C 20       C 21       C 22       C 23       C 24
 ------------------------------------------------------------------------------
     C   19   3.920259
     C   20   1.450555   3.920375
     C   21   0.007268   0.002110   3.950788
     C   22   0.010983   0.000996   0.950893   3.944045
     C   23   0.022921   1.022401   0.000315   0.000346   3.959457
     C   24   0.006450   0.005840   0.000012   0.000011   1.060837   3.942124
     C   25   0.000020   0.000039   0.001100   0.000903   0.000001   0.000000
     C   26   0.000018   0.000665   0.022116   0.000052   0.000002   0.000003
     C   27   0.000028   0.000029   0.000834   0.001706   0.000001   0.000000
     C   28   0.000000   0.000013   0.000324   0.000012   0.000000   0.000000
     C   29   0.000001   0.000004   0.000120   0.000019   0.000000   0.000000
     C   30   0.000574   0.000138   0.015159   0.031759   0.000026   0.000003
     C   31   0.000574   0.014427   1.872390   0.007948   0.000040   0.000073
     C   32   0.000000   0.000000   0.000003   0.000000   0.000000   0.000000
     C   33   0.000001   0.000005   0.000128   0.000016   0.000000   0.000000
     C   34   0.000004   0.000020   0.000672   0.000268   0.000000   0.000000
     C   35   0.000000   0.000002   0.000037   0.000002   0.000000   0.000003
     C   36   0.000000   0.000009   0.000235   0.000014   0.000000   0.000000
     C   37   0.000015   0.000545   0.018361   0.000061   0.000002   0.000003
     C   38   0.000035   0.000022   0.000381   0.001279   0.000002   0.000000
     C   39   0.000001   0.000002   0.000004   0.000014   0.000007   0.000001
     C   40   0.000010   0.000001   0.000001   0.000001   0.000085   0.000001
     C   41   0.000002   0.000001   0.000015   0.000024   0.000004   0.000000
     C   42   0.000007   0.000001   0.000001   0.000000   0.000061   0.000001
     C   43   0.000003   0.000002   0.000031   0.000002   0.000018   0.000000
     C   44   0.000015   0.000007   0.000073   0.000476   0.000001   0.000000
     C   45   0.000003   0.000043   0.000898   0.000049   0.000002   0.000000
     C   46   0.000001   0.000000   0.000002   0.000019   0.000000   0.000000
     C   47   0.000000   0.000000   0.000001   0.000001   0.000000   0.000000
     C   48   0.000000   0.000000   0.000000   0.000001   0.000000   0.000000
     C   49   0.000000   0.000000   0.000000   0.000001   0.000000   0.000000
     C   50   0.000000   0.000000   0.000000   0.000000   0.000000   0.000000
     C   51   0.000001   0.000000   0.000005   0.000020   0.000000   0.000000
     C   52   0.000000   0.000001   0.000026   0.000001   0.000000   0.000000
     C   53   0.000000   0.000000   0.000000   0.000000   0.000000   0.000000
     C   54   0.000000   0.000000   0.000000   0.000000   0.000000   0.000000
     C   55   0.000000   0.000000   0.000000   0.000000   0.000000   0.000000
     C   56   0.000000   0.000000   0.000000   0.000000   0.000000   0.000000
     C   57   0.000000   0.000000   0.000000   0.000000   0.000000   0.000000
     C   58   0.000000   0.000000   0.000003   0.000000   0.000000   0.000000
     C   59   0.000000   0.000000   0.000005   0.000002   0.000000   0.000000
     C   60   0.000000   0.000000   0.000000   0.000000   0.000000   0.000000
     C   61   0.000000   0.000000   0.000001   0.000001   0.000000   0.000000
     C   62   0.000000   0.000000   0.000001   0.000000   0.000000   0.000000
     C   63   0.000000   0.000000   0.000000   0.000000   0.000000   0.000000
     C   64   0.000000   0.000000   0.000000   0.000000   0.000000   0.000000
1


                  C 19       C 20       C 21       C 22       C 23       C 24
 ------------------------------------------------------------------------------
     C   65   0.000000   0.000002   0.000038   0.000004   0.000000   0.000000
     C   66   0.000000   0.000000   0.000009   0.000001   0.000000   0.000000
     C   67   0.000000   0.000000   0.000000   0.000000   0.000000   0.000002
     C   68   0.000000   0.000000   0.000000   0.000000   0.000003   0.000001
     C   69   0.000000   0.000000   0.000000   0.000000   0.000001   0.000000
     C   70   0.000000   0.000000   0.000000   0.000001   0.000002   0.000001
     C   71   0.000002   0.000000   0.000000   0.000000   0.000022   0.000000
     C   72   0.000000   0.000000   0.000000   0.000000   0.000001   0.000000
     C   73   0.000001   0.000000   0.000000   0.000016   0.000000   0.000014
     C   74   0.000004   0.000000   0.000000   0.000081   0.000000   0.000021
     C   75   0.000000   0.000000   0.000000   0.000000   0.000003   0.000052
     C   76   0.000000   0.000000   0.000000   0.000000   0.000001   0.000092
     C   77   0.000001   0.000001   0.000000   0.000000   0.000008   0.000082
     C   78   0.000000   0.000001   0.000000   0.000000   0.000002   0.000321
     C   79   0.000000   0.000003   0.000000   0.000000   0.000007   0.001191
     C   80   0.000000   0.000001   0.000000   0.000006   0.000006   0.000529
     C   81   0.000000   0.000001   0.000000   0.000003   0.000006   0.000124
     C   82   0.000001   0.000000   0.000001   0.000028   0.000000   0.000004
     C   83   0.000274   0.000035   0.000008   0.006408   0.000000   0.000000
     C   84   0.000004   0.000006   0.000001   0.000085   0.000000   0.000001
     C   85   0.000052   0.000007   0.000001   0.001069   0.000000   0.000001
     C   86   0.000050   0.000011   0.000001   0.001058   0.000001   0.000005
     C   87   0.000001   0.000000   0.000000   0.000007   0.000003   0.000140
     C   88   0.000009   0.000002   0.000031   0.000528   0.000000   0.000001
     C   89   0.001487   0.000183   0.000133   0.050913   0.000002   0.000001
     C   90   0.000004   0.000001   0.000000   0.000075   0.000007   0.000457
     C   91   0.000004   0.000016   0.000000   0.000001   0.000175   0.005043
     C   92   0.000000   0.000000   0.000000   0.000004   0.000000   0.000000
     C   93   0.000001   0.000000   0.000000   0.000015   0.000000   0.000000
     C   94   0.000001   0.000000   0.000000   0.000007   0.000000   0.000000
     C   95   0.000000   0.000000   0.000000   0.000002   0.000000   0.000000
     C   96   0.000000   0.000000   0.000000   0.000002   0.000000   0.000000
     C   97   0.000000   0.000000   0.000001   0.000034   0.000000   0.000000
     C   98   0.000017   0.000002   0.000001   0.000483   0.000000   0.000000
     C   99   0.000000   0.000000   0.000000   0.000000   0.000000   0.000001
     C  100   0.000000   0.000000   0.000000   0.000000   0.000000   0.000000
     C  101   0.000000   0.000000   0.000000   0.000000   0.000000   0.000000
     C  102   0.000000   0.000001   0.000000   0.000000   0.000000   0.000004
     C  103   0.000000   0.000000   0.000000   0.000000   0.000000   0.000000
     C  104   0.000000   0.000000   0.000000   0.000001   0.000000   0.000000
     C  105   0.000000   0.000000   0.000000   0.000001   0.000000   0.000000
     C  106   0.000000   0.000001   0.000025   0.000008   0.000000   0.000000
     C  107   0.000000   0.000000   0.000004   0.000001   0.000000   0.000000
     C  108   0.000000   0.000000   0.000001   0.000000   0.000000   0.000000
     C  109   0.000000   0.000000   0.000001   0.000002   0.000000   0.000000
     C  110   0.000000   0.000000   0.000001   0.000000   0.000000   0.000000
     C  111   0.000000   0.000000   0.000000   0.000000   0.000000   0.000000
1


                  C 19       C 20       C 21       C 22       C 23       C 24
 ------------------------------------------------------------------------------
     C  112   0.000000   0.000000   0.000000   0.000000   0.000000   0.000000
     C  113   0.000000   0.000000   0.000000   0.000000   0.000000   0.000000
     C  114   0.000000   0.000000   0.000000   0.000000   0.000001   0.000000
     C  115   0.000000   0.000000   0.000000   0.000000   0.000001   0.000000
     C  116   0.000000   0.000000   0.000000   0.000000   0.000001   0.000000
     C  117   0.000002   0.000000   0.000000   0.000000   0.000022   0.000000
     C  118   0.000000   0.000000   0.000000   0.000000   0.000000   0.000000
     C  119   0.000000   0.000000   0.000000   0.000000   0.000000   0.000000
     C  120   0.000000   0.000000   0.000000   0.000000   0.000000   0.000000
     C  121   0.000000   0.000000   0.000000   0.000000   0.000000   0.000000
     C  122   0.000000   0.000000   0.000000   0.000000   0.000000   0.000000
     C  123   0.000000   0.000000   0.000000   0.000000   0.000000   0.000000
     C  124   0.000000   0.000000   0.000000   0.000000   0.000000   0.000001
     C  125   0.000000   0.000000   0.000000   0.000000   0.000000   0.000000
     C  126   0.000000   0.000000   0.000000   0.000000   0.000000   0.000000
     C  127   0.000000   0.000000   0.000000   0.000000   0.000000   0.000000
     C  128   0.000000   0.000000   0.000001   0.000000   0.000000   0.000000
     C  129   0.000000   0.000000   0.000000   0.000000   0.000000   0.000000
     C  130   0.000000   0.000000   0.000000   0.000000   0.000000   0.000000
     C  131   0.000000   0.000000   0.000000   0.000000   0.000000   0.000000
     C  132   0.000000   0.000000   0.000000   0.000000   0.000000   0.000000
     C  133   0.000000   0.000000   0.000000   0.000000   0.000000   0.000000
     C  134   0.000000   0.000000   0.000000   0.000000   0.000000   0.000000
     C  135   0.000016   0.000002   0.000016   0.000535   0.000000   0.000000
     C  136   0.000035   0.000004   0.000054   0.000948   0.000000   0.000000
     C  137   0.000029   0.000003   0.000015   0.000953   0.000000   0.000000
     C  138   0.000012   0.000002   0.000057   0.000593   0.000000   0.000000
     C  139   0.000256   0.000038   0.000582   0.012651   0.000001   0.000000
     C  140   0.000098   0.000026   0.008214   0.005125   0.000003   0.000001
     C  141   0.011700   0.001671   0.007785   1.800363   0.000041   0.000007
     C  142   0.000001   0.000004   0.000000   0.000000   0.000018   0.001068
     C  143   0.000003   0.000015   0.000000   0.000000   0.000106   0.003323
     C  144   0.000007   0.000045   0.000000   0.000000   0.000397   0.009347
     C  145   0.000003   0.000003   0.000000   0.000000   0.000065   0.001014
     C  146   0.000003   0.000006   0.000000   0.000000   0.000061   0.001055
     C  147   0.000045   0.000312   0.000001   0.000000   0.001506   0.052145
     C  148   0.000003   0.000011   0.000000   0.000002   0.000429   0.004038
     C  149   0.000049   0.000189   0.000001   0.000000   0.000453   0.029074
     C  150   0.000043   0.000158   0.000000   0.000000   0.001541   0.015467
     C  151   0.000050   0.000121   0.000000   0.000000   0.000692   0.021850
     C  152   0.000009   0.000009   0.000000   0.000000   0.000031   0.000900
     C  153   0.000711   0.000187   0.000001   0.000003   0.000041   0.000770
     C  154   0.001134   0.006782   0.000012   0.000007   0.016643   1.660029
     C  155   0.000156   0.002920   0.000002   0.000003   0.017717   1.029720
     C  156   0.000000   0.000000   0.000000   0.000000   0.000001   0.000015
     C  157   0.000000   0.000000   0.000000   0.000000   0.000000   0.000004
     C  158   0.000000   0.000000   0.000000   0.000000   0.000000   0.000008
1


                  C 19       C 20       C 21       C 22       C 23       C 24
 ------------------------------------------------------------------------------
     C  159   0.000001   0.000000   0.000000   0.000000   0.000000   0.000016
     C  160   0.000000   0.000000   0.000000   0.000000   0.000000   0.000002
     C  161   0.000000   0.000000   0.000000   0.000000   0.000000   0.000000
     C  162   0.000000   0.000000   0.000000   0.000000   0.000000   0.000000
     N  163   0.000181   0.000017   0.000000   0.000000   0.001896   0.000016
     N  164   0.000015   0.000016   0.000000   0.000000   0.000198   0.000034
     N  165   0.000009   0.000007   0.000137   0.000390   0.000000   0.000000
     N  166   0.000000   0.000002   0.000042   0.000007   0.000000   0.000000
     N  167   0.000002   0.000001   0.000005   0.000019   0.000010   0.000000
     N  168   0.000000   0.000000   0.000000   0.000001   0.000000   0.000000
     N  169   0.000000   0.000000   0.000000   0.000000   0.000000   0.000000
     N  170   0.000000   0.000000   0.000000   0.000000   0.000000   0.000000
     N  171   0.000001   0.000001   0.000000   0.000001   0.000006   0.000001
     N  172   0.000000   0.000000   0.000000   0.000000   0.000008   0.000199
     N  173   0.000000   0.000000   0.000000   0.000000   0.000000   0.000000
     N  174   0.000000   0.000000   0.000000   0.000000   0.000000   0.000000
     N  175   0.000000   0.000000   0.000000   0.000000   0.000000   0.000000
     N  176   0.000000   0.000000   0.000000   0.000000   0.000002   0.000000
     N  177   0.000000   0.000000   0.000000   0.000000   0.000000   0.000000
     N  178   0.000000   0.000000   0.000000   0.000000   0.000000   0.000000
     N  179   0.000054   0.000007   0.000017   0.001867   0.000000   0.000000
     N  180   0.000000   0.000002   0.000000   0.000000   0.000004   0.000594
     N  181   0.000029   0.000043   0.000000   0.000000   0.000136   0.006741
     N  182   0.000000   0.000000   0.000000   0.000000   0.000000   0.000007
     H  183   0.000000   0.000000   0.000000   0.000000   0.000003   0.000000
     H  184   0.000001   0.000002   0.000000   0.000000   0.000031   0.000003
     H  185   0.000003   0.000001   0.000000   0.000000   0.000002   0.000002
     H  186   0.005654   0.000199   0.000601   0.000058   0.000166   0.000006
     H  187   0.000000   0.000004   0.000098   0.000003   0.000000   0.000000
     H  188   0.000002   0.000007   0.000526   0.000663   0.000000   0.000000
     H  189   0.000000   0.000001   0.000014   0.000001   0.000000   0.000000
     H  190   0.000000   0.000000   0.000001   0.000000   0.000000   0.000000
     H  191   0.000000   0.000000   0.000002   0.000000   0.000002   0.000000
     H  192   0.000000   0.000000   0.000000   0.000000   0.000001   0.000000
     H  193   0.000000   0.000000   0.000000   0.000000   0.000001   0.000000
     H  194   0.000000   0.000000   0.000000   0.000000   0.000000   0.000000
     H  195   0.000000   0.000000   0.000000   0.000000   0.000000   0.000000
     H  196   0.000000   0.000000   0.000000   0.000000   0.000000   0.000000
     H  197   0.000000   0.000000   0.000000   0.000000   0.000000   0.000000
     H  198   0.000000   0.000000   0.000000   0.000000   0.000000   0.000000
     H  199   0.000004   0.000078   0.000000   0.000000   0.000106   0.000291
     H  200   0.000000   0.000000   0.000000   0.000000   0.000000   0.000000
     H  201   0.000000   0.000000   0.000000   0.000000   0.000000   0.000000
     H  202   0.000000   0.000000   0.000000   0.000018   0.000000   0.000000
     H  203   0.000000   0.000000   0.000000   0.000000   0.000000   0.000000
     H  204   0.000000   0.000000   0.000000   0.000001   0.000000   0.000000
     H  205   0.000000   0.000000   0.000000   0.000000   0.000000   0.000000
1


                  C 19       C 20       C 21       C 22       C 23       C 24
 ------------------------------------------------------------------------------
     H  206   0.000000   0.000000   0.000000   0.000000   0.000000   0.000000
     H  207   0.000000   0.000000   0.000000   0.000000   0.000000   0.000000
     H  208   0.000000   0.000000   0.000000   0.000000   0.000000   0.000000
     H  209   0.000000   0.000000   0.000000   0.000000   0.000000   0.000000
     H  210   0.000000   0.000000   0.000001   0.000015   0.000000   0.000000
     H  211   0.000158   0.000016   0.004188   0.004678   0.000007   0.000000
     H  212   0.001147   0.000001   0.000002   0.000000   0.000001   0.000009
     H  213   0.000000   0.000000   0.000000   0.000000   0.000000   0.000000
     H  214   0.000000   0.000000   0.000000   0.000000   0.000000   0.000000
1


                  C 25       C 26       C 27       C 28       C 29       C 30
 ------------------------------------------------------------------------------
     C   25   3.947320
     C   26   1.412836   3.961557
     C   27   0.005688   1.384830   3.951488
     C   28   1.366193   0.006527   0.111624   3.949888
     C   29   0.110696   0.004230   1.386185   0.003211   3.954013
     C   30   0.006474   0.974454   0.006841   0.004767   0.004545   3.957074
     C   31   0.017662   0.005837   0.018078   0.000493   0.000301   1.863225
     C   32   0.000064   0.000040   0.000066   0.000008   0.000023   0.000032
     C   33   0.000867   0.001526   0.002727   0.000130   0.000988   0.002249
     C   34   0.000122   0.001135   0.000084   0.000046   0.000046   0.006955
     C   35   0.000050   0.000022   0.000030   0.000006   0.000014   0.000300
     C   36   0.000146   0.000052   0.000052   0.000009   0.000023   0.003745
     C   37   0.003467   0.006958   0.003895   0.000066   0.000254   0.976078
     C   38   0.000709   0.008726   0.000611   0.000088   0.000149   0.006552
     C   39   0.000004   0.000042   0.000002   0.000001   0.000001   0.000005
     C   40   0.000001   0.000002   0.000001   0.000000   0.000000   0.000004
     C   41   0.000008   0.000078   0.000006   0.000002   0.000002   0.000034
     C   42   0.000003   0.000005   0.000001   0.000000   0.000000   0.000014
     C   43   0.000073   0.000014   0.000009   0.000002   0.000001   0.000479
     C   44   0.000130   0.002270   0.000136   0.000042   0.000054   0.000091
     C   45   0.000369   0.000609   0.000247   0.000006   0.000020   0.017350
     C   46   0.000139   0.000104   0.000010   0.000028   0.000005   0.000011
     C   47   0.000026   0.000007   0.000009   0.000031   0.000001   0.000011
     C   48   0.000012   0.000008   0.000003   0.000004   0.000000   0.000006
     C   49   0.001676   0.000028   0.000104   0.000030   0.000005   0.000006
     C   50   0.000058   0.000002   0.000028   0.000003   0.000001   0.000001
     C   51   0.000056   0.000098   0.000013   0.000602   0.000020   0.000044
     C   52   0.001380   0.000069   0.000854   0.000073   0.000028   0.000418
     C   53   0.000019   0.000001   0.000011   0.000022   0.000001   0.000000
     C   54   0.000124   0.000005   0.000066   0.000030   0.000002   0.000001
     C   55   0.000034   0.000009   0.000004   0.000559   0.000006   0.000001
     C   56   0.000009   0.000000   0.000007   0.000013   0.000001   0.000000
     C   57   0.000080   0.000002   0.000050   0.000037   0.000003   0.000000
     C   58   0.004667   0.000140   0.002551   0.000186   0.000098   0.000022
     C   59   0.001079   0.000280   0.000133   0.019281   0.000223   0.000038
     C   60   0.000167   0.000035   0.000037   0.000605   0.000040   0.000001
     C   61   0.002317   0.000279   0.000051   0.000442   0.000117   0.000009
     C   62   0.001143   0.000084   0.000027   0.001758   0.000053   0.000007
     C   63   0.000534   0.000090   0.000029   0.000765   0.000053   0.000001
     C   64   0.004065   0.000187   0.001081   0.006999   0.000491   0.000004
     C   65   0.009762   0.004488   0.000390   0.989735   0.008078   0.000396
     C   66   0.015973   0.000548   0.006226   0.005984   0.000328   0.000093
     C   67   0.000000   0.000000   0.000000   0.000000   0.000000   0.000000
     C   68   0.000000   0.000000   0.000000   0.000000   0.000000   0.000000
     C   69   0.000000   0.000000   0.000000   0.000000   0.000000   0.000000
     C   70   0.000000   0.000000   0.000000   0.000000   0.000000   0.000000
1


                  C 25       C 26       C 27       C 28       C 29       C 30
 ------------------------------------------------------------------------------
     C   71   0.000000   0.000000   0.000000   0.000000   0.000000   0.000000
     C   72   0.000000   0.000000   0.000000   0.000000   0.000000   0.000000
     C   73   0.000000   0.000000   0.000000   0.000000   0.000000   0.000000
     C   74   0.000000   0.000000   0.000000   0.000000   0.000000   0.000000
     C   75   0.000000   0.000000   0.000000   0.000000   0.000000   0.000000
     C   76   0.000001   0.000000   0.000001   0.000000   0.000000   0.000002
     C   77   0.000000   0.000000   0.000000   0.000000   0.000000   0.000000
     C   78   0.000000   0.000000   0.000000   0.000000   0.000000   0.000000
     C   79   0.000000   0.000000   0.000000   0.000000   0.000000   0.000000
     C   80   0.000000   0.000000   0.000000   0.000000   0.000000   0.000000
     C   81   0.000000   0.000000   0.000000   0.000000   0.000000   0.000000
     C   82   0.000000   0.000000   0.000000   0.000000   0.000000   0.000000
     C   83   0.000001   0.000014   0.000001   0.000000   0.000000   0.000001
     C   84   0.000000   0.000000   0.000000   0.000000   0.000000   0.000000
     C   85   0.000000   0.000003   0.000000   0.000000   0.000000   0.000000
     C   86   0.000000   0.000003   0.000000   0.000000   0.000000   0.000000
     C   87   0.000000   0.000000   0.000000   0.000000   0.000000   0.000000
     C   88   0.000000   0.000001   0.000001   0.000000   0.000000   0.000004
     C   89   0.000005   0.000088   0.000017   0.000002   0.000001   0.000015
     C   90   0.000000   0.000000   0.000000   0.000000   0.000000   0.000000
     C   91   0.000000   0.000000   0.000000   0.000000   0.000000   0.000000
     C   92   0.000000   0.000000   0.000000   0.000000   0.000000   0.000000
     C   93   0.000000   0.000000   0.000000   0.000000   0.000000   0.000000
     C   94   0.000000   0.000000   0.000000   0.000000   0.000000   0.000000
     C   95   0.000000   0.000000   0.000000   0.000000   0.000000   0.000000
     C   96   0.000000   0.000000   0.000000   0.000000   0.000000   0.000000
     C   97   0.000000   0.000000   0.000000   0.000000   0.000000   0.000000
     C   98   0.000000   0.000001   0.000000   0.000000   0.000000   0.000000
     C   99   0.000000   0.000000   0.000000   0.000000   0.000000   0.000000
     C  100   0.000000   0.000000   0.000001   0.000000   0.000000   0.000000
     C  101   0.000000   0.000000   0.000000   0.000000   0.000000   0.000000
     C  102   0.000000   0.000000   0.000000   0.000000   0.000000   0.000000
     C  103   0.000000   0.000000   0.000000   0.000000   0.000000   0.000000
     C  104   0.000002   0.000000   0.000003   0.000000   0.000002   0.000000
     C  105   0.000002   0.000001   0.000007   0.000000   0.000004   0.000000
     C  106   0.000147   0.004331   0.010563   0.008144   0.987931   0.000427
     C  107   0.003369   0.000409   0.011598   0.000334   0.005598   0.000082
     C  108   0.000107   0.000077   0.000582   0.000096   0.006048   0.000013
     C  109   0.002443   0.000169   0.007662   0.000499   0.006374   0.000030
     C  110   0.000896   0.000068   0.002335   0.000115   0.000131   0.000016
     C  111   0.000068   0.000008   0.000133   0.000015   0.000245   0.000001
     C  112   0.000007   0.000001   0.000019   0.000001   0.000013   0.000000
     C  113   0.000017   0.000000   0.000026   0.000002   0.000009   0.000000
     C  114   0.000020   0.000001   0.000039   0.000002   0.000003   0.000000
     C  115   0.000004   0.000000   0.000006   0.000001   0.000004   0.000000
     C  116   0.000001   0.000000   0.000002   0.000000   0.000000   0.000000
     C  117   0.000004   0.000000   0.000008   0.000000   0.000000   0.000000
1


                  C 25       C 26       C 27       C 28       C 29       C 30
 ------------------------------------------------------------------------------
     C  118   0.000038   0.000002   0.000063   0.000007   0.000039   0.000000
     C  119   0.000168   0.000012   0.000385   0.000018   0.000019   0.000003
     C  120   0.000001   0.000000   0.000002   0.000000   0.000001   0.000000
     C  121   0.000010   0.000001   0.000020   0.000001   0.000001   0.000000
     C  122   0.000014   0.000001   0.000025   0.000002   0.000003   0.000000
     C  123   0.000002   0.000000   0.000005   0.000000   0.000000   0.000000
     C  124   0.000001   0.000000   0.000002   0.000000   0.000001   0.000000
     C  125   0.000005   0.000001   0.000015   0.000000   0.000014   0.000000
     C  126   0.000071   0.000003   0.000136   0.000012   0.000092   0.000001
     C  127   0.000003   0.000003   0.000011   0.000001   0.000009   0.000001
     C  128   0.000006   0.000009   0.000009   0.000001   0.000007   0.000011
     C  129   0.000004   0.000006   0.000009   0.000001   0.000030   0.000001
     C  130   0.000001   0.000000   0.000002   0.000000   0.000004   0.000000
     C  131   0.000029   0.000001   0.000064   0.000007   0.000076   0.000000
     C  132   0.000022   0.000016   0.000049   0.000033   0.002162   0.000001
     C  133   0.000028   0.000005   0.000088   0.000003   0.000238   0.000001
     C  134   0.000029   0.000005   0.000097   0.000001   0.000046   0.000001
     C  135   0.000000   0.000001   0.000000   0.000000   0.000000   0.000003
     C  136   0.000001   0.000002   0.000001   0.000000   0.000000   0.000010
     C  137   0.000000   0.000002   0.000001   0.000000   0.000000   0.000002
     C  138   0.000001   0.000001   0.000001   0.000000   0.000000   0.000012
     C  139   0.000005   0.000014   0.000008   0.000001   0.000000   0.000098
     C  140   0.000015   0.000001   0.000037   0.000000   0.000001   0.000422
     C  141   0.000098   0.000758   0.001649   0.000018   0.000038   0.001151
     C  142   0.000000   0.000000   0.000000   0.000000   0.000000   0.000000
     C  143   0.000000   0.000000   0.000000   0.000000   0.000000   0.000000
     C  144   0.000000   0.000000   0.000000   0.000000   0.000000   0.000000
     C  145   0.000000   0.000000   0.000000   0.000000   0.000000   0.000000
     C  146   0.000000   0.000000   0.000000   0.000000   0.000000   0.000000
     C  147   0.000000   0.000000   0.000000   0.000000   0.000000   0.000000
     C  148   0.000000   0.000000   0.000000   0.000000   0.000000   0.000000
     C  149   0.000000   0.000000   0.000000   0.000000   0.000000   0.000000
     C  150   0.000000   0.000000   0.000000   0.000000   0.000000   0.000000
     C  151   0.000000   0.000000   0.000000   0.000000   0.000000   0.000000
     C  152   0.000000   0.000000   0.000000   0.000000   0.000000   0.000000
     C  153   0.000000   0.000003   0.000000   0.000000   0.000000   0.000000
     C  154   0.000000   0.000001   0.000000   0.000000   0.000000   0.000001
     C  155   0.000000   0.000000   0.000000   0.000000   0.000000   0.000000
     C  156   0.000000   0.000000   0.000000   0.000000   0.000000   0.000000
     C  157   0.000000   0.000000   0.000000   0.000000   0.000001   0.000000
     C  158   0.000000   0.000000   0.000000   0.000000   0.000000   0.000000
     C  159   0.000000   0.000000   0.000000   0.000000   0.000001   0.000000
     C  160   0.000000   0.000000   0.000000   0.000000   0.000000   0.000000
     C  161   0.000003   0.000000   0.000006   0.000000   0.000011   0.000000
     C  162   0.000014   0.000003   0.000036   0.000001   0.000076   0.000000
     N  163   0.000000   0.000001   0.000000   0.000000   0.000000   0.000000
     N  164   0.000000   0.000000   0.000000   0.000000   0.000000   0.000000
1


                  C 25       C 26       C 27       C 28       C 29       C 30
 ------------------------------------------------------------------------------
     N  165   0.015461   0.099453   0.016307   1.410652   1.412775   0.000135
     N  166   0.000018   0.000012   0.000015   0.000005   0.000002   0.000543
     N  167   0.000012   0.000080   0.000005   0.000001   0.000002   0.000036
     N  168   0.000038   0.000005   0.000003   0.000004   0.000000   0.000002
     N  169   0.000009   0.000000   0.000006   0.000008   0.000000   0.000000
     N  170   0.000419   0.000060   0.000103   0.004189   0.000132   0.000003
     N  171   0.000000   0.000000   0.000000   0.000000   0.000000   0.000000
     N  172   0.000000   0.000000   0.000000   0.000000   0.000000   0.000000
     N  173   0.000000   0.000000   0.000000   0.000000   0.000000   0.000000
     N  174   0.000000   0.000000   0.000000   0.000000   0.000000   0.000000
     N  175   0.000239   0.000044   0.000631   0.000111   0.004946   0.000003
     N  176   0.000007   0.000000   0.000011   0.000001   0.000004   0.000000
     N  177   0.000004   0.000000   0.000007   0.000001   0.000002   0.000000
     N  178   0.000002   0.000001   0.000005   0.000001   0.000030   0.000000
     N  179   0.000000   0.000004   0.000000   0.000000   0.000000   0.000003
     N  180   0.000000   0.000000   0.000000   0.000000   0.000000   0.000000
     N  181   0.000000   0.000000   0.000000   0.000000   0.000000   0.000000
     N  182   0.000000   0.000000   0.000000   0.000000   0.000000   0.000000
     H  183   0.000000   0.000000   0.000000   0.000000   0.000000   0.000000
     H  184   0.000000   0.000000   0.000000   0.000000   0.000000   0.000000
     H  185   0.000000   0.000000   0.000000   0.000000   0.000000   0.000000
     H  186   0.000000   0.000002   0.000000   0.000000   0.000000   0.000019
     H  187   0.947341   0.004903   0.004455   0.004584   0.000155   0.001599
     H  188   0.004285   0.004923   0.953969   0.000153   0.005142   0.001625
     H  189   0.000021   0.003968   0.003457   0.000021   0.000254   0.001245
     H  190   0.000002   0.000001   0.000003   0.000000   0.000002   0.000007
     H  191   0.000000   0.000001   0.000000   0.000000   0.000000   0.000007
     H  192   0.000000   0.000000   0.000000   0.000000   0.000000   0.000001
     H  193   0.000000   0.000002   0.000000   0.000000   0.000000   0.000001
     H  194   0.000001   0.000004   0.000001   0.000000   0.000001   0.000015
     H  195   0.000022   0.000002   0.000001   0.000002   0.000000   0.000002
     H  196   0.000000   0.000000   0.000000   0.000000   0.000000   0.000000
     H  197   0.000001   0.000000   0.000000   0.000000   0.000000   0.000000
     H  198   0.000000   0.000000   0.000000   0.000001   0.000000   0.000000
     H  199   0.000000   0.000000   0.000000   0.000000   0.000000   0.000000
     H  200   0.000000   0.000000   0.000000   0.000000   0.000000   0.000000
     H  201   0.000000   0.000000   0.000000   0.000000   0.000000   0.000000
     H  202   0.000000   0.000000   0.000000   0.000000   0.000000   0.000000
     H  203   0.000000   0.000000   0.000000   0.000000   0.000000   0.000000
     H  204   0.000028   0.000011   0.000540   0.000012   0.000855   0.000003
     H  205   0.000000   0.000000   0.000000   0.000000   0.000000   0.000000
     H  206   0.000000   0.000000   0.000000   0.000000   0.000000   0.000000
     H  207   0.000000   0.000000   0.000000   0.000000   0.000000   0.000000
     H  208   0.000000   0.000000   0.000000   0.000000   0.000000   0.000000
     H  209   0.000000   0.000000   0.000000   0.000000   0.000000   0.000000
     H  210   0.000000   0.000000   0.000000   0.000000   0.000000   0.000000
     H  211   0.000022   0.000004   0.000029   0.000001   0.000001   0.001166
1


                  C 25       C 26       C 27       C 28       C 29       C 30
 ------------------------------------------------------------------------------
     H  212   0.000000   0.000000   0.000000   0.000000   0.000000   0.000000
     H  213   0.000000   0.000000   0.000000   0.000000   0.000000   0.000000
     H  214   0.000002   0.000000   0.000001   0.000002   0.000000   0.000000
1


                  C 31       C 32       C 33       C 34       C 35       C 36
 ------------------------------------------------------------------------------
     C   31   3.956841
     C   32   0.000015   3.956798
     C   33   0.000372   1.374027   3.947692
     C   34   0.007007   0.005798   1.406185   3.961854
     C   35   0.000023   1.350554   0.004525   0.106769   3.899405
     C   36   0.000400   0.108736   0.007595   1.331926   0.006280   3.931734
     C   37   0.006466   0.005348   0.005981   1.029229   0.000138   0.006205
     C   38   0.024790   0.000492   0.027120   0.005453   0.012402   0.023418
     C   39   0.000204   0.000002   0.000217   0.000004   0.000143   0.000200
     C   40   0.000013   0.000000   0.000011   0.000005   0.000007   0.000010
     C   41   0.000385   0.000003   0.000389   0.000023   0.000248   0.000364
     C   42   0.000005   0.000001   0.000011   0.000014   0.000006   0.000010
     C   43   0.000041   0.000010   0.000022   0.000513   0.000004   0.000026
     C   44   0.007899   0.000093   0.009567   0.000114   0.005879   0.009268
     C   45   0.000864   0.000373   0.000911   0.021009   0.000068   0.001614
     C   46   0.000306   0.000004   0.000408   0.000010   0.000256   0.000392
     C   47   0.000016   0.000001   0.000024   0.000014   0.000015   0.000023
     C   48   0.000019   0.000001   0.000030   0.000008   0.000020   0.000028
     C   49   0.000009   0.000000   0.000011   0.000002   0.000007   0.000011
     C   50   0.000001   0.000000   0.000001   0.000001   0.000001   0.000001
     C   51   0.000312   0.000006   0.000407   0.000071   0.000267   0.000395
     C   52   0.000017   0.000013   0.000047   0.000562   0.000011   0.000033
     C   53   0.000000   0.000000   0.000000   0.000000   0.000000   0.000000
     C   54   0.000000   0.000000   0.000001   0.000000   0.000000   0.000001
     C   55   0.000004   0.000000   0.000003   0.000000   0.000002   0.000003
     C   56   0.000000   0.000000   0.000001   0.000000   0.000000   0.000000
     C   57   0.000001   0.000000   0.000001   0.000000   0.000001   0.000001
     C   58   0.000012   0.000001   0.000016   0.000004   0.000007   0.000012
     C   59   0.000042   0.000001   0.000068   0.000010   0.000047   0.000065
     C   60   0.000003   0.000000   0.000005   0.000001   0.000005   0.000007
     C   61   0.000016   0.000000   0.000019   0.000008   0.000004   0.000004
     C   62   0.000004   0.000002   0.000005   0.000017   0.000004   0.000017
     C   63   0.000006   0.000000   0.000003   0.000001   0.000001   0.000001
     C   64   0.000007   0.000001   0.000005   0.000003   0.000001   0.000001
     C   65   0.000103   0.000001   0.000051   0.000007   0.000035   0.000047
     C   66   0.000018   0.000001   0.000011   0.000002   0.000001   0.000001
     C   67   0.000000   0.000000   0.000001   0.000002   0.000002   0.000088
     C   68   0.000000   0.000000   0.000000   0.000000   0.000000   0.000000
     C   69   0.000000   0.000000   0.000000   0.000000   0.000000   0.000000
     C   70   0.000000   0.000000   0.000000   0.000000   0.000000   0.000000
     C   71   0.000000   0.000000   0.000000   0.000000   0.000000   0.000000
     C   72   0.000000   0.000000   0.000000   0.000000   0.000000   0.000000
     C   73   0.000001   0.000000   0.000000   0.000000   0.000000   0.000000
     C   74   0.000004   0.000000   0.000000   0.000000   0.000002   0.000000
     C   75   0.000000   0.000322   0.000033   0.000009   0.003442   0.000058
     C   76   0.000000   0.002412   0.000586   0.000029   0.043669   0.000961
1


                  C 31       C 32       C 33       C 34       C 35       C 36
 ------------------------------------------------------------------------------
     C   77   0.000000   0.000128   0.000030   0.000002   0.001726   0.000054
     C   78   0.000000   0.000402   0.000095   0.000006   0.007575   0.000140
     C   79   0.000000   0.000100   0.000023   0.000001   0.001467   0.000037
     C   80   0.000000   0.000035   0.000008   0.000000   0.000520   0.000009
     C   81   0.000000   0.000008   0.000002   0.000000   0.000107   0.000003
     C   82   0.000002   0.000000   0.000000   0.000000   0.000000   0.000000
     C   83   0.000294   0.000000   0.000000   0.000000   0.000000   0.000000
     C   84   0.000005   0.000000   0.000000   0.000000   0.000000   0.000000
     C   85   0.000053   0.000000   0.000000   0.000000   0.000001   0.000000
     C   86   0.000055   0.000000   0.000000   0.000000   0.000002   0.000000
     C   87   0.000000   0.000000   0.000000   0.000000   0.000004   0.000000
     C   88   0.000019   0.000000   0.000000   0.000000   0.000000   0.000000
     C   89   0.001919   0.000000   0.000008   0.000003   0.000000   0.000001
     C   90   0.000004   0.000009   0.000002   0.000000   0.000108   0.000001
     C   91   0.000000   0.000000   0.000000   0.000000   0.000003   0.000000
     C   92   0.000000   0.000000   0.000000   0.000000   0.000000   0.000000
     C   93   0.000001   0.000000   0.000000   0.000000   0.000000   0.000000
     C   94   0.000000   0.000000   0.000000   0.000000   0.000000   0.000000
     C   95   0.000000   0.000000   0.000000   0.000000   0.000000   0.000000
     C   96   0.000000   0.000000   0.000000   0.000000   0.000000   0.000000
     C   97   0.000001   0.000000   0.000000   0.000000   0.000000   0.000000
     C   98   0.000018   0.000000   0.000000   0.000000   0.000000   0.000000
     C   99   0.000000   0.000000   0.000000   0.000000   0.000000   0.000000
     C  100   0.000000   0.000000   0.000000   0.000000   0.000000   0.000000
     C  101   0.000000   0.000000   0.000000   0.000000   0.000000   0.000000
     C  102   0.000000   0.000000   0.000000   0.000000   0.000000   0.000000
     C  103   0.000000   0.000000   0.000000   0.000000   0.000000   0.000000
     C  104   0.000000   0.000000   0.000000   0.000000   0.000000   0.000000
     C  105   0.000000   0.000000   0.000000   0.000000   0.000000   0.000000
     C  106   0.000065   0.000002   0.000012   0.000001   0.000000   0.000002
     C  107   0.000008   0.000004   0.000018   0.000001   0.000002   0.000005
     C  108   0.000002   0.000002   0.000001   0.000000   0.000000   0.000002
     C  109   0.000005   0.000001   0.000012   0.000001   0.000000   0.000001
     C  110   0.000001   0.000001   0.000005   0.000000   0.000000   0.000002
     C  111   0.000000   0.000000   0.000000   0.000000   0.000000   0.000000
     C  112   0.000000   0.000000   0.000000   0.000000   0.000000   0.000000
     C  113   0.000000   0.000000   0.000000   0.000000   0.000000   0.000000
     C  114   0.000000   0.000000   0.000000   0.000000   0.000000   0.000000
     C  115   0.000000   0.000000   0.000000   0.000000   0.000000   0.000000
     C  116   0.000000   0.000000   0.000000   0.000000   0.000000   0.000000
     C  117   0.000000   0.000000   0.000000   0.000000   0.000000   0.000000
     C  118   0.000000   0.000000   0.000001   0.000000   0.000000   0.000000
     C  119   0.000000   0.000000   0.000001   0.000000   0.000000   0.000000
     C  120   0.000000   0.000000   0.000000   0.000000   0.000006   0.000000
     C  121   0.000000   0.000000   0.000000   0.000000   0.000004   0.000000
     C  122   0.000000   0.000001   0.000000   0.000000   0.000011   0.000000
     C  123   0.000000   0.000001   0.000000   0.000000   0.000010   0.000000
1


                  C 31       C 32       C 33       C 34       C 35       C 36
 ------------------------------------------------------------------------------
     C  124   0.000000   0.000008   0.000002   0.000000   0.000178   0.000003
     C  125   0.000000   0.000000   0.000000   0.000000   0.000000   0.000000
     C  126   0.000000   0.000002   0.000002   0.000000   0.000002   0.000002
     C  127   0.000001   0.022272   0.017652   0.000809   0.014982   0.006370
     C  128   0.000005   1.030825   0.009204   0.004846   0.009692   0.001777
     C  129   0.000001   0.021911   0.012396   0.000235   0.013916   0.004658
     C  130   0.000000   0.000533   0.000311   0.000026   0.000235   0.000072
     C  131   0.000000   0.000430   0.000421   0.000016   0.000388   0.000098
     C  132   0.000000   0.000146   0.000007   0.000001   0.000005   0.000005
     C  133   0.000000   0.000004   0.000003   0.000000   0.000002   0.000004
     C  134   0.000000   0.000007   0.000004   0.000004   0.000003   0.000137
     C  135   0.000027   0.000000   0.000000   0.000000   0.000000   0.000000
     C  136   0.000041   0.000000   0.000001   0.000000   0.000000   0.000000
     C  137   0.000042   0.000000   0.000001   0.000000   0.000000   0.000000
     C  138   0.000015   0.000000   0.000000   0.000000   0.000000   0.000000
     C  139   0.000342   0.000000   0.000001   0.000002   0.000000   0.000000
     C  140   0.000111   0.000000   0.000005   0.000005   0.000000   0.000000
     C  141   0.019651   0.000010   0.000258   0.000044   0.000004   0.000016
     C  142   0.000000   0.000011   0.000003   0.000000   0.000144   0.000004
     C  143   0.000000   0.000001   0.000000   0.000000   0.000011   0.000000
     C  144   0.000000   0.000008   0.000002   0.000000   0.000095   0.000003
     C  145   0.000000   0.000022   0.000005   0.000000   0.000327   0.000009
     C  146   0.000000   0.000001   0.000000   0.000000   0.000013   0.000000
     C  147   0.000001   0.000000   0.000000   0.000000   0.000003   0.000000
     C  148   0.000000   0.000002   0.000000   0.000000   0.000019   0.000000
     C  149   0.000003   0.000000   0.000000   0.000000   0.000000   0.000000
     C  150   0.000002   0.000000   0.000000   0.000000   0.000000   0.000000
     C  151   0.000004   0.000000   0.000000   0.000000   0.000000   0.000000
     C  152   0.000001   0.000000   0.000000   0.000000   0.000000   0.000000
     C  153   0.000062   0.000000   0.000000   0.000000   0.000000   0.000000
     C  154   0.000015   0.000000   0.000000   0.000000   0.000003   0.000000
     C  155   0.000003   0.000002   0.000000   0.000000   0.000023   0.000001
     C  156   0.000000   0.000000   0.000000   0.000000   0.000000   0.000000
     C  157   0.000000   0.000000   0.000000   0.000000   0.000000   0.000004
     C  158   0.000000   0.000000   0.000000   0.000000   0.000000   0.000001
     C  159   0.000000   0.000000   0.000000   0.000000   0.000000   0.000002
     C  160   0.000000   0.000000   0.000000   0.000000   0.000000   0.000002
     C  161   0.000000   0.000001   0.000001   0.000003   0.000003   0.000117
     C  162   0.000000   0.000006   0.000002   0.000002   0.000002   0.000093
     N  163   0.000016   0.000000   0.000000   0.000000   0.000000   0.000000
     N  164   0.000001   0.000000   0.000000   0.000000   0.000000   0.000000
     N  165   0.005732   0.000019   0.000168   0.000016   0.000006   0.000017
     N  166   0.000154   0.015455   0.097064   0.016486   1.428777   1.454245
     N  167   0.000288   0.000004   0.000345   0.000034   0.000220   0.000327
     N  168   0.000014   0.000000   0.000021   0.000001   0.000013   0.000019
     N  169   0.000000   0.000000   0.000000   0.000000   0.000000   0.000000
     N  170   0.000004   0.000000   0.000007   0.000001   0.000005   0.000006
1


                  C 31       C 32       C 33       C 34       C 35       C 36
 ------------------------------------------------------------------------------
     N  171   0.000000   0.000000   0.000000   0.000000   0.000000   0.000000
     N  172   0.000000   0.000105   0.000025   0.000001   0.001628   0.000040
     N  173   0.000000   0.000000   0.000000   0.000000   0.000000   0.000000
     N  174   0.000000   0.000000   0.000000   0.000000   0.000000   0.000000
     N  175   0.000001   0.000001   0.000001   0.000000   0.000000   0.000000
     N  176   0.000000   0.000000   0.000000   0.000000   0.000000   0.000000
     N  177   0.000000   0.000000   0.000000   0.000000   0.000006   0.000000
     N  178   0.000000   0.002041   0.004836   0.000107   0.004863   0.002647
     N  179   0.000084   0.000000   0.000000   0.000000   0.000000   0.000000
     N  180   0.000000   0.000003   0.000001   0.000000   0.000035   0.000001
     N  181   0.000003   0.000000   0.000000   0.000000   0.000000   0.000000
     N  182   0.000000   0.000000   0.000000   0.000000   0.000000   0.000000
     H  183   0.000000   0.000000   0.000000   0.000000   0.000000   0.000000
     H  184   0.000000   0.000000   0.000000   0.000000   0.000000   0.000000
     H  185   0.000000   0.000000   0.000000   0.000000   0.000000   0.000000
     H  186   0.000146   0.000000   0.000000   0.000000   0.000000   0.000000
     H  187   0.000051   0.000001   0.000001   0.000091   0.000002   0.000002
     H  188   0.001106   0.000002   0.000153   0.000005   0.000001   0.000002
     H  189   0.000005   0.005109   0.949503   0.005274   0.004077   0.004427
     H  190   0.000001   0.008516   0.003624   0.000076   0.864185   0.007424
     H  191   0.000030   0.000000   0.000001   0.000002   0.000000   0.000001
     H  192   0.000002   0.000000   0.000002   0.000001   0.000001   0.000002
     H  193   0.000003   0.000000   0.000005   0.000001   0.000003   0.000005
     H  194   0.000006   0.000099   0.004028   0.009334   0.008513   0.946381
     H  195   0.000002   0.000000   0.000002   0.000000   0.000001   0.000002
     H  196   0.000000   0.000000   0.000000   0.000000   0.000000   0.000000
     H  197   0.000001   0.000000   0.000001   0.000000   0.000001   0.000001
     H  198   0.000000   0.000000   0.000000   0.000000   0.000000   0.000000
     H  199   0.000000   0.000000   0.000000   0.000000   0.000000   0.000000
     H  200   0.000000   0.000000   0.000000   0.000000   0.000000   0.000000
     H  201   0.000000   0.000000   0.000000   0.000000   0.000000   0.000000
     H  202   0.000000   0.000000   0.000000   0.000000   0.000000   0.000000
     H  203   0.000000   0.000000   0.000000   0.000000   0.000000   0.000000
     H  204   0.000000   0.000000   0.000000   0.000000   0.000000   0.000000
     H  205   0.000000   0.000000   0.000000   0.000000   0.000000   0.000000
     H  206   0.000000   0.000000   0.000000   0.000000   0.000000   0.000000
     H  207   0.000000   0.000000   0.000000   0.000000   0.000000   0.000000
     H  208   0.000000   0.000006   0.000001   0.000000   0.000134   0.000002
     H  209   0.000000   0.000082   0.000003   0.000000   0.000001   0.000000
     H  210   0.000001   0.000000   0.000000   0.000000   0.000000   0.000000
     H  211   0.001409   0.000002   0.000039   0.000006   0.000000   0.000000
     H  212   0.000002   0.000000   0.000000   0.000000   0.000000   0.000000
     H  213   0.000000   0.000000   0.000000   0.000000   0.000000   0.000000
     H  214   0.000000   0.000000   0.000000   0.000000   0.000000   0.000000
1


                  C 37       C 38       C 39       C 40       C 41       C 42
 ------------------------------------------------------------------------------
     C   37   3.955245
     C   38   1.703323   3.964249
     C   39   0.002519   0.000201   3.958204
     C   40   0.000132   0.000141   1.402471   3.954464
     C   41   0.004911   0.001121   0.004441   1.435075   3.954575
     C   42   0.000130   0.000419   1.363617   0.005193   0.113532   3.938488
     C   43   0.000073   0.018064   0.120636   0.005424   1.376414   0.003677
     C   44   0.135344   0.013760   0.000091   0.004381   0.009926   0.008182
     C   45   0.014216   2.087206   0.006770   0.000402   0.015812   0.000671
     C   46   0.005235   0.000240   0.000020   0.000021   0.000155   0.000017
     C   47   0.000292   0.000381   0.000013   0.000007   0.000072   0.000002
     C   48   0.000323   0.000204   0.000015   0.000011   0.000058   0.000019
     C   49   0.000157   0.000060   0.000003   0.000001   0.000054   0.000001
     C   50   0.000011   0.000017   0.000001   0.000000   0.000003   0.000000
     C   51   0.004854   0.002107   0.000136   0.000138   0.000621   0.000246
     C   52   0.000275   0.017791   0.000741   0.000327   0.004137   0.000030
     C   53   0.000001   0.000001   0.000000   0.000000   0.000000   0.000000
     C   54   0.000005   0.000002   0.000000   0.000000   0.000000   0.000000
     C   55   0.000036   0.000004   0.000000   0.000000   0.000001   0.000000
     C   56   0.000005   0.000000   0.000000   0.000000   0.000000   0.000000
     C   57   0.000009   0.000001   0.000000   0.000000   0.000000   0.000000
     C   58   0.000123   0.000096   0.000006   0.000002   0.000022   0.000001
     C   59   0.000705   0.000284   0.000028   0.000022   0.000098   0.000048
     C   60   0.000042   0.000012   0.000001   0.000001   0.000004   0.000002
     C   61   0.000008   0.000001   0.000000   0.000000   0.000000   0.000000
     C   62   0.000050   0.000014   0.000001   0.000001   0.000004   0.000002
     C   63   0.000002   0.000001   0.000000   0.000000   0.000000   0.000000
     C   64   0.000003   0.000001   0.000000   0.000000   0.000000   0.000000
     C   65   0.000483   0.000163   0.000017   0.000011   0.000049   0.000024
     C   66   0.000013   0.000029   0.000001   0.000001   0.000004   0.000001
     C   67   0.000000   0.000000   0.000000   0.000000   0.000000   0.000000
     C   68   0.000000   0.000000   0.000000   0.000000   0.000000   0.000000
     C   69   0.000000   0.000000   0.000000   0.000000   0.000000   0.000000
     C   70   0.000000   0.000000   0.000000   0.000000   0.000000   0.000000
     C   71   0.000000   0.000000   0.000000   0.000000   0.000000   0.000000
     C   72   0.000000   0.000000   0.000000   0.000000   0.000000   0.000000
     C   73   0.000000   0.000000   0.000000   0.000000   0.000000   0.000000
     C   74   0.000000   0.000000   0.000000   0.000000   0.000000   0.000000
     C   75   0.000002   0.000000   0.000000   0.000000   0.000000   0.000000
     C   76   0.000026   0.000001   0.000000   0.000000   0.000000   0.000000
     C   77   0.000002   0.000000   0.000000   0.000000   0.000000   0.000000
     C   78   0.000004   0.000000   0.000000   0.000000   0.000000   0.000000
     C   79   0.000001   0.000000   0.000000   0.000000   0.000000   0.000000
     C   80   0.000000   0.000000   0.000000   0.000000   0.000000   0.000000
     C   81   0.000000   0.000000   0.000000   0.000000   0.000000   0.000000
     C   82   0.000000   0.000000   0.000000   0.000000   0.000000   0.000000
1


                  C 37       C 38       C 39       C 40       C 41       C 42
 ------------------------------------------------------------------------------
     C   83   0.000012   0.000000   0.000000   0.000000   0.000000   0.000000
     C   84   0.000000   0.000000   0.000000   0.000000   0.000000   0.000000
     C   85   0.000002   0.000000   0.000000   0.000000   0.000000   0.000000
     C   86   0.000002   0.000000   0.000000   0.000000   0.000000   0.000000
     C   87   0.000000   0.000000   0.000000   0.000000   0.000000   0.000000
     C   88   0.000001   0.000000   0.000000   0.000000   0.000000   0.000000
     C   89   0.000074   0.000003   0.000000   0.000000   0.000000   0.000000
     C   90   0.000000   0.000000   0.000000   0.000000   0.000000   0.000000
     C   91   0.000000   0.000000   0.000000   0.000000   0.000000   0.000000
     C   92   0.000000   0.000000   0.000003   0.000069   0.000008   0.000001
     C   93   0.000000   0.000000   0.000000   0.000002   0.000000   0.000000
     C   94   0.000000   0.000000   0.000000   0.000002   0.000000   0.000000
     C   95   0.000000   0.000000   0.000001   0.000024   0.000000   0.000000
     C   96   0.000000   0.000000   0.000000   0.000000   0.000000   0.000000
     C   97   0.000000   0.000000   0.000000   0.000000   0.000000   0.000000
     C   98   0.000001   0.000000   0.000000   0.000000   0.000000   0.000000
     C   99   0.000000   0.000000   0.000000   0.000000   0.000000   0.000000
     C  100   0.000000   0.000000   0.000000   0.000000   0.000000   0.000000
     C  101   0.000000   0.000000   0.000000   0.000000   0.000000   0.000000
     C  102   0.000000   0.000000   0.000000   0.000000   0.000000   0.000000
     C  103   0.000000   0.000000   0.000000   0.000000   0.000000   0.000000
     C  104   0.000000   0.000000   0.000000   0.000000   0.000000   0.000000
     C  105   0.000000   0.000000   0.000000   0.000000   0.000000   0.000000
     C  106   0.000044   0.000020   0.000000   0.000000   0.000000   0.000000
     C  107   0.000007   0.000004   0.000000   0.000000   0.000000   0.000000
     C  108   0.000001   0.000001   0.000000   0.000000   0.000000   0.000000
     C  109   0.000003   0.000001   0.000000   0.000000   0.000000   0.000001
     C  110   0.000001   0.000000   0.000000   0.000000   0.000000   0.000000
     C  111   0.000000   0.000000   0.000000   0.000000   0.000000   0.000000
     C  112   0.000000   0.000000   0.000000   0.000000   0.000000   0.000000
     C  113   0.000000   0.000000   0.000000   0.000000   0.000000   0.000000
     C  114   0.000000   0.000000   0.000006   0.000000   0.000000   0.000001
     C  115   0.000000   0.000000   0.000014   0.000001   0.000002   0.000004
     C  116   0.000001   0.000000   0.000006   0.000001   0.000005   0.000003
     C  117   0.000000   0.000000   0.000388   0.000040   0.000007   0.000078
     C  118   0.000000   0.000000   0.000000   0.000000   0.000000   0.000000
     C  119   0.000000   0.000000   0.000000   0.000000   0.000000   0.000000
     C  120   0.000000   0.000000   0.000000   0.000000   0.000000   0.000000
     C  121   0.000000   0.000000   0.000000   0.000000   0.000000   0.000000
     C  122   0.000000   0.000000   0.000000   0.000000   0.000000   0.000000
     C  123   0.000000   0.000000   0.000000   0.000000   0.000000   0.000000
     C  124   0.000000   0.000000   0.000000   0.000000   0.000000   0.000000
     C  125   0.000000   0.000000   0.000000   0.000000   0.000000   0.000000
     C  126   0.000000   0.000000   0.000000   0.000000   0.000000   0.000000
     C  127   0.000147   0.000032   0.000000   0.000000   0.000000   0.000000
     C  128   0.000296   0.000092   0.000000   0.000000   0.000001   0.000000
     C  129   0.000057   0.000016   0.000000   0.000000   0.000000   0.000000
1


                  C 37       C 38       C 39       C 40       C 41       C 42
 ------------------------------------------------------------------------------
     C  130   0.000003   0.000001   0.000000   0.000000   0.000000   0.000000
     C  131   0.000006   0.000001   0.000000   0.000000   0.000000   0.000000
     C  132   0.000001   0.000000   0.000000   0.000000   0.000000   0.000000
     C  133   0.000000   0.000000   0.000000   0.000000   0.000000   0.000000
     C  134   0.000001   0.000000   0.000000   0.000000   0.000000   0.000000
     C  135   0.000001   0.000000   0.000000   0.000000   0.000000   0.000000
     C  136   0.000002   0.000000   0.000000   0.000000   0.000000   0.000000
     C  137   0.000002   0.000000   0.000000   0.000000   0.000000   0.000000
     C  138   0.000001   0.000001   0.000000   0.000000   0.000000   0.000000
     C  139   0.000013   0.000004   0.000000   0.000000   0.000000   0.000000
     C  140   0.000002   0.000019   0.000000   0.000000   0.000000   0.000000
     C  141   0.000701   0.000045   0.000001   0.000000   0.000001   0.000000
     C  142   0.000000   0.000000   0.000000   0.000000   0.000000   0.000000
     C  143   0.000000   0.000000   0.000000   0.000000   0.000000   0.000000
     C  144   0.000000   0.000000   0.000000   0.000000   0.000000   0.000000
     C  145   0.000000   0.000000   0.000000   0.000000   0.000000   0.000000
     C  146   0.000000   0.000000   0.000000   0.000000   0.000000   0.000000
     C  147   0.000000   0.000000   0.000000   0.000002   0.000000   0.000002
     C  148   0.000000   0.000000   0.000000   0.000000   0.000000   0.000000
     C  149   0.000000   0.000000   0.000000   0.000001   0.000000   0.000001
     C  150   0.000000   0.000000   0.000000   0.000000   0.000000   0.000000
     C  151   0.000000   0.000000   0.000000   0.000001   0.000000   0.000001
     C  152   0.000000   0.000000   0.000000   0.000000   0.000000   0.000000
     C  153   0.000002   0.000000   0.000000   0.000002   0.000000   0.000000
     C  154   0.000001   0.000000   0.000001   0.000019   0.000001   0.000014
     C  155   0.000000   0.000000   0.000000   0.000001   0.000000   0.000000
     C  156   0.000000   0.000000   0.000000   0.000000   0.000000   0.000000
     C  157   0.000000   0.000000   0.000000   0.000000   0.000000   0.000000
     C  158   0.000000   0.000000   0.000000   0.000000   0.000000   0.000000
     C  159   0.000000   0.000000   0.000000   0.000000   0.000000   0.000000
     C  160   0.000000   0.000000   0.000000   0.000000   0.000000   0.000000
     C  161   0.000001   0.000000   0.000000   0.000000   0.000000   0.000000
     C  162   0.000000   0.000000   0.000000   0.000000   0.000000   0.000000
     N  163   0.000005   0.000000   0.004875   0.000374   0.000063   0.000419
     N  164   0.000000   0.000000   0.000001   0.000002   0.000000   0.000001
     N  165   0.000804   0.000083   0.000001   0.000001   0.000003   0.000001
     N  166   0.005661   0.000070   0.000000   0.000000   0.000000   0.000000
     N  167   0.004324   0.001182   0.015656   0.100717   0.014805   1.460684
     N  168   0.000231   0.000037   0.000003   0.000002   0.000013   0.000004
     N  169   0.000001   0.000000   0.000000   0.000000   0.000000   0.000000
     N  170   0.000055   0.000016   0.000002   0.000001   0.000005   0.000003
     N  171   0.000000   0.000000   0.000000   0.000000   0.000000   0.000000
     N  172   0.000001   0.000000   0.000000   0.000000   0.000000   0.000000
     N  173   0.000000   0.000000   0.000000   0.000004   0.000001   0.000000
     N  174   0.000000   0.000000   0.000000   0.000000   0.000000   0.000000
     N  175   0.000001   0.000000   0.000000   0.000000   0.000000   0.000000
     N  176   0.000000   0.000000   0.000022   0.000002   0.000007   0.000011
1


                  C 37       C 38       C 39       C 40       C 41       C 42
 ------------------------------------------------------------------------------
     N  177   0.000000   0.000000   0.000000   0.000000   0.000000   0.000000
     N  178   0.000024   0.000011   0.000000   0.000000   0.000000   0.000000
     N  179   0.000003   0.000000   0.000000   0.000000   0.000000   0.000000
     N  180   0.000000   0.000000   0.000000   0.000000   0.000000   0.000000
     N  181   0.000000   0.000000   0.000000   0.000001   0.000000   0.000000
     N  182   0.000000   0.000000   0.000000   0.000000   0.000000   0.000000
     H  183   0.000001   0.000000   0.000108   0.000043   0.000001   0.000045
     H  184   0.000000   0.000000   0.000000   0.000000   0.000000   0.000000
     H  185   0.000000   0.000000   0.000000   0.000000   0.000000   0.000000
     H  186   0.000000   0.000001   0.000000   0.000000   0.000000   0.000000
     H  187   0.001138   0.000258   0.000000   0.000000   0.000000   0.000000
     H  188   0.000037   0.000033   0.000000   0.000000   0.000000   0.000000
     H  189   0.001718   0.000023   0.000000   0.000000   0.000000   0.000000
     H  190   0.000105   0.000001   0.000000   0.000000   0.000000   0.000000
     H  191   0.000007   0.000225   0.004968   0.004727   0.960687   0.000119
     H  192   0.000024   0.000020   0.005596   0.962555   0.004947   0.004360
     H  193   0.000062   0.000025   0.009268   0.003985   0.000097   0.951062
     H  194   0.000957   0.002802   0.000000   0.000000   0.000000   0.000000
     H  195   0.000020   0.000058   0.000000   0.000001   0.000003   0.000000
     H  196   0.000002   0.000002   0.000000   0.000000   0.000000   0.000000
     H  197   0.000013   0.000002   0.000000   0.000000   0.000000   0.000000
     H  198   0.000000   0.000000   0.000000   0.000000   0.000000   0.000000
     H  199   0.000000   0.000000   0.000022   0.000022   0.000001   0.000002
     H  200   0.000000   0.000000   0.000000   0.000000   0.000000   0.000000
     H  201   0.000000   0.000000   0.000000   0.000000   0.000000   0.000000
     H  202   0.000000   0.000000   0.000000   0.000000   0.000000   0.000000
     H  203   0.000000   0.000000   0.000000   0.000000   0.000000   0.000000
     H  204   0.000000   0.000001   0.000000   0.000000   0.000000   0.000001
     H  205   0.000000   0.000000   0.000000   0.000000   0.000001   0.000000
     H  206   0.000000   0.000000   0.000429   0.000037   0.000003   0.000269
     H  207   0.000000   0.000000   0.000001   0.000000   0.000000   0.000000
     H  208   0.000000   0.000000   0.000000   0.000000   0.000000   0.000000
     H  209   0.000000   0.000000   0.000000   0.000000   0.000000   0.000000
     H  210   0.000000   0.000000   0.000000   0.000000   0.000000   0.000000
     H  211   0.000001   0.000024   0.000000   0.000000   0.000000   0.000000
     H  212   0.000000   0.000000   0.000000   0.000000   0.000000   0.000000
     H  213   0.000000   0.000000   0.000000   0.000000   0.000000   0.000000
     H  214   0.000000   0.000000   0.000000   0.000000   0.000000   0.000000
1


                  C 43       C 44       C 45       C 46       C 47       C 48
 ------------------------------------------------------------------------------
     C   43   3.950763
     C   44   0.976912   3.951633
     C   45   0.006199   1.712881   3.961366
     C   46   0.000900   0.008413   0.015422   3.947901
     C   47   0.000166   0.007520   0.000855   1.163400   3.951127
     C   48   0.000792   0.001556   0.001211   0.005463   1.658538   3.950256
     C   49   0.000012   0.000603   0.000326   1.632706   0.005235   0.069527
     C   50   0.000008   0.000118   0.000037   0.108365   0.007377   1.171685
     C   51   0.011264   0.012392   0.021566   0.010574   0.961503   0.012445
     C   52   0.007404   1.006050   0.008281   0.952762   0.011012   0.039246
     C   53   0.000000   0.000003   0.000003   0.000017   0.000081   0.000142
     C   54   0.000000   0.000015   0.000012   0.000071   0.000050   0.000254
     C   55   0.000007   0.000057   0.000092   0.000255   0.002789   0.000341
     C   56   0.000000   0.000001   0.000010   0.000030   0.000004   0.000012
     C   57   0.000001   0.000007   0.000020   0.000095   0.000030   0.000194
     C   58   0.000035   0.001118   0.000357   0.009502   0.008710   0.001308
     C   59   0.001663   0.000308   0.002565   0.000282   0.004622   0.000090
     C   60   0.000058   0.000008   0.000105   0.000006   0.000019   0.000004
     C   61   0.000003   0.000000   0.000005   0.000005   0.000002   0.000002
     C   62   0.000059   0.000010   0.000108   0.000008   0.000024   0.000003
     C   63   0.000001   0.000001   0.000002   0.000001   0.000002   0.000005
     C   64   0.000004   0.000003   0.000007   0.000031   0.000026   0.000010
     C   65   0.000767   0.000120   0.001299   0.000031   0.000165   0.000021
     C   66   0.000017   0.000100   0.000039   0.000644   0.000994   0.000071
     C   67   0.000000   0.000000   0.000000   0.000000   0.000000   0.000000
     C   68   0.000000   0.000000   0.000000   0.000000   0.000000   0.000000
     C   69   0.000000   0.000000   0.000000   0.000000   0.000000   0.000000
     C   70   0.000000   0.000000   0.000000   0.000000   0.000000   0.000000
     C   71   0.000000   0.000000   0.000000   0.000000   0.000000   0.000000
     C   72   0.000000   0.000000   0.000000   0.000000   0.000000   0.000000
     C   73   0.000000   0.000000   0.000000   0.000000   0.000000   0.000000
     C   74   0.000000   0.000000   0.000000   0.000000   0.000000   0.000000
     C   75   0.000000   0.000000   0.000000   0.000000   0.000000   0.000000
     C   76   0.000000   0.000001   0.000000   0.000000   0.000000   0.000000
     C   77   0.000000   0.000000   0.000000   0.000000   0.000000   0.000000
     C   78   0.000000   0.000000   0.000000   0.000000   0.000001   0.000000
     C   79   0.000000   0.000000   0.000000   0.000000   0.000000   0.000000
     C   80   0.000000   0.000000   0.000000   0.000000   0.000000   0.000000
     C   81   0.000000   0.000000   0.000000   0.000000   0.000000   0.000000
     C   82   0.000000   0.000000   0.000000   0.000000   0.000000   0.000000
     C   83   0.000000   0.000000   0.000001   0.000000   0.000000   0.000000
     C   84   0.000000   0.000000   0.000000   0.000000   0.000000   0.000000
     C   85   0.000000   0.000000   0.000000   0.000000   0.000000   0.000000
     C   86   0.000000   0.000000   0.000000   0.000000   0.000000   0.000000
     C   87   0.000000   0.000000   0.000000   0.000000   0.000000   0.000000
     C   88   0.000000   0.000000   0.000000   0.000000   0.000000   0.000000
1


                  C 43       C 44       C 45       C 46       C 47       C 48
 ------------------------------------------------------------------------------
     C   89   0.000000   0.000001   0.000006   0.000000   0.000000   0.000000
     C   90   0.000000   0.000000   0.000000   0.000000   0.000000   0.000000
     C   91   0.000000   0.000000   0.000000   0.000000   0.000000   0.000000
     C   92   0.000001   0.000000   0.000000   0.000000   0.000000   0.000000
     C   93   0.000000   0.000000   0.000000   0.000000   0.000000   0.000000
     C   94   0.000000   0.000000   0.000000   0.000000   0.000000   0.000000
     C   95   0.000001   0.000000   0.000000   0.000000   0.000000   0.000000
     C   96   0.000000   0.000000   0.000000   0.000000   0.000000   0.000000
     C   97   0.000000   0.000000   0.000000   0.000000   0.000000   0.000000
     C   98   0.000000   0.000000   0.000000   0.000000   0.000000   0.000000
     C   99   0.000000   0.000000   0.000000   0.000000   0.000000   0.000000
     C  100   0.000000   0.000000   0.000000   0.000000   0.000000   0.000000
     C  101   0.000000   0.000000   0.000000   0.000000   0.000000   0.000000
     C  102   0.000000   0.000000   0.000000   0.000000   0.000000   0.000000
     C  103   0.000000   0.000000   0.000000   0.000000   0.000000   0.000000
     C  104   0.000000   0.000000   0.000000   0.000000   0.000000   0.000000
     C  105   0.000000   0.000000   0.000000   0.000000   0.000000   0.000000
     C  106   0.000000   0.000006   0.000005   0.000000   0.000000   0.000000
     C  107   0.000000   0.000002   0.000001   0.000000   0.000000   0.000000
     C  108   0.000000   0.000000   0.000000   0.000000   0.000000   0.000000
     C  109   0.000001   0.000001   0.000001   0.000000   0.000000   0.000000
     C  110   0.000000   0.000000   0.000000   0.000000   0.000000   0.000000
     C  111   0.000000   0.000000   0.000000   0.000000   0.000000   0.000000
     C  112   0.000000   0.000000   0.000000   0.000000   0.000000   0.000000
     C  113   0.000000   0.000000   0.000000   0.000014   0.000014   0.000024
     C  114   0.000000   0.000000   0.000000   0.000007   0.000012   0.000012
     C  115   0.000000   0.000000   0.000000   0.000000   0.000000   0.000000
     C  116   0.000002   0.000021   0.000003   0.000884   0.000917   0.000915
     C  117   0.000002   0.000001   0.000000   0.000013   0.000012   0.000020
     C  118   0.000000   0.000000   0.000000   0.000001   0.000001   0.000002
     C  119   0.000000   0.000000   0.000000   0.000000   0.000000   0.000000
     C  120   0.000000   0.000000   0.000000   0.000009   0.000053   0.000471
     C  121   0.000000   0.000000   0.000000   0.000002   0.000022   0.000041
     C  122   0.000000   0.000000   0.000000   0.000000   0.000002   0.000008
     C  123   0.000001   0.000000   0.000001   0.000019   0.000325   0.000222
     C  124   0.000000   0.000000   0.000000   0.000002   0.000032   0.000012
     C  125   0.000000   0.000000   0.000000   0.000000   0.000001   0.000001
     C  126   0.000000   0.000000   0.000000   0.000000   0.000001   0.000002
     C  127   0.000001   0.000010   0.000019   0.000000   0.000000   0.000000
     C  128   0.000001   0.000015   0.000027   0.000001   0.000000   0.000000
     C  129   0.000000   0.000007   0.000010   0.000000   0.000000   0.000000
     C  130   0.000000   0.000000   0.000000   0.000000   0.000000   0.000000
     C  131   0.000000   0.000000   0.000001   0.000000   0.000000   0.000000
     C  132   0.000000   0.000000   0.000000   0.000000   0.000000   0.000000
     C  133   0.000000   0.000000   0.000000   0.000000   0.000000   0.000000
     C  134   0.000000   0.000000   0.000000   0.000000   0.000000   0.000000
     C  135   0.000000   0.000000   0.000000   0.000000   0.000000   0.000000
1


                  C 43       C 44       C 45       C 46       C 47       C 48
 ------------------------------------------------------------------------------
     C  136   0.000000   0.000000   0.000000   0.000000   0.000000   0.000000
     C  137   0.000000   0.000000   0.000000   0.000000   0.000000   0.000000
     C  138   0.000000   0.000000   0.000000   0.000000   0.000000   0.000000
     C  139   0.000000   0.000002   0.000000   0.000000   0.000000   0.000000
     C  140   0.000000   0.000008   0.000001   0.000000   0.000000   0.000000
     C  141   0.000002   0.000017   0.000042   0.000001   0.000000   0.000000
     C  142   0.000000   0.000000   0.000000   0.000000   0.000000   0.000000
     C  143   0.000000   0.000000   0.000000   0.000000   0.000000   0.000000
     C  144   0.000000   0.000000   0.000000   0.000000   0.000000   0.000000
     C  145   0.000000   0.000000   0.000000   0.000000   0.000000   0.000000
     C  146   0.000000   0.000000   0.000000   0.000000   0.000000   0.000000
     C  147   0.000001   0.000000   0.000000   0.000000   0.000000   0.000000
     C  148   0.000000   0.000000   0.000000   0.000000   0.000000   0.000000
     C  149   0.000000   0.000000   0.000000   0.000000   0.000000   0.000000
     C  150   0.000000   0.000000   0.000000   0.000000   0.000000   0.000000
     C  151   0.000000   0.000000   0.000000   0.000000   0.000000   0.000000
     C  152   0.000000   0.000000   0.000000   0.000000   0.000000   0.000000
     C  153   0.000000   0.000000   0.000000   0.000000   0.000000   0.000000
     C  154   0.000004   0.000000   0.000001   0.000000   0.000000   0.000000
     C  155   0.000000   0.000000   0.000000   0.000000   0.000000   0.000000
     C  156   0.000000   0.000000   0.000000   0.000000   0.000000   0.000000
     C  157   0.000000   0.000000   0.000000   0.000000   0.000000   0.000000
     C  158   0.000000   0.000000   0.000000   0.000000   0.000000   0.000000
     C  159   0.000000   0.000000   0.000000   0.000000   0.000000   0.000000
     C  160   0.000000   0.000000   0.000000   0.000000   0.000000   0.000000
     C  161   0.000000   0.000000   0.000000   0.000000   0.000000   0.000000
     C  162   0.000000   0.000000   0.000000   0.000000   0.000000   0.000000
     N  163   0.000133   0.000003   0.000011   0.000000   0.000000   0.000000
     N  164   0.000000   0.000000   0.000000   0.000000   0.000000   0.000000
     N  165   0.000022   0.000008   0.000113   0.000004   0.000009   0.000002
     N  166   0.000004   0.000007   0.000113   0.000000   0.000000   0.000000
     N  167   1.395058   0.012686   0.016490   0.000055   0.000043   0.000057
     N  168   0.000126   0.000190   0.000505   0.013324   0.098395   0.018159
     N  169   0.000000   0.000001   0.000002   0.000008   0.000029   0.000037
     N  170   0.000080   0.000011   0.000141   0.000006   0.000020   0.000004
     N  171   0.000000   0.000000   0.000000   0.000000   0.000000   0.000000
     N  172   0.000000   0.000000   0.000000   0.000000   0.000000   0.000000
     N  173   0.000000   0.000000   0.000000   0.000000   0.000000   0.000000
     N  174   0.000000   0.000000   0.000000   0.000000   0.000000   0.000000
     N  175   0.000000   0.000000   0.000000   0.000000   0.000000   0.000000
     N  176   0.000034   0.000004   0.000000   0.000010   0.000010   0.000025
     N  177   0.000000   0.000000   0.000000   0.000001   0.000022   0.000014
     N  178   0.000000   0.000006   0.000006   0.000000   0.000000   0.000000
     N  179   0.000000   0.000000   0.000000   0.000000   0.000000   0.000000
     N  180   0.000000   0.000000   0.000000   0.000000   0.000000   0.000000
     N  181   0.000000   0.000000   0.000000   0.000000   0.000000   0.000000
     N  182   0.000000   0.000000   0.000000   0.000000   0.000000   0.000000
1


                  C 43       C 44       C 45       C 46       C 47       C 48
 ------------------------------------------------------------------------------
     H  183   0.000022   0.000000   0.000002   0.000000   0.000000   0.000000
     H  184   0.000000   0.000000   0.000000   0.000000   0.000000   0.000000
     H  185   0.000000   0.000000   0.000000   0.000000   0.000000   0.000000
     H  186   0.000000   0.000000   0.000000   0.000000   0.000000   0.000000
     H  187   0.000000   0.000007   0.000016   0.000025   0.000000   0.000001
     H  188   0.000000   0.000009   0.000002   0.000001   0.000000   0.000000
     H  189   0.000002   0.000000   0.000062   0.000000   0.000000   0.000000
     H  190   0.000000   0.000000   0.000001   0.000000   0.000000   0.000000
     H  191   0.005039   0.000967   0.001230   0.000002   0.000000   0.000003
     H  192   0.005026   0.000402   0.000059   0.000004   0.000002   0.000002
     H  193   0.008465   0.000309   0.000178   0.000000   0.000000   0.000001
     H  194   0.000001   0.000011   0.000576   0.000001   0.000000   0.000000
     H  195   0.000008   0.000190   0.000270   0.008171   0.006020   0.000004
     H  196   0.000001   0.000031   0.000004   0.000292   0.003897   0.009585
     H  197   0.000001   0.000033   0.000028   0.006833   0.004781   0.956586
     H  198   0.000000   0.000000   0.000000   0.000000   0.000002   0.000001
     H  199   0.000000   0.000000   0.000000   0.000000   0.000000   0.000000
     H  200   0.000000   0.000000   0.000000   0.000000   0.000000   0.000000
     H  201   0.000000   0.000000   0.000000   0.000000   0.000000   0.000000
     H  202   0.000000   0.000000   0.000000   0.000000   0.000000   0.000000
     H  203   0.000000   0.000000   0.000000   0.000000   0.000000   0.000000
     H  204   0.000001   0.000000   0.000000   0.000000   0.000000   0.000000
     H  205   0.000007   0.000002   0.000000   0.001820   0.002409   0.000345
     H  206   0.000002   0.000000   0.000000   0.000001   0.000001   0.000001
     H  207   0.000000   0.000000   0.000000   0.000000   0.000000   0.000000
     H  208   0.000000   0.000000   0.000000   0.000000   0.000000   0.000000
     H  209   0.000000   0.000000   0.000000   0.000000   0.000000   0.000000
     H  210   0.000000   0.000000   0.000000   0.000000   0.000000   0.000000
     H  211   0.000000   0.000009   0.000001   0.000000   0.000000   0.000000
     H  212   0.000000   0.000000   0.000000   0.000000   0.000000   0.000000
     H  213   0.000000   0.000000   0.000000   0.000000   0.000000   0.000000
     H  214   0.000000   0.000000   0.000000   0.000001   0.000023   0.000003
1


                  C 49       C 50       C 51       C 52       C 53       C 54
 ------------------------------------------------------------------------------
     C   49   3.942616
     C   50   0.004579   3.936240
     C   51   0.037999   0.011805   3.945034
     C   52   0.011452   0.000399   1.738029   3.942708
     C   53   0.000005   0.000007   0.000237   0.000128   3.909689
     C   54   0.000009   0.000014   0.003759   0.000284   2.388329   3.913442
     C   55   0.000033   0.000049   0.006539   0.004316   0.033662   1.316327
     C   56   0.000006   0.000002   0.002000   0.000185   1.311595   0.030238
     C   57   0.000016   0.000014   0.005654   0.000515   0.121641   0.007220
     C   58   0.001373   0.000109   1.067322   0.009116   0.009551   0.007395
     C   59   0.005441   0.001387   0.005441   0.071091   0.001096   0.011848
     C   60   0.000229   0.000066   0.000007   0.002131   0.000028   0.000184
     C   61   0.000016   0.000006   0.000017   0.000105   0.000001   0.000009
     C   62   0.000197   0.000069   0.000026   0.002191   0.000030   0.000195
     C   63   0.000006   0.000006   0.000027   0.000038   0.000001   0.000005
     C   64   0.000032   0.000010   0.000641   0.000186   0.000024   0.000050
     C   65   0.002867   0.000830   0.000027   0.028563   0.000389   0.002935
     C   66   0.000139   0.000040   0.020018   0.000817   0.000644   0.001078
     C   67   0.000000   0.000000   0.000000   0.000000   0.000001   0.000000
     C   68   0.000000   0.000000   0.000000   0.000000   0.000000   0.000000
     C   69   0.000000   0.000000   0.000000   0.000000   0.000000   0.000000
     C   70   0.000000   0.000000   0.000000   0.000000   0.000000   0.000000
     C   71   0.000000   0.000000   0.000000   0.000000   0.000000   0.000000
     C   72   0.000000   0.000000   0.000000   0.000000   0.000000   0.000000
     C   73   0.000000   0.000000   0.000000   0.000000   0.000000   0.000000
     C   74   0.000000   0.000000   0.000000   0.000000   0.000000   0.000000
     C   75   0.000000   0.000000   0.000000   0.000000   0.000000   0.000000
     C   76   0.000000   0.000000   0.000000   0.000000   0.000000   0.000000
     C   77   0.000000   0.000000   0.000000   0.000000   0.000000   0.000000
     C   78   0.000000   0.000000   0.000000   0.000000   0.000000   0.000000
     C   79   0.000000   0.000000   0.000000   0.000000   0.000000   0.000000
     C   80   0.000000   0.000000   0.000000   0.000000   0.000000   0.000000
     C   81   0.000000   0.000000   0.000000   0.000000   0.000000   0.000000
     C   82   0.000000   0.000000   0.000000   0.000000   0.000000   0.000000
     C   83   0.000000   0.000000   0.000000   0.000000   0.000000   0.000000
     C   84   0.000000   0.000000   0.000000   0.000000   0.000000   0.000000
     C   85   0.000000   0.000000   0.000000   0.000000   0.000000   0.000000
     C   86   0.000000   0.000000   0.000000   0.000000   0.000000   0.000000
     C   87   0.000000   0.000000   0.000000   0.000000   0.000000   0.000000
     C   88   0.000000   0.000000   0.000000   0.000000   0.000000   0.000000
     C   89   0.000000   0.000000   0.000000   0.000000   0.000000   0.000000
     C   90   0.000000   0.000000   0.000000   0.000000   0.000000   0.000000
     C   91   0.000000   0.000000   0.000000   0.000000   0.000000   0.000000
     C   92   0.000000   0.000000   0.000000   0.000000   0.000000   0.000000
     C   93   0.000000   0.000000   0.000000   0.000000   0.000000   0.000000
     C   94   0.000000   0.000000   0.000000   0.000000   0.000000   0.000000
1


                  C 49       C 50       C 51       C 52       C 53       C 54
 ------------------------------------------------------------------------------
     C   95   0.000000   0.000000   0.000000   0.000000   0.000000   0.000000
     C   96   0.000000   0.000000   0.000000   0.000000   0.000000   0.000000
     C   97   0.000000   0.000000   0.000000   0.000000   0.000000   0.000000
     C   98   0.000000   0.000000   0.000000   0.000000   0.000000   0.000000
     C   99   0.000000   0.000000   0.000000   0.000000   0.000000   0.000000
     C  100   0.000000   0.000000   0.000000   0.000000   0.000000   0.000000
     C  101   0.000000   0.000000   0.000000   0.000000   0.000000   0.000000
     C  102   0.000000   0.000000   0.000000   0.000000   0.000000   0.000000
     C  103   0.000000   0.000000   0.000000   0.000000   0.000000   0.000000
     C  104   0.000000   0.000000   0.000000   0.000000   0.000000   0.000000
     C  105   0.000000   0.000000   0.000000   0.000000   0.000000   0.000000
     C  106   0.000002   0.000000   0.000001   0.000014   0.000000   0.000001
     C  107   0.000000   0.000000   0.000001   0.000001   0.000000   0.000000
     C  108   0.000000   0.000000   0.000000   0.000000   0.000000   0.000000
     C  109   0.000000   0.000000   0.000000   0.000001   0.000000   0.000000
     C  110   0.000000   0.000000   0.000000   0.000000   0.000000   0.000000
     C  111   0.000000   0.000000   0.000000   0.000000   0.000000   0.000000
     C  112   0.000000   0.000000   0.000000   0.000000   0.000000   0.000000
     C  113   0.000015   0.000001   0.000005   0.000007   0.000000   0.000000
     C  114   0.000004   0.000000   0.000002   0.000002   0.000000   0.000000
     C  115   0.000000   0.000000   0.000000   0.000001   0.000000   0.000000
     C  116   0.000494   0.000009   0.000275   0.000276   0.000008   0.000002
     C  117   0.000009   0.000000   0.000003   0.000004   0.000000   0.000000
     C  118   0.000001   0.000000   0.000000   0.000000   0.000000   0.000000
     C  119   0.000000   0.000000   0.000000   0.000000   0.000000   0.000000
     C  120   0.000004   0.000227   0.000008   0.000004   0.000000   0.000002
     C  121   0.000006   0.000019   0.000001   0.000002   0.000001   0.000000
     C  122   0.000000   0.000003   0.000000   0.000000   0.000000   0.000000
     C  123   0.000044   0.000083   0.000001   0.000030   0.000001   0.000000
     C  124   0.000005   0.000007   0.000000   0.000004   0.000000   0.000000
     C  125   0.000000   0.000001   0.000000   0.000000   0.000000   0.000000
     C  126   0.000000   0.000000   0.000000   0.000000   0.000000   0.000000
     C  127   0.000000   0.000000   0.000001   0.000001   0.000000   0.000000
     C  128   0.000000   0.000000   0.000001   0.000001   0.000000   0.000000
     C  129   0.000000   0.000000   0.000000   0.000000   0.000000   0.000000
     C  130   0.000000   0.000000   0.000000   0.000000   0.000000   0.000000
     C  131   0.000000   0.000000   0.000000   0.000000   0.000000   0.000000
     C  132   0.000000   0.000000   0.000000   0.000000   0.000000   0.000000
     C  133   0.000000   0.000000   0.000000   0.000000   0.000000   0.000000
     C  134   0.000000   0.000000   0.000000   0.000000   0.000000   0.000000
     C  135   0.000000   0.000000   0.000000   0.000000   0.000000   0.000000
     C  136   0.000000   0.000000   0.000000   0.000000   0.000000   0.000000
     C  137   0.000000   0.000000   0.000000   0.000000   0.000000   0.000000
     C  138   0.000000   0.000000   0.000000   0.000000   0.000000   0.000000
     C  139   0.000000   0.000000   0.000000   0.000000   0.000000   0.000000
     C  140   0.000000   0.000000   0.000000   0.000000   0.000000   0.000000
     C  141   0.000000   0.000000   0.000001   0.000001   0.000000   0.000000
1


                  C 49       C 50       C 51       C 52       C 53       C 54
 ------------------------------------------------------------------------------
     C  142   0.000000   0.000000   0.000000   0.000000   0.000000   0.000000
     C  143   0.000000   0.000000   0.000000   0.000000   0.000000   0.000000
     C  144   0.000000   0.000000   0.000000   0.000000   0.000000   0.000000
     C  145   0.000000   0.000000   0.000000   0.000000   0.000000   0.000000
     C  146   0.000000   0.000000   0.000000   0.000000   0.000000   0.000000
     C  147   0.000000   0.000000   0.000000   0.000000   0.000000   0.000000
     C  148   0.000000   0.000000   0.000000   0.000000   0.000000   0.000000
     C  149   0.000000   0.000000   0.000000   0.000000   0.000000   0.000000
     C  150   0.000000   0.000000   0.000000   0.000000   0.000000   0.000000
     C  151   0.000000   0.000000   0.000000   0.000000   0.000000   0.000000
     C  152   0.000000   0.000000   0.000000   0.000000   0.000000   0.000000
     C  153   0.000000   0.000000   0.000000   0.000000   0.000000   0.000000
     C  154   0.000000   0.000000   0.000000   0.000000   0.000000   0.000000
     C  155   0.000000   0.000000   0.000000   0.000000   0.000000   0.000000
     C  156   0.000000   0.000000   0.000000   0.000000   0.000004   0.000005
     C  157   0.000000   0.000000   0.000000   0.000000   0.000034   0.000036
     C  158   0.000000   0.000000   0.000000   0.000000   0.000021   0.000019
     C  159   0.000000   0.000000   0.000000   0.000000   0.000009   0.000007
     C  160   0.000000   0.000000   0.000000   0.000000   0.000060   0.000048
     C  161   0.000000   0.000000   0.000000   0.000000   0.000001   0.000000
     C  162   0.000000   0.000000   0.000000   0.000000   0.000000   0.000000
     N  163   0.000000   0.000000   0.000000   0.000001   0.000000   0.000000
     N  164   0.000000   0.000000   0.000000   0.000000   0.000000   0.000000
     N  165   0.000147   0.000041   0.000015   0.001371   0.000019   0.000117
     N  166   0.000000   0.000000   0.000001   0.000003   0.000000   0.000000
     N  167   0.000009   0.000003   0.000642   0.002678   0.000000   0.000000
     N  168   1.203690   1.665036   0.000762   0.012106   0.000004   0.000012
     N  169   0.000003   0.000001   0.000151   0.000069   0.027491   0.131143
     N  170   0.000347   0.000111   0.000006   0.002939   0.000042   0.000294
     N  171   0.000000   0.000000   0.000000   0.000000   0.000000   0.000000
     N  172   0.000000   0.000000   0.000000   0.000000   0.000000   0.000000
     N  173   0.000000   0.000000   0.000000   0.000000   0.000000   0.000000
     N  174   0.000000   0.000000   0.000000   0.000000   0.000000   0.000000
     N  175   0.000000   0.000000   0.000000   0.000000   0.000000   0.000000
     N  176   0.000009   0.000000   0.000003   0.000008   0.000000   0.000000
     N  177   0.000003   0.000008   0.000000   0.000003   0.000000   0.000000
     N  178   0.000000   0.000000   0.000000   0.000000   0.000000   0.000000
     N  179   0.000000   0.000000   0.000000   0.000000   0.000000   0.000000
     N  180   0.000000   0.000000   0.000000   0.000000   0.000000   0.000000
     N  181   0.000000   0.000000   0.000000   0.000000   0.000000   0.000000
     N  182   0.000000   0.000000   0.000000   0.000000   0.000019   0.000015
     H  183   0.000000   0.000000   0.000000   0.000000   0.000000   0.000000
     H  184   0.000000   0.000000   0.000000   0.000000   0.000000   0.000000
     H  185   0.000000   0.000000   0.000000   0.000000   0.000000   0.000000
     H  186   0.000000   0.000000   0.000000   0.000000   0.000000   0.000000
     H  187   0.000382   0.000002   0.000003   0.000005   0.000000   0.000000
     H  188   0.000001   0.000000   0.000001   0.000000   0.000000   0.000000
1


                  C 49       C 50       C 51       C 52       C 53       C 54
 ------------------------------------------------------------------------------
     H  189   0.000000   0.000000   0.000000   0.000002   0.000000   0.000000
     H  190   0.000000   0.000000   0.000000   0.000000   0.000000   0.000000
     H  191   0.000002   0.000000   0.000036   0.000031   0.000000   0.000000
     H  192   0.000000   0.000000   0.000019   0.000066   0.000000   0.000000
     H  193   0.000000   0.000000   0.000012   0.000009   0.000000   0.000000
     H  194   0.000000   0.000000   0.000003   0.000008   0.000000   0.000000
     H  195   0.951985   0.006676   0.000289   0.001248   0.000000   0.000000
     H  196   0.010243   0.951671   0.000732   0.000151   0.000000   0.000000
     H  197   0.000058   0.005204   0.001955   0.000246   0.000092   0.000315
     H  198   0.000000   0.000000   0.000005   0.000003   0.009502   0.005906
     H  199   0.000000   0.000000   0.000000   0.000000   0.000000   0.000000
     H  200   0.000000   0.000000   0.000000   0.000000   0.000000   0.000000
     H  201   0.000000   0.000000   0.000000   0.000000   0.000000   0.000000
     H  202   0.000000   0.000000   0.000000   0.000000   0.000000   0.000000
     H  203   0.000000   0.000000   0.000000   0.000000   0.000000   0.000000
     H  204   0.000000   0.000000   0.000000   0.000000   0.000000   0.000000
     H  205   0.000178   0.000024   0.000308   0.000225   0.000000   0.000018
     H  206   0.000000   0.000000   0.000000   0.000000   0.000000   0.000000
     H  207   0.000000   0.000000   0.000000   0.000000   0.000000   0.000000
     H  208   0.000000   0.000000   0.000000   0.000000   0.000000   0.000000
     H  209   0.000000   0.000000   0.000000   0.000000   0.000000   0.000000
     H  210   0.000000   0.000000   0.000000   0.000000   0.000000   0.000000
     H  211   0.000000   0.000000   0.000000   0.000000   0.000000   0.000000
     H  212   0.000000   0.000000   0.000000   0.000000   0.000000   0.000000
     H  213   0.000000   0.000000   0.000000   0.000000   0.000000   0.000000
     H  214   0.000000   0.000000   0.000042   0.000011   0.004708   0.004977
1


                  C 55       C 56       C 57       C 58       C 59       C 60
 ------------------------------------------------------------------------------
     C   55   3.944791
     C   56   0.140611   3.915761
     C   57   1.410056   0.008161   3.926835
     C   58   0.972128   0.000145   0.007936   3.959826
     C   59   0.006455   0.002050   0.010164   1.681389   3.965564
     C   60   0.000011   0.000016   0.000124   0.006556   0.000161   3.939018
     C   61   0.000011   0.000001   0.000007   0.000291   0.000433   1.517839
     C   62   0.000048   0.000018   0.000130   0.007116   0.001271   0.039907
     C   63   0.000011   0.000001   0.000003   0.000139   0.000298   2.133263
     C   64   0.000612   0.000019   0.000053   0.000570   0.020831   0.165958
     C   65   0.000079   0.000210   0.001952   0.122340   0.013382   0.002706
     C   66   0.020411   0.000476   0.001239   0.015236   2.099085   0.014066
     C   67   0.000001   0.000000   0.000025   0.000000   0.000000   0.000000
     C   68   0.000000   0.000000   0.000000   0.000000   0.000000   0.000000
     C   69   0.000000   0.000000   0.000000   0.000000   0.000000   0.000000
     C   70   0.000000   0.000000   0.000000   0.000000   0.000000   0.000000
     C   71   0.000000   0.000000   0.000000   0.000000   0.000000   0.000000
     C   72   0.000000   0.000000   0.000000   0.000000   0.000000   0.000000
     C   73   0.000000   0.000000   0.000000   0.000000   0.000000   0.000000
     C   74   0.000000   0.000000   0.000000   0.000000   0.000000   0.000000
     C   75   0.000000   0.000000   0.000000   0.000000   0.000000   0.000000
     C   76   0.000000   0.000000   0.000000   0.000000   0.000000   0.000000
     C   77   0.000000   0.000000   0.000000   0.000000   0.000000   0.000000
     C   78   0.000000   0.000000   0.000000   0.000000   0.000000   0.000000
     C   79   0.000000   0.000000   0.000000   0.000000   0.000000   0.000000
     C   80   0.000000   0.000000   0.000000   0.000000   0.000000   0.000000
     C   81   0.000000   0.000000   0.000000   0.000000   0.000000   0.000000
     C   82   0.000000   0.000000   0.000000   0.000000   0.000000   0.000000
     C   83   0.000000   0.000000   0.000000   0.000000   0.000000   0.000000
     C   84   0.000000   0.000000   0.000000   0.000000   0.000000   0.000000
     C   85   0.000000   0.000000   0.000000   0.000000   0.000000   0.000000
     C   86   0.000000   0.000000   0.000000   0.000000   0.000000   0.000000
     C   87   0.000000   0.000000   0.000000   0.000000   0.000000   0.000000
     C   88   0.000000   0.000000   0.000000   0.000000   0.000000   0.000000
     C   89   0.000000   0.000000   0.000000   0.000000   0.000000   0.000000
     C   90   0.000000   0.000000   0.000000   0.000000   0.000000   0.000000
     C   91   0.000000   0.000000   0.000000   0.000000   0.000000   0.000000
     C   92   0.000000   0.000000   0.000000   0.000000   0.000000   0.000000
     C   93   0.000000   0.000000   0.000000   0.000000   0.000000   0.000000
     C   94   0.000000   0.000000   0.000000   0.000000   0.000000   0.000000
     C   95   0.000000   0.000000   0.000000   0.000000   0.000000   0.000000
     C   96   0.000000   0.000000   0.000000   0.000000   0.000000   0.000000
     C   97   0.000000   0.000000   0.000000   0.000000   0.000000   0.000000
     C   98   0.000000   0.000000   0.000000   0.000000   0.000000   0.000000
     C   99   0.000000   0.000000   0.000000   0.000000   0.000000   0.000000
     C  100   0.000000   0.000000   0.000000   0.000000   0.000000   0.000000
1


                  C 55       C 56       C 57       C 58       C 59       C 60
 ------------------------------------------------------------------------------
     C  101   0.000000   0.000000   0.000000   0.000000   0.000000   0.000000
     C  102   0.000000   0.000000   0.000000   0.000000   0.000000   0.000000
     C  103   0.000000   0.000000   0.000000   0.000000   0.000000   0.000000
     C  104   0.000000   0.000000   0.000000   0.000000   0.000000   0.000000
     C  105   0.000000   0.000000   0.000000   0.000000   0.000000   0.000000
     C  106   0.000000   0.000000   0.000001   0.000045   0.000008   0.000002
     C  107   0.000000   0.000000   0.000000   0.000002   0.000006   0.000002
     C  108   0.000000   0.000000   0.000000   0.000001   0.000000   0.000000
     C  109   0.000000   0.000000   0.000000   0.000004   0.000003   0.000001
     C  110   0.000000   0.000000   0.000000   0.000001   0.000002   0.000001
     C  111   0.000000   0.000000   0.000000   0.000000   0.000000   0.000000
     C  112   0.000000   0.000000   0.000000   0.000000   0.000000   0.000000
     C  113   0.000000   0.000000   0.000000   0.000000   0.000000   0.000000
     C  114   0.000000   0.000000   0.000000   0.000000   0.000000   0.000000
     C  115   0.000000   0.000000   0.000000   0.000000   0.000000   0.000000
     C  116   0.000004   0.000000   0.000000   0.000019   0.000002   0.000000
     C  117   0.000000   0.000000   0.000000   0.000000   0.000000   0.000000
     C  118   0.000000   0.000000   0.000000   0.000000   0.000000   0.000000
     C  119   0.000000   0.000000   0.000000   0.000000   0.000000   0.000000
     C  120   0.000001   0.000000   0.000000   0.000000   0.000001   0.000000
     C  121   0.000000   0.000000   0.000000   0.000000   0.000000   0.000000
     C  122   0.000000   0.000000   0.000000   0.000000   0.000000   0.000000
     C  123   0.000001   0.000000   0.000000   0.000001   0.000000   0.000000
     C  124   0.000000   0.000000   0.000000   0.000000   0.000000   0.000000
     C  125   0.000000   0.000000   0.000000   0.000000   0.000000   0.000000
     C  126   0.000000   0.000000   0.000000   0.000000   0.000000   0.000000
     C  127   0.000000   0.000000   0.000000   0.000000   0.000000   0.000000
     C  128   0.000000   0.000000   0.000000   0.000000   0.000000   0.000000
     C  129   0.000000   0.000000   0.000000   0.000000   0.000000   0.000000
     C  130   0.000000   0.000000   0.000000   0.000000   0.000000   0.000000
     C  131   0.000000   0.000000   0.000000   0.000000   0.000000   0.000000
     C  132   0.000000   0.000000   0.000000   0.000001   0.000000   0.000000
     C  133   0.000000   0.000000   0.000000   0.000000   0.000000   0.000000
     C  134   0.000000   0.000000   0.000001   0.000000   0.000000   0.000000
     C  135   0.000000   0.000000   0.000000   0.000000   0.000000   0.000000
     C  136   0.000000   0.000000   0.000000   0.000000   0.000000   0.000000
     C  137   0.000000   0.000000   0.000000   0.000000   0.000000   0.000000
     C  138   0.000000   0.000000   0.000000   0.000000   0.000000   0.000000
     C  139   0.000000   0.000000   0.000000   0.000000   0.000000   0.000000
     C  140   0.000000   0.000000   0.000000   0.000000   0.000000   0.000000
     C  141   0.000000   0.000000   0.000000   0.000000   0.000001   0.000000
     C  142   0.000000   0.000000   0.000000   0.000000   0.000000   0.000000
     C  143   0.000000   0.000000   0.000000   0.000000   0.000000   0.000000
     C  144   0.000000   0.000000   0.000000   0.000000   0.000000   0.000000
     C  145   0.000000   0.000000   0.000000   0.000000   0.000000   0.000000
     C  146   0.000000   0.000000   0.000000   0.000000   0.000000   0.000000
     C  147   0.000000   0.000000   0.000000   0.000000   0.000000   0.000000
1


                  C 55       C 56       C 57       C 58       C 59       C 60
 ------------------------------------------------------------------------------
     C  148   0.000000   0.000000   0.000000   0.000000   0.000000   0.000000
     C  149   0.000000   0.000000   0.000006   0.000000   0.000000   0.000000
     C  150   0.000000   0.000000   0.000000   0.000000   0.000000   0.000000
     C  151   0.000000   0.000000   0.000003   0.000000   0.000000   0.000000
     C  152   0.000000   0.000000   0.000006   0.000000   0.000000   0.000000
     C  153   0.000000   0.000000   0.000001   0.000000   0.000000   0.000000
     C  154   0.000000   0.000000   0.000000   0.000000   0.000000   0.000000
     C  155   0.000000   0.000000   0.000000   0.000000   0.000000   0.000000
     C  156   0.000009   0.000006   0.000304   0.000001   0.000000   0.000000
     C  157   0.000041   0.000014   0.001171   0.000002   0.000001   0.000000
     C  158   0.000040   0.000020   0.001095   0.000003   0.000001   0.000001
     C  159   0.000015   0.000007   0.000256   0.000001   0.000000   0.000000
     C  160   0.000097   0.000047   0.001737   0.000006   0.000001   0.000008
     C  161   0.000001   0.000000   0.000006   0.000000   0.000000   0.000000
     C  162   0.000000   0.000000   0.000000   0.000000   0.000000   0.000000
     N  163   0.000000   0.000000   0.000000   0.000000   0.000000   0.000000
     N  164   0.000000   0.000000   0.000000   0.000000   0.000000   0.000000
     N  165   0.000011   0.000012   0.000091   0.004795   0.000387   0.000116
     N  166   0.000000   0.000000   0.000000   0.000000   0.000000   0.000002
     N  167   0.000001   0.000000   0.000000   0.000021   0.000127   0.000005
     N  168   0.000013   0.000002   0.000011   0.000588   0.000055   0.000014
     N  169   0.020023   1.463086   1.402987   0.004613   0.000562   0.000014
     N  170   0.000011   0.000025   0.000198   0.010705   0.000200   0.054395
     N  171   0.000000   0.000000   0.000000   0.000000   0.000000   0.000000
     N  172   0.000000   0.000000   0.000000   0.000000   0.000000   0.000000
     N  173   0.000000   0.000000   0.000000   0.000000   0.000000   0.000000
     N  174   0.000000   0.000000   0.000000   0.000000   0.000000   0.000000
     N  175   0.000000   0.000000   0.000000   0.000001   0.000000   0.000000
     N  176   0.000000   0.000000   0.000000   0.000000   0.000000   0.000000
     N  177   0.000000   0.000000   0.000000   0.000000   0.000000   0.000000
     N  178   0.000000   0.000000   0.000000   0.000000   0.000000   0.000000
     N  179   0.000000   0.000000   0.000000   0.000000   0.000000   0.000000
     N  180   0.000000   0.000000   0.000000   0.000000   0.000000   0.000000
     N  181   0.000000   0.000000   0.000004   0.000000   0.000000   0.000000
     N  182   0.000029   0.000014   0.000524   0.000002   0.000000   0.000001
     H  183   0.000000   0.000000   0.000000   0.000000   0.000000   0.000000
     H  184   0.000000   0.000000   0.000000   0.000000   0.000000   0.000000
     H  185   0.000000   0.000000   0.000000   0.000000   0.000000   0.000000
     H  186   0.000000   0.000000   0.000000   0.000000   0.000000   0.000000
     H  187   0.000002   0.000000   0.000001   0.000009   0.000058   0.000019
     H  188   0.000000   0.000000   0.000000   0.000000   0.000005   0.000001
     H  189   0.000000   0.000000   0.000000   0.000001   0.000000   0.000000
     H  190   0.000000   0.000000   0.000000   0.000000   0.000000   0.000000
     H  191   0.000000   0.000000   0.000000   0.000000   0.000006   0.000000
     H  192   0.000000   0.000000   0.000000   0.000000   0.000003   0.000000
     H  193   0.000000   0.000000   0.000000   0.000000   0.000002   0.000000
     H  194   0.000000   0.000000   0.000000   0.000000   0.000000   0.000000
1


                  C 55       C 56       C 57       C 58       C 59       C 60
 ------------------------------------------------------------------------------
     H  195   0.000001   0.000000   0.000000   0.000047   0.000007   0.000000
     H  196   0.000004   0.000000   0.000000   0.000008   0.000005   0.000005
     H  197   0.000423   0.000034   0.000145   0.000177   0.000022   0.000004
     H  198   0.000061   0.949035   0.007635   0.000271   0.000007   0.000000
     H  199   0.000000   0.000000   0.000000   0.000000   0.000000   0.000000
     H  200   0.000000   0.000000   0.000000   0.000000   0.000000   0.000000
     H  201   0.000000   0.000000   0.000000   0.000000   0.000000   0.000000
     H  202   0.000000   0.000000   0.000000   0.000000   0.000000   0.000000
     H  203   0.000000   0.000000   0.000000   0.000000   0.000000   0.000000
     H  204   0.000000   0.000000   0.000000   0.000000   0.000000   0.000000
     H  205   0.000001   0.000000   0.000000   0.000002   0.000000   0.000000
     H  206   0.000000   0.000000   0.000000   0.000000   0.000000   0.000000
     H  207   0.000000   0.000000   0.000000   0.000000   0.000000   0.000000
     H  208   0.000000   0.000000   0.000000   0.000000   0.000000   0.000000
     H  209   0.000000   0.000000   0.000000   0.000000   0.000000   0.000000
     H  210   0.000000   0.000000   0.000000   0.000000   0.000000   0.000000
     H  211   0.000000   0.000000   0.000000   0.000000   0.000000   0.000000
     H  212   0.000000   0.000000   0.000000   0.000000   0.000000   0.000000
     H  213   0.000001   0.000001   0.000004   0.000000   0.000000   0.000000
     H  214   0.008433   0.007625   0.935200   0.000784   0.000266   0.000003
1


                  C 61       C 62       C 63       C 64       C 65       C 66
 ------------------------------------------------------------------------------
     C   61   3.949460
     C   62   2.186634   3.851169
     C   63   0.045138   0.200005   3.934504
     C   64   0.036296   1.332104   0.012056   3.920999
     C   65   0.005699   0.011700   0.007097   1.024878   3.955818
     C   66   0.000949   0.022137   0.000307   0.006868   1.682556   3.961544
     C   67   0.000000   0.000000   0.000000   0.000000   0.000000   0.000000
     C   68   0.000000   0.000000   0.000000   0.000000   0.000000   0.000000
     C   69   0.000000   0.000000   0.000000   0.000000   0.000000   0.000000
     C   70   0.000000   0.000000   0.000000   0.000000   0.000000   0.000000
     C   71   0.000000   0.000000   0.000000   0.000000   0.000000   0.000000
     C   72   0.000000   0.000000   0.000000   0.000000   0.000000   0.000000
     C   73   0.000000   0.000000   0.000000   0.000000   0.000000   0.000000
     C   74   0.000000   0.000000   0.000000   0.000000   0.000000   0.000000
     C   75   0.000000   0.000000   0.000000   0.000000   0.000000   0.000000
     C   76   0.000000   0.000000   0.000000   0.000000   0.000000   0.000000
     C   77   0.000000   0.000000   0.000000   0.000000   0.000000   0.000000
     C   78   0.000000   0.000000   0.000000   0.000000   0.000000   0.000000
     C   79   0.000000   0.000000   0.000000   0.000000   0.000000   0.000000
     C   80   0.000000   0.000000   0.000000   0.000000   0.000000   0.000000
     C   81   0.000000   0.000000   0.000000   0.000000   0.000000   0.000000
     C   82   0.000000   0.000000   0.000000   0.000000   0.000000   0.000000
     C   83   0.000000   0.000000   0.000000   0.000000   0.000000   0.000000
     C   84   0.000000   0.000000   0.000000   0.000000   0.000000   0.000000
     C   85   0.000000   0.000000   0.000000   0.000000   0.000000   0.000000
     C   86   0.000000   0.000000   0.000000   0.000000   0.000000   0.000000
     C   87   0.000000   0.000000   0.000000   0.000000   0.000000   0.000000
     C   88   0.000000   0.000000   0.000000   0.000000   0.000000   0.000000
     C   89   0.000000   0.000000   0.000000   0.000000   0.000000   0.000000
     C   90   0.000000   0.000000   0.000000   0.000000   0.000000   0.000000
     C   91   0.000000   0.000000   0.000000   0.000000   0.000000   0.000000
     C   92   0.000000   0.000000   0.000000   0.000000   0.000000   0.000000
     C   93   0.000000   0.000000   0.000000   0.000000   0.000000   0.000000
     C   94   0.000000   0.000000   0.000000   0.000000   0.000000   0.000000
     C   95   0.000000   0.000000   0.000000   0.000000   0.000000   0.000000
     C   96   0.000000   0.000000   0.000000   0.000000   0.000000   0.000000
     C   97   0.000000   0.000000   0.000000   0.000000   0.000000   0.000000
     C   98   0.000000   0.000000   0.000000   0.000000   0.000000   0.000000
     C   99   0.000000   0.000000   0.000000   0.000000   0.000000   0.000000
     C  100   0.000000   0.000000   0.000000   0.000000   0.000000   0.000000
     C  101   0.000000   0.000000   0.000000   0.000000   0.000000   0.000000
     C  102   0.000000   0.000000   0.000000   0.000000   0.000000   0.000000
     C  103   0.000000   0.000000   0.000000   0.000000   0.000000   0.000000
     C  104   0.000000   0.000000   0.000000   0.000000   0.000000   0.000000
     C  105   0.000000   0.000000   0.000000   0.000000   0.000000   0.000000
     C  106   0.000004   0.000001   0.000003   0.000055   0.000272   0.000128
1


                  C 61       C 62       C 63       C 64       C 65       C 66
 ------------------------------------------------------------------------------
     C  107   0.000003   0.000002   0.000001   0.000012   0.000108   0.000006
     C  108   0.000000   0.000000   0.000000   0.000001   0.000002   0.000002
     C  109   0.000003   0.000001   0.000001   0.000010   0.000078   0.000010
     C  110   0.000001   0.000001   0.000000   0.000005   0.000033   0.000002
     C  111   0.000000   0.000000   0.000000   0.000001   0.000002   0.000000
     C  112   0.000000   0.000000   0.000000   0.000000   0.000000   0.000000
     C  113   0.000000   0.000000   0.000000   0.000000   0.000000   0.000000
     C  114   0.000000   0.000000   0.000000   0.000000   0.000001   0.000000
     C  115   0.000000   0.000000   0.000000   0.000000   0.000000   0.000000
     C  116   0.000000   0.000000   0.000000   0.000000   0.000001   0.000000
     C  117   0.000000   0.000000   0.000000   0.000000   0.000000   0.000000
     C  118   0.000000   0.000000   0.000000   0.000000   0.000001   0.000000
     C  119   0.000000   0.000000   0.000000   0.000001   0.000006   0.000000
     C  120   0.000000   0.000000   0.000000   0.000000   0.000000   0.000000
     C  121   0.000000   0.000000   0.000000   0.000000   0.000000   0.000000
     C  122   0.000000   0.000000   0.000000   0.000000   0.000000   0.000000
     C  123   0.000000   0.000000   0.000000   0.000000   0.000000   0.000000
     C  124   0.000000   0.000000   0.000000   0.000000   0.000000   0.000000
     C  125   0.000000   0.000000   0.000000   0.000000   0.000000   0.000000
     C  126   0.000000   0.000000   0.000000   0.000000   0.000002   0.000000
     C  127   0.000000   0.000000   0.000000   0.000000   0.000000   0.000000
     C  128   0.000000   0.000000   0.000000   0.000000   0.000000   0.000000
     C  129   0.000000   0.000000   0.000000   0.000000   0.000000   0.000000
     C  130   0.000000   0.000000   0.000000   0.000000   0.000000   0.000000
     C  131   0.000000   0.000000   0.000000   0.000000   0.000002   0.000000
     C  132   0.000000   0.000000   0.000000   0.000000   0.000002   0.000001
     C  133   0.000000   0.000000   0.000000   0.000000   0.000000   0.000000
     C  134   0.000000   0.000000   0.000000   0.000000   0.000001   0.000000
     C  135   0.000000   0.000000   0.000000   0.000000   0.000000   0.000000
     C  136   0.000000   0.000000   0.000000   0.000000   0.000000   0.000000
     C  137   0.000000   0.000000   0.000000   0.000000   0.000000   0.000000
     C  138   0.000000   0.000000   0.000000   0.000000   0.000000   0.000000
     C  139   0.000000   0.000000   0.000000   0.000000   0.000000   0.000000
     C  140   0.000000   0.000000   0.000000   0.000000   0.000000   0.000000
     C  141   0.000000   0.000000   0.000000   0.000000   0.000003   0.000001
     C  142   0.000000   0.000000   0.000000   0.000000   0.000000   0.000000
     C  143   0.000000   0.000000   0.000000   0.000000   0.000000   0.000000
     C  144   0.000000   0.000000   0.000000   0.000000   0.000000   0.000000
     C  145   0.000000   0.000000   0.000000   0.000000   0.000000   0.000000
     C  146   0.000000   0.000000   0.000000   0.000000   0.000000   0.000000
     C  147   0.000000   0.000000   0.000000   0.000000   0.000000   0.000000
     C  148   0.000000   0.000000   0.000000   0.000000   0.000000   0.000000
     C  149   0.000000   0.000000   0.000000   0.000000   0.000000   0.000000
     C  150   0.000000   0.000000   0.000000   0.000000   0.000000   0.000000
     C  151   0.000000   0.000000   0.000000   0.000000   0.000000   0.000000
     C  152   0.000000   0.000000   0.000000   0.000000   0.000000   0.000000
     C  153   0.000000   0.000000   0.000000   0.000000   0.000000   0.000000
1


                  C 61       C 62       C 63       C 64       C 65       C 66
 ------------------------------------------------------------------------------
     C  154   0.000000   0.000000   0.000000   0.000000   0.000000   0.000000
     C  155   0.000000   0.000000   0.000000   0.000000   0.000000   0.000000
     C  156   0.000000   0.000000   0.000000   0.000000   0.000000   0.000000
     C  157   0.000001   0.000000   0.000002   0.000000   0.000000   0.000001
     C  158   0.000001   0.000001   0.000002   0.000000   0.000000   0.000000
     C  159   0.000000   0.000000   0.000000   0.000000   0.000000   0.000000
     C  160   0.000001   0.000001   0.000001   0.000000   0.000001   0.000001
     C  161   0.000001   0.000000   0.000000   0.000000   0.000000   0.000000
     C  162   0.000000   0.000000   0.000000   0.000000   0.000000   0.000000
     N  163   0.000000   0.000000   0.000000   0.000000   0.000000   0.000000
     N  164   0.000000   0.000000   0.000000   0.000000   0.000000   0.000000
     N  165   0.000100   0.000089   0.000137   0.004824   0.012803   0.015921
     N  166   0.000001   0.000010   0.000000   0.000001   0.000000   0.000000
     N  167   0.000000   0.000005   0.000000   0.000000   0.000068   0.000004
     N  168   0.000003   0.000006   0.000001   0.000011   0.000035   0.000075
     N  169   0.000001   0.000014   0.000000   0.000011   0.000191   0.000238
     N  170   0.152524   0.039442   1.534407   1.301551   0.016495   0.027802
     N  171   0.000000   0.000000   0.000000   0.000000   0.000000   0.000000
     N  172   0.000000   0.000000   0.000000   0.000000   0.000000   0.000000
     N  173   0.000000   0.000000   0.000000   0.000000   0.000000   0.000000
     N  174   0.000000   0.000000   0.000000   0.000000   0.000000   0.000000
     N  175   0.000001   0.000000   0.000000   0.000001   0.000009   0.000003
     N  176   0.000000   0.000000   0.000000   0.000000   0.000000   0.000000
     N  177   0.000000   0.000000   0.000000   0.000000   0.000000   0.000000
     N  178   0.000000   0.000000   0.000000   0.000000   0.000000   0.000000
     N  179   0.000000   0.000000   0.000000   0.000000   0.000000   0.000000
     N  180   0.000000   0.000000   0.000000   0.000000   0.000000   0.000000
     N  181   0.000000   0.000000   0.000000   0.000000   0.000000   0.000000
     N  182   0.000002   0.000000   0.000001   0.000000   0.000000   0.000000
     H  183   0.000000   0.000000   0.000000   0.000000   0.000000   0.000000
     H  184   0.000000   0.000000   0.000000   0.000000   0.000000   0.000000
     H  185   0.000000   0.000000   0.000000   0.000000   0.000000   0.000000
     H  186   0.000000   0.000000   0.000000   0.000000   0.000000   0.000000
     H  187   0.000042   0.004389   0.000009   0.000381   0.001038   0.000036
     H  188   0.000005   0.000000   0.000002   0.000005   0.000109   0.000002
     H  189   0.000000   0.000003   0.000000   0.000001   0.000001   0.000002
     H  190   0.000000   0.000000   0.000000   0.000000   0.000000   0.000000
     H  191   0.000000   0.000000   0.000000   0.000000   0.000003   0.000000
     H  192   0.000000   0.000000   0.000000   0.000000   0.000002   0.000000
     H  193   0.000000   0.000000   0.000000   0.000000   0.000002   0.000001
     H  194   0.000014   0.000002   0.000000   0.000000   0.000000   0.000000
     H  195   0.000000   0.000009   0.000000   0.000002   0.000002   0.000004
     H  196   0.000000   0.000000   0.000030   0.000001   0.000000   0.000002
     H  197   0.000000   0.000000   0.000000   0.000000   0.000000   0.000015
     H  198   0.000000   0.000000   0.000000   0.000001   0.000001   0.000021
     H  199   0.000000   0.000000   0.000000   0.000000   0.000000   0.000000
     H  200   0.000000   0.000000   0.000000   0.000000   0.000000   0.000000
1


                  C 61       C 62       C 63       C 64       C 65       C 66
 ------------------------------------------------------------------------------
     H  201   0.000000   0.000000   0.000000   0.000000   0.000000   0.000000
     H  202   0.000000   0.000000   0.000000   0.000000   0.000000   0.000000
     H  203   0.000000   0.000000   0.000000   0.000000   0.000000   0.000000
     H  204   0.000000   0.000000   0.000000   0.000000   0.000000   0.000000
     H  205   0.000000   0.000000   0.000000   0.000000   0.000000   0.000000
     H  206   0.000000   0.000000   0.000000   0.000000   0.000000   0.000000
     H  207   0.000000   0.000000   0.000000   0.000000   0.000000   0.000000
     H  208   0.000000   0.000000   0.000000   0.000000   0.000000   0.000000
     H  209   0.000000   0.000000   0.000000   0.000000   0.000000   0.000000
     H  210   0.000000   0.000000   0.000000   0.000000   0.000000   0.000000
     H  211   0.000000   0.000000   0.000000   0.000000   0.000000   0.000000
     H  212   0.000000   0.000000   0.000000   0.000000   0.000000   0.000000
     H  213   0.000000   0.000000   0.000000   0.000000   0.000000   0.000000
     H  214   0.000000   0.000002   0.000000   0.000002   0.000034   0.000089
1


                  C 67       C 68       C 69       C 70       C 71       C 72
 ------------------------------------------------------------------------------
     C   67   3.973554
     C   68   0.000000   3.912366
     C   69   0.000000   2.402407   3.920177
     C   70   0.000000   0.030443   1.337784   3.929161
     C   71   0.000000   1.276230   0.031047   0.130070   3.935549
     C   72   0.000000   0.120388   0.005910   1.398286   0.007400   3.941826
     C   73   0.000000   0.003498   0.004816   0.008451   0.007178   1.033063
     C   74   0.000000   0.012296   0.000948   0.041504   0.001638   0.014285
     C   75   0.000001   0.000000   0.000000   0.000001   0.000000   0.000001
     C   76   0.000000   0.000000   0.000000   0.000001   0.000000   0.000000
     C   77   0.000000   0.000002   0.000001   0.000007   0.000000   0.000007
     C   78   0.000001   0.000000   0.000000   0.000000   0.000000   0.000000
     C   79   0.000000   0.000000   0.000000   0.000001   0.000000   0.000001
     C   80   0.000000   0.000005   0.000001   0.000020   0.000001   0.000003
     C   81   0.000000   0.000007   0.000003   0.000024   0.000001   0.000021
     C   82   0.000000   0.000126   0.000001   0.000307   0.000007   0.000043
     C   83   0.000000   0.000003   0.000000   0.000009   0.000001   0.000005
     C   84   0.000000   0.000014   0.000001   0.000045   0.000005   0.000022
     C   85   0.000000   0.000393   0.000004   0.001026   0.000011   0.000072
     C   86   0.000000   0.000115   0.000013   0.000396   0.000027   0.000023
     C   87   0.000000   0.000021   0.000014   0.000045   0.000029   0.001004
     C   88   0.000000   0.000012   0.000000   0.000029   0.000003   0.000014
     C   89   0.000000   0.000000   0.000000   0.000000   0.000000   0.000000
     C   90   0.000000   0.000063   0.000017   0.000266   0.000020   0.000016
     C   91   0.000000   0.000001   0.000001   0.000005   0.000000   0.000004
     C   92   0.000000   0.000000   0.000000   0.000000   0.000000   0.000000
     C   93   0.000000   0.000000   0.000000   0.000000   0.000000   0.000000
     C   94   0.000000   0.000000   0.000000   0.000001   0.000000   0.000000
     C   95   0.000000   0.000000   0.000000   0.000000   0.000000   0.000000
     C   96   0.000000   0.000000   0.000000   0.000000   0.000000   0.000000
     C   97   0.000000   0.000001   0.000000   0.000001   0.000000   0.000001
     C   98   0.000000   0.000000   0.000000   0.000000   0.000000   0.000000
     C   99   0.000000   0.000000   0.000000   0.000000   0.000000   0.000000
     C  100   0.000000   0.000000   0.000000   0.000000   0.000000   0.000000
     C  101   0.000000   0.000000   0.000000   0.000000   0.000000   0.000000
     C  102   0.000000   0.000000   0.000000   0.000000   0.000000   0.000000
     C  103   0.000000   0.000000   0.000000   0.000000   0.000000   0.000000
     C  104   0.000000   0.000000   0.000000   0.000000   0.000000   0.000000
     C  105   0.000001   0.000000   0.000000   0.000000   0.000000   0.000000
     C  106   0.000009   0.000000   0.000000   0.000000   0.000000   0.000000
     C  107   0.000034   0.000000   0.000000   0.000000   0.000000   0.000000
     C  108   0.000021   0.000000   0.000000   0.000000   0.000000   0.000000
     C  109   0.000001   0.000000   0.000000   0.000000   0.000000   0.000000
     C  110   0.000003   0.000000   0.000000   0.000000   0.000000   0.000000
     C  111   0.000005   0.000000   0.000000   0.000000   0.000000   0.000000
     C  112   0.000000   0.000000   0.000000   0.000000   0.000000   0.000000
1


                  C 67       C 68       C 69       C 70       C 71       C 72
 ------------------------------------------------------------------------------
     C  113   0.000004   0.000000   0.000000   0.000000   0.000000   0.000000
     C  114   0.000000   0.000000   0.000000   0.000000   0.000000   0.000000
     C  115   0.000001   0.000000   0.000000   0.000000   0.000000   0.000000
     C  116   0.000000   0.000000   0.000000   0.000000   0.000000   0.000000
     C  117   0.000000   0.000000   0.000000   0.000000   0.000000   0.000000
     C  118   0.000015   0.000000   0.000000   0.000000   0.000000   0.000000
     C  119   0.000001   0.000000   0.000000   0.000000   0.000000   0.000000
     C  120   0.000000   0.000000   0.000000   0.000000   0.000000   0.000000
     C  121   0.000000   0.000000   0.000000   0.000000   0.000000   0.000000
     C  122   0.000005   0.000000   0.000000   0.000000   0.000000   0.000000
     C  123   0.000000   0.000000   0.000000   0.000000   0.000000   0.000000
     C  124   0.000000   0.000000   0.000000   0.000000   0.000000   0.000000
     C  125   0.000004   0.000000   0.000000   0.000000   0.000000   0.000000
     C  126   0.000101   0.000000   0.000000   0.000000   0.000000   0.000000
     C  127   0.000007   0.000000   0.000000   0.000000   0.000000   0.000000
     C  128   0.000001   0.000000   0.000000   0.000000   0.000000   0.000000
     C  129   0.000018   0.000000   0.000000   0.000000   0.000000   0.000000
     C  130   0.000002   0.000000   0.000000   0.000000   0.000000   0.000000
     C  131   0.000036   0.000000   0.000000   0.000000   0.000000   0.000000
     C  132   0.001194   0.000000   0.000000   0.000000   0.000000   0.000000
     C  133   0.000042   0.000000   0.000000   0.000000   0.000000   0.000000
     C  134   0.012457   0.000000   0.000000   0.000000   0.000000   0.000000
     C  135   0.000000   0.000000   0.000000   0.000000   0.000000   0.000000
     C  136   0.000000   0.000000   0.000000   0.000000   0.000000   0.000000
     C  137   0.000000   0.000000   0.000000   0.000000   0.000000   0.000000
     C  138   0.000000   0.000000   0.000000   0.000000   0.000000   0.000000
     C  139   0.000000   0.000000   0.000000   0.000001   0.000000   0.000000
     C  140   0.000000   0.000002   0.000000   0.000005   0.000000   0.000002
     C  141   0.000000   0.000000   0.000000   0.000000   0.000000   0.000000
     C  142   0.000000   0.000000   0.000000   0.000000   0.000000   0.000001
     C  143   0.000000   0.000000   0.000000   0.000000   0.000000   0.000000
     C  144   0.000000   0.000000   0.000000   0.000001   0.000000   0.000001
     C  145   0.000000   0.000001   0.000000   0.000002   0.000000   0.000001
     C  146   0.000000   0.000000   0.000000   0.000000   0.000000   0.000000
     C  147   0.000000   0.000000   0.000000   0.000001   0.000000   0.000000
     C  148   0.000000   0.000005   0.000001   0.000016   0.000001   0.000002
     C  149   0.000492   0.000000   0.000000   0.000000   0.000000   0.000000
     C  150   0.000020   0.000000   0.000000   0.000000   0.000000   0.000000
     C  151   0.000125   0.000000   0.000000   0.000000   0.000000   0.000000
     C  152   0.000048   0.000000   0.000000   0.000000   0.000000   0.000000
     C  153   0.000040   0.000000   0.000000   0.000000   0.000000   0.000000
     C  154   0.000000   0.000001   0.000000   0.000001   0.000004   0.000000
     C  155   0.000000   0.000001   0.000000   0.000004   0.000000   0.000001
     C  156   0.001557   0.000000   0.000000   0.000000   0.000000   0.000000
     C  157   0.046125   0.000000   0.000000   0.000000   0.000000   0.000000
     C  158   0.015063   0.000000   0.000000   0.000000   0.000000   0.000000
     C  159   0.016164   0.000000   0.000000   0.000000   0.000000   0.000000
1


                  C 67       C 68       C 69       C 70       C 71       C 72
 ------------------------------------------------------------------------------
     C  160   0.032295   0.000000   0.000000   0.000000   0.000000   0.000000
     C  161   2.725923   0.000000   0.000000   0.000000   0.000000   0.000000
     C  162   1.119119   0.000000   0.000000   0.000000   0.000000   0.000000
     N  163   0.000000   0.000001   0.000000   0.000000   0.000000   0.000000
     N  164   0.000000   0.009242   0.000669   0.002662   0.013251   0.000517
     N  165   0.000000   0.000000   0.000000   0.000000   0.000000   0.000000
     N  166   0.000017   0.000000   0.000000   0.000000   0.000000   0.000000
     N  167   0.000000   0.000000   0.000000   0.000000   0.000000   0.000000
     N  168   0.000000   0.000000   0.000000   0.000000   0.000000   0.000000
     N  169   0.000001   0.000000   0.000000   0.000000   0.000000   0.000000
     N  170   0.000000   0.000000   0.000000   0.000000   0.000000   0.000000
     N  171   0.000000   0.025477   0.124296   0.020701   1.476957   1.345852
     N  172   0.000000   0.000000   0.000000   0.000000   0.000000   0.000000
     N  173   0.000000   0.000000   0.000000   0.000000   0.000000   0.000000
     N  174   0.000000   0.000000   0.000000   0.000000   0.000000   0.000000
     N  175   0.000003   0.000000   0.000000   0.000000   0.000000   0.000000
     N  176   0.000001   0.000000   0.000000   0.000000   0.000000   0.000000
     N  177   0.000001   0.000000   0.000000   0.000000   0.000000   0.000000
     N  178   0.000015   0.000000   0.000000   0.000000   0.000000   0.000000
     N  179   0.000000   0.000000   0.000000   0.000000   0.000000   0.000000
     N  180   0.000000   0.000000   0.000000   0.000000   0.000000   0.000000
     N  181   0.000349   0.000000   0.000000   0.000000   0.000000   0.000000
     N  182   0.001844   0.000000   0.000000   0.000000   0.000000   0.000000
     H  183   0.000000   0.000000   0.000000   0.000000   0.000000   0.000000
     H  184   0.000000   0.000547   0.000015   0.000009   0.000784   0.000012
     H  185   0.000000   0.000092   0.000006   0.000051   0.000233   0.000002
     H  186   0.000000   0.000000   0.000000   0.000000   0.000000   0.000000
     H  187   0.000000   0.000000   0.000000   0.000000   0.000000   0.000000
     H  188   0.000000   0.000000   0.000000   0.000000   0.000000   0.000000
     H  189   0.000000   0.000000   0.000000   0.000000   0.000000   0.000000
     H  190   0.000001   0.000000   0.000000   0.000000   0.000000   0.000000
     H  191   0.000000   0.000000   0.000000   0.000000   0.000000   0.000000
     H  192   0.000000   0.000000   0.000000   0.000000   0.000000   0.000000
     H  193   0.000000   0.000000   0.000000   0.000000   0.000000   0.000000
     H  194   0.000235   0.000000   0.000000   0.000000   0.000000   0.000000
     H  195   0.000000   0.000000   0.000000   0.000000   0.000000   0.000000
     H  196   0.000000   0.000000   0.000000   0.000000   0.000000   0.000000
     H  197   0.000000   0.000000   0.000000   0.000000   0.000000   0.000000
     H  198   0.000000   0.000000   0.000000   0.000000   0.000000   0.000000
     H  199   0.000000   0.000000   0.000000   0.000000   0.000000   0.000000
     H  200   0.000000   0.009160   0.005289   0.953380   0.000212   0.006453
     H  201   0.000000   0.000002   0.000000   0.000006   0.000000   0.000001
     H  202   0.000000   0.000002   0.000000   0.000006   0.000001   0.000001
     H  203   0.000000   0.000000   0.000000   0.000000   0.000000   0.000000
     H  204   0.000000   0.000000   0.000000   0.000000   0.000000   0.000000
     H  205   0.000000   0.000000   0.000000   0.000000   0.000000   0.000000
     H  206   0.000000   0.000000   0.000000   0.000000   0.000000   0.000000
1


                  C 67       C 68       C 69       C 70       C 71       C 72
 ------------------------------------------------------------------------------
     H  207   0.000000   0.000000   0.000000   0.000000   0.000000   0.000000
     H  208   0.000000   0.000000   0.000000   0.000000   0.000000   0.000000
     H  209   0.000000   0.000000   0.000000   0.000000   0.000000   0.000000
     H  210   0.000000   0.000000   0.000000   0.000000   0.000000   0.000000
     H  211   0.000000   0.000000   0.000000   0.000000   0.000000   0.000000
     H  212   0.000007   0.000000   0.000000   0.000000   0.000000   0.000000
     H  213   0.000004   0.000000   0.000000   0.000000   0.000000   0.000000
     H  214   0.000013   0.000000   0.000000   0.000000   0.000000   0.000000
1


                  C 73       C 74       C 75       C 76       C 77       C 78
 ------------------------------------------------------------------------------
     C   73   3.960245
     C   74   2.822063   3.947660
     C   75   0.000045   0.000328   3.885339
     C   76   0.000040   0.000068   2.578451   3.912170
     C   77   0.000281   0.002197   0.033943   1.076563   3.934211
     C   78   0.000010   0.000133   1.036569   0.038618   0.031258   3.664531
     C   79   0.000039   0.000261   0.047954   0.010498   1.055225   0.030169
     C   80   0.000745   0.000758   0.041215   0.011154   1.533062   0.011371
     C   81   0.001067   0.007898   0.002571   0.026388   0.016523   0.003503
     C   82   0.004308   0.011097   0.000014   0.000011   0.000071   0.000010
     C   83   0.000190   0.000217   0.000003   0.000001   0.000016   0.000001
     C   84   0.001766   0.008223   0.000012   0.000017   0.000045   0.000006
     C   85   0.015480   0.006595   0.000120   0.000017   0.000759   0.000062
     C   86   0.014131   0.004536   0.000090   0.000032   0.000524   0.000056
     C   87   0.016432   0.967048   0.000079   0.000688   0.000053   0.000100
     C   88   0.000693   0.003842   0.000004   0.000008   0.000012   0.000004
     C   89   0.000002   0.000012   0.000000   0.000000   0.000000   0.000000
     C   90   0.012546   0.005820   0.014514   0.002070   0.103309   0.006114
     C   91   0.000240   0.000742   0.000110   0.000925   0.000366   0.000411
     C   92   0.000002   0.000010   0.000000   0.000000   0.000000   0.000000
     C   93   0.000001   0.000006   0.000000   0.000000   0.000000   0.000000
     C   94   0.000025   0.000115   0.000000   0.000000   0.000000   0.000000
     C   95   0.000001   0.000004   0.000000   0.000000   0.000000   0.000000
     C   96   0.000001   0.000004   0.000000   0.000000   0.000000   0.000000
     C   97   0.000030   0.000182   0.000000   0.000000   0.000001   0.000000
     C   98   0.000002   0.000011   0.000000   0.000000   0.000000   0.000000
     C   99   0.000001   0.000001   0.000000   0.000000   0.000000   0.000000
     C  100   0.000002   0.000000   0.000000   0.000000   0.000000   0.000000
     C  101   0.000001   0.000005   0.000000   0.000000   0.000000   0.000000
     C  102   0.000003   0.000002   0.000000   0.000000   0.000000   0.000000
     C  103   0.000000   0.000000   0.000000   0.000000   0.000000   0.000000
     C  104   0.000001   0.000002   0.000000   0.000000   0.000000   0.000000
     C  105   0.000001   0.000003   0.000000   0.000000   0.000000   0.000001
     C  106   0.000000   0.000000   0.000000   0.000000   0.000000   0.000000
     C  107   0.000000   0.000000   0.000000   0.000000   0.000000   0.000000
     C  108   0.000000   0.000000   0.000000   0.000000   0.000000   0.000000
     C  109   0.000000   0.000000   0.000000   0.000000   0.000000   0.000000
     C  110   0.000000   0.000000   0.000000   0.000000   0.000000   0.000000
     C  111   0.000000   0.000000   0.000001   0.000000   0.000000   0.000005
     C  112   0.000000   0.000000   0.000000   0.000000   0.000000   0.000000
     C  113   0.000000   0.000000   0.000008   0.000001   0.000000   0.000137
     C  114   0.000000   0.000000   0.000000   0.000000   0.000000   0.000001
     C  115   0.000000   0.000000   0.000000   0.000000   0.000000   0.000002
     C  116   0.000000   0.000000   0.000001   0.000000   0.000000   0.000017
     C  117   0.000000   0.000000   0.000000   0.000000   0.000000   0.000000
     C  118   0.000000   0.000000   0.000002   0.000000   0.000000   0.000020
1


                  C 73       C 74       C 75       C 76       C 77       C 78
 ------------------------------------------------------------------------------
     C  119   0.000000   0.000000   0.000000   0.000000   0.000000   0.000000
     C  120   0.000000   0.000000   0.000121   0.000025   0.000003   0.001959
     C  121   0.000000   0.000000   0.000074   0.000015   0.000002   0.001418
     C  122   0.000000   0.000000   0.000318   0.000057   0.000007   0.005761
     C  123   0.000000   0.000000   0.000172   0.000036   0.000004   0.002879
     C  124   0.000000   0.000001   0.002176   0.000521   0.000046   0.060897
     C  125   0.000000   0.000000   0.000002   0.000001   0.000000   0.000033
     C  126   0.000000   0.000000   0.000003   0.000001   0.000000   0.000106
     C  127   0.000000   0.000000   0.000005   0.000046   0.000002   0.000008
     C  128   0.000000   0.000000   0.000008   0.000139   0.000007   0.000020
     C  129   0.000000   0.000000   0.000001   0.000006   0.000000   0.000001
     C  130   0.000000   0.000000   0.000001   0.000001   0.000000   0.000000
     C  131   0.000000   0.000000   0.000000   0.000001   0.000000   0.000000
     C  132   0.000000   0.000000   0.000000   0.000000   0.000000   0.000003
     C  133   0.000000   0.000000   0.000000   0.000000   0.000000   0.000002
     C  134   0.000000   0.000000   0.000000   0.000000   0.000000   0.000002
     C  135   0.000003   0.000015   0.000000   0.000000   0.000000   0.000000
     C  136   0.000001   0.000005   0.000000   0.000000   0.000000   0.000000
     C  137   0.000001   0.000007   0.000000   0.000000   0.000000   0.000000
     C  138   0.000003   0.000015   0.000000   0.000000   0.000000   0.000000
     C  139   0.000013   0.000071   0.000000   0.000000   0.000001   0.000000
     C  140   0.000080   0.000415   0.000001   0.000001   0.000003   0.000001
     C  141   0.000001   0.000002   0.000000   0.000000   0.000000   0.000000
     C  142   0.000016   0.000156   0.003394   0.002243   0.012059   0.008181
     C  143   0.000008   0.000036   0.000173   0.000358   0.000641   0.001625
     C  144   0.000023   0.000250   0.002237   0.002532   0.004606   0.009802
     C  145   0.000055   0.000356   0.004154   0.006642   0.010539   0.029605
     C  146   0.000008   0.000050   0.000176   0.000469   0.000196   0.002386
     C  147   0.000014   0.000029   0.000041   0.000149   0.000050   0.000603
     C  148   0.000517   0.000526   0.002735   0.000520   0.016722   0.001385
     C  149   0.000001   0.000002   0.000006   0.000011   0.000007   0.000035
     C  150   0.000001   0.000001   0.000004   0.000003   0.000008   0.000011
     C  151   0.000001   0.000002   0.000003   0.000007   0.000004   0.000025
     C  152   0.000000   0.000000   0.000001   0.000000   0.000001   0.000001
     C  153   0.000000   0.000000   0.000000   0.000000   0.000001   0.000001
     C  154   0.000015   0.000023   0.000058   0.000108   0.000087   0.000383
     C  155   0.000108   0.000159   0.000516   0.000594   0.001132   0.002027
     C  156   0.000000   0.000000   0.000001   0.000000   0.000000   0.000000
     C  157   0.000000   0.000000   0.000020   0.000004   0.000009   0.000000
     C  158   0.000000   0.000000   0.000004   0.000004   0.000004   0.000000
     C  159   0.000000   0.000000   0.000002   0.000002   0.000001   0.000000
     C  160   0.000000   0.000000   0.000003   0.000050   0.000017   0.000001
     C  161   0.000000   0.000000   0.000001   0.000000   0.000000   0.000000
     C  162   0.000000   0.000000   0.000000   0.000000   0.000000   0.000002
     N  163   0.000000   0.000000   0.000000   0.000000   0.000000   0.000001
     N  164   0.000072   0.000053   0.000000   0.000000   0.000000   0.000000
     N  165   0.000000   0.000000   0.000000   0.000000   0.000000   0.000000
1


                  C 73       C 74       C 75       C 76       C 77       C 78
 ------------------------------------------------------------------------------
     N  166   0.000000   0.000000   0.000672   0.001535   0.000123   0.000224
     N  167   0.000000   0.000000   0.000000   0.000000   0.000000   0.000000
     N  168   0.000000   0.000000   0.000000   0.000000   0.000000   0.000000
     N  169   0.000000   0.000000   0.000000   0.000000   0.000000   0.000000
     N  170   0.000000   0.000000   0.000000   0.000000   0.000000   0.000000
     N  171   0.010691   0.031758   0.000001   0.000001   0.000003   0.000000
     N  172   0.000006   0.000033   0.030267   0.098149   0.026165   1.641902
     N  173   0.000001   0.000007   0.000000   0.000000   0.000000   0.000000
     N  174   0.000000   0.000000   0.000000   0.000000   0.000000   0.000000
     N  175   0.000000   0.000000   0.000000   0.000000   0.000000   0.000000
     N  176   0.000000   0.000000   0.000001   0.000000   0.000000   0.000008
     N  177   0.000000   0.000000   0.000107   0.000033   0.000007   0.001674
     N  178   0.000000   0.000000   0.000000   0.000003   0.000000   0.000001
     N  179   0.000005   0.000025   0.000000   0.000000   0.000000   0.000000
     N  180   0.000005   0.000045   0.001323   0.000586   0.005142   0.002593
     N  181   0.000001   0.000001   0.000001   0.000004   0.000002   0.000013
     N  182   0.000000   0.000000   0.000005   0.000007   0.000004   0.000000
     H  183   0.000000   0.000000   0.000000   0.000000   0.000000   0.000000
     H  184   0.000000   0.000001   0.000000   0.000000   0.000000   0.000000
     H  185   0.000000   0.000000   0.000000   0.000000   0.000000   0.000000
     H  186   0.000000   0.000000   0.000000   0.000000   0.000000   0.000000
     H  187   0.000000   0.000000   0.000000   0.000000   0.000000   0.000000
     H  188   0.000000   0.000000   0.000000   0.000000   0.000000   0.000000
     H  189   0.000000   0.000000   0.000004   0.000094   0.000005   0.000015
     H  190   0.000000   0.000000   0.069348   0.001096   0.000188   0.000161
     H  191   0.000000   0.000000   0.000000   0.000000   0.000000   0.000000
     H  192   0.000000   0.000000   0.000000   0.000000   0.000000   0.000000
     H  193   0.000000   0.000000   0.000000   0.000000   0.000000   0.000000
     H  194   0.000000   0.000000   0.000002   0.000034   0.000001   0.000005
     H  195   0.000000   0.000000   0.000000   0.000000   0.000000   0.000000
     H  196   0.000000   0.000000   0.000000   0.000000   0.000000   0.000000
     H  197   0.000000   0.000000   0.000000   0.000000   0.000000   0.000000
     H  198   0.000000   0.000000   0.000000   0.000000   0.000000   0.000000
     H  199   0.000000   0.000000   0.000000   0.000000   0.000000   0.000000
     H  200   0.000741   0.000125   0.000000   0.000000   0.000000   0.000000
     H  201   0.000166   0.000037   0.000001   0.000000   0.000006   0.000001
     H  202   0.000229   0.000060   0.000003   0.000001   0.000018   0.000002
     H  203   0.000000   0.000000   0.000000   0.000000   0.000000   0.000000
     H  204   0.000000   0.000000   0.000000   0.000000   0.000000   0.000000
     H  205   0.000000   0.000000   0.000000   0.000000   0.000000   0.000000
     H  206   0.000000   0.000000   0.000000   0.000000   0.000000   0.000000
     H  207   0.000000   0.000000   0.000000   0.000000   0.000000   0.000000
     H  208   0.000000   0.000000   0.007205   0.002702   0.000079   0.721517
     H  209   0.000000   0.000000   0.000000   0.000000   0.000000   0.000000
     H  210   0.000000   0.000000   0.000000   0.000000   0.000000   0.000000
     H  211   0.000001   0.000004   0.000000   0.000000   0.000000   0.000000
     H  212   0.000000   0.000000   0.000000   0.000000   0.000000   0.000000
1


                  C 73       C 74       C 75       C 76       C 77       C 78
 ------------------------------------------------------------------------------
     H  213   0.000000   0.000000   0.000001   0.000000   0.000000   0.000000
     H  214   0.000000   0.000000   0.000000   0.000000   0.000000   0.000000
1


                  C 79       C 80       C 81       C 82       C 83       C 84
 ------------------------------------------------------------------------------
     C   79   3.878225
     C   80   0.027901   3.929552
     C   81   0.023595   2.146217   3.962127
     C   82   0.000027   0.000310   0.000421   3.920298
     C   83   0.000003   0.000020   0.000074   1.038779   3.942514
     C   84   0.000023   0.000440   0.000566   0.006894   1.005897   3.943673
     C   85   0.000125   0.000185   0.003248   2.764617   0.032984   0.022619
     C   86   0.000122   0.000917   0.004066   0.022607   0.007992   1.909875
     C   87   0.000678   0.019885   0.007096   0.032999   0.007687   0.008367
     C   88   0.000012   0.000191   0.000113   0.008589   1.706588   0.007758
     C   89   0.000000   0.000001   0.000001   0.005951   0.005467   0.003484
     C   90   0.011547   0.030516   1.645851   0.009613   0.000157   0.006796
     C   91   0.001544   0.021175   0.005998   0.000465   0.000042   0.000106
     C   92   0.000000   0.000001   0.000000   0.000011   0.001134   0.000058
     C   93   0.000000   0.000000   0.000000   0.000060   0.000770   0.000085
     C   94   0.000000   0.000006   0.000004   0.000043   0.015450   0.000283
     C   95   0.000000   0.000000   0.000000   0.000005   0.000342   0.000017
     C   96   0.000000   0.000000   0.000000   0.000006   0.000325   0.000006
     C   97   0.000001   0.000010   0.000006   0.000130   0.024236   0.000615
     C   98   0.000000   0.000001   0.000001   0.002756   0.006720   0.004976
     C   99   0.000000   0.000000   0.000000   0.000026   0.000088   0.001623
     C  100   0.000000   0.000000   0.000000   0.000020   0.000072   0.000126
     C  101   0.000000   0.000000   0.000000   0.000006   0.000460   0.000386
     C  102   0.000000   0.000000   0.000001   0.000069   0.000112   0.004590
     C  103   0.000000   0.000000   0.000000   0.000010   0.000002   0.000002
     C  104   0.000000   0.000000   0.000000   0.000008   0.000283   0.000017
     C  105   0.000000   0.000000   0.000000   0.000001   0.000308   0.000070
     C  106   0.000000   0.000000   0.000000   0.000000   0.000000   0.000000
     C  107   0.000000   0.000000   0.000000   0.000000   0.000000   0.000000
     C  108   0.000000   0.000000   0.000000   0.000000   0.000001   0.000000
     C  109   0.000000   0.000000   0.000000   0.000000   0.000000   0.000000
     C  110   0.000000   0.000000   0.000000   0.000000   0.000001   0.000000
     C  111   0.000000   0.000000   0.000000   0.000000   0.000008   0.000005
     C  112   0.000000   0.000000   0.000000   0.000000   0.000059   0.000006
     C  113   0.000004   0.000000   0.000000   0.000000   0.000001   0.000000
     C  114   0.000000   0.000000   0.000000   0.000000   0.000001   0.000000
     C  115   0.000000   0.000000   0.000000   0.000000   0.000001   0.000000
     C  116   0.000001   0.000000   0.000000   0.000000   0.000000   0.000000
     C  117   0.000000   0.000000   0.000000   0.000000   0.000000   0.000000
     C  118   0.000001   0.000000   0.000000   0.000000   0.000004   0.000001
     C  119   0.000000   0.000000   0.000000   0.000000   0.000016   0.000006
     C  120   0.000064   0.000006   0.000000   0.000000   0.000000   0.000000
     C  121   0.000042   0.000003   0.000000   0.000000   0.000000   0.000000
     C  122   0.000167   0.000012   0.000001   0.000000   0.000001   0.000000
     C  123   0.000087   0.000004   0.000000   0.000000   0.000000   0.000000
     C  124   0.001534   0.000111   0.000006   0.000000   0.000000   0.000000
1


                  C 79       C 80       C 81       C 82       C 83       C 84
 ------------------------------------------------------------------------------
     C  125   0.000001   0.000000   0.000000   0.000000   0.000001   0.000000
     C  126   0.000002   0.000000   0.000000   0.000000   0.000003   0.000000
     C  127   0.000002   0.000001   0.000000   0.000000   0.000000   0.000000
     C  128   0.000005   0.000002   0.000000   0.000000   0.000000   0.000000
     C  129   0.000000   0.000000   0.000000   0.000000   0.000000   0.000000
     C  130   0.000000   0.000000   0.000000   0.000000   0.000000   0.000000
     C  131   0.000000   0.000000   0.000000   0.000000   0.000000   0.000000
     C  132   0.000000   0.000000   0.000000   0.000000   0.000000   0.000000
     C  133   0.000000   0.000000   0.000000   0.000000   0.000000   0.000000
     C  134   0.000000   0.000000   0.000000   0.000000   0.000000   0.000000
     C  135   0.000000   0.000001   0.000001   0.000026   0.001158   0.000025
     C  136   0.000000   0.000000   0.000000   0.000043   0.000609   0.000020
     C  137   0.000000   0.000001   0.000000   0.000036   0.000773   0.000069
     C  138   0.000000   0.000001   0.000001   0.000083   0.001421   0.000052
     C  139   0.000000   0.000005   0.000003   0.000794   0.012935   0.000194
     C  140   0.000002   0.000027   0.000018   0.000197   0.044084   0.001834
     C  141   0.000000   0.000000   0.000000   0.000065   0.000473   0.000082
     C  142   0.044376   0.010635   0.001321   0.000010   0.000002   0.000004
     C  143   0.016405   0.002048   0.000122   0.000001   0.000000   0.000001
     C  144   0.039739   0.014750   0.001822   0.000021   0.000003   0.000008
     C  145   1.283050   0.030113   0.000271   0.000013   0.000003   0.000007
     C  146   0.018225   0.003116   0.000178   0.000002   0.000000   0.000001
     C  147   0.003001   0.001017   0.000180   0.000005   0.000004   0.000002
     C  148   0.002823   0.005648   0.058509   0.000471   0.000050   0.000172
     C  149   0.000130   0.000058   0.000009   0.000000   0.000000   0.000000
     C  150   0.000039   0.000019   0.000006   0.000000   0.000000   0.000000
     C  151   0.000092   0.000047   0.000006   0.000000   0.000000   0.000000
     C  152   0.000005   0.000003   0.000001   0.000000   0.000000   0.000000
     C  153   0.000004   0.000002   0.000000   0.000000   0.000000   0.000000
     C  154   0.001461   0.000627   0.000138   0.000005   0.000000   0.000001
     C  155   0.007532   0.003410   0.001781   0.000041   0.000001   0.000007
     C  156   0.000000   0.000000   0.000000   0.000000   0.000000   0.000000
     C  157   0.000000   0.000006   0.000001   0.000000   0.000000   0.000000
     C  158   0.000001   0.000001   0.000000   0.000000   0.000000   0.000000
     C  159   0.000000   0.000000   0.000000   0.000000   0.000000   0.000000
     C  160   0.000002   0.000003   0.000001   0.000000   0.000000   0.000000
     C  161   0.000000   0.000000   0.000000   0.000000   0.000000   0.000000
     C  162   0.000000   0.000000   0.000000   0.000000   0.000000   0.000000
     N  163   0.000003   0.000002   0.000000   0.000000   0.000000   0.000000
     N  164   0.000000   0.000000   0.000000   0.000000   0.000000   0.000000
     N  165   0.000000   0.000000   0.000000   0.000000   0.000000   0.000000
     N  166   0.000064   0.000012   0.000006   0.000000   0.000000   0.000000
     N  167   0.000000   0.000000   0.000000   0.000000   0.000000   0.000000
     N  168   0.000000   0.000000   0.000000   0.000000   0.000000   0.000000
     N  169   0.000000   0.000000   0.000000   0.000000   0.000000   0.000000
     N  170   0.000000   0.000000   0.000000   0.000000   0.000000   0.000000
     N  171   0.000001   0.000016   0.000014   0.000200   0.000006   0.000047
1


                  C 79       C 80       C 81       C 82       C 83       C 84
 ------------------------------------------------------------------------------
     N  172   1.220383   0.006358   0.001213   0.000002   0.000000   0.000002
     N  173   0.000000   0.000000   0.000000   0.000001   0.000651   0.000017
     N  174   0.000000   0.000000   0.000000   0.000001   0.000006   0.000045
     N  175   0.000000   0.000000   0.000000   0.000000   0.000000   0.000000
     N  176   0.000000   0.000000   0.000000   0.000000   0.000000   0.000000
     N  177   0.000042   0.000006   0.000001   0.000000   0.000000   0.000000
     N  178   0.000000   0.000000   0.000000   0.000000   0.000000   0.000000
     N  179   0.000000   0.000002   0.000001   0.000035   0.002454   0.000041
     N  180   0.019590   0.003844   0.000821   0.000004   0.000001   0.000001
     N  181   0.000047   0.000027   0.000003   0.000000   0.000000   0.000000
     N  182   0.000002   0.000002   0.000000   0.000000   0.000000   0.000000
     H  183   0.000000   0.000000   0.000000   0.000000   0.000000   0.000000
     H  184   0.000000   0.000000   0.000000   0.000000   0.000000   0.000000
     H  185   0.000000   0.000000   0.000000   0.000000   0.000000   0.000000
     H  186   0.000000   0.000000   0.000000   0.000000   0.000000   0.000000
     H  187   0.000000   0.000000   0.000000   0.000000   0.000000   0.000000
     H  188   0.000000   0.000000   0.000000   0.000000   0.000000   0.000000
     H  189   0.000004   0.000001   0.000000   0.000000   0.000000   0.000000
     H  190   0.000035   0.000030   0.000004   0.000000   0.000000   0.000000
     H  191   0.000000   0.000000   0.000000   0.000000   0.000000   0.000000
     H  192   0.000000   0.000000   0.000000   0.000000   0.000000   0.000000
     H  193   0.000000   0.000000   0.000000   0.000000   0.000000   0.000000
     H  194   0.000001   0.000000   0.000000   0.000000   0.000000   0.000000
     H  195   0.000000   0.000000   0.000000   0.000000   0.000000   0.000000
     H  196   0.000000   0.000000   0.000000   0.000000   0.000000   0.000000
     H  197   0.000000   0.000000   0.000000   0.000000   0.000000   0.000000
     H  198   0.000000   0.000000   0.000000   0.000000   0.000000   0.000000
     H  199   0.000000   0.000000   0.000000   0.000000   0.000000   0.000000
     H  200   0.000000   0.000001   0.000001   0.000000   0.000000   0.000000
     H  201   0.000001   0.000002   0.000030   0.003651   0.006846   0.004518
     H  202   0.000005   0.000025   0.000076   0.004121   0.005810   0.940489
     H  203   0.000000   0.000000   0.000000   0.000000   0.000061   0.000003
     H  204   0.000000   0.000000   0.000000   0.000000   0.000000   0.000000
     H  205   0.000000   0.000000   0.000000   0.000000   0.000000   0.000000
     H  206   0.000000   0.000000   0.000000   0.000000   0.000000   0.000000
     H  207   0.000000   0.000000   0.000000   0.000000   0.000000   0.000000
     H  208   0.006299   0.000121   0.000009   0.000000   0.000000   0.000000
     H  209   0.000000   0.000000   0.000000   0.000000   0.000000   0.000000
     H  210   0.000000   0.000000   0.000000   0.000001   0.000005   0.000001
     H  211   0.000000   0.000000   0.000000   0.000004   0.000424   0.000013
     H  212   0.000000   0.000000   0.000000   0.000000   0.000000   0.000000
     H  213   0.000000   0.000000   0.000000   0.000000   0.000000   0.000000
     H  214   0.000000   0.000000   0.000000   0.000000   0.000000   0.000000
1


                  C 85       C 86       C 87       C 88       C 89       C 90
 ------------------------------------------------------------------------------
     C   85   3.903806
     C   86   0.005337   3.937708
     C   87   0.954519   0.935340   3.917195
     C   88   0.063109   0.055346   0.000223   3.958510
     C   89   0.000496   0.000174   0.000045   1.035360   3.949145
     C   90   0.005055   0.005371   0.925439   0.003290   0.000007   3.925770
     C   91   0.003150   0.002098   0.007485   0.000058   0.000001   1.069298
     C   92   0.000107   0.000135   0.000001   0.001675   0.000511   0.000007
     C   93   0.000106   0.000087   0.000002   0.007252   0.000231   0.000006
     C   94   0.001799   0.001577   0.000013   0.008676   0.000967   0.000111
     C   95   0.000054   0.000047   0.000001   0.000595   0.000025   0.000004
     C   96   0.000050   0.000045   0.000000   0.000528   0.000048   0.000003
     C   97   0.002134   0.002457   0.000012   0.010785   0.010523   0.000130
     C   98   0.000706   0.000475   0.000047   1.004579   0.006709   0.000008
     C   99   0.000028   0.000491   0.000027   0.000009   0.000010   0.000001
     C  100   0.000025   0.000744   0.000055   0.000021   0.000014   0.000002
     C  101   0.000057   0.000073   0.000005   0.000037   0.000134   0.000003
     C  102   0.000063   0.004353   0.000157   0.000022   0.000023   0.000007
     C  103   0.000001   0.000022   0.000002   0.000003   0.000000   0.000000
     C  104   0.000044   0.000056   0.000002   0.000836   0.000015   0.000002
     C  105   0.000030   0.000035   0.000001   0.000299   0.000227   0.000002
     C  106   0.000000   0.000000   0.000000   0.000000   0.000000   0.000000
     C  107   0.000000   0.000000   0.000000   0.000000   0.000000   0.000000
     C  108   0.000000   0.000000   0.000000   0.000001   0.000001   0.000000
     C  109   0.000000   0.000000   0.000000   0.000000   0.000000   0.000000
     C  110   0.000000   0.000000   0.000000   0.000002   0.000001   0.000000
     C  111   0.000001   0.000001   0.000000   0.000019   0.000013   0.000000
     C  112   0.000003   0.000006   0.000000   0.000058   0.000032   0.000000
     C  113   0.000000   0.000000   0.000000   0.000000   0.000001   0.000000
     C  114   0.000000   0.000000   0.000000   0.000000   0.000001   0.000000
     C  115   0.000000   0.000000   0.000000   0.000001   0.000008   0.000000
     C  116   0.000000   0.000000   0.000000   0.000000   0.000000   0.000000
     C  117   0.000000   0.000000   0.000000   0.000000   0.000001   0.000000
     C  118   0.000000   0.000000   0.000000   0.000002   0.000004   0.000000
     C  119   0.000002   0.000002   0.000000   0.000028   0.000013   0.000000
     C  120   0.000000   0.000000   0.000000   0.000000   0.000000   0.000002
     C  121   0.000000   0.000000   0.000000   0.000000   0.000001   0.000001
     C  122   0.000000   0.000000   0.000000   0.000000   0.000001   0.000005
     C  123   0.000000   0.000000   0.000000   0.000000   0.000000   0.000001
     C  124   0.000000   0.000000   0.000000   0.000000   0.000000   0.000051
     C  125   0.000000   0.000000   0.000000   0.000001   0.000001   0.000000
     C  126   0.000000   0.000000   0.000000   0.000001   0.000003   0.000000
     C  127   0.000000   0.000000   0.000000   0.000000   0.000000   0.000000
     C  128   0.000000   0.000000   0.000000   0.000000   0.000000   0.000000
     C  129   0.000000   0.000000   0.000000   0.000000   0.000000   0.000000
     C  130   0.000000   0.000000   0.000000   0.000000   0.000000   0.000000
1


                  C 85       C 86       C 87       C 88       C 89       C 90
 ------------------------------------------------------------------------------
     C  131   0.000000   0.000000   0.000000   0.000000   0.000000   0.000000
     C  132   0.000000   0.000000   0.000000   0.000000   0.000000   0.000000
     C  133   0.000000   0.000000   0.000000   0.000000   0.000000   0.000000
     C  134   0.000000   0.000000   0.000000   0.000000   0.000000   0.000000
     C  135   0.000202   0.000193   0.000002   0.000353   0.007730   0.000016
     C  136   0.000077   0.000072   0.000001   0.000968   0.014393   0.000006
     C  137   0.000103   0.000098   0.000002   0.000866   0.021280   0.000008
     C  138   0.000217   0.000212   0.000002   0.001650   0.018319   0.000017
     C  139   0.001217   0.000995   0.000006   0.017121   0.948135   0.000082
     C  140   0.005779   0.005498   0.000072   0.011878   1.749639   0.000378
     C  141   0.000039   0.000033   0.000003   0.001823   0.014794   0.000002
     C  142   0.000074   0.000050   0.000056   0.000002   0.000000   0.006864
     C  143   0.000009   0.000007   0.000011   0.000000   0.000000   0.001370
     C  144   0.000147   0.000076   0.000160   0.000004   0.000000   0.011491
     C  145   0.000125   0.000081   0.000011   0.000002   0.000000   0.014869
     C  146   0.000018   0.000013   0.000002   0.000000   0.000000   0.002072
     C  147   0.000011   0.000246   0.000155   0.000001   0.000000   0.001904
     C  148   0.000691   0.002301   0.014609   0.000054   0.000001   0.019999
     C  149   0.000000   0.000001   0.000013   0.000000   0.000000   0.000045
     C  150   0.000000   0.000000   0.000007   0.000000   0.000000   0.000014
     C  151   0.000000   0.000001   0.000010   0.000000   0.000000   0.000038
     C  152   0.000000   0.000000   0.000001   0.000000   0.000000   0.000002
     C  153   0.000000   0.000000   0.000000   0.000000   0.000001   0.000001
     C  154   0.000001   0.000007   0.000153   0.000000   0.000000   0.000519
     C  155   0.000011   0.000038   0.001279   0.000005   0.000000   0.002943
     C  156   0.000000   0.000000   0.000000   0.000000   0.000000   0.000000
     C  157   0.000000   0.000000   0.000000   0.000000   0.000000   0.000003
     C  158   0.000000   0.000000   0.000000   0.000000   0.000000   0.000000
     C  159   0.000000   0.000000   0.000000   0.000000   0.000000   0.000000
     C  160   0.000000   0.000000   0.000000   0.000000   0.000000   0.000001
     C  161   0.000000   0.000000   0.000000   0.000000   0.000000   0.000000
     C  162   0.000000   0.000000   0.000000   0.000000   0.000000   0.000000
     N  163   0.000000   0.000000   0.000000   0.000000   0.000000   0.000001
     N  164   0.000000   0.000001   0.000000   0.000000   0.000000   0.000001
     N  165   0.000000   0.000000   0.000000   0.000000   0.000001   0.000000
     N  166   0.000000   0.000000   0.000000   0.000000   0.000000   0.000001
     N  167   0.000000   0.000000   0.000000   0.000000   0.000000   0.000000
     N  168   0.000000   0.000000   0.000000   0.000000   0.000000   0.000000
     N  169   0.000000   0.000000   0.000000   0.000000   0.000000   0.000000
     N  170   0.000000   0.000000   0.000000   0.000000   0.000000   0.000000
     N  171   0.000645   0.000334   0.000066   0.000026   0.000000   0.000235
     N  172   0.000013   0.000011   0.000033   0.000001   0.000000   0.001466
     N  173   0.000079   0.000089   0.000001   0.000149   0.000166   0.000005
     N  174   0.000014   0.000004   0.000001   0.000002   0.000001   0.000000
     N  175   0.000000   0.000000   0.000000   0.000000   0.000000   0.000000
     N  176   0.000000   0.000000   0.000000   0.000000   0.000001   0.000000
     N  177   0.000000   0.000000   0.000000   0.000000   0.000000   0.000003
1


                  C 85       C 86       C 87       C 88       C 89       C 90
 ------------------------------------------------------------------------------
     N  178   0.000000   0.000000   0.000000   0.000000   0.000000   0.000000
     N  179   0.000360   0.000341   0.000002   0.000974   0.026611   0.000025
     N  180   0.000026   0.000014   0.000037   0.000001   0.000000   0.002071
     N  181   0.000000   0.000000   0.000005   0.000000   0.000000   0.000022
     N  182   0.000000   0.000000   0.000000   0.000000   0.000000   0.000001
     H  183   0.000000   0.000000   0.000000   0.000000   0.000000   0.000000
     H  184   0.000000   0.000000   0.000000   0.000000   0.000000   0.000000
     H  185   0.000000   0.000000   0.000000   0.000000   0.000000   0.000000
     H  186   0.000000   0.000000   0.000000   0.000000   0.000002   0.000000
     H  187   0.000000   0.000000   0.000000   0.000000   0.000000   0.000000
     H  188   0.000000   0.000000   0.000000   0.000000   0.000003   0.000000
     H  189   0.000000   0.000000   0.000000   0.000000   0.000000   0.000000
     H  190   0.000000   0.000000   0.000000   0.000000   0.000000   0.000002
     H  191   0.000000   0.000000   0.000000   0.000000   0.000000   0.000000
     H  192   0.000000   0.000000   0.000000   0.000000   0.000000   0.000000
     H  193   0.000000   0.000000   0.000000   0.000000   0.000000   0.000000
     H  194   0.000000   0.000000   0.000000   0.000000   0.000000   0.000000
     H  195   0.000000   0.000000   0.000000   0.000000   0.000000   0.000000
     H  196   0.000000   0.000000   0.000000   0.000000   0.000000   0.000000
     H  197   0.000000   0.000000   0.000000   0.000000   0.000000   0.000000
     H  198   0.000000   0.000000   0.000000   0.000000   0.000000   0.000000
     H  199   0.000000   0.000000   0.000000   0.000000   0.000000   0.000000
     H  200   0.000000   0.000001   0.000001   0.000000   0.000000   0.000001
     H  201   0.003893   0.941176   0.007326   0.000216   0.000026   0.000284
     H  202   0.003397   0.004568   0.007360   0.000806   0.002844   0.000099
     H  203   0.000006   0.000004   0.000000   0.000148   0.000026   0.000000
     H  204   0.000000   0.000000   0.000000   0.000000   0.000000   0.000000
     H  205   0.000000   0.000000   0.000000   0.000000   0.000000   0.000000
     H  206   0.000000   0.000000   0.000000   0.000000   0.000000   0.000000
     H  207   0.000000   0.000000   0.000000   0.000000   0.000000   0.000000
     H  208   0.000000   0.000000   0.000000   0.000000   0.000000   0.000005
     H  209   0.000000   0.000000   0.000000   0.000000   0.000000   0.000000
     H  210   0.000001   0.000001   0.000000   0.000012   0.000056   0.000000
     H  211   0.000056   0.000057   0.000001   0.000067   0.012672   0.000004
     H  212   0.000000   0.000000   0.000000   0.000000   0.000000   0.000000
     H  213   0.000000   0.000000   0.000000   0.000000   0.000000   0.000000
     H  214   0.000000   0.000000   0.000000   0.000000   0.000000   0.000000
1


                  C 91       C 92       C 93       C 94       C 95       C 96
 ------------------------------------------------------------------------------
     C   91   3.954760
     C   92   0.000000   3.881595
     C   93   0.000000   1.607082   3.933210
     C   94   0.000002   0.005760   1.123130   3.945077
     C   95   0.000000   2.037821   0.047378   0.113802   3.930638
     C   96   0.000000   0.102501   0.008898   1.680630   0.010884   3.934449
     C   97   0.000002   0.019901   0.947506   0.013344   0.012643   0.041424
     C   98   0.000000   0.038664   0.013583   0.944825   0.004409   0.010758
     C   99   0.000001   0.000005   0.000069   0.000028   0.000008   0.000041
     C  100   0.000001   0.000026   0.000117   0.000147   0.000025   0.000096
     C  101   0.000000   0.000054   0.000770   0.000201   0.000083   0.000690
     C  102   0.000025   0.000009   0.000051   0.000044   0.000011   0.000039
     C  103   0.000000   0.000002   0.000124   0.000038   0.000003   0.000005
     C  104   0.000000   0.000392   0.008364   0.007910   0.000605   0.001428
     C  105   0.000000   0.000623   0.014867   0.000954   0.000545   0.000674
     C  106   0.000000   0.000000   0.000004   0.000001   0.000000   0.000000
     C  107   0.000000   0.000000   0.000003   0.000000   0.000000   0.000000
     C  108   0.000000   0.000001   0.000022   0.000004   0.000001   0.000002
     C  109   0.000000   0.000000   0.000001   0.000000   0.000000   0.000000
     C  110   0.000000   0.000004   0.000080   0.000007   0.000004   0.000002
     C  111   0.000000   0.000041   0.000850   0.000062   0.000035   0.000023
     C  112   0.000000   0.000027   0.000584   0.000371   0.000078   0.000242
     C  113   0.000000   0.000002   0.000006   0.000005   0.000007   0.000003
     C  114   0.000000   0.000002   0.000007   0.000004   0.000004   0.000005
     C  115   0.000000   0.000013   0.000014   0.000003   0.000056   0.000009
     C  116   0.000000   0.000002   0.000001   0.000001   0.000003   0.000001
     C  117   0.000000   0.000109   0.000050   0.000003   0.000176   0.000014
     C  118   0.000000   0.000007   0.000061   0.000029   0.000013   0.000021
     C  119   0.000000   0.000056   0.001136   0.000109   0.000056   0.000044
     C  120   0.000000   0.000000   0.000000   0.000000   0.000000   0.000000
     C  121   0.000000   0.000000   0.000000   0.000002   0.000001   0.000003
     C  122   0.000000   0.000001   0.000002   0.000003   0.000001   0.000003
     C  123   0.000000   0.000000   0.000000   0.000001   0.000000   0.000001
     C  124   0.000001   0.000000   0.000000   0.000000   0.000000   0.000000
     C  125   0.000000   0.000002   0.000024   0.000004   0.000002   0.000003
     C  126   0.000000   0.000003   0.000009   0.000020   0.000005   0.000016
     C  127   0.000000   0.000000   0.000000   0.000000   0.000000   0.000000
     C  128   0.000000   0.000000   0.000000   0.000000   0.000000   0.000000
     C  129   0.000000   0.000000   0.000000   0.000000   0.000000   0.000000
     C  130   0.000000   0.000000   0.000000   0.000000   0.000000   0.000000
     C  131   0.000000   0.000000   0.000000   0.000000   0.000000   0.000000
     C  132   0.000000   0.000000   0.000001   0.000001   0.000000   0.000001
     C  133   0.000000   0.000000   0.000001   0.000000   0.000000   0.000000
     C  134   0.000000   0.000000   0.000000   0.000000   0.000000   0.000000
     C  135   0.000000   0.000000   0.000001   0.000004   0.000000   0.000013
     C  136   0.000000   0.000003   0.000002   0.000009   0.000001   0.000003
1


                  C 91       C 92       C 93       C 94       C 95       C 96
 ------------------------------------------------------------------------------
     C  137   0.000000   0.000005   0.000008   0.000029   0.000002   0.000005
     C  138   0.000000   0.000002   0.000002   0.000013   0.000001   0.000030
     C  139   0.000002   0.000013   0.000023   0.000051   0.000006   0.000024
     C  140   0.000005   0.000110   0.000231   0.000066   0.000019   0.000021
     C  141   0.000000   0.000003   0.000003   0.000026   0.000001   0.000001
     C  142   0.000791   0.000000   0.000000   0.000000   0.000000   0.000000
     C  143   0.000200   0.000000   0.000000   0.000000   0.000000   0.000000
     C  144   0.015064   0.000000   0.000000   0.000000   0.000000   0.000000
     C  145   0.000052   0.000000   0.000000   0.000000   0.000000   0.000000
     C  146   0.001061   0.000000   0.000000   0.000000   0.000000   0.000000
     C  147   0.019769   0.000000   0.000000   0.000000   0.000000   0.000000
     C  148   2.728370   0.000000   0.000000   0.000002   0.000000   0.000000
     C  149   0.000410   0.000000   0.000000   0.000000   0.000000   0.000000
     C  150   0.000272   0.000000   0.000000   0.000000   0.000000   0.000000
     C  151   0.000325   0.000000   0.000000   0.000000   0.000000   0.000000
     C  152   0.000019   0.000000   0.000000   0.000000   0.000000   0.000000
     C  153   0.000011   0.000000   0.000000   0.000000   0.000000   0.000000
     C  154   0.005798   0.000000   0.000000   0.000000   0.000000   0.000000
     C  155   0.057563   0.000000   0.000000   0.000000   0.000000   0.000000
     C  156   0.000001   0.000000   0.000000   0.000000   0.000000   0.000000
     C  157   0.000000   0.000000   0.000000   0.000000   0.000000   0.000000
     C  158   0.000000   0.000000   0.000000   0.000000   0.000000   0.000000
     C  159   0.000000   0.000000   0.000000   0.000000   0.000000   0.000000
     C  160   0.000000   0.000000   0.000000   0.000000   0.000000   0.000000
     C  161   0.000000   0.000000   0.000000   0.000000   0.000000   0.000000
     C  162   0.000000   0.000000   0.000000   0.000000   0.000000   0.000000
     N  163   0.000010   0.000001   0.000001   0.000000   0.000007   0.000003
     N  164   0.000000   0.000001   0.000001   0.000000   0.000001   0.000002
     N  165   0.000000   0.000000   0.000000   0.000000   0.000000   0.000000
     N  166   0.000000   0.000000   0.000000   0.000000   0.000000   0.000000
     N  167   0.000000   0.000001   0.000000   0.000000   0.000000   0.000000
     N  168   0.000000   0.000000   0.000000   0.000000   0.000000   0.000000
     N  169   0.000000   0.000000   0.000000   0.000000   0.000000   0.000000
     N  170   0.000000   0.000000   0.000000   0.000000   0.000000   0.000000
     N  171   0.000004   0.000000   0.000000   0.000001   0.000000   0.000000
     N  172   0.000079   0.000000   0.000000   0.000000   0.000000   0.000000
     N  173   0.000000   0.061464   0.143510   0.016565   1.693480   1.127565
     N  174   0.000000   0.000030   0.000122   0.000020   0.000007   0.000008
     N  175   0.000000   0.000000   0.000006   0.000001   0.000000   0.000001
     N  176   0.000000   0.000006   0.000012   0.000002   0.000017   0.000002
     N  177   0.000000   0.000000   0.000001   0.000001   0.000000   0.000001
     N  178   0.000000   0.000000   0.000000   0.000000   0.000000   0.000000
     N  179   0.000000   0.000001   0.000003   0.000013   0.000001   0.000054
     N  180   0.000588   0.000000   0.000000   0.000000   0.000000   0.000000
     N  181   0.000155   0.000000   0.000000   0.000000   0.000000   0.000000
     N  182   0.000000   0.000000   0.000000   0.000000   0.000000   0.000000
     H  183   0.000000   0.000015   0.000005   0.000000   0.000000   0.000000
1


                  C 91       C 92       C 93       C 94       C 95       C 96
 ------------------------------------------------------------------------------
     H  184   0.000000   0.000000   0.000000   0.000000   0.000000   0.000000
     H  185   0.000000   0.000000   0.000001   0.000001   0.000132   0.000003
     H  186   0.000000   0.000000   0.000000   0.000000   0.000000   0.000000
     H  187   0.000000   0.000000   0.000000   0.000000   0.000000   0.000000
     H  188   0.000000   0.000000   0.000000   0.000000   0.000000   0.000000
     H  189   0.000000   0.000000   0.000000   0.000000   0.000000   0.000000
     H  190   0.000000   0.000000   0.000000   0.000000   0.000000   0.000000
     H  191   0.000000   0.000001   0.000000   0.000000   0.000010   0.000000
     H  192   0.000000   0.000041   0.000000   0.000000   0.000081   0.000000
     H  193   0.000000   0.000000   0.000000   0.000000   0.000000   0.000000
     H  194   0.000000   0.000000   0.000000   0.000000   0.000000   0.000000
     H  195   0.000000   0.000000   0.000000   0.000000   0.000000   0.000000
     H  196   0.000000   0.000000   0.000000   0.000000   0.000000   0.000000
     H  197   0.000000   0.000000   0.000000   0.000000   0.000000   0.000000
     H  198   0.000000   0.000000   0.000000   0.000000   0.000000   0.000000
     H  199   0.000000   0.000000   0.000000   0.000000   0.000000   0.000000
     H  200   0.000000   0.000000   0.000000   0.000000   0.000000   0.000000
     H  201   0.003206   0.000001   0.000001   0.000008   0.000000   0.000000
     H  202   0.000014   0.000000   0.000000   0.000008   0.000000   0.000000
     H  203   0.000000   0.002686   0.005801   0.007715   0.006944   0.947155
     H  204   0.000000   0.000000   0.000000   0.000000   0.000000   0.000000
     H  205   0.000000   0.000000   0.000000   0.000000   0.000000   0.000000
     H  206   0.000000   0.000274   0.000001   0.000001   0.000002   0.000000
     H  207   0.000000   0.000007   0.000008   0.000000   0.000001   0.000000
     H  208   0.000000   0.000000   0.000000   0.000000   0.000000   0.000000
     H  209   0.000000   0.000000   0.000000   0.000000   0.000000   0.000000
     H  210   0.000000   0.000000   0.000000   0.000000   0.000000   0.000000
     H  211   0.000000   0.000003   0.000005   0.000002   0.000000   0.000000
     H  212   0.000000   0.000000   0.000000   0.000000   0.000000   0.000000
     H  213   0.000000   0.000000   0.000000   0.000000   0.000000   0.000000
     H  214   0.000000   0.000000   0.000000   0.000000   0.000000   0.000000
1


                  C 97       C 98       C 99       C100       C101       C102
 ------------------------------------------------------------------------------
     C   97   3.945456
     C   98   1.827582   3.942737
     C   99   0.000897   0.000479   3.864495
     C  100   0.005281   0.001053   1.824905   3.839992
     C  101   0.006882   0.011371   0.041351   1.692153   3.923923
     C  102   0.000968   0.000347   1.958764   0.184748   0.108644   2.318257
     C  103   0.001780   0.000019   0.013194   0.013255   1.014072   0.005435
     C  104   0.983512   0.008967   0.013832   0.012489   0.986832   0.005575
     C  105   0.006383   0.017946   0.003249   0.045704   0.009362   0.014178
     C  106   0.000010   0.000001   0.000002   0.000012   0.000015   0.000006
     C  107   0.000002   0.000001   0.000001   0.000010   0.000003   0.000004
     C  108   0.000077   0.000028   0.000010   0.000081   0.000086   0.000034
     C  109   0.000003   0.000001   0.000000   0.000003   0.000002   0.000001
     C  110   0.000055   0.000054   0.000027   0.000286   0.000080   0.000113
     C  111   0.000400   0.000746   0.000291   0.003203   0.000690   0.001184
     C  112   0.017486   0.002342   0.000401   0.000549   0.018252   0.000233
     C  113   0.000138   0.000047   0.000005   0.000016   0.000127   0.000008
     C  114   0.000165   0.000048   0.000006   0.000034   0.000166   0.000014
     C  115   0.000062   0.000013   0.000004   0.000018   0.000049   0.000009
     C  116   0.000008   0.000003   0.000000   0.000002   0.000008   0.000001
     C  117   0.000031   0.000015   0.000001   0.000009   0.000034   0.000004
     C  118   0.000700   0.000216   0.000041   0.000289   0.000629   0.000119
     C  119   0.001730   0.000950   0.000335   0.003627   0.002069   0.001332
     C  120   0.000010   0.000003   0.000000   0.000001   0.000010   0.000001
     C  121   0.000080   0.000028   0.000003   0.000012   0.000081   0.000006
     C  122   0.000084   0.000037   0.000004   0.000026   0.000085   0.000012
     C  123   0.000017   0.000006   0.000001   0.000003   0.000017   0.000002
     C  124   0.000008   0.000004   0.000000   0.000003   0.000008   0.000002
     C  125   0.000110   0.000045   0.000010   0.000090   0.000116   0.000037
     C  126   0.000577   0.000148   0.000017   0.000039   0.000549   0.000021
     C  127   0.000000   0.000000   0.000000   0.000000   0.000000   0.000000
     C  128   0.000000   0.000000   0.000000   0.000000   0.000000   0.000000
     C  129   0.000001   0.000001   0.000000   0.000000   0.000001   0.000000
     C  130   0.000000   0.000000   0.000000   0.000000   0.000000   0.000000
     C  131   0.000001   0.000001   0.000000   0.000001   0.000001   0.000000
     C  132   0.000039   0.000011   0.000001   0.000005   0.000038   0.000002
     C  133   0.000004   0.000003   0.000001   0.000006   0.000005   0.000002
     C  134   0.000002   0.000000   0.000000   0.000000   0.000002   0.000000
     C  135   0.000009   0.000021   0.000000   0.000000   0.000000   0.000000
     C  136   0.000030   0.000060   0.000000   0.000000   0.000000   0.000000
     C  137   0.000049   0.000407   0.000000   0.000000   0.000001   0.000000
     C  138   0.000028   0.000028   0.000000   0.000000   0.000000   0.000000
     C  139   0.000158   0.001312   0.000000   0.000000   0.000002   0.000001
     C  140   0.001423   0.010674   0.000001   0.000003   0.000017   0.000002
     C  141   0.000037   0.000124   0.000000   0.000000   0.000001   0.000001
     C  142   0.000000   0.000000   0.000000   0.000000   0.000000   0.000000
1


                  C 97       C 98       C 99       C100       C101       C102
 ------------------------------------------------------------------------------
     C  143   0.000000   0.000000   0.000000   0.000000   0.000000   0.000001
     C  144   0.000000   0.000000   0.000001   0.000000   0.000000   0.000002
     C  145   0.000000   0.000000   0.000000   0.000000   0.000000   0.000000
     C  146   0.000000   0.000000   0.000000   0.000000   0.000000   0.000000
     C  147   0.000000   0.000000   0.000006   0.000003   0.000002   0.000024
     C  148   0.000003   0.000001   0.000001   0.000001   0.000000   0.000005
     C  149   0.000000   0.000000   0.000000   0.000000   0.000000   0.000000
     C  150   0.000000   0.000000   0.000000   0.000000   0.000000   0.000000
     C  151   0.000000   0.000000   0.000000   0.000000   0.000000   0.000000
     C  152   0.000000   0.000000   0.000000   0.000000   0.000000   0.000000
     C  153   0.000000   0.000000   0.000000   0.000000   0.000000   0.000000
     C  154   0.000000   0.000000   0.000001   0.000001   0.000000   0.000004
     C  155   0.000000   0.000000   0.000002   0.000003   0.000001   0.000025
     C  156   0.000000   0.000000   0.000000   0.000000   0.000000   0.000000
     C  157   0.000000   0.000000   0.000000   0.000000   0.000000   0.000000
     C  158   0.000000   0.000000   0.000000   0.000000   0.000000   0.000000
     C  159   0.000000   0.000000   0.000000   0.000000   0.000000   0.000000
     C  160   0.000000   0.000000   0.000000   0.000000   0.000000   0.000000
     C  161   0.000001   0.000000   0.000000   0.000000   0.000001   0.000000
     C  162   0.000004   0.000001   0.000000   0.000000   0.000004   0.000000
     N  163   0.000000   0.000000   0.000000   0.000003   0.000003   0.000000
     N  164   0.000000   0.000000   0.000000   0.000000   0.000000   0.000000
     N  165   0.000000   0.000000   0.000000   0.000000   0.000000   0.000000
     N  166   0.000000   0.000000   0.000000   0.000000   0.000000   0.000000
     N  167   0.000000   0.000000   0.000000   0.000000   0.000000   0.000000
     N  168   0.000000   0.000000   0.000000   0.000000   0.000000   0.000000
     N  169   0.000000   0.000000   0.000000   0.000000   0.000000   0.000000
     N  170   0.000000   0.000000   0.000000   0.000000   0.000000   0.000000
     N  171   0.000001   0.000000   0.000000   0.000000   0.000000   0.000000
     N  172   0.000000   0.000000   0.000000   0.000000   0.000000   0.000000
     N  173   0.002032   0.016268   0.000004   0.000017   0.000031   0.000008
     N  174   0.000120   0.000087   0.004043   0.049974   0.025930   0.012080
     N  175   0.000024   0.000009   0.000003   0.000025   0.000027   0.000011
     N  176   0.000059   0.000023   0.000002   0.000007   0.000054   0.000004
     N  177   0.000022   0.000009   0.000001   0.000004   0.000022   0.000002
     N  178   0.000001   0.000000   0.000000   0.000000   0.000001   0.000000
     N  179   0.000010   0.000048   0.000000   0.000000   0.000000   0.000001
     N  180   0.000000   0.000000   0.000000   0.000000   0.000000   0.000000
     N  181   0.000000   0.000000   0.000000   0.000000   0.000000   0.000000
     N  182   0.000000   0.000000   0.000000   0.000000   0.000000   0.000000
     H  183   0.000001   0.000000   0.000002   0.000139   0.000718   0.000001
     H  184   0.000000   0.000000   0.000000   0.000000   0.000000   0.000000
     H  185   0.000000   0.000000   0.000000   0.000000   0.000000   0.000000
     H  186   0.000000   0.000000   0.000000   0.000000   0.000000   0.000000
     H  187   0.000000   0.000000   0.000000   0.000000   0.000000   0.000000
     H  188   0.000000   0.000000   0.000000   0.000000   0.000000   0.000000
     H  189   0.000000   0.000000   0.000000   0.000000   0.000000   0.000000
1


                  C 97       C 98       C 99       C100       C101       C102
 ------------------------------------------------------------------------------
     H  190   0.000000   0.000000   0.000000   0.000000   0.000000   0.000000
     H  191   0.000000   0.000000   0.000000   0.000000   0.000000   0.000000
     H  192   0.000000   0.000000   0.000000   0.000000   0.000000   0.000000
     H  193   0.000000   0.000000   0.000000   0.000000   0.000000   0.000000
     H  194   0.000000   0.000000   0.000000   0.000000   0.000000   0.000000
     H  195   0.000000   0.000000   0.000000   0.000000   0.000000   0.000000
     H  196   0.000000   0.000000   0.000000   0.000000   0.000000   0.000000
     H  197   0.000000   0.000000   0.000000   0.000000   0.000000   0.000000
     H  198   0.000000   0.000000   0.000000   0.000000   0.000000   0.000000
     H  199   0.000000   0.000000   0.000000   0.000000   0.000000   0.000000
     H  200   0.000000   0.000000   0.000000   0.000000   0.000000   0.000000
     H  201   0.000011   0.000062   0.000062   0.000046   0.000001   0.006233
     H  202   0.000003   0.000009   0.000066   0.000024   0.000000   0.008416
     H  203   0.000183   0.000994   0.000000   0.000001   0.000001   0.000000
     H  204   0.000000   0.000000   0.000000   0.000000   0.000000   0.000000
     H  205   0.000000   0.000000   0.000000   0.000000   0.000000   0.000000
     H  206   0.000000   0.000000   0.000000   0.000000   0.000000   0.000000
     H  207   0.000001   0.000000   0.000000   0.000001   0.000002   0.000000
     H  208   0.000000   0.000000   0.000000   0.000000   0.000000   0.000000
     H  209   0.000000   0.000000   0.000000   0.000000   0.000000   0.000000
     H  210   0.000000   0.000000   0.000000   0.000000   0.000000   0.000000
     H  211   0.000030   0.000245   0.000000   0.000000   0.000000   0.000000
     H  212   0.000000   0.000000   0.000000   0.000000   0.000000   0.000000
     H  213   0.000000   0.000000   0.000000   0.000000   0.000000   0.000000
     H  214   0.000000   0.000000   0.000000   0.000000   0.000000   0.000000
1


                  C103       C104       C105       C106       C107       C108
 ------------------------------------------------------------------------------
     C  103   3.940445
     C  104   0.003445   3.953771
     C  105   0.004400   1.813702   3.953842
     C  106   0.000000   0.000076   0.000305   3.960292
     C  107   0.000000   0.000077   0.000069   1.505016   3.936307
     C  108   0.000004   0.000621   0.002113   0.007890   1.275446   3.954578
     C  109   0.000000   0.000022   0.000084   1.242417   0.009583   0.098219
     C  110   0.000010   0.002479   0.002113   0.096534   0.007036   1.410831
     C  111   0.000084   0.031488   0.023613   0.003027   0.005067   0.018136
     C  112   0.000565   0.014444   1.874717   0.000563   0.000779   0.006912
     C  113   0.000007   0.000119   0.003231   0.000634   0.000270   0.003043
     C  114   0.000010   0.000281   0.004449   0.001139   0.000113   0.003074
     C  115   0.000003   0.000459   0.001654   0.000128   0.000095   0.000798
     C  116   0.000000   0.000015   0.000177   0.000041   0.000002   0.000102
     C  117   0.000002   0.000066   0.000783   0.000213   0.000004   0.000440
     C  118   0.000034   0.002501   0.018145   0.001414   0.001632   0.009040
     C  119   0.000192   0.037093   0.060921   0.012285   0.000125   0.034415
     C  120   0.000001   0.000008   0.000238   0.000042   0.000041   0.000691
     C  121   0.000004   0.000075   0.001942   0.000548   0.000018   0.001417
     C  122   0.000005   0.000192   0.001989   0.000697   0.000410   0.001659
     C  123   0.000001   0.000018   0.000405   0.000136   0.000012   0.000615
     C  124   0.000001   0.000025   0.000198   0.000049   0.000052   0.001163
     C  125   0.000007   0.000744   0.002915   0.000459   0.000771   0.019020
     C  126   0.000023   0.000200   0.013943   0.004257   0.023354   0.024989
     C  127   0.000000   0.000001   0.000011   0.000098   0.001059   0.000094
     C  128   0.000000   0.000000   0.000001   0.000014   0.000138   0.000008
     C  129   0.000000   0.000002   0.000033   0.000178   0.003618   0.000190
     C  130   0.000000   0.000000   0.000004   0.000082   0.000594   0.000067
     C  131   0.000000   0.000006   0.000026   0.003217   0.005832   0.004966
     C  132   0.000002   0.000030   0.000933   0.012177   0.926900   0.008665
     C  133   0.000000   0.000040   0.000099   0.006178   0.009399   0.983883
     C  134   0.000000   0.000000   0.000043   0.003743   0.005167   0.004203
     C  135   0.000000   0.000000   0.000002   0.000001   0.000000   0.000001
     C  136   0.000000   0.000000   0.000001   0.000000   0.000000   0.000000
     C  137   0.000000   0.000001   0.000002   0.000000   0.000000   0.000000
     C  138   0.000000   0.000000   0.000003   0.000000   0.000000   0.000000
     C  139   0.000000   0.000002   0.000005   0.000000   0.000000   0.000000
     C  140   0.000000   0.000015   0.000042   0.000000   0.000000   0.000000
     C  141   0.000000   0.000001   0.000001   0.000003   0.000000   0.000000
     C  142   0.000000   0.000000   0.000000   0.000000   0.000000   0.000000
     C  143   0.000000   0.000000   0.000000   0.000000   0.000000   0.000000
     C  144   0.000000   0.000000   0.000000   0.000000   0.000000   0.000000
     C  145   0.000000   0.000000   0.000000   0.000000   0.000000   0.000000
     C  146   0.000000   0.000000   0.000000   0.000000   0.000000   0.000000
     C  147   0.000000   0.000000   0.000000   0.000000   0.000000   0.000000
     C  148   0.000000   0.000000   0.000000   0.000000   0.000000   0.000000
1


                  C103       C104       C105       C106       C107       C108
 ------------------------------------------------------------------------------
     C  149   0.000000   0.000000   0.000000   0.000000   0.000002   0.000000
     C  150   0.000000   0.000000   0.000000   0.000000   0.000000   0.000000
     C  151   0.000000   0.000000   0.000000   0.000000   0.000000   0.000000
     C  152   0.000000   0.000000   0.000000   0.000000   0.000000   0.000000
     C  153   0.000000   0.000000   0.000000   0.000000   0.000000   0.000000
     C  154   0.000000   0.000000   0.000000   0.000000   0.000000   0.000000
     C  155   0.000000   0.000000   0.000000   0.000000   0.000000   0.000000
     C  156   0.000000   0.000000   0.000000   0.000000   0.000004   0.000000
     C  157   0.000000   0.000000   0.000001   0.000013   0.000153   0.000007
     C  158   0.000000   0.000000   0.000000   0.000001   0.000008   0.000001
     C  159   0.000000   0.000000   0.000000   0.000007   0.000072   0.000004
     C  160   0.000000   0.000000   0.000001   0.000008   0.000090   0.000004
     C  161   0.000000   0.000000   0.000025   0.000176   0.002272   0.000097
     C  162   0.000000   0.000001   0.000107   0.001178   0.018099   0.000768
     N  163   0.000006   0.000001   0.000001   0.000000   0.000000   0.000000
     N  164   0.000000   0.000000   0.000000   0.000000   0.000000   0.000000
     N  165   0.000000   0.000002   0.000007   0.013164   0.010708   0.000299
     N  166   0.000000   0.000000   0.000000   0.000000   0.000000   0.000000
     N  167   0.000000   0.000000   0.000000   0.000000   0.000000   0.000000
     N  168   0.000000   0.000000   0.000000   0.000000   0.000000   0.000000
     N  169   0.000000   0.000000   0.000000   0.000000   0.000000   0.000000
     N  170   0.000000   0.000000   0.000000   0.000009   0.000003   0.000000
     N  171   0.000000   0.000000   0.000000   0.000000   0.000000   0.000000
     N  172   0.000000   0.000000   0.000000   0.000000   0.000000   0.000000
     N  173   0.000001   0.000200   0.000066   0.000000   0.000000   0.000000
     N  174   2.883307   0.013523   0.001066   0.000001   0.000000   0.000004
     N  175   0.000001   0.000183   0.000871   0.018814   0.091099   0.020524
     N  176   0.000003   0.000053   0.001324   0.000251   0.000099   0.001168
     N  177   0.000001   0.000028   0.000505   0.000168   0.000067   0.001056
     N  178   0.000000   0.000001   0.000028   0.000276   0.005409   0.000354
     N  179   0.000000   0.000001   0.000001   0.000000   0.000000   0.000000
     N  180   0.000000   0.000000   0.000000   0.000000   0.000000   0.000000
     N  181   0.000000   0.000000   0.000000   0.000000   0.000001   0.000000
     N  182   0.000000   0.000000   0.000000   0.000000   0.000005   0.000000
     H  183   0.000254   0.000112   0.000027   0.000000   0.000000   0.000000
     H  184   0.000000   0.000000   0.000000   0.000000   0.000000   0.000000
     H  185   0.000000   0.000000   0.000000   0.000000   0.000000   0.000000
     H  186   0.000000   0.000000   0.000000   0.000000   0.000000   0.000000
     H  187   0.000000   0.000000   0.000000   0.000118   0.000001   0.000002
     H  188   0.000000   0.000000   0.000000   0.001111   0.000023   0.000018
     H  189   0.000000   0.000000   0.000000   0.000001   0.000001   0.000000
     H  190   0.000000   0.000000   0.000000   0.000000   0.000000   0.000000
     H  191   0.000000   0.000000   0.000000   0.000000   0.000000   0.000000
     H  192   0.000000   0.000000   0.000000   0.000000   0.000000   0.000000
     H  193   0.000000   0.000000   0.000000   0.000000   0.000000   0.000000
     H  194   0.000000   0.000000   0.000000   0.000001   0.000005   0.000008
     H  195   0.000000   0.000000   0.000000   0.000000   0.000000   0.000000
1


                  C103       C104       C105       C106       C107       C108
 ------------------------------------------------------------------------------
     H  196   0.000000   0.000000   0.000000   0.000000   0.000000   0.000000
     H  197   0.000000   0.000000   0.000000   0.000000   0.000000   0.000000
     H  198   0.000000   0.000000   0.000000   0.000000   0.000000   0.000000
     H  199   0.000000   0.000000   0.000000   0.000000   0.000000   0.000000
     H  200   0.000000   0.000000   0.000000   0.000000   0.000000   0.000000
     H  201   0.000002   0.000001   0.000001   0.000000   0.000000   0.000000
     H  202   0.000001   0.000001   0.000000   0.000000   0.000000   0.000000
     H  203   0.000000   0.000029   0.000015   0.000000   0.000000   0.000000
     H  204   0.000000   0.000001   0.000008   0.009087   0.003777   0.000217
     H  205   0.000000   0.000000   0.000005   0.000000   0.000000   0.000002
     H  206   0.000000   0.000002   0.000005   0.000000   0.000000   0.000001
     H  207   0.000000   0.000077   0.000949   0.000000   0.000000   0.000002
     H  208   0.000000   0.000000   0.000000   0.000000   0.000000   0.000000
     H  209   0.000000   0.000000   0.000000   0.000003   0.000072   0.000007
     H  210   0.000000   0.000000   0.000000   0.000000   0.000000   0.000001
     H  211   0.000000   0.000000   0.000001   0.000000   0.000000   0.000000
     H  212   0.000000   0.000000   0.000000   0.000000   0.000000   0.000000
     H  213   0.000000   0.000000   0.000000   0.000000   0.000000   0.000000
     H  214   0.000000   0.000000   0.000000   0.000000   0.000000   0.000000
1


                  C109       C110       C111       C112       C113       C114
 ------------------------------------------------------------------------------
     C  109   3.935996
     C  110   0.005185   3.954666
     C  111   0.009039   1.052863   3.913405
     C  112   0.000143   0.015780   1.011355   3.966055
     C  113   0.000010   0.000114   0.006493   0.000471   3.952106
     C  114   0.000056   0.000248   0.026065   0.004309   1.296739   3.962963
     C  115   0.000011   0.000138   0.001425   0.001033   0.014756   1.210394
     C  116   0.000001   0.000002   0.000635   0.000028   1.219637   0.006079
     C  117   0.000003   0.000006   0.003285   0.000061   0.078116   0.005184
     C  118   0.000483   0.003471   0.024144   0.015195   0.026268   1.243744
     C  119   0.001087   0.014835   1.594036   0.965008   0.007527   0.005962
     C  120   0.000006   0.000041   0.000304   0.000034   0.011174   0.013301
     C  121   0.000016   0.000049   0.009435   0.000324   1.142932   0.006095
     C  122   0.000292   0.000955   0.008099   0.000975   0.022746   0.023747
     C  123   0.000006   0.000025   0.002301   0.000070   0.015761   0.000742
     C  124   0.000025   0.000093   0.001160   0.000131   0.004309   0.000268
     C  125   0.000151   0.001002   0.019301   0.006104   0.027372   0.009267
     C  126   0.011351   0.031938   0.030403   0.000704   0.025128   0.010575
     C  127   0.000022   0.000039   0.000029   0.000002   0.000028   0.000003
     C  128   0.000003   0.000002   0.000003   0.000000   0.000003   0.000000
     C  129   0.000063   0.000097   0.000077   0.000004   0.000080   0.000013
     C  130   0.000009   0.000008   0.000014   0.000001   0.000011   0.000001
     C  131   0.000107   0.000700   0.000082   0.000024   0.000116   0.000019
     C  132   0.005670   0.005702   0.002083   0.000134   0.001533   0.000308
     C  133   0.000645   0.010242   0.001833   0.000241   0.002048   0.001315
     C  134   0.000069   0.000394   0.000126   0.000002   0.000041   0.000008
     C  135   0.000000   0.000000   0.000014   0.000002   0.000009   0.000044
     C  136   0.000000   0.000000   0.000001   0.000000   0.000000   0.000001
     C  137   0.000000   0.000000   0.000001   0.000000   0.000001   0.000002
     C  138   0.000000   0.000000   0.000001   0.000004   0.000001   0.000002
     C  139   0.000000   0.000000   0.000000   0.000001   0.000000   0.000000
     C  140   0.000000   0.000000   0.000003   0.000004   0.000000   0.000000
     C  141   0.000003   0.000000   0.000000   0.000000   0.000000   0.000000
     C  142   0.000000   0.000000   0.000000   0.000000   0.000000   0.000000
     C  143   0.000000   0.000000   0.000000   0.000000   0.000000   0.000000
     C  144   0.000000   0.000000   0.000000   0.000000   0.000000   0.000000
     C  145   0.000000   0.000000   0.000000   0.000000   0.000000   0.000000
     C  146   0.000000   0.000000   0.000000   0.000000   0.000000   0.000000
     C  147   0.000000   0.000000   0.000000   0.000000   0.000000   0.000000
     C  148   0.000000   0.000000   0.000000   0.000000   0.000000   0.000000
     C  149   0.000000   0.000000   0.000000   0.000000   0.000000   0.000000
     C  150   0.000000   0.000000   0.000000   0.000000   0.000000   0.000000
     C  151   0.000000   0.000000   0.000000   0.000000   0.000000   0.000000
     C  152   0.000000   0.000000   0.000000   0.000000   0.000000   0.000000
     C  153   0.000000   0.000000   0.000000   0.000000   0.000000   0.000000
     C  154   0.000000   0.000000   0.000000   0.000000   0.000000   0.000000
1


                  C109       C110       C111       C112       C113       C114
 ------------------------------------------------------------------------------
     C  155   0.000000   0.000000   0.000000   0.000000   0.000000   0.000000
     C  156   0.000000   0.000000   0.000000   0.000000   0.000000   0.000000
     C  157   0.000003   0.000002   0.000002   0.000000   0.000002   0.000000
     C  158   0.000000   0.000000   0.000000   0.000000   0.000000   0.000000
     C  159   0.000001   0.000001   0.000001   0.000000   0.000000   0.000000
     C  160   0.000002   0.000001   0.000002   0.000000   0.000001   0.000000
     C  161   0.000041   0.000028   0.000058   0.000001   0.000038   0.000005
     C  162   0.000259   0.000186   0.000250   0.000006   0.000152   0.000023
     N  163   0.000000   0.000000   0.000000   0.000001   0.000003   0.000120
     N  164   0.000000   0.000000   0.000000   0.000000   0.000000   0.000000
     N  165   0.007898   0.002280   0.000116   0.000015   0.000026   0.000039
     N  166   0.000000   0.000000   0.000000   0.000000   0.000000   0.000000
     N  167   0.000001   0.000000   0.000000   0.000000   0.000000   0.000001
     N  168   0.000000   0.000000   0.000000   0.000000   0.000003   0.000000
     N  169   0.000000   0.000000   0.000000   0.000000   0.000000   0.000000
     N  170   0.000002   0.000001   0.000000   0.000000   0.000000   0.000000
     N  171   0.000000   0.000000   0.000000   0.000000   0.000000   0.000000
     N  172   0.000000   0.000000   0.000000   0.000000   0.000010   0.000000
     N  173   0.000000   0.000000   0.000003   0.000023   0.000001   0.000001
     N  174   0.000000   0.000006   0.000044   0.000608   0.000007   0.000008
     N  175   1.576150   1.275216   0.014628   0.003244   0.000458   0.001076
     N  176   0.000003   0.000045   0.002310   0.000173   0.023319   0.064525
     N  177   0.000006   0.000035   0.001463   0.000102   0.003825   0.007666
     N  178   0.000063   0.000066   0.000088   0.000005   0.000068   0.000011
     N  179   0.000000   0.000000   0.000007   0.000003   0.000002   0.000003
     N  180   0.000000   0.000000   0.000000   0.000000   0.000000   0.000000
     N  181   0.000000   0.000000   0.000000   0.000000   0.000000   0.000000
     N  182   0.000000   0.000000   0.000000   0.000000   0.000000   0.000000
     H  183   0.000000   0.000000   0.000000   0.000001   0.000000   0.000000
     H  184   0.000000   0.000000   0.000000   0.000000   0.000000   0.000000
     H  185   0.000000   0.000000   0.000000   0.000000   0.000000   0.000000
     H  186   0.000000   0.000000   0.000000   0.000000   0.000000   0.000000
     H  187   0.000004   0.000000   0.000000   0.000000   0.000000   0.000000
     H  188   0.000446   0.000007   0.000001   0.000000   0.000000   0.000000
     H  189   0.000000   0.000000   0.000000   0.000000   0.000000   0.000000
     H  190   0.000000   0.000000   0.000000   0.000000   0.000000   0.000000
     H  191   0.000000   0.000000   0.000000   0.000000   0.000000   0.000000
     H  192   0.000000   0.000000   0.000000   0.000000   0.000000   0.000000
     H  193   0.000000   0.000000   0.000000   0.000000   0.000000   0.000000
     H  194   0.000000   0.000000   0.000000   0.000000   0.000000   0.000000
     H  195   0.000000   0.000000   0.000000   0.000000   0.000000   0.000000
     H  196   0.000000   0.000000   0.000000   0.000000   0.000000   0.000000
     H  197   0.000000   0.000000   0.000000   0.000000   0.000000   0.000000
     H  198   0.000000   0.000000   0.000000   0.000000   0.000000   0.000000
     H  199   0.000000   0.000000   0.000000   0.000000   0.000000   0.000000
     H  200   0.000000   0.000000   0.000000   0.000000   0.000000   0.000000
     H  201   0.000000   0.000000   0.000000   0.000000   0.000000   0.000000
1


                  C109       C110       C111       C112       C113       C114
 ------------------------------------------------------------------------------
     H  202   0.000000   0.000000   0.000000   0.000000   0.000000   0.000000
     H  203   0.000000   0.000000   0.000001   0.000003   0.000000   0.000000
     H  204   0.948996   0.009511   0.000285   0.000041   0.000000   0.000003
     H  205   0.000000   0.000000   0.000020   0.000001   0.008535   0.004032
     H  206   0.000000   0.000001   0.000002   0.000009   0.000032   0.004523
     H  207   0.000000   0.000001   0.000033   0.000914   0.004137   0.005940
     H  208   0.000000   0.000000   0.000000   0.000000   0.000061   0.000000
     H  209   0.000001   0.000000   0.000001   0.000000   0.000001   0.000000
     H  210   0.000000   0.000000   0.000000   0.000000   0.000000   0.000027
     H  211   0.000000   0.000000   0.000000   0.000000   0.000000   0.000000
     H  212   0.000000   0.000000   0.000000   0.000000   0.000000   0.000000
     H  213   0.000000   0.000000   0.000000   0.000000   0.000000   0.000000
     H  214   0.000000   0.000000   0.000000   0.000000   0.000000   0.000000
1


                  C115       C116       C117       C118       C119       C120
 ------------------------------------------------------------------------------
     C  115   3.949965
     C  116   0.110818   3.930219
     C  117   1.580571   0.005231   3.899417
     C  118   0.010003   0.004713   0.018921   3.912413
     C  119   0.005373   0.000349   0.000057   1.133464   3.946099
     C  120   0.000771   0.008128   0.003829   0.001082   0.000442   3.827892
     C  121   0.004974   0.005522   0.000170   0.049599   0.000175   1.241900
     C  122   0.004196   0.012496   0.007356   0.033976   0.004651   0.018288
     C  123   0.000612   0.001667   0.000131   0.009553   0.000119   2.309301
     C  124   0.000462   0.000457   0.000055   0.009122   0.000430   0.144186
     C  125   0.009143   0.000189   0.000605   1.157839   0.008603   0.003749
     C  126   0.007369   0.000601   0.000235   0.088168   0.020135   0.007984
     C  127   0.000008   0.000000   0.000000   0.000087   0.000006   0.000006
     C  128   0.000001   0.000000   0.000000   0.000008   0.000001   0.000001
     C  129   0.000023   0.000001   0.000000   0.000255   0.000021   0.000018
     C  130   0.000003   0.000000   0.000000   0.000037   0.000002   0.000002
     C  131   0.000032   0.000000   0.000000   0.000423   0.000019   0.000016
     C  132   0.000456   0.000033   0.000002   0.004812   0.001043   0.000480
     C  133   0.000721   0.000011   0.000033   0.025023   0.000313   0.000218
     C  134   0.000015   0.000001   0.000001   0.000327   0.000060   0.000011
     C  135   0.000247   0.000001   0.000006   0.000027   0.000026   0.000000
     C  136   0.000007   0.000000   0.000000   0.000001   0.000001   0.000000
     C  137   0.000053   0.000000   0.000001   0.000001   0.000001   0.000000
     C  138   0.000084   0.000000   0.000003   0.000001   0.000020   0.000000
     C  139   0.000003   0.000000   0.000000   0.000000   0.000001   0.000000
     C  140   0.000007   0.000000   0.000000   0.000001   0.000003   0.000000
     C  141   0.000000   0.000000   0.000000   0.000000   0.000000   0.000000
     C  142   0.000000   0.000000   0.000000   0.000000   0.000000   0.000001
     C  143   0.000000   0.000000   0.000000   0.000000   0.000000   0.000001
     C  144   0.000000   0.000000   0.000000   0.000000   0.000000   0.000001
     C  145   0.000000   0.000000   0.000000   0.000000   0.000000   0.000005
     C  146   0.000000   0.000000   0.000000   0.000000   0.000000   0.000000
     C  147   0.000000   0.000000   0.000001   0.000000   0.000000   0.000000
     C  148   0.000000   0.000000   0.000000   0.000000   0.000000   0.000001
     C  149   0.000000   0.000000   0.000000   0.000000   0.000000   0.000000
     C  150   0.000000   0.000000   0.000000   0.000000   0.000000   0.000000
     C  151   0.000000   0.000000   0.000000   0.000000   0.000000   0.000000
     C  152   0.000000   0.000000   0.000000   0.000000   0.000000   0.000000
     C  153   0.000000   0.000000   0.000000   0.000000   0.000000   0.000000
     C  154   0.000000   0.000000   0.000005   0.000000   0.000000   0.000000
     C  155   0.000000   0.000000   0.000000   0.000000   0.000000   0.000000
     C  156   0.000000   0.000000   0.000000   0.000001   0.000000   0.000000
     C  157   0.000000   0.000000   0.000000   0.000005   0.000001   0.000001
     C  158   0.000000   0.000000   0.000000   0.000000   0.000000   0.000000
     C  159   0.000000   0.000000   0.000000   0.000001   0.000000   0.000000
     C  160   0.000000   0.000000   0.000000   0.000004   0.000001   0.000000
1


                  C115       C116       C117       C118       C119       C120
 ------------------------------------------------------------------------------
     C  161   0.000012   0.000000   0.000000   0.000129   0.000014   0.000012
     C  162   0.000047   0.000002   0.000001   0.000536   0.000078   0.000051
     N  163   0.000304   0.000164   0.005963   0.000015   0.000001   0.000000
     N  164   0.000000   0.000000   0.000001   0.000000   0.000000   0.000000
     N  165   0.000006   0.000002   0.000008   0.000060   0.000360   0.000002
     N  166   0.000000   0.000000   0.000000   0.000000   0.000000   0.000000
     N  167   0.000003   0.000006   0.000060   0.000000   0.000000   0.000000
     N  168   0.000000   0.000032   0.000001   0.000000   0.000000   0.000052
     N  169   0.000000   0.000001   0.000000   0.000000   0.000000   0.000000
     N  170   0.000000   0.000000   0.000000   0.000000   0.000000   0.000000
     N  171   0.000000   0.000000   0.000000   0.000000   0.000000   0.000000
     N  172   0.000000   0.000001   0.000000   0.000001   0.000000   0.000130
     N  173   0.000006   0.000000   0.000012   0.000005   0.000006   0.000000
     N  174   0.000002   0.000000   0.000002   0.000030   0.000110   0.000001
     N  175   0.000095   0.000044   0.000196   0.001027   0.021340   0.000032
     N  176   0.015517   1.600288   1.263166   0.007381   0.001330   0.000500
     N  177   0.000926   0.004324   0.003414   0.004830   0.000223   0.053784
     N  178   0.000020   0.000000   0.000000   0.000230   0.000014   0.000014
     N  179   0.000095   0.000000   0.000002   0.000003   0.000005   0.000000
     N  180   0.000000   0.000000   0.000000   0.000000   0.000000   0.000001
     N  181   0.000000   0.000000   0.000000   0.000000   0.000000   0.000000
     N  182   0.000000   0.000000   0.000000   0.000001   0.000000   0.000000
     H  183   0.000036   0.000002   0.000159   0.000001   0.000000   0.000000
     H  184   0.000000   0.000000   0.000000   0.000000   0.000000   0.000000
     H  185   0.000000   0.000000   0.000000   0.000000   0.000000   0.000000
     H  186   0.000000   0.000000   0.000000   0.000000   0.000000   0.000000
     H  187   0.000000   0.000000   0.000000   0.000000   0.000000   0.000000
     H  188   0.000000   0.000000   0.000000   0.000000   0.000001   0.000000
     H  189   0.000000   0.000000   0.000000   0.000000   0.000000   0.000000
     H  190   0.000000   0.000000   0.000000   0.000000   0.000000   0.000000
     H  191   0.000000   0.000000   0.000000   0.000000   0.000000   0.000000
     H  192   0.000000   0.000000   0.000000   0.000000   0.000000   0.000000
     H  193   0.000000   0.000000   0.000012   0.000000   0.000000   0.000000
     H  194   0.000000   0.000000   0.000000   0.000000   0.000000   0.000000
     H  195   0.000000   0.000002   0.000000   0.000000   0.000000   0.000000
     H  196   0.000000   0.000002   0.000000   0.000000   0.000000   0.000071
     H  197   0.000000   0.000004   0.000000   0.000000   0.000000   0.000256
     H  198   0.000000   0.000000   0.000000   0.000000   0.000000   0.000000
     H  199   0.000000   0.000000   0.000000   0.000000   0.000000   0.000000
     H  200   0.000000   0.000000   0.000000   0.000000   0.000000   0.000000
     H  201   0.000000   0.000000   0.000000   0.000000   0.000000   0.000000
     H  202   0.000000   0.000000   0.000000   0.000000   0.000000   0.000000
     H  203   0.000000   0.000000   0.000001   0.000000   0.000002   0.000000
     H  204   0.000000   0.000000   0.000000   0.000002   0.000165   0.000000
     H  205   0.000077   0.936986   0.008987   0.000403   0.000085   0.002965
     H  206   0.007042   0.006327   0.857801   0.000371   0.000019   0.000000
     H  207   0.955628   0.000096   0.004105   0.001293   0.001386   0.000086
1


                  C115       C116       C117       C118       C119       C120
 ------------------------------------------------------------------------------
     H  208   0.000000   0.000008   0.000000   0.000002   0.000000   0.000627
     H  209   0.000000   0.000000   0.000000   0.000003   0.000000   0.000000
     H  210   0.000012   0.000000   0.000000   0.000118   0.000027   0.000000
     H  211   0.000000   0.000000   0.000000   0.000000   0.000000   0.000000
     H  212   0.000000   0.000000   0.000000   0.000000   0.000000   0.000000
     H  213   0.000000   0.000000   0.000000   0.000000   0.000000   0.000000
     H  214   0.000000   0.000000   0.000000   0.000000   0.000000   0.000000
1


                  C121       C122       C123       C124       C125       C126
 ------------------------------------------------------------------------------
     C  121   3.947718
     C  122   1.279394   3.928833
     C  123   0.048535   0.094842   3.895047
     C  124   0.018778   1.249252   0.061137   3.239334
     C  125   0.009334   1.088700   0.005236   0.008897   3.952673
     C  126   0.010507   0.011785   0.005916   0.018618   1.516677   3.850112
     C  127   0.000002   0.000010   0.000002   0.000005   0.000082   0.000224
     C  128   0.000000   0.000001   0.000000   0.000002   0.000015   0.000025
     C  129   0.000006   0.000026   0.000007   0.000019   0.000340   0.000712
     C  130   0.000001   0.000006   0.000001   0.000002   0.000037   0.000092
     C  131   0.000004   0.000087   0.000004   0.000013   0.000325   0.003221
     C  132   0.000395   0.000575   0.000326   0.000828   0.016279   0.017153
     C  133   0.000673   0.013986   0.000211   0.000906   0.019564   1.927439
     C  134   0.000017   0.000182   0.000011   0.000026   0.000256   0.006536
     C  135   0.000003   0.000001   0.000001   0.000001   0.000030   0.000015
     C  136   0.000000   0.000000   0.000000   0.000000   0.000001   0.000001
     C  137   0.000000   0.000000   0.000000   0.000000   0.000001   0.000001
     C  138   0.000000   0.000000   0.000000   0.000000   0.000000   0.000000
     C  139   0.000000   0.000000   0.000000   0.000000   0.000000   0.000000
     C  140   0.000000   0.000000   0.000000   0.000000   0.000000   0.000001
     C  141   0.000000   0.000000   0.000000   0.000000   0.000000   0.000000
     C  142   0.000001   0.000003   0.000001   0.000031   0.000000   0.000000
     C  143   0.000001   0.000002   0.000001   0.000022   0.000000   0.000000
     C  144   0.000001   0.000002   0.000000   0.000025   0.000000   0.000000
     C  145   0.000004   0.000018   0.000006   0.000192   0.000000   0.000000
     C  146   0.000000   0.000001   0.000000   0.000011   0.000000   0.000000
     C  147   0.000000   0.000000   0.000000   0.000002   0.000000   0.000000
     C  148   0.000000   0.000001   0.000000   0.000011   0.000000   0.000000
     C  149   0.000000   0.000000   0.000000   0.000000   0.000000   0.000000
     C  150   0.000000   0.000000   0.000000   0.000000   0.000000   0.000000
     C  151   0.000000   0.000000   0.000000   0.000000   0.000000   0.000000
     C  152   0.000000   0.000000   0.000000   0.000000   0.000000   0.000000
     C  153   0.000000   0.000000   0.000000   0.000000   0.000000   0.000000
     C  154   0.000000   0.000000   0.000000   0.000001   0.000000   0.000000
     C  155   0.000000   0.000000   0.000000   0.000005   0.000000   0.000000
     C  156   0.000000   0.000000   0.000000   0.000000   0.000001   0.000002
     C  157   0.000000   0.000001   0.000000   0.000001   0.000007   0.000020
     C  158   0.000000   0.000000   0.000000   0.000000   0.000001   0.000002
     C  159   0.000000   0.000000   0.000000   0.000000   0.000001   0.000003
     C  160   0.000000   0.000001   0.000000   0.000001   0.000007   0.000018
     C  161   0.000006   0.000028   0.000006   0.000015   0.000187   0.000570
     C  162   0.000035   0.000136   0.000032   0.000077   0.001040   0.003038
     N  163   0.000004   0.000001   0.000000   0.000000   0.000003   0.000002
     N  164   0.000000   0.000000   0.000000   0.000000   0.000000   0.000000
     N  165   0.000018   0.000025   0.000004   0.000001   0.000010   0.000127
     N  166   0.000000   0.000000   0.000000   0.000002   0.000000   0.000000
1


                  C121       C122       C123       C124       C125       C126
 ------------------------------------------------------------------------------
     N  167   0.000000   0.000000   0.000000   0.000000   0.000000   0.000000
     N  168   0.000003   0.000001   0.000075   0.000007   0.000000   0.000000
     N  169   0.000000   0.000000   0.000000   0.000000   0.000000   0.000000
     N  170   0.000000   0.000000   0.000000   0.000000   0.000000   0.000000
     N  171   0.000000   0.000000   0.000000   0.000000   0.000000   0.000000
     N  172   0.000097   0.000411   0.000200   0.003789   0.000006   0.000005
     N  173   0.000000   0.000000   0.000000   0.000000   0.000000   0.000003
     N  174   0.000004   0.000005   0.000001   0.000000   0.000006   0.000027
     N  175   0.000607   0.000625   0.000172   0.000112   0.001403   0.003316
     N  176   0.014337   0.004679   0.001568   0.000474   0.006171   0.009184
     N  177   0.095943   0.032110   1.329300   1.487605   0.009794   0.010240
     N  178   0.000004   0.000036   0.000005   0.000015   0.000264   0.000949
     N  179   0.000000   0.000000   0.000000   0.000000   0.000000   0.000001
     N  180   0.000001   0.000003   0.000001   0.000029   0.000000   0.000000
     N  181   0.000000   0.000000   0.000000   0.000000   0.000000   0.000000
     N  182   0.000000   0.000000   0.000000   0.000000   0.000001   0.000002
     H  183   0.000000   0.000000   0.000000   0.000000   0.000000   0.000000
     H  184   0.000000   0.000000   0.000000   0.000000   0.000000   0.000000
     H  185   0.000000   0.000000   0.000000   0.000000   0.000000   0.000000
     H  186   0.000000   0.000000   0.000000   0.000000   0.000000   0.000000
     H  187   0.000000   0.000000   0.000000   0.000000   0.000000   0.000000
     H  188   0.000000   0.000000   0.000000   0.000000   0.000000   0.000001
     H  189   0.000000   0.000000   0.000000   0.000000   0.000000   0.000000
     H  190   0.000000   0.000001   0.000001   0.000058   0.000000   0.000001
     H  191   0.000000   0.000000   0.000000   0.000000   0.000000   0.000000
     H  192   0.000000   0.000000   0.000000   0.000000   0.000000   0.000000
     H  193   0.000000   0.000000   0.000000   0.000000   0.000000   0.000000
     H  194   0.000000   0.000000   0.000000   0.000000   0.000000   0.000000
     H  195   0.000000   0.000000   0.000000   0.000000   0.000000   0.000000
     H  196   0.000000   0.000000   0.000106   0.000000   0.000000   0.000000
     H  197   0.000002   0.000000   0.000070   0.000001   0.000000   0.000000
     H  198   0.000000   0.000000   0.000000   0.000000   0.000000   0.000000
     H  199   0.000000   0.000000   0.000000   0.000000   0.000000   0.000000
     H  200   0.000000   0.000000   0.000000   0.000000   0.000000   0.000000
     H  201   0.000000   0.000000   0.000000   0.000000   0.000000   0.000000
     H  202   0.000000   0.000000   0.000000   0.000000   0.000000   0.000000
     H  203   0.000000   0.000000   0.000000   0.000000   0.000000   0.000000
     H  204   0.000001   0.000000   0.000000   0.000000   0.000006   0.000015
     H  205   0.000725   0.000009   0.000038   0.000002   0.000019   0.000020
     H  206   0.000076   0.000009   0.000000   0.000001   0.000062   0.000020
     H  207   0.000353   0.000007   0.000014   0.000001   0.000019   0.000023
     H  208   0.000718   0.002461   0.001757   0.160537   0.000092   0.000254
     H  209   0.000000   0.000001   0.000000   0.000000   0.000003   0.000006
     H  210   0.000000   0.000000   0.000000   0.000000   0.000012   0.000012
     H  211   0.000000   0.000000   0.000000   0.000000   0.000000   0.000000
     H  212   0.000000   0.000000   0.000000   0.000000   0.000000   0.000000
     H  213   0.000000   0.000000   0.000000   0.000000   0.000000   0.000000
1


                  C121       C122       C123       C124       C125       C126
 ------------------------------------------------------------------------------
     H  214   0.000000   0.000000   0.000000   0.000000   0.000000   0.000000
1


                  C127       C128       C129       C130       C131       C132
 ------------------------------------------------------------------------------
     C  127   3.915629
     C  128   1.412557   3.898570
     C  129   0.981431   1.271073   3.909947
     C  130   1.297940   0.020198   0.101501   3.915271
     C  131   0.114244   0.025082   1.439888   0.022169   3.921993
     C  132   0.007312   0.000178   0.011439   0.005671   0.955982   3.902421
     C  133   0.000844   0.000180   0.005636   0.000210   0.004420   0.882944
     C  134   0.002211   0.000051   0.006067   0.000374   0.004013   0.997628
     C  135   0.000007   0.000001   0.000002   0.000052   0.000013   0.000001
     C  136   0.000001   0.000000   0.000000   0.000001   0.000000   0.000000
     C  137   0.000000   0.000000   0.000000   0.000001   0.000000   0.000000
     C  138   0.000000   0.000000   0.000000   0.000001   0.000000   0.000000
     C  139   0.000000   0.000000   0.000000   0.000000   0.000000   0.000000
     C  140   0.000000   0.000000   0.000000   0.000000   0.000000   0.000000
     C  141   0.000000   0.000001   0.000001   0.000000   0.000000   0.000000
     C  142   0.000000   0.000001   0.000000   0.000000   0.000000   0.000000
     C  143   0.000000   0.000000   0.000000   0.000000   0.000000   0.000000
     C  144   0.000000   0.000000   0.000000   0.000000   0.000000   0.000000
     C  145   0.000000   0.000001   0.000000   0.000000   0.000000   0.000000
     C  146   0.000000   0.000000   0.000000   0.000000   0.000000   0.000000
     C  147   0.000000   0.000000   0.000000   0.000000   0.000000   0.000000
     C  148   0.000000   0.000000   0.000000   0.000000   0.000000   0.000000
     C  149   0.000000   0.000000   0.000000   0.000000   0.000002   0.000000
     C  150   0.000000   0.000000   0.000000   0.000000   0.000000   0.000000
     C  151   0.000000   0.000000   0.000000   0.000000   0.000001   0.000000
     C  152   0.000000   0.000000   0.000000   0.000000   0.000000   0.000000
     C  153   0.000000   0.000000   0.000000   0.000000   0.000000   0.000000
     C  154   0.000000   0.000000   0.000000   0.000000   0.000000   0.000000
     C  155   0.000000   0.000000   0.000000   0.000000   0.000000   0.000000
     C  156   0.000000   0.000000   0.000000   0.000000   0.000002   0.000001
     C  157   0.000008   0.000000   0.000013   0.000003   0.000119   0.000007
     C  158   0.000000   0.000000   0.000000   0.000000   0.000003   0.000015
     C  159   0.000005   0.000000   0.000008   0.000002   0.000071   0.000000
     C  160   0.000005   0.000000   0.000007   0.000002   0.000069   0.000007
     C  161   0.000082   0.000001   0.000131   0.000031   0.001423   0.000264
     C  162   0.000609   0.000011   0.001095   0.000226   0.012236   0.015665
     N  163   0.000000   0.000000   0.000000   0.000000   0.000000   0.000000
     N  164   0.000000   0.000000   0.000000   0.000000   0.000000   0.000000
     N  165   0.000005   0.000004   0.000006   0.000003   0.000092   0.000083
     N  166   0.000204   0.006042   0.000964   0.000028   0.000040   0.000002
     N  167   0.000000   0.000001   0.000000   0.000000   0.000000   0.000000
     N  168   0.000000   0.000000   0.000000   0.000000   0.000000   0.000000
     N  169   0.000000   0.000000   0.000000   0.000000   0.000000   0.000000
     N  170   0.000000   0.000000   0.000000   0.000000   0.000000   0.000000
     N  171   0.000000   0.000000   0.000000   0.000000   0.000000   0.000000
     N  172   0.000002   0.000006   0.000000   0.000000   0.000000   0.000000
1


                  C127       C128       C129       C130       C131       C132
 ------------------------------------------------------------------------------
     N  173   0.000000   0.000000   0.000000   0.000000   0.000000   0.000000
     N  174   0.000000   0.000000   0.000000   0.000000   0.000000   0.000002
     N  175   0.000035   0.000001   0.000050   0.000029   0.001030   0.000396
     N  176   0.000011   0.000001   0.000030   0.000004   0.000041   0.000590
     N  177   0.000009   0.000001   0.000027   0.000004   0.000034   0.000584
     N  178   0.024886   0.103595   0.024016   1.519791   1.313124   0.012430
     N  179   0.000000   0.000000   0.000000   0.000001   0.000000   0.000000
     N  180   0.000000   0.000000   0.000000   0.000000   0.000000   0.000000
     N  181   0.000000   0.000000   0.000000   0.000000   0.000002   0.000000
     N  182   0.000000   0.000000   0.000000   0.000000   0.000001   0.000001
     H  183   0.000000   0.000000   0.000000   0.000000   0.000000   0.000000
     H  184   0.000000   0.000000   0.000000   0.000000   0.000000   0.000000
     H  185   0.000000   0.000000   0.000000   0.000000   0.000000   0.000000
     H  186   0.000000   0.000000   0.000000   0.000000   0.000000   0.000000
     H  187   0.000000   0.000000   0.000000   0.000000   0.000000   0.000001
     H  188   0.000000   0.000001   0.000001   0.000000   0.000000   0.000011
     H  189   0.000108   0.001417   0.001153   0.000001   0.000002   0.000001
     H  190   0.000464   0.000701   0.000037   0.000002   0.000004   0.000001
     H  191   0.000000   0.000000   0.000000   0.000000   0.000000   0.000000
     H  192   0.000000   0.000000   0.000000   0.000000   0.000000   0.000000
     H  193   0.000000   0.000000   0.000000   0.000000   0.000000   0.000000
     H  194   0.000003   0.000124   0.000010   0.000000   0.000001   0.000000
     H  195   0.000000   0.000000   0.000000   0.000000   0.000000   0.000000
     H  196   0.000000   0.000000   0.000000   0.000000   0.000000   0.000000
     H  197   0.000000   0.000000   0.000000   0.000000   0.000000   0.000000
     H  198   0.000000   0.000000   0.000000   0.000000   0.000000   0.000000
     H  199   0.000000   0.000000   0.000000   0.000000   0.000000   0.000000
     H  200   0.000000   0.000000   0.000000   0.000000   0.000000   0.000000
     H  201   0.000000   0.000000   0.000000   0.000000   0.000000   0.000000
     H  202   0.000000   0.000000   0.000000   0.000000   0.000000   0.000000
     H  203   0.000000   0.000000   0.000000   0.000000   0.000000   0.000000
     H  204   0.000003   0.000000   0.000007   0.000001   0.000003   0.000704
     H  205   0.000000   0.000000   0.000000   0.000000   0.000000   0.000001
     H  206   0.000000   0.000000   0.000000   0.000000   0.000000   0.000000
     H  207   0.000000   0.000000   0.000000   0.000000   0.000000   0.000002
     H  208   0.000000   0.000000   0.000000   0.000000   0.000000   0.000000
     H  209   0.008417   0.000101   0.006274   0.944787   0.007037   0.000228
     H  210   0.000005   0.000000   0.000001   0.000069   0.000019   0.000000
     H  211   0.000000   0.000000   0.000000   0.000000   0.000000   0.000000
     H  212   0.000000   0.000000   0.000000   0.000000   0.000000   0.000000
     H  213   0.000000   0.000000   0.000000   0.000000   0.000000   0.000000
     H  214   0.000000   0.000000   0.000000   0.000000   0.000000   0.000000
1


                  C133       C134       C135       C136       C137       C138
 ------------------------------------------------------------------------------
     C  133   3.936929
     C  134   0.004583   3.952686
     C  135   0.000003   0.000000   3.867157
     C  136   0.000000   0.000000   1.206001   3.908747
     C  137   0.000000   0.000000   0.057715   2.528083   3.828494
     C  138   0.000000   0.000000   1.492903   0.021652   0.129579   3.797252
     C  139   0.000000   0.000000   0.070664   0.033028   1.013154   0.011319
     C  140   0.000000   0.000000   0.004976   0.020173   0.019163   0.020471
     C  141   0.000000   0.000000   0.000297   0.001004   0.001062   0.001121
     C  142   0.000000   0.000000   0.000000   0.000000   0.000000   0.000000
     C  143   0.000000   0.000000   0.000000   0.000000   0.000000   0.000000
     C  144   0.000000   0.000000   0.000000   0.000000   0.000000   0.000000
     C  145   0.000000   0.000000   0.000000   0.000000   0.000000   0.000000
     C  146   0.000000   0.000000   0.000000   0.000000   0.000000   0.000000
     C  147   0.000000   0.000000   0.000000   0.000000   0.000000   0.000000
     C  148   0.000000   0.000000   0.000000   0.000000   0.000000   0.000000
     C  149   0.000001   0.000093   0.000000   0.000000   0.000000   0.000000
     C  150   0.000000   0.000004   0.000000   0.000000   0.000000   0.000000
     C  151   0.000000   0.000025   0.000000   0.000000   0.000000   0.000000
     C  152   0.000000   0.000006   0.000000   0.000000   0.000000   0.000000
     C  153   0.000000   0.000008   0.000000   0.000000   0.000000   0.000000
     C  154   0.000000   0.000000   0.000000   0.000000   0.000000   0.000000
     C  155   0.000000   0.000000   0.000000   0.000000   0.000000   0.000000
     C  156   0.000009   0.000215   0.000000   0.000000   0.000000   0.000000
     C  157   0.000076   0.006548   0.000000   0.000000   0.000000   0.000000
     C  158   0.000011   0.000332   0.000000   0.000000   0.000000   0.000000
     C  159   0.000008   0.002889   0.000000   0.000000   0.000000   0.000000
     C  160   0.000079   0.004358   0.000000   0.000000   0.000000   0.000000
     C  161   0.002460   0.123460   0.000000   0.000000   0.000000   0.000000
     C  162   0.019129   2.759801   0.000000   0.000000   0.000000   0.000000
     N  163   0.000000   0.000000   0.000000   0.000000   0.000000   0.000000
     N  164   0.000000   0.000000   0.000000   0.000000   0.000000   0.000000
     N  165   0.000068   0.000068   0.000000   0.000000   0.000000   0.000000
     N  166   0.000000   0.000007   0.000000   0.000000   0.000000   0.000000
     N  167   0.000000   0.000000   0.000000   0.000000   0.000000   0.000000
     N  168   0.000000   0.000000   0.000000   0.000000   0.000000   0.000000
     N  169   0.000000   0.000000   0.000000   0.000000   0.000000   0.000000
     N  170   0.000000   0.000000   0.000000   0.000000   0.000000   0.000000
     N  171   0.000000   0.000000   0.000000   0.000000   0.000000   0.000000
     N  172   0.000001   0.000000   0.000000   0.000000   0.000000   0.000000
     N  173   0.000000   0.000000   0.000001   0.000002   0.000001   0.000002
     N  174   0.000000   0.000000   0.000000   0.000000   0.000000   0.000000
     N  175   0.006468   0.001118   0.000000   0.000000   0.000000   0.000000
     N  176   0.000604   0.000014   0.000006   0.000000   0.000001   0.000001
     N  177   0.000461   0.000013   0.000000   0.000000   0.000000   0.000000
     N  178   0.003090   0.004372   0.000069   0.000001   0.000001   0.000001
1


                  C133       C134       C135       C136       C137       C138
 ------------------------------------------------------------------------------
     N  179   0.000000   0.000000   0.072968   0.074623   0.046036   2.088963
     N  180   0.000000   0.000000   0.000000   0.000000   0.000000   0.000000
     N  181   0.000000   0.000067   0.000000   0.000000   0.000000   0.000000
     N  182   0.000010   0.000255   0.000000   0.000000   0.000000   0.000000
     H  183   0.000000   0.000000   0.000000   0.000000   0.000000   0.000020
     H  184   0.000000   0.000000   0.000000   0.000000   0.000000   0.000000
     H  185   0.000000   0.000000   0.000000   0.000000   0.000000   0.000000
     H  186   0.000000   0.000000   0.000000   0.000000   0.000000   0.000000
     H  187   0.000000   0.000000   0.000000   0.000000   0.000000   0.000000
     H  188   0.000000   0.000000   0.000000   0.000000   0.000000   0.000000
     H  189   0.000000   0.000000   0.000000   0.000000   0.000001   0.000000
     H  190   0.000000   0.000000   0.000000   0.000000   0.000000   0.000000
     H  191   0.000000   0.000000   0.000000   0.000000   0.000000   0.000000
     H  192   0.000000   0.000000   0.000000   0.000000   0.000000   0.000000
     H  193   0.000000   0.000000   0.000000   0.000000   0.000000   0.000000
     H  194   0.000002   0.000042   0.000000   0.000000   0.000000   0.000000
     H  195   0.000000   0.000000   0.000000   0.000000   0.000000   0.000000
     H  196   0.000000   0.000000   0.000000   0.000000   0.000000   0.000000
     H  197   0.000000   0.000000   0.000000   0.000000   0.000000   0.000000
     H  198   0.000000   0.000000   0.000000   0.000000   0.000000   0.000000
     H  199   0.000000   0.000000   0.000000   0.000000   0.000000   0.000000
     H  200   0.000000   0.000000   0.000000   0.000000   0.000000   0.000000
     H  201   0.000000   0.000000   0.000000   0.000000   0.000000   0.000000
     H  202   0.000000   0.000000   0.000002   0.000003   0.000007   0.000003
     H  203   0.000000   0.000000   0.000000   0.000002   0.000009   0.000028
     H  204   0.000111   0.000009   0.000000   0.000000   0.000000   0.000000
     H  205   0.000000   0.000000   0.000000   0.000000   0.000000   0.000000
     H  206   0.000006   0.000000   0.000002   0.000000   0.000000   0.000001
     H  207   0.000001   0.000000   0.000010   0.000001   0.000002   0.000542
     H  208   0.000002   0.000004   0.000000   0.000000   0.000000   0.000000
     H  209   0.000037   0.000004   0.000003   0.000001   0.000000   0.000000
     H  210   0.000007   0.000000   0.950545   0.006520   0.007834   0.007550
     H  211   0.000000   0.000000   0.000027   0.000089   0.000839   0.000115
     H  212   0.000000   0.000001   0.000000   0.000000   0.000000   0.000000
     H  213   0.000000   0.000001   0.000000   0.000000   0.000000   0.000000
     H  214   0.000000   0.000000   0.000000   0.000000   0.000000   0.000000
1


                  C139       C140       C141       C142       C143       C144
 ------------------------------------------------------------------------------
     C  139   3.900938
     C  140   0.951818   3.946996
     C  141   0.015734   1.051884   3.954063
     C  142   0.000000   0.000000   0.000000   3.825572
     C  143   0.000000   0.000000   0.000000   2.129568   3.849122
     C  144   0.000000   0.000001   0.000000   0.069138   1.386319   3.891479
     C  145   0.000000   0.000000   0.000000   1.285648   0.041500   0.105877
     C  146   0.000000   0.000000   0.000000   0.143862   0.097832   1.096495
     C  147   0.000000   0.000000   0.000001   0.012706   0.013187   1.035757
     C  148   0.000002   0.000007   0.000000   0.002569   0.002391   0.010967
     C  149   0.000000   0.000000   0.000000   0.000076   0.000260   0.000150
     C  150   0.000000   0.000000   0.000000   0.000022   0.000227   0.000385
     C  151   0.000000   0.000000   0.000000   0.000090   0.000225   0.000231
     C  152   0.000000   0.000000   0.000000   0.000015   0.000022   0.000012
     C  153   0.000000   0.000000   0.000005   0.000005   0.000010   0.000011
     C  154   0.000000   0.000000   0.000001   0.001001   0.002610   0.007638
     C  155   0.000000   0.000001   0.000000   0.003942   0.028450   0.008352
     C  156   0.000000   0.000000   0.000000   0.000001   0.000001   0.000000
     C  157   0.000000   0.000000   0.000000   0.000000   0.000000   0.000000
     C  158   0.000000   0.000000   0.000000   0.000000   0.000001   0.000000
     C  159   0.000000   0.000000   0.000000   0.000000   0.000000   0.000000
     C  160   0.000000   0.000000   0.000000   0.000000   0.000000   0.000000
     C  161   0.000000   0.000000   0.000000   0.000000   0.000000   0.000000
     C  162   0.000000   0.000000   0.000000   0.000000   0.000000   0.000000
     N  163   0.000000   0.000000   0.000002   0.000001   0.000006   0.000001
     N  164   0.000000   0.000000   0.000000   0.000000   0.000000   0.000000
     N  165   0.000001   0.000008   0.000025   0.000000   0.000000   0.000000
     N  166   0.000000   0.000000   0.000005   0.000007   0.000001   0.000005
     N  167   0.000000   0.000000   0.000001   0.000000   0.000000   0.000000
     N  168   0.000000   0.000000   0.000000   0.000000   0.000000   0.000000
     N  169   0.000000   0.000000   0.000000   0.000000   0.000000   0.000000
     N  170   0.000000   0.000000   0.000000   0.000000   0.000000   0.000000
     N  171   0.000001   0.000003   0.000000   0.000000   0.000000   0.000000
     N  172   0.000000   0.000000   0.000000   0.016248   0.000922   0.010222
     N  173   0.000005   0.000023   0.000001   0.000000   0.000000   0.000000
     N  174   0.000000   0.000000   0.000000   0.000000   0.000000   0.000000
     N  175   0.000000   0.000000   0.000000   0.000000   0.000000   0.000000
     N  176   0.000000   0.000000   0.000000   0.000000   0.000000   0.000000
     N  177   0.000000   0.000000   0.000000   0.000002   0.000001   0.000002
     N  178   0.000000   0.000000   0.000000   0.000000   0.000000   0.000000
     N  179   0.805053   0.020669   0.000567   0.000000   0.000000   0.000000
     N  180   0.000000   0.000000   0.000000   0.068842   0.118153   0.046768
     N  181   0.000000   0.000000   0.000000   0.000039   0.000102   0.000071
     N  182   0.000000   0.000000   0.000000   0.000001   0.000000   0.000000
     H  183   0.000000   0.000000   0.000000   0.000000   0.000000   0.000000
     H  184   0.000000   0.000000   0.000000   0.000000   0.000000   0.000000
1


                  C139       C140       C141       C142       C143       C144
 ------------------------------------------------------------------------------
     H  185   0.000000   0.000000   0.000000   0.000000   0.000000   0.000000
     H  186   0.000000   0.000000   0.000039   0.000000   0.000000   0.000000
     H  187   0.000000   0.000000   0.000003   0.000000   0.000000   0.000000
     H  188   0.000001   0.000008   0.000949   0.000000   0.000000   0.000000
     H  189   0.000000   0.000001   0.000001   0.000000   0.000000   0.000000
     H  190   0.000000   0.000000   0.000000   0.000001   0.000000   0.000000
     H  191   0.000000   0.000000   0.000000   0.000000   0.000000   0.000000
     H  192   0.000000   0.000000   0.000000   0.000000   0.000000   0.000000
     H  193   0.000000   0.000000   0.000000   0.000000   0.000000   0.000000
     H  194   0.000000   0.000000   0.000000   0.000000   0.000000   0.000000
     H  195   0.000000   0.000000   0.000000   0.000000   0.000000   0.000000
     H  196   0.000000   0.000000   0.000000   0.000000   0.000000   0.000000
     H  197   0.000000   0.000000   0.000000   0.000000   0.000000   0.000000
     H  198   0.000000   0.000000   0.000000   0.000000   0.000000   0.000000
     H  199   0.000000   0.000000   0.000000   0.000000   0.000000   0.000001
     H  200   0.000000   0.000000   0.000000   0.000000   0.000000   0.000000
     H  201   0.000001   0.000011   0.000000   0.000001   0.000003   0.000009
     H  202   0.000030   0.000510   0.000011   0.000002   0.000000   0.000003
     H  203   0.000014   0.000002   0.000000   0.000000   0.000000   0.000000
     H  204   0.000000   0.000000   0.000001   0.000000   0.000000   0.000000
     H  205   0.000000   0.000000   0.000000   0.000000   0.000000   0.000000
     H  206   0.000000   0.000000   0.000000   0.000000   0.000000   0.000000
     H  207   0.000004   0.000000   0.000000   0.000000   0.000000   0.000000
     H  208   0.000000   0.000000   0.000000   0.000045   0.000026   0.000007
     H  209   0.000000   0.000000   0.000000   0.000000   0.000000   0.000000
     H  210   0.000114   0.000438   0.000020   0.000000   0.000000   0.000000
     H  211   0.001613   0.005517   0.943435   0.000000   0.000000   0.000000
     H  212   0.000000   0.000000   0.000001   0.000000   0.000000   0.000000
     H  213   0.000000   0.000000   0.000000   0.000000   0.000000   0.000000
     H  214   0.000000   0.000000   0.000000   0.000000   0.000000   0.000000
1


                  C145       C146       C147       C148       C149       C150
 ------------------------------------------------------------------------------
     C  145   3.912348
     C  146   0.043703   3.276719
     C  147   0.000229   0.011998   3.940240
     C  148   0.003451   0.003876   1.046137   3.950330
     C  149   0.000130   0.000262   0.002984   0.000185   3.916777
     C  150   0.000122   0.001214   0.002945   0.000206   1.353892   3.911881
     C  151   0.000107   0.000662   0.002222   0.000233   0.978231   1.337377
     C  152   0.000011   0.000098   0.000131   0.000004   1.345305   0.020938
     C  153   0.000005   0.000008   0.000082   0.000007   0.105170   0.023879
     C  154   0.001123   0.001497   0.048869   0.008463   0.017613   1.030584
     C  155   0.011073   0.012125   1.664148   0.007865   0.008215   0.012111
     C  156   0.000001   0.000005   0.000003   0.000000   0.010686   0.000282
     C  157   0.000002   0.000001   0.000001   0.000001   0.001369   0.000041
     C  158   0.000001   0.000002   0.000002   0.000000   0.003317   0.000121
     C  159   0.000000   0.000002   0.000001   0.000000   0.010312   0.000314
     C  160   0.000001   0.000002   0.000000   0.000000   0.002010   0.000037
     C  161   0.000000   0.000000   0.000000   0.000000   0.000017   0.000001
     C  162   0.000000   0.000000   0.000000   0.000000   0.000000   0.000000
     N  163   0.000004   0.000003   0.000055   0.000000   0.000030   0.000003
     N  164   0.000000   0.000000   0.000002   0.000000   0.000001   0.000001
     N  165   0.000000   0.000000   0.000000   0.000000   0.000000   0.000000
     N  166   0.000016   0.000001   0.000000   0.000000   0.000000   0.000000
     N  167   0.000000   0.000000   0.000000   0.000000   0.000000   0.000000
     N  168   0.000000   0.000000   0.000000   0.000000   0.000000   0.000000
     N  169   0.000000   0.000000   0.000000   0.000000   0.000000   0.000000
     N  170   0.000000   0.000000   0.000000   0.000000   0.000000   0.000000
     N  171   0.000001   0.000000   0.000000   0.000013   0.000000   0.000000
     N  172   0.016349   0.001240   0.000132   0.000332   0.000024   0.000014
     N  173   0.000000   0.000000   0.000000   0.000000   0.000000   0.000000
     N  174   0.000000   0.000000   0.000000   0.000000   0.000000   0.000000
     N  175   0.000000   0.000000   0.000000   0.000000   0.000000   0.000000
     N  176   0.000000   0.000000   0.000000   0.000000   0.000000   0.000000
     N  177   0.000007   0.000001   0.000000   0.000001   0.000000   0.000000
     N  178   0.000000   0.000000   0.000000   0.000000   0.000000   0.000000
     N  179   0.000000   0.000000   0.000000   0.000001   0.000000   0.000000
     N  180   1.020635   1.832049   0.007316   0.001067   0.000108   0.000114
     N  181   0.000053   0.000272   0.000903   0.000079   0.024560   0.107706
     N  182   0.000001   0.000003   0.000001   0.000000   0.009315   0.000138
     H  183   0.000000   0.000000   0.000000   0.000000   0.000000   0.000000
     H  184   0.000000   0.000000   0.000000   0.000000   0.000000   0.000000
     H  185   0.000000   0.000000   0.000000   0.000000   0.000000   0.000000
     H  186   0.000000   0.000000   0.000000   0.000000   0.000002   0.000000
     H  187   0.000000   0.000000   0.000000   0.000000   0.000000   0.000000
     H  188   0.000000   0.000000   0.000000   0.000000   0.000000   0.000000
     H  189   0.000001   0.000000   0.000000   0.000000   0.000000   0.000000
     H  190   0.000003   0.000000   0.000000   0.000000   0.000000   0.000000
1


                  C145       C146       C147       C148       C149       C150
 ------------------------------------------------------------------------------
     H  191   0.000000   0.000000   0.000000   0.000000   0.000000   0.000000
     H  192   0.000000   0.000000   0.000000   0.000000   0.000000   0.000000
     H  193   0.000000   0.000000   0.000000   0.000000   0.000000   0.000000
     H  194   0.000000   0.000000   0.000000   0.000000   0.000000   0.000000
     H  195   0.000000   0.000000   0.000000   0.000000   0.000000   0.000000
     H  196   0.000000   0.000000   0.000000   0.000000   0.000000   0.000000
     H  197   0.000000   0.000000   0.000000   0.000000   0.000000   0.000000
     H  198   0.000000   0.000000   0.000000   0.000000   0.000000   0.000000
     H  199   0.000000   0.000000   0.000000   0.000000   0.000013   0.000324
     H  200   0.000000   0.000000   0.000000   0.000000   0.000000   0.000000
     H  201   0.000001   0.000000   0.000122   0.001646   0.000000   0.000000
     H  202   0.000003   0.000001   0.000002   0.000017   0.000000   0.000000
     H  203   0.000000   0.000000   0.000000   0.000000   0.000000   0.000000
     H  204   0.000000   0.000000   0.000000   0.000000   0.000000   0.000000
     H  205   0.000000   0.000000   0.000000   0.000000   0.000000   0.000000
     H  206   0.000000   0.000000   0.000000   0.000000   0.000000   0.000000
     H  207   0.000000   0.000000   0.000000   0.000000   0.000000   0.000000
     H  208   0.000203   0.000014   0.000001   0.000001   0.000000   0.000000
     H  209   0.000000   0.000000   0.000000   0.000000   0.000000   0.000000
     H  210   0.000000   0.000000   0.000000   0.000000   0.000000   0.000000
     H  211   0.000000   0.000000   0.000000   0.000000   0.000000   0.000000
     H  212   0.000000   0.000000   0.000000   0.000000   0.006281   0.000115
     H  213   0.000000   0.000000   0.000000   0.000000   0.000115   0.000001
     H  214   0.000000   0.000000   0.000000   0.000000   0.000000   0.000000
1


                  C151       C152       C153       C154       C155       C156
 ------------------------------------------------------------------------------
     C  151   3.908465
     C  152   0.113396   3.929626
     C  153   1.367542   0.021232   3.913155
     C  154   0.022458   0.000389   0.000487   3.955809
     C  155   0.010740   0.000137   0.000310   1.033530   3.949421
     C  156   0.002463   0.009220   0.000892   0.000011   0.000001   3.942195
     C  157   0.000746   0.005465   0.000280   0.000002   0.000000   1.393626
     C  158   0.000789   0.000431   0.000274   0.000002   0.000000   0.018660
     C  159   0.006753   0.989274   0.006682   0.000117   0.000005   1.426640
     C  160   0.001188   0.010791   0.000489   0.000004   0.000001   0.103794
     C  161   0.000009   0.000304   0.000006   0.000000   0.000000   0.005241
     C  162   0.000000   0.000002   0.000000   0.000000   0.000000   0.000048
     N  163   0.000021   0.000001   0.000001   0.000390   0.000012   0.000000
     N  164   0.000001   0.000000   0.000000   0.000017   0.000011   0.000000
     N  165   0.000000   0.000000   0.000000   0.000000   0.000000   0.000000
     N  166   0.000000   0.000000   0.000000   0.000000   0.000001   0.000000
     N  167   0.000000   0.000000   0.000000   0.000002   0.000000   0.000000
     N  168   0.000000   0.000000   0.000000   0.000000   0.000000   0.000000
     N  169   0.000000   0.000000   0.000000   0.000000   0.000000   0.000036
     N  170   0.000000   0.000000   0.000000   0.000000   0.000000   0.000000
     N  171   0.000000   0.000000   0.000000   0.000001   0.000003   0.000000
     N  172   0.000017   0.000001   0.000001   0.000230   0.001776   0.000000
     N  173   0.000000   0.000000   0.000000   0.000000   0.000000   0.000000
     N  174   0.000000   0.000000   0.000000   0.000000   0.000000   0.000000
     N  175   0.000000   0.000000   0.000000   0.000000   0.000000   0.000000
     N  176   0.000000   0.000000   0.000000   0.000000   0.000000   0.000000
     N  177   0.000000   0.000000   0.000000   0.000000   0.000000   0.000000
     N  178   0.000000   0.000000   0.000000   0.000000   0.000000   0.000000
     N  179   0.000000   0.000000   0.000000   0.000000   0.000000   0.000000
     N  180   0.000077   0.000013   0.000009   0.000886   0.004090   0.000000
     N  181   0.023408   1.394534   1.436921   0.001416   0.002644   0.009414
     N  182   0.002916   0.009639   0.000714   0.000010   0.000001   0.018604
     H  183   0.000000   0.000000   0.000000   0.000001   0.000000   0.000000
     H  184   0.000000   0.000000   0.000000   0.000003   0.000001   0.000000
     H  185   0.000000   0.000000   0.000000   0.000000   0.000000   0.000000
     H  186   0.000003   0.000002   0.000112   0.000003   0.000001   0.000000
     H  187   0.000000   0.000000   0.000000   0.000000   0.000000   0.000000
     H  188   0.000000   0.000000   0.000000   0.000000   0.000000   0.000000
     H  189   0.000000   0.000000   0.000000   0.000000   0.000000   0.000000
     H  190   0.000000   0.000000   0.000000   0.000000   0.000000   0.000000
     H  191   0.000000   0.000000   0.000000   0.000000   0.000000   0.000000
     H  192   0.000000   0.000000   0.000000   0.000000   0.000000   0.000000
     H  193   0.000000   0.000000   0.000000   0.000000   0.000000   0.000000
     H  194   0.000000   0.000000   0.000000   0.000000   0.000000   0.000000
     H  195   0.000000   0.000000   0.000000   0.000000   0.000000   0.000000
     H  196   0.000000   0.000000   0.000000   0.000000   0.000000   0.000000
1


                  C151       C152       C153       C154       C155       C156
 ------------------------------------------------------------------------------
     H  197   0.000000   0.000000   0.000000   0.000000   0.000000   0.000000
     H  198   0.000000   0.000000   0.000000   0.000000   0.000000   0.000000
     H  199   0.000649   0.000007   0.000032   0.000060   0.000023   0.000000
     H  200   0.000000   0.000000   0.000000   0.000000   0.000000   0.000000
     H  201   0.000000   0.000000   0.000000   0.000000   0.000011   0.000000
     H  202   0.000000   0.000000   0.000000   0.000000   0.000000   0.000000
     H  203   0.000000   0.000000   0.000000   0.000000   0.000000   0.000000
     H  204   0.000000   0.000000   0.000000   0.000000   0.000000   0.000000
     H  205   0.000000   0.000000   0.000000   0.000000   0.000000   0.000000
     H  206   0.000000   0.000000   0.000000   0.000000   0.000000   0.000000
     H  207   0.000000   0.000000   0.000000   0.000000   0.000000   0.000000
     H  208   0.000000   0.000000   0.000000   0.000000   0.000000   0.000000
     H  209   0.000000   0.000000   0.000000   0.000000   0.000000   0.000000
     H  210   0.000000   0.000000   0.000000   0.000000   0.000000   0.000000
     H  211   0.000000   0.000000   0.000000   0.000000   0.000000   0.000000
     H  212   0.008669   0.006325   0.943417   0.000104   0.000001   0.000119
     H  213   0.000026   0.000596   0.000020   0.000000   0.000000   0.940274
     H  214   0.000000   0.000002   0.000000   0.000000   0.000000   0.000019
1


                  C157       C158       C159       C160       C161       C162
 ------------------------------------------------------------------------------
     C  157   3.698393
     C  158   1.542303   3.924096
     C  159   0.059324   0.132400   3.913621
     C  160   0.424793   1.120307   0.046975   3.666701
     C  161   0.013243   1.053125   0.000616   0.015048   3.963865
     C  162   0.000064   0.001797   0.000009   0.000098   0.012784   3.970689
     N  163   0.000000   0.000000   0.000000   0.000000   0.000000   0.000000
     N  164   0.000000   0.000000   0.000000   0.000000   0.000000   0.000000
     N  165   0.000000   0.000000   0.000000   0.000000   0.000005   0.000025
     N  166   0.000001   0.000001   0.000000   0.000001   0.000010   0.000009
     N  167   0.000000   0.000000   0.000000   0.000000   0.000000   0.000000
     N  168   0.000000   0.000000   0.000000   0.000000   0.000000   0.000000
     N  169   0.000069   0.000024   0.000012   0.000071   0.000000   0.000000
     N  170   0.000000   0.000000   0.000000   0.000000   0.000000   0.000000
     N  171   0.000000   0.000000   0.000000   0.000000   0.000000   0.000000
     N  172   0.000003   0.000000   0.000000   0.000001   0.000000   0.000000
     N  173   0.000000   0.000000   0.000000   0.000000   0.000000   0.000000
     N  174   0.000000   0.000000   0.000000   0.000000   0.000000   0.000000
     N  175   0.000003   0.000000   0.000002   0.000002   0.000041   0.000251
     N  176   0.000001   0.000000   0.000000   0.000001   0.000016   0.000061
     N  177   0.000001   0.000000   0.000000   0.000001   0.000015   0.000060
     N  178   0.000009   0.000000   0.000006   0.000006   0.000109   0.000882
     N  179   0.000000   0.000000   0.000000   0.000000   0.000000   0.000000
     N  180   0.000000   0.000000   0.000000   0.000000   0.000000   0.000000
     N  181   0.001125   0.002405   0.012973   0.001459   0.000014   0.000000
     N  182   0.186798   0.027422   1.195570   1.888760   0.005369   0.000053
     H  183   0.000000   0.000000   0.000000   0.000000   0.000000   0.000000
     H  184   0.000000   0.000000   0.000000   0.000000   0.000000   0.000000
     H  185   0.000000   0.000000   0.000000   0.000000   0.000000   0.000000
     H  186   0.000000   0.000000   0.000000   0.000000   0.000000   0.000000
     H  187   0.000000   0.000000   0.000000   0.000000   0.000000   0.000000
     H  188   0.000000   0.000000   0.000000   0.000000   0.000000   0.000000
     H  189   0.000000   0.000000   0.000000   0.000000   0.000000   0.000000
     H  190   0.000000   0.000000   0.000000   0.000001   0.000001   0.000001
     H  191   0.000000   0.000000   0.000000   0.000000   0.000000   0.000000
     H  192   0.000000   0.000000   0.000000   0.000000   0.000000   0.000000
     H  193   0.000000   0.000000   0.000000   0.000000   0.000000   0.000000
     H  194   0.000000   0.000000   0.000000   0.000000   0.000029   0.000257
     H  195   0.000000   0.000000   0.000000   0.000000   0.000000   0.000000
     H  196   0.000000   0.000000   0.000000   0.000000   0.000000   0.000000
     H  197   0.000000   0.000000   0.000000   0.000000   0.000000   0.000000
     H  198   0.000001   0.000000   0.000000   0.000001   0.000000   0.000000
     H  199   0.000000   0.000000   0.000000   0.000000   0.000000   0.000000
     H  200   0.000000   0.000000   0.000000   0.000000   0.000000   0.000000
     H  201   0.000000   0.000000   0.000000   0.000000   0.000000   0.000000
     H  202   0.000000   0.000000   0.000000   0.000000   0.000000   0.000000
1


                  C157       C158       C159       C160       C161       C162
 ------------------------------------------------------------------------------
     H  203   0.000000   0.000000   0.000000   0.000000   0.000000   0.000000
     H  204   0.000000   0.000000   0.000000   0.000000   0.000005   0.000032
     H  205   0.000000   0.000000   0.000000   0.000000   0.000000   0.000000
     H  206   0.000000   0.000000   0.000000   0.000000   0.000000   0.000000
     H  207   0.000000   0.000000   0.000000   0.000000   0.000000   0.000000
     H  208   0.000000   0.000000   0.000000   0.000000   0.000000   0.000003
     H  209   0.000000   0.000000   0.000000   0.000000   0.000001   0.000007
     H  210   0.000000   0.000000   0.000000   0.000000   0.000000   0.000000
     H  211   0.000000   0.000000   0.000000   0.000000   0.000000   0.000000
     H  212   0.000007   0.000044   0.000249   0.000005   0.000000   0.000000
     H  213   0.008405   0.003843   0.005791   0.011723   0.000119   0.000001
     H  214   0.006228   0.000152   0.000025   0.000077   0.000074   0.000000
1


                  N163       N164       N165       N166       N167       N168
 ------------------------------------------------------------------------------
     N  163   3.355416
     N  164   0.000045   3.052954
     N  165   0.000000   0.000000   3.050940
     N  166   0.000000   0.000000   0.000004   3.042553
     N  167   0.000102   0.000000   0.000002   0.000000   3.047422
     N  168   0.000000   0.000000   0.000003   0.000000   0.000012   3.033620
     N  169   0.000000   0.000000   0.000010   0.000000   0.000000   0.000001
     N  170   0.000000   0.000000   0.000484   0.000000   0.000007   0.000005
     N  171   0.000001   0.010081   0.000000   0.000000   0.000000   0.000000
     N  172   0.000001   0.000000   0.000000   0.000071   0.000000   0.000000
     N  173   0.000001   0.000004   0.000000   0.000000   0.000000   0.000000
     N  174   0.000006   0.000000   0.000000   0.000000   0.000000   0.000000
     N  175   0.000000   0.000000   0.000672   0.000000   0.000000   0.000000
     N  176   0.000336   0.000000   0.000011   0.000000   0.000019   0.000002
     N  177   0.000000   0.000000   0.000007   0.000000   0.000000   0.000005
     N  178   0.000000   0.000000   0.000007   0.000083   0.000000   0.000000
     N  179   0.000000   0.000000   0.000000   0.000000   0.000000   0.000000
     N  180   0.000001   0.000000   0.000000   0.000002   0.000000   0.000000
     N  181   0.000010   0.000000   0.000000   0.000000   0.000000   0.000000
     N  182   0.000000   0.000000   0.000000   0.000000   0.000000   0.000000
     H  183   0.005001   0.000000   0.000000   0.000000   0.000002   0.000000
     H  184   0.000011   0.004491   0.000000   0.000000   0.000000   0.000000
     H  185   0.000000   0.008489   0.000000   0.000000   0.000000   0.000000
     H  186   0.000000   0.000007   0.000000   0.000000   0.000000   0.000000
     H  187   0.000000   0.000000   0.005156   0.000000   0.000000   0.000014
     H  188   0.000000   0.000000   0.005337   0.000000   0.000000   0.000000
     H  189   0.000000   0.000000   0.000004   0.000209   0.000000   0.000000
     H  190   0.000000   0.000000   0.000001   0.006146   0.000000   0.000000
     H  191   0.000006   0.000000   0.000000   0.000000   0.005257   0.000001
     H  192   0.000035   0.000000   0.000000   0.000000   0.000142   0.000000
     H  193   0.000015   0.000000   0.000000   0.000000   0.007709   0.000000
     H  194   0.000000   0.000000   0.000000   0.007310   0.000000   0.000000
     H  195   0.000000   0.000000   0.000000   0.000000   0.000001   0.007260
     H  196   0.000000   0.000000   0.000000   0.000000   0.000000   0.007953
     H  197   0.000000   0.000000   0.000000   0.000000   0.000000   0.004650
     H  198   0.000000   0.000000   0.000000   0.000000   0.000000   0.000000
     H  199   0.000070   0.000042   0.000000   0.000000   0.000001   0.000000
     H  200   0.000000   0.000009   0.000000   0.000000   0.000000   0.000000
     H  201   0.000000   0.000000   0.000000   0.000000   0.000000   0.000000
     H  202   0.000000   0.000000   0.000000   0.000000   0.000000   0.000000
     H  203   0.000000   0.000001   0.000000   0.000000   0.000000   0.000000
     H  204   0.000000   0.000000   0.000068   0.000000   0.000001   0.000000
     H  205   0.000009   0.000000   0.000000   0.000000   0.000003   0.000001
     H  206   0.000164   0.000000   0.000000   0.000000   0.000004   0.000000
     H  207   0.000034   0.000000   0.000000   0.000000   0.000000   0.000000
     H  208   0.000000   0.000000   0.000000   0.000010   0.000000   0.000000
1


                  N163       N164       N165       N166       N167       N168
 ------------------------------------------------------------------------------
     H  209   0.000000   0.000000   0.000000   0.000001   0.000000   0.000000
     H  210   0.000000   0.000000   0.000000   0.000000   0.000000   0.000000
     H  211   0.000000   0.000000   0.000007   0.000000   0.000000   0.000000
     H  212   0.000000   0.000000   0.000000   0.000000   0.000000   0.000000
     H  213   0.000000   0.000000   0.000000   0.000000   0.000000   0.000000
     H  214   0.000000   0.000000   0.000001   0.000000   0.000000   0.000000
1


                  N169       N170       N171       N172       N173       N174
 ------------------------------------------------------------------------------
     N  169   3.066718
     N  170   0.000022   3.147323
     N  171   0.000000   0.000000   3.078760
     N  172   0.000000   0.000000   0.000000   3.097815
     N  173   0.000000   0.000000   0.000000   0.000000   3.070949
     N  174   0.000000   0.000000   0.000000   0.000000   0.000010   2.991413
     N  175   0.000000   0.000000   0.000000   0.000000   0.000000   0.000001
     N  176   0.000000   0.000000   0.000000   0.000001   0.000002   0.000003
     N  177   0.000000   0.000000   0.000000   0.000193   0.000000   0.000001
     N  178   0.000000   0.000000   0.000000   0.000000   0.000000   0.000000
     N  179   0.000000   0.000000   0.000000   0.000000   0.000001   0.000000
     N  180   0.000000   0.000000   0.000000   0.009355   0.000000   0.000000
     N  181   0.000000   0.000000   0.000000   0.000009   0.000000   0.000000
     N  182   0.000019   0.000000   0.000000   0.000001   0.000000   0.000000
     H  183   0.000000   0.000000   0.000000   0.000000   0.000000   0.000001
     H  184   0.000000   0.000000   0.000055   0.000000   0.000000   0.000000
     H  185   0.000000   0.000000   0.000105   0.000000   0.000377   0.000000
     H  186   0.000000   0.000000   0.000000   0.000000   0.000000   0.000000
     H  187   0.000000   0.000008   0.000000   0.000000   0.000000   0.000000
     H  188   0.000000   0.000002   0.000000   0.000000   0.000000   0.000000
     H  189   0.000000   0.000000   0.000000   0.000004   0.000000   0.000000
     H  190   0.000000   0.000000   0.000000   0.000114   0.000000   0.000000
     H  191   0.000000   0.000000   0.000000   0.000000   0.000000   0.000000
[truncated: 13,810 more chars]
