# Supplementary material for: Characterization by SEM, TEM and Quantum-Chemical Simulations of the Spherical Carbon with Nitrogen (SCN) Active Carbon Produced by Thermal Decomposition of Poly(vinylpyridine-divinylbenzene) Copolymer
Source: Materials (Basel). 2009 Sep 7;2(3):1239–51. doi: 10.3390/ma2031239 (PMC5445732; doi:10.3390/ma2031239)
Supplement: Supplementary file 1 [file materials-02-01239-s001.zip › Supplementary Data/m15.out]

 *******************************************************************************
 ** Site#:  128            For non-commercial use only         Version 7.030W **
 *******************************************************************************
 ** Cite this work as: MOPAC2007, James J. P. Stewart, Stewart Computational  **
 ** Chemistry, Version 7.030W web: HTTP://OpenMOPAC.net                       **
 *******************************************************************************
 **                                                                           **
 **                                MOPAC2007                                  **
 **                                                                           **
 *******************************************************************************

                            PM3 CALCULATION RESULTS


 *******************************************************************************
 *  CALCULATION DONE:                                Thu Jan  3 02:06:21 2008  *
 *  PM3      - The PM3 Hamiltonian to be used
 *  SINGLET  - SPIN STATE DEFINED AS A SINGLET
 *
 *
 *
 *                 CHARGE ON SYSTEM =     0
 *
 *
 *
 *  XYZ      - CARTESIAN COORDINATE SYSTEM TO BE USED
 *  EF       - USE EF ROUTINE FOR MINIMUM SEARCH
 *  T=       - A TIME OF  0.2E+08 SECONDS REQUESTED
 *  DUMP=N   - RESTART FILE WRITTEN EVERY     0.100 SECONDS
 *  CYCLES=  - DO A MAXIMUM OF  5002 STEPS
 *  DDMIN=   - MINIMUM TRUST RADIUS  0.000 ANG/RAD
 *  GNORM=   - EXIT WHEN GRADIENT NORM DROPS BELOW 1.11    
 *  SCFCRT   - DEFAULT SCF CRITERION REPLACED BY   0.100E-05
 *  SHIFT    - A DAMPING FACTOR OF   50.00 DEFINED
 *  DENOUT   - DENSITY MATRIX OUTPUT ON CHANNEL 10
 *  BONDS    - FINAL BOND-ORDER MATRIX TO BE PRINTED
 *   PL      - MONITOR CONVERGENCE IN DENSITY MATRIX
 *******************************************************************************
PM3 bonds T=20000000.0 SINGLET XYZ DDMIN=0.0 DUMP=0.1 GNORM=1.115 CHARGE=+0 &
DENOUT SCFCRT=1.D-06 EF CYCLES=5002 PL SHIFT=050.0
 SKN_2 model by PM3. Point=15. Mult=01.
   ATOM   CHEMICAL            X               Y              Z
 NUMBER    SYMBOL        (ANGSTROMS)     (ANGSTROMS)    (ANGSTROMS)
 
     1       C         -2.1353291  *    1.339125  *    0.905965  *
     2       C         -2.8667641  *    2.428048  *    0.590650  *
     3       C         -2.5924418  *    3.799546  *    0.655784  *
     4       C         -0.9397508  *    1.933534  *    1.343781  *
     5       C         -1.3365911  *    4.190331  *    1.166550  *
     6       C         -0.8003643  *    5.487430  *    1.517382  *
     7       C         -0.5246174  *    6.711833  *    0.982834  *
     8       C          2.0843715  *    4.269321  *    3.621071  *
     9       C          1.0242052  *    5.075280  *    3.358934  *
    10       C         -0.1154411  *    5.177137  *    4.146995  *
    11       C          1.8837401  *    3.509232  *    4.816183  *
    12       C         -0.2592189  *    4.468746  *    5.306005  *
    13       C         -0.1130076  *    5.853882  *    2.842733  *
    14       C         -0.0133616  *    7.260969  *    2.270002  *
    15       C         -1.9131536  *   10.166871  *    5.505977  *
    16       C         -2.3559978  *    8.969465  *    6.267184  *
    17       C         -1.5089311  *    7.874780  *    6.151290  *
    18       C         -0.8208344  *    9.753505  *    4.807539  *
    19       C         -0.5469819  *    8.332317  *    5.232044  *
    20       C         -0.0373222  *    8.848094  *    4.079629  *
    21       C         -3.6908298  *    9.550165  *    6.416099  *
    22       C         -3.1843699  *   10.853002  *    5.794090  *
    23       C          0.3366288  *    8.490474  *    2.738470  *
    24       C          1.0036399  *    9.425048  *    1.893432  *
    25       C         -7.8135659  *    7.807673  *    4.947321  *
    26       C         -6.7869619  *    8.733844  *    5.132495  *
    27       C         -6.4022403  *    9.550660  *    4.061433  *
    28       C         -8.4943794  *    7.784083  *    3.720960  *
    29       C         -7.1267790  *    9.488272  *    2.866397  *
    30       C         -6.2125752  *    8.990550  *    6.476701  *
    31       C         -4.9241146  *    9.190229  *    6.589145  *
    32       C         -9.6387969  *   11.635767  *    6.368347  *
    33       C         -8.5339806  *   10.780793  *    6.401395  *
    34       C         -8.3512673  *    9.916816  *    7.480357  *
    35       C        -10.5030513  *   11.677926  *    7.467848  *
    36       C         -9.2800155  *    9.981936  *    8.536681  *
    37       C         -7.1966390  *    9.025345  *    7.569980  *
    38       C         -7.0977048  *    8.184574  *    8.593083  *
    39       C         -3.6683287  *    4.653284  *   11.954302  *
    40       C         -3.6303645  *    5.091502  *   10.629624  *
    41       C         -4.7871596  *    5.606783  *   10.057357  *
    42       C         -4.8465321  *    4.828530  *   12.696858  *
    43       C         -5.9628166  *    5.673375  *   10.819236  *
    44       C         -7.2078929  *    6.189686  *   10.221317  *
    45       C         -7.1261187  *    7.281258  *    9.465915  *
    46       C         -8.8222328  *    4.782536  *    8.824069  *
    47       C        -10.0009208  *    4.250564  *    9.463135  *
    48       C        -10.9000863  *    3.509556  *    8.780413  *
    49       C         -8.5626842  *    4.575697  *    7.512590  *
    50       C        -10.5711851  *    3.306656  *    7.392913  *
    51       C         -9.5642226  *    4.921992  *   10.751661  *
    52       C         -8.4318922  *    5.420004  *   10.144617  *
    53       C        -12.5915439  *    2.075490  *   12.406022  *
    54       C        -11.5548573  *    2.772244  *   12.314378  *
    55       C        -11.5043368  *    4.128137  *   12.065516  *
    56       C        -13.8979862  *    2.496624  *   12.280275  *
    57       C        -12.8267373  *    4.623245  *   11.921130  *
    58       C        -10.2846685  *    4.947742  *   11.986425  *
    59       C         -9.9488054  *    5.642638  *   13.063500  *
    60       C        -12.6909620  *    6.585632  *   18.211485  *
    61       C        -11.5842764  *    7.294256  *   18.449597  *
    62       C        -10.6422195  *    7.386947  *   17.591215  *
    63       C        -12.7037287  *    6.028882  *   17.054620  *
    64       C        -10.6633030  *    6.785005  *   16.334410  *
    65       C         -9.6446241  *    6.895815  *   15.298869  *
    66       C         -9.7713967  *    6.257616  *   14.142548  *
    67       C        -11.8565939  *    9.608464  *   11.382675  *
    68       C          4.2468499  *   20.555408  *    5.455296  *
    69       C          5.1427204  *   19.706073  *    5.658294  *
    70       C          5.0252199  *   18.336460  *    5.628604  *
    71       C          2.9202225  *   20.295271  *    5.155321  *
    72       C          3.6710971  *   18.012373  *    5.334969  *
    73       C          3.2699593  *   16.649441  *    5.329511  *
    74       C          2.9013852  *   15.517604  *    5.432770  *
    75       C          8.6104628  *   12.925840  *    8.246015  *
    76       C          7.5328045  *   12.554320  *    7.771037  *
    77       C          6.2320689  *   12.793359  *    8.272708  *
    78       C          8.8130210  *   13.671829  *    9.452764  *
    79       C          6.4171453  *   13.228880  *    9.682655  *
    80       C          5.1379724  *   12.790291  *    7.499287  *
    81       C          4.2526004  *   12.890876  *    6.618925  *
    82       C          0.5047870  *   14.597031  *    7.345724  *
    83       C         -0.6467170  *   14.477754  *    6.524749  *
    84       C         -0.1730493  *   13.933161  *    5.224252  *
    85       C          1.6749765  *   14.404176  *    7.068997  *
    86       C          1.1188285  *   13.908580  *    4.855994  *
    87       C          2.3320853  *   14.217567  *    5.769456  *
    88       C         -1.9099541  *   14.945984  *    6.664360  *
    89       C         -2.9470276  *   14.413640  *    5.841030  *
    90       C          3.3682898  *   13.107140  *    5.646390  *
    91       C          3.3291196  *   12.400407  *    4.421973  *
    92       C         -2.9522152  *   19.087966  *    8.737056  *
    93       C         -2.6720708  *   17.800179  *    8.532308  *
    94       C         -2.5388744  *   17.468129  *    7.095496  *
    95       C         -3.0637329  *   19.851699  *    7.702766  *
    96       C         -2.6739274  *   18.363737  *    6.082334  *
    97       C         -2.3738613  *   16.360775  *    8.857283  *
    98       C         -2.2448210  *   16.045990  *    7.534447  *
    99       C         -0.7242541  *   14.234798  *   12.967193  *
   100       C         -0.9367043  *   15.039416  *   12.003997  *
   101       C         -1.1643165  *   15.868252  *   10.993066  *
   102       C         -0.5032018  *   13.419358  *   13.935067  *
   103       C         -0.1887429  *   16.851532  *   10.672948  *
   104       C         -2.3672847  *   15.734874  *   10.165757  *
   105       C         -3.4640625  *   15.147592  *   10.594571  *
   106       C         -6.8346310  *   10.412163  *   13.574012  *
   107       C         -7.7311008  *   11.301168  *   13.031134  *
   108       C         -7.2826642  *   12.187451  *   12.015759  *
   109       C         -5.5048865  *   10.470216  *   13.042811  *
   110       C         -5.9480466  *   12.363267  *   11.715154  *
   111       C         -5.5559269  *   13.646015  *   11.236125  *
   112       C         -4.6159848  *   14.678073  *   10.921306  *
   113       C         -7.7833902  *   18.060025  *   10.421075  *
   114       C         -6.8262470  *   17.220641  *   11.032137  *
   115       C         -5.6143393  *   17.798317  *   11.507527  *
   116       C         -7.4873909  *   19.449435  *   10.320787  *
   117       C         -5.4041995  *   19.149778  *   11.380928  *
   118       C         -7.1021126  *   15.834194  *   11.125657  *
   119       C         -6.0245510  *   14.918004  *   11.195099  *
   120       C         -9.9170538  *   18.176342  *    9.118169  *
   121       C         -8.9775193  *   17.495871  *    9.883117  *
   122       C         -9.3570203  *   16.117978  *   10.086506  *
   123       C        -10.9328817  *   17.558734  *    8.713159  *
   124       C        -10.5945029  *   15.565475  *    9.594700  *
   125       C         -8.4341052  *   15.322821  *   10.862540  *
   126       C         -8.6961917  *   14.095852  *   11.366776  *
   127       C        -10.3055548  *   13.494938  *   16.334510  *
   128       C         -9.8478266  *   12.389698  *   16.985170  *
   129       C         -9.6114530  *   12.377728  *   15.618998  *
   130       C        -10.6299520  *   14.456436  *   15.375296  *
   131       C         -9.5709248  *   12.716888  *   14.287105  *
   132       C         -9.1286724  *   11.993723  *   13.068792  *
   133       C         -8.5288448  *   12.961578  *   11.971513  *
   134       C        -10.1338293  *   11.130791  *   12.511015  *
   135       C         -6.3774752  *   15.946469  *    3.513622  *
   136       C         -6.3079373  *   15.786486  *    4.908451  *
   137       C         -5.4328474  *   15.205032  *    5.572164  *
   138       C         -5.0631202  *   15.722962  *    3.112052  *
   139       C         -4.2029306  *   14.615372  *    5.084519  *
   140       C         -3.6012426  *   13.317621  *    5.473617  *
   141       C         -3.9207059  *   11.963102  *    5.726711  *
   142       C          5.5838119  *   13.232307  *    0.233223  *
   143       C          4.8160561  *   12.799309  *    1.151360  *
   144       C          3.7151222  *   12.003231  *    0.998726  *
   145       C          5.4583214  *   12.997165  *   -1.124364  *
   146       C          3.4825814  *   11.796079  *   -0.421656  *
   147       C          2.9022801  *   11.394066  *    2.040820  *
   148       C          3.1303130  *   11.877722  *    3.356251  *
   149       C          2.7066262  *    8.620566  *   -1.433888  *
   150       C          1.7171860  *    9.138377  *   -0.644700  *
   151       C          1.2829954  *    8.700003  *   -1.877263  *
   152       C          3.4413011  *    8.075276  *   -2.476292  *
   153       C          1.2562363  *    8.196253  *   -3.173899  *
   154       C          1.4956618  *    9.620909  *    0.656496  *
   155       C          2.0031270  *   10.450452  *    1.713842  *
   156       C        -15.9410267  *    7.070382  *   10.293438  *
   157       C        -14.6465398  *    7.399161  *   10.615630  *
   158       C        -13.8401180  *    8.409143  *   10.224605  *
   159       C        -16.6007976  *    7.931189  *    9.390006  *
   160       C        -14.6098143  *    9.029482  *    9.212842  *
   161       C        -12.7125264  *    8.989407  *   10.818323  *
   162       C        -10.9301214  *   10.396799  *   12.004507  *
   163       N         -0.5013649  *    3.108522  *    1.483030  *
   164       N          0.7911394  *    3.626842  *    5.605729  *
   165       N         -8.1566962  *    8.621397  *    2.704785  *
   166       N        -10.3057179  *   10.854875  *    8.522137  *
   167       N         -5.9680409  *    5.324116  *   12.134152  *
   168       N         -9.4901366  *    3.804079  *    6.806318  *
   169       N        -13.9416778  *    3.835589  *   12.027097  *
   170       N        -11.8311038  *    6.030975  *   16.069262  *
   171       N          2.6818075  *   18.953365  *    5.108102  *
   172       N          7.6538992  *   13.751795  *   10.110269  *
   173       N         -2.9747746  *   19.730964  *    6.416409  *
   174       N          0.6068360  *   17.656039  *   10.416418  *
   175       N         -5.0698894  *   11.411104  *   12.195048  *
   176       N         -6.3484807  *   19.956441  *   10.781961  *
   177       N        -11.4320312  *   16.325551  *    8.832554  *
   178       N        -10.1804577  *   13.978251  *   14.178310  *
   179       N         -4.0361597  *   15.253974  *    3.661604  *
   180       N          4.2430912  *   12.238597  *   -1.367574  *
   181       N          2.5490515  *    7.835925  *   -3.506863  *
   182       N        -15.7876879  *    8.881035  *    8.772738  *
   183       H          2.9788114  *    4.168824  *    2.999957  *
   184       H         -5.5734686  *   10.262633  *    4.179168  *
   185       H         -7.8256732  *   10.805438  *    5.562233  *
   186       H        -11.3934496  *   12.363539  *    7.558950  *
   187       H         -4.7918198  *    5.934253  *    9.011448  *
   188       H         -2.7165195  *    4.987153  *   10.034688  *
   189       H         -4.9274907  *    4.538934  *   13.751731  *
   190       H         -9.2117935  *    9.335040  *    9.423016  *
   191       H        -11.8028963  *    3.071590  *    9.214670  *
   192       H        -14.8230351  *    1.919299  *   12.353602  *
   193       H         -0.6457542  *    7.178377  *    0.011069  *
   194       H          5.8065123  *   17.593616  *    5.800865  *
   195       H          1.3595089  *   13.636553  *    3.815764  *
   196       H         -2.5707833  *   18.153997  *    5.013153  *
   197       H         -4.7449300  *    9.745424  *   13.364747  *
   198       H         -8.2070872  *   20.145269  *    9.855326  *
   199       H         -4.8569854  *   17.158163  *   11.979559  *
   200       H        -11.6659288  *   14.274387  *    9.734988  *
   201       H         -7.2639885  *   16.005044  *    2.883087  *
   202       H          0.4230038  *    8.085611  *   -3.872650  *
   203       H        -16.4608865  *    6.228666  *   10.761912  *
   204       H        -13.0467074  *    5.682501  *   11.706823  *
   205      Tv         21.4864382  *    0.000000       0.000000   
   206      Tv          0.0000000      17.779293  *    0.000000   
   207      Tv          0.0000000       0.000000      11.811856  *
 

              THE SYSTEM IS A  SOLID         


                UNIT CELL TRANSLATION VECTORS

              X              Y              Z
    T1 =  21.4864382      0.0000000      0.0000000
    T2 =   0.0000000     17.7792929      0.0000000
    T3 =   0.0000000      0.0000000     11.8118557


          CARTESIAN COORDINATES 

    NO.       ATOM         X         Y         Z

     1         C       -2.1353    1.3391    0.9060
     2         C       -2.8668    2.4280    0.5907
     3         C       -2.5924    3.7995    0.6558
     4         C       -0.9398    1.9335    1.3438
     5         C       -1.3366    4.1903    1.1665
     6         C       -0.8004    5.4874    1.5174
     7         C       -0.5246    6.7118    0.9828
     8         C        2.0844    4.2693    3.6211
     9         C        1.0242    5.0753    3.3589
    10         C       -0.1154    5.1771    4.1470
    11         C        1.8837    3.5092    4.8162
    12         C       -0.2592    4.4687    5.3060
    13         C       -0.1130    5.8539    2.8427
    14         C       -0.0134    7.2610    2.2700
    15         C       -1.9132   10.1669    5.5060
    16         C       -2.3560    8.9695    6.2672
    17         C       -1.5089    7.8748    6.1513
    18         C       -0.8208    9.7535    4.8075
    19         C       -0.5470    8.3323    5.2320
    20         C       -0.0373    8.8481    4.0796
    21         C       -3.6908    9.5502    6.4161
    22         C       -3.1844   10.8530    5.7941
    23         C        0.3366    8.4905    2.7385
    24         C        1.0036    9.4250    1.8934
    25         C       -7.8136    7.8077    4.9473
    26         C       -6.7870    8.7338    5.1325
    27         C       -6.4022    9.5507    4.0614
    28         C       -8.4944    7.7841    3.7210
    29         C       -7.1268    9.4883    2.8664
    30         C       -6.2126    8.9906    6.4767
    31         C       -4.9241    9.1902    6.5891
    32         C       -9.6388   11.6358    6.3683
    33         C       -8.5340   10.7808    6.4014
    34         C       -8.3513    9.9168    7.4804
    35         C      -10.5031   11.6779    7.4678
    36         C       -9.2800    9.9819    8.5367
    37         C       -7.1966    9.0253    7.5700
    38         C       -7.0977    8.1846    8.5931
    39         C       -3.6683    4.6533   11.9543
    40         C       -3.6304    5.0915   10.6296
    41         C       -4.7872    5.6068   10.0574
    42         C       -4.8465    4.8285   12.6969
    43         C       -5.9628    5.6734   10.8192
    44         C       -7.2079    6.1897   10.2213
    45         C       -7.1261    7.2813    9.4659
    46         C       -8.8222    4.7825    8.8241
    47         C      -10.0009    4.2506    9.4631
    48         C      -10.9001    3.5096    8.7804
    49         C       -8.5627    4.5757    7.5126
    50         C      -10.5712    3.3067    7.3929
    51         C       -9.5642    4.9220   10.7517
    52         C       -8.4319    5.4200   10.1446
    53         C      -12.5915    2.0755   12.4060
    54         C      -11.5549    2.7722   12.3144
    55         C      -11.5043    4.1281   12.0655
    56         C      -13.8980    2.4966   12.2803
    57         C      -12.8267    4.6232   11.9211
    58         C      -10.2847    4.9477   11.9864
    59         C       -9.9488    5.6426   13.0635
    60         C      -12.6910    6.5856   18.2115
    61         C      -11.5843    7.2943   18.4496
    62         C      -10.6422    7.3869   17.5912
    63         C      -12.7037    6.0289   17.0546
    64         C      -10.6633    6.7850   16.3344
    65         C       -9.6446    6.8958   15.2989
    66         C       -9.7714    6.2576   14.1425
    67         C      -11.8566    9.6085   11.3827
    68         C        4.2468   20.5554    5.4553
    69         C        5.1427   19.7061    5.6583
    70         C        5.0252   18.3365    5.6286
    71         C        2.9202   20.2953    5.1553
    72         C        3.6711   18.0124    5.3350
    73         C        3.2700   16.6494    5.3295
    74         C        2.9014   15.5176    5.4328
    75         C        8.6105   12.9258    8.2460
    76         C        7.5328   12.5543    7.7710
    77         C        6.2321   12.7934    8.2727
    78         C        8.8130   13.6718    9.4528
    79         C        6.4171   13.2289    9.6827
    80         C        5.1380   12.7903    7.4993
    81         C        4.2526   12.8909    6.6189
    82         C        0.5048   14.5970    7.3457
    83         C       -0.6467   14.4778    6.5247
    84         C       -0.1730   13.9332    5.2243
    85         C        1.6750   14.4042    7.0690
    86         C        1.1188   13.9086    4.8560
    87         C        2.3321   14.2176    5.7695
    88         C       -1.9100   14.9460    6.6644
    89         C       -2.9470   14.4136    5.8410
    90         C        3.3683   13.1071    5.6464
    91         C        3.3291   12.4004    4.4220
    92         C       -2.9522   19.0880    8.7371
    93         C       -2.6721   17.8002    8.5323
    94         C       -2.5389   17.4681    7.0955
    95         C       -3.0637   19.8517    7.7028
    96         C       -2.6739   18.3637    6.0823
    97         C       -2.3739   16.3608    8.8573
    98         C       -2.2448   16.0460    7.5344
    99         C       -0.7243   14.2348   12.9672
   100         C       -0.9367   15.0394   12.0040
   101         C       -1.1643   15.8683   10.9931
   102         C       -0.5032   13.4194   13.9351
   103         C       -0.1887   16.8515   10.6729
   104         C       -2.3673   15.7349   10.1658
   105         C       -3.4641   15.1476   10.5946
   106         C       -6.8346   10.4122   13.5740
   107         C       -7.7311   11.3012   13.0311
   108         C       -7.2827   12.1875   12.0158
   109         C       -5.5049   10.4702   13.0428
   110         C       -5.9480   12.3633   11.7152
   111         C       -5.5559   13.6460   11.2361
   112         C       -4.6160   14.6781   10.9213
   113         C       -7.7834   18.0600   10.4211
   114         C       -6.8262   17.2206   11.0321
   115         C       -5.6143   17.7983   11.5075
   116         C       -7.4874   19.4494   10.3208
   117         C       -5.4042   19.1498   11.3809
   118         C       -7.1021   15.8342   11.1257
   119         C       -6.0246   14.9180   11.1951
   120         C       -9.9171   18.1763    9.1182
   121         C       -8.9775   17.4959    9.8831
   122         C       -9.3570   16.1180   10.0865
   123         C      -10.9329   17.5587    8.7132
   124         C      -10.5945   15.5655    9.5947
   125         C       -8.4341   15.3228   10.8625
   126         C       -8.6962   14.0959   11.3668
   127         C      -10.3056   13.4949   16.3345
   128         C       -9.8478   12.3897   16.9852
   129         C       -9.6115   12.3777   15.6190
   130         C      -10.6300   14.4564   15.3753
   131         C       -9.5709   12.7169   14.2871
   132         C       -9.1287   11.9937   13.0688
   133         C       -8.5288   12.9616   11.9715
   134         C      -10.1338   11.1308   12.5110
   135         C       -6.3775   15.9465    3.5136
   136         C       -6.3079   15.7865    4.9085
   137         C       -5.4328   15.2050    5.5722
   138         C       -5.0631   15.7230    3.1121
   139         C       -4.2029   14.6154    5.0845
   140         C       -3.6012   13.3176    5.4736
   141         C       -3.9207   11.9631    5.7267
   142         C        5.5838   13.2323    0.2332
   143         C        4.8161   12.7993    1.1514
   144         C        3.7151   12.0032    0.9987
   145         C        5.4583   12.9972   -1.1244
   146         C        3.4826   11.7961   -0.4217
   147         C        2.9023   11.3941    2.0408
   148         C        3.1303   11.8777    3.3563
   149         C        2.7066    8.6206   -1.4339
   150         C        1.7172    9.1384   -0.6447
   151         C        1.2830    8.7000   -1.8773
   152         C        3.4413    8.0753   -2.4763
   153         C        1.2562    8.1963   -3.1739
   154         C        1.4957    9.6209    0.6565
   155         C        2.0031   10.4505    1.7138
   156         C      -15.9410    7.0704   10.2934
   157         C      -14.6465    7.3992   10.6156
   158         C      -13.8401    8.4091   10.2246
   159         C      -16.6008    7.9312    9.3900
   160         C      -14.6098    9.0295    9.2128
   161         C      -12.7125    8.9894   10.8183
   162         C      -10.9301   10.3968   12.0045
   163         N       -0.5014    3.1085    1.4830
   164         N        0.7911    3.6268    5.6057
   165         N       -8.1567    8.6214    2.7048
   166         N      -10.3057   10.8549    8.5221
   167         N       -5.9680    5.3241   12.1342
   168         N       -9.4901    3.8041    6.8063
   169         N      -13.9417    3.8356   12.0271
   170         N      -11.8311    6.0310   16.0693
   171         N        2.6818   18.9534    5.1081
   172         N        7.6539   13.7518   10.1103
   173         N       -2.9748   19.7310    6.4164
   174         N        0.6068   17.6560   10.4164
   175         N       -5.0699   11.4111   12.1950
   176         N       -6.3485   19.9564   10.7820
   177         N      -11.4320   16.3256    8.8326
   178         N      -10.1805   13.9783   14.1783
   179         N       -4.0362   15.2540    3.6616
   180         N        4.2431   12.2386   -1.3676
   181         N        2.5491    7.8359   -3.5069
   182         N      -15.7877    8.8810    8.7727
   183         H        2.9788    4.1688    3.0000
   184         H       -5.5735   10.2626    4.1792
   185         H       -7.8257   10.8054    5.5622
   186         H      -11.3934   12.3635    7.5590
   187         H       -4.7918    5.9343    9.0114
   188         H       -2.7165    4.9872   10.0347
   189         H       -4.9275    4.5389   13.7517
   190         H       -9.2118    9.3350    9.4230
   191         H      -11.8029    3.0716    9.2147
   192         H      -14.8230    1.9193   12.3536
   193         H       -0.6458    7.1784    0.0111
   194         H        5.8065   17.5936    5.8009
   195         H        1.3595   13.6366    3.8158
   196         H       -2.5708   18.1540    5.0132
   197         H       -4.7449    9.7454   13.3647
   198         H       -8.2071   20.1453    9.8553
   199         H       -4.8570   17.1582   11.9796
   200         H      -11.6659   14.2744    9.7350
   201         H       -7.2640   16.0050    2.8831
   202         H        0.4230    8.0856   -3.8726
   203         H      -16.4609    6.2287   10.7619
   204         H      -13.0467    5.6825   11.7068

  H: (PM3): J. J. P. STEWART, J. COMP. CHEM. 10, 209 (1989).
  C: (PM3): J. J. P. STEWART, J. COMP. CHEM. 10, 209 (1989).
  N: (PM3): J. J. P. STEWART, J. COMP. CHEM. 10, 209 (1989).

           Empirical Formula: C162 H22 N20


      RHF CALCULATION, NO. OF DOUBLY OCCUPIED LEVELS =  385

  SCF CRITERION =    0.1020E-04
 ITERATION   1 PLS= 0.100E+01 0.000E+00 ENERGY   493604.155595 DELTAE    0.0000000
 ITERATION   2 PLS= 0.133E+01 0.000E+00 ENERGY    15561.776298 DELTAE    0.0000000
 ITERATION   3 PLS= 0.899E-01 0.000E+00 ENERGY    13348.159103 DELTAE-2213.6171950

 ITERATION1973 PLS= 0.628E-05 0.000E+00 ENERGY     5139.116450 DELTAE    0.0000643

          DIAGONAL MATRIX USED AS START HESSIAN

 CYCLE:   1 TIME:8081.501 TIME LEFT: 16.52W  GRAD.:   493.403 HEAT:  5139.116    

 RESTART FILE WRITTEN,    TIME LEFT: 15.65W  GRAD.:     1.121 HEAT:  4427.370    
 ITERATION   1 PLS= 0.220E-05 0.000E+00 ENERGY     4427.380551 DELTAE 4327.3805511
 ITERATION   2 PLS= 0.228E-04 0.000E+00 ENERGY     4427.378426 DELTAE   -0.0021252
 ITERATION   3 PLS= 0.217E-04 0.000E+00 ENERGY     4427.376800 DELTAE   -0.0016262
 ITERATION   4 PLS= 0.193E-04 0.000E+00 ENERGY     4427.374796 DELTAE   -0.0020042

 ITERATION  24 PLS= 0.289E-05 0.000E+00 ENERGY     4427.369806 DELTAE   -0.0000117
 RESTART FILE WRITTEN,    TIME LEFT: 15.65W  GRAD.:     0.963 HEAT:  4427.370    

     RMS GRADIENT =  0.96315  IS LESS THAN CUTOFF =  1.11500


 ITERATION   1 PLS= 0.229E-05 0.000E+00 ENERGY     4427.369798 DELTAE 4327.3697980
 ITERATION   2 PLS= 0.257E-05 0.000E+00 ENERGY     4427.369770 DELTAE   -0.0000275
 ITERATION   3 PLS= 0.217E-05 0.000E+00 ENERGY     4427.369748 DELTAE   -0.0000223
 ITERATION   4 PLS= 0.221E-05 0.000E+00 ENERGY     4427.369745 DELTAE   -0.0000031

 -------------------------------------------------------------------------------
PM3 bonds T=20000000.0 SINGLET XYZ DDMIN=0.0 DUMP=0.1 GNORM=1.115 CHARGE=+0 &
DENOUT SCFCRT=1.D-06 EF CYCLES=5002 PL SHIFT=050.0
 SKN_2 model by PM3. Point=15. Mult=01.


     GEOMETRY OPTIMISED USING EIGENVECTOR FOLLOWING (EF).     
     SCF FIELD WAS ACHIEVED                                   


                                PM3    CALCULATION
                                                       MOPAC2007 (Version: 7.030W)
                                                       Wed Jan  9 14:12:21 2008
                                                       No. of days left = 394


          FINAL HEAT OF FORMATION =       4427.36974 KCAL =   18524.11501 KJ
          H.o.F. per unit cell    =       2213.68487 KCAL, for   2 unit cells


          TOTAL ENERGY            =     -22615.35553 EV
          ELECTRONIC ENERGY       =  -63639379.74251 EV
          CORE-CORE REPULSION     =   63616764.38698 EV

          IONIZATION POTENTIAL    =          7.39080
          NO. OF FILLED LEVELS    =        385
          MOLECULAR WEIGHT        =       2248.090

          MOLECULAR DIMENSIONS (Angstroms)

            Atom       Atom       Distance
            H   192    C    68    25.86464
            H   202    C    60    22.81589
            C   159    C    78    16.45450

          VOLUME OF UNIT CELL         4569.650 CUBIC ANGSTROMS
          DENSITY                        0.817 GRAMS/CC


          SCF CALCULATIONS        =        969
          COMPUTATION TIME =  6 DAYS   3 HOURS 57 MINUTES AND  59.980 SECONDS


   ATOM   CHEMICAL            X               Y              Z
 NUMBER    SYMBOL        (ANGSTROMS)     (ANGSTROMS)    (ANGSTROMS)
 
     1       C         -2.2904288  *    1.930369  *    0.141946  *
     2       C         -3.4227556  *    2.700081  *   -0.040707  *
     3       C         -3.1223656  *    4.083842  *    0.214602  *
     4       C         -1.1615018  *    2.393575  *    0.432850  *
     5       C         -1.8017307  *    4.496722  *    0.578225  *
     6       C         -1.3332732  *    5.819309  *    0.978641  *
     7       C         -0.7309446  *    6.901453  *    0.400433  *
     8       C          0.5796981  *    4.395433  *    4.000885  *
     9       C         -0.2141726  *    5.204719  *    3.255581  *
    10       C         -1.2280558  *    5.986334  *    3.777249  *
    11       C          0.2320491  *    4.438022  *    5.391354  *
    12       C         -1.2999397  *    6.250762  *    5.132761  *
    13       C         -0.8508128  *    6.205307  *    2.373923  *
    14       C         -0.2989423  *    7.475309  *    1.697225  *
    15       C         -2.1482832  *    9.956252  *    5.048049  *
    16       C         -2.4764795  *    8.654493  *    5.718860  *
    17       C         -1.5353580  *    7.676671  *    5.417260  *
    18       C         -1.0040021  *    9.791490  *    4.342425  *
    19       C         -0.5697287  *    8.408645  *    4.657233  *
    20       C         -0.1698396  *    9.013174  *    3.512413  *
    21       C         -3.8134130  *    9.197669  *    6.056155  *
    22       C         -3.3994215  *   10.562407  *    5.489776  *
    23       C          0.1806124  *    8.663641  *    2.160837  *
    24       C          0.9435758  *    9.573765  *    1.382339  *
    25       C         -7.9752033  *    7.726291  *    4.444899  *
    26       C         -6.8412038  *    8.498400  *    4.763152  *
    27       C         -6.1189096  *    9.099511  *    3.724495  *
    28       C         -8.2530687  *    7.582777  *    3.026460  *
    29       C         -6.5007345  *    8.948342  *    2.379718  *
    30       C         -6.3628076  *    8.815741  *    6.127166  *
    31       C         -5.0479464  *    8.866061  *    6.303290  *
    32       C         -9.6010149  *   11.682343  *    5.554479  *
    33       C         -8.5618964  *   10.767712  *    5.724208  *
    34       C         -8.3667669  *   10.140674  *    6.968052  *
    35       C        -10.4489583  *   11.977843  *    6.631928  *
    36       C         -9.2584387  *   10.491540  *    8.018340  *
    37       C         -7.3073552  *    9.194280  *    7.168178  *
    38       C         -7.1945223  *    8.569046  *    8.391784  *
    39       C         -4.1703198  *    5.086286  *   12.176424  *
    40       C         -3.9606375  *    6.103087  *   11.238598  *
    41       C         -5.0445681  *    6.827010  *   10.766579  *
    42       C         -5.4459518  *    4.981920  *   12.757904  *
    43       C         -6.3429739  *    6.476153  *   11.188797  *
    44       C         -7.4655239  *    6.832636  *   10.312727  *
    45       C         -7.2330077  *    7.816407  *    9.339519  *
    46       C         -8.9666328  *    5.588090  *    8.692466  *
    47       C         -9.2919170  *    4.293774  *    9.330920  *
    48       C         -9.2789078  *    3.184672  *    8.540871  *
    49       C         -8.9495117  *    5.759227  *    7.317486  *
    50       C         -9.0711778  *    3.522309  *    7.298835  *
    51       C         -9.2686590  *    4.907140  *   10.667078  *
    52       C         -8.5649601  *    6.062682  *   10.053312  *
    53       C        -11.8542176  *    1.852488  *   13.233244  *
    54       C        -11.0140763  *    2.765475  *   13.065566  *
    55       C        -10.9118818  *    3.599105  *   11.970552  *
    56       C        -12.8622137  *    1.477029  *   12.369857  *
    57       C        -11.9272394  *    3.250943  *   11.041688  *
    58       C         -9.9897798  *    4.726736  *   11.800784  *
    59       C         -9.9601328  *    5.625301  *   12.866151  *
    60       C        -10.8430775  *    7.009394  *   18.838647  *
    61       C         -9.4848214  *    6.837633  *   18.666128  *
    62       C         -9.1290871  *    7.212716  *   17.321967  *
    63       C        -11.6498512  *    6.973543  *   17.857092  *
    64       C        -10.1568922  *    6.984331  *   16.281803  *
    65       C         -9.5335508  *    6.977298  *   15.014362  *
    66       C         -9.8722721  *    6.323242  *   13.845738  *
    67       C        -11.3005569  *    9.476720  *   10.936459  *
    68       C          1.9143278  *   20.698739  *    7.233243  *
    69       C          2.7291278  *   19.905802  *    7.759392  *
    70       C          2.8979766  *   18.567599  *    7.504472  *
    71       C          1.0112703  *   20.386945  *    6.236369  *
    72       C          1.9368960  *   18.173473  *    6.526340  *
    73       C          1.8444421  *   16.798366  *    6.169697  *
    74       C          1.7213102  *   15.626782  *    5.960615  *
    75       C          7.8706519  *   12.677280  *    7.952888  *
    76       C          6.7628180  *   12.429382  *    7.490382  *
    77       C          5.4802370  *   12.835033  *    7.962836  *
    78       C          8.1484387  *   13.408828  *    9.146879  *
    79       C          5.7146937  *   13.300321  *    9.371009  *
    80       C          4.4191007  *   12.948677  *    7.174248  *
    81       C          3.5352172  *   13.093281  *    6.289175  *
    82       C         -0.2962985  *   13.572299  *    7.524028  *
    83       C         -1.4603735  *   13.873536  *    6.749047  *
    84       C         -0.9840829  *   13.880185  *    5.472771  *
    85       C          0.8620239  *   13.742360  *    7.147342  *
    86       C          0.1853221  *   13.966326  *    4.872369  *
    87       C          1.4108780  *   14.210418  *    5.847456  *
    88       C         -2.6930285  *   14.605832  *    7.048007  *
    89       C         -3.8022905  *   14.125263  *    6.483021  *
    90       C          2.5828528  *   13.343397  *    5.394882  *
    91       C          2.5913034  *   12.809929  *    4.077329  *
    92       C         -2.3348200  *   19.096461  *    8.611735  *
    93       C         -2.3077497  *   17.766901  *    8.502848  *
    94       C         -2.8003159  *   17.284823  *    7.187054  *
    95       C         -2.7680210  *   19.759943  *    7.590263  *
    96       C         -3.2349093  *   18.090654  *    6.183936  *
    97       C         -2.1092347  *   16.333548  *    8.913455  *
    98       C         -2.5527004  *   15.886345  *    7.693592  *
    99       C         -0.0217270  *   14.899722  *   13.168601  *
   100       C         -0.2679363  *   15.479869  *   12.055982  *
   101       C         -0.5510174  *   16.068136  *   10.901859  *
   102       C          0.2047996  *   14.300729  *   14.271569  *
   103       C          0.3944423  *   16.967487  *   10.342966  *
   104       C         -1.8086353  *   15.763051  *   10.211392  *
   105       C         -2.7296034  *   15.035719  *   10.806983  *
   106       C         -5.9747567  *    9.840082  *   13.520757  *
   107       C         -6.8187811  *   10.676865  *   12.836084  *
   108       C         -6.2823965  *   11.733101  *   12.028708  *
   109       C         -4.5816339  *   10.034613  *   13.264103  *
   110       C         -4.9339726  *   12.017181  *   12.027829  *
   111       C         -4.5765281  *   13.372781  *   11.753961  *
   112       C         -3.7518386  *   14.462785  *   11.334778  *
   113       C         -7.0454878  *   17.644385  *   11.019238  *
   114       C         -6.0200927  *   16.890955  *   11.618474  *
   115       C         -4.8252599  *   17.547556  *   11.981457  *
   116       C         -6.7852507  *   19.003530  *   10.720554  *
   117       C         -4.6666951  *   18.907155  *   11.728060  *
   118       C         -6.2288429  *   15.479182  *   11.886206  *
   119       C         -5.0962569  *   14.613287  *   11.846466  *
   120       C         -9.3260539  *   17.624944  *    9.942841  *
   121       C         -8.3180601  *   17.022026  *   10.757652  *
   122       C         -8.5901756  *   15.745189  *   11.322720  *
   123       C        -10.3797307  *   16.787389  *    9.973931  *
   124       C         -9.8352952  *   15.036391  *   11.201818  *
   125       C         -7.5224634  *   15.005147  *   11.939871  *
   126       C         -7.9199882  *   13.689001  *   12.447070  *
   127       C         -9.6044298  *   13.330586  *   15.608919  *
   128       C         -9.6865616  *   12.273776  *   16.434402  *
   129       C         -9.3900281  *   11.928709  *   15.101566  *
   130       C         -9.1455105  *   14.287493  *   14.644785  *
   131       C         -8.8545833  *   12.008834  *   13.884207  *
   132       C         -8.2456999  *   11.250245  *   12.761033  *
   133       C         -7.5395280  *   12.460788  *   12.024605  *
   134       C         -9.2290318  *   10.505179  *   12.031355  *
   135       C         -7.3284727  *   15.454804  *    4.185463  *
   136       C         -7.3320278  *   14.943856  *    5.506308  *
   137       C         -6.4109276  *   14.372958  *    6.113202  *
   138       C         -5.9736212  *   15.673288  *    3.984645  *
   139       C         -5.0384925  *   14.234455  *    5.677777  *
   140       C         -4.2271274  *   12.990059  *    5.721995  *
   141       C         -3.9185479  *   11.756089  *    5.514794  *
   142       C          5.0445939  *   13.581009  *   -0.398861  *
   143       C          4.3294434  *   13.315907  *    0.587932  *
   144       C          3.1411681  *   12.565158  *    0.582527  *
   145       C          4.8288337  *   13.253384  *   -1.767271  *
   146       C          2.7770483  *   12.550706  *   -0.790502  *
   147       C          2.4731102  *   11.838039  *    1.640746  *
   148       C          2.5338522  *   12.345655  *    2.968577  *
   149       C          3.2398333  *    8.995088  *   -1.681506  *
   150       C          2.0841968  *    9.253853  *   -0.988234  *
   151       C          1.8942762  *    8.515572  *   -2.131161  *
   152       C          4.1804213  *    8.470919  *   -2.552470  *
   153       C          2.1128564  *    7.749974  *   -3.274344  *
   154       C          1.6032791  *    9.771698  *    0.223592  *
   155       C          1.8058666  *   10.720054  *    1.282271  *
   156       C        -15.6585031  *    7.814238  *    9.011916  *
   157       C        -14.3430638  *    8.059465  *    9.329195  *
   158       C        -13.7089887  *    8.883484  *   10.174827  *
   159       C        -16.6085104  *    8.582667  *    9.711794  *
   160       C        -14.8147858  *    9.569340  *   10.757015  *
   161       C        -12.3838802  *    9.150142  *   10.541121  *
   162       C        -10.1469716  *    9.970965  *   11.480197  *
   163       N         -0.7255631  *    3.615900  *    0.673022  *
   164       N         -0.6089642  *    5.359950  *    5.934402  *
   165       N         -7.5198545  *    8.143162  *    2.029560  *
   166       N        -10.2524666  *   11.378799  *    7.832052  *
   167       N         -6.5085401  *    5.637120  *   12.243810  *
   168       N         -8.9090590  *    4.539620  *    6.543718  *
   169       N        -12.8359455  *    2.248095  *   11.244387  *
   170       N        -11.5114331  *    6.735210  *   16.576372  *
   171       N          1.0560319  *   19.051248  *    5.927288  *
   172       N          7.0387144  *   13.722264  *    9.776278  *
   173       N         -3.2221226  *   19.515028  *    6.405947  *
   174       N          1.1773216  *   17.699378  *    9.900732  *
   175       N         -4.0850379  *   11.072053  *   12.575367  *
   176       N         -5.6417494  *   19.603594  *   11.053717  *
   177       N        -10.7955243  *   15.697966  *   10.420705  *
   178       N         -8.7841157  *   13.485250  *   13.605204  *
   179       N         -4.9029989  *   15.304636  *    4.525663  *
   180       N          3.3954656  *   12.886999  *   -1.846349  *
   181       N          3.4685840  *    7.737997  *   -3.502641  *
   182       N        -16.0756305  *    9.506347  *   10.618741  *
   183       H          1.4131849  *    3.800027  *    3.616688  *
   184       H         -5.2558308  *    9.743433  *    3.945761  *
   185       H         -7.9015654  *   10.535061  *    4.869794  *
   186       H        -11.2925179  *   12.679814  *    6.566020  *
   187       H         -4.8886241  *    7.611769  *   10.017522  *
   188       H         -2.9543213  *    6.292839  *   10.845100  *
   189       H         -5.6576326  *    4.324567  *   13.610723  *
   190       H         -9.1894854  *   10.060680  *    9.033032  *
   191       H         -9.2422984  *    1.739789  *    9.369837  *
   192       H        -13.6163160  *    0.692570  *   12.480336  *
   193       H         -0.5848665  *    7.247360  *   -0.617628  *
   194       H          3.6164978  *   17.883902  *    7.960733  *
   195       H          0.3633074  *   13.841155  *    3.751681  *
   196       H         -3.6034127  *   17.768580  *    5.203630  *
   197       H         -3.8350154  *    9.351330  *   13.687951  *
   198       H         -7.5303307  *   19.635772  *   10.211307  *
   199       H         -4.0163198  *   16.980415  *   12.466373  *
   200       H        -13.0998386  *   13.717466  *    9.524115  *
   201       H         -8.1599671  *   15.356578  *    3.396844  *
   202       H          1.4063774  *    7.219023  *   -3.914087  *
   203       H        -15.9578611  *    7.064913  *    8.271087  *
   204       H        -12.0404648  *    3.789763  *   10.092584  *
   205      Tv         22.2285629  *    0.000000       0.000000   
   206      Tv          0.0000000      16.874406  *    0.000000   
   207      Tv          0.0000000       0.000000      12.182686  *

           Empirical Formula: C162 H22 N20


                  EIGENVALUES

 -44.46503 -44.19148 -43.10378 -42.87542 -42.22050 -42.05223 -41.92864 -41.75319
 -41.41267 -40.92589 -40.69392 -40.29237 -40.16243 -39.86419 -39.56257 -39.51262
 -39.39352 -39.18822 -38.90576 -38.67836 -38.24875 -38.03787 -37.77378 -37.53864
 -37.30348 -36.97158 -36.95002 -36.49669 -36.08781 -35.89000 -34.96929 -34.81949
 -34.42010 -34.22827 -33.90012 -33.68089 -33.49058 -33.28040 -32.84301 -32.63087
 -32.53508 -32.25212 -31.98322 -31.85688 -31.79417 -31.47221 -31.31160 -31.07928
 -31.05828 -30.99555 -30.90302 -30.77229 -30.48258 -30.41786 -30.30287 -30.13074
 -29.90292 -29.73553 -29.56680 -29.45421 -29.13298 -29.10832 -29.02836 -28.92947
 -28.57499 -28.52900 -28.46048 -28.42895 -28.27202 -28.25552 -28.18317 -28.13212
 -27.99412 -27.84298 -27.76531 -27.69705 -27.65950 -27.41286 -27.28528 -27.25528
 -26.96110 -26.80784 -26.60736 -26.45955 -26.35524 -26.08699 -25.85615 -25.66590
 -25.43656 -25.21597 -24.96110 -24.95574 -24.85728 -24.65915 -24.42574 -24.39931
 -24.20219 -24.14601 -23.94842 -23.76918 -23.57570 -23.47553 -23.29477 -23.20074
 -23.05325 -23.01110 -22.93009 -22.87737 -22.78662 -22.71383 -22.59855 -22.44663
 -22.29076 -22.25529 -22.17820 -22.05507 -21.98984 -21.92082 -21.80577 -21.68206
 -21.48788 -21.45393 -21.32535 -21.27150 -21.21235 -21.16186 -21.03827 -20.83602
 -20.79072 -20.72834 -20.64495 -20.59542 -20.39587 -20.37352 -20.33827 -20.17719
 -20.11952 -20.05569 -19.95444 -19.92720 -19.83538 -19.76930 -19.73396 -19.69208
 -19.56968 -19.49719 -19.42109 -19.39581 -19.33607 -19.26931 -19.16488 -19.13116
 -19.07861 -18.96338 -18.94461 -18.90464 -18.85647 -18.76061 -18.70873 -18.54700
 -18.53728 -18.47933 -18.45843 -18.40534 -18.35110 -18.28925 -18.23374 -18.15289
 -18.14886 -18.03921 -18.01398 -17.93650 -17.86037 -17.82803 -17.76634 -17.73612
 -17.68352 -17.63939 -17.59727 -17.55147 -17.49157 -17.45207 -17.43855 -17.41210
 -17.36375 -17.31293 -17.24615 -17.19781 -17.13216 -17.10647 -17.03348 -17.00750
 -16.98072 -16.93737 -16.86461 -16.70542 -16.65789 -16.58630 -16.55014 -16.53298
 -16.45220 -16.35244 -16.33016 -16.28417 -16.24271 -16.17018 -16.14624 -16.08004
 -15.99435 -15.93133 -15.90948 -15.80390 -15.79471 -15.79170 -15.74500 -15.72288
 -15.68089 -15.67248 -15.65390 -15.59882 -15.56536 -15.52249 -15.47485 -15.44789
 -15.42668 -15.36707 -15.33520 -15.31026 -15.27208 -15.24753 -15.19415 -15.17344
 -15.15127 -15.08525 -15.04607 -14.97982 -14.93707 -14.93049 -14.89649 -14.87328
 -14.86445 -14.82494 -14.81681 -14.74078 -14.71548 -14.68520 -14.64131 -14.60335
 -14.55599 -14.53405 -14.52177 -14.50096 -14.44226 -14.41412 -14.32304 -14.28621
 -14.23501 -14.10911 -14.05733 -14.03176 -14.00345 -13.99402 -13.95574 -13.80566
 -13.78785 -13.68120 -13.67093 -13.65109 -13.61879 -13.51022 -13.47617 -13.37704
 -13.27166 -13.26449 -13.24707 -13.20893 -13.20064 -13.15124 -13.10695 -13.05742
 -12.97780 -12.93815 -12.93074 -12.78414 -12.76028 -12.75928 -12.71724 -12.68726
 -12.52601 -12.51122 -12.48059 -12.45030 -12.41880 -12.39973 -12.33908 -12.23782
 -12.21417 -12.17319 -12.11044 -12.08714 -12.07787 -12.01368 -11.85593 -11.84318
 -11.83233 -11.79395 -11.75886 -11.74746 -11.72907 -11.62563 -11.60168 -11.55695
 -11.50347 -11.45495 -11.42951 -11.40387 -11.36928 -11.33818 -11.32203 -11.30131
 -11.26657 -11.24319 -11.20584 -11.20287 -11.13762 -11.11618 -11.07974 -11.06333
 -11.04192 -10.99978 -10.96894 -10.96338 -10.91229 -10.89162 -10.88296 -10.85334
 -10.84334 -10.78945 -10.78104 -10.74335 -10.72913 -10.70716 -10.67149 -10.64715
 -10.62230 -10.60757 -10.59896 -10.55263 -10.50328 -10.48117 -10.42591 -10.39837
 -10.36909 -10.30811 -10.29132 -10.23689 -10.21106 -10.20046 -10.15992 -10.10970
 -10.05587 -10.00925  -9.95548  -9.86691  -9.81483  -9.79085  -9.78231  -9.70832
  -9.62336  -9.56042  -9.47517  -9.44347  -9.41966  -9.33688  -9.14864  -9.09373
  -9.06022  -8.93171  -8.82357  -8.75482  -8.73486  -8.70637  -8.58417  -7.98380
  -7.39080  -4.06185  -2.81119  -2.71151  -2.68519  -2.50801  -2.48771  -2.41142
  -2.35821  -2.13728  -2.07210  -2.02623  -2.00470  -1.98855  -1.96011  -1.83025
  -1.74200  -1.71553  -1.65844  -1.64535  -1.51658  -1.48366  -1.44561  -1.42201
  -1.40391  -1.37584  -1.33718  -1.29139  -1.27652  -1.26516  -1.21427  -1.18365
  -1.12667  -1.07314  -1.02806  -1.02485  -0.96327  -0.94012  -0.91538  -0.88493
  -0.87387  -0.66717  -0.60021  -0.57924  -0.54274  -0.53134  -0.49807  -0.47691
  -0.42060  -0.36267  -0.31286  -0.28001  -0.26543  -0.25585  -0.24112  -0.22478
  -0.20884  -0.13489  -0.07470  -0.03777   0.00134   0.02718   0.03995   0.06583
   0.09702   0.11574   0.18744   0.20290   0.21708   0.35175   0.36314   0.39278
   0.46416   0.50017   0.51576   0.54761   0.64528   0.67957   0.70646   0.71619
   0.72924   0.74750   0.77905   0.84114   0.85371   0.89992   0.93216   0.95216
   0.97201   1.00770   1.03331   1.06557   1.07805   1.11276   1.11535   1.15765
   1.20311   1.20568   1.23792   1.25563   1.27041   1.29077   1.29689   1.32712
   1.34195   1.36047   1.36445   1.37858   1.39789   1.41479   1.44180   1.46466
   1.48885   1.51378   1.52867   1.55250   1.56148   1.57955   1.59037   1.61779
   1.63178   1.63758   1.67349   1.71030   1.71115   1.72849   1.74950   1.75390
   1.79917   1.83503   1.83618   1.84601   1.85409   1.87406   1.87949   1.89820
   1.93437   1.94794   1.95229   1.95997   1.96879   1.97918   2.00338   2.01403
   2.04412   2.05082   2.09127   2.10044   2.11856   2.13177   2.14557   2.16403
   2.17602   2.18341   2.19524   2.22977   2.24136   2.25947   2.26983   2.27375
   2.28519   2.31018   2.32508   2.34017   2.35240   2.39413   2.42763   2.43590
   2.45179   2.45417   2.46504   2.50407   2.52150   2.52815   2.54578   2.56396
   2.57200   2.58302   2.59288   2.60556   2.62629   2.64041   2.65841   2.66605
   2.68045   2.70618   2.70787   2.71717   2.72988   2.73643   2.75510   2.77985
   2.80252   2.81435   2.83091   2.84519   2.87182   2.87696   2.90486   2.90710
   2.94697   2.96042   2.97261   2.97828   3.00856   3.01988   3.04064   3.05226
   3.07727   3.10210   3.10923   3.12768   3.15321   3.17397   3.17787   3.19596
   3.20792   3.22398   3.24186   3.24456   3.26469   3.26907   3.29950   3.30651
   3.32863   3.36547   3.39574   3.40237   3.41144   3.42466   3.47054   3.51159
   3.52408   3.54680   3.55690   3.56856   3.57781   3.58210   3.62282   3.64812
   3.65336   3.69433   3.72474   3.72618   3.73768   3.75263   3.78307   3.80906
   3.85095   3.85795   3.88237   3.88803   3.90317   3.91794   3.92925   3.96177
   3.96442   3.98441   4.00667   4.02415   4.04399   4.06016   4.08082   4.09481
   4.11469   4.11959   4.13141   4.16985   4.17790   4.19606   4.21974   4.22823
   4.24538   4.26660   4.28511   4.29654   4.32802   4.33866   4.34720   4.36522
   4.38708   4.40708   4.42750   4.43485   4.47102   4.48480   4.54646   4.54974
   4.56216   4.58538   4.60168   4.61182   4.63342   4.65116   4.65860   4.67532
   4.70047   4.70911   4.72745   4.73188   4.75358   4.78549   4.81632   4.82991
   4.83842   4.85914   4.90459   4.91770   4.93543   4.94668   4.96156   4.96988
   4.98152   4.98914   5.02365   5.04782   5.09805   5.14344   5.16290   5.17360
   5.20806   5.25429   5.25517   5.26598   5.30063   5.31600   5.33000   5.34479
   5.34699   5.36655   5.38666   5.48256   5.49230   5.54042   5.54778   5.70445
   5.72255   5.76671   5.78567   5.82478   5.85922   5.88305   5.90651   5.97154
   5.99472   6.00176   6.04540   6.07830   6.11047   6.18823   6.21466   6.24407
   6.27102   6.31208   6.37375   6.37962   6.39661   6.44890   6.45969   6.48252
   6.57020   6.70421   6.73040   6.76418   6.85443   7.21927


              NET ATOMIC CHARGES AND DIPOLE CONTRIBUTIONS

  ATOM NO.   TYPE          CHARGE      No. of ELECS.   s-Pop       p-Pop       
    1          C          -0.180194        4.1802     1.21199     2.96821
    2          C           0.163622        3.8364     1.14407     2.69231
    3          C          -0.003693        4.0037     1.16556     2.83813
    4          C          -0.045424        4.0454     1.20751     2.83792
    5          C          -0.020311        4.0203     1.19166     2.82865
    6          C           0.017090        3.9829     1.20623     2.77668
    7          C          -0.091667        4.0917     1.20609     2.88558
    8          C          -0.010036        4.0100     1.16794     2.84209
    9          C          -0.138648        4.1386     1.20033     2.93832
   10          C          -0.234347        4.2343     1.20706     3.02728
   11          C           0.028151        3.9718     1.19473     2.77712
   12          C           0.141727        3.8583     1.15974     2.69853
   13          C           0.169408        3.8306     1.15833     2.67227
   14          C           0.032280        3.9677     1.22162     2.74610
   15          C          -0.068033        4.0680     1.17400     2.89404
   16          C          -0.004300        4.0043     1.20498     2.79932
   17          C           0.069954        3.9300     1.13660     2.79344
   18          C          -0.058000        4.0580     1.18771     2.87029
   19          C          -0.216831        4.2168     1.24448     2.97235
   20          C           0.222996        3.7770     1.15320     2.62380
   21          C           0.097653        3.9023     1.15433     2.74802
   22          C           0.070797        3.9292     1.14088     2.78832
   23          C          -0.020413        4.0204     1.11687     2.90354
   24          C           0.086277        3.9137     1.17233     2.74140
   25          C          -0.063126        4.0631     1.16120     2.90192
   26          C          -0.016911        4.0169     1.15203     2.86488
   27          C          -0.195873        4.1959     1.18581     3.01006
   28          C           0.003545        3.9965     1.19369     2.80276
   29          C          -0.046588        4.0466     1.17842     2.86817
   30          C          -0.026860        4.0269     1.14247     2.88440
   31          C          -0.072315        4.0723     1.20736     2.86495
   32          C          -0.138545        4.1385     1.16015     2.97839
   33          C           0.060572        3.9394     1.19022     2.74921
   34          C          -0.233399        4.2334     1.18064     3.05276
   35          C           0.103168        3.8968     1.20774     2.68909
   36          C           0.085427        3.9146     1.21652     2.69806
   37          C           0.523377        3.4766     1.13619     2.34043
   38          C          -0.344145        4.3441     1.17740     3.16674
   39          C          -0.096832        4.0968     1.16776     2.92908
   40          C          -0.048439        4.0484     1.17753     2.87091
   41          C          -0.167686        4.1677     1.18629     2.98140
   42          C          -0.012240        4.0122     1.20296     2.80928
   43          C           0.048037        3.9520     1.17465     2.77731
   44          C          -0.051957        4.0520     1.12754     2.92441
   45          C           0.213119        3.7869     1.17538     2.61150
   46          C          -0.230500        4.2305     1.22329     3.00721
   47          C           0.158100        3.8419     1.17759     2.66431
   48          C          -0.307910        4.3079     1.26605     3.04186
   49          C           0.114153        3.8858     1.18568     2.70016
   50          C           0.095064        3.9049     1.21385     2.69109
   51          C          -0.161814        4.1618     1.18119     2.98062
   52          C           0.213265        3.7867     1.18077     2.60596
   53          C          -0.163032        4.1630     1.22610     2.93693
   54          C          -0.048431        4.0484     1.20663     2.84180
   55          C           0.005734        3.9943     1.15703     2.83723
   56          C           0.079274        3.9207     1.18941     2.73131
   57          C          -0.069600        4.0696     1.21859     2.85101
   58          C           0.297819        3.7022     1.09729     2.60489
   59          C          -0.276413        4.2764     1.16390     3.11252
   60          C          -0.253667        4.2537     1.22817     3.02550
   61          C           0.102784        3.8972     1.13613     2.76109
   62          C          -0.152934        4.1529     1.17562     2.97731
   63          C          -0.022704        4.0227     1.21270     2.81000
   64          C           0.012304        3.9877     1.20624     2.78146
   65          C          -0.124768        4.1248     1.11773     3.00704
   66          C           0.135447        3.8646     1.14373     2.72082
   67          C          -0.004646        4.0046     1.11494     2.88971
   68          C          -0.130604        4.1306     1.21544     2.91517
   69          C          -0.061857        4.0619     1.20733     2.85453
   70          C           0.039628        3.9604     1.16703     2.79335
   71          C           0.092674        3.9073     1.16410     2.74323
   72          C           0.055475        3.9445     1.16401     2.78051
   73          C          -0.078990        4.0790     1.16661     2.91238
   74          C          -0.147478        4.1475     1.19671     2.95076
   75          C          -0.204743        4.2047     1.24610     2.95865
   76          C          -0.092732        4.0927     1.21913     2.87360
   77          C           0.127993        3.8720     1.10782     2.76419
   78          C           0.121969        3.8780     1.19037     2.68766
   79          C           0.021262        3.9787     1.19855     2.78018
   80          C          -0.017520        4.0175     1.15282     2.86470
   81          C          -0.080913        4.0809     1.16164     2.91927
   82          C          -0.122654        4.1227     1.21899     2.90367
   83          C           0.172525        3.8275     1.12214     2.70533
   84          C          -0.214585        4.2146     1.28506     2.92952
   85          C          -0.172028        4.1720     1.24848     2.92355
   86          C          -0.128396        4.1284     1.25752     2.87088
   87          C           0.336092        3.6639     1.11002     2.55389
   88          C           0.120668        3.8793     1.12273     2.75660
   89          C          -0.103366        4.1034     1.18044     2.92293
   90          C           0.173487        3.8265     1.11351     2.71300
   91          C          -0.109885        4.1099     1.16569     2.94420
   92          C          -0.179897        4.1799     1.20605     2.97385
   93          C           0.104805        3.8952     1.17818     2.71702
   94          C          -0.173989        4.1740     1.21636     2.95763
   95          C           0.010195        3.9898     1.20927     2.78054
   96          C          -0.022353        4.0224     1.19815     2.82420
   97          C          -0.018336        4.0183     1.18777     2.83056
   98          C           0.044868        3.9551     1.17787     2.77726
   99          C          -0.515573        4.5156     1.21948     3.29609
  100          C           0.351277        3.6487     1.16697     2.48176
  101          C           0.004267        3.9957     1.10074     2.89499
  102          C           0.280638        3.7194     1.73438     1.98498
  103          C          -0.076274        4.0763     1.22902     2.84725
  104          C           0.154858        3.8451     1.09863     2.74651
  105          C          -0.255489        4.2555     1.17467     3.08082
  106          C           0.004824        3.9952     1.16092     2.83426
  107          C          -0.043305        4.0433     1.20526     2.83804
  108          C          -0.072367        4.0724     1.18660     2.88577
  109          C          -0.045204        4.0452     1.20896     2.83624
  110          C           0.059031        3.9410     1.14948     2.79149
  111          C          -0.001872        4.0019     1.17424     2.82763
  112          C           0.085741        3.9143     1.11046     2.80380
  113          C          -0.087641        4.0876     1.16765     2.91999
  114          C           0.029745        3.9703     1.15968     2.81058
  115          C          -0.107581        4.1076     1.18732     2.92026
  116          C          -0.037094        4.0371     1.21003     2.82707
  117          C          -0.008575        4.0086     1.18533     2.82325
  118          C          -0.007850        4.0079     1.13717     2.87068
  119          C          -0.032525        4.0325     1.18622     2.84631
  120          C          -0.239578        4.2396     1.22008     3.01950
  121          C           0.098488        3.9015     1.16578     2.73573
  122          C          -0.249208        4.2492     1.21647     3.03273
  123          C           0.104216        3.8958     1.27677     2.61901
  124          C          -0.073628        4.0736     1.69458     2.37905
  125          C           0.118395        3.8816     1.14614     2.73547
  126          C           0.001040        3.9990     1.18465     2.81432
  127          C          -0.183121        4.1831     1.26552     2.91760
  128          C           0.260843        3.7392     1.13953     2.59962
  129          C          -0.198167        4.1982     1.19429     3.00388
  130          C          -0.208448        4.2084     1.61700     2.59145
  131          C          -0.168482        4.1685     1.20200     2.96648
  132          C           0.277347        3.7227     1.10759     2.61506
  133          C          -0.107154        4.1072     1.22846     2.87869
  134          C          -0.124077        4.1241     1.17455     2.94952
  135          C           0.077008        3.9230     1.22806     2.69493
  136          C          -0.151314        4.1513     1.23974     2.91157
  137          C          -0.198643        4.1986     1.25871     2.93993
  138          C          -0.186468        4.1865     1.34569     2.84078
  139          C           0.217226        3.7828     1.16863     2.61414
  140          C          -0.046041        4.0460     1.13882     2.90722
  141          C          -0.081942        4.0819     1.16385     2.91809
  142          C          -0.065510        4.0655     1.23154     2.83397
  143          C          -0.184772        4.1848     1.23295     2.95182
  144          C           0.241486        3.7585     1.14371     2.61481
  145          C           0.044196        3.9558     1.19142     2.76438
  146          C          -0.289785        4.2898     1.40743     2.88236
  147          C           0.027475        3.9725     1.09401     2.87852
  148          C          -0.052122        4.0521     1.16131     2.89082
  149          C          -0.181826        4.1818     1.21898     2.96284
  150          C           0.317355        3.6826     1.10943     2.57322
  151          C          -0.219093        4.2191     1.23457     2.98452
  152          C          -0.018167        4.0182     1.16272     2.85545
  153          C          -0.033121        4.0331     1.19172     2.84140
  154          C          -0.066307        4.0663     1.16988     2.89643
  155          C           0.052056        3.9479     1.16206     2.78588
  156          C          -0.080425        4.0804     1.17780     2.90263
  157          C          -0.162725        4.1627     1.34803     2.81469
  158          C           0.202029        3.7980     1.09609     2.70188
  159          C           0.020380        3.9796     1.21830     2.76132
  160          C          -0.115984        4.1160     1.45695     2.65904
  161          C          -0.048265        4.0483     1.15460     2.89366
  162          C           0.022907        3.9771     1.11334     2.86376
  163          N           0.070427        4.9296     1.58744     3.34213
  164          N          -0.020715        5.0207     1.58672     3.43399
  165          N          -0.004817        5.0048     1.58871     3.41611
  166          N          -0.084895        5.0849     1.61443     3.47046
  167          N          -0.023393        5.0234     1.59407     3.42933
  168          N           0.034937        4.9651     1.56099     3.40407
  169          N          -0.105200        5.1052     1.61547     3.48973
  170          N           0.068377        4.9316     1.58455     3.34707
  171          N          -0.059857        5.0599     1.59470     3.46515
  172          N          -0.081291        5.0813     1.60550     3.47579
  173          N           0.017585        4.9824     1.59719     3.38523
  174          N          -0.046945        5.0469     1.74287     3.30407
  175          N          -0.036322        5.0363     1.60027     3.43605
  176          N          -0.064227        5.0642     1.60310     3.46112
  177          N           0.076342        4.9237     1.54054     3.38312
  178          N           0.406753        4.5932     1.32760     3.26565
  179          N           0.011975        4.9880     1.61795     3.37008
  180          N           0.078002        4.9220     1.57181     3.35019
  181          N          -0.020297        5.0203     1.62562     3.39468
  182          N           0.029617        4.9704     1.52653     3.44385
  183          H           0.142889        0.8571     0.85711
  184          H           0.124217        0.8758     0.87578
  185          H           0.152503        0.8475     0.84750
  186          H           0.144372        0.8556     0.85563
  187          H           0.116848        0.8832     0.88315
  188          H           0.114601        0.8854     0.88540
  189          H           0.130731        0.8693     0.86927
  190          H           0.151124        0.8489     0.84888
  191          H           0.262764        0.7372     0.73724
  192          H           0.143279        0.8567     0.85672
  193          H           0.153565        0.8464     0.84644
  194          H           0.140853        0.8591     0.85915
  195          H           0.236657        0.7633     0.76334
  196          H           0.153361        0.8466     0.84664
  197          H           0.124188        0.8758     0.87581
  198          H           0.144994        0.8550     0.85501
  199          H           0.142809        0.8572     0.85719
  200          H           0.147731        0.8523     0.85227
  201          H           0.253474        0.7465     0.74653
  202          H           0.156979        0.8430     0.84302
  203          H           0.163355        0.8366     0.83665
  204          H           0.136323        0.8637     0.86368


          CARTESIAN COORDINATES 

    NO.       ATOM               X         Y         Z

     1         C                 -2.2904    1.9304    0.1419
     2         C                 -3.4228    2.7001   -0.0407
     3         C                 -3.1224    4.0838    0.2146
     4         C                 -1.1615    2.3936    0.4328
     5         C                 -1.8017    4.4967    0.5782
     6         C                 -1.3333    5.8193    0.9786
     7         C                 -0.7309    6.9015    0.4004
     8         C                  0.5797    4.3954    4.0009
     9         C                 -0.2142    5.2047    3.2556
    10         C                 -1.2281    5.9863    3.7772
    11         C                  0.2320    4.4380    5.3914
    12         C                 -1.2999    6.2508    5.1328
    13         C                 -0.8508    6.2053    2.3739
    14         C                 -0.2989    7.4753    1.6972
    15         C                 -2.1483    9.9563    5.0480
    16         C                 -2.4765    8.6545    5.7189
    17         C                 -1.5354    7.6767    5.4173
    18         C                 -1.0040    9.7915    4.3424
    19         C                 -0.5697    8.4086    4.6572
    20         C                 -0.1698    9.0132    3.5124
    21         C                 -3.8134    9.1977    6.0562
    22         C                 -3.3994   10.5624    5.4898
    23         C                  0.1806    8.6636    2.1608
    24         C                  0.9436    9.5738    1.3823
    25         C                 -7.9752    7.7263    4.4449
    26         C                 -6.8412    8.4984    4.7632
    27         C                 -6.1189    9.0995    3.7245
    28         C                 -8.2531    7.5828    3.0265
    29         C                 -6.5007    8.9483    2.3797
    30         C                 -6.3628    8.8157    6.1272
    31         C                 -5.0479    8.8661    6.3033
    32         C                 -9.6010   11.6823    5.5545
    33         C                 -8.5619   10.7677    5.7242
    34         C                 -8.3668   10.1407    6.9681
    35         C                -10.4490   11.9778    6.6319
    36         C                 -9.2584   10.4915    8.0183
    37         C                 -7.3074    9.1943    7.1682
    38         C                 -7.1945    8.5690    8.3918
    39         C                 -4.1703    5.0863   12.1764
    40         C                 -3.9606    6.1031   11.2386
    41         C                 -5.0446    6.8270   10.7666
    42         C                 -5.4460    4.9819   12.7579
    43         C                 -6.3430    6.4762   11.1888
    44         C                 -7.4655    6.8326   10.3127
    45         C                 -7.2330    7.8164    9.3395
    46         C                 -8.9666    5.5881    8.6925
    47         C                 -9.2919    4.2938    9.3309
    48         C                 -9.2789    3.1847    8.5409
    49         C                 -8.9495    5.7592    7.3175
    50         C                 -9.0712    3.5223    7.2988
    51         C                 -9.2687    4.9071   10.6671
    52         C                 -8.5650    6.0627   10.0533
    53         C                -11.8542    1.8525   13.2332
    54         C                -11.0141    2.7655   13.0656
    55         C                -10.9119    3.5991   11.9706
    56         C                -12.8622    1.4770   12.3699
    57         C                -11.9272    3.2509   11.0417
    58         C                 -9.9898    4.7267   11.8008
    59         C                 -9.9601    5.6253   12.8662
    60         C                -10.8431    7.0094   18.8386
    61         C                 -9.4848    6.8376   18.6661
    62         C                 -9.1291    7.2127   17.3220
    63         C                -11.6499    6.9735   17.8571
    64         C                -10.1569    6.9843   16.2818
    65         C                 -9.5336    6.9773   15.0144
    66         C                 -9.8723    6.3232   13.8457
    67         C                -11.3006    9.4767   10.9365
    68         C                  1.9143   20.6987    7.2332
    69         C                  2.7291   19.9058    7.7594
    70         C                  2.8980   18.5676    7.5045
    71         C                  1.0113   20.3869    6.2364
    72         C                  1.9369   18.1735    6.5263
    73         C                  1.8444   16.7984    6.1697
    74         C                  1.7213   15.6268    5.9606
    75         C                  7.8707   12.6773    7.9529
    76         C                  6.7628   12.4294    7.4904
    77         C                  5.4802   12.8350    7.9628
    78         C                  8.1484   13.4088    9.1469
    79         C                  5.7147   13.3003    9.3710
    80         C                  4.4191   12.9487    7.1742
    81         C                  3.5352   13.0933    6.2892
    82         C                 -0.2963   13.5723    7.5240
    83         C                 -1.4604   13.8735    6.7490
    84         C                 -0.9841   13.8802    5.4728
    85         C                  0.8620   13.7424    7.1473
    86         C                  0.1853   13.9663    4.8724
    87         C                  1.4109   14.2104    5.8475
    88         C                 -2.6930   14.6058    7.0480
    89         C                 -3.8023   14.1253    6.4830
    90         C                  2.5829   13.3434    5.3949
    91         C                  2.5913   12.8099    4.0773
    92         C                 -2.3348   19.0965    8.6117
    93         C                 -2.3077   17.7669    8.5028
    94         C                 -2.8003   17.2848    7.1871
    95         C                 -2.7680   19.7599    7.5903
    96         C                 -3.2349   18.0907    6.1839
    97         C                 -2.1092   16.3335    8.9135
    98         C                 -2.5527   15.8863    7.6936
    99         C                 -0.0217   14.8997   13.1686
   100         C                 -0.2679   15.4799   12.0560
   101         C                 -0.5510   16.0681   10.9019
   102         C                  0.2048   14.3007   14.2716
   103         C                  0.3944   16.9675   10.3430
   104         C                 -1.8086   15.7631   10.2114
   105         C                 -2.7296   15.0357   10.8070
   106         C                 -5.9748    9.8401   13.5208
   107         C                 -6.8188   10.6769   12.8361
   108         C                 -6.2824   11.7331   12.0287
   109         C                 -4.5816   10.0346   13.2641
   110         C                 -4.9340   12.0172   12.0278
   111         C                 -4.5765   13.3728   11.7540
   112         C                 -3.7518   14.4628   11.3348
   113         C                 -7.0455   17.6444   11.0192
   114         C                 -6.0201   16.8910   11.6185
   115         C                 -4.8253   17.5476   11.9815
   116         C                 -6.7853   19.0035   10.7206
   117         C                 -4.6667   18.9072   11.7281
   118         C                 -6.2288   15.4792   11.8862
   119         C                 -5.0963   14.6133   11.8465
   120         C                 -9.3261   17.6249    9.9428
   121         C                 -8.3181   17.0220   10.7577
   122         C                 -8.5902   15.7452   11.3227
   123         C                -10.3797   16.7874    9.9739
   124         C                 -9.8353   15.0364   11.2018
   125         C                 -7.5225   15.0051   11.9399
   126         C                 -7.9200   13.6890   12.4471
   127         C                 -9.6044   13.3306   15.6089
   128         C                 -9.6866   12.2738   16.4344
   129         C                 -9.3900   11.9287   15.1016
   130         C                 -9.1455   14.2875   14.6448
   131         C                 -8.8546   12.0088   13.8842
   132         C                 -8.2457   11.2502   12.7610
   133         C                 -7.5395   12.4608   12.0246
   134         C                 -9.2290   10.5052   12.0314
   135         C                 -7.3285   15.4548    4.1855
   136         C                 -7.3320   14.9439    5.5063
   137         C                 -6.4109   14.3730    6.1132
   138         C                 -5.9736   15.6733    3.9846
   139         C                 -5.0385   14.2345    5.6778
   140         C                 -4.2271   12.9901    5.7220
   141         C                 -3.9185   11.7561    5.5148
   142         C                  5.0446   13.5810   -0.3989
   143         C                  4.3294   13.3159    0.5879
   144         C                  3.1412   12.5652    0.5825
   145         C                  4.8288   13.2534   -1.7673
   146         C                  2.7770   12.5507   -0.7905
   147         C                  2.4731   11.8380    1.6407
   148         C                  2.5339   12.3457    2.9686
   149         C                  3.2398    8.9951   -1.6815
   150         C                  2.0842    9.2539   -0.9882
   151         C                  1.8943    8.5156   -2.1312
   152         C                  4.1804    8.4709   -2.5525
   153         C                  2.1129    7.7500   -3.2743
   154         C                  1.6033    9.7717    0.2236
   155         C                  1.8059   10.7201    1.2823
   156         C                -15.6585    7.8142    9.0119
   157         C                -14.3431    8.0595    9.3292
   158         C                -13.7090    8.8835   10.1748
   159         C                -16.6085    8.5827    9.7118
   160         C                -14.8148    9.5693   10.7570
   161         C                -12.3839    9.1501   10.5411
   162         C                -10.1470    9.9710   11.4802
   163         N                 -0.7256    3.6159    0.6730
   164         N                 -0.6090    5.3600    5.9344
   165         N                 -7.5199    8.1432    2.0296
   166         N                -10.2525   11.3788    7.8321
   167         N                 -6.5085    5.6371   12.2438
   168         N                 -8.9091    4.5396    6.5437
   169         N                -12.8359    2.2481   11.2444
   170         N                -11.5114    6.7352   16.5764
   171         N                  1.0560   19.0512    5.9273
   172         N                  7.0387   13.7223    9.7763
   173         N                 -3.2221   19.5150    6.4059
   174         N                  1.1773   17.6994    9.9007
   175         N                 -4.0850   11.0721   12.5754
   176         N                 -5.6417   19.6036   11.0537
   177         N                -10.7955   15.6980   10.4207
   178         N                 -8.7841   13.4853   13.6052
   179         N                 -4.9030   15.3046    4.5257
   180         N                  3.3955   12.8870   -1.8463
   181         N                  3.4686    7.7380   -3.5026
   182         N                -16.0756    9.5063   10.6187
   183         H                  1.4132    3.8000    3.6167
   184         H                 -5.2558    9.7434    3.9458
   185         H                 -7.9016   10.5351    4.8698
   186         H                -11.2925   12.6798    6.5660
   187         H                 -4.8886    7.6118   10.0175
   188         H                 -2.9543    6.2928   10.8451
   189         H                 -5.6576    4.3246   13.6107
   190         H                 -9.1895   10.0607    9.0330
   191         H                 -9.2423    1.7398    9.3698
   192         H                -13.6163    0.6926   12.4803
   193         H                 -0.5849    7.2474   -0.6176
   194         H                  3.6165   17.8839    7.9607
   195         H                  0.3633   13.8412    3.7517
   196         H                 -3.6034   17.7686    5.2036
   197         H                 -3.8350    9.3513   13.6880
   198         H                 -7.5303   19.6358   10.2113
   199         H                 -4.0163   16.9804   12.4664
   200         H                -13.0998   13.7175    9.5241
   201         H                 -8.1600   15.3566    3.3968
   202         H                  1.4064    7.2190   -3.9141
   203         H                -15.9579    7.0649    8.2711
   204         H                -12.0405    3.7898   10.0926


          ATOMIC ORBITAL ELECTRON POPULATIONS

   1.21199   0.93690   1.04531   0.98599   1.14407   0.88707   0.86674   0.93850
   1.16556   0.91376   0.91948   1.00489   1.20751   0.98172   0.87901   0.97718
   1.19166   0.90838   0.91737   1.00290   1.20623   0.92392   0.91417   0.93859
   1.20609   0.96185   0.96434   0.95938   1.16794   0.97314   0.97061   0.89834
   1.20033   0.95536   0.95443   1.02853   1.20706   1.02300   1.05882   0.94546
   1.19473   0.92971   0.93190   0.91551   1.15974   0.93854   0.89387   0.86613
   1.15833   0.92543   0.88895   0.85788   1.22162   0.87536   0.91268   0.95806
   1.17400   0.89461   0.95233   1.04709   1.20498   0.90729   0.92594   0.96610
   1.13660   0.88615   0.88463   1.02266   1.18771   0.91651   0.96047   0.99331
   1.24448   0.97774   1.00357   0.99104   1.15320   0.88611   0.88557   0.85211
   1.15433   0.89240   0.92436   0.93126   1.14088   0.91221   0.89313   0.98299
   1.11687   1.05928   0.93101   0.91326   1.17233   0.87909   0.93254   0.92977
   1.16120   0.93537   1.02310   0.94345   1.15203   0.97154   1.00594   0.88740
   1.18581   1.02649   1.05181   0.93176   1.19369   0.93671   0.96891   0.89714
   1.17842   0.98308   0.97741   0.90768   1.14247   0.89786   1.04635   0.94018
   1.20736   0.92672   0.88525   1.05298   1.16015   1.00796   1.02537   0.94506
   1.19022   0.92299   0.86794   0.95829   1.18064   1.02215   1.04401   0.98660
   1.20774   0.91274   0.89254   0.88380   1.21652   0.86141   0.87513   0.96151
   1.13619   0.77739   0.71774   0.84530   1.17740   1.09261   1.08085   0.99328
   1.16776   0.95067   0.96505   1.01335   1.17753   0.98002   0.94506   0.94582
   1.18629   0.93859   1.02116   1.02165   1.20296   0.88973   0.95245   0.96709
   1.17465   0.88984   0.95731   0.93016   1.12754   0.94985   0.99041   0.98415
   1.17538   0.86853   0.87449   0.86848   1.22329   1.06560   1.00776   0.93384
   1.17759   0.89246   0.84789   0.92396   1.26605   1.00893   1.09991   0.93302
   1.18568   0.93104   0.89328   0.87583   1.21385   0.96432   0.80474   0.92202
   1.18119   1.08657   0.95888   0.93517   1.18077   0.87641   0.86233   0.86722
   1.22610   0.95603   1.02932   0.95158   1.20663   0.99631   0.94834   0.89715
   1.15703   0.98016   0.95863   0.89845   1.18941   0.91775   0.95418   0.85939
   1.21859   0.91949   0.95519   0.97633   1.09729   0.86397   0.86859   0.87232
   1.16390   1.07378   1.03715   1.00158   1.22817   0.87113   1.02702   1.12735
   1.13613   0.90010   0.96293   0.89805   1.17562   0.94034   1.13600   0.90097
   1.21270   0.90631   0.99133   0.91236   1.20624   0.89028   0.97095   0.92023
   1.11773   0.95351   1.14717   0.90635   1.14373   0.91171   0.90749   0.90162
   1.11494   0.91761   0.98660   0.98549   1.21544   0.94235   1.04113   0.93169
   1.20733   0.99901   0.88629   0.96923   1.16703   0.96780   0.89213   0.93342
   1.16410   0.93518   0.90218   0.90587   1.16401   0.94047   0.88459   0.95545
   1.16661   1.00111   0.92382   0.98745   1.19671   1.00312   0.93904   1.00860
   1.24610   1.05462   0.97508   0.92894   1.21913   0.92746   0.97210   0.97405
   1.10782   0.86163   1.00734   0.89522   1.19037   0.96701   0.87753   0.84311
   1.19855   0.92237   0.95836   0.89945   1.15282   0.95160   0.96538   0.94772
   1.16164   0.96947   1.00281   0.94700   1.21899   0.93021   0.99790   0.97555
   1.12214   0.92972   0.92442   0.85120   1.28506   0.98551   0.98519   0.95882
   1.24848   1.06741   0.96172   0.89441   1.25752   0.87079   0.94593   1.05416
   1.11002   0.90211   0.83331   0.81847   1.12273   0.89530   0.90329   0.95801
   1.18044   0.96467   0.97962   0.97864   1.11351   0.91019   0.94354   0.85927
   1.16569   1.01360   0.99746   0.93314   1.20605   1.00447   0.86039   1.10898
   1.17818   0.93788   0.87236   0.90677   1.21636   1.03393   0.94699   0.97672
   1.20927   0.94641   0.90904   0.92509   1.19815   0.96835   0.88440   0.97146
   1.18777   1.00334   0.89836   0.92886   1.17787   0.95809   0.88820   0.93097
   1.21948   1.12234   1.13533   1.03842   1.16697   0.69981   0.86644   0.91551
   1.10074   0.94833   1.00985   0.93681   1.73438   0.39887   0.67126   0.91485
   1.22902   0.94464   0.94585   0.95676   1.09863   0.89302   0.94882   0.90467
   1.17467   1.00659   0.97146   1.10278   1.16092   0.92280   0.96087   0.95059
   1.20526   0.94181   0.94666   0.94957   1.18660   0.92037   0.96181   1.00359
   1.20896   0.93017   0.95876   0.94731   1.14948   0.89989   0.90797   0.98362
   1.17424   0.98227   0.89700   0.94837   1.11046   0.88921   0.96126   0.95334
   1.16765   0.94217   0.95753   1.02029   1.15968   0.93879   0.92347   0.94832
   1.18732   0.97398   0.94555   1.00073   1.21003   0.95983   0.92074   0.94649
   1.18533   0.93160   0.92392   0.96772   1.13717   0.89745   0.91693   1.05630
   1.18622   0.92262   0.97219   0.95150   1.22008   0.87780   1.07242   1.06927
   1.16578   0.90978   0.91663   0.90932   1.21647   1.02577   0.95848   1.04848
   1.27677   0.76629   0.95862   0.89411   1.69458   0.76063   0.93740   0.68102
   1.14614   0.91630   0.89196   0.92721   1.18465   0.95841   0.93160   0.92430
   1.26552   0.96627   0.92825   1.02309   1.13953   0.86441   0.88857   0.84665
   1.19429   0.97776   1.07791   0.94820   1.61700   0.70341   1.11867   0.76937
   1.20200   1.08767   0.91765   0.96116   1.10759   0.85947   0.88186   0.87373
   1.22846   0.95059   0.92403   1.00407   1.17455   0.97610   0.98970   0.98373
   1.22806   0.97571   0.82862   0.89061   1.23974   1.01888   0.99874   0.89395
   1.25871   0.88898   0.96552   1.08544   1.34569   0.92635   0.99405   0.92038
   1.16863   0.82706   0.90156   0.88552   1.13882   1.01547   0.88483   1.00692
   1.16385   0.98914   0.92628   1.00267   1.23154   0.98925   0.96561   0.87911
   1.23295   0.92444   0.95823   1.06916   1.14371   0.83760   0.85386   0.92335
   1.19142   0.90075   0.99229   0.87135   1.40743   1.08200   0.90339   0.89697
   1.09401   1.04637   0.94995   0.88220   1.16131   0.99411   0.97806   0.91865
   1.21898   0.93469   0.99803   1.03012   1.10943   0.86600   0.85709   0.85013
   1.23457   1.04697   0.97147   0.96608   1.16272   0.90438   1.01032   0.94075
   1.19172   0.93212   0.98484   0.92444   1.16988   0.98084   0.99703   0.91856
   1.16206   0.93342   0.90746   0.94500   1.17780   0.88578   1.00597   1.01088
   1.34803   1.03542   0.89671   0.88256   1.09609   0.88282   0.90194   0.91712
   1.21830   0.93097   0.91110   0.91925   1.45695   0.95652   0.84301   0.85950
   1.15460   0.91466   0.99136   0.98764   1.11334   0.91525   0.97255   0.97596
   1.58744   1.29428   0.94137   1.10648   1.58672   1.01277   1.01005   1.41117
   1.58871   1.01652   1.02757   1.37202   1.61443   1.17705   1.05761   1.23580
   1.59407   1.34229   1.03077   1.05627   1.56099   1.16408   0.90869   1.33130
   1.61547   1.22820   1.04066   1.22087   1.58455   1.09978   1.13020   1.11708
   1.59470   1.19429   1.00284   1.26802   1.60550   0.94846   1.19707   1.33026
   1.59719   1.14336   1.09088   1.15099   1.74287   1.11813   1.11558   1.07037
   1.60027   1.40142   0.99423   1.04039   1.60310   0.98842   1.39835   1.07436
   1.54054   1.19377   1.05003   1.13932   1.32760   1.24986   0.94853   1.06727
   1.61795   1.31046   1.08210   0.97752   1.57181   0.99205   1.04881   1.30933
   1.62562   1.04278   1.12142   1.23047   1.52653   1.12212   1.16885   1.15288
   0.85711   0.87578   0.84750   0.85563   0.88315   0.88540   0.86927   0.84888
   0.73724   0.85672   0.84644   0.85915   0.76334   0.84664   0.87581   0.85501
   0.85719   0.85227   0.74653   0.84302   0.83665   0.86368

          BONDING CONTRIBUTION OF EACH M.O.

  1.6971  1.6756  1.6863  1.6865  1.6933  1.7164  1.7109  1.6923  1.6971  1.7024
  1.7001  1.6967  1.6952  1.6991  1.6771  1.7033  1.6857  1.7157  1.7046  1.7178
  1.7266  1.7144  1.6946  1.7123  1.7322  1.7412  1.7245  1.7367  1.7390  1.7375
  1.7651  1.7488  1.7515  1.7353  1.7638  1.7534  1.7549  1.7472  1.7240  1.7221
  1.7379  1.7379  1.7416  1.7277  1.6709  1.7526  1.7436  1.7439  1.7382  1.7446
  1.7380  1.7583  1.7473  1.7449  1.7645  1.7830  1.7333  1.7365  1.7155  1.7479
  1.7493  1.7631  1.7849  1.7851  1.7295  1.7727  1.6160  1.7343  1.6297  1.6917
  1.7198  1.7381  1.7311  1.7189  1.7166  1.6541  1.7526  1.7990  1.7907  1.7732
  1.7815  1.7748  1.8275  1.8046  1.8000  1.8190  1.8207  1.8092  1.8308  1.8959
  1.8295  1.8513  1.8413  1.8637  1.8750  1.8690  1.8672  1.8664  1.8829  1.8848
  1.9208  1.9455  1.8848  1.9105  1.8992  1.9170  1.9076  1.9292  1.8956  1.9017
  1.9464  1.9248  1.9319  1.9347  1.9321  1.9318  1.9169  1.9366  1.9492  1.9286
  1.9420  1.9309  1.9807  1.9671  1.9164  1.9724  1.9578  1.9926  1.8930  1.9315
  1.9547  1.9409  1.9297  1.9957  1.9619  1.9795  1.9754  1.8400  1.9960  1.9952
  1.9917  1.9663  1.9964  1.9980  2.0647  1.9912  2.0474  2.0582  1.9487  1.9319
  2.0103  2.0337  2.0544  2.0762  1.9974  2.0251  1.9862  2.0369  2.0456  2.0198
  2.0404  1.9997  2.0186  2.0996  2.0446  2.0426  2.0627  2.0592  2.0380  2.0502
  2.0653  2.0607  2.0798  2.0905  2.1218  2.0668  2.0810  2.1198  2.0888  2.0340
  2.0826  2.0634  2.1015  2.1010  2.0518  2.0511  2.0744  2.0504  2.0820  2.0584
  2.0086  2.0463  2.0634  2.0400  2.0911  2.0848  2.0694  2.0238  2.0596  2.0950
  2.0696  2.0909  2.0681  2.0530  2.0518  2.0990  2.0684  2.0764  2.0640  2.0502
  1.9947  2.0385  2.0432  2.0458  2.0387  2.0346  2.0461  2.0221  2.0010  2.0792
  2.0691  2.0192  2.0086  1.9959  2.0304  1.9480  2.0114  2.0266  2.0008  1.9933
  2.0152  2.0337  2.0297  2.0132  2.0145  2.0218  2.0225  2.0173  2.0449  2.0731
  1.9952  2.0187  2.0021  2.0440  2.0075  2.0137  1.9939  2.0321  1.9836  2.0220
  2.0204  1.9994  2.0224  2.0215  1.9968  1.9897  2.0484  2.0314  2.0122  2.0154
  1.9882  2.0146  1.9857  2.0305  2.0122  2.0051  2.0141  2.0404  1.9639  1.9356
  1.9596  1.9998  1.9843  1.9521  1.9453  1.9799  1.8092  1.7059  1.8914  1.8911
  1.8762  1.4282  1.4102  1.3937  1.8597  1.3159  1.7551  1.8882  1.5134  1.8626
  1.6534  1.9597  1.9160  1.9777  1.9548  1.9063  1.8607  1.8921  1.7879  1.3832
  1.4503  1.8562  1.9474  1.9656  1.9157  1.5561  1.7061  1.8114  1.5570  1.9372
  1.8504  1.9124  1.0982  1.6479  1.6302  1.7373  1.6366  1.8733  1.8704  1.7653
  1.8701  1.6991  1.4998  1.7209  1.9165  1.8780  1.8280  1.8530  1.8162  1.8761
  1.7073  1.9323  1.2665  1.5609  0.9955  1.5847  1.8225  1.8247  1.6836  1.7210
  1.5228  1.7337  1.7714  1.6673  1.7462  1.6212  1.3009  1.6529  1.7109  1.8747
  1.5168  1.3807  1.5215  1.4482  1.7025  1.9756  1.6411  1.9244  1.8113  1.6433
  1.7585  1.8539  1.6795  1.2233  1.6976  1.8600  1.9837  1.4495  1.5279  1.9237
  1.9389  1.8458  1.8930  0.8484  1.9252  1.9738  1.9388  1.6980  1.8783  1.9363
  1.4307  1.8843  1.8948  1.6108  1.7501 -1.4520 -1.9978 -1.8992 -1.9600 -1.0658
 -1.9358 -1.9001 -1.9984 -1.9443 -1.9913 -2.0217 -2.0977 -1.9967 -2.0720 -1.9933
 -2.0174 -2.1254 -2.0216 -1.9020 -2.0239 -1.9918 -2.0284 -2.0638 -2.0385 -1.9552
 -2.0053 -2.0599 -2.0830 -2.0618 -2.1154 -2.0439 -1.9720 -2.0078 -2.0186 -2.0137
 -2.0486 -1.9994 -2.0341 -2.0168 -2.1916 -2.0257 -2.0086 -2.0041 -1.9995 -2.0080
 -1.9798 -2.0366 -1.9850 -2.0164 -2.0076 -2.0078 -2.0364 -2.0100 -2.0467 -2.0229
 -2.0273 -1.9984 -2.0207 -2.0240 -2.0072 -2.0713 -2.0196 -2.0455 -2.0271 -2.0149
 -1.9578 -1.9865 -1.9682 -2.1853 -2.0864 -2.1076 -2.0228 -2.0947 -2.0870 -2.0464
 -2.0886 -2.0336 -2.0381 -2.0200 -2.0193 -2.0329 -2.0425 -2.0426 -2.0608 -2.0820
 -2.0618 -2.0389 -2.0788 -2.0438 -2.0789 -1.9929 -2.1280 -2.0644 -2.0894 -2.0319
 -2.0803 -2.0948 -2.0212 -2.0150 -2.0494 -2.0790 -2.0725 -2.0688 -1.6736 -1.9663
 -2.0520 -2.0457 -2.0404 -2.0730 -2.0409 -2.0926 -2.0442 -2.0639 -2.0860 -2.0720
 -2.0827 -2.0933 -2.0867 -2.0684 -2.0849 -2.0829 -2.0459 -2.0428 -2.0098 -2.0786
 -2.0597 -2.0516 -2.0400 -2.0529 -2.0516 -2.0638 -2.0429 -2.0530 -2.0596 -2.0497
 -2.0619 -2.1086 -2.0650 -2.0580 -2.0743 -2.0502 -2.0510 -2.0409 -2.0701 -2.0487
 -2.0393 -2.0591 -2.0101 -2.0441 -2.0388 -2.0356 -2.0169 -2.0275 -2.0310 -2.0084
 -2.0427 -2.0169 -2.0240 -2.0257 -2.0333 -2.0141 -2.0267 -2.0194 -2.0531 -2.0415
 -2.0671 -2.0173 -2.0414 -2.0234 -2.0237 -2.0106 -2.0138 -2.0240 -2.0106 -2.0240
 -2.0086 -2.0206 -2.0312 -2.0229 -2.0058 -1.9900 -2.0321 -2.0186 -1.9906 -2.0086
 -2.0176 -2.0301 -2.0154 -2.0047 -2.0087 -1.9903 -2.0094 -1.9912 -2.0108 -1.9980
 -1.9962 -2.0111 -2.0009 -2.0128 -1.9864 -1.9878 -1.9530 -1.9962 -1.9810 -1.9863
 -1.9883 -1.9824 -1.9813 -1.9764 -1.9811 -1.9627 -1.9559 -1.9833 -1.9634 -1.9564
 -1.9777 -1.9662 -1.9488 -1.9756 -1.9688 -1.9469 -1.9448 -1.9604 -1.9273 -1.9233
 -1.8869 -1.9233 -1.9383 -1.9356 -1.9185 -1.9373 -1.9144 -1.9272 -1.9160 -1.9209
 -1.9122 -1.9033 -1.9352 -1.9388 -1.9269 -1.9004 -1.9308 -1.9311 -1.9244 -1.9166
 -1.9160 -1.9131 -1.9266 -1.9224 -1.9027 -1.9086 -1.9016 -1.8952 -1.8961 -1.8941
 -1.8879 -1.9079 -1.8765 -1.8852 -1.8979 -1.9188 -1.9033 -1.8830 -1.8995 -1.8954
 -1.8684 -1.8709 -1.8786 -1.9031 -1.8691 -1.8703 -1.8853 -1.8780 -1.8720 -1.8707
 -1.9114 -1.8857 -1.8584 -1.8805 -1.8993 -1.9020 -1.8905 -1.8709 -1.8684 -1.8673
 -1.8843 -1.8817 -1.8827 -1.8916 -1.8926 -1.8843 -1.8851 -1.8791 -1.8837 -1.8747
 -1.8828 -1.8557 -1.8781 -1.8858 -1.8757 -1.8911 -1.8500 -1.8608 -1.8682 -1.8803
 -1.8598 -1.8496 -1.8439 -1.8531 -1.8328 -1.8498 -1.8472 -1.8548 -1.8774 -1.8411
 -1.8707 -1.8985 -1.8757 -1.8505 -1.8533 -1.8788 -1.8808 -1.8448 -1.8607 -1.8338
 -1.8605 -1.8642 -1.8268 -1.8478 -1.8595 -1.8272 -1.8405 -1.8298 -1.8409 -1.8238
 -1.8369 -1.8166 -1.8759 -1.8123 -1.8390 -1.7913 -1.8193 -1.8204 -1.8508 -1.8550
 -1.8497 -1.8006 -1.7807 -1.8225 -1.8155 -1.8133 -1.8631 -1.8242 -1.8572 -1.8215
 -1.7970 -1.8121 -1.8300 -1.8755 -1.7867 -1.7922 -1.8355 -1.8138 -1.8490 -1.8092


                    BOND ORDERS AND VALENCIES


                  C  1       C  2       C  3       C  4       C  5       C  6
 ------------------------------------------------------------------------------
     C    1   3.890067
     C    2   1.326551   3.935801
     C    3   0.007090   1.357685   3.956682
     C    4   2.312586   0.038610   0.105196   3.935127
     C    5   0.137065   0.010058   1.359921   0.008281   3.944641
     C    6   0.002044   0.003688   0.010766   0.006731   0.990452   3.937646
     C    7   0.003719   0.000534   0.010983   0.001872   0.009338   1.797743
     C    8   0.000041   0.000020   0.000073   0.000052   0.000130   0.005550
     C    9   0.000093   0.000011   0.000088   0.000019   0.000391   0.008218
     C   10   0.000112   0.000023   0.000239   0.000015   0.000336   0.013643
     C   11   0.000027   0.000001   0.000043   0.000001   0.000062   0.001766
     C   12   0.000061   0.000002   0.000138   0.000002   0.000161   0.006443
     C   13   0.002751   0.000142   0.007105   0.000119   0.008734   0.938712
     C   14   0.000226   0.000077   0.000729   0.000134   0.007716   0.027602
     C   15   0.000001   0.000000   0.000001   0.000001   0.000002   0.000065
     C   16   0.000012   0.000002   0.000026   0.000007   0.000002   0.001484
     C   17   0.000003   0.000000   0.000005   0.000002   0.000003   0.000309
     C   18   0.000016   0.000002   0.000027   0.000011   0.000033   0.002047
     C   19   0.000049   0.000006   0.000094   0.000025   0.000024   0.005404
     C   20   0.000009   0.000001   0.000021   0.000004   0.000042   0.001064
     C   21   0.000000   0.000000   0.000000   0.000000   0.000000   0.000016
     C   22   0.000000   0.000000   0.000000   0.000000   0.000000   0.000009
     C   23   0.000436   0.000070   0.000864   0.000326   0.001919   0.070372
     C   24   0.000013   0.000001   0.000035   0.000005   0.000030   0.001593
     C   25   0.000000   0.000002   0.000000   0.000001   0.000002   0.000001
     C   26   0.000000   0.000000   0.000000   0.000000   0.000000   0.000011
     C   27   0.000000   0.000001   0.000000   0.000000   0.000001   0.000001
     C   28   0.000000   0.000001   0.000000   0.000001   0.000001   0.000000
     C   29   0.000000   0.000000   0.000000   0.000000   0.000000   0.000000
     C   30   0.000000   0.000000   0.000000   0.000000   0.000000   0.000003
     C   31   0.000002   0.000003   0.000005   0.000002   0.000003   0.000245
     C   32   0.000000   0.000000   0.000000   0.000000   0.000000   0.000000
     C   33   0.000000   0.000002   0.000000   0.000001   0.000002   0.000000
     C   34   0.000000   0.000000   0.000000   0.000000   0.000000   0.000001
     C   35   0.000000   0.000002   0.000000   0.000001   0.000002   0.000000
     C   36   0.000000   0.000002   0.000000   0.000001   0.000002   0.000000
     C   37   0.000001   0.000014   0.000001   0.000005   0.000015   0.000009
     C   38   0.000001   0.000009   0.000008   0.000004   0.000009   0.000000
     C   39   0.004280   0.005872   1.006717   0.003601   0.007216   0.001181
     C   40   0.000421   0.011376   0.006409   0.003070   0.009959   0.000321
     C   41   0.000077   0.000419   0.004822   0.000152   0.000225   0.000012
     C   42   0.000255   0.009503   0.006547   0.002549   0.009593   0.000017
1


                  C  1       C  2       C  3       C  4       C  5       C  6
 ------------------------------------------------------------------------------
     C   43   0.000110   0.003499   0.000148   0.001094   0.003186   0.000013
     C   44   0.000006   0.000023   0.000209   0.000011   0.000023   0.000001
     C   45   0.000001   0.000028   0.000006   0.000009   0.000027   0.000000
     C   46   0.000001   0.000002   0.000004   0.000001   0.000002   0.000000
     C   47   0.000003   0.000031   0.000001   0.000012   0.000027   0.000000
     C   48   0.000001   0.000005   0.000001   0.000001   0.000002   0.000000
     C   49   0.000001   0.000046   0.000001   0.000017   0.000039   0.000000
     C   50   0.000001   0.000019   0.000001   0.000007   0.000015   0.000000
     C   51   0.000001   0.000012   0.000004   0.000005   0.000011   0.000000
     C   52   0.000014   0.000465   0.000013   0.000166   0.000403   0.000001
     C   53   0.000000   0.000000   0.000000   0.000000   0.000000   0.000000
     C   54   0.000000   0.000001   0.000000   0.000000   0.000001   0.000000
     C   55   0.000000   0.000000   0.000000   0.000000   0.000000   0.000000
     C   56   0.000000   0.000001   0.000000   0.000000   0.000001   0.000000
     C   57   0.000000   0.000001   0.000000   0.000001   0.000001   0.000000
     C   58   0.000001   0.000032   0.000000   0.000012   0.000029   0.000000
     C   59   0.000000   0.000006   0.000001   0.000003   0.000005   0.000000
     C   60   0.000000   0.000004   0.000000   0.000002   0.000004   0.000000
     C   61   0.000000   0.000001   0.000000   0.000000   0.000001   0.000000
     C   62   0.000000   0.000001   0.000000   0.000000   0.000001   0.000000
     C   63   0.000000   0.000000   0.000000   0.000000   0.000000   0.000000
     C   64   0.000000   0.000001   0.000000   0.000001   0.000001   0.000000
     C   65   0.000000   0.000006   0.000001   0.000003   0.000005   0.000000
     C   66   0.000000   0.000009   0.000000   0.000004   0.000008   0.000000
     C   67   0.000000   0.000000   0.000000   0.000000   0.000000   0.000000
     C   68   0.000001   0.000000   0.000001   0.000000   0.000002   0.000036
     C   69   0.000000   0.000000   0.000000   0.000000   0.000000   0.000003
     C   70   0.000001   0.000000   0.000001   0.000000   0.000001   0.000024
     C   71   0.000000   0.000000   0.000000   0.000000   0.000000   0.000010
     C   72   0.000000   0.000000   0.000000   0.000000   0.000000   0.000002
     C   73   0.000000   0.000000   0.000000   0.000000   0.000000   0.000001
     C   74   0.000000   0.000000   0.000000   0.000000   0.000000   0.000001
     C   75   0.000000   0.000000   0.000000   0.000000   0.000000   0.000001
     C   76   0.000000   0.000000   0.000000   0.000000   0.000000   0.000002
     C   77   0.000000   0.000000   0.000000   0.000000   0.000000   0.000003
     C   78   0.000000   0.000000   0.000000   0.000000   0.000000   0.000007
     C   79   0.000001   0.000000   0.000001   0.000000   0.000000   0.000042
     C   80   0.000000   0.000000   0.000000   0.000000   0.000000   0.000012
     C   81   0.000000   0.000000   0.000000   0.000000   0.000000   0.000005
     C   82   0.000000   0.000000   0.000000   0.000000   0.000000   0.000000
     C   83   0.000000   0.000000   0.000000   0.000000   0.000000   0.000000
     C   84   0.000000   0.000000   0.000000   0.000000   0.000000   0.000000
     C   85   0.000000   0.000000   0.000000   0.000000   0.000000   0.000000
     C   86   0.000000   0.000000   0.000000   0.000000   0.000000   0.000001
     C   87   0.000000   0.000000   0.000000   0.000000   0.000000   0.000006
     C   88   0.000000   0.000000   0.000000   0.000000   0.000000   0.000000
     C   89   0.000000   0.000000   0.000000   0.000000   0.000000   0.000001
1


                  C  1       C  2       C  3       C  4       C  5       C  6
 ------------------------------------------------------------------------------
     C   90   0.000000   0.000000   0.000000   0.000000   0.000000   0.000009
     C   91   0.000003   0.000000   0.000003   0.000002   0.000002   0.000188
     C   92   0.000046   0.000043   0.000001   0.000005   0.000001   0.000000
     C   93   0.000006   0.000012   0.000007   0.000007   0.000001   0.000000
     C   94   0.000000   0.000001   0.000000   0.000000   0.000000   0.000000
     C   95   0.000026   0.000024   0.000015   0.000016   0.000003   0.000000
     C   96   0.000002   0.000002   0.000002   0.000002   0.000000   0.000000
     C   97   0.000001   0.000001   0.000001   0.000002   0.000000   0.000000
     C   98   0.000001   0.000000   0.000000   0.000000   0.000000   0.000000
     C   99   0.000002   0.000000   0.000000   0.000002   0.000000   0.000000
     C  100   0.000010   0.000003   0.000000   0.000034   0.000004   0.000000
     C  101   0.000057   0.000006   0.000001   0.000006   0.000001   0.000000
     C  102   0.000003   0.000001   0.000000   0.000012   0.000001   0.000000
     C  103   0.000007   0.000001   0.000000   0.000080   0.000001   0.000000
     C  104   0.000037   0.000005   0.000001   0.000035   0.000002   0.000000
     C  105   0.000016   0.000013   0.000014   0.000029   0.000003   0.000000
     C  106   0.000003   0.000000   0.000004   0.000000   0.000000   0.000000
     C  107   0.000000   0.000000   0.000000   0.000000   0.000000   0.000000
     C  108   0.000007   0.000000   0.000009   0.000000   0.000000   0.000000
     C  109   0.000000   0.000000   0.000000   0.000000   0.000000   0.000008
     C  110   0.000000   0.000001   0.000000   0.000000   0.000000   0.000000
     C  111   0.000075   0.000005   0.000090   0.000004   0.000001   0.000000
     C  112   0.000005   0.000009   0.000002   0.000001   0.000000   0.000000
     C  113   0.003610   0.000151   0.004528   0.000170   0.000028   0.000002
     C  114   0.000170   0.004720   0.000601   0.000062   0.000059   0.000012
     C  115   0.012650   0.010739   0.016972   0.003155   0.000538   0.000054
     C  116   0.000554   0.008012   0.000147   0.000172   0.000060   0.000004
     C  117   0.008138   1.005260   0.009835   0.007964   0.003921   0.000304
     C  118   0.000349   0.000362   0.000464   0.000056   0.000014   0.000001
     C  119   0.000008   0.000022   0.000005   0.000004   0.000001   0.000000
     C  120   0.000258   0.000008   0.000333   0.000010   0.000002   0.000000
     C  121   0.000012   0.000189   0.000014   0.000005   0.000003   0.000000
     C  122   0.000414   0.000017   0.000526   0.000015   0.000003   0.000000
     C  123   0.000002   0.000004   0.000002   0.000001   0.000000   0.000000
     C  124   0.000030   0.000003   0.000039   0.000000   0.000000   0.000000
     C  125   0.000006   0.000066   0.000018   0.000002   0.000002   0.000000
     C  126   0.000004   0.000012   0.000006   0.000001   0.000000   0.000000
     C  127   0.000000   0.000000   0.000000   0.000000   0.000000   0.000000
     C  128   0.000000   0.000000   0.000000   0.000000   0.000000   0.000000
     C  129   0.000000   0.000000   0.000000   0.000000   0.000000   0.000000
     C  130   0.000000   0.000000   0.000000   0.000000   0.000000   0.000000
     C  131   0.000000   0.000000   0.000000   0.000000   0.000000   0.000000
     C  132   0.000000   0.000000   0.000000   0.000000   0.000000   0.000000
     C  133   0.000000   0.000000   0.000000   0.000000   0.000000   0.000000
     C  134   0.000000   0.000000   0.000000   0.000000   0.000000   0.000000
     C  135   0.000000   0.000000   0.000000   0.000000   0.000000   0.000000
     C  136   0.000000   0.000000   0.000000   0.000000   0.000000   0.000000
1


                  C  1       C  2       C  3       C  4       C  5       C  6
 ------------------------------------------------------------------------------
     C  137   0.000000   0.000000   0.000000   0.000000   0.000000   0.000000
     C  138   0.000000   0.000000   0.000000   0.000000   0.000000   0.000000
     C  139   0.000000   0.000000   0.000000   0.000000   0.000000   0.000001
     C  140   0.000000   0.000000   0.000000   0.000000   0.000000   0.000002
     C  141   0.000000   0.000000   0.000000   0.000000   0.000000   0.000015
     C  142   0.000001   0.000000   0.000001   0.000000   0.000000   0.000045
     C  143   0.000001   0.000000   0.000001   0.000000   0.000000   0.000045
     C  144   0.000001   0.000000   0.000002   0.000001   0.000002   0.000149
     C  145   0.000001   0.000000   0.000001   0.000000   0.000000   0.000038
     C  146   0.000003   0.000000   0.000003   0.000002   0.000002   0.000196
     C  147   0.000013   0.000002   0.000015   0.000010   0.000014   0.001111
     C  148   0.000000   0.000000   0.000000   0.000000   0.000000   0.000005
     C  149   0.000009   0.000001   0.000013   0.000005   0.000007   0.000906
     C  150   0.000001   0.000000   0.000002   0.000000   0.000002   0.000117
     C  151   0.000010   0.000001   0.000014   0.000006   0.000009   0.000976
     C  152   0.000000   0.000000   0.000000   0.000000   0.000000   0.000021
     C  153   0.000000   0.000000   0.000000   0.000000   0.000000   0.000027
     C  154   0.000104   0.000012   0.000164   0.000068   0.000095   0.011864
     C  155   0.000003   0.000001   0.000009   0.000002   0.000019   0.000518
     C  156   0.000000   0.000000   0.000000   0.000000   0.000000   0.000000
     C  157   0.000000   0.000000   0.000000   0.000000   0.000000   0.000000
     C  158   0.000000   0.000000   0.000000   0.000000   0.000000   0.000000
     C  159   0.000000   0.000000   0.000000   0.000000   0.000000   0.000001
     C  160   0.000000   0.000000   0.000000   0.000000   0.000000   0.000000
     C  161   0.000000   0.000000   0.000000   0.000000   0.000000   0.000000
     C  162   0.000000   0.000000   0.000000   0.000000   0.000000   0.000000
     N  163   0.050629   0.121788   0.018974   1.437291   1.372055   0.012602
     N  164   0.000026   0.000010   0.000049   0.000012   0.000079   0.002546
     N  165   0.000000   0.000001   0.000001   0.000000   0.000001   0.000000
     N  166   0.000000   0.000000   0.000000   0.000000   0.000000   0.000000
     N  167   0.000058   0.000584   0.005892   0.000272   0.000689   0.000012
     N  168   0.000000   0.000002   0.000000   0.000001   0.000001   0.000000
     N  169   0.000000   0.000000   0.000000   0.000000   0.000000   0.000000
     N  170   0.000000   0.000003   0.000000   0.000001   0.000003   0.000000
     N  171   0.000001   0.000000   0.000001   0.000000   0.000001   0.000051
     N  172   0.000000   0.000000   0.000000   0.000000   0.000000   0.000003
     N  173   0.000002   0.000002   0.000001   0.000002   0.000000   0.000000
     N  174   0.000081   0.000004   0.000004   0.000004   0.000001   0.000000
     N  175   0.000003   0.000000   0.000004   0.000000   0.000000   0.000000
     N  176   0.009483   0.012821   0.008568   0.000686   0.000119   0.000013
     N  177   0.000143   0.000003   0.000184   0.000005   0.000001   0.000000
     N  178   0.000000   0.000002   0.000000   0.000000   0.000000   0.000000
     N  179   0.000000   0.000000   0.000000   0.000000   0.000000   0.000000
     N  180   0.000001   0.000000   0.000001   0.000001   0.000001   0.000080
     N  181   0.000005   0.000001   0.000007   0.000003   0.000004   0.000489
     N  182   0.000000   0.000000   0.000000   0.000000   0.000000   0.000000
     H  183   0.000001   0.000000   0.000001   0.000006   0.000003   0.000060
1


                  C  1       C  2       C  3       C  4       C  5       C  6
 ------------------------------------------------------------------------------
     H  184   0.000000   0.000000   0.000000   0.000000   0.000000   0.000000
     H  185   0.000000   0.000000   0.000000   0.000000   0.000000   0.000000
     H  186   0.000000   0.000000   0.000000   0.000000   0.000000   0.000000
     H  187   0.000008   0.000083   0.000337   0.000029   0.000054   0.000004
     H  188   0.000015   0.000044   0.001621   0.000029   0.000716   0.000552
     H  189   0.000010   0.000431   0.000861   0.000046   0.000073   0.000009
     H  190   0.000000   0.000000   0.000000   0.000000   0.000000   0.000000
     H  191   0.000000   0.000000   0.000000   0.000000   0.000000   0.000000
     H  192   0.000000   0.000000   0.000000   0.000000   0.000000   0.000000
     H  193   0.000060   0.000007   0.000154   0.000005   0.000499   0.006892
     H  194   0.000000   0.000000   0.000000   0.000000   0.000000   0.000000
     H  195   0.000000   0.000000   0.000000   0.000000   0.000000   0.000000
     H  196   0.000000   0.000000   0.000000   0.000000   0.000000   0.000000
     H  197   0.000000   0.000000   0.000000   0.000000   0.000000   0.000006
     H  198   0.000120   0.000326   0.000036   0.000014   0.000000   0.000000
     H  199   0.004674   0.001085   0.000083   0.000035   0.000007   0.000003
     H  200   0.000000   0.000000   0.000000   0.000000   0.000000   0.000000
     H  201   0.000000   0.000000   0.000000   0.000000   0.000000   0.000000
     H  202   0.000000   0.000000   0.000000   0.000000   0.000000   0.000000
     H  203   0.000000   0.000000   0.000000   0.000000   0.000000   0.000000
     H  204   0.000000   0.000000   0.000000   0.000000   0.000000   0.000000
1


                  C  7       C  8       C  9       C 10       C 11       C 12
 ------------------------------------------------------------------------------
     C    7   3.932450
     C    8   0.001509   3.938717
     C    9   0.024928   1.503957   3.937154
     C   10   0.017611   0.007903   1.297056   3.934527
     C   11   0.000521   1.276015   0.009520   0.117042   3.944323
     C   12   0.001636   0.109528   0.009395   1.421579   0.004626   3.934675
     C   13   0.013252   0.018653   0.951529   0.967562   0.007582   0.018478
     C   14   1.051856   0.005185   0.010614   0.016607   0.002071   0.005932
     C   15   0.000073   0.000024   0.000221   0.000601   0.000161   0.006336
     C   16   0.000308   0.001394   0.001173   0.011984   0.000441   0.011987
     C   17   0.000066   0.000145   0.006030   0.011081   0.007631   0.972123
     C   18   0.001321   0.000507   0.000397   0.002897   0.000265   0.005776
     C   19   0.000783   0.002827   0.000845   0.008135   0.000302   0.008123
     C   20   0.006498   0.000148   0.000312   0.000467   0.000074   0.000812
     C   21   0.000011   0.000064   0.000008   0.000185   0.000018   0.000824
     C   22   0.000011   0.000030   0.000012   0.000117   0.000004   0.000170
     C   23   0.013092   0.000367   0.003620   0.002260   0.000120   0.000531
     C   24   0.004624   0.000068   0.000179   0.000226   0.000045   0.000117
     C   25   0.000000   0.000000   0.000000   0.000003   0.000000   0.000001
     C   26   0.000002   0.000001   0.000004   0.000030   0.000001   0.000004
     C   27   0.000000   0.000000   0.000000   0.000003   0.000000   0.000000
     C   28   0.000000   0.000000   0.000000   0.000001   0.000000   0.000000
     C   29   0.000000   0.000000   0.000000   0.000000   0.000000   0.000000
     C   30   0.000001   0.000007   0.000001   0.000019   0.000001   0.000015
     C   31   0.000043   0.000036   0.000098   0.000743   0.000021   0.000197
     C   32   0.000000   0.000000   0.000000   0.000000   0.000000   0.000000
     C   33   0.000000   0.000000   0.000000   0.000000   0.000000   0.000000
     C   34   0.000000   0.000000   0.000000   0.000001   0.000000   0.000000
     C   35   0.000000   0.000000   0.000000   0.000000   0.000000   0.000000
     C   36   0.000000   0.000000   0.000000   0.000001   0.000000   0.000000
     C   37   0.000002   0.000003   0.000003   0.000025   0.000001   0.000003
     C   38   0.000000   0.000000   0.000000   0.000001   0.000000   0.000000
     C   39   0.000078   0.000000   0.000001   0.000001   0.000000   0.000001
     C   40   0.001337   0.000003   0.000008   0.000013   0.000002   0.000005
     C   41   0.000041   0.000000   0.000000   0.000001   0.000000   0.000000
     C   42   0.000188   0.000001   0.000003   0.000006   0.000001   0.000003
     C   43   0.000100   0.000000   0.000001   0.000003   0.000000   0.000001
     C   44   0.000002   0.000000   0.000000   0.000000   0.000000   0.000000
     C   45   0.000001   0.000000   0.000000   0.000002   0.000000   0.000000
     C   46   0.000000   0.000000   0.000000   0.000000   0.000000   0.000000
     C   47   0.000001   0.000000   0.000000   0.000000   0.000000   0.000000
     C   48   0.000000   0.000000   0.000000   0.000000   0.000000   0.000000
     C   49   0.000001   0.000000   0.000000   0.000000   0.000000   0.000000
     C   50   0.000000   0.000000   0.000000   0.000000   0.000000   0.000000
     C   51   0.000000   0.000000   0.000000   0.000000   0.000000   0.000000
     C   52   0.000012   0.000000   0.000000   0.000001   0.000000   0.000000
1


                  C  7       C  8       C  9       C 10       C 11       C 12
 ------------------------------------------------------------------------------
     C   53   0.000000   0.000000   0.000000   0.000000   0.000000   0.000000
     C   54   0.000000   0.000000   0.000000   0.000000   0.000000   0.000000
     C   55   0.000000   0.000000   0.000000   0.000000   0.000000   0.000000
     C   56   0.000000   0.000000   0.000000   0.000000   0.000000   0.000000
     C   57   0.000000   0.000000   0.000000   0.000000   0.000000   0.000000
     C   58   0.000001   0.000000   0.000000   0.000000   0.000000   0.000000
     C   59   0.000000   0.000000   0.000000   0.000000   0.000000   0.000000
     C   60   0.000000   0.000000   0.000000   0.000000   0.000000   0.000000
     C   61   0.000000   0.000000   0.000000   0.000000   0.000000   0.000000
     C   62   0.000000   0.000000   0.000000   0.000001   0.000000   0.000000
     C   63   0.000000   0.000000   0.000000   0.000000   0.000000   0.000000
     C   64   0.000000   0.000000   0.000000   0.000000   0.000000   0.000000
     C   65   0.000000   0.000000   0.000000   0.000001   0.000000   0.000000
     C   66   0.000000   0.000000   0.000000   0.000000   0.000000   0.000000
     C   67   0.000000   0.000000   0.000000   0.000000   0.000000   0.000000
     C   68   0.000020   0.008147   0.000670   0.002635   0.012829   0.000196
     C   69   0.000002   0.000569   0.000068   0.000188   0.006350   0.000119
     C   70   0.000012   0.002646   0.000222   0.001146   0.000227   0.000075
     C   71   0.000094   0.009924   0.003773   0.000393   0.971804   0.008259
     C   72   0.000003   0.000363   0.000065   0.000198   0.007295   0.000180
     C   73   0.000000   0.000042   0.000001   0.000021   0.000175   0.000009
     C   74   0.000000   0.000036   0.000006   0.000026   0.000310   0.000012
     C   75   0.000000   0.000000   0.000000   0.000000   0.000000   0.000000
     C   76   0.000000   0.000000   0.000000   0.000000   0.000000   0.000000
     C   77   0.000000   0.000000   0.000000   0.000000   0.000000   0.000000
     C   78   0.000000   0.000000   0.000000   0.000000   0.000000   0.000000
     C   79   0.000002   0.000000   0.000001   0.000001   0.000000   0.000000
     C   80   0.000000   0.000000   0.000000   0.000000   0.000000   0.000000
     C   81   0.000000   0.000000   0.000000   0.000000   0.000000   0.000000
     C   82   0.000000   0.000000   0.000000   0.000000   0.000001   0.000000
     C   83   0.000000   0.000000   0.000000   0.000000   0.000001   0.000000
     C   84   0.000000   0.000000   0.000000   0.000000   0.000001   0.000000
     C   85   0.000000   0.000000   0.000000   0.000000   0.000003   0.000000
     C   86   0.000000   0.000001   0.000000   0.000001   0.000009   0.000000
     C   87   0.000000   0.000000   0.000000   0.000000   0.000001   0.000000
     C   88   0.000000   0.000000   0.000000   0.000001   0.000000   0.000001
     C   89   0.000000   0.000001   0.000001   0.000003   0.000001   0.000006
     C   90   0.000000   0.000001   0.000000   0.000001   0.000002   0.000000
     C   91   0.000001   0.000001   0.000007   0.000004   0.000000   0.000000
     C   92   0.000000   0.000000   0.000002   0.000000   0.000007   0.000004
     C   93   0.000000   0.000000   0.000000   0.000000   0.000001   0.000000
     C   94   0.000000   0.000000   0.000000   0.000000   0.000000   0.000000
     C   95   0.000000   0.000000   0.000000   0.000000   0.000008   0.000001
     C   96   0.000000   0.000000   0.000000   0.000000   0.000000   0.000000
     C   97   0.000000   0.000000   0.000000   0.000000   0.000000   0.000000
     C   98   0.000000   0.000000   0.000000   0.000000   0.000000   0.000000
     C   99   0.000000   0.000000   0.000000   0.000000   0.000000   0.000000
1


                  C  7       C  8       C  9       C 10       C 11       C 12
 ------------------------------------------------------------------------------
     C  100   0.000000   0.000000   0.000000   0.000000   0.000000   0.000000
     C  101   0.000000   0.000000   0.000000   0.000000   0.000000   0.000000
     C  102   0.000000   0.000000   0.000000   0.000000   0.000000   0.000000
     C  103   0.000000   0.000001   0.000000   0.000000   0.000000   0.000000
     C  104   0.000000   0.000000   0.000000   0.000000   0.000000   0.000000
     C  105   0.000000   0.000000   0.000000   0.000000   0.000000   0.000000
     C  106   0.000000   0.000000   0.000000   0.000000   0.000000   0.000000
     C  107   0.000000   0.000000   0.000000   0.000000   0.000000   0.000000
     C  108   0.000000   0.000000   0.000000   0.000000   0.000000   0.000000
     C  109   0.000014   0.000000   0.000000   0.000000   0.000000   0.000000
     C  110   0.000000   0.000000   0.000000   0.000000   0.000000   0.000000
     C  111   0.000000   0.000000   0.000000   0.000000   0.000000   0.000000
     C  112   0.000000   0.000000   0.000000   0.000000   0.000000   0.000000
     C  113   0.000001   0.000001   0.000000   0.000001   0.000000   0.000000
     C  114   0.000001   0.000000   0.000000   0.000000   0.000000   0.000000
     C  115   0.000029   0.000002   0.000001   0.000001   0.000000   0.000000
     C  116   0.000002   0.000000   0.000000   0.000000   0.000000   0.000000
     C  117   0.000150   0.000000   0.000000   0.000000   0.000000   0.000001
     C  118   0.000001   0.000000   0.000000   0.000000   0.000000   0.000000
     C  119   0.000000   0.000000   0.000000   0.000000   0.000000   0.000000
     C  120   0.000000   0.000000   0.000000   0.000000   0.000000   0.000000
     C  121   0.000000   0.000000   0.000000   0.000000   0.000000   0.000000
     C  122   0.000000   0.000000   0.000000   0.000000   0.000000   0.000000
     C  123   0.000000   0.000000   0.000000   0.000000   0.000000   0.000000
     C  124   0.000000   0.000000   0.000000   0.000000   0.000000   0.000000
     C  125   0.000000   0.000000   0.000000   0.000000   0.000000   0.000000
     C  126   0.000000   0.000000   0.000000   0.000000   0.000000   0.000000
     C  127   0.000000   0.000000   0.000000   0.000000   0.000000   0.000000
     C  128   0.000000   0.000000   0.000000   0.000000   0.000000   0.000000
     C  129   0.000000   0.000000   0.000000   0.000000   0.000000   0.000000
     C  130   0.000000   0.000000   0.000000   0.000000   0.000000   0.000000
     C  131   0.000000   0.000000   0.000000   0.000000   0.000000   0.000000
     C  132   0.000000   0.000000   0.000000   0.000000   0.000000   0.000000
     C  133   0.000000   0.000000   0.000000   0.000000   0.000000   0.000000
     C  134   0.000000   0.000000   0.000000   0.000000   0.000000   0.000000
     C  135   0.000000   0.000000   0.000000   0.000000   0.000000   0.000000
     C  136   0.000000   0.000000   0.000000   0.000000   0.000000   0.000000
     C  137   0.000000   0.000000   0.000000   0.000000   0.000000   0.000000
     C  138   0.000000   0.000000   0.000000   0.000000   0.000000   0.000000
     C  139   0.000000   0.000000   0.000001   0.000001   0.000000   0.000002
     C  140   0.000001   0.000001   0.000001   0.000005   0.000000   0.000010
     C  141   0.000005   0.000015   0.000014   0.000050   0.000007   0.000119
     C  142   0.000003   0.000000   0.000001   0.000001   0.000000   0.000000
     C  143   0.000001   0.000000   0.000002   0.000001   0.000000   0.000000
     C  144   0.000017   0.000001   0.000005   0.000003   0.000000   0.000001
     C  145   0.000001   0.000000   0.000001   0.000001   0.000000   0.000000
     C  146   0.000003   0.000001   0.000007   0.000004   0.000000   0.000000
1


                  C  7       C  8       C  9       C 10       C 11       C 12
 ------------------------------------------------------------------------------
     C  147   0.000011   0.000005   0.000046   0.000025   0.000001   0.000003
     C  148   0.000004   0.000000   0.000001   0.000000   0.000000   0.000000
     C  149   0.000141   0.000002   0.000026   0.000015   0.000001   0.000002
     C  150   0.000288   0.000001   0.000003   0.000002   0.000000   0.000001
     C  151   0.000210   0.000002   0.000028   0.000015   0.000001   0.000003
     C  152   0.000016   0.000000   0.000001   0.000000   0.000000   0.000000
     C  153   0.000119   0.000002   0.000003   0.000002   0.000014   0.000010
     C  154   0.001040   0.000034   0.000408   0.000238   0.000011   0.000034
     C  155   0.000170   0.000018   0.000042   0.000033   0.000007   0.000021
     C  156   0.000001   0.000000   0.000000   0.000000   0.000000   0.000000
     C  157   0.000000   0.000000   0.000000   0.000000   0.000000   0.000000
     C  158   0.000000   0.000000   0.000000   0.000000   0.000000   0.000000
     C  159   0.000002   0.000000   0.000000   0.000000   0.000000   0.000000
     C  160   0.000000   0.000000   0.000000   0.000000   0.000000   0.000000
     C  161   0.000000   0.000000   0.000000   0.000000   0.000000   0.000000
     C  162   0.000000   0.000000   0.000000   0.000000   0.000000   0.000000
     N  163   0.016237   0.000207   0.000726   0.000275   0.000066   0.000116
     N  164   0.000443   0.021503   0.097129   0.019084   1.495759   1.339473
     N  165   0.000000   0.000000   0.000000   0.000001   0.000000   0.000000
     N  166   0.000000   0.000000   0.000000   0.000000   0.000000   0.000000
     N  167   0.000025   0.000000   0.000000   0.000001   0.000000   0.000000
     N  168   0.000000   0.000000   0.000000   0.000000   0.000000   0.000000
     N  169   0.000000   0.000000   0.000000   0.000000   0.000000   0.000000
     N  170   0.000000   0.000000   0.000000   0.000000   0.000000   0.000000
     N  171   0.000022   0.008171   0.000503   0.002747   0.014303   0.000690
     N  172   0.000000   0.000000   0.000000   0.000000   0.000000   0.000000
     N  173   0.000000   0.000001   0.000001   0.000000   0.000004   0.000003
     N  174   0.000000   0.000001   0.000000   0.000001   0.000001   0.000000
     N  175   0.000000   0.000000   0.000000   0.000000   0.000000   0.000000
     N  176   0.000007   0.000001   0.000000   0.000001   0.000000   0.000000
     N  177   0.000000   0.000000   0.000000   0.000000   0.000000   0.000000
     N  178   0.000000   0.000000   0.000000   0.000000   0.000000   0.000000
     N  179   0.000000   0.000000   0.000000   0.000000   0.000000   0.000000
     N  180   0.000004   0.000000   0.000003   0.000001   0.000000   0.000000
     N  181   0.000035   0.000001   0.000014   0.000007   0.000001   0.000001
     N  182   0.000000   0.000000   0.000000   0.000000   0.000000   0.000000
     H  183   0.000078   0.952751   0.004233   0.007608   0.006460   0.000279
     H  184   0.000000   0.000000   0.000000   0.000000   0.000000   0.000000
     H  185   0.000000   0.000000   0.000000   0.000000   0.000000   0.000000
     H  186   0.000000   0.000000   0.000000   0.000000   0.000000   0.000000
     H  187   0.000006   0.000000   0.000000   0.000000   0.000000   0.000000
     H  188   0.000417   0.000000   0.000000   0.000001   0.000000   0.000000
     H  189   0.000002   0.000000   0.000000   0.000001   0.000000   0.000000
     H  190   0.000000   0.000000   0.000000   0.000000   0.000000   0.000000
     H  191   0.000000   0.000000   0.000000   0.000000   0.000000   0.000000
     H  192   0.000000   0.000000   0.000000   0.000000   0.000000   0.000000
     H  193   0.948687   0.000005   0.000395   0.001241   0.000010   0.000018
1


                  C  7       C  8       C  9       C 10       C 11       C 12
 ------------------------------------------------------------------------------
     H  194   0.000000   0.000011   0.000003   0.000002   0.000275   0.000006
     H  195   0.000000   0.000000   0.000000   0.000000   0.000000   0.000000
     H  196   0.000000   0.000000   0.000000   0.000000   0.000000   0.000000
     H  197   0.000016   0.000000   0.000000   0.000001   0.000000   0.000000
     H  198   0.000000   0.000000   0.000000   0.000000   0.000000   0.000000
     H  199   0.000000   0.000000   0.000000   0.000000   0.000000   0.000000
     H  200   0.000000   0.000000   0.000000   0.000000   0.000000   0.000000
     H  201   0.000000   0.000000   0.000000   0.000000   0.000000   0.000000
     H  202   0.000000   0.000000   0.000000   0.000000   0.000008   0.000005
     H  203   0.000000   0.000000   0.000000   0.000000   0.000000   0.000000
     H  204   0.000000   0.000000   0.000000   0.000000   0.000000   0.000000
1


                  C 13       C 14       C 15       C 16       C 17       C 18
 ------------------------------------------------------------------------------
     C   13   3.924125
     C   14   0.940221   3.922832
     C   15   0.000040   0.000664   3.929463
     C   16   0.000175   0.007706   1.150186   3.937533
     C   17   0.001110   0.001523   0.022312   1.539813   3.932660
     C   18   0.000245   0.016907   1.539310   0.011606   0.082139   3.926069
     C   19   0.000333   0.031882   0.093814   0.021221   1.194454   0.973569
     C   20   0.003687   0.010519   0.032102   0.096175   0.020945   1.198574
     C   21   0.000005   0.000068   0.016353   0.990402   0.013534   0.006577
     C   22   0.000004   0.000055   0.993490   0.013427   0.005758   0.012502
     C   23   0.009770   1.668541   0.000902   0.001594   0.000682   0.023605
     C   24   0.006130   0.009109   0.000266   0.000728   0.000129   0.002724
     C   25   0.000000   0.000004   0.000088   0.000266   0.000092   0.000007
     C   26   0.000001   0.000049   0.000855   0.000106   0.001159   0.000045
     C   27   0.000000   0.000002   0.000232   0.000751   0.000154   0.000032
     C   28   0.000000   0.000001   0.000020   0.000034   0.000028   0.000002
     C   29   0.000000   0.000000   0.000013   0.000029   0.000006   0.000001
     C   30   0.000001   0.000011   0.001665   0.018025   0.001115   0.000299
     C   31   0.000020   0.001145   0.028381   0.011987   0.029681   0.002039
     C   32   0.000000   0.000000   0.000002   0.000021   0.000002   0.000000
     C   33   0.000000   0.000000   0.000032   0.000252   0.000021   0.000006
     C   34   0.000000   0.000002   0.000058   0.000420   0.000058   0.000006
     C   35   0.000000   0.000000   0.000022   0.000187   0.000014   0.000004
     C   36   0.000000   0.000001   0.000034   0.000239   0.000026   0.000005
     C   37   0.000001   0.000038   0.000881   0.002072   0.001004   0.000058
     C   38   0.000000   0.000000   0.000051   0.000417   0.000050   0.000007
     C   39   0.000032   0.000025   0.000001   0.000005   0.000001   0.000000
     C   40   0.000184   0.000127   0.000000   0.000001   0.000000   0.000002
     C   41   0.000004   0.000007   0.000001   0.000007   0.000001   0.000000
     C   42   0.000118   0.000014   0.000000   0.000002   0.000000   0.000000
     C   43   0.000040   0.000005   0.000002   0.000017   0.000002   0.000001
     C   44   0.000000   0.000001   0.000012   0.000099   0.000013   0.000002
     C   45   0.000000   0.000001   0.000112   0.000674   0.000094   0.000017
     C   46   0.000000   0.000000   0.000001   0.000003   0.000001   0.000000
     C   47   0.000000   0.000000   0.000002   0.000011   0.000002   0.000000
     C   48   0.000000   0.000000   0.000000   0.000004   0.000000   0.000000
     C   49   0.000001   0.000000   0.000002   0.000012   0.000002   0.000000
     C   50   0.000000   0.000000   0.000001   0.000006   0.000001   0.000000
     C   51   0.000000   0.000000   0.000006   0.000047   0.000007   0.000001
     C   52   0.000006   0.000001   0.000018   0.000094   0.000018   0.000003
     C   53   0.000000   0.000000   0.000000   0.000000   0.000000   0.000000
     C   54   0.000000   0.000000   0.000000   0.000000   0.000000   0.000000
     C   55   0.000000   0.000000   0.000000   0.000000   0.000000   0.000000
     C   56   0.000000   0.000000   0.000000   0.000000   0.000000   0.000000
     C   57   0.000000   0.000000   0.000000   0.000000   0.000000   0.000000
     C   58   0.000000   0.000000   0.000001   0.000006   0.000001   0.000000
1


                  C 13       C 14       C 15       C 16       C 17       C 18
 ------------------------------------------------------------------------------
     C   59   0.000000   0.000000   0.000008   0.000055   0.000010   0.000002
     C   60   0.000000   0.000000   0.000006   0.000033   0.000008   0.000001
     C   61   0.000000   0.000000   0.000005   0.000012   0.000006   0.000001
     C   62   0.000000   0.000001   0.000018   0.000089   0.000027   0.000004
     C   63   0.000000   0.000000   0.000003   0.000009   0.000003   0.000001
     C   64   0.000000   0.000000   0.000003   0.000010   0.000003   0.000001
     C   65   0.000000   0.000001   0.000024   0.000132   0.000031   0.000004
     C   66   0.000000   0.000000   0.000001   0.000002   0.000001   0.000000
     C   67   0.000000   0.000000   0.000000   0.000000   0.000000   0.000000
     C   68   0.000200   0.000045   0.000005   0.000020   0.000090   0.000011
     C   69   0.000023   0.000004   0.000000   0.000004   0.000007   0.000001
     C   70   0.000070   0.000014   0.000003   0.000008   0.000068   0.000007
     C   71   0.001031   0.000005   0.000013   0.000160   0.000273   0.000040
     C   72   0.000019   0.000002   0.000000   0.000004   0.000009   0.000001
     C   73   0.000001   0.000003   0.000001   0.000000   0.000001   0.000000
     C   74   0.000001   0.000003   0.000000   0.000000   0.000001   0.000000
     C   75   0.000000   0.000004   0.000000   0.000000   0.000000   0.000000
     C   76   0.000000   0.000007   0.000000   0.000000   0.000000   0.000000
     C   77   0.000000   0.000013   0.000000   0.000000   0.000000   0.000000
     C   78   0.000000   0.000030   0.000000   0.000000   0.000000   0.000000
     C   79   0.000000   0.000184   0.000000   0.000000   0.000000   0.000000
     C   80   0.000000   0.000052   0.000000   0.000000   0.000000   0.000000
     C   81   0.000000   0.000022   0.000000   0.000000   0.000000   0.000000
     C   82   0.000000   0.000001   0.000088   0.000008   0.000000   0.000011
     C   83   0.000000   0.000001   0.000027   0.000027   0.000002   0.000042
     C   84   0.000000   0.000000   0.000202   0.000014   0.000001   0.000019
     C   85   0.000000   0.000000   0.000040   0.000003   0.000000   0.000003
     C   86   0.000000   0.000003   0.000016   0.000002   0.000001   0.000002
     C   87   0.000000   0.000027   0.000016   0.000001   0.000000   0.000001
     C   88   0.000000   0.000002   0.002881   0.000226   0.000009   0.000249
     C   89   0.000001   0.000008   0.000392   0.001633   0.000061   0.002656
     C   90   0.000000   0.000040   0.000000   0.000000   0.000000   0.000000
     C   91   0.000002   0.000908   0.000001   0.000001   0.000000   0.000004
     C   92   0.000000   0.000000   0.000012   0.000002   0.000000   0.000002
     C   93   0.000000   0.000000   0.000004   0.000001   0.000000   0.000002
     C   94   0.000000   0.000000   0.000075   0.000005   0.000000   0.000005
     C   95   0.000000   0.000000   0.000002   0.000000   0.000000   0.000000
     C   96   0.000000   0.000000   0.000003   0.000000   0.000000   0.000000
     C   97   0.000000   0.000000   0.000178   0.000018   0.000001   0.000024
     C   98   0.000000   0.000000   0.000008   0.000040   0.000002   0.000070
     C   99   0.000000   0.000001   0.000001   0.000000   0.000000   0.000000
     C  100   0.000000   0.000000   0.000001   0.000000   0.000000   0.000000
     C  101   0.000000   0.000001   0.000004   0.000000   0.000000   0.000000
     C  102   0.000000   0.000001   0.000001   0.000000   0.000000   0.000001
     C  103   0.000000   0.000000   0.000000   0.000000   0.000000   0.000000
     C  104   0.000000   0.000000   0.000001   0.000000   0.000000   0.000000
     C  105   0.000000   0.000000   0.000004   0.000001   0.000000   0.000002
1


                  C 13       C 14       C 15       C 16       C 17       C 18
 ------------------------------------------------------------------------------
     C  106   0.000000   0.000000   0.000001   0.000003   0.000002   0.000000
     C  107   0.000000   0.000000   0.000001   0.000001   0.000000   0.000000
     C  108   0.000000   0.000000   0.000000   0.000000   0.000000   0.000000
     C  109   0.000003   0.000012   0.000018   0.000005   0.000001   0.000014
     C  110   0.000000   0.000000   0.000001   0.000001   0.000000   0.000000
     C  111   0.000000   0.000000   0.000000   0.000000   0.000000   0.000000
     C  112   0.000000   0.000000   0.000000   0.000000   0.000000   0.000000
     C  113   0.000001   0.000000   0.000000   0.000000   0.000000   0.000000
     C  114   0.000001   0.000000   0.000000   0.000000   0.000000   0.000000
     C  115   0.000006   0.000002   0.000000   0.000000   0.000000   0.000000
     C  116   0.000001   0.000000   0.000000   0.000000   0.000000   0.000000
     C  117   0.000023   0.000012   0.000000   0.000001   0.000000   0.000001
     C  118   0.000000   0.000000   0.000000   0.000000   0.000000   0.000000
     C  119   0.000000   0.000000   0.000000   0.000000   0.000000   0.000000
     C  120   0.000000   0.000000   0.000000   0.000000   0.000000   0.000000
     C  121   0.000000   0.000000   0.000000   0.000000   0.000000   0.000000
     C  122   0.000000   0.000000   0.000000   0.000000   0.000000   0.000000
     C  123   0.000000   0.000000   0.000000   0.000000   0.000000   0.000000
     C  124   0.000000   0.000000   0.000000   0.000000   0.000000   0.000000
     C  125   0.000000   0.000000   0.000000   0.000000   0.000000   0.000000
     C  126   0.000000   0.000000   0.000000   0.000000   0.000000   0.000000
     C  127   0.000000   0.000000   0.000000   0.000001   0.000000   0.000000
     C  128   0.000000   0.000000   0.000000   0.000000   0.000000   0.000000
     C  129   0.000000   0.000000   0.000000   0.000001   0.000000   0.000000
     C  130   0.000000   0.000000   0.000000   0.000001   0.000000   0.000001
     C  131   0.000000   0.000000   0.000000   0.000000   0.000000   0.000000
     C  132   0.000000   0.000000   0.000000   0.000000   0.000000   0.000000
     C  133   0.000000   0.000000   0.000000   0.000000   0.000000   0.000000
     C  134   0.000000   0.000000   0.000000   0.000000   0.000000   0.000000
     C  135   0.000000   0.000000   0.000082   0.000018   0.000001   0.000036
     C  136   0.000000   0.000000   0.000063   0.000074   0.000002   0.000137
     C  137   0.000000   0.000000   0.000393   0.000074   0.000004   0.000099
     C  138   0.000000   0.000000   0.000026   0.000059   0.000001   0.000124
     C  139   0.000000   0.000006   0.000275   0.001100   0.000027   0.001953
     C  140   0.000000   0.000007   0.023047   0.001410   0.000142   0.000944
     C  141   0.000006   0.000090   0.011014   0.025958   0.001707   0.033036
     C  142   0.000001   0.000207   0.000000   0.000000   0.000000   0.000001
     C  143   0.000002   0.000219   0.000000   0.000000   0.000000   0.000002
     C  144   0.000020   0.000794   0.000001   0.000002   0.000001   0.000007
     C  145   0.000000   0.000170   0.000000   0.000000   0.000000   0.000001
     C  146   0.000001   0.000891   0.000000   0.000000   0.000000   0.000004
     C  147   0.000013   0.005924   0.000006   0.000004   0.000003   0.000033
     C  148   0.000011   0.000053   0.000000   0.000001   0.000000   0.000003
     C  149   0.000005   0.003996   0.000002   0.000012   0.000002   0.000017
     C  150   0.000047   0.000543   0.000001   0.000014   0.000002   0.000033
     C  151   0.000014   0.004266   0.000002   0.000014   0.000002   0.000017
     C  152   0.000001   0.000092   0.000000   0.000000   0.000000   0.000001
1


                  C 13       C 14       C 15       C 16       C 17       C 18
 ------------------------------------------------------------------------------
     C  153   0.000004   0.000101   0.000001   0.000007   0.000008   0.000001
     C  154   0.000181   0.065043   0.000045   0.000148   0.000041   0.000294
     C  155   0.000876   0.007738   0.000011   0.000024   0.000007   0.000193
     C  156   0.000000   0.000001   0.000000   0.000000   0.000000   0.000000
     C  157   0.000000   0.000000   0.000000   0.000000   0.000000   0.000000
     C  158   0.000000   0.000000   0.000000   0.000000   0.000000   0.000000
     C  159   0.000000   0.000004   0.000000   0.000000   0.000000   0.000000
     C  160   0.000000   0.000000   0.000000   0.000000   0.000000   0.000000
     C  161   0.000000   0.000000   0.000000   0.000000   0.000000   0.000000
     C  162   0.000000   0.000000   0.000000   0.000000   0.000000   0.000000
     N  163   0.007415   0.000880   0.000002   0.000036   0.000009   0.000054
     N  164   0.008356   0.002127   0.000519   0.007965   0.016213   0.002081
     N  165   0.000000   0.000001   0.000056   0.000246   0.000063   0.000011
     N  166   0.000000   0.000000   0.000003   0.000012   0.000003   0.000000
     N  167   0.000012   0.000002   0.000001   0.000008   0.000001   0.000000
     N  168   0.000000   0.000000   0.000000   0.000002   0.000000   0.000000
     N  169   0.000000   0.000000   0.000000   0.000000   0.000000   0.000000
     N  170   0.000000   0.000000   0.000004   0.000023   0.000004   0.000001
     N  171   0.000156   0.000041   0.000005   0.000020   0.000147   0.000013
     N  172   0.000000   0.000011   0.000000   0.000000   0.000000   0.000000
     N  173   0.000000   0.000000   0.000007   0.000001   0.000000   0.000001
     N  174   0.000000   0.000000   0.000000   0.000000   0.000000   0.000000
     N  175   0.000000   0.000000   0.000000   0.000000   0.000000   0.000000
     N  176   0.000001   0.000001   0.000000   0.000000   0.000000   0.000000
     N  177   0.000000   0.000000   0.000000   0.000000   0.000000   0.000000
     N  178   0.000000   0.000000   0.000000   0.000001   0.000000   0.000001
     N  179   0.000000   0.000001   0.000334   0.000064   0.000003   0.000118
     N  180   0.000001   0.000359   0.000000   0.000000   0.000000   0.000001
     N  181   0.000002   0.001968   0.000000   0.000008   0.000001   0.000008
     N  182   0.000000   0.000001   0.000000   0.000000   0.000000   0.000000
     H  183   0.001207   0.000168   0.000006   0.000020   0.000261   0.000009
     H  184   0.000000   0.000000   0.000034   0.000012   0.000006   0.000005
     H  185   0.000000   0.000000   0.000001   0.000000   0.000001   0.000000
     H  186   0.000000   0.000000   0.000000   0.000000   0.000000   0.000000
     H  187   0.000003   0.000001   0.000000   0.000000   0.000000   0.000000
     H  188   0.000002   0.000003   0.000000   0.000000   0.000000   0.000000
     H  189   0.000003   0.000000   0.000000   0.000000   0.000000   0.000000
     H  190   0.000000   0.000000   0.000000   0.000000   0.000000   0.000000
     H  191   0.000000   0.000000   0.000000   0.000000   0.000000   0.000000
     H  192   0.000000   0.000000   0.000000   0.000000   0.000000   0.000000
     H  193   0.007645   0.008303   0.000000   0.000004   0.000008   0.000009
     H  194   0.000002   0.000000   0.000000   0.000000   0.000000   0.000000
     H  195   0.000000   0.000000   0.000003   0.000000   0.000000   0.000012
     H  196   0.000000   0.000000   0.000000   0.000000   0.000000   0.000000
     H  197   0.000003   0.000024   0.000028   0.000002   0.000000   0.000020
     H  198   0.000000   0.000000   0.000000   0.000000   0.000000   0.000000
     H  199   0.000000   0.000000   0.000000   0.000000   0.000000   0.000000
1


                  C 13       C 14       C 15       C 16       C 17       C 18
 ------------------------------------------------------------------------------
     H  200   0.000000   0.000000   0.000000   0.000000   0.000000   0.000000
     H  201   0.000000   0.000000   0.000000   0.000002   0.000000   0.000004
     H  202   0.000000   0.000000   0.000000   0.000001   0.000020   0.000000
     H  203   0.000000   0.000000   0.000000   0.000000   0.000000   0.000000
     H  204   0.000000   0.000000   0.000000   0.000000   0.000000   0.000000
1


                  C 19       C 20       C 21       C 22       C 23       C 24
 ------------------------------------------------------------------------------
     C   19   3.910243
     C   20   1.494137   3.916119
     C   21   0.006994   0.002272   3.944074
     C   22   0.009882   0.001200   0.926202   3.948510
     C   23   0.023362   1.014554   0.000255   0.000379   3.953560
     C   24   0.006890   0.005818   0.000007   0.000008   1.072374   3.936301
     C   25   0.000007   0.000040   0.001346   0.000510   0.000001   0.000000
     C   26   0.000035   0.000480   0.020570   0.000350   0.000003   0.000005
     C   27   0.000027   0.000032   0.001970   0.002675   0.000001   0.000001
     C   28   0.000001   0.000013   0.000384   0.000051   0.000000   0.000000
     C   29   0.000001   0.000002   0.000110   0.000053   0.000000   0.000000
     C   30   0.000396   0.000180   0.018859   0.029761   0.000020   0.000002
     C   31   0.000974   0.011659   1.875349   0.011474   0.000076   0.000105
     C   32   0.000001   0.000000   0.000007   0.000030   0.000000   0.000000
     C   33   0.000012   0.000004   0.000118   0.000353   0.000001   0.000000
     C   34   0.000011   0.000019   0.000729   0.000711   0.000001   0.000000
     C   35   0.000009   0.000002   0.000044   0.000260   0.000001   0.000000
     C   36   0.000011   0.000007   0.000220   0.000337   0.000001   0.000000
     C   37   0.000123   0.000372   0.016454   0.002864   0.000007   0.000004
     C   38   0.000013   0.000008   0.000240   0.000656   0.000001   0.000000
     C   39   0.000001   0.000001   0.000002   0.000007   0.000010   0.000000
     C   40   0.000003   0.000002   0.000001   0.000000   0.000037   0.000003
     C   41   0.000001   0.000001   0.000021   0.000011   0.000007   0.000000
     C   42   0.000002   0.000001   0.000000   0.000002   0.000010   0.000001
     C   43   0.000002   0.000000   0.000006   0.000023   0.000009   0.000000
     C   44   0.000004   0.000002   0.000040   0.000143   0.000000   0.000000
     C   45   0.000036   0.000020   0.000625   0.000967   0.000002   0.000000
     C   46   0.000000   0.000000   0.000004   0.000005   0.000000   0.000000
     C   47   0.000001   0.000001   0.000010   0.000017   0.000000   0.000000
     C   48   0.000000   0.000000   0.000001   0.000005   0.000000   0.000000
     C   49   0.000001   0.000000   0.000012   0.000017   0.000000   0.000000
     C   50   0.000000   0.000000   0.000005   0.000009   0.000000   0.000000
     C   51   0.000002   0.000001   0.000021   0.000076   0.000000   0.000000
     C   52   0.000005   0.000004   0.000100   0.000129   0.000001   0.000000
     C   53   0.000000   0.000000   0.000000   0.000000   0.000000   0.000000
     C   54   0.000000   0.000000   0.000000   0.000000   0.000000   0.000000
     C   55   0.000000   0.000000   0.000001   0.000001   0.000000   0.000000
     C   56   0.000000   0.000000   0.000000   0.000000   0.000000   0.000000
     C   57   0.000000   0.000000   0.000000   0.000000   0.000000   0.000000
     C   58   0.000000   0.000000   0.000005   0.000007   0.000000   0.000000
     C   59   0.000002   0.000002   0.000036   0.000095   0.000000   0.000000
     C   60   0.000001   0.000002   0.000038   0.000067   0.000000   0.000000
     C   61   0.000001   0.000002   0.000067   0.000035   0.000000   0.000000
     C   62   0.000004   0.000007   0.000185   0.000194   0.000000   0.000000
     C   63   0.000000   0.000001   0.000029   0.000023   0.000000   0.000000
     C   64   0.000000   0.000001   0.000041   0.000030   0.000000   0.000000
1


                  C 19       C 20       C 21       C 22       C 23       C 24
 ------------------------------------------------------------------------------
     C   65   0.000006   0.000008   0.000149   0.000242   0.000000   0.000000
     C   66   0.000000   0.000000   0.000009   0.000002   0.000000   0.000000
     C   67   0.000000   0.000000   0.000000   0.000000   0.000000   0.000000
     C   68   0.000010   0.000003   0.000001   0.000000   0.000004   0.000001
     C   69   0.000002   0.000000   0.000000   0.000000   0.000001   0.000000
     C   70   0.000005   0.000001   0.000000   0.000000   0.000002   0.000001
     C   71   0.000085   0.000002   0.000001   0.000001   0.000016   0.000000
     C   72   0.000002   0.000000   0.000000   0.000000   0.000001   0.000000
     C   73   0.000000   0.000000   0.000001   0.000000   0.000000   0.000008
     C   74   0.000000   0.000000   0.000000   0.000001   0.000000   0.000009
     C   75   0.000000   0.000000   0.000000   0.000000   0.000001   0.000016
     C   76   0.000000   0.000000   0.000000   0.000000   0.000000   0.000029
     C   77   0.000000   0.000001   0.000000   0.000000   0.000002   0.000050
     C   78   0.000000   0.000000   0.000000   0.000000   0.000001   0.000127
     C   79   0.000001   0.000003   0.000000   0.000000   0.000004   0.000826
     C   80   0.000000   0.000001   0.000000   0.000000   0.000001   0.000207
     C   81   0.000000   0.000001   0.000000   0.000000   0.000004   0.000099
     C   82   0.000005   0.000001   0.000107   0.000083   0.000000   0.000003
     C   83   0.000017   0.000002   0.000020   0.000502   0.000000   0.000001
     C   84   0.000008   0.000004   0.000196   0.000103   0.000001   0.000003
     C   85   0.000002   0.000000   0.000044   0.000015   0.000000   0.000001
     C   86   0.000002   0.000005   0.000010   0.000009   0.000001   0.000009
     C   87   0.000000   0.000001   0.000017   0.000007   0.000002   0.000102
     C   88   0.000140   0.000025   0.003244   0.001442   0.000006   0.000000
     C   89   0.001016   0.000149   0.000101   0.038020   0.000001   0.000002
     C   90   0.000000   0.000000   0.000000   0.000000   0.000002   0.000157
     C   91   0.000002   0.000018   0.000000   0.000000   0.000134   0.003797
     C   92   0.000001   0.000000   0.000014   0.000016   0.000000   0.000000
     C   93   0.000001   0.000000   0.000004   0.000020   0.000000   0.000000
     C   94   0.000003   0.000001   0.000090   0.000020   0.000000   0.000000
     C   95   0.000000   0.000000   0.000003   0.000004   0.000000   0.000000
     C   96   0.000000   0.000000   0.000003   0.000001   0.000000   0.000000
     C   97   0.000012   0.000003   0.000200   0.000170   0.000000   0.000000
     C   98   0.000027   0.000004   0.000004   0.000822   0.000000   0.000000
     C   99   0.000000   0.000000   0.000001   0.000000   0.000000   0.000005
     C  100   0.000000   0.000000   0.000001   0.000000   0.000000   0.000001
     C  101   0.000000   0.000000   0.000004   0.000001   0.000000   0.000002
     C  102   0.000000   0.000000   0.000002   0.000000   0.000000   0.000004
     C  103   0.000000   0.000000   0.000000   0.000000   0.000000   0.000000
     C  104   0.000000   0.000000   0.000002   0.000001   0.000000   0.000000
     C  105   0.000001   0.000000   0.000005   0.000014   0.000000   0.000000
     C  106   0.000000   0.000001   0.000019   0.000010   0.000000   0.000000
     C  107   0.000000   0.000000   0.000004   0.000002   0.000000   0.000000
     C  108   0.000000   0.000000   0.000001   0.000000   0.000000   0.000000
     C  109   0.000000   0.000007   0.000003   0.000010   0.000012   0.000001
     C  110   0.000000   0.000000   0.000001   0.000002   0.000000   0.000000
     C  111   0.000000   0.000000   0.000000   0.000001   0.000000   0.000000
1


                  C 19       C 20       C 21       C 22       C 23       C 24
 ------------------------------------------------------------------------------
     C  112   0.000000   0.000000   0.000000   0.000000   0.000000   0.000000
     C  113   0.000000   0.000000   0.000000   0.000000   0.000000   0.000000
     C  114   0.000000   0.000000   0.000000   0.000000   0.000000   0.000000
     C  115   0.000001   0.000000   0.000000   0.000000   0.000005   0.000000
     C  116   0.000000   0.000000   0.000000   0.000000   0.000000   0.000000
     C  117   0.000002   0.000000   0.000000   0.000000   0.000019   0.000001
     C  118   0.000000   0.000000   0.000000   0.000000   0.000000   0.000000
     C  119   0.000000   0.000000   0.000000   0.000002   0.000000   0.000000
     C  120   0.000000   0.000000   0.000000   0.000000   0.000000   0.000000
     C  121   0.000000   0.000000   0.000000   0.000000   0.000000   0.000000
     C  122   0.000000   0.000000   0.000000   0.000000   0.000000   0.000000
     C  123   0.000000   0.000000   0.000000   0.000000   0.000000   0.000000
     C  124   0.000000   0.000000   0.000000   0.000000   0.000000   0.000000
     C  125   0.000000   0.000000   0.000000   0.000000   0.000000   0.000000
     C  126   0.000000   0.000000   0.000000   0.000000   0.000000   0.000000
     C  127   0.000000   0.000000   0.000000   0.000002   0.000000   0.000000
     C  128   0.000000   0.000000   0.000001   0.000001   0.000000   0.000000
     C  129   0.000000   0.000000   0.000000   0.000002   0.000000   0.000000
     C  130   0.000000   0.000000   0.000000   0.000011   0.000000   0.000000
     C  131   0.000000   0.000000   0.000000   0.000001   0.000000   0.000000
     C  132   0.000000   0.000000   0.000000   0.000000   0.000000   0.000000
     C  133   0.000000   0.000000   0.000000   0.000001   0.000000   0.000000
     C  134   0.000000   0.000000   0.000000   0.000000   0.000000   0.000000
     C  135   0.000013   0.000003   0.000119   0.000323   0.000000   0.000000
     C  136   0.000056   0.000009   0.000067   0.001424   0.000000   0.000000
     C  137   0.000048   0.000005   0.000406   0.000981   0.000001   0.000000
     C  138   0.000049   0.000008   0.000033   0.001169   0.000000   0.000000
     C  139   0.000742   0.000122   0.000153   0.026797   0.000001   0.000002
     C  140   0.000634   0.000084   0.026168   0.015337   0.000032   0.000001
     C  141   0.011824   0.001877   0.008892   1.840858   0.000034   0.000024
     C  142   0.000002   0.000004   0.000000   0.000000   0.000018   0.001201
     C  143   0.000001   0.000014   0.000000   0.000000   0.000037   0.001833
     C  144   0.000012   0.000055   0.000000   0.000000   0.000371   0.012090
     C  145   0.000000   0.000004   0.000000   0.000000   0.000014   0.000616
     C  146   0.000001   0.000019   0.000000   0.000000   0.000047   0.003435
     C  147   0.000032   0.000327   0.000001   0.000000   0.001164   0.044806
     C  148   0.000003   0.000009   0.000000   0.000000   0.000372   0.003332
     C  149   0.000067   0.000192   0.000001   0.000000   0.000533   0.029195
     C  150   0.000065   0.000138   0.000000   0.000000   0.001982   0.013775
     C  151   0.000065   0.000113   0.000001   0.000000   0.000806   0.026018
     C  152   0.000002   0.000007   0.000000   0.000000   0.000047   0.000645
     C  153   0.000008   0.000010   0.000000   0.000000   0.000040   0.000657
     C  154   0.001451   0.007131   0.000012   0.000007   0.018370   1.621838
     C  155   0.000191   0.003069   0.000002   0.000002   0.017061   1.048625
     C  156   0.000000   0.000000   0.000000   0.000000   0.000002   0.000003
     C  157   0.000000   0.000000   0.000000   0.000000   0.000000   0.000002
     C  158   0.000000   0.000000   0.000000   0.000000   0.000001   0.000001
1


                  C 19       C 20       C 21       C 22       C 23       C 24
 ------------------------------------------------------------------------------
     C  159   0.000000   0.000000   0.000000   0.000000   0.000001   0.000040
     C  160   0.000000   0.000000   0.000000   0.000000   0.000000   0.000003
     C  161   0.000000   0.000000   0.000000   0.000000   0.000000   0.000000
     C  162   0.000000   0.000000   0.000000   0.000000   0.000000   0.000000
     N  163   0.000147   0.000032   0.000000   0.000000   0.001645   0.000047
     N  164   0.008478   0.000175   0.000153   0.000065   0.000221   0.000031
     N  165   0.000011   0.000015   0.000419   0.000593   0.000000   0.000000
     N  166   0.000000   0.000001   0.000040   0.000019   0.000000   0.000000
     N  167   0.000001   0.000000   0.000002   0.000011   0.000002   0.000000
     N  168   0.000000   0.000000   0.000001   0.000003   0.000000   0.000000
     N  169   0.000000   0.000000   0.000000   0.000000   0.000000   0.000000
     N  170   0.000001   0.000001   0.000016   0.000042   0.000000   0.000000
     N  171   0.000014   0.000002   0.000001   0.000000   0.000005   0.000002
     N  172   0.000000   0.000000   0.000000   0.000000   0.000001   0.000038
     N  173   0.000000   0.000000   0.000009   0.000005   0.000000   0.000000
     N  174   0.000000   0.000000   0.000000   0.000000   0.000000   0.000000
     N  175   0.000000   0.000000   0.000000   0.000001   0.000000   0.000000
     N  176   0.000000   0.000000   0.000000   0.000000   0.000001   0.000000
     N  177   0.000000   0.000000   0.000000   0.000000   0.000000   0.000000
     N  178   0.000000   0.000000   0.000000   0.000005   0.000000   0.000000
     N  179   0.000044   0.000011   0.000397   0.001222   0.000001   0.000000
     N  180   0.000002   0.000006   0.000000   0.000000   0.000012   0.001650
     N  181   0.000027   0.000034   0.000000   0.000000   0.000150   0.009382
     N  182   0.000000   0.000000   0.000000   0.000000   0.000001   0.000005
     H  183   0.000019   0.000004   0.000001   0.000000   0.000013   0.000003
     H  184   0.000002   0.000004   0.001443   0.002846   0.000000   0.000000
     H  185   0.000000   0.000000   0.000010   0.000001   0.000000   0.000000
     H  186   0.000000   0.000000   0.000001   0.000000   0.000000   0.000000
     H  187   0.000000   0.000000   0.000006   0.000000   0.000000   0.000000
     H  188   0.000000   0.000000   0.000000   0.000000   0.000000   0.000000
     H  189   0.000000   0.000000   0.000000   0.000000   0.000000   0.000000
     H  190   0.000000   0.000000   0.000000   0.000000   0.000000   0.000000
     H  191   0.000000   0.000000   0.000000   0.000000   0.000000   0.000000
     H  192   0.000000   0.000000   0.000000   0.000000   0.000000   0.000000
     H  193   0.000009   0.000079   0.000000   0.000000   0.000152   0.000286
     H  194   0.000000   0.000000   0.000000   0.000000   0.000000   0.000000
     H  195   0.000000   0.000001   0.000005   0.000001   0.000000   0.000001
     H  196   0.000000   0.000000   0.000000   0.000000   0.000000   0.000000
     H  197   0.000000   0.000006   0.000000   0.000005   0.000013   0.000001
     H  198   0.000000   0.000000   0.000000   0.000000   0.000000   0.000000
     H  199   0.000000   0.000000   0.000000   0.000000   0.000000   0.000000
     H  200   0.000000   0.000000   0.000000   0.000000   0.000000   0.000000
     H  201   0.000002   0.000000   0.000001   0.000037   0.000000   0.000000
     H  202   0.000013   0.000000   0.000000   0.000000   0.000000   0.000007
     H  203   0.000000   0.000000   0.000000   0.000000   0.000000   0.000000
     H  204   0.000000   0.000000   0.000000   0.000000   0.000000   0.000000
1


                  C 25       C 26       C 27       C 28       C 29       C 30
 ------------------------------------------------------------------------------
     C   25   3.955287
     C   26   1.304343   3.954300
     C   27   0.018956   1.433955   3.945055
     C   28   1.182514   0.013642   0.076239   3.945920
     C   29   0.071942   0.007230   1.307035   0.004480   3.952342
     C   30   0.008033   0.978545   0.007055   0.005229   0.005091   3.951961
     C   31   0.011278   0.006717   0.024637   0.000920   0.000872   1.756810
     C   32   0.000058   0.000121   0.000091   0.000006   0.000006   0.000127
     C   33   0.001710   0.002755   0.003576   0.000087   0.000234   0.005375
     C   34   0.000201   0.001936   0.000076   0.000035   0.000025   0.009400
     C   35   0.000647   0.000338   0.000053   0.000045   0.000014   0.001850
     C   36   0.000943   0.000426   0.000069   0.000046   0.000015   0.006491
     C   37   0.008508   0.011653   0.004372   0.000446   0.000401   1.054484
     C   38   0.000217   0.003736   0.000396   0.000146   0.000101   0.006485
     C   39   0.000035   0.000003   0.000021   0.000027   0.000005   0.000011
     C   40   0.000002   0.000001   0.000001   0.000001   0.000002   0.000002
     C   41   0.000050   0.000013   0.000025   0.000036   0.000007   0.000069
     C   42   0.000003   0.000003   0.000000   0.000002   0.000002   0.000009
     C   43   0.000078   0.000044   0.000007   0.000011   0.000008   0.000237
     C   44   0.000444   0.000085   0.000231   0.000384   0.000087   0.000404
     C   45   0.001967   0.001691   0.000369   0.000207   0.000083   0.021096
     C   46   0.000280   0.000524   0.000059   0.000989   0.000439   0.000022
     C   47   0.000136   0.000029   0.000059   0.000132   0.000030   0.000120
     C   48   0.000764   0.000096   0.000389   0.000305   0.000069   0.000010
     C   49   0.003247   0.000154   0.000476   0.000267   0.000042   0.000202
     C   50   0.000231   0.000090   0.000074   0.000072   0.000048   0.000062
     C   51   0.001666   0.000198   0.000624   0.004688   0.001017   0.000084
     C   52   0.000925   0.000126   0.000384   0.000313   0.000120   0.002011
     C   53   0.000006   0.000000   0.000003   0.000009   0.000001   0.000000
     C   54   0.000055   0.000003   0.000024   0.000051   0.000008   0.000005
     C   55   0.000049   0.000004   0.000016   0.000315   0.000021   0.000001
     C   56   0.000030   0.000002   0.000014   0.000032   0.000005   0.000003
     C   57   0.000079   0.000004   0.000035   0.000089   0.000015   0.000005
     C   58   0.001796   0.000094   0.000773   0.001277   0.000275   0.000132
     C   59   0.006926   0.000521   0.002130   0.034335   0.003706   0.000081
     C   60   0.011307   0.002129   0.001492   0.009577   0.003319   0.000082
     C   61   0.010145   0.013201   0.001230   0.014355   0.005953   0.000215
     C   62   1.182203   0.012676   0.014692   0.023991   0.006388   0.002443
     C   63   0.006181   0.005135   0.002537   0.003987   0.002558   0.000045
     C   64   0.018284   0.018061   0.011875   0.009323   0.004972   0.000074
     C   65   0.043842   0.003858   0.011584   1.188318   0.027034   0.000564
     C   66   0.006766   0.000392   0.001316   0.008590   0.000394   0.000113
     C   67   0.000000   0.000000   0.000000   0.000000   0.000000   0.000000
     C   68   0.000000   0.000000   0.000000   0.000000   0.000000   0.000000
     C   69   0.000000   0.000000   0.000000   0.000000   0.000000   0.000000
     C   70   0.000000   0.000000   0.000000   0.000000   0.000000   0.000000
1


                  C 25       C 26       C 27       C 28       C 29       C 30
 ------------------------------------------------------------------------------
     C   71   0.000000   0.000001   0.000000   0.000000   0.000000   0.000000
     C   72   0.000000   0.000000   0.000000   0.000000   0.000000   0.000000
     C   73   0.000000   0.000000   0.000000   0.000000   0.000000   0.000000
     C   74   0.000000   0.000000   0.000000   0.000000   0.000000   0.000000
     C   75   0.000000   0.000000   0.000000   0.000000   0.000000   0.000000
     C   76   0.000000   0.000000   0.000000   0.000000   0.000000   0.000000
     C   77   0.000000   0.000000   0.000000   0.000000   0.000000   0.000000
     C   78   0.000000   0.000000   0.000000   0.000000   0.000000   0.000000
     C   79   0.000000   0.000000   0.000000   0.000000   0.000000   0.000000
     C   80   0.000000   0.000000   0.000000   0.000000   0.000000   0.000000
     C   81   0.000000   0.000000   0.000000   0.000000   0.000000   0.000000
     C   82   0.000000   0.000001   0.000002   0.000000   0.000000   0.000014
     C   83   0.000000   0.000001   0.000001   0.000000   0.000000   0.000003
     C   84   0.000000   0.000001   0.000003   0.000000   0.000000   0.000028
     C   85   0.000000   0.000000   0.000001   0.000000   0.000000   0.000007
     C   86   0.000000   0.000000   0.000000   0.000000   0.000000   0.000002
     C   87   0.000000   0.000000   0.000000   0.000000   0.000000   0.000003
     C   88   0.000008   0.000012   0.000042   0.000002   0.000002   0.000421
     C   89   0.000009   0.000061   0.000049   0.000001   0.000003   0.000020
     C   90   0.000000   0.000000   0.000000   0.000000   0.000000   0.000000
     C   91   0.000000   0.000000   0.000000   0.000000   0.000000   0.000000
     C   92   0.000000   0.000000   0.000000   0.000000   0.000000   0.000002
     C   93   0.000000   0.000000   0.000000   0.000000   0.000000   0.000001
     C   94   0.000000   0.000000   0.000002   0.000000   0.000000   0.000012
     C   95   0.000000   0.000000   0.000000   0.000000   0.000000   0.000000
     C   96   0.000000   0.000000   0.000000   0.000000   0.000000   0.000001
     C   97   0.000001   0.000001   0.000005   0.000000   0.000000   0.000029
     C   98   0.000000   0.000002   0.000001   0.000000   0.000000   0.000000
     C   99   0.000000   0.000000   0.000000   0.000000   0.000000   0.000000
     C  100   0.000000   0.000000   0.000001   0.000000   0.000000   0.000000
     C  101   0.000000   0.000000   0.000002   0.000000   0.000000   0.000001
     C  102   0.000000   0.000000   0.000000   0.000000   0.000000   0.000000
     C  103   0.000000   0.000000   0.000000   0.000000   0.000000   0.000000
     C  104   0.000001   0.000000   0.000004   0.000000   0.000002   0.000000
     C  105   0.000014   0.000001   0.000036   0.000003   0.000002   0.000001
     C  106   0.000118   0.004356   0.011230   0.008617   0.988882   0.000412
     C  107   0.002428   0.000482   0.011229   0.000454   0.005104   0.000097
     C  108   0.000061   0.000088   0.000540   0.000086   0.005742   0.000012
     C  109   0.001512   0.000188   0.006471   0.000590   0.006895   0.000036
     C  110   0.000668   0.000084   0.002304   0.000183   0.000205   0.000017
     C  111   0.000001   0.000005   0.000012   0.000009   0.000206   0.000000
     C  112   0.000009   0.000002   0.000034   0.000002   0.000013   0.000000
     C  113   0.000000   0.000000   0.000000   0.000000   0.000000   0.000000
     C  114   0.000002   0.000000   0.000005   0.000001   0.000001   0.000000
     C  115   0.000000   0.000000   0.000000   0.000000   0.000001   0.000000
     C  116   0.000000   0.000001   0.000001   0.000003   0.000001   0.000000
     C  117   0.000000   0.000000   0.000001   0.000000   0.000000   0.000000
1


                  C 25       C 26       C 27       C 28       C 29       C 30
 ------------------------------------------------------------------------------
     C  118   0.000003   0.000000   0.000007   0.000001   0.000006   0.000000
     C  119   0.000096   0.000011   0.000286   0.000029   0.000037   0.000002
     C  120   0.000012   0.000010   0.000008   0.000004   0.000005   0.000000
     C  121   0.000003   0.000001   0.000008   0.000001   0.000001   0.000000
     C  122   0.000001   0.000000   0.000003   0.000000   0.000001   0.000000
     C  123   0.000004   0.000001   0.000006   0.000001   0.000001   0.000000
     C  124   0.000003   0.000000   0.000007   0.000001   0.000001   0.000000
     C  125   0.000018   0.000002   0.000050   0.000005   0.000005   0.000000
     C  126   0.000006   0.000003   0.000050   0.000007   0.000098   0.000001
     C  127   0.000002   0.000008   0.000007   0.000001   0.000011   0.000006
     C  128   0.000005   0.000014   0.000014   0.000000   0.000004   0.000015
     C  129   0.000003   0.000010   0.000008   0.000003   0.000049   0.000003
     C  130   0.000001   0.000000   0.000006   0.000001   0.000009   0.000001
     C  131   0.000027   0.000003   0.000071   0.000012   0.000078   0.000001
     C  132   0.000004   0.000020   0.000029   0.000032   0.002426   0.000001
     C  133   0.000018   0.000006   0.000073   0.000003   0.000230   0.000002
     C  134   0.000022   0.000007   0.000113   0.000003   0.000065   0.000002
     C  135   0.000000   0.000002   0.000003   0.000000   0.000000   0.000016
     C  136   0.000001   0.000003   0.000004   0.000000   0.000000   0.000011
     C  137   0.000001   0.000002   0.000005   0.000000   0.000000   0.000053
     C  138   0.000001   0.000003   0.000002   0.000000   0.000000   0.000006
     C  139   0.000008   0.000044   0.000035   0.000001   0.000002   0.000035
     C  140   0.000045   0.000042   0.000226   0.000008   0.000008   0.002533
     C  141   0.000125   0.000685   0.001549   0.000014   0.000039   0.000624
     C  142   0.000000   0.000000   0.000000   0.000000   0.000000   0.000000
     C  143   0.000000   0.000000   0.000000   0.000000   0.000000   0.000000
     C  144   0.000000   0.000000   0.000000   0.000000   0.000000   0.000000
     C  145   0.000000   0.000000   0.000000   0.000000   0.000000   0.000000
     C  146   0.000000   0.000000   0.000000   0.000000   0.000000   0.000000
     C  147   0.000000   0.000000   0.000000   0.000000   0.000000   0.000000
     C  148   0.000000   0.000000   0.000000   0.000000   0.000000   0.000000
     C  149   0.000000   0.000000   0.000000   0.000000   0.000000   0.000000
     C  150   0.000000   0.000000   0.000000   0.000000   0.000000   0.000000
     C  151   0.000000   0.000000   0.000000   0.000000   0.000000   0.000000
     C  152   0.000000   0.000000   0.000000   0.000000   0.000000   0.000000
     C  153   0.000000   0.000000   0.000000   0.000000   0.000000   0.000000
     C  154   0.000000   0.000001   0.000000   0.000000   0.000000   0.000001
     C  155   0.000000   0.000000   0.000000   0.000000   0.000000   0.000000
     C  156   0.000000   0.000000   0.000000   0.000000   0.000000   0.000000
     C  157   0.000000   0.000000   0.000000   0.000000   0.000000   0.000000
     C  158   0.000000   0.000000   0.000000   0.000000   0.000000   0.000000
     C  159   0.000000   0.000000   0.000000   0.000000   0.000000   0.000000
     C  160   0.000000   0.000000   0.000000   0.000000   0.000000   0.000000
     C  161   0.000000   0.000000   0.000002   0.000000   0.000010   0.000000
     C  162   0.000003   0.000002   0.000015   0.000004   0.000074   0.000000
     N  163   0.000000   0.000000   0.000000   0.000000   0.000000   0.000000
     N  164   0.000002   0.000019   0.000002   0.000000   0.000000   0.000012
1


                  C 25       C 26       C 27       C 28       C 29       C 30
 ------------------------------------------------------------------------------
     N  165   0.031287   0.085003   0.019474   1.334241   1.474426   0.000419
     N  166   0.000026   0.000037   0.000009   0.000002   0.000002   0.000631
     N  167   0.000041   0.000011   0.000026   0.000035   0.000007   0.000034
     N  168   0.000642   0.000335   0.000331   0.000451   0.000181   0.000011
     N  169   0.000006   0.000000   0.000002   0.000009   0.000002   0.000000
     N  170   0.004228   0.001519   0.000965   0.014673   0.002679   0.000016
     N  171   0.000000   0.000000   0.000000   0.000000   0.000000   0.000000
     N  172   0.000000   0.000000   0.000000   0.000000   0.000000   0.000000
     N  173   0.000000   0.000000   0.000000   0.000000   0.000000   0.000001
     N  174   0.000000   0.000000   0.000000   0.000000   0.000000   0.000000
     N  175   0.000117   0.000050   0.000467   0.000114   0.005161   0.000005
     N  176   0.000000   0.000000   0.000000   0.000000   0.000000   0.000000
     N  177   0.000001   0.000001   0.000001   0.000000   0.000000   0.000000
     N  178   0.000003   0.000001   0.000009   0.000002   0.000030   0.000001
     N  179   0.000001   0.000005   0.000008   0.000000   0.000000   0.000042
     N  180   0.000000   0.000000   0.000000   0.000000   0.000000   0.000000
     N  181   0.000000   0.000000   0.000000   0.000000   0.000000   0.000000
     N  182   0.000000   0.000000   0.000000   0.000000   0.000000   0.000000
     H  183   0.000000   0.000000   0.000000   0.000000   0.000000   0.000000
     H  184   0.004046   0.005950   0.953141   0.000220   0.004461   0.001804
     H  185   0.000387   0.006925   0.002886   0.000013   0.000119   0.001067
     H  186   0.000002   0.000003   0.000006   0.000000   0.000000   0.000009
     H  187   0.000000   0.000000   0.000000   0.000000   0.000000   0.000003
     H  188   0.000000   0.000000   0.000000   0.000000   0.000000   0.000001
     H  189   0.000000   0.000000   0.000000   0.000004   0.000001   0.000000
     H  190   0.000001   0.000004   0.000002   0.000000   0.000000   0.000005
     H  191   0.000003   0.000000   0.000001   0.000000   0.000000   0.000000
     H  192   0.000000   0.000000   0.000000   0.000000   0.000000   0.000000
     H  193   0.000000   0.000000   0.000000   0.000000   0.000000   0.000000
     H  194   0.000000   0.000000   0.000000   0.000000   0.000000   0.000000
     H  195   0.000000   0.000000   0.000000   0.000000   0.000000   0.000001
     H  196   0.000000   0.000000   0.000000   0.000000   0.000000   0.000000
     H  197   0.000025   0.000014   0.000330   0.000011   0.000780   0.000003
     H  198   0.000000   0.000000   0.000000   0.000000   0.000000   0.000000
     H  199   0.000000   0.000000   0.000000   0.000000   0.000000   0.000000
     H  200   0.000000   0.000000   0.000000   0.000000   0.000000   0.000000
     H  201   0.000000   0.000000   0.000000   0.000000   0.000000   0.000000
     H  202   0.000000   0.000000   0.000000   0.000000   0.000000   0.000000
     H  203   0.000000   0.000000   0.000000   0.000000   0.000000   0.000000
     H  204   0.000000   0.000000   0.000000   0.000001   0.000000   0.000000
1


                  C 31       C 32       C 33       C 34       C 35       C 36
 ------------------------------------------------------------------------------
     C   31   3.923949
     C   32   0.000423   3.957963
     C   33   0.004452   1.423554   3.912356
     C   34   0.014368   0.006620   1.311632   3.946393
     C   35   0.003221   1.330959   0.014612   0.087843   3.898374
     C   36   0.004585   0.093935   0.008156   1.256228   0.018399   3.894426
     C   37   0.046912   0.009207   0.031980   1.172356   0.019939   0.033309
     C   38   0.011776   0.000432   0.010624   0.007790   0.003856   0.008292
     C   39   0.000087   0.000001   0.000058   0.000012   0.000046   0.000058
     C   40   0.000003   0.000000   0.000001   0.000003   0.000001   0.000001
     C   41   0.000159   0.000004   0.000107   0.000085   0.000083   0.000110
     C   42   0.000020   0.000001   0.000018   0.000016   0.000014   0.000018
     C   43   0.000294   0.000024   0.000242   0.000434   0.000193   0.000256
     C   44   0.001961   0.000022   0.001295   0.000542   0.000949   0.001369
     C   45   0.012535   0.001162   0.008762   0.029820   0.006562   0.010190
     C   46   0.000079   0.000001   0.000040   0.000019   0.000029   0.000042
     C   47   0.000212   0.000005   0.000092   0.000120   0.000075   0.000101
     C   48   0.000067   0.000000   0.000051   0.000007   0.000044   0.000053
     C   49   0.000220   0.000010   0.000124   0.000188   0.000094   0.000128
     C   50   0.000115   0.000003   0.000064   0.000060   0.000054   0.000068
     C   51   0.000908   0.000006   0.000451   0.000123   0.000374   0.000465
     C   52   0.001703   0.000082   0.000959   0.002073   0.000770   0.001063
     C   53   0.000000   0.000000   0.000000   0.000000   0.000000   0.000000
     C   54   0.000005   0.000000   0.000005   0.000004   0.000004   0.000005
     C   55   0.000009   0.000000   0.000006   0.000002   0.000005   0.000006
     C   56   0.000003   0.000000   0.000003   0.000002   0.000002   0.000003
     C   57   0.000005   0.000000   0.000005   0.000005   0.000004   0.000005
     C   58   0.000101   0.000007   0.000092   0.000125   0.000077   0.000100
     C   59   0.001068   0.000003   0.000481   0.000039   0.000405   0.000472
     C   60   0.000789   0.000002   0.000156   0.000026   0.000143   0.000227
     C   61   0.000633   0.000005   0.000072   0.000043   0.000045   0.000079
     C   62   0.002228   0.000007   0.000393   0.000042   0.000393   0.000508
     C   63   0.000345   0.000003   0.000064   0.000010   0.000049   0.000058
     C   64   0.000591   0.000005   0.000125   0.000024   0.000095   0.000107
     C   65   0.002712   0.000006   0.001097   0.000062   0.000894   0.001010
     C   66   0.000042   0.000002   0.000061   0.000033   0.000048   0.000057
     C   67   0.000000   0.000000   0.000004   0.000011   0.000006   0.000495
     C   68   0.000002   0.000000   0.000000   0.000000   0.000000   0.000000
     C   69   0.000000   0.000000   0.000000   0.000000   0.000000   0.000000
     C   70   0.000001   0.000000   0.000000   0.000000   0.000000   0.000000
     C   71   0.000015   0.000000   0.000000   0.000000   0.000000   0.000000
     C   72   0.000000   0.000000   0.000000   0.000000   0.000000   0.000000
     C   73   0.000000   0.000000   0.000000   0.000000   0.000000   0.000000
     C   74   0.000000   0.000000   0.000000   0.000000   0.000000   0.000000
     C   75   0.000000   0.000001   0.000000   0.000000   0.000043   0.000000
     C   76   0.000000   0.000009   0.000003   0.000000   0.000214   0.000004
1


                  C 31       C 32       C 33       C 34       C 35       C 36
 ------------------------------------------------------------------------------
     C   77   0.000000   0.000000   0.000000   0.000000   0.000006   0.000000
     C   78   0.000000   0.000003   0.000001   0.000000   0.000131   0.000001
     C   79   0.000000   0.000000   0.000000   0.000000   0.000005   0.000000
     C   80   0.000000   0.000000   0.000000   0.000000   0.000001   0.000000
     C   81   0.000000   0.000000   0.000000   0.000000   0.000000   0.000000
     C   82   0.000012   0.000000   0.000001   0.000000   0.000001   0.000001
     C   83   0.000023   0.000000   0.000000   0.000000   0.000000   0.000000
     C   84   0.000022   0.000000   0.000002   0.000001   0.000001   0.000002
     C   85   0.000004   0.000000   0.000000   0.000000   0.000000   0.000000
     C   86   0.000001   0.000000   0.000000   0.000000   0.000000   0.000000
     C   87   0.000002   0.000000   0.000000   0.000000   0.000000   0.000000
     C   88   0.000265   0.000001   0.000017   0.000016   0.000014   0.000017
     C   89   0.001569   0.000000   0.000003   0.000003   0.000002   0.000004
     C   90   0.000000   0.000000   0.000000   0.000000   0.000000   0.000000
     C   91   0.000000   0.000000   0.000000   0.000000   0.000000   0.000000
     C   92   0.000002   0.000000   0.000000   0.000000   0.000000   0.000000
     C   93   0.000001   0.000000   0.000000   0.000000   0.000000   0.000000
     C   94   0.000008   0.000000   0.000001   0.000000   0.000001   0.000001
     C   95   0.000000   0.000000   0.000000   0.000000   0.000000   0.000000
     C   96   0.000000   0.000000   0.000000   0.000000   0.000000   0.000000
     C   97   0.000025   0.000000   0.000002   0.000001   0.000001   0.000001
     C   98   0.000042   0.000000   0.000000   0.000000   0.000000   0.000000
     C   99   0.000000   0.000000   0.000000   0.000000   0.000000   0.000000
     C  100   0.000000   0.000000   0.000000   0.000000   0.000000   0.000000
     C  101   0.000001   0.000000   0.000000   0.000000   0.000000   0.000000
     C  102   0.000000   0.000000   0.000000   0.000000   0.000000   0.000000
     C  103   0.000000   0.000000   0.000000   0.000000   0.000000   0.000000
     C  104   0.000000   0.000000   0.000000   0.000000   0.000000   0.000000
     C  105   0.000001   0.000000   0.000002   0.000000   0.000001   0.000001
     C  106   0.000079   0.000003   0.000006   0.000002   0.000002   0.000002
     C  107   0.000029   0.000008   0.000026   0.000003   0.000035   0.000025
     C  108   0.000001   0.000021   0.000007   0.000001   0.000003   0.000005
     C  109   0.000029   0.000000   0.000038   0.000000   0.000017   0.000009
     C  110   0.000017   0.000002   0.000065   0.000001   0.000034   0.000019
     C  111   0.000001   0.000003   0.000000   0.000000   0.000000   0.000000
     C  112   0.000000   0.000000   0.000001   0.000000   0.000000   0.000000
     C  113   0.000000   0.000001   0.000000   0.000000   0.000000   0.000000
     C  114   0.000000   0.000001   0.000000   0.000000   0.000000   0.000000
     C  115   0.000000   0.000001   0.000000   0.000000   0.000000   0.000000
     C  116   0.000001   0.000000   0.000000   0.000000   0.000000   0.000000
     C  117   0.000000   0.000000   0.000000   0.000000   0.000000   0.000000
     C  118   0.000000   0.000014   0.000001   0.000000   0.000001   0.000001
     C  119   0.000003   0.000000   0.000010   0.000000   0.000006   0.000003
     C  120   0.000000   0.000000   0.000000   0.000000   0.000000   0.000000
     C  121   0.000000   0.000000   0.000000   0.000000   0.000000   0.000000
     C  122   0.000000   0.000003   0.000000   0.000000   0.000000   0.000000
     C  123   0.000000   0.000000   0.000001   0.000000   0.000000   0.000000
1


                  C 31       C 32       C 33       C 34       C 35       C 36
 ------------------------------------------------------------------------------
     C  124   0.000000   0.000002   0.000003   0.000000   0.000002   0.000001
     C  125   0.000000   0.000021   0.000001   0.000000   0.000002   0.000001
     C  126   0.000000   0.000388   0.000023   0.000007   0.000019   0.000014
     C  127   0.000024   0.020695   0.021637   0.001035   0.015247   0.005377
     C  128   0.000005   1.013473   0.007393   0.004754   0.006630   0.000446
     C  129   0.000011   0.021756   0.009081   0.000220   0.008975   0.002346
     C  130   0.000003   0.000692   0.000899   0.000038   0.000716   0.000289
     C  131   0.000002   0.000660   0.001195   0.000012   0.000808   0.000378
     C  132   0.000000   0.000265   0.000022   0.000003   0.000017   0.000019
     C  133   0.000001   0.000023   0.000552   0.000017   0.000427   0.000254
     C  134   0.000001   0.000010   0.000023   0.000060   0.000033   0.001722
     C  135   0.000031   0.000011   0.000042   0.000001   0.000038   0.000016
     C  136   0.000079   0.000003   0.000014   0.000002   0.000003   0.000002
     C  137   0.000062   0.000001   0.000006   0.000003   0.000006   0.000003
     C  138   0.000068   0.000001   0.000013   0.000001   0.000009   0.000004
     C  139   0.001120   0.000000   0.000005   0.000004   0.000001   0.000001
     C  140   0.001228   0.000004   0.000081   0.000084   0.000055   0.000066
     C  141   0.020309   0.000001   0.000027   0.000039   0.000013   0.000025
     C  142   0.000000   0.000000   0.000000   0.000000   0.000000   0.000000
     C  143   0.000000   0.000000   0.000000   0.000000   0.000000   0.000000
     C  144   0.000000   0.000000   0.000000   0.000000   0.000000   0.000000
     C  145   0.000000   0.000000   0.000000   0.000000   0.000002   0.000000
     C  146   0.000000   0.000000   0.000000   0.000000   0.000000   0.000000
     C  147   0.000000   0.000000   0.000000   0.000000   0.000000   0.000000
     C  148   0.000000   0.000000   0.000000   0.000000   0.000000   0.000000
     C  149   0.000002   0.000000   0.000000   0.000000   0.000000   0.000000
     C  150   0.000002   0.000000   0.000000   0.000000   0.000000   0.000000
     C  151   0.000002   0.000000   0.000000   0.000000   0.000000   0.000000
     C  152   0.000000   0.000000   0.000000   0.000000   0.000000   0.000000
     C  153   0.000000   0.000000   0.000000   0.000000   0.000000   0.000000
     C  154   0.000022   0.000000   0.000000   0.000000   0.000000   0.000000
     C  155   0.000003   0.000000   0.000000   0.000000   0.000000   0.000000
     C  156   0.000000   0.000000   0.000000   0.000000   0.000000   0.000000
     C  157   0.000000   0.000000   0.000000   0.000001   0.000000   0.000008
     C  158   0.000000   0.000000   0.000000   0.000000   0.000000   0.000001
     C  159   0.000000   0.000000   0.000000   0.000000   0.000000   0.000003
     C  160   0.000000   0.000000   0.000000   0.000000   0.000000   0.000005
     C  161   0.000000   0.000004   0.000003   0.000011   0.000005   0.000241
     C  162   0.000000   0.000020   0.000011   0.000016   0.000012   0.000866
     N  163   0.000006   0.000000   0.000000   0.000000   0.000000   0.000000
     N  164   0.000471   0.000000   0.000000   0.000001   0.000000   0.000000
     N  165   0.007688   0.000021   0.000323   0.000006   0.000029   0.000028
     N  166   0.000354   0.016826   0.084686   0.019295   1.408042   1.481998
     N  167   0.000147   0.000003   0.000110   0.000051   0.000085   0.000112
     N  168   0.000046   0.000001   0.000028   0.000008   0.000025   0.000030
     N  169   0.000000   0.000000   0.000000   0.000000   0.000000   0.000000
     N  170   0.000486   0.000000   0.000169   0.000014   0.000149   0.000173
1


                  C 31       C 32       C 33       C 34       C 35       C 36
 ------------------------------------------------------------------------------
     N  171   0.000002   0.000000   0.000000   0.000000   0.000000   0.000000
     N  172   0.000000   0.000000   0.000000   0.000000   0.000011   0.000000
     N  173   0.000001   0.000000   0.000000   0.000000   0.000000   0.000000
     N  174   0.000000   0.000000   0.000000   0.000000   0.000000   0.000000
     N  175   0.000005   0.000001   0.000003   0.000000   0.000002   0.000001
     N  176   0.000000   0.000000   0.000000   0.000000   0.000000   0.000000
     N  177   0.000000   0.000000   0.000001   0.000000   0.000001   0.000000
     N  178   0.000005   0.001644   0.002965   0.000103   0.002279   0.000995
     N  179   0.000090   0.000000   0.000005   0.000001   0.000002   0.000001
     N  180   0.000000   0.000000   0.000000   0.000000   0.000000   0.000000
     N  181   0.000001   0.000000   0.000000   0.000000   0.000000   0.000000
     N  182   0.000000   0.000000   0.000000   0.000000   0.000000   0.000000
     H  183   0.000002   0.000000   0.000000   0.000000   0.000000   0.000000
     H  184   0.001295   0.000001   0.000065   0.000007   0.000002   0.000002
     H  185   0.000005   0.004934   0.940602   0.005555   0.004081   0.004018
     H  186   0.000002   0.009354   0.004009   0.000078   0.947884   0.008062
     H  187   0.000040   0.000000   0.000001   0.000001   0.000001   0.000001
     H  188   0.000003   0.000000   0.000002   0.000002   0.000001   0.000002
     H  189   0.000001   0.000000   0.000000   0.000001   0.000000   0.000000
     H  190   0.000003   0.000104   0.003782   0.010467   0.008448   0.937976
     H  191   0.000000   0.000000   0.000000   0.000000   0.000000   0.000000
     H  192   0.000000   0.000000   0.000000   0.000000   0.000000   0.000000
     H  193   0.000001   0.000000   0.000000   0.000000   0.000000   0.000000
     H  194   0.000000   0.000000   0.000000   0.000000   0.000000   0.000000
     H  195   0.000000   0.000000   0.000000   0.000000   0.000000   0.000000
     H  196   0.000000   0.000000   0.000000   0.000000   0.000000   0.000000
     H  197   0.000000   0.000000   0.000000   0.000000   0.000000   0.000000
     H  198   0.000000   0.000000   0.000000   0.000000   0.000000   0.000000
     H  199   0.000000   0.000000   0.000000   0.000000   0.000000   0.000000
     H  200   0.000000   0.000000   0.000000   0.000000   0.000003   0.000000
     H  201   0.000002   0.000003   0.000004   0.000000   0.000003   0.000001
     H  202   0.000000   0.000000   0.000000   0.000000   0.000000   0.000000
     H  203   0.000000   0.000000   0.000000   0.000000   0.000000   0.000000
     H  204   0.000000   0.000000   0.000000   0.000000   0.000000   0.000000
1


                  C 37       C 38       C 39       C 40       C 41       C 42
 ------------------------------------------------------------------------------
     C   37   3.769120
     C   38   1.214851   3.935750
     C   39   0.000453   0.000226   3.959428
     C   40   0.000010   0.000096   1.385471   3.953782
     C   41   0.000930   0.002953   0.005418   1.454804   3.952888
     C   42   0.000137   0.000330   1.358083   0.005416   0.110064   3.934988
     C   43   0.001846   0.010971   0.118347   0.004763   1.345106   0.004518
     C   44   0.013995   0.027650   0.000581   0.004917   0.011975   0.008972
     C   45   0.074032   2.533299   0.000901   0.000077   0.002882   0.000645
     C   46   0.000419   0.000519   0.000050   0.000104   0.000631   0.000097
     C   47   0.000679   0.003247   0.000743   0.000025   0.001209   0.000006
     C   48   0.000377   0.000242   0.000042   0.000008   0.000086   0.000005
     C   49   0.000847   0.004459   0.001034   0.000007   0.001544   0.000004
     C   50   0.000467   0.001404   0.000387   0.000009   0.000573   0.000003
     C   51   0.003169   0.002847   0.000283   0.000076   0.000427   0.000043
     C   52   0.007299   0.066368   0.011637   0.000584   0.023923   0.000058
     C   53   0.000002   0.000008   0.000002   0.000000   0.000003   0.000000
     C   54   0.000032   0.000103   0.000028   0.000001   0.000037   0.000001
     C   55   0.000039   0.000029   0.000002   0.000001   0.000004   0.000002
     C   56   0.000020   0.000055   0.000016   0.000000   0.000020   0.000000
     C   57   0.000033   0.000124   0.000033   0.000001   0.000044   0.000001
     C   58   0.000695   0.003152   0.000787   0.000020   0.001122   0.000028
     C   59   0.002856   0.000472   0.000123   0.000014   0.000151   0.000006
     C   60   0.001391   0.000418   0.000089   0.000002   0.000119   0.000000
     C   61   0.000440   0.000133   0.000025   0.000002   0.000036   0.000001
     C   62   0.002633   0.000206   0.000013   0.000002   0.000021   0.000002
     C   63   0.000388   0.000027   0.000006   0.000001   0.000008   0.000000
     C   64   0.001024   0.000126   0.000031   0.000002   0.000037   0.000000
     C   65   0.006069   0.000392   0.000111   0.000009   0.000134   0.000006
     C   66   0.000405   0.000767   0.000205   0.000007   0.000265   0.000004
     C   67   0.000001   0.000003   0.000000   0.000000   0.000000   0.000000
     C   68   0.000000   0.000000   0.000000   0.000000   0.000000   0.000000
     C   69   0.000000   0.000000   0.000000   0.000000   0.000000   0.000000
     C   70   0.000000   0.000000   0.000000   0.000000   0.000000   0.000000
     C   71   0.000001   0.000000   0.000000   0.000000   0.000000   0.000000
     C   72   0.000000   0.000000   0.000000   0.000000   0.000000   0.000000
     C   73   0.000000   0.000000   0.000000   0.000000   0.000000   0.000000
     C   74   0.000000   0.000000   0.000000   0.000000   0.000000   0.000000
     C   75   0.000000   0.000000   0.000000   0.000000   0.000000   0.000000
     C   76   0.000000   0.000000   0.000000   0.000000   0.000000   0.000000
     C   77   0.000000   0.000000   0.000000   0.000000   0.000000   0.000000
     C   78   0.000000   0.000000   0.000000   0.000000   0.000000   0.000000
     C   79   0.000000   0.000000   0.000000   0.000000   0.000000   0.000000
     C   80   0.000000   0.000000   0.000000   0.000000   0.000000   0.000000
     C   81   0.000000   0.000000   0.000000   0.000000   0.000000   0.000000
     C   82   0.000004   0.000001   0.000000   0.000000   0.000000   0.000000
1


                  C 37       C 38       C 39       C 40       C 41       C 42
 ------------------------------------------------------------------------------
     C   83   0.000003   0.000000   0.000000   0.000000   0.000000   0.000000
     C   84   0.000011   0.000001   0.000000   0.000000   0.000000   0.000000
     C   85   0.000003   0.000000   0.000000   0.000000   0.000000   0.000000
     C   86   0.000000   0.000000   0.000000   0.000000   0.000000   0.000000
     C   87   0.000001   0.000000   0.000000   0.000000   0.000000   0.000000
     C   88   0.000117   0.000014   0.000000   0.000000   0.000000   0.000000
     C   89   0.000076   0.000001   0.000000   0.000000   0.000000   0.000000
     C   90   0.000000   0.000000   0.000000   0.000000   0.000000   0.000000
     C   91   0.000000   0.000000   0.000000   0.000000   0.000000   0.000000
     C   92   0.000001   0.000000   0.000000   0.000003   0.000000   0.000000
     C   93   0.000000   0.000000   0.000000   0.000000   0.000000   0.000000
     C   94   0.000004   0.000000   0.000000   0.000000   0.000000   0.000000
     C   95   0.000000   0.000000   0.000000   0.000003   0.000000   0.000000
     C   96   0.000000   0.000000   0.000000   0.000000   0.000000   0.000000
     C   97   0.000010   0.000001   0.000000   0.000000   0.000000   0.000000
     C   98   0.000003   0.000000   0.000000   0.000000   0.000000   0.000000
     C   99   0.000000   0.000000   0.000000   0.000000   0.000000   0.000000
     C  100   0.000000   0.000000   0.000000   0.000000   0.000000   0.000000
     C  101   0.000000   0.000000   0.000000   0.000000   0.000000   0.000000
     C  102   0.000000   0.000000   0.000000   0.000000   0.000000   0.000000
     C  103   0.000000   0.000000   0.000000   0.000000   0.000000   0.000000
     C  104   0.000000   0.000000   0.000000   0.000000   0.000000   0.000000
     C  105   0.000001   0.000000   0.000000   0.000001   0.000000   0.000001
     C  106   0.000071   0.000010   0.000000   0.000002   0.000007   0.000000
     C  107   0.000013   0.000003   0.000001   0.000001   0.000006   0.000000
     C  108   0.000003   0.000001   0.000000   0.000001   0.000000   0.000000
     C  109   0.000007   0.000001   0.000007   0.000017   0.000016   0.000001
     C  110   0.000008   0.000000   0.000001   0.000000   0.000001   0.000000
     C  111   0.000000   0.000000   0.000001   0.000003   0.000000   0.000004
     C  112   0.000000   0.000000   0.000000   0.000000   0.000000   0.000000
     C  113   0.000001   0.000001   0.000030   0.000182   0.000014   0.000102
     C  114   0.000000   0.000000   0.000018   0.000006   0.000011   0.000017
     C  115   0.000001   0.000001   0.000106   0.000476   0.000026   0.000473
     C  116   0.000003   0.000007   0.000217   0.000017   0.000085   0.000137
     C  117   0.000000   0.000001   0.001600   0.000009   0.000022   0.000181
     C  118   0.000000   0.000000   0.000003   0.000015   0.000001   0.000016
     C  119   0.000001   0.000000   0.000000   0.000000   0.000000   0.000000
     C  120   0.000001   0.000004   0.000004   0.000014   0.000003   0.000009
     C  121   0.000000   0.000000   0.000008   0.000002   0.000003   0.000003
     C  122   0.000000   0.000000   0.000003   0.000020   0.000001   0.000016
     C  123   0.000000   0.000000   0.000001   0.000000   0.000001   0.000000
     C  124   0.000000   0.000000   0.000000   0.000001   0.000000   0.000001
     C  125   0.000000   0.000000   0.000005   0.000000   0.000004   0.000002
     C  126   0.000001   0.000000   0.000000   0.000000   0.000000   0.000000
     C  127   0.000402   0.000022   0.000000   0.000000   0.000000   0.000000
     C  128   0.000283   0.000071   0.000000   0.000000   0.000000   0.000000
     C  129   0.000138   0.000005   0.000000   0.000000   0.000000   0.000000
1


                  C 37       C 38       C 39       C 40       C 41       C 42
 ------------------------------------------------------------------------------
     C  130   0.000018   0.000001   0.000000   0.000000   0.000000   0.000000
     C  131   0.000023   0.000001   0.000000   0.000000   0.000000   0.000000
     C  132   0.000001   0.000000   0.000000   0.000000   0.000000   0.000000
     C  133   0.000014   0.000000   0.000000   0.000000   0.000000   0.000000
     C  134   0.000004   0.000006   0.000000   0.000000   0.000000   0.000000
     C  135   0.000008   0.000001   0.000000   0.000000   0.000000   0.000000
     C  136   0.000005   0.000000   0.000000   0.000000   0.000000   0.000000
     C  137   0.000012   0.000002   0.000000   0.000000   0.000000   0.000000
     C  138   0.000003   0.000000   0.000000   0.000000   0.000000   0.000000
     C  139   0.000041   0.000001   0.000000   0.000000   0.000000   0.000000
     C  140   0.000528   0.000074   0.000001   0.000000   0.000002   0.000000
     C  141   0.000794   0.000019   0.000000   0.000000   0.000001   0.000000
     C  142   0.000000   0.000000   0.000000   0.000000   0.000000   0.000000
     C  143   0.000000   0.000000   0.000000   0.000000   0.000000   0.000000
     C  144   0.000000   0.000000   0.000000   0.000000   0.000000   0.000000
     C  145   0.000000   0.000000   0.000000   0.000000   0.000000   0.000000
     C  146   0.000000   0.000000   0.000000   0.000000   0.000000   0.000000
     C  147   0.000000   0.000000   0.000000   0.000001   0.000000   0.000000
     C  148   0.000000   0.000000   0.000000   0.000000   0.000000   0.000000
     C  149   0.000000   0.000000   0.000000   0.000001   0.000000   0.000000
     C  150   0.000000   0.000000   0.000000   0.000000   0.000000   0.000000
     C  151   0.000000   0.000000   0.000000   0.000001   0.000000   0.000000
     C  152   0.000000   0.000000   0.000000   0.000000   0.000000   0.000000
     C  153   0.000000   0.000000   0.000000   0.000001   0.000000   0.000000
     C  154   0.000001   0.000000   0.000001   0.000008   0.000002   0.000003
     C  155   0.000000   0.000000   0.000000   0.000000   0.000000   0.000000
     C  156   0.000000   0.000000   0.000000   0.000000   0.000000   0.000000
     C  157   0.000000   0.000000   0.000000   0.000000   0.000000   0.000000
     C  158   0.000000   0.000000   0.000000   0.000000   0.000000   0.000000
     C  159   0.000000   0.000000   0.000000   0.000000   0.000000   0.000000
     C  160   0.000000   0.000000   0.000000   0.000000   0.000000   0.000000
     C  161   0.000001   0.000000   0.000000   0.000000   0.000000   0.000000
     C  162   0.000001   0.000006   0.000000   0.000000   0.000000   0.000000
     N  163   0.000002   0.000000   0.004519   0.000485   0.000030   0.000609
     N  164   0.000017   0.000001   0.000000   0.000002   0.000000   0.000001
     N  165   0.000587   0.000093   0.000015   0.000002   0.000016   0.000007
     N  166   0.008066   0.000135   0.000000   0.000000   0.000002   0.000000
     N  167   0.000921   0.001071   0.017935   0.094033   0.017285   1.460430
     N  168   0.000197   0.000189   0.000036   0.000003   0.000064   0.000002
     N  169   0.000002   0.000005   0.000001   0.000000   0.000002   0.000000
     N  170   0.001204   0.000260   0.000064   0.000002   0.000078   0.000000
     N  171   0.000000   0.000000   0.000000   0.000000   0.000000   0.000000
     N  172   0.000000   0.000000   0.000000   0.000000   0.000000   0.000000
     N  173   0.000001   0.000000   0.000000   0.000000   0.000000   0.000000
     N  174   0.000000   0.000000   0.000000   0.000000   0.000000   0.000000
     N  175   0.000002   0.000000   0.000000   0.000001   0.000009   0.000001
     N  176   0.000001   0.000000   0.000211   0.000440   0.000114   0.000853
1


                  C 37       C 38       C 39       C 40       C 41       C 42
 ------------------------------------------------------------------------------
     N  177   0.000000   0.000000   0.000002   0.000008   0.000001   0.000006
     N  178   0.000064   0.000002   0.000000   0.000000   0.000000   0.000000
     N  179   0.000012   0.000002   0.000000   0.000000   0.000000   0.000000
     N  180   0.000000   0.000000   0.000000   0.000000   0.000000   0.000000
     N  181   0.000000   0.000000   0.000000   0.000000   0.000000   0.000000
     N  182   0.000000   0.000000   0.000000   0.000000   0.000000   0.000000
     H  183   0.000000   0.000000   0.000000   0.000000   0.000000   0.000000
     H  184   0.000065   0.000017   0.000000   0.000000   0.000000   0.000000
     H  185   0.001376   0.000019   0.000000   0.000000   0.000000   0.000000
     H  186   0.000117   0.000001   0.000000   0.000000   0.000000   0.000000
     H  187   0.000022   0.000117   0.005078   0.004342   0.958671   0.000158
     H  188   0.000015   0.000029   0.005637   0.959809   0.005160   0.004491
     H  189   0.000004   0.000016   0.009386   0.004079   0.000145   0.950092
     H  190   0.000750   0.002729   0.000000   0.000000   0.000000   0.000000
     H  191   0.000000   0.000000   0.000000   0.000000   0.000000   0.000000
     H  192   0.000000   0.000000   0.000000   0.000000   0.000000   0.000000
     H  193   0.000000   0.000000   0.000002   0.000041   0.000001   0.000003
     H  194   0.000000   0.000000   0.000000   0.000000   0.000000   0.000000
     H  195   0.000000   0.000000   0.000000   0.000000   0.000000   0.000000
     H  196   0.000000   0.000000   0.000000   0.000000   0.000000   0.000000
     H  197   0.000001   0.000000   0.000002   0.000016   0.000016   0.000001
     H  198   0.000000   0.000000   0.000002   0.000002   0.000001   0.000007
     H  199   0.000000   0.000000   0.000001   0.000000   0.000000   0.000000
     H  200   0.000000   0.000000   0.000000   0.000000   0.000000   0.000000
     H  201   0.000000   0.000000   0.000000   0.000000   0.000000   0.000000
     H  202   0.000000   0.000000   0.000000   0.000000   0.000000   0.000000
     H  203   0.000000   0.000000   0.000000   0.000000   0.000000   0.000000
     H  204   0.000000   0.000001   0.000000   0.000000   0.000000   0.000000
1


                  C 43       C 44       C 45       C 46       C 47       C 48
 ------------------------------------------------------------------------------
     C   43   3.948146
     C   44   1.001639   3.929402
     C   45   0.008353   1.110033   3.887452
     C   46   0.006011   0.012713   0.004385   3.936060
     C   47   0.000390   0.026616   0.001424   1.154625   3.924157
     C   48   0.000175   0.002362   0.000537   0.011265   1.454947   3.744227
     C   49   0.000080   0.025169   0.001071   1.519216   0.011022   0.116986
     C   50   0.000139   0.008387   0.000596   0.088421   0.064096   1.861631
     C   51   0.003462   0.016231   0.009823   0.017036   1.007620   0.025029
     C   52   0.006474   1.598930   0.020701   1.009203   0.024237   0.010131
     C   53   0.000002   0.000039   0.000005   0.000072   0.000102   0.000070
     C   54   0.000007   0.000553   0.000044   0.000822   0.000112   0.000719
     C   55   0.000052   0.000129   0.000118   0.000278   0.003722   0.000308
     C   56   0.000000   0.000263   0.000021   0.000454   0.000047   0.000347
     C   57   0.000001   0.000643   0.000040   0.001178   0.000330   0.000976
     C   58   0.000158   0.019533   0.000992   0.032401   0.008603   0.020585
     C   59   0.000200   0.002033   0.002007   0.000861   0.007091   0.002306
     C   60   0.000023   0.001634   0.000594   0.015136   0.000664   0.006535
     C   61   0.000035   0.000551   0.000249   0.014447   0.005316   0.002143
     C   62   0.000058   0.000258   0.001216   0.010114   0.000629   0.001067
     C   63   0.000010   0.000093   0.000154   0.001436   0.000256   0.000265
     C   64   0.000021   0.000443   0.000349   0.000999   0.000201   0.000539
     C   65   0.000174   0.001425   0.003146   0.000295   0.000605   0.002145
     C   66   0.000041   0.003681   0.000403   0.004767   0.001433   0.003435
     C   67   0.000000   0.000001   0.000001   0.000000   0.000000   0.000000
     C   68   0.000000   0.000000   0.000000   0.000000   0.000000   0.000000
     C   69   0.000000   0.000000   0.000000   0.000000   0.000000   0.000000
     C   70   0.000000   0.000000   0.000000   0.000000   0.000000   0.000000
     C   71   0.000000   0.000000   0.000000   0.000000   0.000000   0.000000
     C   72   0.000000   0.000000   0.000000   0.000000   0.000000   0.000000
     C   73   0.000000   0.000000   0.000000   0.000000   0.000000   0.000000
     C   74   0.000000   0.000000   0.000000   0.000000   0.000000   0.000000
     C   75   0.000000   0.000000   0.000000   0.000000   0.000000   0.000000
     C   76   0.000000   0.000000   0.000000   0.000000   0.000000   0.000000
     C   77   0.000000   0.000000   0.000000   0.000000   0.000000   0.000000
     C   78   0.000000   0.000000   0.000000   0.000000   0.000000   0.000000
     C   79   0.000000   0.000000   0.000000   0.000000   0.000000   0.000000
     C   80   0.000000   0.000000   0.000000   0.000000   0.000000   0.000000
     C   81   0.000000   0.000000   0.000000   0.000000   0.000000   0.000000
     C   82   0.000000   0.000000   0.000002   0.000000   0.000000   0.000000
     C   83   0.000000   0.000000   0.000001   0.000000   0.000000   0.000000
     C   84   0.000000   0.000000   0.000004   0.000000   0.000000   0.000000
     C   85   0.000000   0.000000   0.000001   0.000000   0.000000   0.000000
     C   86   0.000000   0.000000   0.000000   0.000000   0.000000   0.000000
     C   87   0.000000   0.000000   0.000000   0.000000   0.000000   0.000000
     C   88   0.000001   0.000005   0.000042   0.000000   0.000001   0.000000
1


                  C 43       C 44       C 45       C 46       C 47       C 48
 ------------------------------------------------------------------------------
     C   89   0.000000   0.000000   0.000010   0.000000   0.000000   0.000000
     C   90   0.000000   0.000000   0.000000   0.000000   0.000000   0.000000
     C   91   0.000000   0.000000   0.000000   0.000000   0.000000   0.000000
     C   92   0.000000   0.000000   0.000000   0.000000   0.000000   0.000000
     C   93   0.000000   0.000000   0.000000   0.000000   0.000000   0.000000
     C   94   0.000000   0.000000   0.000002   0.000000   0.000000   0.000000
     C   95   0.000000   0.000000   0.000000   0.000000   0.000000   0.000000
     C   96   0.000000   0.000000   0.000000   0.000000   0.000000   0.000000
     C   97   0.000000   0.000000   0.000004   0.000000   0.000000   0.000000
     C   98   0.000000   0.000000   0.000001   0.000000   0.000000   0.000000
     C   99   0.000000   0.000000   0.000000   0.000000   0.000000   0.000000
     C  100   0.000000   0.000000   0.000000   0.000000   0.000000   0.000000
     C  101   0.000000   0.000000   0.000000   0.000000   0.000000   0.000000
     C  102   0.000000   0.000000   0.000000   0.000000   0.000000   0.000000
     C  103   0.000000   0.000000   0.000000   0.000000   0.000000   0.000000
     C  104   0.000000   0.000000   0.000000   0.000000   0.000000   0.000000
     C  105   0.000000   0.000000   0.000000   0.000000   0.000000   0.000000
     C  106   0.000004   0.000001   0.000007   0.000001   0.000000   0.000001
     C  107   0.000001   0.000004   0.000005   0.000022   0.000001   0.000004
     C  108   0.000000   0.000000   0.000000   0.000001   0.000000   0.000000
     C  109   0.000005   0.000002   0.000003   0.000014   0.000001   0.000002
     C  110   0.000000   0.000001   0.000004   0.000008   0.000001   0.000001
     C  111   0.000002   0.000000   0.000000   0.000000   0.000000   0.000000
     C  112   0.000000   0.000000   0.000000   0.000000   0.000000   0.000000
     C  113   0.000068   0.000002   0.000001   0.000012   0.000042   0.000071
     C  114   0.000003   0.000001   0.000000   0.000003   0.000017   0.000033
     C  115   0.000191   0.000002   0.000002   0.000000   0.000002   0.000001
     C  116   0.000013   0.000035   0.000003   0.000255   0.001943   0.002604
     C  117   0.000009   0.000004   0.000000   0.000007   0.000029   0.000039
     C  118   0.000007   0.000000   0.000000   0.000001   0.000002   0.000005
     C  119   0.000000   0.000000   0.000001   0.000001   0.000000   0.000001
     C  120   0.000008   0.000035   0.000001   0.000169   0.005411   0.014767
     C  121   0.000001   0.000001   0.000000   0.000005   0.000078   0.000226
     C  122   0.000009   0.000001   0.000000   0.000002   0.000053   0.000117
     C  123   0.000000   0.000002   0.000000   0.000072   0.000170   0.003816
     C  124   0.000001   0.000001   0.000000   0.000012   0.000022   0.000517
     C  125   0.000000   0.000000   0.000000   0.000000   0.000002   0.000001
     C  126   0.000000   0.000000   0.000000   0.000000   0.000001   0.000003
     C  127   0.000002   0.000001   0.000077   0.000000   0.000000   0.000000
     C  128   0.000000   0.000001   0.000024   0.000000   0.000000   0.000000
     C  129   0.000001   0.000001   0.000029   0.000000   0.000000   0.000000
     C  130   0.000000   0.000000   0.000004   0.000000   0.000000   0.000000
     C  131   0.000000   0.000000   0.000005   0.000000   0.000000   0.000000
     C  132   0.000000   0.000000   0.000000   0.000000   0.000000   0.000000
     C  133   0.000000   0.000000   0.000004   0.000000   0.000001   0.000005
     C  134   0.000000   0.000001   0.000001   0.000000   0.000000   0.000000
     C  135   0.000000   0.000000   0.000003   0.000000   0.000000   0.000000
1


                  C 43       C 44       C 45       C 46       C 47       C 48
 ------------------------------------------------------------------------------
     C  136   0.000000   0.000000   0.000001   0.000000   0.000000   0.000000
     C  137   0.000000   0.000000   0.000003   0.000000   0.000000   0.000000
     C  138   0.000000   0.000000   0.000000   0.000000   0.000000   0.000000
     C  139   0.000000   0.000000   0.000002   0.000000   0.000000   0.000000
     C  140   0.000004   0.000021   0.000180   0.000001   0.000003   0.000001
     C  141   0.000001   0.000004   0.000071   0.000000   0.000001   0.000000
     C  142   0.000000   0.000000   0.000000   0.000000   0.000000   0.000000
     C  143   0.000000   0.000000   0.000000   0.000000   0.000000   0.000000
     C  144   0.000000   0.000000   0.000000   0.000000   0.000000   0.000000
     C  145   0.000000   0.000000   0.000000   0.000000   0.000000   0.000000
     C  146   0.000000   0.000000   0.000000   0.000000   0.000000   0.000000
     C  147   0.000000   0.000000   0.000000   0.000000   0.000000   0.000000
     C  148   0.000000   0.000000   0.000000   0.000000   0.000000   0.000000
     C  149   0.000000   0.000000   0.000000   0.000000   0.000000   0.000000
     C  150   0.000000   0.000000   0.000000   0.000000   0.000000   0.000000
     C  151   0.000000   0.000000   0.000000   0.000000   0.000000   0.000000
     C  152   0.000000   0.000000   0.000000   0.000000   0.000000   0.000000
     C  153   0.000000   0.000000   0.000000   0.000000   0.000000   0.000000
     C  154   0.000002   0.000000   0.000000   0.000000   0.000000   0.000000
     C  155   0.000000   0.000000   0.000000   0.000000   0.000000   0.000000
     C  156   0.000000   0.000000   0.000000   0.000000   0.000000   0.000000
     C  157   0.000000   0.000000   0.000000   0.000000   0.000000   0.000000
     C  158   0.000000   0.000000   0.000000   0.000000   0.000000   0.000000
     C  159   0.000000   0.000000   0.000000   0.000000   0.000000   0.000000
     C  160   0.000000   0.000000   0.000000   0.000000   0.000000   0.000000
     C  161   0.000000   0.000001   0.000000   0.000000   0.000000   0.000000
     C  162   0.000000   0.000001   0.000001   0.000000   0.000000   0.000000
     N  163   0.000212   0.000004   0.000003   0.000000   0.000002   0.000000
     N  164   0.000000   0.000000   0.000001   0.000000   0.000000   0.000000
     N  165   0.000021   0.000160   0.000196   0.000067   0.000047   0.000245
     N  166   0.000012   0.000011   0.000523   0.000000   0.000003   0.000000
     N  167   1.404536   0.015793   0.005684   0.000239   0.001020   0.000058
     N  168   0.000110   0.000860   0.000278   0.019966   0.129067   0.078308
     N  169   0.000000   0.000024   0.000002   0.000032   0.000049   0.000031
     N  170   0.000022   0.000948   0.000562   0.004222   0.000396   0.003408
     N  171   0.000000   0.000000   0.000000   0.000000   0.000000   0.000000
     N  172   0.000000   0.000000   0.000000   0.000000   0.000000   0.000000
     N  173   0.000000   0.000000   0.000000   0.000000   0.000000   0.000000
     N  174   0.000000   0.000000   0.000000   0.000000   0.000000   0.000000
     N  175   0.000002   0.000000   0.000001   0.000001   0.000000   0.000000
     N  176   0.000073   0.000003   0.000001   0.000011   0.000031   0.000047
     N  177   0.000004   0.000003   0.000000   0.000019   0.000169   0.000794
     N  178   0.000000   0.000000   0.000016   0.000000   0.000000   0.000000
     N  179   0.000000   0.000001   0.000004   0.000000   0.000000   0.000000
     N  180   0.000000   0.000000   0.000000   0.000000   0.000000   0.000000
     N  181   0.000000   0.000000   0.000000   0.000000   0.000000   0.000000
     N  182   0.000000   0.000000   0.000000   0.000000   0.000000   0.000000
1


                  C 43       C 44       C 45       C 46       C 47       C 48
 ------------------------------------------------------------------------------
     H  183   0.000000   0.000000   0.000000   0.000000   0.000000   0.000000
     H  184   0.000000   0.000001   0.000007   0.000000   0.000000   0.000000
     H  185   0.000000   0.000001   0.000027   0.000000   0.000000   0.000000
     H  186   0.000000   0.000000   0.000001   0.000000   0.000000   0.000000
     H  187   0.005826   0.000917   0.004015   0.000006   0.000000   0.000000
     H  188   0.005293   0.000440   0.000033   0.000021   0.000002   0.000001
     H  189   0.008533   0.000273   0.000092   0.000000   0.000001   0.000000
     H  190   0.000000   0.000010   0.000337   0.000002   0.000000   0.000000
     H  191   0.000000   0.000000   0.000000   0.000368   0.000446   0.107790
     H  192   0.000000   0.000000   0.000000   0.000000   0.000002   0.000001
     H  193   0.000003   0.000000   0.000000   0.000000   0.000000   0.000000
     H  194   0.000000   0.000000   0.000000   0.000000   0.000000   0.000000
     H  195   0.000000   0.000000   0.000000   0.000000   0.000000   0.000000
     H  196   0.000000   0.000000   0.000000   0.000000   0.000000   0.000000
     H  197   0.000001   0.000000   0.000000   0.000000   0.000000   0.000000
     H  198   0.000011   0.000002   0.000000   0.000010   0.002947   0.004055
     H  199   0.000000   0.000000   0.000000   0.000000   0.000001   0.000001
     H  200   0.000000   0.000000   0.000000   0.000000   0.000000   0.000000
     H  201   0.000000   0.000000   0.000000   0.000000   0.000000   0.000000
     H  202   0.000000   0.000000   0.000000   0.000000   0.000000   0.000000
     H  203   0.000000   0.000000   0.000000   0.000000   0.000000   0.000000
     H  204   0.000000   0.000005   0.000000   0.000004   0.000962   0.000133
1


                  C 49       C 50       C 51       C 52       C 53       C 54
 ------------------------------------------------------------------------------
     C   49   3.923741
     C   50   0.028989   3.890440
     C   51   0.010160   0.006893   3.919431
     C   52   0.011742   0.005199   1.034481   3.906894
     C   53   0.000005   0.000005   0.000873   0.000160   3.909769
     C   54   0.000092   0.000009   0.013882   0.000492   2.396547   3.917861
     C   55   0.000067   0.000056   0.007748   0.006611   0.032368   1.313224
     C   56   0.000069   0.000007   0.005987   0.000169   1.309584   0.031547
     C   57   0.000155   0.000083   0.016603   0.000418   0.120186   0.007091
     C   58   0.003444   0.000380   1.621317   0.010065   0.009691   0.007484
     C   59   0.001880   0.000150   0.013920   0.008189   0.000306   0.003553
     C   60   0.022890   0.002848   0.000719   0.000859   0.000004   0.000045
     C   61   0.996945   0.007709   0.000529   0.001854   0.000001   0.000014
     C   62   0.012146   0.000959   0.003042   0.000999   0.000005   0.000056
     C   63   0.010271   0.000218   0.001182   0.000211   0.000001   0.000009
     C   64   0.004786   0.000059   0.005207   0.000380   0.000014   0.000046
     C   65   0.002892   0.000195   0.004480   0.003613   0.000032   0.000376
     C   66   0.000828   0.000042   0.066449   0.001456   0.000313   0.000669
     C   67   0.000000   0.000000   0.000000   0.000001   0.000000   0.000000
     C   68   0.000000   0.000000   0.000000   0.000000   0.000000   0.000000
     C   69   0.000000   0.000000   0.000000   0.000000   0.000000   0.000000
     C   70   0.000000   0.000000   0.000000   0.000000   0.000000   0.000000
     C   71   0.000000   0.000000   0.000000   0.000000   0.000000   0.000000
     C   72   0.000000   0.000000   0.000000   0.000000   0.000000   0.000000
     C   73   0.000000   0.000000   0.000000   0.000000   0.000000   0.000000
     C   74   0.000000   0.000000   0.000000   0.000000   0.000000   0.000000
     C   75   0.000000   0.000000   0.000000   0.000000   0.000000   0.000000
     C   76   0.000000   0.000000   0.000000   0.000000   0.000000   0.000000
     C   77   0.000000   0.000000   0.000000   0.000000   0.000000   0.000000
     C   78   0.000000   0.000001   0.000000   0.000000   0.000000   0.000000
     C   79   0.000000   0.000000   0.000000   0.000000   0.000000   0.000000
     C   80   0.000000   0.000000   0.000000   0.000000   0.000000   0.000000
     C   81   0.000000   0.000000   0.000000   0.000000   0.000000   0.000000
     C   82   0.000000   0.000000   0.000000   0.000000   0.000000   0.000000
     C   83   0.000000   0.000000   0.000000   0.000000   0.000000   0.000000
     C   84   0.000000   0.000000   0.000000   0.000001   0.000000   0.000000
     C   85   0.000000   0.000000   0.000000   0.000000   0.000000   0.000000
     C   86   0.000000   0.000000   0.000000   0.000000   0.000000   0.000000
     C   87   0.000000   0.000000   0.000000   0.000000   0.000000   0.000000
     C   88   0.000001   0.000000   0.000003   0.000006   0.000000   0.000000
     C   89   0.000000   0.000000   0.000000   0.000001   0.000000   0.000000
     C   90   0.000000   0.000000   0.000000   0.000000   0.000000   0.000000
     C   91   0.000000   0.000000   0.000000   0.000000   0.000000   0.000000
     C   92   0.000000   0.000000   0.000000   0.000000   0.000000   0.000000
     C   93   0.000000   0.000000   0.000000   0.000000   0.000000   0.000000
     C   94   0.000000   0.000000   0.000000   0.000000   0.000000   0.000000
1


                  C 49       C 50       C 51       C 52       C 53       C 54
 ------------------------------------------------------------------------------
     C   95   0.000000   0.000000   0.000000   0.000000   0.000000   0.000000
     C   96   0.000000   0.000000   0.000000   0.000000   0.000000   0.000000
     C   97   0.000000   0.000000   0.000000   0.000001   0.000000   0.000000
     C   98   0.000000   0.000000   0.000000   0.000000   0.000000   0.000000
     C   99   0.000000   0.000000   0.000000   0.000000   0.000000   0.000000
     C  100   0.000000   0.000000   0.000000   0.000000   0.000000   0.000000
     C  101   0.000000   0.000000   0.000000   0.000000   0.000000   0.000000
     C  102   0.000000   0.000000   0.000000   0.000000   0.000000   0.000000
     C  103   0.000000   0.000000   0.000000   0.000000   0.000000   0.000000
     C  104   0.000000   0.000000   0.000000   0.000000   0.000000   0.000000
     C  105   0.000000   0.000000   0.000000   0.000000   0.000000   0.000000
     C  106   0.000002   0.000000   0.000003   0.000001   0.000000   0.000000
     C  107   0.000002   0.000002   0.000044   0.000005   0.000000   0.000000
     C  108   0.000000   0.000000   0.000002   0.000000   0.000000   0.000000
     C  109   0.000001   0.000003   0.000028   0.000004   0.000000   0.000000
     C  110   0.000001   0.000003   0.000015   0.000002   0.000000   0.000000
     C  111   0.000000   0.000000   0.000000   0.000000   0.000000   0.000000
     C  112   0.000000   0.000000   0.000000   0.000000   0.000000   0.000000
     C  113   0.000041   0.000284   0.000014   0.000012   0.000000   0.000000
     C  114   0.000005   0.000020   0.000003   0.000001   0.000000   0.000000
     C  115   0.000004   0.000004   0.000003   0.000026   0.000000   0.000000
     C  116   0.000242   0.000846   0.000505   0.000062   0.000001   0.000000
     C  117   0.000007   0.000021   0.000008   0.000002   0.000000   0.000000
     C  118   0.000001   0.000008   0.000001   0.000001   0.000000   0.000000
     C  119   0.000000   0.000001   0.000003   0.000000   0.000000   0.000000
     C  120   0.004194   0.039135   0.000352   0.000180   0.000004   0.000011
     C  121   0.000075   0.000704   0.000010   0.000004   0.000000   0.000001
     C  122   0.000061   0.000503   0.000006   0.000004   0.000000   0.000000
     C  123   0.000315   0.002373   0.000073   0.000009   0.000003   0.000006
     C  124   0.000062   0.000449   0.000014   0.000002   0.000001   0.000001
     C  125   0.000001   0.000013   0.000001   0.000000   0.000000   0.000000
     C  126   0.000002   0.000014   0.000000   0.000000   0.000000   0.000000
     C  127   0.000001   0.000000   0.000000   0.000004   0.000000   0.000000
     C  128   0.000000   0.000000   0.000000   0.000001   0.000000   0.000000
     C  129   0.000000   0.000000   0.000000   0.000002   0.000000   0.000000
     C  130   0.000000   0.000000   0.000000   0.000000   0.000000   0.000000
     C  131   0.000000   0.000000   0.000001   0.000000   0.000000   0.000000
     C  132   0.000000   0.000000   0.000000   0.000000   0.000000   0.000000
     C  133   0.000001   0.000009   0.000001   0.000000   0.000000   0.000000
     C  134   0.000000   0.000000   0.000001   0.000002   0.000000   0.000000
     C  135   0.000000   0.000000   0.000000   0.000000   0.000000   0.000000
     C  136   0.000000   0.000000   0.000000   0.000000   0.000000   0.000000
     C  137   0.000000   0.000000   0.000000   0.000000   0.000000   0.000000
     C  138   0.000000   0.000000   0.000000   0.000000   0.000000   0.000000
     C  139   0.000000   0.000000   0.000000   0.000000   0.000000   0.000000
     C  140   0.000003   0.000002   0.000013   0.000024   0.000000   0.000000
     C  141   0.000001   0.000000   0.000002   0.000010   0.000000   0.000000
1


                  C 49       C 50       C 51       C 52       C 53       C 54
 ------------------------------------------------------------------------------
     C  142   0.000000   0.000000   0.000000   0.000000   0.000000   0.000000
     C  143   0.000000   0.000000   0.000000   0.000000   0.000000   0.000000
     C  144   0.000000   0.000000   0.000000   0.000000   0.000000   0.000000
     C  145   0.000000   0.000000   0.000000   0.000000   0.000000   0.000000
     C  146   0.000000   0.000000   0.000000   0.000000   0.000000   0.000000
     C  147   0.000000   0.000000   0.000000   0.000000   0.000000   0.000000
     C  148   0.000000   0.000000   0.000000   0.000000   0.000000   0.000000
     C  149   0.000000   0.000000   0.000000   0.000000   0.000000   0.000000
     C  150   0.000000   0.000000   0.000000   0.000000   0.000000   0.000000
     C  151   0.000000   0.000000   0.000000   0.000000   0.000000   0.000000
     C  152   0.000000   0.000000   0.000000   0.000000   0.000000   0.000000
     C  153   0.000000   0.000000   0.000000   0.000000   0.000000   0.000000
     C  154   0.000000   0.000000   0.000000   0.000000   0.000000   0.000000
     C  155   0.000000   0.000000   0.000000   0.000000   0.000000   0.000000
     C  156   0.000000   0.000000   0.000000   0.000000   0.000000   0.000000
     C  157   0.000000   0.000000   0.000000   0.000000   0.000000   0.000000
     C  158   0.000000   0.000000   0.000000   0.000000   0.000000   0.000000
     C  159   0.000000   0.000000   0.000000   0.000000   0.000000   0.000000
     C  160   0.000000   0.000000   0.000000   0.000000   0.000000   0.000000
     C  161   0.000000   0.000000   0.000000   0.000000   0.000000   0.000000
     C  162   0.000000   0.000000   0.000000   0.000000   0.000000   0.000000
     N  163   0.000003   0.000001   0.000001   0.000026   0.000000   0.000000
     N  164   0.000000   0.000000   0.000000   0.000000   0.000000   0.000000
     N  165   0.000211   0.000023   0.000304   0.000329   0.000003   0.000028
     N  166   0.000005   0.000002   0.000002   0.000045   0.000000   0.000000
     N  167   0.001321   0.000474   0.000747   0.019683   0.000003   0.000036
     N  168   1.118992   1.759117   0.004449   0.007071   0.000035   0.000377
     N  169   0.000010   0.000005   0.000445   0.000057   0.025389   0.128685
     N  170   0.003543   0.001388   0.000393   0.000654   0.000005   0.000063
     N  171   0.000000   0.000000   0.000000   0.000000   0.000000   0.000000
     N  172   0.000000   0.000000   0.000000   0.000000   0.000000   0.000000
     N  173   0.000000   0.000000   0.000000   0.000000   0.000000   0.000000
     N  174   0.000000   0.000000   0.000000   0.000000   0.000000   0.000000
     N  175   0.000000   0.000000   0.000003   0.000001   0.000000   0.000000
     N  176   0.000012   0.000046   0.000006   0.000016   0.000000   0.000000
     N  177   0.000265   0.002069   0.000036   0.000010   0.000004   0.000003
     N  178   0.000000   0.000001   0.000000   0.000001   0.000000   0.000000
     N  179   0.000000   0.000000   0.000000   0.000001   0.000000   0.000000
     N  180   0.000000   0.000000   0.000000   0.000000   0.000000   0.000000
     N  181   0.000000   0.000000   0.000000   0.000000   0.000000   0.000000
     N  182   0.000000   0.000000   0.000000   0.000000   0.000000   0.000000
     H  183   0.000000   0.000000   0.000000   0.000000   0.000000   0.000000
     H  184   0.000004   0.000000   0.000001   0.000000   0.000000   0.000000
     H  185   0.000000   0.000000   0.000002   0.000002   0.000000   0.000000
     H  186   0.000000   0.000000   0.000000   0.000000   0.000000   0.000000
     H  187   0.000000   0.000000   0.000001   0.000042   0.000000   0.000000
     H  188   0.000000   0.000001   0.000003   0.000068   0.000000   0.000000
1


                  C 49       C 50       C 51       C 52       C 53       C 54
 ------------------------------------------------------------------------------
     H  189   0.000001   0.000001   0.000005   0.000041   0.000000   0.000000
     H  190   0.000000   0.000000   0.000000   0.000003   0.000000   0.000000
     H  191   0.000235   0.001963   0.000137   0.000003   0.000000   0.000002
     H  192   0.000000   0.000000   0.000008   0.000004   0.009369   0.005805
     H  193   0.000000   0.000000   0.000000   0.000000   0.000000   0.000000
     H  194   0.000000   0.000000   0.000000   0.000000   0.000000   0.000000
     H  195   0.000000   0.000000   0.000000   0.000000   0.000000   0.000000
     H  196   0.000000   0.000000   0.000000   0.000000   0.000000   0.000000
     H  197   0.000000   0.000000   0.000001   0.000000   0.000000   0.000000
     H  198   0.000008   0.000025   0.001067   0.000014   0.000000   0.000002
     H  199   0.000000   0.000001   0.000000   0.000000   0.000000   0.000000
     H  200   0.000000   0.000000   0.000000   0.000000   0.000000   0.000000
     H  201   0.000000   0.000000   0.000000   0.000000   0.000000   0.000000
     H  202   0.000000   0.000000   0.000000   0.000000   0.000000   0.000000
     H  203   0.000000   0.000000   0.000000   0.000000   0.000000   0.000000
     H  204   0.000001   0.000002   0.000395   0.000016   0.004528   0.005072
1


                  C 55       C 56       C 57       C 58       C 59       C 60
 ------------------------------------------------------------------------------
     C   55   3.945581
     C   56   0.136653   3.912748
     C   57   1.402708   0.007961   3.934353
     C   58   0.990680   0.000399   0.008546   3.936496
     C   59   0.005946   0.001850   0.006234   1.129385   3.944795
     C   60   0.000027   0.000030   0.000072   0.001424   0.002143   3.865496
     C   61   0.000003   0.000009   0.000020   0.000454   0.000561   1.415932
     C   62   0.000036   0.000029   0.000074   0.001713   0.008704   0.031446
     C   63   0.000024   0.000006   0.000019   0.000301   0.003904   2.145304
     C   64   0.000437   0.000029   0.000108   0.001392   0.038538   0.093250
     C   65   0.000087   0.000177   0.000468   0.015008   0.026892   0.012939
     C   66   0.014396   0.000476   0.001744   0.021964   2.618961   0.001840
     C   67   0.000000   0.000000   0.000000   0.000000   0.000000   0.000000
     C   68   0.000000   0.000000   0.000000   0.000000   0.000000   0.000000
     C   69   0.000000   0.000000   0.000000   0.000000   0.000000   0.000000
     C   70   0.000000   0.000000   0.000000   0.000000   0.000000   0.000000
     C   71   0.000000   0.000000   0.000000   0.000000   0.000000   0.000000
     C   72   0.000000   0.000000   0.000000   0.000000   0.000000   0.000000
     C   73   0.000000   0.000000   0.000000   0.000000   0.000000   0.000000
     C   74   0.000000   0.000000   0.000000   0.000000   0.000000   0.000000
     C   75   0.000000   0.000000   0.000000   0.000000   0.000000   0.000000
     C   76   0.000000   0.000000   0.000000   0.000000   0.000000   0.000000
     C   77   0.000000   0.000000   0.000000   0.000000   0.000000   0.000000
     C   78   0.000000   0.000002   0.000000   0.000000   0.000000   0.000000
     C   79   0.000000   0.000000   0.000000   0.000000   0.000000   0.000000
     C   80   0.000000   0.000000   0.000000   0.000000   0.000000   0.000000
     C   81   0.000000   0.000000   0.000000   0.000000   0.000000   0.000000
     C   82   0.000000   0.000000   0.000000   0.000000   0.000000   0.000000
     C   83   0.000000   0.000000   0.000000   0.000000   0.000000   0.000000
     C   84   0.000000   0.000000   0.000000   0.000000   0.000000   0.000000
     C   85   0.000000   0.000000   0.000000   0.000000   0.000000   0.000000
     C   86   0.000000   0.000000   0.000000   0.000000   0.000000   0.000000
     C   87   0.000000   0.000000   0.000000   0.000000   0.000000   0.000000
     C   88   0.000000   0.000000   0.000000   0.000000   0.000004   0.000003
     C   89   0.000000   0.000000   0.000000   0.000000   0.000000   0.000000
     C   90   0.000000   0.000000   0.000000   0.000000   0.000000   0.000000
     C   91   0.000000   0.000000   0.000000   0.000000   0.000000   0.000000
     C   92   0.000000   0.000000   0.000000   0.000000   0.000000   0.000000
     C   93   0.000000   0.000000   0.000000   0.000000   0.000000   0.000000
     C   94   0.000000   0.000000   0.000000   0.000000   0.000000   0.000000
     C   95   0.000000   0.000000   0.000000   0.000000   0.000000   0.000000
     C   96   0.000000   0.000000   0.000000   0.000000   0.000000   0.000000
     C   97   0.000000   0.000000   0.000000   0.000000   0.000000   0.000000
     C   98   0.000000   0.000000   0.000000   0.000000   0.000000   0.000000
     C   99   0.000000   0.000000   0.000000   0.000000   0.000000   0.000000
     C  100   0.000000   0.000000   0.000000   0.000000   0.000000   0.000000
1


                  C 55       C 56       C 57       C 58       C 59       C 60
 ------------------------------------------------------------------------------
     C  101   0.000000   0.000000   0.000000   0.000000   0.000000   0.000000
     C  102   0.000000   0.000000   0.000000   0.000000   0.000000   0.000000
     C  103   0.000000   0.000000   0.000000   0.000000   0.000000   0.000000
     C  104   0.000000   0.000000   0.000000   0.000000   0.000000   0.000000
     C  105   0.000000   0.000000   0.000000   0.000000   0.000001   0.000001
     C  106   0.000000   0.000000   0.000000   0.000001   0.000020   0.000023
     C  107   0.000001   0.000000   0.000001   0.000011   0.000154   0.000160
     C  108   0.000000   0.000000   0.000000   0.000001   0.000006   0.000006
     C  109   0.000001   0.000000   0.000000   0.000007   0.000094   0.000095
     C  110   0.000000   0.000000   0.000000   0.000003   0.000050   0.000062
     C  111   0.000000   0.000000   0.000000   0.000000   0.000001   0.000001
     C  112   0.000000   0.000000   0.000000   0.000000   0.000001   0.000001
     C  113   0.000000   0.000000   0.000000   0.000011   0.000001   0.000003
     C  114   0.000000   0.000000   0.000000   0.000002   0.000000   0.000001
     C  115   0.000000   0.000000   0.000000   0.000007   0.000001   0.000001
     C  116   0.000003   0.000000   0.000003   0.000213   0.000002   0.000014
     C  117   0.000000   0.000000   0.000000   0.000004   0.000000   0.000001
     C  118   0.000000   0.000000   0.000000   0.000001   0.000000   0.000000
     C  119   0.000000   0.000000   0.000000   0.000000   0.000009   0.000011
     C  120   0.000046   0.000013   0.000043   0.000030   0.000018   0.000253
     C  121   0.000004   0.000001   0.000004   0.000001   0.000001   0.000005
     C  122   0.000001   0.000001   0.000001   0.000001   0.000000   0.000004
     C  123   0.000011   0.000054   0.000010   0.000006   0.000004   0.000025
     C  124   0.000005   0.000008   0.000002   0.000001   0.000001   0.000005
     C  125   0.000000   0.000000   0.000000   0.000000   0.000002   0.000002
     C  126   0.000000   0.000000   0.000000   0.000000   0.000001   0.000001
     C  127   0.000000   0.000000   0.000000   0.000000   0.000000   0.000000
     C  128   0.000000   0.000000   0.000000   0.000000   0.000000   0.000000
     C  129   0.000000   0.000000   0.000000   0.000000   0.000000   0.000000
     C  130   0.000000   0.000000   0.000000   0.000000   0.000000   0.000000
     C  131   0.000000   0.000000   0.000000   0.000000   0.000002   0.000002
     C  132   0.000000   0.000000   0.000000   0.000000   0.000000   0.000000
     C  133   0.000000   0.000000   0.000000   0.000000   0.000001   0.000001
     C  134   0.000000   0.000000   0.000000   0.000000   0.000003   0.000002
     C  135   0.000000   0.000000   0.000000   0.000000   0.000000   0.000000
     C  136   0.000000   0.000000   0.000000   0.000000   0.000000   0.000000
     C  137   0.000000   0.000000   0.000000   0.000000   0.000000   0.000000
     C  138   0.000000   0.000000   0.000000   0.000000   0.000000   0.000000
     C  139   0.000000   0.000000   0.000000   0.000000   0.000000   0.000000
     C  140   0.000000   0.000000   0.000000   0.000001   0.000016   0.000011
     C  141   0.000000   0.000000   0.000000   0.000001   0.000003   0.000002
     C  142   0.000000   0.000000   0.000000   0.000000   0.000000   0.000000
     C  143   0.000000   0.000000   0.000000   0.000000   0.000000   0.000000
     C  144   0.000000   0.000000   0.000000   0.000000   0.000000   0.000000
     C  145   0.000000   0.000000   0.000000   0.000000   0.000000   0.000000
     C  146   0.000000   0.000000   0.000000   0.000000   0.000000   0.000000
     C  147   0.000000   0.000000   0.000000   0.000000   0.000000   0.000000
1


                  C 55       C 56       C 57       C 58       C 59       C 60
 ------------------------------------------------------------------------------
     C  148   0.000000   0.000000   0.000000   0.000000   0.000000   0.000000
     C  149   0.000000   0.000000   0.000000   0.000000   0.000000   0.000000
     C  150   0.000000   0.000000   0.000000   0.000000   0.000000   0.000000
     C  151   0.000000   0.000000   0.000000   0.000000   0.000000   0.000000
     C  152   0.000000   0.000000   0.000000   0.000000   0.000000   0.000000
     C  153   0.000000   0.000000   0.000000   0.000000   0.000000   0.000000
     C  154   0.000000   0.000000   0.000000   0.000000   0.000000   0.000000
     C  155   0.000000   0.000000   0.000000   0.000000   0.000000   0.000000
     C  156   0.000000   0.000000   0.000001   0.000000   0.000000   0.000001
     C  157   0.000000   0.000000   0.000001   0.000000   0.000000   0.000002
     C  158   0.000000   0.000000   0.000001   0.000000   0.000000   0.000000
     C  159   0.000000   0.000000   0.000000   0.000000   0.000000   0.000000
     C  160   0.000000   0.000000   0.000000   0.000000   0.000000   0.000000
     C  161   0.000000   0.000000   0.000000   0.000000   0.000000   0.000000
     C  162   0.000000   0.000000   0.000000   0.000000   0.000000   0.000000
     N  163   0.000000   0.000000   0.000000   0.000002   0.000000   0.000000
     N  164   0.000000   0.000000   0.000000   0.000000   0.000000   0.000000
     N  165   0.000011   0.000015   0.000035   0.000925   0.001028   0.000462
     N  166   0.000000   0.000000   0.000000   0.000004   0.000001   0.000003
     N  167   0.000005   0.000019   0.000043   0.001153   0.000177   0.000106
     N  168   0.000084   0.000204   0.000456   0.009879   0.001506   0.015553
     N  169   0.020801   1.460760   1.403969   0.004555   0.000254   0.000004
     N  170   0.000017   0.000038   0.000084   0.001900   0.001754   0.060794
     N  171   0.000000   0.000000   0.000000   0.000000   0.000000   0.000000
     N  172   0.000000   0.000000   0.000000   0.000000   0.000000   0.000000
     N  173   0.000000   0.000000   0.000000   0.000000   0.000000   0.000000
     N  174   0.000000   0.000000   0.000000   0.000000   0.000000   0.000000
     N  175   0.000000   0.000000   0.000000   0.000001   0.000009   0.000008
     N  176   0.000000   0.000000   0.000000   0.000008   0.000000   0.000001
     N  177   0.000003   0.000019   0.000005   0.000002   0.000002   0.000020
     N  178   0.000000   0.000000   0.000000   0.000000   0.000000   0.000000
     N  179   0.000000   0.000000   0.000000   0.000000   0.000000   0.000000
     N  180   0.000000   0.000000   0.000000   0.000000   0.000000   0.000000
     N  181   0.000000   0.000000   0.000000   0.000000   0.000000   0.000000
     N  182   0.000000   0.000000   0.000000   0.000000   0.000000   0.000000
     H  183   0.000000   0.000000   0.000000   0.000000   0.000000   0.000000
     H  184   0.000000   0.000000   0.000000   0.000000   0.000003   0.000003
     H  185   0.000000   0.000000   0.000000   0.000000   0.000004   0.000008
     H  186   0.000000   0.000000   0.000000   0.000000   0.000000   0.000000
     H  187   0.000000   0.000000   0.000000   0.000000   0.000000   0.000000
     H  188   0.000000   0.000000   0.000000   0.000000   0.000000   0.000000
     H  189   0.000000   0.000000   0.000000   0.000001   0.000003   0.000000
     H  190   0.000000   0.000000   0.000000   0.000000   0.000000   0.000014
     H  191   0.000064   0.000000   0.000081   0.000017   0.000005   0.000015
     H  192   0.000047   0.947354   0.007602   0.000257   0.000006   0.000000
     H  193   0.000000   0.000000   0.000000   0.000000   0.000000   0.000000
     H  194   0.000000   0.000000   0.000000   0.000000   0.000000   0.000000
1


                  C 55       C 56       C 57       C 58       C 59       C 60
 ------------------------------------------------------------------------------
     H  195   0.000000   0.000000   0.000000   0.000000   0.000000   0.000000
     H  196   0.000000   0.000000   0.000000   0.000000   0.000000   0.000000
     H  197   0.000000   0.000000   0.000000   0.000000   0.000002   0.000002
     H  198   0.000009   0.000000   0.000000   0.000033   0.000001   0.000000
     H  199   0.000000   0.000000   0.000000   0.000000   0.000000   0.000000
     H  200   0.000000   0.000000   0.000000   0.000000   0.000000   0.000000
     H  201   0.000000   0.000000   0.000000   0.000000   0.000000   0.000000
     H  202   0.000000   0.000000   0.000000   0.000000   0.000000   0.000000
     H  203   0.000000   0.000000   0.000000   0.000000   0.000000   0.000000
     H  204   0.008275   0.007931   0.945857   0.000785   0.000012   0.000003
1


                  C 61       C 62       C 63       C 64       C 65       C 66
 ------------------------------------------------------------------------------
     C   61   3.930532
     C   62   1.237554   3.929360
     C   63   0.040435   0.072708   3.926484
     C   64   0.014128   1.195731   0.012111   3.935421
     C   65   0.005139   0.051596   0.025012   1.276345   3.918626
     C   66   0.000508   0.007799   0.000318   0.008958   1.154332   3.946678
     C   67   0.000000   0.000000   0.000000   0.000000   0.000000   0.000000
     C   68   0.000000   0.000000   0.000000   0.000000   0.000000   0.000000
     C   69   0.000000   0.000000   0.000000   0.000000   0.000000   0.000000
     C   70   0.000000   0.000000   0.000000   0.000000   0.000000   0.000000
     C   71   0.000000   0.000000   0.000000   0.000000   0.000000   0.000000
     C   72   0.000000   0.000000   0.000000   0.000000   0.000000   0.000000
     C   73   0.000000   0.000000   0.000000   0.000000   0.000000   0.000000
     C   74   0.000000   0.000000   0.000000   0.000000   0.000000   0.000000
     C   75   0.000000   0.000000   0.000000   0.000000   0.000000   0.000000
     C   76   0.000000   0.000000   0.000000   0.000000   0.000000   0.000000
     C   77   0.000000   0.000000   0.000000   0.000000   0.000000   0.000000
     C   78   0.000000   0.000000   0.000000   0.000000   0.000000   0.000000
     C   79   0.000000   0.000000   0.000000   0.000000   0.000000   0.000000
     C   80   0.000000   0.000000   0.000000   0.000000   0.000000   0.000000
     C   81   0.000000   0.000000   0.000000   0.000000   0.000000   0.000000
     C   82   0.000000   0.000000   0.000000   0.000000   0.000000   0.000000
     C   83   0.000000   0.000000   0.000000   0.000000   0.000000   0.000000
     C   84   0.000000   0.000001   0.000000   0.000000   0.000001   0.000000
     C   85   0.000000   0.000000   0.000000   0.000000   0.000000   0.000000
     C   86   0.000000   0.000000   0.000000   0.000000   0.000000   0.000000
     C   87   0.000000   0.000000   0.000000   0.000000   0.000000   0.000000
     C   88   0.000001   0.000007   0.000001   0.000001   0.000010   0.000000
     C   89   0.000000   0.000000   0.000000   0.000000   0.000001   0.000000
     C   90   0.000000   0.000000   0.000000   0.000000   0.000000   0.000000
     C   91   0.000000   0.000000   0.000000   0.000000   0.000000   0.000000
     C   92   0.000000   0.000000   0.000000   0.000000   0.000000   0.000000
     C   93   0.000000   0.000000   0.000000   0.000000   0.000000   0.000000
     C   94   0.000000   0.000000   0.000000   0.000000   0.000000   0.000000
     C   95   0.000000   0.000000   0.000000   0.000000   0.000000   0.000000
     C   96   0.000000   0.000000   0.000000   0.000000   0.000000   0.000000
     C   97   0.000000   0.000001   0.000000   0.000000   0.000001   0.000000
     C   98   0.000000   0.000000   0.000000   0.000000   0.000000   0.000000
     C   99   0.000000   0.000000   0.000000   0.000000   0.000000   0.000000
     C  100   0.000000   0.000000   0.000000   0.000000   0.000000   0.000000
     C  101   0.000000   0.000000   0.000000   0.000000   0.000000   0.000000
     C  102   0.000000   0.000000   0.000000   0.000000   0.000000   0.000000
     C  103   0.000000   0.000000   0.000000   0.000000   0.000000   0.000000
     C  104   0.000000   0.000000   0.000000   0.000000   0.000000   0.000000
     C  105   0.000002   0.000002   0.000001   0.000002   0.000005   0.000000
     C  106   0.000016   0.000231   0.000009   0.000113   0.000366   0.000024
1


                  C 61       C 62       C 63       C 64       C 65       C 66
 ------------------------------------------------------------------------------
     C  107   0.000276   0.000291   0.000126   0.000235   0.000849   0.000012
     C  108   0.000006   0.000018   0.000004   0.000009   0.000024   0.000001
     C  109   0.000168   0.000173   0.000080   0.000153   0.000516   0.000008
     C  110   0.000091   0.000110   0.000046   0.000085   0.000247   0.000002
     C  111   0.000000   0.000003   0.000000   0.000001   0.000002   0.000000
     C  112   0.000001   0.000002   0.000001   0.000001   0.000003   0.000000
     C  113   0.000001   0.000001   0.000000   0.000000   0.000001   0.000002
     C  114   0.000000   0.000001   0.000000   0.000000   0.000001   0.000000
     C  115   0.000000   0.000000   0.000000   0.000000   0.000001   0.000002
     C  116   0.000002   0.000009   0.000001   0.000001   0.000001   0.000016
     C  117   0.000000   0.000000   0.000000   0.000000   0.000001   0.000000
     C  118   0.000000   0.000000   0.000000   0.000000   0.000001   0.000000
     C  119   0.000014   0.000020   0.000008   0.000014   0.000039   0.000000
     C  120   0.000081   0.000078   0.000002   0.000003   0.000025   0.000002
     C  121   0.000002   0.000003   0.000000   0.000000   0.000003   0.000000
     C  122   0.000001   0.000001   0.000000   0.000000   0.000001   0.000000
     C  123   0.000012   0.000005   0.000001   0.000001   0.000006   0.000001
     C  124   0.000003   0.000001   0.000000   0.000001   0.000001   0.000000
     C  125   0.000003   0.000004   0.000002   0.000003   0.000008   0.000000
     C  126   0.000001   0.000002   0.000001   0.000002   0.000002   0.000000
     C  127   0.000000   0.000000   0.000000   0.000000   0.000000   0.000000
     C  128   0.000000   0.000000   0.000000   0.000000   0.000001   0.000000
     C  129   0.000000   0.000001   0.000000   0.000000   0.000002   0.000000
     C  130   0.000000   0.000000   0.000000   0.000000   0.000001   0.000000
     C  131   0.000003   0.000004   0.000002   0.000003   0.000011   0.000000
     C  132   0.000000   0.000001   0.000000   0.000002   0.000002   0.000000
     C  133   0.000002   0.000002   0.000001   0.000002   0.000006   0.000000
     C  134   0.000003   0.000003   0.000001   0.000003   0.000010   0.000000
     C  135   0.000000   0.000001   0.000000   0.000000   0.000001   0.000000
     C  136   0.000000   0.000000   0.000000   0.000000   0.000000   0.000000
     C  137   0.000000   0.000001   0.000000   0.000000   0.000001   0.000000
     C  138   0.000000   0.000000   0.000000   0.000000   0.000000   0.000000
     C  139   0.000000   0.000000   0.000000   0.000000   0.000001   0.000000
     C  140   0.000005   0.000028   0.000003   0.000004   0.000041   0.000000
     C  141   0.000003   0.000006   0.000001   0.000002   0.000011   0.000001
     C  142   0.000000   0.000000   0.000000   0.000000   0.000000   0.000000
     C  143   0.000000   0.000000   0.000000   0.000000   0.000000   0.000000
     C  144   0.000000   0.000000   0.000000   0.000000   0.000000   0.000000
     C  145   0.000000   0.000000   0.000000   0.000000   0.000000   0.000000
     C  146   0.000000   0.000000   0.000000   0.000000   0.000000   0.000000
     C  147   0.000000   0.000000   0.000000   0.000000   0.000000   0.000000
     C  148   0.000000   0.000000   0.000000   0.000000   0.000000   0.000000
     C  149   0.000000   0.000000   0.000000   0.000000   0.000000   0.000000
     C  150   0.000000   0.000000   0.000000   0.000000   0.000000   0.000000
     C  151   0.000000   0.000000   0.000000   0.000000   0.000000   0.000000
     C  152   0.000000   0.000000   0.000000   0.000000   0.000000   0.000000
     C  153   0.000000   0.000000   0.000000   0.000000   0.000000   0.000000
1


                  C 61       C 62       C 63       C 64       C 65       C 66
 ------------------------------------------------------------------------------
     C  154   0.000000   0.000000   0.000000   0.000000   0.000000   0.000000
     C  155   0.000000   0.000000   0.000000   0.000000   0.000000   0.000000
     C  156   0.000000   0.000000   0.000000   0.000000   0.000000   0.000000
     C  157   0.000000   0.000000   0.000000   0.000000   0.000000   0.000000
     C  158   0.000000   0.000000   0.000001   0.000000   0.000000   0.000000
     C  159   0.000000   0.000000   0.000000   0.000000   0.000000   0.000000
     C  160   0.000000   0.000000   0.000001   0.000000   0.000000   0.000000
     C  161   0.000000   0.000000   0.000000   0.000000   0.000000   0.000000
     C  162   0.000001   0.000000   0.000000   0.000000   0.000001   0.000001
     N  163   0.000000   0.000000   0.000000   0.000000   0.000000   0.000001
     N  164   0.000000   0.000000   0.000000   0.000000   0.000000   0.000000
     N  165   0.001737   0.003703   0.002827   0.020477   0.017898   0.004253
     N  166   0.000005   0.000003   0.000001   0.000000   0.000002   0.000001
     N  167   0.000031   0.000017   0.000007   0.000034   0.000135   0.000279
     N  168   0.013170   0.005604   0.000777   0.000459   0.001888   0.002043
     N  169   0.000001   0.000005   0.000002   0.000015   0.000022   0.000254
     N  170   0.123545   0.031182   1.586838   1.194796   0.020649   0.005403
     N  171   0.000000   0.000000   0.000000   0.000000   0.000000   0.000000
     N  172   0.000000   0.000000   0.000000   0.000000   0.000000   0.000000
     N  173   0.000000   0.000000   0.000000   0.000000   0.000000   0.000000
     N  174   0.000000   0.000000   0.000000   0.000000   0.000000   0.000000
     N  175   0.000014   0.000018   0.000007   0.000013   0.000044   0.000002
     N  176   0.000000   0.000000   0.000000   0.000000   0.000000   0.000001
     N  177   0.000006   0.000005   0.000000   0.000000   0.000003   0.000000
     N  178   0.000000   0.000001   0.000000   0.000000   0.000001   0.000000
     N  179   0.000000   0.000001   0.000000   0.000000   0.000001   0.000000
     N  180   0.000000   0.000000   0.000000   0.000000   0.000000   0.000000
     N  181   0.000000   0.000000   0.000000   0.000000   0.000000   0.000000
     N  182   0.000000   0.000000   0.000000   0.000000   0.000000   0.000000
     H  183   0.000000   0.000000   0.000000   0.000000   0.000000   0.000000
     H  184   0.000003   0.000480   0.000005   0.000059   0.000052   0.000001
     H  185   0.000001   0.000013   0.000000   0.000002   0.000025   0.000000
     H  186   0.000000   0.000000   0.000000   0.000000   0.000000   0.000000
     H  187   0.000000   0.000000   0.000000   0.000000   0.000000   0.000000
     H  188   0.000000   0.000000   0.000000   0.000000   0.000000   0.000000
     H  189   0.000000   0.000000   0.000000   0.000000   0.000000   0.000003
     H  190   0.000010   0.000000   0.000000   0.000000   0.000000   0.000000
     H  191   0.000020   0.000001   0.000001   0.000001   0.000004   0.000001
     H  192   0.000000   0.000000   0.000000   0.000000   0.000000   0.000009
     H  193   0.000000   0.000000   0.000000   0.000000   0.000000   0.000000
     H  194   0.000000   0.000000   0.000000   0.000000   0.000000   0.000000
     H  195   0.000000   0.000000   0.000000   0.000000   0.000000   0.000000
     H  196   0.000000   0.000000   0.000000   0.000000   0.000000   0.000000
     H  197   0.000003   0.000003   0.000001   0.000002   0.000007   0.000000
     H  198   0.000000   0.000000   0.000000   0.000000   0.000000   0.000000
     H  199   0.000000   0.000000   0.000000   0.000000   0.000000   0.000000
     H  200   0.000000   0.000000   0.000000   0.000000   0.000000   0.000000
1


                  C 61       C 62       C 63       C 64       C 65       C 66
 ------------------------------------------------------------------------------
     H  201   0.000000   0.000000   0.000000   0.000000   0.000000   0.000000
     H  202   0.000000   0.000000   0.000000   0.000000   0.000000   0.000000
     H  203   0.000000   0.000000   0.000001   0.000000   0.000000   0.000000
     H  204   0.000000   0.000000   0.000000   0.000001   0.000001   0.000029
1


                  C 67       C 68       C 69       C 70       C 71       C 72
 ------------------------------------------------------------------------------
     C   67   3.973226
     C   68   0.000000   3.913277
     C   69   0.000000   2.384281   3.922321
     C   70   0.000000   0.030228   1.355636   3.928473
     C   71   0.000000   1.297119   0.031800   0.132085   3.937547
     C   72   0.000000   0.118160   0.006883   1.377633   0.009099   3.941949
     C   73   0.000000   0.003361   0.004796   0.008459   0.007387   1.032143
     C   74   0.000000   0.011875   0.001096   0.039803   0.001783   0.014430
     C   75   0.000000   0.000001   0.000000   0.000001   0.000000   0.000001
     C   76   0.000000   0.000001   0.000000   0.000002   0.000000   0.000000
     C   77   0.000000   0.000004   0.000001   0.000010   0.000000   0.000008
     C   78   0.000001   0.000000   0.000000   0.000000   0.000000   0.000000
     C   79   0.000000   0.000001   0.000000   0.000002   0.000000   0.000000
     C   80   0.000000   0.000017   0.000001   0.000044   0.000001   0.000002
     C   81   0.000000   0.000012   0.000002   0.000031   0.000001   0.000026
     C   82   0.000000   0.000090   0.000003   0.000228   0.000008   0.000044
     C   83   0.000000   0.000011   0.000003   0.000039   0.000005   0.000008
     C   84   0.000000   0.000025   0.000002   0.000069   0.000007   0.000038
     C   85   0.000000   0.000306   0.000015   0.000849   0.000024   0.000061
     C   86   0.000000   0.000032   0.000019   0.000217   0.000037   0.000024
     C   87   0.000000   0.000024   0.000015   0.000062   0.000029   0.001015
     C   88   0.000000   0.000001   0.000000   0.000002   0.000000   0.000002
     C   89   0.000000   0.000001   0.000000   0.000003   0.000000   0.000000
     C   90   0.000000   0.000219   0.000010   0.000595   0.000013   0.000022
     C   91   0.000000   0.000005   0.000000   0.000014   0.000000   0.000007
     C   92   0.000000   0.000000   0.000000   0.000000   0.000002   0.000000
     C   93   0.000000   0.000000   0.000000   0.000000   0.000000   0.000000
     C   94   0.000000   0.000000   0.000000   0.000000   0.000000   0.000000
     C   95   0.000000   0.000000   0.000000   0.000000   0.000007   0.000000
     C   96   0.000000   0.000000   0.000000   0.000000   0.000000   0.000000
     C   97   0.000000   0.000000   0.000000   0.000001   0.000000   0.000000
     C   98   0.000000   0.000000   0.000000   0.000001   0.000000   0.000000
     C   99   0.000000   0.000000   0.000000   0.000001   0.000000   0.000000
     C  100   0.000000   0.000000   0.000001   0.000005   0.000001   0.000002
     C  101   0.000000   0.000000   0.000003   0.000007   0.000001   0.000004
     C  102   0.000000   0.000000   0.000001   0.000003   0.000001   0.000001
     C  103   0.000000   0.000005   0.000038   0.000091   0.000025   0.000053
     C  104   0.000000   0.000000   0.000000   0.000000   0.000000   0.000001
     C  105   0.000000   0.000000   0.000000   0.000000   0.000000   0.000000
     C  106   0.000009   0.000000   0.000000   0.000000   0.000000   0.000000
     C  107   0.000016   0.000000   0.000000   0.000000   0.000000   0.000000
     C  108   0.000013   0.000000   0.000000   0.000000   0.000000   0.000000
     C  109   0.000000   0.000000   0.000000   0.000000   0.000000   0.000000
     C  110   0.000001   0.000000   0.000000   0.000000   0.000000   0.000000
     C  111   0.000000   0.000000   0.000000   0.000000   0.000000   0.000000
     C  112   0.000000   0.000000   0.000000   0.000000   0.000000   0.000000
1


                  C 67       C 68       C 69       C 70       C 71       C 72
 ------------------------------------------------------------------------------
     C  113   0.000000   0.000000   0.000000   0.000000   0.000000   0.000000
     C  114   0.000000   0.000000   0.000000   0.000000   0.000000   0.000000
     C  115   0.000000   0.000000   0.000000   0.000000   0.000000   0.000000
     C  116   0.000000   0.000000   0.000000   0.000000   0.000000   0.000000
     C  117   0.000000   0.000000   0.000000   0.000000   0.000000   0.000000
     C  118   0.000000   0.000000   0.000000   0.000000   0.000000   0.000000
     C  119   0.000000   0.000000   0.000000   0.000000   0.000000   0.000000
     C  120   0.000000   0.000000   0.000000   0.000000   0.000000   0.000000
     C  121   0.000000   0.000000   0.000000   0.000000   0.000000   0.000000
     C  122   0.000000   0.000000   0.000000   0.000000   0.000000   0.000000
     C  123   0.000000   0.000000   0.000000   0.000000   0.000000   0.000000
     C  124   0.000000   0.000000   0.000000   0.000000   0.000000   0.000000
     C  125   0.000001   0.000000   0.000000   0.000000   0.000000   0.000000
     C  126   0.000012   0.000000   0.000000   0.000000   0.000000   0.000000
     C  127   0.000007   0.000000   0.000000   0.000000   0.000000   0.000000
     C  128   0.000001   0.000000   0.000000   0.000000   0.000000   0.000000
     C  129   0.000028   0.000000   0.000000   0.000000   0.000000   0.000000
     C  130   0.000005   0.000000   0.000000   0.000000   0.000000   0.000000
     C  131   0.000061   0.000000   0.000000   0.000000   0.000000   0.000000
     C  132   0.001177   0.000000   0.000000   0.000000   0.000000   0.000000
     C  133   0.000012   0.000000   0.000000   0.000000   0.000000   0.000000
     C  134   0.012797   0.000000   0.000000   0.000000   0.000000   0.000000
     C  135   0.000000   0.000000   0.000000   0.000000   0.000000   0.000000
     C  136   0.000000   0.000000   0.000000   0.000000   0.000000   0.000000
     C  137   0.000000   0.000000   0.000000   0.000000   0.000000   0.000000
     C  138   0.000000   0.000000   0.000000   0.000000   0.000000   0.000000
     C  139   0.000000   0.000000   0.000000   0.000000   0.000000   0.000000
     C  140   0.000000   0.000000   0.000000   0.000000   0.000000   0.000000
     C  141   0.000000   0.000001   0.000000   0.000001   0.000000   0.000000
     C  142   0.000000   0.000000   0.000000   0.000000   0.000000   0.000000
     C  143   0.000000   0.000000   0.000000   0.000001   0.000000   0.000000
     C  144   0.000000   0.000000   0.000000   0.000000   0.000000   0.000000
     C  145   0.000000   0.000001   0.000000   0.000003   0.000000   0.000002
     C  146   0.000000   0.000000   0.000000   0.000001   0.000000   0.000001
     C  147   0.000000   0.000000   0.000000   0.000001   0.000000   0.000000
     C  148   0.000000   0.000014   0.000001   0.000034   0.000001   0.000002
     C  149   0.001097   0.000000   0.000003   0.000000   0.000001   0.000000
     C  150   0.000001   0.000000   0.000000   0.000000   0.000000   0.000000
     C  151   0.000681   0.000001   0.000005   0.000001   0.000001   0.000000
     C  152   0.000071   0.000000   0.000002   0.000000   0.000000   0.000000
     C  153   0.000112   0.000012   0.000118   0.000003   0.000029   0.000004
     C  154   0.000001   0.000002   0.000000   0.000003   0.000003   0.000000
     C  155   0.000000   0.000002   0.000000   0.000005   0.000000   0.000000
     C  156   0.001249   0.000000   0.000000   0.000000   0.000000   0.000000
     C  157   0.047038   0.000000   0.000000   0.000000   0.000000   0.000000
     C  158   0.014925   0.000000   0.000000   0.000000   0.000000   0.000000
     C  159   0.015115   0.000000   0.000000   0.000000   0.000000   0.000000
1


                  C 67       C 68       C 69       C 70       C 71       C 72
 ------------------------------------------------------------------------------
     C  160   0.031810   0.000000   0.000000   0.000000   0.000000   0.000000
     C  161   2.726229   0.000000   0.000000   0.000000   0.000000   0.000000
     C  162   1.116543   0.000000   0.000000   0.000000   0.000000   0.000000
     N  163   0.000000   0.000002   0.000000   0.000001   0.000000   0.000000
     N  164   0.000000   0.009227   0.000521   0.004039   0.013682   0.000829
     N  165   0.000000   0.000000   0.000000   0.000000   0.000000   0.000000
     N  166   0.000005   0.000000   0.000000   0.000000   0.000000   0.000000
     N  167   0.000000   0.000000   0.000000   0.000000   0.000000   0.000000
     N  168   0.000000   0.000000   0.000000   0.000000   0.000000   0.000000
     N  169   0.000000   0.000000   0.000000   0.000000   0.000000   0.000000
     N  170   0.000000   0.000000   0.000000   0.000000   0.000000   0.000000
     N  171   0.000000   0.023677   0.124409   0.020185   1.447349   1.366716
     N  172   0.000000   0.000000   0.000000   0.000000   0.000000   0.000000
     N  173   0.000000   0.000001   0.000000   0.000001   0.000002   0.000000
     N  174   0.000000   0.000025   0.000042   0.000419   0.000055   0.000093
     N  175   0.000003   0.000000   0.000000   0.000000   0.000000   0.000000
     N  176   0.000000   0.000000   0.000000   0.000000   0.000000   0.000000
     N  177   0.000000   0.000000   0.000000   0.000000   0.000000   0.000000
     N  178   0.000009   0.000000   0.000000   0.000000   0.000000   0.000000
     N  179   0.000000   0.000000   0.000000   0.000000   0.000000   0.000000
     N  180   0.000000   0.000000   0.000000   0.000000   0.000000   0.000000
     N  181   0.000929   0.000001   0.000003   0.000000   0.000001   0.000000
     N  182   0.001874   0.000000   0.000000   0.000000   0.000000   0.000000
     H  183   0.000000   0.000044   0.000017   0.000002   0.000801   0.000009
     H  184   0.000000   0.000000   0.000000   0.000000   0.000000   0.000000
     H  185   0.000001   0.000000   0.000000   0.000000   0.000000   0.000000
     H  186   0.000000   0.000000   0.000000   0.000000   0.000000   0.000000
     H  187   0.000000   0.000000   0.000000   0.000000   0.000000   0.000000
     H  188   0.000000   0.000000   0.000000   0.000000   0.000000   0.000000
     H  189   0.000000   0.000000   0.000000   0.000000   0.000000   0.000000
     H  190   0.000857   0.000000   0.000000   0.000000   0.000000   0.000000
     H  191   0.000000   0.000000   0.000000   0.000000   0.000000   0.000000
     H  192   0.000000   0.000000   0.000000   0.000000   0.000000   0.000000
     H  193   0.000000   0.000000   0.000000   0.000000   0.000000   0.000000
     H  194   0.000000   0.009360   0.005245   0.953115   0.000280   0.006477
     H  195   0.000000   0.000001   0.000000   0.000006   0.000001   0.000002
     H  196   0.000000   0.000000   0.000000   0.000000   0.000000   0.000000
     H  197   0.000000   0.000000   0.000000   0.000000   0.000000   0.000000
     H  198   0.000000   0.000000   0.000000   0.000000   0.000000   0.000000
     H  199   0.000000   0.000000   0.000000   0.000000   0.000000   0.000000
     H  200   0.000001   0.000000   0.000000   0.000000   0.000000   0.000000
     H  201   0.000000   0.000000   0.000000   0.000000   0.000000   0.000000
     H  202   0.000001   0.000193   0.000005   0.000000   0.000002   0.000000
     H  203   0.000009   0.000000   0.000000   0.000000   0.000000   0.000000
     H  204   0.000000   0.000000   0.000000   0.000000   0.000000   0.000000
1


                  C 73       C 74       C 75       C 76       C 77       C 78
 ------------------------------------------------------------------------------
     C   73   3.960688
     C   74   2.820079   3.945796
     C   75   0.000034   0.000354   3.891034
     C   76   0.000032   0.000010   2.685402   3.915624
     C   77   0.000227   0.002382   0.031343   1.035679   3.939112
     C   78   0.000001   0.000006   1.021269   0.032025   0.013780   3.901102
     C   79   0.000021   0.000005   0.032751   0.008463   0.998631   0.007946
     C   80   0.000640   0.000156   0.049805   0.005948   1.654895   0.000847
     C   81   0.000801   0.007881   0.002597   0.027205   0.014338   0.001247
     C   82   0.003722   0.010244   0.000035   0.000011   0.000182   0.000003
     C   83   0.001701   0.000360   0.000036   0.000019   0.000161   0.000001
     C   84   0.002141   0.009872   0.000016   0.000021   0.000060   0.000001
     C   85   0.017315   0.005415   0.000217   0.000008   0.001377   0.000006
     C   86   0.015409   0.004936   0.000072   0.000050   0.000339   0.000004
     C   87   0.016517   0.974486   0.000098   0.000789   0.000052   0.000031
     C   88   0.000062   0.000514   0.000000   0.000000   0.000001   0.000000
     C   89   0.000061   0.000007   0.000004   0.000001   0.000015   0.000000
     C   90   0.012435   0.004242   0.016860   0.000146   0.120545   0.000333
     C   91   0.000284   0.000898   0.000073   0.000789   0.000106   0.000153
     C   92   0.000002   0.000002   0.000000   0.000000   0.000000   0.000000
     C   93   0.000001   0.000001   0.000000   0.000000   0.000000   0.000000
     C   94   0.000001   0.000001   0.000000   0.000000   0.000000   0.000000
     C   95   0.000000   0.000001   0.000000   0.000000   0.000000   0.000000
     C   96   0.000000   0.000000   0.000000   0.000000   0.000000   0.000000
     C   97   0.000018   0.000030   0.000000   0.000000   0.000000   0.000000
     C   98   0.000035   0.000026   0.000001   0.000000   0.000003   0.000000
     C   99   0.000010   0.000010   0.000000   0.000000   0.000000   0.000000
     C  100   0.000001   0.000001   0.000000   0.000000   0.000001   0.000000
     C  101   0.000001   0.000001   0.000000   0.000000   0.000000   0.000000
     C  102   0.000041   0.000070   0.000000   0.000000   0.000001   0.000000
     C  103   0.000001   0.000003   0.000000   0.000000   0.000000   0.000000
     C  104   0.000000   0.000001   0.000000   0.000000   0.000000   0.000000
     C  105   0.000002   0.000004   0.000000   0.000000   0.000000   0.000000
     C  106   0.000000   0.000000   0.000000   0.000000   0.000000   0.000000
     C  107   0.000000   0.000000   0.000000   0.000000   0.000000   0.000000
     C  108   0.000000   0.000000   0.000000   0.000000   0.000000   0.000000
     C  109   0.000000   0.000000   0.000000   0.000000   0.000000   0.000000
     C  110   0.000000   0.000000   0.000000   0.000000   0.000000   0.000000
     C  111   0.000000   0.000000   0.000000   0.000000   0.000000   0.000000
     C  112   0.000000   0.000000   0.000000   0.000000   0.000000   0.000000
     C  113   0.000000   0.000000   0.000000   0.000000   0.000000   0.000001
     C  114   0.000000   0.000000   0.000000   0.000000   0.000000   0.000000
     C  115   0.000000   0.000000   0.000000   0.000000   0.000000   0.000000
     C  116   0.000000   0.000000   0.000000   0.000000   0.000000   0.000000
     C  117   0.000000   0.000000   0.000000   0.000000   0.000000   0.000000
     C  118   0.000000   0.000000   0.000000   0.000000   0.000000   0.000000
1


                  C 73       C 74       C 75       C 76       C 77       C 78
 ------------------------------------------------------------------------------
     C  119   0.000000   0.000000   0.000000   0.000000   0.000000   0.000000
     C  120   0.000000   0.000000   0.000000   0.000000   0.000000   0.000003
     C  121   0.000000   0.000000   0.000000   0.000000   0.000000   0.000007
     C  122   0.000000   0.000000   0.000000   0.000000   0.000000   0.000000
     C  123   0.000000   0.000000   0.000009   0.000002   0.000000   0.000157
     C  124   0.000000   0.000000   0.000000   0.000000   0.000000   0.000021
     C  125   0.000000   0.000000   0.000000   0.000000   0.000000   0.000000
     C  126   0.000000   0.000000   0.000000   0.000000   0.000000   0.000000
     C  127   0.000000   0.000000   0.000000   0.000000   0.000000   0.000000
     C  128   0.000000   0.000000   0.000000   0.000001   0.000000   0.000000
     C  129   0.000000   0.000000   0.000000   0.000000   0.000000   0.000000
     C  130   0.000000   0.000000   0.000000   0.000000   0.000000   0.000000
     C  131   0.000000   0.000000   0.000000   0.000000   0.000000   0.000000
     C  132   0.000000   0.000000   0.000000   0.000000   0.000000   0.000000
     C  133   0.000000   0.000000   0.000000   0.000000   0.000000   0.000000
     C  134   0.000000   0.000000   0.000000   0.000000   0.000000   0.000000
     C  135   0.000000   0.000000   0.000000   0.000000   0.000000   0.000000
     C  136   0.000000   0.000000   0.000000   0.000000   0.000000   0.000000
     C  137   0.000001   0.000000   0.000000   0.000000   0.000000   0.000000
     C  138   0.000001   0.000000   0.000000   0.000000   0.000000   0.000000
     C  139   0.000004   0.000008   0.000000   0.000000   0.000001   0.000000
     C  140   0.000001   0.000006   0.000000   0.000000   0.000000   0.000000
     C  141   0.000011   0.000001   0.000001   0.000000   0.000003   0.000000
     C  142   0.000002   0.000025   0.001500   0.000991   0.008109   0.002332
     C  143   0.000010   0.000092   0.000313   0.000946   0.000555   0.005042
     C  144   0.000004   0.000031   0.000550   0.000356   0.002210   0.001858
     C  145   0.000051   0.000474   0.003897   0.008270   0.009940   0.044876
     C  146   0.000018   0.000209   0.000361   0.002168   0.000315   0.010896
     C  147   0.000006   0.000023   0.000022   0.000098   0.000036   0.000486
     C  148   0.000502   0.000252   0.002946   0.000086   0.018002   0.000082
     C  149   0.000001   0.000001   0.000001   0.000001   0.000005   0.000005
     C  150   0.000001   0.000000   0.000001   0.000000   0.000002   0.000002
     C  151   0.000001   0.000001   0.000001   0.000001   0.000003   0.000003
     C  152   0.000000   0.000000   0.000000   0.000000   0.000001   0.000000
     C  153   0.000001   0.000000   0.000000   0.000000   0.000000   0.000000
     C  154   0.000012   0.000009   0.000018   0.000020   0.000074   0.000087
     C  155   0.000074   0.000053   0.000163   0.000066   0.000748   0.000274
     C  156   0.000000   0.000000   0.000000   0.000000   0.000000   0.000000
     C  157   0.000000   0.000000   0.000000   0.000001   0.000000   0.000001
     C  158   0.000000   0.000000   0.000001   0.000001   0.000000   0.000001
     C  159   0.000000   0.000000   0.000000   0.000001   0.000000   0.000000
     C  160   0.000000   0.000000   0.000003   0.000001   0.000000   0.000005
     C  161   0.000000   0.000000   0.000000   0.000000   0.000000   0.000001
     C  162   0.000000   0.000000   0.000000   0.000000   0.000000   0.000000
     N  163   0.000000   0.000000   0.000000   0.000000   0.000000   0.000000
     N  164   0.000072   0.000076   0.000000   0.000000   0.000000   0.000000
     N  165   0.000000   0.000000   0.000000   0.000000   0.000000   0.000000
1


                  C 73       C 74       C 75       C 76       C 77       C 78
 ------------------------------------------------------------------------------
     N  166   0.000000   0.000000   0.000001   0.000005   0.000000   0.000007
     N  167   0.000000   0.000000   0.000000   0.000000   0.000000   0.000000
     N  168   0.000000   0.000000   0.000000   0.000000   0.000000   0.000000
     N  169   0.000000   0.000000   0.000000   0.000000   0.000000   0.000000
     N  170   0.000000   0.000000   0.000000   0.000000   0.000000   0.000000
     N  171   0.010857   0.032534   0.000001   0.000002   0.000005   0.000000
     N  172   0.000006   0.000062   0.028252   0.100585   0.021164   1.809669
     N  173   0.000001   0.000001   0.000000   0.000000   0.000000   0.000000
     N  174   0.000001   0.000011   0.000000   0.000000   0.000000   0.000000
     N  175   0.000000   0.000000   0.000000   0.000000   0.000000   0.000000
     N  176   0.000000   0.000000   0.000000   0.000000   0.000000   0.000000
     N  177   0.000000   0.000000   0.000003   0.000001   0.000000   0.000175
     N  178   0.000000   0.000000   0.000000   0.000000   0.000000   0.000000
     N  179   0.000001   0.000000   0.000000   0.000000   0.000000   0.000000
     N  180   0.000005   0.000067   0.000693   0.000952   0.003576   0.004680
     N  181   0.000001   0.000000   0.000000   0.000000   0.000001   0.000001
     N  182   0.000000   0.000000   0.000001   0.000001   0.000000   0.000001
     H  183   0.000001   0.000001   0.000000   0.000000   0.000000   0.000000
     H  184   0.000000   0.000000   0.000000   0.000000   0.000000   0.000000
     H  185   0.000000   0.000000   0.000000   0.000000   0.000000   0.000000
     H  186   0.000000   0.000000   0.000409   0.000018   0.000000   0.000015
     H  187   0.000000   0.000000   0.000000   0.000000   0.000000   0.000000
     H  188   0.000000   0.000000   0.000000   0.000000   0.000000   0.000000
     H  189   0.000000   0.000000   0.000000   0.000000   0.000000   0.000000
     H  190   0.000000   0.000000   0.000000   0.000000   0.000000   0.000000
     H  191   0.000000   0.000000   0.000000   0.000000   0.000000   0.000003
     H  192   0.000000   0.000000   0.000000   0.000000   0.000000   0.000000
     H  193   0.000000   0.000000   0.000000   0.000000   0.000000   0.000000
     H  194   0.000745   0.000128   0.000000   0.000000   0.000000   0.000000
     H  195   0.000291   0.000334   0.000000   0.000000   0.000000   0.000000
     H  196   0.000000   0.000000   0.000000   0.000000   0.000000   0.000000
     H  197   0.000000   0.000000   0.000000   0.000000   0.000000   0.000000
     H  198   0.000000   0.000000   0.000000   0.000000   0.000000   0.000000
     H  199   0.000000   0.000000   0.000000   0.000000   0.000000   0.000000
     H  200   0.000000   0.000001   0.010844   0.004178   0.000142   0.942448
     H  201   0.000000   0.000000   0.000000   0.000000   0.000000   0.000000
     H  202   0.000000   0.000000   0.000000   0.000000   0.000000   0.000000
     H  203   0.000000   0.000000   0.000000   0.000000   0.000000   0.000000
     H  204   0.000000   0.000000   0.000000   0.000000   0.000000   0.000000
1


                  C 79       C 80       C 81       C 82       C 83       C 84
 ------------------------------------------------------------------------------
     C   79   3.936417
     C   80   0.007508   3.962791
     C   81   0.019829   2.095016   3.962849
     C   82   0.000015   0.000328   0.000604   3.911843
     C   83   0.000016   0.000430   0.000660   1.051119   3.926231
     C   84   0.000018   0.000499   0.000722   0.017067   1.711566   3.877657
     C   85   0.000010   0.000172   0.004739   2.705669   0.043230   0.099613
     C   86   0.000045   0.001326   0.003681   0.043674   0.033234   1.953015
     C   87   0.000595   0.020484   0.006594   0.034256   0.039738   0.007783
     C   88   0.000000   0.000007   0.000005   0.012842   0.985655   0.009928
     C   89   0.000001   0.000029   0.000041   0.012897   0.007924   0.026108
     C   90   0.000204   0.014840   1.703353   0.008226   0.002022   0.009109
     C   91   0.001089   0.018317   0.005869   0.000492   0.000070   0.000148
     C   92   0.000000   0.000000   0.000000   0.000033   0.000520   0.000219
     C   93   0.000000   0.000000   0.000000   0.000019   0.000263   0.000172
     C   94   0.000000   0.000000   0.000000   0.000125   0.002345   0.000473
     C   95   0.000000   0.000000   0.000000   0.000007   0.000087   0.000041
     C   96   0.000000   0.000000   0.000000   0.000007   0.000047   0.000020
     C   97   0.000000   0.000001   0.000002   0.000462   0.009026   0.002308
     C   98   0.000000   0.000007   0.000010   0.000964   0.008195   0.010228
     C   99   0.000000   0.000001   0.000003   0.000124   0.000302   0.000418
     C  100   0.000000   0.000000   0.000002   0.000013   0.000040   0.000030
     C  101   0.000000   0.000000   0.000000   0.000019   0.000091   0.000075
     C  102   0.000000   0.000003   0.000022   0.000626   0.001362   0.002499
     C  103   0.000000   0.000000   0.000000   0.000001   0.000001   0.000000
     C  104   0.000000   0.000000   0.000000   0.000031   0.000083   0.000032
     C  105   0.000000   0.000000   0.000000   0.000032   0.000455   0.000092
     C  106   0.000000   0.000000   0.000000   0.000000   0.000000   0.000000
     C  107   0.000000   0.000000   0.000000   0.000000   0.000000   0.000000
     C  108   0.000000   0.000000   0.000000   0.000000   0.000001   0.000000
     C  109   0.000000   0.000000   0.000000   0.000000   0.000000   0.000000
     C  110   0.000000   0.000000   0.000000   0.000000   0.000003   0.000001
     C  111   0.000000   0.000000   0.000000   0.000003   0.000038   0.000009
     C  112   0.000000   0.000000   0.000000   0.000003   0.000045   0.000017
     C  113   0.000000   0.000000   0.000000   0.000000   0.000000   0.000000
     C  114   0.000000   0.000000   0.000000   0.000000   0.000000   0.000000
     C  115   0.000000   0.000000   0.000000   0.000000   0.000000   0.000000
     C  116   0.000000   0.000000   0.000000   0.000000   0.000000   0.000000
     C  117   0.000000   0.000000   0.000000   0.000000   0.000000   0.000000
     C  118   0.000000   0.000000   0.000000   0.000000   0.000002   0.000000
     C  119   0.000000   0.000000   0.000000   0.000003   0.000034   0.000007
     C  120   0.000000   0.000000   0.000000   0.000000   0.000000   0.000000
     C  121   0.000000   0.000000   0.000000   0.000000   0.000000   0.000000
     C  122   0.000000   0.000000   0.000000   0.000000   0.000000   0.000000
     C  123   0.000005   0.000000   0.000000   0.000000   0.000000   0.000000
     C  124   0.000000   0.000000   0.000000   0.000000   0.000000   0.000000
1


                  C 79       C 80       C 81       C 82       C 83       C 84
 ------------------------------------------------------------------------------
     C  125   0.000000   0.000000   0.000000   0.000000   0.000002   0.000001
     C  126   0.000000   0.000000   0.000000   0.000000   0.000000   0.000000
     C  127   0.000000   0.000000   0.000000   0.000000   0.000000   0.000000
     C  128   0.000000   0.000000   0.000000   0.000000   0.000000   0.000000
     C  129   0.000000   0.000000   0.000000   0.000000   0.000000   0.000000
     C  130   0.000000   0.000000   0.000000   0.000000   0.000000   0.000000
     C  131   0.000000   0.000000   0.000000   0.000000   0.000000   0.000000
     C  132   0.000000   0.000000   0.000000   0.000000   0.000000   0.000000
     C  133   0.000000   0.000000   0.000000   0.000000   0.000000   0.000000
     C  134   0.000000   0.000000   0.000000   0.000000   0.000000   0.000000
     C  135   0.000000   0.000000   0.000000   0.000020   0.000144   0.000131
     C  136   0.000000   0.000000   0.000000   0.000054   0.000246   0.000102
     C  137   0.000000   0.000000   0.000000   0.000326   0.000262   0.000315
     C  138   0.000000   0.000000   0.000000   0.000012   0.000317   0.000174
     C  139   0.000000   0.000002   0.000003   0.000369   0.007390   0.001119
     C  140   0.000000   0.000000   0.000000   0.000305   0.005746   0.000131
     C  141   0.000000   0.000004   0.000006   0.001752   0.000657   0.003146
     C  142   0.019951   0.001920   0.000766   0.000006   0.000005   0.000002
     C  143   0.043611   0.006635   0.000049   0.000008   0.000008   0.000002
     C  144   0.012539   0.002678   0.001531   0.000014   0.000008   0.000005
     C  145   1.585402   0.047330   0.000330   0.000042   0.000038   0.000012
     C  146   0.073017   0.015183   0.000138   0.000027   0.000027   0.000009
     C  147   0.003652   0.000814   0.000088   0.000002   0.000001   0.000005
     C  148   0.000114   0.001891   0.060918   0.000424   0.000187   0.000307
     C  149   0.000035   0.000008   0.000012   0.000001   0.000000   0.000000
     C  150   0.000014   0.000004   0.000008   0.000001   0.000000   0.000000
     C  151   0.000020   0.000006   0.000011   0.000001   0.000000   0.000000
     C  152   0.000002   0.000001   0.000001   0.000000   0.000000   0.000000
     C  153   0.000001   0.000000   0.000000   0.000000   0.000000   0.000000
     C  154   0.000633   0.000152   0.000186   0.000006   0.000003   0.000004
     C  155   0.001964   0.000573   0.001824   0.000039   0.000017   0.000025
     C  156   0.000000   0.000000   0.000000   0.000000   0.000000   0.000000
     C  157   0.000000   0.000000   0.000000   0.000000   0.000000   0.000000
     C  158   0.000000   0.000000   0.000000   0.000000   0.000000   0.000000
     C  159   0.000000   0.000000   0.000000   0.000000   0.000000   0.000000
     C  160   0.000001   0.000000   0.000000   0.000000   0.000000   0.000000
     C  161   0.000000   0.000000   0.000000   0.000000   0.000000   0.000000
     C  162   0.000000   0.000000   0.000000   0.000000   0.000000   0.000000
     N  163   0.000001   0.000000   0.000000   0.000000   0.000000   0.000000
     N  164   0.000000   0.000000   0.000000   0.000000   0.000000   0.000000
     N  165   0.000000   0.000000   0.000000   0.000001   0.000000   0.000001
     N  166   0.000000   0.000000   0.000000   0.000000   0.000000   0.000000
     N  167   0.000000   0.000000   0.000000   0.000000   0.000000   0.000000
     N  168   0.000000   0.000000   0.000000   0.000000   0.000000   0.000000
     N  169   0.000000   0.000000   0.000000   0.000000   0.000000   0.000000
     N  170   0.000000   0.000000   0.000000   0.000000   0.000000   0.000000
     N  171   0.000001   0.000030   0.000018   0.000146   0.000044   0.000066
1


                  C 79       C 80       C 81       C 82       C 83       C 84
 ------------------------------------------------------------------------------
     N  172   1.069336   0.008444   0.001052   0.000008   0.000010   0.000005
     N  173   0.000000   0.000000   0.000000   0.000014   0.000181   0.000079
     N  174   0.000000   0.000000   0.000000   0.000004   0.000004   0.000006
     N  175   0.000000   0.000000   0.000000   0.000000   0.000000   0.000000
     N  176   0.000000   0.000000   0.000000   0.000000   0.000000   0.000000
     N  177   0.000002   0.000000   0.000000   0.000000   0.000000   0.000000
     N  178   0.000000   0.000000   0.000000   0.000000   0.000000   0.000000
     N  179   0.000000   0.000001   0.000001   0.000120   0.000355   0.000467
     N  180   0.038108   0.005281   0.000435   0.000009   0.000010   0.000005
     N  181   0.000006   0.000002   0.000005   0.000000   0.000000   0.000000
     N  182   0.000001   0.000000   0.000000   0.000000   0.000000   0.000000
     H  183   0.000000   0.000000   0.000000   0.000000   0.000000   0.000000
     H  184   0.000000   0.000000   0.000000   0.000000   0.000000   0.000000
     H  185   0.000000   0.000000   0.000000   0.000000   0.000000   0.000000
     H  186   0.000001   0.000000   0.000000   0.000000   0.000000   0.000000
     H  187   0.000000   0.000000   0.000000   0.000000   0.000000   0.000000
     H  188   0.000000   0.000000   0.000000   0.000000   0.000000   0.000000
     H  189   0.000000   0.000000   0.000000   0.000000   0.000000   0.000000
     H  190   0.000000   0.000000   0.000000   0.000000   0.000000   0.000000
     H  191   0.000000   0.000000   0.000000   0.000000   0.000000   0.000000
     H  192   0.000000   0.000000   0.000000   0.000000   0.000000   0.000000
     H  193   0.000000   0.000000   0.000000   0.000000   0.000000   0.000000
     H  194   0.000000   0.000001   0.000001   0.000000   0.000000   0.000000
     H  195   0.000000   0.000006   0.000025   0.003552   0.008930   0.006422
     H  196   0.000000   0.000000   0.000000   0.000001   0.000012   0.000008
     H  197   0.000000   0.000000   0.000000   0.000000   0.000000   0.000000
     H  198   0.000000   0.000000   0.000000   0.000000   0.000000   0.000000
     H  199   0.000000   0.000000   0.000000   0.000000   0.000000   0.000000
     H  200   0.009769   0.000225   0.000011   0.000000   0.000000   0.000000
     H  201   0.000000   0.000000   0.000000   0.000000   0.000002   0.000001
     H  202   0.000000   0.000000   0.000000   0.000000   0.000000   0.000000
     H  203   0.000000   0.000000   0.000000   0.000000   0.000000   0.000000
     H  204   0.000000   0.000000   0.000000   0.000000   0.000000   0.000000
1


                  C 85       C 86       C 87       C 88       C 89       C 90
 ------------------------------------------------------------------------------
     C   85   3.885061
     C   86   0.015439   3.854061
     C   87   0.960070   0.885071   3.905065
     C   88   0.009013   0.011308   0.000136   3.959246
     C   89   0.003800   0.001996   0.001747   1.773468   3.950931
     C   90   0.006390   0.006895   0.923288   0.000081   0.000068   3.944728
     C   91   0.002722   0.001498   0.007531   0.000003   0.000002   1.053134
     C   92   0.000011   0.000031   0.000017   0.001605   0.001800   0.000000
     C   93   0.000009   0.000028   0.000011   0.007305   0.000608   0.000001
     C   94   0.000022   0.000050   0.000020   0.009193   0.012282   0.000002
     C   95   0.000005   0.000008   0.000003   0.000662   0.000228   0.000000
     C   96   0.000008   0.000005   0.000001   0.000717   0.000392   0.000000
     C   97   0.000184   0.000438   0.000167   0.008959   0.033115   0.000001
     C   98   0.000250   0.000691   0.000604   1.006688   0.005715   0.000029
     C   99   0.000138   0.006616   0.000224   0.000010   0.000061   0.000032
     C  100   0.000015   0.000483   0.000022   0.000011   0.000069   0.000003
     C  101   0.000015   0.000370   0.000016   0.000018   0.000493   0.000002
     C  102   0.000719   0.039265   0.000875   0.000051   0.000148   0.000113
     C  103   0.000001   0.000002   0.000000   0.000003   0.000001   0.000000
     C  104   0.000008   0.000007   0.000002   0.000835   0.000177   0.000000
     C  105   0.000040   0.000092   0.000017   0.000223   0.001030   0.000001
     C  106   0.000000   0.000000   0.000000   0.000000   0.000000   0.000000
     C  107   0.000000   0.000000   0.000000   0.000000   0.000000   0.000000
     C  108   0.000000   0.000000   0.000000   0.000001   0.000002   0.000000
     C  109   0.000000   0.000000   0.000000   0.000000   0.000000   0.000000
     C  110   0.000000   0.000001   0.000000   0.000001   0.000006   0.000000
     C  111   0.000003   0.000008   0.000002   0.000013   0.000078   0.000000
     C  112   0.000002   0.000003   0.000001   0.000038   0.000057   0.000000
     C  113   0.000000   0.000000   0.000000   0.000000   0.000000   0.000000
     C  114   0.000000   0.000000   0.000000   0.000000   0.000001   0.000000
     C  115   0.000000   0.000000   0.000000   0.000000   0.000000   0.000000
     C  116   0.000000   0.000000   0.000000   0.000000   0.000000   0.000000
     C  117   0.000000   0.000000   0.000000   0.000000   0.000000   0.000000
     C  118   0.000000   0.000001   0.000000   0.000001   0.000005   0.000000
     C  119   0.000003   0.000009   0.000002   0.000018   0.000071   0.000000
     C  120   0.000000   0.000000   0.000000   0.000000   0.000000   0.000000
     C  121   0.000000   0.000000   0.000000   0.000000   0.000001   0.000000
     C  122   0.000000   0.000000   0.000000   0.000000   0.000000   0.000000
     C  123   0.000000   0.000000   0.000000   0.000000   0.000000   0.000000
     C  124   0.000000   0.000000   0.000000   0.000000   0.000000   0.000000
     C  125   0.000000   0.000000   0.000000   0.000001   0.000004   0.000000
     C  126   0.000000   0.000000   0.000000   0.000000   0.000000   0.000000
     C  127   0.000000   0.000000   0.000000   0.000000   0.000001   0.000000
     C  128   0.000000   0.000000   0.000000   0.000000   0.000001   0.000000
     C  129   0.000000   0.000000   0.000000   0.000000   0.000001   0.000000
     C  130   0.000000   0.000000   0.000000   0.000001   0.000010   0.000000
1


                  C 85       C 86       C 87       C 88       C 89       C 90
 ------------------------------------------------------------------------------
     C  131   0.000000   0.000000   0.000000   0.000000   0.000001   0.000000
     C  132   0.000000   0.000000   0.000000   0.000000   0.000000   0.000000
     C  133   0.000000   0.000000   0.000000   0.000000   0.000000   0.000000
     C  134   0.000000   0.000000   0.000000   0.000000   0.000000   0.000000
     C  135   0.000032   0.000016   0.000010   0.001446   0.004297   0.000000
     C  136   0.000023   0.000014   0.000008   0.001964   0.013326   0.000000
     C  137   0.000086   0.000013   0.000024   0.010325   0.011691   0.000000
     C  138   0.000030   0.000028   0.000014   0.001554   0.013932   0.000001
     C  139   0.000268   0.000265   0.000084   0.015541   0.946178   0.000008
     C  140   0.000109   0.000133   0.000009   0.009475   1.005952   0.000002
     C  141   0.000719   0.000221   0.000276   0.061096   0.008728   0.000004
     C  142   0.000021   0.000010   0.000032   0.000000   0.000000   0.001185
     C  143   0.000054   0.000015   0.000005   0.000000   0.000001   0.004006
     C  144   0.000046   0.000018   0.000132   0.000000   0.000001   0.001815
     C  145   0.000294   0.000067   0.000015   0.000000   0.000004   0.020950
     C  146   0.000163   0.000040   0.000023   0.000000   0.000003   0.009328
     C  147   0.000016   0.000036   0.000085   0.000000   0.000000   0.001690
     C  148   0.000461   0.002068   0.013464   0.000003   0.000011   0.014655
     C  149   0.000000   0.000002   0.000015   0.000000   0.000000   0.000006
     C  150   0.000000   0.000002   0.000011   0.000000   0.000000   0.000004
     C  151   0.000000   0.000002   0.000017   0.000000   0.000000   0.000004
     C  152   0.000000   0.000000   0.000000   0.000000   0.000000   0.000001
     C  153   0.000000   0.000000   0.000000   0.000000   0.000000   0.000000
     C  154   0.000002   0.000015   0.000164   0.000000   0.000000   0.000120
     C  155   0.000013   0.000125   0.001183   0.000000   0.000001   0.000443
     C  156   0.000000   0.000000   0.000000   0.000000   0.000000   0.000000
     C  157   0.000000   0.000000   0.000000   0.000000   0.000000   0.000000
     C  158   0.000000   0.000000   0.000000   0.000000   0.000000   0.000000
     C  159   0.000000   0.000000   0.000000   0.000000   0.000000   0.000000
     C  160   0.000000   0.000000   0.000000   0.000000   0.000000   0.000000
     C  161   0.000000   0.000000   0.000000   0.000000   0.000000   0.000000
     C  162   0.000000   0.000000   0.000000   0.000000   0.000000   0.000000
     N  163   0.000000   0.000000   0.000000   0.000000   0.000000   0.000000
     N  164   0.000001   0.000002   0.000001   0.000000   0.000002   0.000001
     N  165   0.000000   0.000000   0.000000   0.000018   0.000002   0.000000
     N  166   0.000000   0.000000   0.000000   0.000000   0.000000   0.000000
     N  167   0.000000   0.000000   0.000000   0.000000   0.000000   0.000000
     N  168   0.000000   0.000000   0.000000   0.000000   0.000000   0.000000
     N  169   0.000000   0.000000   0.000000   0.000000   0.000000   0.000000
     N  170   0.000000   0.000000   0.000000   0.000002   0.000000   0.000000
     N  171   0.000582   0.000276   0.000067   0.000002   0.000002   0.000445
     N  172   0.000041   0.000019   0.000041   0.000000   0.000001   0.002886
     N  173   0.000004   0.000011   0.000006   0.000156   0.000876   0.000000
     N  174   0.000003   0.000043   0.000002   0.000001   0.000004   0.000001
     N  175   0.000000   0.000000   0.000000   0.000000   0.000001   0.000000
     N  176   0.000000   0.000000   0.000000   0.000000   0.000000   0.000000
     N  177   0.000000   0.000000   0.000000   0.000000   0.000000   0.000000
1


                  C 85       C 86       C 87       C 88       C 89       C 90
 ------------------------------------------------------------------------------
     N  178   0.000000   0.000000   0.000000   0.000001   0.000002   0.000000
     N  179   0.000079   0.000049   0.000032   0.008765   0.014897   0.000001
     N  180   0.000049   0.000016   0.000030   0.000000   0.000001   0.003039
     N  181   0.000000   0.000001   0.000009   0.000000   0.000000   0.000001
     N  182   0.000000   0.000000   0.000000   0.000000   0.000000   0.000000
     H  183   0.000000   0.000000   0.000000   0.000000   0.000000   0.000000
     H  184   0.000000   0.000000   0.000000   0.000000   0.000005   0.000000
     H  185   0.000000   0.000000   0.000000   0.000000   0.000000   0.000000
     H  186   0.000000   0.000000   0.000000   0.000000   0.000000   0.000000
     H  187   0.000000   0.000000   0.000000   0.000000   0.000000   0.000000
     H  188   0.000000   0.000000   0.000000   0.000000   0.000000   0.000000
     H  189   0.000000   0.000000   0.000000   0.000000   0.000000   0.000000
     H  190   0.000000   0.000000   0.000000   0.000000   0.000000   0.000000
     H  191   0.000000   0.000000   0.000000   0.000000   0.000000   0.000000
     H  192   0.000000   0.000000   0.000000   0.000000   0.000000   0.000000
     H  193   0.000000   0.000000   0.000000   0.000000   0.000000   0.000000
     H  194   0.000000   0.000001   0.000001   0.000000   0.000000   0.000000
     H  195   0.003941   0.824049   0.006719   0.000102   0.000474   0.000669
     H  196   0.000000   0.000001   0.000000   0.000142   0.000071   0.000000
     H  197   0.000000   0.000000   0.000000   0.000000   0.000000   0.000000
     H  198   0.000000   0.000000   0.000000   0.000000   0.000000   0.000000
     H  199   0.000000   0.000000   0.000000   0.000000   0.000000   0.000000
     H  200   0.000000   0.000000   0.000000   0.000000   0.000000   0.000031
     H  201   0.000000   0.000000   0.000000   0.000008   0.000069   0.000000
     H  202   0.000000   0.000000   0.000000   0.000000   0.000000   0.000000
     H  203   0.000000   0.000000   0.000000   0.000000   0.000000   0.000000
     H  204   0.000000   0.000000   0.000000   0.000000   0.000000   0.000000
1


                  C 91       C 92       C 93       C 94       C 95       C 96
 ------------------------------------------------------------------------------
     C   91   3.960257
     C   92   0.000000   3.865734
     C   93   0.000000   1.612687   3.933732
     C   94   0.000000   0.005752   1.115442   3.946825
     C   95   0.000000   2.015540   0.049156   0.111033   3.929096
     C   96   0.000000   0.101083   0.009394   1.688040   0.012794   3.930823
     C   97   0.000001   0.019475   0.950257   0.013244   0.012455   0.042801
     C   98   0.000001   0.039641   0.013544   0.952649   0.004346   0.010787
     C   99   0.000146   0.000005   0.000027   0.000027   0.000004   0.000030
     C  100   0.000049   0.000031   0.000016   0.000130   0.000013   0.000071
     C  101   0.000026   0.000074   0.000976   0.000236   0.000057   0.000482
     C  102   0.000728   0.000011   0.000007   0.000037   0.000006   0.000032
     C  103   0.000001   0.000004   0.000181   0.000038   0.000004   0.000006
     C  104   0.000002   0.000522   0.008961   0.007987   0.000604   0.001424
     C  105   0.000005   0.000520   0.012247   0.000744   0.000610   0.001975
     C  106   0.000000   0.000000   0.000010   0.000001   0.000001   0.000000
     C  107   0.000000   0.000000   0.000001   0.000000   0.000000   0.000001
     C  108   0.000000   0.000001   0.000025   0.000004   0.000002   0.000005
     C  109   0.000000   0.000000   0.000001   0.000000   0.000000   0.000000
     C  110   0.000000   0.000003   0.000058   0.000005   0.000004   0.000012
     C  111   0.000000   0.000030   0.000629   0.000063   0.000049   0.000170
     C  112   0.000000   0.000029   0.000945   0.000332   0.000082   0.000214
     C  113   0.000000   0.000000   0.000001   0.000000   0.000000   0.000000
     C  114   0.000000   0.000001   0.000006   0.000001   0.000000   0.000001
     C  115   0.000000   0.000004   0.000002   0.000001   0.000002   0.000002
     C  116   0.000000   0.000000   0.000000   0.000000   0.000000   0.000000
     C  117   0.000000   0.000012   0.000002   0.000000   0.000003   0.000001
     C  118   0.000000   0.000003   0.000050   0.000004   0.000004   0.000011
     C  119   0.000000   0.000045   0.000973   0.000085   0.000063   0.000160
     C  120   0.000000   0.000000   0.000000   0.000000   0.000000   0.000000
     C  121   0.000000   0.000000   0.000002   0.000001   0.000000   0.000002
     C  122   0.000000   0.000000   0.000002   0.000000   0.000000   0.000000
     C  123   0.000000   0.000000   0.000001   0.000000   0.000000   0.000001
     C  124   0.000000   0.000000   0.000001   0.000000   0.000000   0.000001
     C  125   0.000000   0.000001   0.000025   0.000006   0.000003   0.000011
     C  126   0.000000   0.000000   0.000004   0.000001   0.000000   0.000000
     C  127   0.000000   0.000000   0.000000   0.000000   0.000000   0.000000
     C  128   0.000000   0.000000   0.000000   0.000000   0.000000   0.000000
     C  129   0.000000   0.000000   0.000000   0.000000   0.000000   0.000000
     C  130   0.000000   0.000000   0.000000   0.000000   0.000000   0.000000
     C  131   0.000000   0.000000   0.000000   0.000000   0.000000   0.000000
     C  132   0.000000   0.000000   0.000000   0.000000   0.000000   0.000000
     C  133   0.000000   0.000000   0.000001   0.000000   0.000000   0.000001
     C  134   0.000000   0.000000   0.000000   0.000000   0.000000   0.000000
     C  135   0.000000   0.000009   0.000005   0.000031   0.000001   0.000044
     C  136   0.000000   0.000009   0.000002   0.000046   0.000002   0.000036
1


                  C 91       C 92       C 93       C 94       C 95       C 96
 ------------------------------------------------------------------------------
     C  137   0.000000   0.000035   0.000011   0.000316   0.000007   0.000023
     C  138   0.000000   0.000014   0.000006   0.000017   0.000005   0.000215
     C  139   0.000000   0.000051   0.000046   0.000085   0.000011   0.000067
     C  140   0.000000   0.000084   0.000144   0.000118   0.000021   0.000011
     C  141   0.000001   0.000213   0.000065   0.001512   0.000038   0.000056
     C  142   0.001026   0.000000   0.000000   0.000000   0.000000   0.000000
     C  143   0.000181   0.000000   0.000000   0.000000   0.000000   0.000000
     C  144   0.016383   0.000000   0.000000   0.000000   0.000000   0.000000
     C  145   0.000151   0.000000   0.000000   0.000000   0.000000   0.000000
     C  146   0.001496   0.000000   0.000000   0.000000   0.000000   0.000000
     C  147   0.017195   0.000000   0.000000   0.000000   0.000000   0.000000
     C  148   2.756888   0.000000   0.000000   0.000000   0.000000   0.000000
     C  149   0.000502   0.000000   0.000000   0.000000   0.000000   0.000000
     C  150   0.000374   0.000000   0.000000   0.000000   0.000000   0.000000
     C  151   0.000530   0.000000   0.000000   0.000000   0.000000   0.000000
     C  152   0.000011   0.000000   0.000000   0.000000   0.000000   0.000000
     C  153   0.000012   0.000000   0.000000   0.000000   0.000000   0.000000
     C  154   0.006527   0.000000   0.000000   0.000000   0.000000   0.000000
     C  155   0.055235   0.000000   0.000000   0.000000   0.000000   0.000000
     C  156   0.000000   0.000000   0.000000   0.000000   0.000000   0.000000
     C  157   0.000000   0.000000   0.000000   0.000000   0.000000   0.000000
     C  158   0.000000   0.000000   0.000000   0.000000   0.000000   0.000000
     C  159   0.000001   0.000000   0.000000   0.000000   0.000000   0.000000
     C  160   0.000000   0.000000   0.000000   0.000000   0.000000   0.000000
     C  161   0.000000   0.000000   0.000000   0.000000   0.000000   0.000000
     C  162   0.000000   0.000000   0.000000   0.000000   0.000000   0.000000
     N  163   0.000006   0.000001   0.000002   0.000000   0.000004   0.000001
     N  164   0.000000   0.000014   0.000001   0.000001   0.000033   0.000002
     N  165   0.000000   0.000000   0.000000   0.000001   0.000000   0.000000
     N  166   0.000000   0.000000   0.000000   0.000000   0.000000   0.000000
     N  167   0.000000   0.000000   0.000000   0.000000   0.000000   0.000000
     N  168   0.000000   0.000000   0.000000   0.000000   0.000000   0.000000
     N  169   0.000000   0.000000   0.000000   0.000000   0.000000   0.000000
     N  170   0.000000   0.000000   0.000000   0.000000   0.000000   0.000000
     N  171   0.000010   0.000002   0.000001   0.000000   0.000001   0.000001
     N  172   0.000031   0.000000   0.000000   0.000000   0.000000   0.000000
     N  173   0.000000   0.062844   0.143452   0.016342   1.714035   1.115787
     N  174   0.000003   0.000041   0.000080   0.000025   0.000005   0.000007
     N  175   0.000000   0.000000   0.000012   0.000002   0.000001   0.000001
     N  176   0.000000   0.000002   0.000003   0.000000   0.000001   0.000000
     N  177   0.000000   0.000000   0.000000   0.000000   0.000000   0.000000
     N  178   0.000000   0.000000   0.000000   0.000000   0.000000   0.000000
     N  179   0.000000   0.000029   0.000020   0.000167   0.000017   0.000695
     N  180   0.000964   0.000000   0.000000   0.000000   0.000000   0.000000
     N  181   0.000263   0.000000   0.000000   0.000000   0.000000   0.000000
     N  182   0.000000   0.000000   0.000000   0.000000   0.000000   0.000000
     H  183   0.000000   0.000000   0.000000   0.000000   0.000000   0.000000
1


                  C 91       C 92       C 93       C 94       C 95       C 96
 ------------------------------------------------------------------------------
     H  184   0.000000   0.000000   0.000000   0.000000   0.000000   0.000000
     H  185   0.000000   0.000000   0.000000   0.000000   0.000000   0.000000
     H  186   0.000000   0.000000   0.000000   0.000000   0.000000   0.000000
     H  187   0.000000   0.000000   0.000000   0.000000   0.000000   0.000000
     H  188   0.000000   0.000004   0.000000   0.000000   0.000003   0.000000
     H  189   0.000000   0.000000   0.000000   0.000000   0.000000   0.000000
     H  190   0.000000   0.000000   0.000000   0.000000   0.000000   0.000000
     H  191   0.000000   0.000000   0.000000   0.000000   0.000000   0.000000
     H  192   0.000000   0.000000   0.000000   0.000000   0.000000   0.000000
     H  193   0.000000   0.000000   0.000000   0.000000   0.000000   0.000000
     H  194   0.000000   0.000000   0.000000   0.000000   0.000000   0.000000
     H  195   0.003221   0.000002   0.000001   0.000000   0.000000   0.000000
     H  196   0.000000   0.002491   0.005755   0.007545   0.006912   0.943145
     H  197   0.000000   0.000000   0.000000   0.000000   0.000000   0.000000
     H  198   0.000000   0.000000   0.000000   0.000000   0.000000   0.000000
     H  199   0.000000   0.000001   0.000002   0.000000   0.000000   0.000000
     H  200   0.000000   0.000000   0.000000   0.000000   0.000000   0.000000
     H  201   0.000000   0.000000   0.000000   0.000000   0.000000   0.000000
     H  202   0.000000   0.000000   0.000000   0.000000   0.000000   0.000000
     H  203   0.000000   0.000000   0.000000   0.000000   0.000000   0.000000
     H  204   0.000000   0.000000   0.000000   0.000000   0.000000   0.000000
1


                  C 97       C 98       C 99       C100       C101       C102
 ------------------------------------------------------------------------------
     C   97   3.944701
     C   98   1.802684   3.946180
     C   99   0.000954   0.000389   3.878192
     C  100   0.004646   0.000923   1.770384   3.820261
     C  101   0.008088   0.008930   0.035726   1.715722   3.933708
     C  102   0.000739   0.000344   2.029529   0.185974   0.107664   2.497305
     C  103   0.001728   0.000024   0.012426   0.014825   1.014444   0.005724
     C  104   0.997230   0.009183   0.012980   0.014211   0.985227   0.006026
     C  105   0.006606   0.032181   0.002336   0.050798   0.007449   0.015206
     C  106   0.000042   0.000001   0.000002   0.000017   0.000052   0.000007
     C  107   0.000004   0.000011   0.000001   0.000012   0.000004   0.000005
     C  108   0.000119   0.000048   0.000006   0.000083   0.000142   0.000032
     C  109   0.000002   0.000001   0.000000   0.000003   0.000001   0.000001
     C  110   0.000038   0.000166   0.000018   0.000327   0.000050   0.000122
     C  111   0.001546   0.002234   0.000190   0.003399   0.001707   0.001192
     C  112   0.016492   0.001818   0.000250   0.000356   0.018099   0.000099
     C  113   0.000000   0.000000   0.000000   0.000001   0.000000   0.000000
     C  114   0.000026   0.000017   0.000002   0.000025   0.000027   0.000009
     C  115   0.000008   0.000007   0.000005   0.000008   0.000013   0.000007
     C  116   0.000003   0.000002   0.000000   0.000001   0.000004   0.000000
     C  117   0.000007   0.000005   0.000000   0.000004   0.000010   0.000001
     C  118   0.000030   0.000138   0.000014   0.000272   0.000029   0.000100
     C  119   0.001553   0.002170   0.000240   0.004269   0.001772   0.001500
     C  120   0.000001   0.000000   0.000000   0.000000   0.000001   0.000000
     C  121   0.000039   0.000014   0.000001   0.000003   0.000043   0.000001
     C  122   0.000001   0.000007   0.000001   0.000011   0.000001   0.000004
     C  123   0.000015   0.000006   0.000000   0.000002   0.000016   0.000001
     C  124   0.000018   0.000008   0.000000   0.000004   0.000021   0.000001
     C  125   0.000236   0.000111   0.000008   0.000095   0.000261   0.000035
     C  126   0.000016   0.000000   0.000001   0.000007   0.000021   0.000003
     C  127   0.000000   0.000000   0.000000   0.000000   0.000000   0.000000
     C  128   0.000001   0.000000   0.000000   0.000000   0.000001   0.000000
     C  129   0.000000   0.000000   0.000000   0.000000   0.000000   0.000000
     C  130   0.000002   0.000000   0.000000   0.000001   0.000002   0.000000
     C  131   0.000001   0.000000   0.000000   0.000001   0.000001   0.000000
     C  132   0.000002   0.000002   0.000000   0.000002   0.000002   0.000001
     C  133   0.000007   0.000006   0.000000   0.000004   0.000008   0.000002
     C  134   0.000000   0.000000   0.000000   0.000000   0.000000   0.000000
     C  135   0.000119   0.000069   0.000001   0.000000   0.000002   0.000002
     C  136   0.000103   0.000077   0.000000   0.000000   0.000002   0.000001
     C  137   0.000505   0.000212   0.000001   0.000002   0.000010   0.000003
     C  138   0.000123   0.000089   0.000001   0.000000   0.000002   0.000002
     C  139   0.000571   0.003309   0.000003   0.000001   0.000009   0.000012
     C  140   0.000953   0.007847   0.000001   0.000002   0.000007   0.000002
     C  141   0.003338   0.000151   0.000010   0.000011   0.000066   0.000027
     C  142   0.000000   0.000000   0.000001   0.000000   0.000000   0.000001
1


                  C 97       C 98       C 99       C100       C101       C102
 ------------------------------------------------------------------------------
     C  143   0.000000   0.000000   0.000002   0.000001   0.000000   0.000003
     C  144   0.000000   0.000000   0.000006   0.000003   0.000001   0.000016
     C  145   0.000000   0.000001   0.000000   0.000001   0.000000   0.000002
     C  146   0.000000   0.000000   0.000003   0.000004   0.000000   0.000009
     C  147   0.000000   0.000000   0.000041   0.000015   0.000014   0.000261
     C  148   0.000001   0.000003   0.000033   0.000039   0.000010   0.000567
     C  149   0.000000   0.000000   0.000000   0.000000   0.000000   0.000000
     C  150   0.000000   0.000000   0.000000   0.000000   0.000000   0.000000
     C  151   0.000000   0.000000   0.000000   0.000000   0.000000   0.000000
     C  152   0.000000   0.000000   0.000000   0.000000   0.000000   0.000000
     C  153   0.000000   0.000000   0.000000   0.000000   0.000000   0.000000
     C  154   0.000000   0.000000   0.000006   0.000001   0.000003   0.000006
     C  155   0.000000   0.000000   0.000050   0.000001   0.000020   0.000041
     C  156   0.000000   0.000000   0.000000   0.000000   0.000000   0.000000
     C  157   0.000000   0.000000   0.000000   0.000000   0.000000   0.000000
     C  158   0.000000   0.000000   0.000000   0.000000   0.000000   0.000000
     C  159   0.000000   0.000000   0.000000   0.000000   0.000000   0.000000
     C  160   0.000000   0.000000   0.000000   0.000000   0.000000   0.000000
     C  161   0.000000   0.000000   0.000000   0.000000   0.000000   0.000000
     C  162   0.000000   0.000000   0.000000   0.000000   0.000000   0.000000
     N  163   0.000001   0.000000   0.000000   0.000002   0.000006   0.000001
     N  164   0.000000   0.000000   0.000000   0.000000   0.000000   0.000000
     N  165   0.000003   0.000000   0.000000   0.000001   0.000002   0.000000
     N  166   0.000000   0.000000   0.000000   0.000000   0.000000   0.000000
     N  167   0.000000   0.000000   0.000000   0.000000   0.000000   0.000000
     N  168   0.000000   0.000000   0.000000   0.000000   0.000000   0.000000
     N  169   0.000000   0.000000   0.000000   0.000000   0.000000   0.000000
     N  170   0.000000   0.000000   0.000000   0.000000   0.000000   0.000000
     N  171   0.000001   0.000001   0.000000   0.000000   0.000000   0.000001
     N  172   0.000000   0.000000   0.000000   0.000000   0.000000   0.000000
     N  173   0.001626   0.016239   0.000003   0.000019   0.000022   0.000008
     N  174   0.000145   0.000068   0.003400   0.052613   0.024837   0.012148
     N  175   0.000063   0.000013   0.000002   0.000027   0.000074   0.000011
     N  176   0.000000   0.000000   0.000000   0.000000   0.000000   0.000000
     N  177   0.000003   0.000001   0.000000   0.000001   0.000003   0.000000
     N  178   0.000003   0.000001   0.000000   0.000000   0.000003   0.000000
     N  179   0.000399   0.000169   0.000001   0.000001   0.000007   0.000004
     N  180   0.000000   0.000000   0.000001   0.000001   0.000000   0.000002
     N  181   0.000000   0.000000   0.000000   0.000000   0.000000   0.000000
     N  182   0.000000   0.000000   0.000000   0.000000   0.000000   0.000000
     H  183   0.000000   0.000000   0.000000   0.000000   0.000000   0.000000
     H  184   0.000000   0.000000   0.000000   0.000000   0.000000   0.000000
     H  185   0.000000   0.000000   0.000000   0.000000   0.000000   0.000000
     H  186   0.000000   0.000000   0.000000   0.000000   0.000000   0.000000
     H  187   0.000000   0.000000   0.000000   0.000000   0.000000   0.000000
     H  188   0.000000   0.000000   0.000000   0.000000   0.000000   0.000000
     H  189   0.000000   0.000000   0.000000   0.000000   0.000000   0.000000
1


                  C 97       C 98       C 99       C100       C101       C102
 ------------------------------------------------------------------------------
     H  190   0.000000   0.000000   0.000000   0.000000   0.000000   0.000000
     H  191   0.000000   0.000000   0.000000   0.000000   0.000000   0.000000
     H  192   0.000000   0.000000   0.000000   0.000000   0.000000   0.000000
     H  193   0.000000   0.000000   0.000000   0.000000   0.000000   0.000000
     H  194   0.000000   0.000000   0.000000   0.000000   0.000001   0.000000
     H  195   0.000024   0.000072   0.000958   0.000049   0.000002   0.083192
     H  196   0.000193   0.000985   0.000000   0.000000   0.000000   0.000000
     H  197   0.000000   0.000000   0.000000   0.000000   0.000000   0.000000
     H  198   0.000000   0.000000   0.000000   0.000000   0.000000   0.000000
     H  199   0.000002   0.000000   0.000003   0.000012   0.000006   0.000000
     H  200   0.000000   0.000000   0.000000   0.000000   0.000000   0.000000
     H  201   0.000001   0.000000   0.000000   0.000000   0.000000   0.000000
     H  202   0.000000   0.000000   0.000000   0.000000   0.000000   0.000000
     H  203   0.000000   0.000000   0.000000   0.000000   0.000000   0.000000
     H  204   0.000000   0.000000   0.000000   0.000000   0.000000   0.000000
1


                  C103       C104       C105       C106       C107       C108
 ------------------------------------------------------------------------------
     C  103   3.939086
     C  104   0.003350   3.952886
     C  105   0.003764   1.801790   3.934232
     C  106   0.000002   0.000096   0.001198   3.960022
     C  107   0.000000   0.000082   0.000115   1.517849   3.944703
     C  108   0.000007   0.000559   0.003574   0.006660   1.248723   3.950801
     C  109   0.000000   0.000022   0.000068   1.237905   0.009631   0.100560
     C  110   0.000005   0.002448   0.001748   0.095480   0.007362   1.434670
     C  111   0.000114   0.029708   0.057614   0.000150   0.004822   0.008180
     C  112   0.000745   0.014119   1.858501   0.001085   0.000688   0.007401
     C  113   0.000000   0.000004   0.000030   0.000017   0.000069   0.000053
     C  114   0.000002   0.000198   0.000896   0.000183   0.000020   0.000563
     C  115   0.000000   0.000319   0.000332   0.000008   0.000035   0.000028
     C  116   0.000000   0.000008   0.000081   0.000019   0.000002   0.000036
     C  117   0.000000   0.000027   0.000196   0.000045   0.000002   0.000109
     C  118   0.000003   0.002062   0.001473   0.000245   0.000743   0.001043
     C  119   0.000135   0.037646   0.056749   0.009679   0.000505   0.031544
     C  120   0.000000   0.000001   0.000018   0.000014   0.000012   0.000040
     C  121   0.000002   0.000013   0.001014   0.000267   0.000034   0.000641
     C  122   0.000000   0.000078   0.000009   0.000082   0.000356   0.000207
     C  123   0.000001   0.000009   0.000372   0.000118   0.000021   0.000263
     C  124   0.000001   0.000019   0.000476   0.000187   0.000092   0.000501
     C  125   0.000014   0.000651   0.006490   0.001577   0.000151   0.005067
     C  126   0.000001   0.000041   0.000471   0.002440   0.026244   0.014139
     C  127   0.000000   0.000000   0.000003   0.000159   0.001923   0.000502
     C  128   0.000000   0.000001   0.000021   0.000017   0.000595   0.000152
     C  129   0.000000   0.000001   0.000004   0.000378   0.008178   0.000592
     C  130   0.000000   0.000004   0.000048   0.000326   0.003180   0.001102
     C  131   0.000000   0.000003   0.000017   0.003710   0.006201   0.006200
     C  132   0.000000   0.000010   0.000044   0.011414   0.935661   0.011996
     C  133   0.000001   0.000026   0.000188   0.005956   0.011603   1.028982
     C  134   0.000000   0.000000   0.000005   0.004189   0.004549   0.004187
     C  135   0.000000   0.000001   0.000004   0.000014   0.000113   0.000006
     C  136   0.000000   0.000001   0.000004   0.000001   0.000006   0.000000
     C  137   0.000000   0.000006   0.000015   0.000000   0.000003   0.000000
     C  138   0.000000   0.000000   0.000005   0.000002   0.000011   0.000001
     C  139   0.000000   0.000006   0.000021   0.000000   0.000001   0.000000
     C  140   0.000000   0.000007   0.000067   0.000001   0.000001   0.000000
     C  141   0.000000   0.000024   0.000080   0.000002   0.000001   0.000000
     C  142   0.000000   0.000000   0.000000   0.000000   0.000000   0.000000
     C  143   0.000000   0.000000   0.000000   0.000000   0.000000   0.000000
     C  144   0.000000   0.000000   0.000000   0.000000   0.000000   0.000000
     C  145   0.000000   0.000000   0.000000   0.000000   0.000000   0.000000
     C  146   0.000000   0.000000   0.000000   0.000000   0.000000   0.000000
     C  147   0.000000   0.000000   0.000002   0.000000   0.000000   0.000000
     C  148   0.000001   0.000001   0.000002   0.000000   0.000000   0.000000
1


                  C103       C104       C105       C106       C107       C108
 ------------------------------------------------------------------------------
     C  149   0.000000   0.000000   0.000000   0.000000   0.000004   0.000000
     C  150   0.000000   0.000000   0.000000   0.000000   0.000000   0.000000
     C  151   0.000000   0.000000   0.000000   0.000000   0.000002   0.000000
     C  152   0.000000   0.000000   0.000000   0.000000   0.000000   0.000000
     C  153   0.000000   0.000000   0.000000   0.000000   0.000000   0.000000
     C  154   0.000000   0.000000   0.000001   0.000000   0.000000   0.000000
     C  155   0.000000   0.000000   0.000003   0.000000   0.000000   0.000000
     C  156   0.000000   0.000000   0.000000   0.000000   0.000004   0.000000
     C  157   0.000000   0.000000   0.000000   0.000006   0.000115   0.000006
     C  158   0.000000   0.000000   0.000000   0.000000   0.000007   0.000001
     C  159   0.000000   0.000000   0.000000   0.000003   0.000046   0.000003
     C  160   0.000000   0.000000   0.000000   0.000004   0.000079   0.000004
     C  161   0.000000   0.000000   0.000000   0.000098   0.002036   0.000078
     C  162   0.000000   0.000000   0.000002   0.000776   0.016358   0.000657
     N  163   0.000004   0.000004   0.000013   0.000003   0.000000   0.000006
     N  164   0.000001   0.000000   0.000000   0.000000   0.000000   0.000000
     N  165   0.000000   0.000003   0.000047   0.013740   0.012791   0.000322
     N  166   0.000000   0.000000   0.000000   0.000000   0.000001   0.000001
     N  167   0.000000   0.000000   0.000000   0.000001   0.000002   0.000000
     N  168   0.000000   0.000000   0.000000   0.000000   0.000008   0.000000
     N  169   0.000000   0.000000   0.000000   0.000000   0.000000   0.000000
     N  170   0.000000   0.000000   0.000001   0.000018   0.000119   0.000003
     N  171   0.000003   0.000000   0.000000   0.000000   0.000000   0.000000
     N  172   0.000000   0.000000   0.000000   0.000000   0.000000   0.000000
     N  173   0.000001   0.000275   0.000052   0.000000   0.000000   0.000000
     N  174   2.881191   0.013345   0.000811   0.000002   0.000000   0.000006
     N  175   0.000003   0.000172   0.001993   0.018762   0.093494   0.016935
     N  176   0.000000   0.000005   0.000004   0.000004   0.000025   0.000016
     N  177   0.000000   0.000003   0.000067   0.000018   0.000021   0.000054
     N  178   0.000000   0.000002   0.000078   0.000358   0.003726   0.007019
     N  179   0.000000   0.000003   0.000006   0.000001   0.000004   0.000000
     N  180   0.000000   0.000000   0.000000   0.000000   0.000000   0.000000
     N  181   0.000000   0.000000   0.000000   0.000000   0.000003   0.000000
     N  182   0.000000   0.000000   0.000000   0.000000   0.000006   0.000000
     H  183   0.000000   0.000000   0.000000   0.000000   0.000000   0.000000
     H  184   0.000000   0.000000   0.000000   0.001079   0.000029   0.000016
     H  185   0.000000   0.000000   0.000000   0.000001   0.000001   0.000000
     H  186   0.000000   0.000000   0.000000   0.000000   0.000000   0.000000
     H  187   0.000000   0.000000   0.000000   0.000004   0.000001   0.000001
     H  188   0.000000   0.000000   0.000000   0.000000   0.000000   0.000000
     H  189   0.000000   0.000000   0.000000   0.000000   0.000000   0.000000
     H  190   0.000000   0.000000   0.000000   0.000000   0.000001   0.000004
     H  191   0.000000   0.000000   0.000000   0.000000   0.000001   0.000001
     H  192   0.000000   0.000000   0.000000   0.000000   0.000000   0.000000
     H  193   0.000000   0.000000   0.000000   0.000000   0.000000   0.000000
     H  194   0.000010   0.000000   0.000000   0.000000   0.000000   0.000000
     H  195   0.000001   0.000000   0.000001   0.000000   0.000000   0.000000
1


                  C103       C104       C105       C106       C107       C108
 ------------------------------------------------------------------------------
     H  196   0.000000   0.000031   0.000012   0.000000   0.000000   0.000000
     H  197   0.000000   0.000001   0.000012   0.008857   0.004010   0.000216
     H  198   0.000000   0.000000   0.000001   0.000000   0.000000   0.000000
     H  199   0.000000   0.000070   0.000771   0.000001   0.000000   0.000002
     H  200   0.000000   0.000000   0.000000   0.000000   0.000000   0.000000
     H  201   0.000000   0.000000   0.000000   0.000000   0.000007   0.000005
     H  202   0.000000   0.000000   0.000000   0.000000   0.000000   0.000000
     H  203   0.000000   0.000000   0.000000   0.000000   0.000000   0.000000
     H  204   0.000000   0.000000   0.000000   0.000000   0.000000   0.000000
1


                  C109       C110       C111       C112       C113       C114
 ------------------------------------------------------------------------------
     C  109   3.938416
     C  110   0.005030   3.953854
     C  111   0.007978   1.026912   3.949126
     C  112   0.000141   0.015860   1.007065   3.966225
     C  113   0.000020   0.000026   0.000604   0.000075   3.962788
     C  114   0.000020   0.000132   0.011229   0.003714   1.362563   3.961510
     C  115   0.000005   0.000033   0.000391   0.000800   0.005769   1.304325
     C  116   0.000001   0.000002   0.000494   0.000028   1.259067   0.005389
     C  117   0.000001   0.000001   0.001264   0.000031   0.094257   0.006343
     C  118   0.000183   0.001313   0.016767   0.013504   0.006271   1.092465
     C  119   0.000838   0.012079   1.672815   0.989773   0.003823   0.006014
     C  120   0.000007   0.000022   0.000350   0.000012   0.007211   0.014623
     C  121   0.000016   0.000046   0.007620   0.000216   1.105183   0.005851
     C  122   0.000253   0.000795   0.000697   0.000664   0.005897   0.030387
     C  123   0.000012   0.000031   0.002806   0.000088   0.010621   0.000864
     C  124   0.000061   0.000164   0.004222   0.000201   0.007175   0.001597
     C  125   0.000043   0.000404   0.057630   0.006900   0.046107   0.005293
     C  126   0.012340   0.032667   0.000405   0.000419   0.000144   0.005275
     C  127   0.000048   0.000080   0.000027   0.000003   0.000009   0.000011
     C  128   0.000421   0.000819   0.000014   0.000008   0.000006   0.000010
     C  129   0.000132   0.000193   0.000030   0.000008   0.000016   0.000004
     C  130   0.001238   0.002802   0.000055   0.000035   0.000021   0.000033
     C  131   0.000387   0.001281   0.000087   0.000023   0.000029   0.000079
     C  132   0.005407   0.006504   0.000382   0.000086   0.000116   0.000077
     C  133   0.000752   0.010065   0.002623   0.000231   0.001870   0.000279
     C  134   0.000064   0.000324   0.000022   0.000000   0.000004   0.000001
     C  135   0.000026   0.000062   0.000001   0.000001   0.000000   0.000003
     C  136   0.000002   0.000004   0.000000   0.000000   0.000000   0.000000
     C  137   0.000001   0.000002   0.000001   0.000001   0.000000   0.000000
     C  138   0.000004   0.000008   0.000001   0.000000   0.000000   0.000000
     C  139   0.000000   0.000001   0.000002   0.000003   0.000000   0.000000
     C  140   0.000001   0.000001   0.000006   0.000001   0.000000   0.000000
     C  141   0.000003   0.000001   0.000007   0.000007   0.000000   0.000000
     C  142   0.000000   0.000000   0.000000   0.000000   0.000000   0.000000
     C  143   0.000000   0.000000   0.000000   0.000000   0.000000   0.000000
     C  144   0.000000   0.000000   0.000000   0.000000   0.000000   0.000000
     C  145   0.000000   0.000000   0.000000   0.000000   0.000000   0.000000
     C  146   0.000000   0.000000   0.000000   0.000000   0.000000   0.000000
     C  147   0.000000   0.000000   0.000000   0.000000   0.000000   0.000000
     C  148   0.000000   0.000000   0.000000   0.000000   0.000000   0.000000
     C  149   0.000000   0.000000   0.000000   0.000000   0.000000   0.000000
     C  150   0.000000   0.000000   0.000000   0.000000   0.000000   0.000000
     C  151   0.000000   0.000000   0.000000   0.000000   0.000000   0.000000
     C  152   0.000000   0.000000   0.000000   0.000000   0.000000   0.000000
     C  153   0.000000   0.000000   0.000000   0.000000   0.000000   0.000000
     C  154   0.000000   0.000000   0.000000   0.000000   0.000000   0.000000
1


                  C109       C110       C111       C112       C113       C114
 ------------------------------------------------------------------------------
     C  155   0.000000   0.000000   0.000000   0.000000   0.000000   0.000000
     C  156   0.000000   0.000000   0.000000   0.000000   0.000000   0.000000
     C  157   0.000002   0.000002   0.000000   0.000000   0.000000   0.000000
     C  158   0.000000   0.000000   0.000000   0.000000   0.000000   0.000000
     C  159   0.000001   0.000001   0.000000   0.000000   0.000000   0.000000
     C  160   0.000001   0.000001   0.000000   0.000000   0.000000   0.000000
     C  161   0.000033   0.000022   0.000003   0.000001   0.000001   0.000001
     C  162   0.000217   0.000154   0.000016   0.000003   0.000004   0.000004
     N  163   0.000000   0.000000   0.000060   0.000001   0.002523   0.000072
     N  164   0.000000   0.000000   0.000000   0.000000   0.000000   0.000000
     N  165   0.008393   0.002686   0.000010   0.000032   0.000001   0.000007
     N  166   0.000001   0.000001   0.000000   0.000000   0.000000   0.000000
     N  167   0.000002   0.000000   0.000000   0.000000   0.000022   0.000036
     N  168   0.000005   0.000003   0.000000   0.000000   0.000047   0.000005
     N  169   0.000000   0.000000   0.000000   0.000000   0.000000   0.000000
     N  170   0.000071   0.000040   0.000000   0.000001   0.000002   0.000000
     N  171   0.000000   0.000000   0.000000   0.000000   0.000000   0.000000
     N  172   0.000000   0.000000   0.000000   0.000000   0.000000   0.000000
     N  173   0.000000   0.000000   0.000004   0.000021   0.000000   0.000000
     N  174   0.000000   0.000002   0.000067   0.000567   0.000000   0.000001
     N  175   1.577563   1.276114   0.012200   0.003317   0.000011   0.000275
     N  176   0.000006   0.000006   0.000082   0.000023   0.016517   0.081141
     N  177   0.000014   0.000031   0.000419   0.000017   0.002110   0.006483
     N  178   0.000274   0.000732   0.001006   0.000019   0.000478   0.000265
     N  179   0.000001   0.000003   0.000001   0.000001   0.000000   0.000001
     N  180   0.000000   0.000000   0.000000   0.000000   0.000000   0.000000
     N  181   0.000000   0.000000   0.000000   0.000000   0.000000   0.000000
     N  182   0.000000   0.000000   0.000000   0.000000   0.000000   0.000000
     H  183   0.000000   0.000000   0.000000   0.000000   0.000000   0.000000
     H  184   0.000511   0.000010   0.000001   0.000000   0.000000   0.000000
     H  185   0.000000   0.000000   0.000000   0.000000   0.000000   0.000000
     H  186   0.000000   0.000000   0.000000   0.000000   0.000000   0.000000
     H  187   0.000014   0.000001   0.000000   0.000000   0.000002   0.000000
     H  188   0.000001   0.000000   0.000000   0.000000   0.000000   0.000000
     H  189   0.000000   0.000000   0.000000   0.000000   0.000007   0.000002
     H  190   0.000000   0.000000   0.000000   0.000000   0.000000   0.000000
     H  191   0.000001   0.000002   0.000001   0.000000   0.001236   0.000009
     H  192   0.000000   0.000000   0.000000   0.000000   0.000000   0.000000
     H  193   0.000000   0.000000   0.000000   0.000000   0.000000   0.000000
     H  194   0.000000   0.000000   0.000000   0.000000   0.000000   0.000000
     H  195   0.000000   0.000000   0.000000   0.000000   0.000000   0.000000
     H  196   0.000000   0.000000   0.000001   0.000003   0.000000   0.000000
     H  197   0.950369   0.009496   0.000302   0.000031   0.000000   0.000002
     H  198   0.000000   0.000000   0.000016   0.000002   0.009055   0.003935
     H  199   0.000000   0.000002   0.000041   0.000775   0.004316   0.004927
     H  200   0.000000   0.000000   0.000000   0.000000   0.000000   0.000000
     H  201   0.000000   0.000000   0.000000   0.000000   0.000000   0.000001
1


                  C109       C110       C111       C112       C113       C114
 ------------------------------------------------------------------------------
     H  202   0.000000   0.000000   0.000000   0.000000   0.000000   0.000000
     H  203   0.000000   0.000000   0.000000   0.000000   0.000000   0.000000
     H  204   0.000000   0.000000   0.000000   0.000000   0.000000   0.000000
1


                  C115       C116       C117       C118       C119       C120
 ------------------------------------------------------------------------------
     C  115   3.948210
     C  116   0.107919   3.931051
     C  117   1.473392   0.004033   3.952387
     C  118   0.006768   0.004903   0.011408   3.956800
     C  119   0.002860   0.000274   0.000093   1.062718   3.946769
     C  120   0.000382   0.011676   0.005205   0.001538   0.000220   3.852659
     C  121   0.004222   0.006750   0.000294   0.049888   0.000316   1.268242
     C  122   0.000236   0.011919   0.008288   0.008295   0.006070   0.011802
     C  123   0.000791   0.000394   0.000046   0.014261   0.000228   1.477569
     C  124   0.001471   0.000739   0.000546   0.025747   0.000647   0.128466
     C  125   0.019469   0.000219   0.000430   1.592291   0.008475   0.004164
     C  126   0.000436   0.000041   0.000123   0.007881   0.005886   0.000386
     C  127   0.000006   0.000000   0.000001   0.000157   0.000007   0.000002
     C  128   0.000003   0.000000   0.000001   0.000072   0.000121   0.000001
     C  129   0.000007   0.000000   0.000000   0.000161   0.000008   0.000002
     C  130   0.000008   0.000001   0.000004   0.000209   0.000375   0.000011
     C  131   0.000022   0.000001   0.000003   0.000577   0.000091   0.000003
     C  132   0.000050   0.000002   0.000003   0.000908   0.000147   0.000012
     C  133   0.000705   0.000016   0.000004   0.018112   0.000346   0.000238
     C  134   0.000001   0.000000   0.000000   0.000041   0.000030   0.000002
     C  135   0.000003   0.000000   0.000000   0.000010   0.000006   0.000000
     C  136   0.000000   0.000000   0.000000   0.000000   0.000001   0.000000
     C  137   0.000001   0.000000   0.000000   0.000000   0.000001   0.000000
     C  138   0.000001   0.000000   0.000000   0.000003   0.000001   0.000000
     C  139   0.000000   0.000000   0.000000   0.000000   0.000002   0.000000
     C  140   0.000000   0.000000   0.000000   0.000000   0.000006   0.000000
     C  141   0.000000   0.000000   0.000000   0.000000   0.000005   0.000000
     C  142   0.000000   0.000000   0.000000   0.000000   0.000000   0.000000
     C  143   0.000000   0.000000   0.000000   0.000000   0.000000   0.000000
     C  144   0.000000   0.000000   0.000000   0.000000   0.000000   0.000000
     C  145   0.000000   0.000000   0.000000   0.000000   0.000000   0.000000
     C  146   0.000000   0.000000   0.000000   0.000000   0.000000   0.000000
     C  147   0.000000   0.000000   0.000000   0.000000   0.000000   0.000000
     C  148   0.000000   0.000000   0.000000   0.000000   0.000000   0.000000
     C  149   0.000000   0.000000   0.000000   0.000000   0.000000   0.000000
     C  150   0.000000   0.000000   0.000000   0.000000   0.000000   0.000000
     C  151   0.000000   0.000000   0.000000   0.000000   0.000000   0.000000
     C  152   0.000000   0.000000   0.000000   0.000000   0.000000   0.000000
     C  153   0.000000   0.000000   0.000000   0.000000   0.000000   0.000000
     C  154   0.000001   0.000000   0.000004   0.000000   0.000000   0.000000
     C  155   0.000000   0.000000   0.000000   0.000000   0.000000   0.000000
     C  156   0.000000   0.000000   0.000000   0.000000   0.000000   0.000000
     C  157   0.000000   0.000000   0.000000   0.000001   0.000000   0.000000
     C  158   0.000000   0.000000   0.000000   0.000000   0.000000   0.000000
     C  159   0.000000   0.000000   0.000000   0.000000   0.000000   0.000000
     C  160   0.000000   0.000000   0.000000   0.000000   0.000000   0.000000
1


                  C115       C116       C117       C118       C119       C120
 ------------------------------------------------------------------------------
     C  161   0.000000   0.000000   0.000000   0.000004   0.000001   0.000000
     C  162   0.000002   0.000000   0.000000   0.000025   0.000007   0.000001
     N  163   0.007375   0.000063   0.000381   0.000249   0.000002   0.000199
     N  164   0.000001   0.000000   0.000000   0.000000   0.000000   0.000000
     N  165   0.000000   0.000001   0.000002   0.000007   0.000345   0.000005
     N  166   0.000000   0.000000   0.000000   0.000000   0.000000   0.000000
     N  167   0.000046   0.000170   0.000125   0.000002   0.000000   0.000003
     N  168   0.000001   0.000227   0.000006   0.000002   0.000001   0.004873
     N  169   0.000000   0.000000   0.000000   0.000001   0.000000   0.000045
     N  170   0.000000   0.000007   0.000000   0.000000   0.000007   0.000156
     N  171   0.000000   0.000000   0.000000   0.000000   0.000000   0.000000
     N  172   0.000000   0.000000   0.000000   0.000000   0.000000   0.000000
     N  173   0.000000   0.000000   0.000000   0.000000   0.000005   0.000000
     N  174   0.000001   0.000000   0.000001   0.000001   0.000074   0.000000
     N  175   0.000009   0.000024   0.000055   0.000254   0.020072   0.000017
     N  176   0.014768   1.561033   1.291392   0.000383   0.000266   0.000253
     N  177   0.000158   0.003607   0.002665   0.002382   0.000063   0.060012
     N  178   0.000246   0.000004   0.000012   0.007479   0.000194   0.000031
     N  179   0.000005   0.000000   0.000000   0.000001   0.000001   0.000000
     N  180   0.000000   0.000000   0.000000   0.000000   0.000000   0.000000
     N  181   0.000000   0.000000   0.000000   0.000000   0.000000   0.000000
     N  182   0.000000   0.000000   0.000000   0.000000   0.000000   0.000000
     H  183   0.000000   0.000000   0.000000   0.000000   0.000000   0.000000
     H  184   0.000000   0.000000   0.000000   0.000000   0.000002   0.000000
     H  185   0.000000   0.000000   0.000000   0.000000   0.000000   0.000000
     H  186   0.000000   0.000000   0.000000   0.000000   0.000000   0.000000
     H  187   0.000005   0.000000   0.000000   0.000000   0.000000   0.000000
     H  188   0.000001   0.000001   0.000008   0.000000   0.000000   0.000000
     H  189   0.000013   0.000023   0.000207   0.000001   0.000000   0.000001
     H  190   0.000000   0.000000   0.000000   0.000000   0.000000   0.000000
     H  191   0.000012   0.000219   0.000003   0.000026   0.000000   0.788624
     H  192   0.000000   0.000000   0.000000   0.000000   0.000000   0.000001
     H  193   0.000000   0.000000   0.000001   0.000000   0.000000   0.000000
     H  194   0.000000   0.000000   0.000000   0.000000   0.000000   0.000000
     H  195   0.000000   0.000000   0.000000   0.000000   0.000000   0.000000
     H  196   0.000000   0.000000   0.000000   0.000000   0.000001   0.000000
     H  197   0.000000   0.000000   0.000000   0.000002   0.000181   0.000000
     H  198   0.000077   0.935318   0.009117   0.000432   0.000069   0.000573
     H  199   0.949134   0.000126   0.004629   0.001497   0.001313   0.000074
     H  200   0.000000   0.000000   0.000000   0.000000   0.000000   0.000001
     H  201   0.000000   0.000000   0.000000   0.000015   0.000000   0.000000
     H  202   0.000000   0.000000   0.000000   0.000000   0.000000   0.000000
     H  203   0.000000   0.000000   0.000000   0.000000   0.000000   0.000000
     H  204   0.000000   0.000000   0.000000   0.000000   0.000000   0.000005
1


                  C121       C122       C123       C124       C125       C126
 ------------------------------------------------------------------------------
     C  121   3.948245
     C  122   1.316931   3.925637
     C  123   0.031888   0.074180   3.789785
     C  124   0.027712   1.273046   0.168763   2.866002
     C  125   0.005250   1.132170   0.005426   0.013601   3.953448
     C  126   0.003949   0.006696   0.000150   0.008080   0.987815   3.940921
     C  127   0.000004   0.000031   0.000004   0.000034   0.000409   0.010425
     C  128   0.000004   0.000015   0.000007   0.000056   0.000114   0.002469
     C  129   0.000004   0.000050   0.000005   0.000020   0.000211   0.005458
     C  130   0.000026   0.000181   0.000026   0.000252   0.000542   0.010349
     C  131   0.000034   0.000107   0.000015   0.000152   0.004907   0.009521
     C  132   0.000055   0.000268   0.000012   0.000038   0.005710   0.010357
     C  133   0.000665   0.011641   0.000409   0.002502   0.007532   1.767273
     C  134   0.000008   0.000080   0.000003   0.000025   0.000098   0.003760
     C  135   0.000001   0.000001   0.000000   0.000001   0.000010   0.000076
     C  136   0.000000   0.000000   0.000000   0.000000   0.000000   0.000004
     C  137   0.000000   0.000000   0.000000   0.000000   0.000000   0.000002
     C  138   0.000000   0.000000   0.000000   0.000000   0.000000   0.000008
     C  139   0.000000   0.000000   0.000000   0.000000   0.000000   0.000000
     C  140   0.000000   0.000000   0.000000   0.000000   0.000000   0.000000
     C  141   0.000000   0.000000   0.000000   0.000000   0.000001   0.000000
     C  142   0.000000   0.000000   0.000000   0.000000   0.000000   0.000000
     C  143   0.000000   0.000000   0.000000   0.000000   0.000000   0.000000
     C  144   0.000000   0.000000   0.000000   0.000000   0.000000   0.000000
     C  145   0.000000   0.000000   0.000000   0.000000   0.000000   0.000000
     C  146   0.000000   0.000000   0.000000   0.000000   0.000000   0.000000
     C  147   0.000000   0.000000   0.000000   0.000000   0.000000   0.000000
     C  148   0.000000   0.000000   0.000000   0.000000   0.000000   0.000000
     C  149   0.000000   0.000000   0.000000   0.000000   0.000000   0.000000
     C  150   0.000000   0.000000   0.000000   0.000000   0.000000   0.000000
     C  151   0.000000   0.000000   0.000000   0.000000   0.000000   0.000000
     C  152   0.000000   0.000000   0.000000   0.000000   0.000000   0.000000
     C  153   0.000000   0.000000   0.000000   0.000000   0.000000   0.000000
     C  154   0.000000   0.000000   0.000000   0.000000   0.000000   0.000000
     C  155   0.000000   0.000000   0.000000   0.000000   0.000000   0.000000
     C  156   0.000000   0.000000   0.000000   0.000000   0.000000   0.000000
     C  157   0.000000   0.000001   0.000000   0.000000   0.000006   0.000007
     C  158   0.000000   0.000000   0.000000   0.000000   0.000000   0.000001
     C  159   0.000000   0.000000   0.000000   0.000000   0.000003   0.000004
     C  160   0.000000   0.000000   0.000000   0.000000   0.000003   0.000003
     C  161   0.000001   0.000005   0.000000   0.000000   0.000051   0.000070
     C  162   0.000007   0.000031   0.000001   0.000003   0.000338   0.000590
     N  163   0.000005   0.000318   0.000001   0.000023   0.000005   0.000003
     N  164   0.000000   0.000000   0.000000   0.000000   0.000000   0.000000
     N  165   0.000012   0.000002   0.000005   0.000007   0.000061   0.000025
     N  166   0.000000   0.000000   0.000000   0.000000   0.000001   0.000009
1


                  C121       C122       C123       C124       C125       C126
 ------------------------------------------------------------------------------
     N  167   0.000003   0.000002   0.000001   0.000001   0.000006   0.000000
     N  168   0.000083   0.000071   0.000548   0.000108   0.000001   0.000002
     N  169   0.000004   0.000003   0.000031   0.000007   0.000000   0.000000
     N  170   0.000003   0.000003   0.000018   0.000004   0.000001   0.000000
     N  171   0.000000   0.000000   0.000000   0.000000   0.000000   0.000000
     N  172   0.000000   0.000000   0.000008   0.000001   0.000000   0.000000
     N  173   0.000000   0.000000   0.000000   0.000000   0.000001   0.000000
     N  174   0.000002   0.000000   0.000001   0.000001   0.000011   0.000001
     N  175   0.000350   0.000086   0.000142   0.000215   0.002330   0.001409
     N  176   0.010905   0.000582   0.001136   0.000951   0.011979   0.000046
     N  177   0.094777   0.015902   1.980585   1.194077   0.008814   0.000203
     N  178   0.000060   0.002489   0.000175   0.001016   0.009424   1.001941
     N  179   0.000000   0.000000   0.000000   0.000000   0.000001   0.000003
     N  180   0.000000   0.000000   0.000000   0.000000   0.000000   0.000000
     N  181   0.000000   0.000000   0.000000   0.000000   0.000000   0.000000
     N  182   0.000000   0.000000   0.000000   0.000000   0.000000   0.000000
     H  183   0.000000   0.000000   0.000000   0.000000   0.000000   0.000000
     H  184   0.000000   0.000000   0.000000   0.000000   0.000000   0.000000
     H  185   0.000000   0.000000   0.000000   0.000000   0.000000   0.000003
     H  186   0.000000   0.000000   0.000000   0.000001   0.000000   0.000001
     H  187   0.000000   0.000000   0.000000   0.000000   0.000000   0.000000
     H  188   0.000000   0.000000   0.000000   0.000000   0.000000   0.000000
     H  189   0.000001   0.000001   0.000000   0.000000   0.000000   0.000000
     H  190   0.000000   0.000000   0.000000   0.000000   0.000000   0.000001
     H  191   0.002155   0.002853   0.010388   0.001630   0.000086   0.000053
     H  192   0.000000   0.000000   0.000006   0.000001   0.000000   0.000000
     H  193   0.000000   0.000000   0.000000   0.000000   0.000000   0.000000
     H  194   0.000000   0.000000   0.000000   0.000000   0.000000   0.000000
     H  195   0.000000   0.000000   0.000000   0.000000   0.000000   0.000000
     H  196   0.000000   0.000000   0.000000   0.000000   0.000000   0.000000
     H  197   0.000002   0.000001   0.000001   0.000001   0.000013   0.000026
     H  198   0.000887   0.000005   0.000094   0.000025   0.000012   0.000002
     H  199   0.000340   0.000027   0.000030   0.000008   0.000020   0.000014
     H  200   0.000000   0.000000   0.000012   0.000038   0.000000   0.000000
     H  201   0.000000   0.000003   0.000000   0.000000   0.000045   0.000034
     H  202   0.000000   0.000000   0.000000   0.000000   0.000000   0.000000
     H  203   0.000000   0.000000   0.000000   0.000000   0.000000   0.000000
     H  204   0.000000   0.000000   0.000004   0.000000   0.000000   0.000000
1


                  C127       C128       C129       C130       C131       C132
 ------------------------------------------------------------------------------
     C  127   3.897102
     C  128   1.603525   3.913710
     C  129   0.932154   1.117080   3.918313
     C  130   1.139774   0.032263   0.059177   3.028448
     C  131   0.100274   0.031642   1.690329   0.051174   3.909496
     C  132   0.009013   0.000615   0.009576   0.004170   0.956043   3.935253
     C  133   0.000922   0.009703   0.004587   0.040862   0.011957   0.924772
     C  134   0.001510   0.000095   0.007425   0.001022   0.004743   1.002444
     C  135   0.002122   0.001191   0.000674   0.043235   0.002264   0.000081
     C  136   0.000179   0.000093   0.000063   0.001345   0.000096   0.000003
     C  137   0.000052   0.000029   0.000047   0.000855   0.000060   0.000002
     C  138   0.000119   0.000191   0.000056   0.001872   0.000157   0.000005
     C  139   0.000005   0.000015   0.000004   0.000032   0.000006   0.000000
     C  140   0.000003   0.000005   0.000005   0.000086   0.000006   0.000000
     C  141   0.000000   0.000001   0.000000   0.000006   0.000001   0.000000
     C  142   0.000000   0.000000   0.000000   0.000000   0.000000   0.000000
     C  143   0.000000   0.000000   0.000000   0.000000   0.000000   0.000000
     C  144   0.000000   0.000000   0.000000   0.000000   0.000000   0.000000
     C  145   0.000000   0.000000   0.000000   0.000000   0.000000   0.000000
     C  146   0.000000   0.000000   0.000000   0.000000   0.000000   0.000000
     C  147   0.000000   0.000000   0.000000   0.000000   0.000000   0.000000
     C  148   0.000000   0.000000   0.000000   0.000000   0.000000   0.000000
     C  149   0.000000   0.000000   0.000000   0.000000   0.000002   0.000000
     C  150   0.000000   0.000000   0.000000   0.000000   0.000000   0.000000
     C  151   0.000000   0.000000   0.000000   0.000000   0.000001   0.000000
     C  152   0.000000   0.000000   0.000000   0.000000   0.000000   0.000000
     C  153   0.000000   0.000000   0.000000   0.000000   0.000000   0.000000
     C  154   0.000000   0.000000   0.000000   0.000000   0.000000   0.000000
     C  155   0.000000   0.000000   0.000000   0.000000   0.000000   0.000000
     C  156   0.000000   0.000000   0.000001   0.000000   0.000005   0.000002
     C  157   0.000005   0.000001   0.000007   0.000001   0.000083   0.000003
     C  158   0.000001   0.000000   0.000001   0.000000   0.000008   0.000025
     C  159   0.000001   0.000000   0.000001   0.000000   0.000024   0.000001
     C  160   0.000004   0.000000   0.000006   0.000001   0.000063   0.000002
     C  161   0.000105   0.000012   0.000196   0.000024   0.001848   0.000069
     C  162   0.000730   0.000081   0.001516   0.000204   0.015439   0.015120
     N  163   0.000000   0.000000   0.000000   0.000000   0.000000   0.000000
     N  164   0.000000   0.000000   0.000000   0.000000   0.000000   0.000000
     N  165   0.000005   0.000003   0.000013   0.000007   0.000119   0.000046
     N  166   0.000374   0.005728   0.000746   0.000048   0.000028   0.000004
     N  167   0.000000   0.000000   0.000000   0.000000   0.000000   0.000000
     N  168   0.000000   0.000000   0.000000   0.000000   0.000000   0.000000
     N  169   0.000000   0.000000   0.000000   0.000000   0.000000   0.000000
     N  170   0.000000   0.000000   0.000000   0.000000   0.000002   0.000000
     N  171   0.000000   0.000000   0.000000   0.000000   0.000000   0.000000
     N  172   0.000000   0.000000   0.000000   0.000000   0.000000   0.000000
1


                  C127       C128       C129       C130       C131       C132
 ------------------------------------------------------------------------------
     N  173   0.000000   0.000000   0.000000   0.000000   0.000000   0.000000
     N  174   0.000000   0.000000   0.000000   0.000000   0.000000   0.000000
     N  175   0.000064   0.000041   0.000096   0.000223   0.001120   0.000579
     N  176   0.000003   0.000002   0.000005   0.000006   0.000008   0.000041
     N  177   0.000007   0.000009   0.000005   0.000043   0.000019   0.000019
     N  178   0.026041   0.070761   0.034509   1.529937   1.004464   0.018607
     N  179   0.000042   0.000045   0.000023   0.000925   0.000065   0.000003
     N  180   0.000000   0.000000   0.000000   0.000000   0.000000   0.000000
     N  181   0.000000   0.000000   0.000000   0.000000   0.000002   0.000000
     N  182   0.000000   0.000000   0.000001   0.000000   0.000006   0.000001
     H  183   0.000000   0.000000   0.000000   0.000000   0.000000   0.000000
     H  184   0.000000   0.000000   0.000000   0.000000   0.000001   0.000011
     H  185   0.000149   0.001555   0.001521   0.000002   0.000033   0.000001
     H  186   0.000386   0.000757   0.000045   0.000004   0.000006   0.000001
     H  187   0.000000   0.000000   0.000000   0.000000   0.000000   0.000000
     H  188   0.000000   0.000000   0.000000   0.000000   0.000000   0.000000
     H  189   0.000000   0.000000   0.000000   0.000000   0.000000   0.000000
     H  190   0.000004   0.000118   0.000008   0.000000   0.000004   0.000003
     H  191   0.000000   0.000000   0.000000   0.000000   0.000000   0.000001
     H  192   0.000000   0.000000   0.000000   0.000000   0.000000   0.000000
     H  193   0.000000   0.000000   0.000000   0.000000   0.000000   0.000000
     H  194   0.000000   0.000000   0.000000   0.000000   0.000000   0.000000
     H  195   0.000000   0.000000   0.000000   0.000000   0.000000   0.000000
     H  196   0.000000   0.000000   0.000000   0.000000   0.000000   0.000000
     H  197   0.000004   0.000000   0.000014   0.000004   0.000001   0.000678
     H  198   0.000000   0.000000   0.000000   0.000000   0.000000   0.000000
     H  199   0.000000   0.000000   0.000000   0.000000   0.000000   0.000000
     H  200   0.000000   0.000000   0.000000   0.000000   0.000000   0.000000
     H  201   0.001099   0.000078   0.000280   0.097598   0.000570   0.000017
     H  202   0.000000   0.000000   0.000000   0.000000   0.000000   0.000000
     H  203   0.000000   0.000000   0.000000   0.000000   0.000000   0.000000
     H  204   0.000000   0.000000   0.000000   0.000000   0.000000   0.000000
1


                  C133       C134       C135       C136       C137       C138
 ------------------------------------------------------------------------------
     C  133   3.922443
     C  134   0.003607   3.957481
     C  135   0.000659   0.000005   3.779650
     C  136   0.000042   0.000001   1.178614   3.905207
     C  137   0.000022   0.000000   0.054379   2.547578   3.846368
     C  138   0.000077   0.000002   1.522509   0.023993   0.128678   3.819661
     C  139   0.000004   0.000000   0.073625   0.033688   1.025693   0.009993
     C  140   0.000004   0.000000   0.001947   0.018413   0.006523   0.016021
     C  141   0.000000   0.000000   0.001959   0.001816   0.009267   0.001223
     C  142   0.000000   0.000000   0.000000   0.000000   0.000000   0.000000
     C  143   0.000000   0.000000   0.000000   0.000000   0.000000   0.000000
     C  144   0.000000   0.000000   0.000000   0.000000   0.000000   0.000000
     C  145   0.000000   0.000000   0.000000   0.000000   0.000000   0.000000
     C  146   0.000000   0.000000   0.000000   0.000000   0.000000   0.000000
     C  147   0.000000   0.000000   0.000000   0.000000   0.000000   0.000000
     C  148   0.000000   0.000000   0.000000   0.000000   0.000000   0.000000
     C  149   0.000013   0.000214   0.000000   0.000000   0.000000   0.000000
     C  150   0.000000   0.000000   0.000000   0.000000   0.000000   0.000000
     C  151   0.000009   0.000139   0.000000   0.000000   0.000000   0.000000
     C  152   0.000001   0.000011   0.000000   0.000000   0.000000   0.000000
     C  153   0.000001   0.000023   0.000000   0.000000   0.000000   0.000000
     C  154   0.000000   0.000000   0.000000   0.000000   0.000000   0.000000
     C  155   0.000000   0.000000   0.000000   0.000000   0.000000   0.000000
     C  156   0.000000   0.000175   0.000000   0.000000   0.000000   0.000000
     C  157   0.000269   0.006705   0.000000   0.000000   0.000000   0.000000
     C  158   0.000001   0.000306   0.000000   0.000000   0.000000   0.000000
     C  159   0.000149   0.002687   0.000000   0.000000   0.000000   0.000000
     C  160   0.000128   0.004219   0.000000   0.000000   0.000000   0.000000
     C  161   0.002704   0.123194   0.000000   0.000000   0.000000   0.000000
     C  162   0.021508   2.762478   0.000001   0.000000   0.000000   0.000000
     N  163   0.000000   0.000000   0.000000   0.000000   0.000000   0.000000
     N  164   0.000000   0.000000   0.000000   0.000000   0.000000   0.000000
     N  165   0.000076   0.000092   0.000001   0.000000   0.000002   0.000000
     N  166   0.000014   0.000027   0.000002   0.000000   0.000000   0.000000
     N  167   0.000000   0.000000   0.000000   0.000000   0.000000   0.000000
     N  168   0.000002   0.000000   0.000000   0.000000   0.000000   0.000000
     N  169   0.000000   0.000000   0.000000   0.000000   0.000000   0.000000
     N  170   0.000001   0.000001   0.000000   0.000000   0.000000   0.000000
     N  171   0.000000   0.000000   0.000000   0.000000   0.000000   0.000000
     N  172   0.000000   0.000000   0.000000   0.000000   0.000000   0.000000
     N  173   0.000000   0.000000   0.000009   0.000006   0.000020   0.000014
     N  174   0.000000   0.000000   0.000000   0.000000   0.000000   0.000000
     N  175   0.006956   0.001300   0.000007   0.000000   0.000000   0.000001
     N  176   0.000594   0.000001   0.000000   0.000000   0.000000   0.000000
     N  177   0.000549   0.000004   0.000000   0.000000   0.000000   0.000000
     N  178   0.018307   0.001540   0.010016   0.000397   0.000231   0.000700
1


                  C133       C134       C135       C136       C137       C138
 ------------------------------------------------------------------------------
     N  179   0.000027   0.000000   0.068767   0.075812   0.040186   2.089380
     N  180   0.000000   0.000000   0.000000   0.000000   0.000000   0.000000
     N  181   0.000011   0.000181   0.000000   0.000000   0.000000   0.000000
     N  182   0.000001   0.000249   0.000000   0.000000   0.000000   0.000000
     H  183   0.000000   0.000000   0.000000   0.000000   0.000000   0.000000
     H  184   0.000001   0.000000   0.000000   0.000000   0.000000   0.000000
     H  185   0.000000   0.000002   0.000000   0.000003   0.000009   0.000000
     H  186   0.000003   0.000001   0.000000   0.000003   0.000000   0.000000
     H  187   0.000000   0.000000   0.000000   0.000000   0.000000   0.000000
     H  188   0.000000   0.000000   0.000000   0.000000   0.000000   0.000000
     H  189   0.000000   0.000000   0.000000   0.000000   0.000000   0.000000
     H  190   0.000014   0.000769   0.000000   0.000000   0.000000   0.000000
     H  191   0.000027   0.000000   0.000000   0.000000   0.000000   0.000000
     H  192   0.000000   0.000000   0.000000   0.000000   0.000000   0.000000
     H  193   0.000000   0.000000   0.000000   0.000000   0.000000   0.000000
     H  194   0.000000   0.000000   0.000000   0.000000   0.000000   0.000000
     H  195   0.000000   0.000000   0.000004   0.000003   0.000007   0.000005
     H  196   0.000000   0.000000   0.000005   0.000002   0.000006   0.000188
     H  197   0.000128   0.000013   0.000000   0.000000   0.000000   0.000000
     H  198   0.000000   0.000000   0.000000   0.000000   0.000000   0.000000
     H  199   0.000000   0.000000   0.000000   0.000000   0.000000   0.000012
     H  200   0.000000   0.000000   0.000000   0.000000   0.000000   0.000000
     H  201   0.000011   0.000000   0.810077   0.005055   0.006343   0.006295
     H  202   0.000000   0.000000   0.000000   0.000000   0.000000   0.000000
     H  203   0.000000   0.000001   0.000000   0.000000   0.000000   0.000000
     H  204   0.000000   0.000000   0.000000   0.000000   0.000000   0.000000
1


                  C139       C140       C141       C142       C143       C144
 ------------------------------------------------------------------------------
     C  139   3.894481
     C  140   0.922206   3.962803
     C  141   0.014390   1.882495   3.963164
     C  142   0.000000   0.000000   0.000000   3.875374
     C  143   0.000000   0.000000   0.000000   2.480117   3.897791
     C  144   0.000000   0.000000   0.000000   0.058882   1.191916   3.883943
     C  145   0.000000   0.000000   0.000001   1.112075   0.031729   0.067442
     C  146   0.000000   0.000000   0.000000   0.116169   0.027699   1.345712
     C  147   0.000000   0.000000   0.000000   0.014089   0.010693   1.069610
     C  148   0.000001   0.000000   0.000002   0.001061   0.003575   0.006370
     C  149   0.000000   0.000000   0.000000   0.000074   0.000136   0.000250
     C  150   0.000000   0.000000   0.000000   0.000045   0.000132   0.000436
     C  151   0.000000   0.000000   0.000000   0.000082   0.000132   0.000311
     C  152   0.000000   0.000000   0.000000   0.000003   0.000002   0.000011
     C  153   0.000000   0.000000   0.000000   0.000003   0.000003   0.000012
     C  154   0.000000   0.000001   0.000002   0.001196   0.001633   0.010001
     C  155   0.000000   0.000000   0.000001   0.003983   0.013643   0.016321
     C  156   0.000000   0.000000   0.000000   0.000000   0.000000   0.000000
     C  157   0.000000   0.000000   0.000000   0.000000   0.000000   0.000000
     C  158   0.000000   0.000000   0.000000   0.000000   0.000000   0.000000
     C  159   0.000000   0.000000   0.000000   0.000000   0.000000   0.000001
     C  160   0.000000   0.000000   0.000000   0.000000   0.000000   0.000000
     C  161   0.000000   0.000000   0.000000   0.000000   0.000000   0.000000
     C  162   0.000000   0.000000   0.000000   0.000000   0.000000   0.000000
     N  163   0.000000   0.000000   0.000000   0.000001   0.000001   0.000004
     N  164   0.000001   0.000002   0.000028   0.000000   0.000000   0.000000
     N  165   0.000002   0.000083   0.000037   0.000000   0.000000   0.000000
     N  166   0.000000   0.000002   0.000002   0.000000   0.000000   0.000000
     N  167   0.000000   0.000002   0.000000   0.000000   0.000000   0.000000
     N  168   0.000000   0.000001   0.000000   0.000000   0.000000   0.000000
     N  169   0.000000   0.000000   0.000000   0.000000   0.000000   0.000000
     N  170   0.000000   0.000007   0.000001   0.000000   0.000000   0.000000
     N  171   0.000000   0.000000   0.000001   0.000000   0.000000   0.000000
     N  172   0.000000   0.000000   0.000000   0.006376   0.001282   0.001762
     N  173   0.000022   0.000021   0.000128   0.000000   0.000000   0.000000
     N  174   0.000000   0.000000   0.000001   0.000000   0.000000   0.000000
     N  175   0.000000   0.000000   0.000000   0.000000   0.000000   0.000000
     N  176   0.000000   0.000000   0.000000   0.000000   0.000000   0.000000
     N  177   0.000000   0.000000   0.000000   0.000000   0.000000   0.000000
     N  178   0.000025   0.000031   0.000002   0.000000   0.000000   0.000000
     N  179   0.806682   0.010205   0.008601   0.000000   0.000000   0.000000
     N  180   0.000000   0.000000   0.000000   0.041717   0.071297   0.061050
     N  181   0.000000   0.000000   0.000000   0.000035   0.000066   0.000095
     N  182   0.000000   0.000000   0.000000   0.000000   0.000000   0.000000
     H  183   0.000000   0.000000   0.000000   0.000000   0.000000   0.000000
     H  184   0.000003   0.000005   0.000904   0.000000   0.000000   0.000000
1


                  C139       C140       C141       C142       C143       C144
 ------------------------------------------------------------------------------
     H  185   0.000001   0.000003   0.000009   0.000000   0.000000   0.000000
     H  186   0.000000   0.000000   0.000000   0.000000   0.000000   0.000000
     H  187   0.000000   0.000000   0.000000   0.000000   0.000000   0.000000
     H  188   0.000000   0.000000   0.000000   0.000000   0.000000   0.000000
     H  189   0.000000   0.000000   0.000000   0.000000   0.000000   0.000000
     H  190   0.000000   0.000000   0.000000   0.000000   0.000000   0.000000
     H  191   0.000000   0.000000   0.000000   0.000000   0.000000   0.000000
     H  192   0.000000   0.000000   0.000000   0.000000   0.000000   0.000000
     H  193   0.000000   0.000000   0.000000   0.000000   0.000000   0.000001
     H  194   0.000000   0.000000   0.000000   0.000000   0.000000   0.000000
     H  195   0.000031   0.000003   0.000083   0.000000   0.000000   0.000000
     H  196   0.000007   0.000001   0.000004   0.000000   0.000000   0.000000
     H  197   0.000000   0.000000   0.000000   0.000000   0.000000   0.000000
     H  198   0.000000   0.000000   0.000000   0.000000   0.000000   0.000000
     H  199   0.000000   0.000000   0.000000   0.000000   0.000000   0.000000
     H  200   0.000000   0.000000   0.000000   0.000092   0.000033   0.000010
     H  201   0.000115   0.000402   0.000024   0.000000   0.000000   0.000000
     H  202   0.000000   0.000000   0.000000   0.000000   0.000000   0.000000
     H  203   0.000000   0.000000   0.000000   0.000000   0.000000   0.000000
     H  204   0.000000   0.000000   0.000000   0.000000   0.000000   0.000000
1


                  C145       C146       C147       C148       C149       C150
 ------------------------------------------------------------------------------
     C  145   3.921024
     C  146   0.014630   3.706896
     C  147   0.000832   0.015579   3.942002
     C  148   0.004620   0.006914   1.044953   3.961794
     C  149   0.000141   0.001000   0.003711   0.000114   3.919957
     C  150   0.000101   0.001044   0.003537   0.000200   1.333692   3.921217
     C  151   0.000145   0.001183   0.003640   0.000179   0.971124   1.357154
     C  152   0.000003   0.000020   0.000085   0.000006   1.368441   0.021822
     C  153   0.000003   0.000017   0.000083   0.000007   0.100353   0.022668
     C  154   0.001378   0.011414   0.056581   0.007582   0.018546   1.041859
     C  155   0.007381   0.046946   1.627108   0.005803   0.006975   0.012797
     C  156   0.000000   0.000000   0.000001   0.000000   0.020054   0.000127
     C  157   0.000000   0.000000   0.000000   0.000000   0.000831   0.000055
     C  158   0.000000   0.000000   0.000000   0.000000   0.006915   0.000011
     C  159   0.000000   0.000001   0.000005   0.000000   0.009792   0.000770
     C  160   0.000000   0.000000   0.000001   0.000000   0.000810   0.000077
     C  161   0.000000   0.000000   0.000000   0.000000   0.000004   0.000003
     C  162   0.000000   0.000000   0.000000   0.000000   0.000000   0.000000
     N  163   0.000001   0.000006   0.000033   0.000000   0.000026   0.000003
     N  164   0.000000   0.000000   0.000002   0.000000   0.000002   0.000001
     N  165   0.000000   0.000000   0.000000   0.000000   0.000000   0.000000
     N  166   0.000000   0.000000   0.000000   0.000000   0.000000   0.000000
     N  167   0.000000   0.000000   0.000000   0.000000   0.000000   0.000000
     N  168   0.000000   0.000000   0.000000   0.000000   0.000000   0.000000
     N  169   0.000000   0.000000   0.000000   0.000000   0.000000   0.000000
     N  170   0.000000   0.000000   0.000000   0.000000   0.000000   0.000000
     N  171   0.000001   0.000000   0.000000   0.000025   0.000000   0.000000
     N  172   0.011366   0.001085   0.000071   0.000585   0.000004   0.000002
     N  173   0.000000   0.000000   0.000000   0.000000   0.000000   0.000000
     N  174   0.000000   0.000000   0.000002   0.000001   0.000000   0.000000
     N  175   0.000000   0.000000   0.000000   0.000000   0.000000   0.000000
     N  176   0.000000   0.000000   0.000000   0.000000   0.000000   0.000000
     N  177   0.000000   0.000000   0.000000   0.000000   0.000000   0.000000
     N  178   0.000000   0.000000   0.000000   0.000000   0.000000   0.000000
     N  179   0.000000   0.000000   0.000000   0.000000   0.000000   0.000000
     N  180   0.945866   1.998832   0.011618   0.001237   0.000209   0.000195
     N  181   0.000075   0.000568   0.001584   0.000043   0.024392   0.106668
     N  182   0.000002   0.000001   0.000000   0.000000   0.009022   0.000121
     H  183   0.000000   0.000000   0.000000   0.000000   0.000000   0.000000
     H  184   0.000000   0.000000   0.000000   0.000000   0.000000   0.000000
     H  185   0.000000   0.000000   0.000000   0.000000   0.000000   0.000000
     H  186   0.000000   0.000000   0.000000   0.000000   0.000000   0.000000
     H  187   0.000000   0.000000   0.000000   0.000000   0.000000   0.000000
     H  188   0.000000   0.000000   0.000000   0.000000   0.000000   0.000000
     H  189   0.000000   0.000000   0.000000   0.000000   0.000000   0.000000
     H  190   0.000000   0.000000   0.000000   0.000000   0.000000   0.000000
1


                  C145       C146       C147       C148       C149       C150
 ------------------------------------------------------------------------------
     H  191   0.000000   0.000000   0.000000   0.000000   0.000000   0.000000
     H  192   0.000000   0.000000   0.000000   0.000000   0.000000   0.000000
     H  193   0.000000   0.000000   0.000000   0.000000   0.000014   0.000119
     H  194   0.000000   0.000000   0.000000   0.000000   0.000000   0.000000
     H  195   0.000000   0.000000   0.000015   0.000743   0.000000   0.000000
     H  196   0.000000   0.000000   0.000000   0.000000   0.000000   0.000000
     H  197   0.000000   0.000000   0.000000   0.000000   0.000000   0.000000
     H  198   0.000000   0.000000   0.000000   0.000000   0.000000   0.000000
     H  199   0.000000   0.000000   0.000000   0.000000   0.000000   0.000000
     H  200   0.000223   0.000014   0.000001   0.000006   0.000000   0.000000
     H  201   0.000000   0.000000   0.000000   0.000000   0.000000   0.000000
     H  202   0.000000   0.000000   0.000000   0.000000   0.006178   0.000126
     H  203   0.000000   0.000000   0.000000   0.000000   0.000059   0.000001
     H  204   0.000000   0.000000   0.000000   0.000000   0.000000   0.000000
1


                  C151       C152       C153       C154       C155       C156
 ------------------------------------------------------------------------------
     C  151   3.909453
     C  152   0.109778   3.931807
     C  153   1.342243   0.019230   3.913137
     C  154   0.021341   0.000642   0.000604   3.959016
     C  155   0.010470   0.000291   0.000334   1.044920   3.948851
     C  156   0.009151   0.009097   0.001600   0.000030   0.000003   3.941205
     C  157   0.000217   0.005060   0.000147   0.000002   0.000001   1.372513
     C  158   0.003978   0.000555   0.000671   0.000009   0.000001   0.019146
     C  159   0.006730   1.025557   0.006499   0.000121   0.000011   1.430943
     C  160   0.000169   0.009283   0.000141   0.000001   0.000001   0.101548
     C  161   0.000003   0.000335   0.000007   0.000000   0.000000   0.004788
     C  162   0.000000   0.000008   0.000000   0.000000   0.000000   0.000060
     N  163   0.000029   0.000001   0.000001   0.000331   0.000012   0.000000
     N  164   0.000002   0.000001   0.000053   0.000016   0.000011   0.000000
     N  165   0.000000   0.000000   0.000000   0.000000   0.000000   0.000000
     N  166   0.000000   0.000000   0.000000   0.000000   0.000000   0.000000
     N  167   0.000000   0.000000   0.000000   0.000000   0.000000   0.000000
     N  168   0.000000   0.000000   0.000000   0.000000   0.000000   0.000000
     N  169   0.000000   0.000000   0.000000   0.000000   0.000000   0.000000
     N  170   0.000000   0.000000   0.000000   0.000000   0.000000   0.000000
     N  171   0.000000   0.000000   0.000003   0.000000   0.000005   0.000000
     N  172   0.000003   0.000000   0.000000   0.000048   0.000280   0.000000
     N  173   0.000000   0.000000   0.000000   0.000000   0.000000   0.000000
     N  174   0.000000   0.000000   0.000000   0.000000   0.000002   0.000000
     N  175   0.000000   0.000000   0.000000   0.000000   0.000000   0.000000
     N  176   0.000000   0.000000   0.000000   0.000000   0.000000   0.000000
     N  177   0.000000   0.000000   0.000000   0.000000   0.000000   0.000000
     N  178   0.000000   0.000000   0.000000   0.000000   0.000000   0.000000
     N  179   0.000000   0.000000   0.000000   0.000000   0.000000   0.000000
     N  180   0.000160   0.000008   0.000009   0.002482   0.008153   0.000001
     N  181   0.024505   1.343741   1.471402   0.001381   0.001775   0.016721
     N  182   0.003506   0.009638   0.001002   0.000013   0.000002   0.017573
     H  183   0.000000   0.000000   0.000000   0.000001   0.000001   0.000000
     H  184   0.000000   0.000000   0.000000   0.000000   0.000000   0.000000
     H  185   0.000000   0.000000   0.000000   0.000000   0.000000   0.000000
     H  186   0.000000   0.000000   0.000000   0.000000   0.000000   0.000000
     H  187   0.000000   0.000000   0.000000   0.000000   0.000000   0.000000
     H  188   0.000000   0.000000   0.000000   0.000000   0.000000   0.000000
     H  189   0.000000   0.000000   0.000000   0.000000   0.000000   0.000000
     H  190   0.000000   0.000000   0.000000   0.000000   0.000000   0.000000
     H  191   0.000000   0.000000   0.000000   0.000000   0.000000   0.000000
     H  192   0.000000   0.000000   0.000000   0.000000   0.000000   0.000000
     H  193   0.000513   0.000002   0.000025   0.000039   0.000021   0.000000
     H  194   0.000000   0.000000   0.000001   0.000000   0.000000   0.000000
     H  195   0.000000   0.000000   0.000000   0.000001   0.000002   0.000000
     H  196   0.000000   0.000000   0.000000   0.000000   0.000000   0.000000
1


                  C151       C152       C153       C154       C155       C156
 ------------------------------------------------------------------------------
     H  197   0.000000   0.000000   0.000000   0.000000   0.000000   0.000000
     H  198   0.000000   0.000000   0.000000   0.000000   0.000000   0.000000
     H  199   0.000000   0.000000   0.000000   0.000000   0.000000   0.000000
     H  200   0.000000   0.000000   0.000000   0.000000   0.000002   0.000000
     H  201   0.000000   0.000000   0.000000   0.000000   0.000000   0.000000
     H  202   0.008649   0.006605   0.944672   0.000100   0.000002   0.000015
     H  203   0.000013   0.000645   0.000011   0.000000   0.000000   0.936382
     H  204   0.000000   0.000000   0.000000   0.000000   0.000000   0.000000
1


                  C157       C158       C159       C160       C161       C162
 ------------------------------------------------------------------------------
     C  157   3.752646
     C  158   1.593151   3.927254
     C  159   0.057349   0.123521   3.918155
     C  160   0.468186   1.073091   0.042220   3.619974
     C  161   0.012921   1.054640   0.000716   0.015713   3.964514
     C  162   0.000050   0.001855   0.000008   0.000113   0.012748   3.972921
     N  163   0.000000   0.000000   0.000000   0.000000   0.000000   0.000000
     N  164   0.000000   0.000000   0.000000   0.000000   0.000000   0.000000
     N  165   0.000000   0.000000   0.000000   0.000000   0.000003   0.000018
     N  166   0.000000   0.000000   0.000000   0.000000   0.000004   0.000009
     N  167   0.000000   0.000000   0.000000   0.000000   0.000000   0.000000
     N  168   0.000000   0.000000   0.000000   0.000000   0.000000   0.000000
     N  169   0.000000   0.000000   0.000000   0.000000   0.000000   0.000000
     N  170   0.000000   0.000000   0.000000   0.000000   0.000000   0.000000
     N  171   0.000000   0.000000   0.000000   0.000000   0.000000   0.000000
     N  172   0.000001   0.000001   0.000000   0.000001   0.000000   0.000000
     N  173   0.000000   0.000000   0.000000   0.000000   0.000000   0.000000
     N  174   0.000000   0.000000   0.000000   0.000000   0.000000   0.000000
     N  175   0.000001   0.000000   0.000000   0.000001   0.000012   0.000119
     N  176   0.000000   0.000000   0.000000   0.000000   0.000000   0.000001
     N  177   0.000000   0.000000   0.000000   0.000000   0.000000   0.000001
     N  178   0.000009   0.000001   0.000004   0.000005   0.000133   0.000980
     N  179   0.000000   0.000000   0.000000   0.000000   0.000000   0.000000
     N  180   0.000000   0.000000   0.000000   0.000000   0.000000   0.000000
     N  181   0.000648   0.005810   0.011534   0.000908   0.000020   0.000000
     N  182   0.177699   0.024994   1.178755   1.859743   0.005233   0.000057
     H  183   0.000000   0.000000   0.000000   0.000000   0.000000   0.000000
     H  184   0.000000   0.000000   0.000000   0.000000   0.000000   0.000000
     H  185   0.000000   0.000000   0.000000   0.000000   0.000001   0.000000
     H  186   0.000000   0.000000   0.000000   0.000000   0.000000   0.000000
     H  187   0.000000   0.000000   0.000000   0.000000   0.000000   0.000000
     H  188   0.000000   0.000000   0.000000   0.000000   0.000000   0.000000
     H  189   0.000000   0.000000   0.000000   0.000000   0.000000   0.000000
     H  190   0.000000   0.000001   0.000000   0.000000   0.000015   0.003001
     H  191   0.000000   0.000000   0.000000   0.000000   0.000000   0.000000
     H  192   0.000000   0.000000   0.000000   0.000000   0.000000   0.000000
     H  193   0.000000   0.000000   0.000000   0.000000   0.000000   0.000000
     H  194   0.000000   0.000000   0.000000   0.000000   0.000000   0.000000
     H  195   0.000000   0.000000   0.000000   0.000000   0.000000   0.000000
     H  196   0.000000   0.000000   0.000000   0.000000   0.000000   0.000000
     H  197   0.000000   0.000000   0.000000   0.000000   0.000005   0.000031
     H  198   0.000000   0.000000   0.000000   0.000000   0.000000   0.000000
     H  199   0.000000   0.000000   0.000000   0.000000   0.000000   0.000000
     H  200   0.000000   0.000000   0.000000   0.000002   0.000002   0.000000
     H  201   0.000000   0.000000   0.000000   0.000000   0.000000   0.000001
     H  202   0.000015   0.000004   0.000219   0.000015   0.000001   0.000000
1


                  C157       C158       C159       C160       C161       C162
 ------------------------------------------------------------------------------
     H  203   0.009513   0.003613   0.005304   0.011592   0.000139   0.000001
     H  204   0.000002   0.000000   0.000000   0.000000   0.000000   0.000000
1


                  N163       N164       N165       N166       N167       N168
 ------------------------------------------------------------------------------
     N  163   3.062941
     N  164   0.000067   3.068363
     N  165   0.000000   0.000001   3.056590
     N  166   0.000000   0.000000   0.000002   3.042332
     N  167   0.000083   0.000000   0.000039   0.000001   3.066097
     N  168   0.000000   0.000000   0.000226   0.000000   0.000044   3.186043
     N  169   0.000000   0.000000   0.000002   0.000000   0.000002   0.000010
     N  170   0.000000   0.000000   0.001224   0.000001   0.000074   0.005603
     N  171   0.000002   0.011725   0.000000   0.000000   0.000000   0.000000
     N  172   0.000000   0.000000   0.000000   0.000000   0.000000   0.000000
     N  173   0.000000   0.000012   0.000000   0.000000   0.000000   0.000000
     N  174   0.000013   0.000002   0.000000   0.000000   0.000000   0.000000
     N  175   0.000003   0.000000   0.000611   0.000000   0.000000   0.000001
     N  176   0.003401   0.000000   0.000000   0.000000   0.000376   0.000011
     N  177   0.000114   0.000000   0.000001   0.000000   0.000001   0.000357
     N  178   0.000000   0.000000   0.000012   0.000090   0.000000   0.000000
     N  179   0.000000   0.000000   0.000002   0.000000   0.000000   0.000000
     N  180   0.000002   0.000000   0.000000   0.000000   0.000000   0.000000
     N  181   0.000015   0.000002   0.000000   0.000000   0.000000   0.000000
     N  182   0.000000   0.000000   0.000000   0.000000   0.000000   0.000000
     H  183   0.000049   0.004762   0.000000   0.000000   0.000000   0.000000
     H  184   0.000000   0.000000   0.005213   0.000000   0.000000   0.000000
     H  185   0.000000   0.000000   0.000017   0.000202   0.000000   0.000000
     H  186   0.000000   0.000000   0.000001   0.007207   0.000000   0.000000
     H  187   0.000002   0.000000   0.000000   0.000000   0.005529   0.000000
     H  188   0.000018   0.000000   0.000000   0.000000   0.000105   0.000000
     H  189   0.000006   0.000000   0.000003   0.000000   0.007859   0.000000
     H  190   0.000000   0.000000   0.000000   0.006979   0.000000   0.000000
     H  191   0.000000   0.000000   0.000001   0.000000   0.000000   0.000920
     H  192   0.000000   0.000000   0.000000   0.000000   0.000000   0.000000
     H  193   0.000185   0.000027   0.000000   0.000000   0.000000   0.000000
     H  194   0.000000   0.000010   0.000000   0.000000   0.000000   0.000000
     H  195   0.000000   0.000000   0.000000   0.000000   0.000000   0.000000
     H  196   0.000000   0.000000   0.000000   0.000000   0.000000   0.000000
     H  197   0.000000   0.000000   0.000102   0.000000   0.000000   0.000000
     H  198   0.000016   0.000000   0.000000   0.000000   0.000046   0.000029
     H  199   0.000029   0.000000   0.000000   0.000000   0.000000   0.000000
     H  200   0.000000   0.000000   0.000000   0.000012   0.000000   0.000000
     H  201   0.000000   0.000000   0.000000   0.000000   0.000000   0.000000
     H  202   0.000000   0.000099   0.000000   0.000000   0.000000   0.000000
     H  203   0.000000   0.000000   0.000000   0.000000   0.000000   0.000000
     H  204   0.000000   0.000000   0.000000   0.000000   0.000000   0.000002
1


                  N169       N170       N171       N172       N173       N174
 ------------------------------------------------------------------------------
     N  169   3.061428
     N  170   0.000004   3.076805
     N  171   0.000000   0.000000   3.071067
     N  172   0.000000   0.000000   0.000000   3.080634
     N  173   0.000000   0.000000   0.000002   0.000000   3.080111
     N  174   0.000000   0.000000   0.000007   0.000000   0.000010   2.990535
     N  175   0.000000   0.000006   0.000000   0.000000   0.000000   0.000003
     N  176   0.000000   0.000000   0.000000   0.000000   0.000000   0.000000
     N  177   0.000027   0.000014   0.000000   0.000004   0.000000   0.000000
     N  178   0.000000   0.000000   0.000000   0.000000   0.000000   0.000000
     N  179   0.000000   0.000000   0.000000   0.000000   0.000031   0.000000
     N  180   0.000000   0.000000   0.000000   0.006625   0.000000   0.000000
     N  181   0.000000   0.000000   0.000000   0.000002   0.000000   0.000000
     N  182   0.000000   0.000000   0.000000   0.000002   0.000000   0.000000
     H  183   0.000000   0.000000   0.000691   0.000000   0.000000   0.000000
     H  184   0.000000   0.000009   0.000000   0.000000   0.000000   0.000000
     H  185   0.000000   0.000002   0.000000   0.000000   0.000000   0.000000
     H  186   0.000000   0.000000   0.000000   0.000000   0.000000   0.000000
     H  187   0.000000   0.000000   0.000000   0.000000   0.000000   0.000000
     H  188   0.000000   0.000000   0.000000   0.000000   0.000000   0.000000
     H  189   0.000000   0.000000   0.000000   0.000000   0.000000   0.000000
     H  190   0.000000   0.000000   0.000000   0.000000   0.000000   0.000000
     H  191   0.000001   0.000011   0.000000   0.000000   0.000000   0.000000
     H  192   0.008764   0.000000   0.000000   0.000001   0.000000   0.000000
     H  193   0.000000   0.000000   0.000000   0.000000   0.000000   0.000000
     H  194   0.000000   0.000000   0.004265   0.000000   0.000000   0.000219
     H  195   0.000000   0.000000   0.000007   0.000000   0.000001   0.000000
     H  196   0.000000   0.000000   0.000000   0.000000   0.007716   0.000000
     H  197   0.000000   0.000001   0.000000   0.000000   0.000000   0.000000
     H  198   0.000000   0.000000   0.000000   0.000000   0.000000   0.000000
     H  199   0.000000   0.000000   0.000000   0.000000   0.000000   0.000000
     H  200   0.000000   0.000000   0.000000   0.009443   0.000000   0.000000
     H  201   0.000000   0.000000   0.000000   0.000000   0.000000   0.000000
     H  202   0.000000   0.000000   0.000000   0.000000   0.000000   0.000000
     H  203   0.000000   0.000000   0.000000   0.000000   0.000000   0.000000
     H  204   0.007124   0.000000   0.000000   0.000000   0.000000   0.000000
1


                  N175       N176       N177       N178       N179       N180
 ------------------------------------------------------------------------------
     N  175   3.051671
     N  176   0.000002   3.042936
     N  177   0.000020   0.000178   3.387146
     N  178   0.000143   0.000133   0.000211   3.763761
     N  179   0.000000   0.000000   0.000000   0.000281   3.137581
     N  180   0.000000   0.000000   0.000000   0.000000   0.000000   3.209726
     N  181   0.000000   0.000000   0.000000   0.000000   0.000000   0.000079
     N  182   0.000000   0.000000   0.000000   0.000000   0.000000   0.000001
     H  183   0.000000   0.000000   0.000000   0.000000   0.000000   0.000000
     H  184   0.000017   0.000000   0.000000   0.000000   0.000000   0.000000
     H  185   0.000000   0.000000   0.000000   0.000015   0.000000   0.000000
     H  186   0.000000   0.000000   0.000001   0.000020   0.000000   0.000000
     H  187   0.000001   0.000003   0.000000   0.000000   0.000000   0.000000
     H  188   0.000000   0.000001   0.000000   0.000000   0.000000   0.000000
     H  189   0.000000   0.000079   0.000000   0.000000   0.000000   0.000000
     H  190   0.000000   0.000000   0.000000   0.000001   0.000000   0.000000
     H  191   0.000000   0.000015   0.008592   0.000002   0.000000   0.000000
     H  192   0.000000   0.000000   0.000009   0.000000   0.000000   0.000000
     H  193   0.000000   0.000000   0.000000   0.000000   0.000000   0.000000
     H  194   0.000000   0.000000   0.000000   0.000000   0.000000   0.000000
     H  195   0.000000   0.000000   0.000000   0.000000   0.000013   0.000000
     H  196   0.000000   0.000000   0.000000   0.000000   0.001238   0.000000
     H  197   0.008256   0.000000   0.000000   0.000003   0.000000   0.000000
     H  198   0.000000   0.007555   0.000031   0.000000   0.000000   0.000000
     H  199   0.000001   0.005409   0.000016   0.000000   0.000001   0.000000
     H  200   0.000000   0.000000   0.000442   0.000000   0.000000   0.000131
     H  201   0.000000   0.000000   0.000000   0.000969   0.006563   0.000000
     H  202   0.000000   0.000000   0.000000   0.000000   0.000000   0.000000
     H  203   0.000000   0.000000   0.000000   0.000000   0.000000   0.000000
     H  204   0.000000   0.000000   0.000000   0.000000   0.000000   0.000000
1


                  N181       N182       H183       H184       H185       H186
 ------------------------------------------------------------------------------
     N  181   3.044234
     N  182   0.009502   3.304340
     H  183   0.000000   0.000000   0.979583
     H  184   0.000000   0.000000   0.000000   0.984570
     H  185   0.000000   0.000000   0.000000   0.000254   0.976743
     H  186   0.000000   0.000000   0.000000   0.000000   0.000415   0.979157
     H  187   0.000000   0.000000   0.000000   0.000000   0.000000   0.000000
     H  188   0.000000   0.000000   0.000000   0.000000   0.000000   0.000000
     H  189   0.000000   0.000000   0.000000   0.000000   0.000000   0.000000
     H  190   0.000000   0.000000   0.000000   0.000000   0.000452   0.000276
     H  191   0.000000   0.000000   0.000000   0.000000   0.000000   0.000000
     H  192   0.000000   0.000000   0.000000   0.000000   0.000000   0.000000
     H  193   0.000000   0.000000   0.000005   0.000000   0.000000   0.000000
     H  194   0.000000   0.000000   0.000001   0.000000   0.000000   0.000000
     H  195   0.000000   0.000000   0.000000   0.000000   0.000000   0.000000
     H  196   0.000000   0.000000   0.000000   0.000000   0.000000   0.000000
     H  197   0.000000   0.000000   0.000000   0.000449   0.000000   0.000000
     H  198   0.000000   0.000000   0.000000   0.000000   0.000000   0.000000
     H  199   0.000000   0.000000   0.000000   0.000000   0.000000   0.000000
     H  200   0.000000   0.000000   0.000000   0.000000   0.000000   0.000054
     H  201   0.000000   0.000000   0.000000   0.000000   0.000000   0.000000
     H  202   0.008302   0.000074   0.000000   0.000000   0.000000   0.000000
     H  203   0.000785   0.005246   0.000000   0.000000   0.000000   0.000000
     H  204   0.000000   0.000000   0.000000   0.000000   0.000000   0.000000


                  H187       H188       H189       H190       H191       H192
 ------------------------------------------------------------------------------
     H  187   0.986347
     H  188   0.000899   0.986867
     H  189   0.000098   0.000485   0.982910
     H  190   0.000000   0.000000   0.000000   0.977162
     H  191   0.000000   0.000000   0.000000   0.000000   0.930955
     H  192   0.000000   0.000000   0.000000   0.000000   0.000000   0.979471
     H  193   0.000002   0.000913   0.000000   0.000000   0.000000   0.000000
     H  194   0.000000   0.000000   0.000000   0.000000   0.000000   0.000000
     H  195   0.000000   0.000000   0.000000   0.000000   0.000000   0.000000
     H  196   0.000000   0.000000   0.000000   0.000000   0.000000   0.000000
     H  197   0.000006   0.000008   0.000000   0.000000   0.000000   0.000000
     H  198   0.000000   0.000000   0.000003   0.000000   0.002879   0.000000
     H  199   0.000000   0.000000   0.000001   0.000000   0.000001   0.000000
     H  200   0.000000   0.000000   0.000000   0.000000   0.000000   0.000002
     H  201   0.000000   0.000000   0.000000   0.000000   0.000000   0.000000
     H  202   0.000000   0.000001   0.000000   0.000000   0.000000   0.000000
     H  203   0.000000   0.000000   0.000000   0.000000   0.000000   0.000000
     H  204   0.000000   0.000000   0.000000   0.000000   0.000039   0.000221
1


                  H193       H194       H195       H196       H197       H198
 ------------------------------------------------------------------------------
     H  193   0.976418
     H  194   0.000000   0.980161
     H  195   0.000000   0.000000   0.943993
     H  196   0.000000   0.000000   0.000000   0.976481
     H  197   0.000005   0.000000   0.000000   0.000000   0.984577
     H  198   0.000000   0.000000   0.000000   0.000000   0.000000   0.978977
     H  199   0.000000   0.000000   0.000000   0.000001   0.000000   0.000099
     H  200   0.000000   0.000000   0.000000   0.000000   0.000000   0.000000
     H  201   0.000000   0.000000   0.000000   0.000000   0.000000   0.000000
     H  202   0.000024   0.000000   0.000000   0.000000   0.000000   0.000000
     H  203   0.000000   0.000000   0.000000   0.000000   0.000000   0.000000
     H  204   0.000000   0.000000   0.000000   0.000000   0.000000   0.000000


                  H199       H200       H201       H202       H203       H204
 ------------------------------------------------------------------------------
     H  199   0.979606
     H  200   0.000000   0.978176
     H  201   0.000000   0.000000   0.935751
     H  202   0.000000   0.000000   0.000000   0.975358
     H  203   0.000000   0.000000   0.000000   0.000000   0.973315
     H  204   0.000000   0.000000   0.000000   0.000000   0.000000   0.981416


 TOTAL CPU TIME:        532688.60 SECONDS

 == MOPAC DONE ==
