# Supplementary material for: Characterization by SEM, TEM and Quantum-Chemical Simulations of the Spherical Carbon with Nitrogen (SCN) Active Carbon Produced by Thermal Decomposition of Poly(vinylpyridine-divinylbenzene) Copolymer
Source: Materials (Basel). 2009 Sep 7;2(3):1239–51. doi: 10.3390/ma2031239 (PMC5445732; doi:10.3390/ma2031239)
Supplement: Supplementary file 1 [file materials-02-01239-s001.zip › Supplementary Data/m16.out]

 *******************************************************************************
 ** Site#:  128            For non-commercial use only         Version 7.334W **
 *******************************************************************************
 ** Cite this work as: MOPAC2007, James J. P. Stewart, Stewart Computational  **
 ** Chemistry, Version 7.334W web: HTTP://OpenMOPAC.net   Days remaining:  37 **
 *******************************************************************************
 **                                                                           **
 **                                MOPAC2007                                  **
 **                                                                           **
 *******************************************************************************

                            PM3 CALCULATION RESULTS


 *******************************************************************************
 *  CALCULATION DONE:                                Fri Feb  8 22:34:49 2008  *
 *  PM3      - The PM3 Hamiltonian to be used
 *  SINGLET  - SPIN STATE DEFINED AS A SINGLET
 *
 *
 *
 *                 CHARGE ON SYSTEM =     0
 *
 *
 *
 *  XYZ      - CARTESIAN COORDINATE SYSTEM TO BE USED
 *  EF       - USE EF ROUTINE FOR MINIMUM SEARCH
 *  T=       - A TIME OF  0.2E+08 SECONDS REQUESTED
 *  DUMP=N   - RESTART FILE WRITTEN EVERY     0.100 SECONDS
 *  CYCLES=  - DO A MAXIMUM OF  5002 STEPS
 *  DDMIN=   - MINIMUM TRUST RADIUS  0.000 ANG/RAD
 *  GNORM=   - EXIT WHEN GRADIENT NORM DROPS BELOW 1.11    
 *  SCFCRT   - DEFAULT SCF CRITERION REPLACED BY   0.100E-06
 *  SHIFT    - A DAMPING FACTOR OF   20.00 DEFINED
 *  DENOUT   - DENSITY MATRIX OUTPUT ON CHANNEL 10
 *  OLDENS   - INITIAL DENSITY MATRIX READ OF DISK
 *  BONDS    - FINAL BOND-ORDER MATRIX TO BE PRINTED
 *   PL      - MONITOR CONVERGENCE IN DENSITY MATRIX
 *******************************************************************************
PM3 bonds T=20000000.0 SINGLET XYZ DDMIN=0.0 DUMP=0.1 GNORM=01.115 CHARGE=+0 &
DENOUT OLDENS SCFCRT=1.D-07 EF CYCLES=5002 PL SHIFT=020.0
 SKN_2 model by PM3. Point=16. Mult=01.
   ATOM   CHEMICAL     X               Y              Z
  NUMBER   SYMBOL (ANGSTROMS)     (ANGSTROMS)    (ANGSTROMS)
 
     1       C         -1.4421079  *    2.149930  *    1.217602  *
     2       C         -2.6714173  *    2.702503  *    0.891286  *
     3       C         -2.6332376  *    4.130439  *    0.930528  *
     4       C         -0.4321910  *    2.865553  *    1.435682  *
     5       C         -1.4246809  *    4.803377  *    1.263175  *
     6       C         -1.3170755  *    6.227668  *    1.470920  *
     7       C         -0.9070345  *    7.329450  *    0.601036  *
     8       C         -0.7037467  *    4.525394  *    5.176898  *
     9       C         -1.1820903  *    5.091480  *    4.170235  *
    10       C         -1.3206638  *    6.451254  *    3.999297  *
    11       C         -0.2167673  *    5.123093  *    6.320997  *
    12       C         -1.1924136  *    7.059196  *    5.310885  *
    13       C         -1.2573380  *    6.963463  *    2.658206  *
    14       C         -0.7644838  *    8.135640  *    1.874449  *
    15       C         -2.3751009  *   10.641054  *    5.058001  *
    16       C         -2.5186459  *    9.331886  *    5.754865  *
    17       C         -1.4744132  *    8.480010  *    5.398816  *
    18       C         -1.2580475  *   10.607291  *    4.291143  *
    19       C         -0.6402398  *    9.278127  *    4.599807  *
    20       C         -0.4186569  *    9.895092  *    3.417251  *
    21       C         -3.9110571  *    9.690026  *    6.130717  *
    22       C         -3.6672781  *   11.089468  *    5.568290  *
    23       C         -0.2209451  *    9.348832  *    2.102098  *
    24       C          0.5928075  *    9.930380  *    1.100153  *
    25       C         -7.9561320  *    7.503811  *    4.801912  *
    26       C         -6.8630649  *    8.297463  *    5.091841  *
    27       C         -6.1127009  *    8.900234  *    4.020886  *
    28       C         -8.3169555  *    7.409006  *    3.384579  *
    29       C         -6.5727301  *    8.736164  *    2.689139  *
    30       C         -6.3361782  *    8.800102  *    6.390348  *
    31       C         -5.0642637  *    9.157540  *    6.426394  *
    32       C         -9.6137234  *   11.495590  *    5.844055  *
    33       C         -8.5524825  *   10.599970  *    6.024293  *
    34       C         -8.5060566  *    9.809973  *    7.171264  *
    35       C        -10.6214157  *   11.603921  *    6.799004  *
    36       C         -9.5662496  *    9.947468  *    8.089718  *
    37       C         -7.3325774  *    8.974869  *    7.458381  *
    38       C         -7.2100220  *    8.391271  *    8.649040  *
    39       C         -3.8213873  *    4.895890  *   12.198220  *
    40       C         -3.6993233  *    5.876803  *   11.205705  *
    41       C         -4.8368764  *    6.477899  *   10.689594  *
    42       C         -5.1030066  *    4.606148  *   12.684261  *
    43       C         -6.1079723  *    6.060192  *   11.132627  *
    44       C         -7.3109062  *    6.548948  *   10.442045  *
    45       C         -7.2201235  *    7.608491  *    9.625726  *
    46       C         -8.7032105  *    5.191195  *    8.937081  *
    47       C         -9.1921267  *    3.902216  *    9.508050  *
    48       C         -8.9426536  *    2.748899  *    8.855308  *
    49       C         -8.6099408  *    5.238310  *    7.512076  *
    50       C         -8.2079085  *    2.897888  *    7.597069  *
    51       C         -9.3006163  *    4.590911  *   10.814427  *
    52       C         -8.4504770  *    5.688930  *   10.203111  *
    53       C        -12.4883581  *    1.911753  *   13.050945  *
    54       C        -11.6057686  *    2.799689  *   13.079717  *
    55       C        -11.1962751  *    3.438887  *   11.910019  *
    56       C        -13.2164902  *    1.336778  *   12.024572  *
    57       C        -11.9286376  *    2.962310  *   10.795554  *
    58       C        -10.1811108  *    4.475334  *   11.825110  *
    59       C        -10.1439012  *    5.429737  *   12.856337  *
    60       C        -10.7242997  *    6.244654  *   18.671941  *
    61       C         -9.3415253  *    6.241128  *   18.417987  *
    62       C         -9.0974318  *    6.866961  *   17.187646  *
    63       C        -11.6091941  *    6.455100  *   17.821364  *
    64       C        -10.2140401  *    6.850358  *   16.223693  *
    65       C         -9.5947393  *    6.862107  *   14.894729  *
    66       C        -10.0368012  *    6.194759  *   13.777674  *
    67       C        -11.3687748  *    9.281796  *   10.896221  *
    68       C          1.7016975  *   21.010891  *    8.139055  *
    69       C          2.6991344  *   20.130833  *    8.459584  *
    70       C          2.9624794  *   18.851104  *    8.027105  *
    71       C          0.8335276  *   20.456179  *    7.158552  *
    72       C          2.0317953  *   18.332224  *    7.089249  *
    73       C          1.9769375  *   17.004048  *    6.516902  *
    74       C          1.8136226  *   15.899783  *    6.055584  *
    75       C          7.9901953  *   12.930079  *    7.119207  *
    76       C          6.8583476  *   12.756391  *    6.636449  *
    77       C          5.5643729  *   13.087911  *    7.146615  *
    78       C          8.0101410  *   13.599773  *    8.330016  *
    79       C          5.6814550  *   13.509173  *    8.591760  *
    80       C          4.4772616  *   13.208412  *    6.397728  *
    81       C          3.5064595  *   13.388373  *    5.619329  *
    82       C         -0.2465598  *   13.634295  *    7.255219  *
    83       C         -1.4534719  *   14.180792  *    6.700369  *
    84       C         -1.1034645  *   14.447316  *    5.409626  *
    85       C          0.8771080  *   13.840901  *    6.800785  *
    86       C          0.0430218  *   14.630682  *    4.737533  *
    87       C          1.4000909  *   14.556510  *    5.613489  *
    88       C         -2.6222828  *   14.865469  *    7.268524  *
    89       C         -3.8211674  *   14.550489  *    6.770110  *
    90       C          2.4386687  *   13.670530  *    4.879171  *
    91       C          2.3060647  *   13.121984  *    3.559508  *
    92       C         -1.8214617  *   19.024717  *    9.435643  *
    93       C         -1.8827579  *   17.726236  *    9.127746  *
    94       C         -2.5234858  *   17.463174  *    7.817430  *
    95       C         -2.3407702  *   19.832048  *    8.558252  *
    96       C         -3.0306528  *   18.411121  *    6.990937  *
    97       C         -1.7769065  *   16.233047  *    9.334825  *
    98       C         -2.3175457  *   15.999502  *    8.097936  *
    99       C         -0.0344534  *   15.072783  *   13.839471  *
   100       C         -0.1551937  *   15.395612  *   12.583554  *
   101       C         -0.2879497  *   15.766718  *   11.326613  *
   102       C          0.0623697  *   14.790737  *   15.035310  *
   103       C          0.8062286  *   16.448950  *   10.714924  *
   104       C         -1.5122637  *   15.492372  *   10.557972  *
   105       C         -2.4837809  *   14.746598  *   11.050441  *
   106       C         -6.0321446  *    9.618859  *   13.323090  *
   107       C         -6.8433141  *   10.481356  *   12.659239  *
   108       C         -6.2770212  *   11.518479  *   11.849824  *
   109       C         -4.6307621  *    9.762721  *   13.086513  *
   110       C         -4.9185119  *   11.763593  *   11.877844  *
   111       C         -4.4936272  *   13.109646  *   11.676697  *
   112       C         -3.5853947  *   14.189382  *   11.430983  *
   113       C         -6.7703225  *   17.235557  *   10.472926  *
   114       C         -5.8535480  *   16.570713  *   11.281165  *
   115       C         -4.6837663  *   17.226142  *   11.723251  *
   116       C         -6.3001159  *   18.419450  *    9.826869  *
   117       C         -3.7797011  *   17.884964  *   12.142956  *
   118       C         -6.1061429  *   15.232987  *   11.697092  *
   119       C         -4.9810101  *   14.360986  *   11.764904  *
   120       C         -9.0919514  *   17.382253  *    9.478421  *
   121       C         -8.0788466  *   16.721535  *   10.287229  *
   122       C         -8.4190117  *   15.501549  *   10.948862  *
   123       C        -10.1897189  *   16.601383  *    9.504045  *
   124       C         -9.7249249  *   14.830202  *   10.886576  *
   125       C         -7.4234253  *   14.784240  *   11.659759  *
   126       C         -7.8547675  *   13.514869  *   12.243320  *
   127       C         -9.4305695  *   13.257224  *   15.464862  *
   128       C         -9.5900835  *   12.197039  *   16.272489  *
   129       C         -9.3173284  *   11.851454  *   14.939073  *
   130       C         -8.9571345  *   14.195407  *   14.492224  *
   131       C         -8.8115340  *   11.904465  *   13.709216  *
   132       C         -8.2565805  *   11.090212  *   12.598988  *
   133       C         -7.5311012  *   12.268179  *   11.822885  *
   134       C         -9.2719537  *   10.306276  *   11.953033  *
   135       C         -7.4466389  *   15.799956  *    4.548807  *
   136       C         -7.4406978  *   15.358498  *    5.899628  *
   137       C         -6.4925400  *   14.886320  *    6.547485  *
   138       C         -6.1172135  *   16.139451  *    4.381152  *
   139       C         -5.1218986  *   14.786564  *    6.086081  *
   140       C         -4.3877592  *   13.511733  *    5.968909  *
   141       C         -4.1814444  *   12.276589  *    5.677903  *
   142       C          4.8231038  *   13.837002  *   -0.750450  *
   143       C          4.0290929  *   13.602607  *    0.174148  *
   144       C          2.8825109  *   12.774932  *    0.108300  *
   145       C          4.7210806  *   13.458322  *   -2.114144  *
   146       C          2.5975689  *   12.740089  *   -1.303697  *
   147       C          2.1960616  *   12.073752  *    1.127243  *
   148       C          2.2370024  *   12.610355  *    2.462391  *
   149       C          2.7631175  *    8.541770  *   -1.827889  *
   150       C          1.5833781  *    8.817895  *   -1.138044  *
   151       C          1.5208877  *    7.721808  *   -2.007157  *
   152       C          3.7985299  *    7.955589  *   -2.457507  *
   153       C          1.9333399  *    6.564614  *   -2.912093  *
   154       C          1.2557100  *    9.749487  *   -0.081388  *
   155       C          1.5315597  *   10.910885  *    0.761651  *
   156       C        -15.5373980  *    7.277111  *    8.931477  *
   157       C        -14.2640531  *    7.620641  *    9.301126  *
   158       C        -13.7113274  *    8.667039  *    9.946677  *
   159       C        -16.5522245  *    8.192952  *    9.299633  *
   160       C        -14.8546490  *    9.474961  *   10.162119  *
   161       C        -12.4298795  *    8.972514  *   10.429543  *
   162       C        -10.2156189  *    9.767226  *   11.450480  *
   163       N         -0.2077402  *    4.164059  *    1.484156  *
   164       N         -0.6497339  *    6.426117  *    6.388281  *
   165       N         -7.6063046  *    7.964304  *    2.352918  *
   166       N        -10.5750867  *   10.826694  *    7.910182  *
   167       N         -6.2169507  *    5.163257  *   12.149733  *
   168       N         -8.3625395  *    4.056277  *    6.947610  *
   169       N        -12.8639661  *    1.962212  *   10.882305  *
   170       N        -11.5278985  *    6.648815  *   16.489678  *
   171       N          1.0158962  *   19.158314  *    6.707929  *
   172       N          7.0268743  *   13.896438  *    8.999766  *
   173       N         -2.9127033  *   19.785877  *    7.408783  *
   174       N          1.7074659  *   16.968975  *   10.202118  *
   175       N         -4.0964318  *   10.784383  *   12.410946  *
   176       N         -5.7836024  *   19.371997  *    9.410141  *
   177       N        -10.5154300  *   15.540834  *   10.049861  *
   178       N         -8.6745639  *   13.376819  *   13.432615  *
   179       N         -5.0296212  *   15.892064  *    4.962442  *
   180       N          3.3076023  *   13.031161  *   -2.307242  *
   181       N          3.2281952  *    6.831213  *   -3.137958  *
   182       N        -16.0985939  *    9.360188  *    9.932842  *
   183       H         -7.7580775  *   10.516054  *    5.264938  *
   184       H        -11.4852908  *   12.280741  *    6.708525  *
   185       H         -4.7474725  *    7.243270  *    9.909205  *
   186       H         -2.7052352  *    6.164151  *   10.829128  *
   187       H         -5.2806785  *    3.881028  *   13.491990  *
   188       H         -9.6148200  *    9.369965  *    9.020599  *
   189       H          3.8119382  *   18.269806  *    8.408247  *
   190       H         -3.5427474  *   18.247125  *    6.035867  *
   191       H         -3.9113027  *    9.056966  *   13.519397  *
   192       H         -8.2076820  *   15.494663  *    3.730482  *
   193       H        -15.7806122  *    6.342002  *    8.403005  *
   194       H        -11.7757166  *    3.391277  *    9.796618  *
   195      Tv         21.7712483  *    0.000000       0.000000   
   196      Tv          0.0000000      15.926421  *    0.000000   
   197      Tv          0.0000000       0.000000      11.670190  *
 

              THE SYSTEM IS A  SOLID         


                UNIT CELL TRANSLATION VECTORS

              X              Y              Z
    T1 =  21.7712483      0.0000000      0.0000000
    T2 =   0.0000000     15.9264208      0.0000000
    T3 =   0.0000000      0.0000000     11.6701904


          CARTESIAN COORDINATES 

    NO.       ATOM         X         Y         Z

     1         C       -1.4421    2.1499    1.2176
     2         C       -2.6714    2.7025    0.8913
     3         C       -2.6332    4.1304    0.9305
     4         C       -0.4322    2.8656    1.4357
     5         C       -1.4247    4.8034    1.2632
     6         C       -1.3171    6.2277    1.4709
     7         C       -0.9070    7.3295    0.6010
     8         C       -0.7037    4.5254    5.1769
     9         C       -1.1821    5.0915    4.1702
    10         C       -1.3207    6.4513    3.9993
    11         C       -0.2168    5.1231    6.3210
    12         C       -1.1924    7.0592    5.3109
    13         C       -1.2573    6.9635    2.6582
    14         C       -0.7645    8.1356    1.8744
    15         C       -2.3751   10.6411    5.0580
    16         C       -2.5186    9.3319    5.7549
    17         C       -1.4744    8.4800    5.3988
    18         C       -1.2580   10.6073    4.2911
    19         C       -0.6402    9.2781    4.5998
    20         C       -0.4187    9.8951    3.4173
    21         C       -3.9111    9.6900    6.1307
    22         C       -3.6673   11.0895    5.5683
    23         C       -0.2209    9.3488    2.1021
    24         C        0.5928    9.9304    1.1002
    25         C       -7.9561    7.5038    4.8019
    26         C       -6.8631    8.2975    5.0918
    27         C       -6.1127    8.9002    4.0209
    28         C       -8.3170    7.4090    3.3846
    29         C       -6.5727    8.7362    2.6891
    30         C       -6.3362    8.8001    6.3903
    31         C       -5.0643    9.1575    6.4264
    32         C       -9.6137   11.4956    5.8441
    33         C       -8.5525   10.6000    6.0243
    34         C       -8.5061    9.8100    7.1713
    35         C      -10.6214   11.6039    6.7990
    36         C       -9.5662    9.9475    8.0897
    37         C       -7.3326    8.9749    7.4584
    38         C       -7.2100    8.3913    8.6490
    39         C       -3.8214    4.8959   12.1982
    40         C       -3.6993    5.8768   11.2057
    41         C       -4.8369    6.4779   10.6896
    42         C       -5.1030    4.6061   12.6843
    43         C       -6.1080    6.0602   11.1326
    44         C       -7.3109    6.5489   10.4420
    45         C       -7.2201    7.6085    9.6257
    46         C       -8.7032    5.1912    8.9371
    47         C       -9.1921    3.9022    9.5080
    48         C       -8.9427    2.7489    8.8553
    49         C       -8.6099    5.2383    7.5121
    50         C       -8.2079    2.8979    7.5971
    51         C       -9.3006    4.5909   10.8144
    52         C       -8.4505    5.6889   10.2031
    53         C      -12.4884    1.9118   13.0509
    54         C      -11.6058    2.7997   13.0797
    55         C      -11.1963    3.4389   11.9100
    56         C      -13.2165    1.3368   12.0246
    57         C      -11.9286    2.9623   10.7956
    58         C      -10.1811    4.4753   11.8251
    59         C      -10.1439    5.4297   12.8563
    60         C      -10.7243    6.2447   18.6719
    61         C       -9.3415    6.2411   18.4180
    62         C       -9.0974    6.8670   17.1876
    63         C      -11.6092    6.4551   17.8214
    64         C      -10.2140    6.8504   16.2237
    65         C       -9.5947    6.8621   14.8947
    66         C      -10.0368    6.1948   13.7777
    67         C      -11.3688    9.2818   10.8962
    68         C        1.7017   21.0109    8.1391
    69         C        2.6991   20.1308    8.4596
    70         C        2.9625   18.8511    8.0271
    71         C        0.8335   20.4562    7.1586
    72         C        2.0318   18.3322    7.0892
    73         C        1.9769   17.0040    6.5169
    74         C        1.8136   15.8998    6.0556
    75         C        7.9902   12.9301    7.1192
    76         C        6.8583   12.7564    6.6364
    77         C        5.5644   13.0879    7.1466
    78         C        8.0101   13.5998    8.3300
    79         C        5.6815   13.5092    8.5918
    80         C        4.4773   13.2084    6.3977
    81         C        3.5065   13.3884    5.6193
    82         C       -0.2466   13.6343    7.2552
    83         C       -1.4535   14.1808    6.7004
    84         C       -1.1035   14.4473    5.4096
    85         C        0.8771   13.8409    6.8008
    86         C        0.0430   14.6307    4.7375
    87         C        1.4001   14.5565    5.6135
    88         C       -2.6223   14.8655    7.2685
    89         C       -3.8212   14.5505    6.7701
    90         C        2.4387   13.6705    4.8792
    91         C        2.3061   13.1220    3.5595
    92         C       -1.8215   19.0247    9.4356
    93         C       -1.8828   17.7262    9.1277
    94         C       -2.5235   17.4632    7.8174
    95         C       -2.3408   19.8320    8.5583
    96         C       -3.0307   18.4111    6.9909
    97         C       -1.7769   16.2330    9.3348
    98         C       -2.3175   15.9995    8.0979
    99         C       -0.0345   15.0728   13.8395
   100         C       -0.1552   15.3956   12.5836
   101         C       -0.2879   15.7667   11.3266
   102         C        0.0624   14.7907   15.0353
   103         C        0.8062   16.4490   10.7149
   104         C       -1.5123   15.4924   10.5580
   105         C       -2.4838   14.7466   11.0504
   106         C       -6.0321    9.6189   13.3231
   107         C       -6.8433   10.4814   12.6592
   108         C       -6.2770   11.5185   11.8498
   109         C       -4.6308    9.7627   13.0865
   110         C       -4.9185   11.7636   11.8778
   111         C       -4.4936   13.1096   11.6767
   112         C       -3.5854   14.1894   11.4310
   113         C       -6.7703   17.2356   10.4729
   114         C       -5.8535   16.5707   11.2812
   115         C       -4.6838   17.2261   11.7233
   116         C       -6.3001   18.4195    9.8269
   117         C       -3.7797   17.8850   12.1430
   118         C       -6.1061   15.2330   11.6971
   119         C       -4.9810   14.3610   11.7649
   120         C       -9.0920   17.3823    9.4784
   121         C       -8.0788   16.7215   10.2872
   122         C       -8.4190   15.5015   10.9489
   123         C      -10.1897   16.6014    9.5040
   124         C       -9.7249   14.8302   10.8866
   125         C       -7.4234   14.7842   11.6598
   126         C       -7.8548   13.5149   12.2433
   127         C       -9.4306   13.2572   15.4649
   128         C       -9.5901   12.1970   16.2725
   129         C       -9.3173   11.8515   14.9391
   130         C       -8.9571   14.1954   14.4922
   131         C       -8.8115   11.9045   13.7092
   132         C       -8.2566   11.0902   12.5990
   133         C       -7.5311   12.2682   11.8229
   134         C       -9.2720   10.3063   11.9530
   135         C       -7.4466   15.8000    4.5488
   136         C       -7.4407   15.3585    5.8996
   137         C       -6.4925   14.8863    6.5475
   138         C       -6.1172   16.1395    4.3812
   139         C       -5.1219   14.7866    6.0861
   140         C       -4.3878   13.5117    5.9689
   141         C       -4.1814   12.2766    5.6779
   142         C        4.8231   13.8370   -0.7505
   143         C        4.0291   13.6026    0.1741
   144         C        2.8825   12.7749    0.1083
   145         C        4.7211   13.4583   -2.1141
   146         C        2.5976   12.7401   -1.3037
   147         C        2.1961   12.0738    1.1272
   148         C        2.2370   12.6104    2.4624
   149         C        2.7631    8.5418   -1.8279
   150         C        1.5834    8.8179   -1.1380
   151         C        1.5209    7.7218   -2.0072
   152         C        3.7985    7.9556   -2.4575
   153         C        1.9333    6.5646   -2.9121
   154         C        1.2557    9.7495   -0.0814
   155         C        1.5316   10.9109    0.7617
   156         C      -15.5374    7.2771    8.9315
   157         C      -14.2641    7.6206    9.3011
   158         C      -13.7113    8.6670    9.9467
   159         C      -16.5522    8.1930    9.2996
   160         C      -14.8546    9.4750   10.1621
   161         C      -12.4299    8.9725   10.4295
   162         C      -10.2156    9.7672   11.4505
   163         N       -0.2077    4.1641    1.4842
   164         N       -0.6497    6.4261    6.3883
   165         N       -7.6063    7.9643    2.3529
   166         N      -10.5751   10.8267    7.9102
   167         N       -6.2170    5.1633   12.1497
   168         N       -8.3625    4.0563    6.9476
   169         N      -12.8640    1.9622   10.8823
   170         N      -11.5279    6.6488   16.4897
   171         N        1.0159   19.1583    6.7079
   172         N        7.0269   13.8964    8.9998
   173         N       -2.9127   19.7859    7.4088
   174         N        1.7075   16.9690   10.2021
   175         N       -4.0964   10.7844   12.4109
   176         N       -5.7836   19.3720    9.4101
   177         N      -10.5154   15.5408   10.0499
   178         N       -8.6746   13.3768   13.4326
   179         N       -5.0296   15.8921    4.9624
   180         N        3.3076   13.0312   -2.3072
   181         N        3.2282    6.8312   -3.1380
   182         N      -16.0986    9.3602    9.9328
   183         H       -7.7581   10.5161    5.2649
   184         H      -11.4853   12.2807    6.7085
   185         H       -4.7475    7.2433    9.9092
   186         H       -2.7052    6.1642   10.8291
   187         H       -5.2807    3.8810   13.4920
   188         H       -9.6148    9.3700    9.0206
   189         H        3.8119   18.2698    8.4082
   190         H       -3.5427   18.2471    6.0359
   191         H       -3.9113    9.0570   13.5194
   192         H       -8.2077   15.4947    3.7305
   193         H      -15.7806    6.3420    8.4030
   194         H      -11.7757    3.3913    9.7966

  H: (PM3): J. J. P. STEWART, J. COMP. CHEM. 10, 209 (1989).
  C: (PM3): J. J. P. STEWART, J. COMP. CHEM. 10, 209 (1989).
  N: (PM3): J. J. P. STEWART, J. COMP. CHEM. 10, 209 (1989).

           Empirical Formula: C162 H12 N20


      RHF CALCULATION, NO. OF DOUBLY OCCUPIED LEVELS =  380

  SCF CRITERION =    0.9700E-06
 ITERATION   1 PLS= 0.100E+01 0.000E+00 ENERGY     4882.135268 DELTAE 4782.1352675
 ITERATION   2 PLS= 0.462E-05 0.000E+00 ENERGY     4882.135265 DELTAE   -0.0000022
 ITERATION   3 PLS= 0.467E-05 0.000E+00 ENERGY     4882.135263 DELTAE   -0.0000021
 ITERATION   4 PLS= 0.451E-05 0.000E+00 ENERGY     4882.135262 DELTAE   -0.0000014
 ITERATION   5 PLS= 0.422E-05 0.000E+00 ENERGY     4882.135263 DELTAE    0.0000012
 ITERATION   6 PLS= 0.399E-05 0.000E+00 ENERGY     4882.135259 DELTAE   -0.0000036

          DIAGONAL MATRIX USED AS START HESSIAN

 ITERATION   1 PLS= 0.389E-05 0.000E+00 ENERGY     4881.247992 DELTAE 4781.2479920
 ITERATION   2 PLS= 0.263E-03 0.000E+00 ENERGY     4881.172437 DELTAE   -0.0755552
 ITERATION   3 PLS= 0.226E-03 0.000E+00 ENERGY     4881.117299 DELTAE   -0.0551383
 ITERATION   4 PLS= 0.182E-03 0.000E+00 ENERGY     4880.754653 DELTAE   -0.3626451
 ITERATION   5 PLS= 0.124E-03 0.000E+00 ENERGY     4880.995525 DELTAE    0.2408713
 ITERATION   6 PLS= 0.105E-03 0.000E+00 ENERGY     4880.984579 DELTAE   -0.0109461
 ITERATION   7 PLS= 0.994E-04 0.000E+00 ENERGY     4880.904679 DELTAE   -0.0798997
 ITERATION   8 PLS= 0.844E-04 0.000E+00 ENERGY     4880.958841 DELTAE    0.0541621
 ITERATION   9 PLS= 0.752E-04 0.000E+00 ENERGY     4880.952708 DELTAE   -0.0061329
 ITERATION  10 PLS= 0.733E-04 0.000E+00 ENERGY     4880.931017 DELTAE   -0.0216907
 CYCLE:   1 TIME:  67.297 TIME LEFT: 16.53W  GRAD.:    93.654 HEAT: 4880.943

 RESTART FILE WRITTEN,    TIME LEFT: 16.51W  GRAD.:     1.251 HEAT: 4841.891
 ITERATION   1 PLS= 0.216E-04 0.000E+00 ENERGY     4841.889492 DELTAE 4741.8894918
 ITERATION   2 PLS= 0.243E-04 0.000E+00 ENERGY     4841.887833 DELTAE   -0.0016585
 ITERATION   3 PLS= 0.223E-04 0.000E+00 ENERGY     4841.886560 DELTAE   -0.0012730
 ITERATION   4 PLS= 0.176E-04 0.000E+00 ENERGY     4841.884826 DELTAE   -0.0017340
 ITERATION   5 PLS= 0.176E-04 0.000E+00 ENERGY     4841.885175 DELTAE    0.0003488
 ITERATION   6 PLS= 0.175E-04 0.000E+00 ENERGY     4841.884801 DELTAE   -0.0003737
 ITERATION   7 PLS= 0.183E-04 0.000E+00 ENERGY     4841.883287 DELTAE   -0.0015145
 ITERATION   8 PLS= 0.203E-04 0.000E+00 ENERGY     4841.884205 DELTAE    0.0009177
 ITERATION   9 PLS= 0.174E-04 0.000E+00 ENERGY     4841.883950 DELTAE   -0.0002550
 ITERATION  10 PLS= 0.206E-04 0.000E+00 ENERGY     4841.883444 DELTAE   -0.0005055
 ITERATION  11 PLS= 0.120E-04 0.000E+00 ENERGY     4841.883707 DELTAE    0.0002630
 ITERATION  12 PLS= 0.205E-04 0.000E+00 ENERGY     4841.883541 DELTAE   -0.0001656
 ITERATION  13 PLS= 0.174E-04 0.000E+00 ENERGY     4841.883224 DELTAE   -0.0003170
 RESTART FILE WRITTEN,    TIME LEFT: 16.51W  GRAD.:     1.079 HEAT: 4841.883

     RMS GRADIENT =  1.07934  IS LESS THAN CUTOFF =  1.11500


 ITERATION   1 PLS= 0.977E-05 0.000E+00 ENERGY     4841.883380 DELTAE 4741.8833798
 ITERATION   2 PLS= 0.142E-04 0.000E+00 ENERGY     4841.882825 DELTAE   -0.0005551
 ITERATION   3 PLS= 0.133E-04 0.000E+00 ENERGY     4841.882394 DELTAE   -0.0004306
 ITERATION   4 PLS= 0.125E-04 0.000E+00 ENERGY     4841.882327 DELTAE   -0.0000668
 ITERATION   5 PLS= 0.932E-05 0.000E+00 ENERGY     4841.882315 DELTAE   -0.0000119
 ITERATION   6 PLS= 0.131E-04 0.000E+00 ENERGY     4841.882276 DELTAE   -0.0000399
 ITERATION   7 PLS= 0.114E-04 0.000E+00 ENERGY     4841.881936 DELTAE   -0.0003400
 ITERATION   8 PLS= 0.101E-04 0.000E+00 ENERGY     4841.882147 DELTAE    0.0002110
 ITERATION   9 PLS= 0.158E-04 0.000E+00 ENERGY     4841.882081 DELTAE   -0.0000656
 ITERATION  10 PLS= 0.120E-04 0.000E+00 ENERGY     4841.881855 DELTAE   -0.0002256
 ITERATION  11 PLS= 0.126E-04 0.000E+00 ENERGY     4841.881972 DELTAE    0.0001170
 ITERATION  12 PLS= 0.123E-04 0.000E+00 ENERGY     4841.881908 DELTAE   -0.0000639
 ITERATION  13 PLS= 0.932E-05 0.000E+00 ENERGY     4841.881777 DELTAE   -0.0001318
 ITERATION  14 PLS= 0.825E-05 0.000E+00 ENERGY     4841.881832 DELTAE    0.0000550
 ITERATION  15 PLS= 0.103E-04 0.000E+00 ENERGY     4841.881760 DELTAE   -0.0000713
 ITERATION  16 PLS= 0.777E-05 0.000E+00 ENERGY     4841.881654 DELTAE   -0.0001060
 ITERATION  17 PLS= 0.719E-05 0.000E+00 ENERGY     4841.881691 DELTAE    0.0000364
 ITERATION  18 PLS= 0.938E-05 0.000E+00 ENERGY     4841.881618 DELTAE   -0.0000725
 ITERATION  19 PLS= 0.772E-05 0.000E+00 ENERGY     4841.881515 DELTAE   -0.0001033
 ITERATION  20 PLS= 0.644E-05 0.000E+00 ENERGY     4841.881553 DELTAE    0.0000378
 ITERATION  21 PLS= 0.102E-04 0.000E+00 ENERGY     4841.881478 DELTAE   -0.0000746
 ITERATION  22 PLS= 0.795E-05 0.000E+00 ENERGY     4841.881379 DELTAE   -0.0000993
 ITERATION  23 PLS= 0.646E-05 0.000E+00 ENERGY     4841.881417 DELTAE    0.0000378

 -------------------------------------------------------------------------------
PM3 bonds T=20000000.0 SINGLET XYZ DDMIN=0.0 DUMP=0.1 GNORM=01.115 CHARGE=+0 &
DENOUT OLDENS SCFCRT=1.D-07 EF CYCLES=5002 PL SHIFT=020.0
 SKN_2 model by PM3. Point=16. Mult=01.


     GEOMETRY OPTIMISED USING EIGENVECTOR FOLLOWING (EF).     
     SCF FIELD WAS ACHIEVED                                   


                                PM3    CALCULATION
                                                       MOPAC2007 (Version: 7.334W)
                                                       Sat Feb  9 03:14:00 2008
                                                       No. of days left =  37


          FINAL HEAT OF FORMATION =       4841.88134 KCAL =   20258.43154 KJ
          H.o.F. per unit cell    =       2420.94067 KCAL, for   2 unit cells


          TOTAL ENERGY            =     -22444.05380 EV
          ELECTRONIC ENERGY       =  -62135615.11806 EV
          CORE-CORE REPULSION     =   62113171.06426 EV

          IONIZATION POTENTIAL    =          6.87403
          NO. OF FILLED LEVELS    =        380
          MOLECULAR WEIGHT        =       2238.011

          MOLECULAR DIMENSIONS (Angstroms)

            Atom       Atom       Distance
            C   145    C    56    25.89701
            C     1    N   176    19.37646
            C    78    C   159    14.95911

          VOLUME OF UNIT CELL         4022.033 CUBIC ANGSTROMS
          DENSITY                        0.924 GRAMS/CC


          SCF CALCULATIONS        =        307
          COMPUTATION TIME =  4 HOURS 35 MINUTES AND  33.781 SECONDS


   ATOM   CHEMICAL     X               Y              Z
  NUMBER   SYMBOL (ANGSTROMS)     (ANGSTROMS)    (ANGSTROMS)
 
     1       C         -1.6588255  *    2.002646  *    1.609526  *
     2       C         -2.7922717  *    2.659301  *    1.151772  *
     3       C         -2.6938585  *    4.080917  *    1.262363  *
     4       C         -0.6866612  *    2.680624  *    2.035882  *
     5       C         -1.4969226  *    4.690568  *    1.750861  *
     6       C         -1.2729809  *    6.113696  *    1.846409  *
     7       C         -0.8622065  *    7.080753  *    0.918155  *
     8       C         -0.8709115  *    4.798362  *    5.752402  *
     9       C         -1.3403023  *    5.271934  *    4.726868  *
    10       C         -1.2797675  *    6.638445  *    4.343988  *
    11       C         -0.1599342  *    5.431262  *    6.808676  *
    12       C         -1.0310305  *    7.370260  *    5.659881  *
    13       C         -1.1530191  *    6.975597  *    3.039311  *
    14       C         -0.6553197  *    8.001896  *    2.065764  *
    15       C         -2.3444816  *   10.825090  *    4.875483  *
    16       C         -2.4267196  *    9.627968  *    5.760373  *
    17       C         -1.3300997  *    8.793767  *    5.571392  *
    18       C         -1.2098616  *   10.729442  *    4.137622  *
    19       C         -0.5220249  *    9.511616  *    4.661998  *
    20       C         -0.3297035  *    9.933600  *    3.386673  *
    21       C         -3.8358593  *    9.971536  *    6.082008  *
    22       C         -3.6481648  *   11.290801  *    5.334870  *
    23       C         -0.0750879  *    9.249967  *    2.155287  *
    24       C          0.7503818  *    9.752907  *    1.161712  *
    25       C         -7.8740748  *    7.651764  *    4.941554  *
    26       C         -6.7133051  *    8.352854  *    5.194491  *
    27       C         -5.8597466  *    8.707980  *    4.088685  *
    28       C         -8.2391710  *    7.503535  *    3.527998  *
    29       C         -6.3842963  *    8.636027  *    2.764980  *
    30       C         -6.1975243  *    8.951515  *    6.456646  *
    31       C         -4.9623707  *    9.416541  *    6.429082  *
    32       C         -9.5484074  *   11.518113  *    5.901831  *
    33       C         -8.4296513  *   10.708893  *    6.136931  *
    34       C         -8.3438099  *    9.949003  *    7.303681  *
    35       C        -10.5557005  *   11.604650  *    6.865793  *
    36       C         -9.3950421  *   10.077811  *    8.230899  *
    37       C         -7.1659379  *    9.111870  *    7.556988  *
    38       C         -7.0508434  *    8.458669  *    8.710835  *
    39       C         -3.8282486  *    4.894824  *   12.378641  *
    40       C         -3.6443834  *    5.926611  *   11.454455  *
    41       C         -4.7572720  *    6.547542  *   10.896202  *
    42       C         -5.1407879  *    4.602091  *   12.794028  *
    43       C         -6.0466180  *    6.121911  *   11.251181  *
    44       C         -7.2196071  *    6.640603  *   10.532857  *
    45       C         -7.0829273  *    7.675287  *    9.690686  *
    46       C         -8.7368336  *    5.377760  *    9.049569  *
    47       C         -9.2346399  *    4.082017  *    9.596128  *
    48       C         -9.0662989  *    2.942333  *    8.888641  *
    49       C         -8.6902133  *    5.489883  *    7.627801  *
    50       C         -8.4072852  *    3.127037  *    7.593656  *
    51       C         -9.2772706  *    4.744682  *   10.924940  *
    52       C         -8.3936768  *    5.821962  *   10.316233  *
    53       C        -12.4707978  *    2.116272  *   13.250182  *
    54       C        -11.5612275  *    2.976045  *   13.202329  *
    55       C        -11.1985517  *    3.642264  *   12.035295  *
    56       C        -13.2678207  *    1.661441  *   12.226259  *
    57       C        -12.0030785  *    3.226254  *   10.950871  *
    58       C        -10.1659824  *    4.668095  *   11.931154  *
    59       C        -10.1495064  *    5.643306  *   12.945665  *
    60       C        -10.7290288  *    6.716206  *   18.754339  *
    61       C         -9.3571978  *    6.570836  *   18.485779  *
    62       C         -9.0714186  *    7.158359  *   17.244397  *
    63       C        -11.5946021  *    6.988659  *   17.899116  *
    64       C        -10.1861078  *    7.212946  *   16.275786  *
    65       C         -9.5639594  *    7.103130  *   14.954912  *
    66       C        -10.0335728  *    6.431174  *   13.844001  *
    67       C        -11.3903268  *    9.233958  *   10.928353  *
    68       C          1.8569664  *   20.908903  *    8.469596  *
    69       C          2.5721201  *   19.823185  *    8.836301  *
    70       C          2.7021515  *   18.559077  *    8.435061  *
    71       C          0.8430638  *   20.474428  *    7.495140  *
    72       C          1.9635117  *   18.299369  *    7.186863  *
    73       C          1.9540833  *   17.051680  *    6.464281  *
    74       C          1.7933247  *   15.997665  *    5.903610  *
    75       C          7.9581540  *   12.893028  *    6.885558  *
    76       C          6.8238926  *   12.641241  *    6.460983  *
    77       C          5.5433661  *   13.034172  *    6.959107  *
    78       C          8.0581509  *   13.615228  *    8.079189  *
    79       C          5.7149466  *   13.468731  *    8.396422  *
    80       C          4.4596134  *   13.228565  *    6.221121  *
    81       C          3.4732433  *   13.465987  *    5.476238  *
    82       C         -0.3772735  *   13.812750  *    6.970194  *
    83       C         -1.5395031  *   14.400776  *    6.377716  *
    84       C         -1.1219735  *   14.649298  *    5.096965  *
    85       C          0.7746737  *   13.966610  *    6.570537  *
    86       C          0.0596442  *   14.807012  *    4.492090  *
    87       C          1.3753865  *   14.681645  *    5.412206  *
    88       C         -2.7229110  *   15.081094  *    6.912688  *
    89       C         -3.9029789  *   14.754837  *    6.378722  *
    90       C          2.4187610  *   13.781727  *    4.727939  *
    91       C          2.2786196  *   13.192272  *    3.431578  *
    92       C         -2.0254474  *   18.994110  *    9.549318  *
    93       C         -2.0658698  *   17.748693  *    9.072405  *
    94       C         -2.7159475  *   17.634001  *    7.742462  *
    95       C         -2.5737839  *   19.895191  *    8.793385  *
    96       C         -3.2724743  *   18.671452  *    7.064861  *
    97       C         -1.9127144  *   16.251369  *    9.087269  *
    98       C         -2.4673272  *   16.154713  *    7.833914  *
    99       C         -0.0017360  *   15.072066  *   13.459190  *
   100       C         -0.1663028  *   15.273531  *   12.181144  *
   101       C         -0.3203544  *   15.448941  *   10.883807  *
   102       C          0.0968858  *   14.897307  *   14.676868  *
   103       C          0.8483424  *   15.590794  *   10.086478  *
   104       C         -1.6304121  *   15.387737  *   10.215591  *
   105       C         -2.5821233  *   14.631600  *   10.715246  *
   106       C         -5.8749361  *    9.487258  *   13.261800  *
   107       C         -6.7440166  *   10.310651  *   12.588590  *
   108       C         -6.2370328  *   11.326997  *   11.715191  *
   109       C         -4.4897463  *    9.647733  *   12.947811  *
   110       C         -4.8840496  *   11.587752  *   11.660295  *
   111       C         -4.5179937  *   12.939023  *   11.396778  *
   112       C         -3.6618159  *   14.040847  *   11.105806  *
   113       C         -6.8746669  *   17.113515  *   10.411543  *
   114       C         -5.9370587  *   16.408751  *   11.155678  *
   115       C         -4.7787229  *   17.052177  *   11.639946  *
   116       C         -6.4157596  *   18.323769  *    9.820324  *
   117       C         -3.8797887  *   17.653921  *   12.151328  *
   118       C         -6.1696242  *   15.040383  *   11.490714  *
   119       C         -5.0360325  *   14.178544  *   11.524434  *
   120       C         -9.2060393  *   17.291298  *    9.447651  *
   121       C         -8.1791625  *   16.583331  *   10.199302  *
   122       C         -8.4933242  *   15.324330  *   10.804147  *
   123       C        -10.2871828  *   16.478616  *    9.433098  *
   124       C         -9.7834825  *   14.641867  *   10.722410  *
   125       C         -7.4831416  *   14.585975  *   11.481590  *
   126       C         -7.8807468  *   13.308056  *   12.072889  *
   127       C         -9.4914566  *   13.138311  *   15.296851  *
   128       C         -9.5756064  *   12.129902  *   16.182396  *
   129       C         -9.2483091  *   11.715298  *   14.876526  *
   130       C         -9.0852548  *   14.041300  *   14.258750  *
   131       C         -8.7290528  *   11.728602  *   13.651647  *
   132       C         -8.1675970  *   10.897741  *   12.555961  *
   133       C         -7.4924836  *   12.059640  *   11.722038  *
   134       C         -9.2189609  *   10.148454  *   11.931290  *
   135       C         -7.6506752  *   15.787114  *    4.280628  *
   136       C         -7.5781462  *   15.379905  *    5.637031  *
   137       C         -6.5791140  *   14.985796  *    6.261077  *
   138       C         -6.3559544  *   16.228213  *    4.061267  *
   139       C         -5.2287832  *   14.950812  *    5.734785  *
   140       C         -4.4538468  *   13.700031  *    5.586489  *
   141       C         -4.2192793  *   12.459712  *    5.334971  *
   142       C          4.8396906  *   13.808431  *   -0.835732  *
   143       C          4.0518355  *   13.542820  *    0.089263  *
   144       C          2.9918021  *   12.610501  *    0.055898  *
   145       C          4.7918263  *   13.358952  *   -2.184587  *
   146       C          2.7393336  *   12.421873  *   -1.364412  *
   147       C          2.3008817  *   11.967087  *    1.094430  *
   148       C          2.2712735  *   12.585836  *    2.384004  *
   149       C          3.1206975  *    8.522440  *   -1.729569  *
   150       C          1.9560821  *    8.749536  *   -1.040328  *
   151       C          1.9328447  *    7.639078  *   -1.891957  *
   152       C          4.1825338  *    7.955898  *   -2.414623  *
   153       C          2.3414104  *    6.572959  *   -2.727900  *
   154       C          1.4923844  *    9.599564  *    0.002463  *
   155       C          1.6795756  *   10.753998  *    0.796656  *
   156       C        -15.5428538  *    7.351296  *    8.859004  *
   157       C        -14.2766758  *    7.688133  *    9.260706  *
   158       C        -13.7423984  *    8.700466  *    9.964423  *
   159       C        -16.5649966  *    8.243830  *    9.248609  *
   160       C        -14.8913802  *    9.504306  *   10.188871  *
   161       C        -12.4639530  *    8.968076  *   10.467739  *
   162       C        -10.2039677  *    9.659033  *   11.459929  *
   163       N         -0.3900867  *    3.953990  *    2.163477  *
   164       N         -0.5171249  *    6.834517  *    6.747642  *
   165       N         -7.4740138  *    7.935842  *    2.467117  *
   166       N        -10.4538210  *   10.885019  *    8.007123  *
   167       N         -6.2164537  *    5.189164  *   12.233528  *
   168       N         -8.5424802  *    4.322420  *    7.002701  *
   169       N        -12.9854528  *    2.263601  *   11.082900  *
   170       N        -11.5102428  *    7.141008  *   16.561496  *
   171       N          1.0209595  *   19.169846  *    6.888610  *
   172       N          7.0634679  *   13.892982  *    8.762204  *
   173       N         -3.1997759  *   19.977533  *    7.672345  *
   174       N          1.8030593  *   15.689859  *    9.438221  *
   175       N         -4.0172535  *   10.657608  *   12.205584  *
   176       N         -5.9382536  *   19.260043  *    9.328432  *
   177       N        -10.5935808  *   15.387119  *    9.920751  *
   178       N         -8.7016657  *   13.180241  *   13.272539  *
   179       N         -5.2348557  *   16.046697  *    4.603986  *
   180       N          3.4493190  *   12.741321  *   -2.361662  *
   181       N          3.6719382  *    6.822805  *   -3.031368  *
   182       N        -16.1299465  *    9.393429  *    9.914459  *
   183       H         -7.6274197  *   10.665914  *    5.384268  *
   184       H        -11.4589951  *   12.220795  *    6.751484  *
   185       H         -4.6207907  *    7.338192  *   10.147621  *
   186       H         -2.6234884  *    6.244473  *   11.169890  *
   187       H         -5.3594874  *    3.861294  *   13.574871  *
   188       H         -9.4064372  *    9.532193  *    9.188237  *
   189       H          3.0849222  *   17.738823  *    9.047789  *
   190       H         -3.7906258  *   18.625084  *    6.100724  *
   191       H         -3.7364472  *    8.967518  *   13.368984  *
   192       H         -8.4111486  *   15.418583  *    3.495264  *
   193       H        -15.7659312  *    6.429447  *    8.309048  *
   194       H        -11.8819537  *    3.656561  *    9.949532  *
   195      Tv         22.1613421  *    0.000000       0.000000   
   196      Tv          0.0000000      15.679462  *    0.000000   
   197      Tv          0.0000000       0.000000      11.574932  *

           Empirical Formula: C162 H12 N20


                  EIGENVALUES

 -44.23801 -43.60945 -43.22402 -42.78759 -42.60645 -41.84224 -41.61246 -41.57115
 -41.28316 -41.15325 -40.56908 -40.21048 -40.13476 -40.00581 -39.53348 -39.36668
 -39.16938 -39.01539 -38.64975 -38.48412 -38.18695 -37.80365 -37.71480 -37.26173
 -37.11299 -36.89621 -36.71805 -36.27375 -35.98469 -35.46285 -35.34330 -35.07806
 -34.70038 -34.32028 -34.14828 -33.95643 -33.58956 -33.40850 -33.34465 -32.84321
 -32.66600 -32.52939 -32.27057 -31.92884 -31.76555 -31.57049 -31.52201 -31.45867
 -31.11469 -30.83579 -30.79055 -30.72434 -30.53617 -30.50290 -30.19648 -30.09775
 -30.06533 -29.80132 -29.70616 -29.49600 -29.31572 -29.18353 -29.04864 -28.91830
 -28.87550 -28.76442 -28.61872 -28.52288 -28.47604 -28.35478 -28.12975 -27.99141
 -27.97374 -27.94437 -27.70782 -27.62912 -27.56438 -27.43884 -27.24416 -26.89446
 -26.84426 -26.62495 -26.39321 -26.35087 -26.20445 -26.06198 -25.89282 -25.73492
 -25.50814 -25.25754 -25.16398 -25.13546 -25.01618 -24.62445 -24.45927 -24.37099
 -24.26404 -24.08788 -23.93816 -23.90695 -23.61191 -23.48989 -23.42644 -23.29414
 -23.08850 -23.06737 -22.96046 -22.87575 -22.70797 -22.61975 -22.49084 -22.32225
 -22.26244 -22.13680 -21.99181 -21.97400 -21.82137 -21.67139 -21.63731 -21.59142
 -21.47767 -21.45647 -21.29531 -21.24280 -21.13998 -21.07893 -20.99890 -20.84290
 -20.72708 -20.71626 -20.60804 -20.56896 -20.44355 -20.39842 -20.27648 -20.19226
 -20.14631 -20.14120 -20.05024 -19.92244 -19.80364 -19.79373 -19.71047 -19.59585
 -19.55755 -19.44063 -19.37581 -19.34606 -19.26132 -19.19973 -19.12864 -19.10176
 -19.07862 -19.00476 -18.97900 -18.93503 -18.87614 -18.78078 -18.71813 -18.67923
 -18.63029 -18.61038 -18.56049 -18.42406 -18.35929 -18.34921 -18.19186 -18.18359
 -18.15605 -18.13577 -18.07613 -18.02977 -17.97741 -17.83178 -17.78578 -17.72734
 -17.62382 -17.56272 -17.49725 -17.40633 -17.38731 -17.31914 -17.28512 -17.25031
 -17.20719 -17.11157 -17.05132 -17.03532 -17.01919 -16.98299 -16.94859 -16.87452
 -16.81616 -16.78083 -16.73054 -16.63820 -16.61494 -16.58631 -16.54057 -16.49953
 -16.47085 -16.42445 -16.36614 -16.35508 -16.31627 -16.22081 -16.14053 -16.08770
 -16.00636 -15.99083 -15.92492 -15.87979 -15.82279 -15.79005 -15.72484 -15.65039
 -15.56558 -15.49305 -15.48388 -15.44118 -15.37661 -15.32014 -15.30089 -15.23556
 -15.21658 -15.20348 -15.14906 -15.10220 -15.07157 -14.98868 -14.96794 -14.90806
 -14.90127 -14.89980 -14.85405 -14.79186 -14.77795 -14.72928 -14.67227 -14.62394
 -14.58483 -14.57473 -14.52494 -14.49420 -14.44841 -14.39061 -14.34231 -14.33234
 -14.30325 -14.26452 -14.24407 -14.20578 -14.15213 -14.13128 -14.10641 -14.05252
 -13.98691 -13.90062 -13.80142 -13.77848 -13.75509 -13.72134 -13.70815 -13.63906
 -13.61580 -13.52108 -13.46389 -13.45915 -13.39374 -13.36614 -13.33537 -13.25862
 -13.23461 -13.21336 -13.18226 -13.05375 -13.04458 -12.97743 -12.92551 -12.92244
 -12.85207 -12.81122 -12.77317 -12.75185 -12.74661 -12.66032 -12.63963 -12.55652
 -12.48303 -12.33409 -12.27807 -12.26055 -12.21038 -12.18748 -12.14948 -12.09951
 -12.00284 -11.98935 -11.92549 -11.87355 -11.84958 -11.82071 -11.80288 -11.78343
 -11.72116 -11.68467 -11.67910 -11.64905 -11.62548 -11.58876 -11.54395 -11.48563
 -11.44109 -11.40025 -11.37670 -11.36826 -11.34208 -11.33309 -11.30480 -11.27830
 -11.25189 -11.23412 -11.21203 -11.18364 -11.08313 -11.03585 -10.96278 -10.93570
 -10.88509 -10.85804 -10.84024 -10.81649 -10.78909 -10.78486 -10.76879 -10.71781
 -10.69279 -10.66515 -10.62532 -10.58395 -10.57067 -10.54263 -10.53019 -10.51815
 -10.46481 -10.41316 -10.39702 -10.29608 -10.26128 -10.18802 -10.12144 -10.03844
 -10.00914  -9.99247  -9.92572  -9.85115  -9.84667  -9.73010  -9.70352  -9.69519
  -9.63937  -9.57772  -9.52103  -9.48255  -9.34586  -9.29827  -9.18006  -9.10539
  -8.99578  -8.94085  -8.91205  -8.84047  -8.80459  -8.73158  -8.68578  -8.63099
  -8.40844  -8.30949  -7.91034  -6.87403  -4.47108  -4.37648  -3.50476  -3.47341
  -3.11274  -2.90597  -2.62655  -2.59066  -2.50055  -2.48681  -2.46200  -2.33337
  -2.30888  -2.14338  -2.08714  -2.07734  -2.03382  -2.00095  -1.93217  -1.89631
  -1.87011  -1.70675  -1.66659  -1.61131  -1.54999  -1.41158  -1.40459  -1.39994
  -1.33218  -1.27365  -1.24021  -1.09623  -1.07047  -1.02978  -0.98140  -0.94074
  -0.84293  -0.82843  -0.76556  -0.75476  -0.74112  -0.73000  -0.70679  -0.63143
  -0.58856  -0.55789  -0.48972  -0.47758  -0.43975  -0.41534  -0.39096  -0.32598
  -0.31894  -0.20883  -0.19318  -0.17184  -0.15366  -0.10473  -0.08714  -0.05220
  -0.04015  -0.01245   0.04222   0.06156   0.07794   0.11982   0.14005   0.16438
   0.17681   0.19767   0.25344   0.29408   0.34050   0.37491   0.43025   0.44823
   0.49770   0.50025   0.54082   0.56991   0.57540   0.62431   0.65683   0.66586
   0.67883   0.69751   0.73132   0.75507   0.77704   0.79461   0.83619   0.89718
   0.93482   0.95818   0.97390   0.98276   0.99061   0.99587   1.01464   1.04013
   1.05300   1.07627   1.07745   1.11767   1.15515   1.16655   1.18325   1.19833
   1.24700   1.25375   1.26541   1.29515   1.31246   1.34614   1.36205   1.38077
   1.39570   1.40866   1.44494   1.46760   1.50551   1.51545   1.56779   1.57361
   1.59037   1.61085   1.62064   1.62591   1.65405   1.67544   1.69064   1.70815
   1.72206   1.75544   1.78425   1.79401   1.80813   1.81923   1.83391   1.84643
   1.85309   1.88614   1.89223   1.93264   1.95842   1.96673   1.97795   1.99615
   2.01849   2.04591   2.05614   2.07370   2.09571   2.10533   2.12075   2.13277
   2.16644   2.18144   2.21136   2.21944   2.23517   2.26096   2.27979   2.28531
   2.30776   2.31927   2.33268   2.35639   2.36032   2.37747   2.38805   2.40327
   2.41027   2.43810   2.45235   2.45327   2.46164   2.48425   2.50682   2.50864
   2.53641   2.55141   2.58517   2.60030   2.61103   2.61510   2.63249   2.65504
   2.67498   2.70042   2.70624   2.72436   2.73460   2.78641   2.81034   2.82073
   2.84344   2.85001   2.87889   2.91334   2.93974   2.94838   2.96331   2.97740
   2.98802   2.99465   3.01568   3.04478   3.05221   3.06239   3.11209   3.12097
   3.13456   3.14538   3.16389   3.18304   3.19481   3.21205   3.22328   3.23030
   3.24879   3.27328   3.28476   3.30935   3.35131   3.36236   3.39507   3.42323
   3.44088   3.48423   3.53174   3.55303   3.56732   3.57816   3.58538   3.60665
   3.61814   3.63349   3.63878   3.64492   3.68158   3.68314   3.71881   3.73839
   3.75925   3.78401   3.81744   3.83247   3.84661   3.86774   3.86898   3.89898
   3.92106   3.92648   3.94271   3.97089   3.97965   4.00427   4.02194   4.03072
   4.05882   4.07098   4.08673   4.11693   4.12929   4.17576   4.19827   4.21130
   4.21985   4.23662   4.25661   4.27556   4.31403   4.31961   4.33451   4.34394
   4.36643   4.38328   4.38969   4.41605   4.43431   4.44543   4.46523   4.48254
   4.50354   4.54416   4.55114   4.57399   4.61218   4.63487   4.64890   4.66425
   4.70752   4.72614   4.76122   4.78505   4.81910   4.82238   4.84133   4.85260
   4.86128   4.87070   4.87988   4.90578   4.93924   4.95769   4.96600   4.97792
   4.98782   5.01418   5.07792   5.10075   5.11445   5.12886   5.14690   5.19105
   5.22304   5.26064   5.29090   5.39329   5.42367   5.43353   5.45256   5.47139
   5.48904   5.55606   5.57050   5.58213   5.58599   5.64442   5.66560   5.68539
   5.68676   5.69322   5.73983   5.78187   5.81283   5.83285   5.88265   5.89318
   5.90514   5.96345   5.97740   6.06678   6.10431   6.14729   6.18980   6.20704
   6.26553   6.28908   6.43644   6.44621   6.45889   6.48831   6.52017   6.56719
   6.59169   6.64916   6.68456   7.51130


              NET ATOMIC CHARGES AND DIPOLE CONTRIBUTIONS

  ATOM NO.   TYPE          CHARGE      No. of ELECS.   s-Pop       p-Pop       
    1          C          -0.274303        4.2743     1.24365     3.03065
    2          C           0.238432        3.7616     1.09989     2.66167
    3          C          -0.030748        4.0307     1.17062     2.86013
    4          C          -0.034952        4.0350     1.20902     2.82593
    5          C           0.078941        3.9211     1.18376     2.73730
    6          C          -0.153597        4.1536     1.22913     2.92447
    7          C          -0.199646        4.1996     1.68671     2.51294
    8          C          -0.156584        4.1566     1.21474     2.94184
    9          C          -0.090502        4.0905     1.22130     2.86920
   10          C          -0.040702        4.0407     1.14866     2.89204
   11          C           0.188738        3.8113     1.16492     2.64634
   12          C           0.128661        3.8713     1.19361     2.67773
   13          C           0.022420        3.9776     1.20770     2.76988
   14          C           0.137858        3.8621     1.24784     2.61430
   15          C          -0.096315        4.0963     1.17739     2.91893
   16          C           0.031422        3.9686     1.20842     2.76016
   17          C           0.022461        3.9775     1.13265     2.84489
   18          C          -0.097369        4.0974     1.19563     2.90174
   19          C          -0.200624        4.2006     1.24322     2.95740
   20          C           0.216048        3.7840     1.15115     2.63281
   21          C           0.089037        3.9110     1.14112     2.76984
   22          C           0.107643        3.8924     1.14490     2.74746
   23          C          -0.157396        4.1574     1.11613     3.04126
   24          C           0.166032        3.8340     1.16995     2.66402
   25          C           0.055659        3.9443     1.17122     2.77313
   26          C          -0.064610        4.0646     1.18777     2.87684
   27          C          -0.114844        4.1148     1.60386     2.51099
   28          C          -0.203167        4.2032     1.20613     2.99703
   29          C          -0.116372        4.1164     1.21063     2.90574
   30          C           0.053762        3.9462     1.13312     2.81312
   31          C          -0.050592        4.0506     1.19061     2.85998
   32          C          -0.126864        4.1269     1.15680     2.97006
   33          C          -0.036925        4.0369     1.18465     2.85227
   34          C          -0.104009        4.1040     1.17333     2.93068
   35          C           0.004708        3.9953     1.20239     2.79291
   36          C          -0.022177        4.0222     1.21361     2.80856
   37          C           0.124487        3.8755     1.13045     2.74506
   38          C          -0.108034        4.1080     1.16113     2.94690
   39          C          -0.082596        4.0826     1.16830     2.91430
   40          C          -0.058239        4.0582     1.19414     2.86410
   41          C          -0.121944        4.1219     1.18689     2.93506
   42          C          -0.049648        4.0496     1.20653     2.84311
   43          C           0.004112        3.9959     1.18245     2.81344
   44          C           0.072714        3.9273     1.12446     2.80282
   45          C          -0.046759        4.0468     1.16335     2.88340
   46          C          -0.193994        4.1940     1.21307     2.98093
   47          C           0.013234        3.9868     1.20169     2.78508
   48          C          -0.103065        4.1031     1.16993     2.93314
   49          C           0.064829        3.9352     1.16578     2.76939
   50          C          -0.061249        4.0612     1.63672     2.42453
   51          C          -0.009150        4.0092     1.19301     2.81614
   52          C           0.202428        3.7976     1.19743     2.60014
   53          C          -0.085660        4.0857     1.21880     2.86686
   54          C          -0.132177        4.1322     1.22641     2.90577
   55          C          -0.037958        4.0380     1.14652     2.89144
   56          C          -0.068420        4.0684     1.46105     2.60737
   57          C          -0.090871        4.0909     1.22467     2.86620
   58          C           0.137608        3.8624     1.10901     2.75338
   59          C           0.059622        3.9404     1.16728     2.77310
   60          C          -0.145115        4.1451     1.21063     2.93449
   61          C           0.166294        3.8337     1.13483     2.69887
   62          C          -0.058651        4.0587     1.18536     2.87329
   63          C          -0.047738        4.0477     1.20988     2.83786
   64          C          -0.107079        4.1071     1.22599     2.88109
   65          C           0.337482        3.6625     1.12533     2.53719
   66          C          -0.149804        4.1498     1.15455     2.99526
   67          C          -0.005595        4.0056     1.11455     2.89105
   68          C           0.121674        3.8783     1.13072     2.74761
   69          C          -0.201070        4.2011     1.29078     2.91029
   70          C          -0.046454        4.0465     1.17178     2.87468
   71          C          -0.079181        4.0792     1.18825     2.89093
   72          C           0.063400        3.9366     1.16720     2.76940
   73          C           0.028725        3.9713     1.17453     2.79675
   74          C          -0.245096        4.2451     1.19652     3.04857
   75          C          -0.076346        4.0763     1.19080     2.88555
   76          C          -0.019154        4.0192     1.21792     2.80123
   77          C           0.146366        3.8536     1.10487     2.74876
   78          C           0.033092        3.9669     1.29756     2.66935
   79          C          -0.095974        4.0960     1.20467     2.89131
   80          C          -0.013082        4.0131     1.14930     2.86378
   81          C          -0.049520        4.0495     1.16060     2.88892
   82          C          -0.137102        4.1371     1.22032     2.91679
   83          C           0.316836        3.6832     1.13120     2.55196
   84          C          -0.176314        4.1763     1.29512     2.88119
   85          C          -0.099011        4.0990     1.24311     2.85590
   86          C          -0.059391        4.0594     1.16147     2.89792
   87          C           0.410905        3.5891     1.10250     2.48659
   88          C           0.012879        3.9871     1.12283     2.86429
   89          C          -0.033557        4.0336     1.18399     2.84957
   90          C           0.141150        3.8589     1.11472     2.74413
   91          C          -0.187177        4.1872     1.17410     3.01307
   92          C          -0.191861        4.1919     1.21937     2.97249
   93          C           0.086004        3.9140     1.17565     2.73835
   94          C          -0.190110        4.1901     1.21341     2.97670
   95          C           0.036345        3.9637     1.20670     2.75695
   96          C           0.006356        3.9936     1.19625     2.79739
   97          C          -0.050147        4.0501     1.18910     2.86105
   98          C           0.068397        3.9316     1.17309     2.75851
   99          C          -0.221698        4.2217     1.12133     3.10037
  100          C           0.355819        3.6442     1.17087     2.47331
  101          C           0.149296        3.8507     1.10623     2.74448
  102          C           0.396059        3.6039     1.17389     2.43005
  103          C          -0.123757        4.1238     1.22658     2.89717
  104          C           0.117723        3.8823     1.09887     2.78341
  105          C          -0.222175        4.2222     1.17697     3.04521
  106          C           0.018407        3.9816     1.16019     2.82141
  107          C          -0.056665        4.0567     1.20595     2.85071
  108          C          -0.051877        4.0519     1.18309     2.86879
  109          C          -0.009004        4.0090     1.20965     2.79935
  110          C           0.042554        3.9574     1.14859     2.80885
  111          C           0.029777        3.9702     1.17268     2.79755
  112          C           0.097534        3.9025     1.11640     2.78606
  113          C           0.047264        3.9527     1.12018     2.83256
  114          C           0.152335        3.8477     1.12163     2.72603
  115          C          -0.131085        4.1311     1.16725     2.96384
  116          C          -0.072723        4.0727     1.23971     2.83302
  117          C          -0.043731        4.0437     1.16631     2.87742
  118          C          -0.021660        4.0217     1.13653     2.88513
  119          C          -0.021163        4.0212     1.18362     2.83755
  120          C           0.023714        3.9763     1.12747     2.84882
  121          C           0.069704        3.9303     1.16226     2.76803
  122          C          -0.200872        4.2009     1.21722     2.98365
  123          C          -0.010551        4.0106     1.24237     2.76818
  124          C          -0.119051        4.1191     1.70342     2.41563
  125          C           0.132213        3.8678     1.14571     2.72208
  126          C          -0.001223        4.0012     1.18191     2.81931
  127          C          -0.186798        4.1868     1.26352     2.92327
  128          C           0.298014        3.7020     1.14066     2.56133
  129          C          -0.232189        4.2322     1.20234     3.02985
  130          C          -0.200771        4.2008     1.61425     2.58652
  131          C          -0.182427        4.1824     1.20210     2.98033
  132          C           0.272787        3.7272     1.10817     2.61904
  133          C          -0.100341        4.1003     1.22523     2.87511
  134          C          -0.125441        4.1254     1.17701     2.94843
  135          C           0.086351        3.9136     1.22847     2.68518
  136          C          -0.111295        4.1113     1.23375     2.87755
  137          C          -0.204980        4.2050     1.25855     2.94643
  138          C          -0.175530        4.1755     1.34546     2.83007
  139          C           0.235996        3.7640     1.16836     2.59564
  140          C          -0.115189        4.1152     1.14486     2.97033
  141          C          -0.069992        4.0700     1.16942     2.90057
  142          C          -0.106868        4.1069     1.23980     2.86707
  143          C          -0.192161        4.1922     1.24752     2.94464
  144          C           0.262299        3.7377     1.16696     2.57074
  145          C           0.138971        3.8610     1.19800     2.66303
  146          C          -0.307219        4.3072     1.48104     2.82617
  147          C          -0.087264        4.0873     1.10158     2.98569
  148          C          -0.005873        4.0059     1.16654     2.83933
  149          C          -0.201204        4.2012     1.22052     2.98069
  150          C           0.309808        3.6902     1.12412     2.56607
  151          C          -0.074995        4.0750     1.21563     2.85936
  152          C          -0.036580        4.0366     1.15983     2.87675
  153          C           0.025740        3.9743     1.16948     2.80478
  154          C          -0.013784        4.0138     1.17452     2.83926
  155          C           0.130113        3.8699     1.17791     2.69198
  156          C          -0.090805        4.0908     1.18054     2.91027
  157          C          -0.165341        4.1653     1.35278     2.81257
  158          C           0.193867        3.8061     1.09579     2.71035
  159          C           0.034636        3.9654     1.21908     2.74629
  160          C          -0.121370        4.1214     1.45073     2.67064
  161          C          -0.047004        4.0470     1.15389     2.89312
  162          C           0.018586        3.9814     1.11333     2.86808
  163          N           0.073404        4.9266     1.57906     3.34754
  164          N          -0.056539        5.0565     1.59737     3.45916
  165          N           0.074321        4.9257     1.58403     3.34165
  166          N          -0.066825        5.0668     1.61057     3.45625
  167          N          -0.071869        5.0719     1.60490     3.46697
  168          N           0.016179        4.9838     1.53582     3.44800
  169          N          -0.055507        5.0555     1.57493     3.48058
  170          N           0.153845        4.8462     1.57378     3.27237
  171          N          -0.053702        5.0537     1.59371     3.45999
  172          N           0.208160        4.7918     1.45090     3.34094
  173          N           0.052350        4.9476     1.58430     3.36335
  174          N           0.034990        4.9650     1.73444     3.23057
  175          N          -0.039447        5.0394     1.60101     3.43844
  176          N          -0.071208        5.0712     1.74608     3.32513
  177          N           0.255840        4.7442     1.39066     3.35350
  178          N           0.405690        4.5943     1.32494     3.26937
  179          N          -0.008162        5.0082     1.62492     3.38324
  180          N           0.009964        4.9900     1.59130     3.39874
  181          N          -0.012605        5.0126     1.62047     3.39213
  182          N           0.024509        4.9755     1.52834     3.44716
  183          H           0.134314        0.8657     0.86569
  184          H           0.137107        0.8629     0.86289
  185          H           0.129981        0.8700     0.87002
  186          H           0.168785        0.8312     0.83122
  187          H           0.136135        0.8639     0.86386
  188          H           0.145591        0.8544     0.85441
  189          H           0.144214        0.8558     0.85579
  190          H           0.153988        0.8460     0.84601
  191          H           0.139418        0.8606     0.86058
  192          H           0.257282        0.7427     0.74272
  193          H           0.169118        0.8309     0.83088
  194          H           0.123598        0.8764     0.87640


          CARTESIAN COORDINATES 

    NO.       ATOM               X         Y         Z

     1         C                 -1.6588    2.0026    1.6095
     2         C                 -2.7923    2.6593    1.1518
     3         C                 -2.6939    4.0809    1.2624
     4         C                 -0.6867    2.6806    2.0359
     5         C                 -1.4969    4.6906    1.7509
     6         C                 -1.2730    6.1137    1.8464
     7         C                 -0.8622    7.0808    0.9182
     8         C                 -0.8709    4.7984    5.7524
     9         C                 -1.3403    5.2719    4.7269
    10         C                 -1.2798    6.6384    4.3440
    11         C                 -0.1599    5.4313    6.8087
    12         C                 -1.0310    7.3703    5.6599
    13         C                 -1.1530    6.9756    3.0393
    14         C                 -0.6553    8.0019    2.0658
    15         C                 -2.3445   10.8251    4.8755
    16         C                 -2.4267    9.6280    5.7604
    17         C                 -1.3301    8.7938    5.5714
    18         C                 -1.2099   10.7294    4.1376
    19         C                 -0.5220    9.5116    4.6620
    20         C                 -0.3297    9.9336    3.3867
    21         C                 -3.8359    9.9715    6.0820
    22         C                 -3.6482   11.2908    5.3349
    23         C                 -0.0751    9.2500    2.1553
    24         C                  0.7504    9.7529    1.1617
    25         C                 -7.8741    7.6518    4.9416
    26         C                 -6.7133    8.3529    5.1945
    27         C                 -5.8597    8.7080    4.0887
    28         C                 -8.2392    7.5035    3.5280
    29         C                 -6.3843    8.6360    2.7650
    30         C                 -6.1975    8.9515    6.4566
    31         C                 -4.9624    9.4165    6.4291
    32         C                 -9.5484   11.5181    5.9018
    33         C                 -8.4297   10.7089    6.1369
    34         C                 -8.3438    9.9490    7.3037
    35         C                -10.5557   11.6046    6.8658
    36         C                 -9.3950   10.0778    8.2309
    37         C                 -7.1659    9.1119    7.5570
    38         C                 -7.0508    8.4587    8.7108
    39         C                 -3.8282    4.8948   12.3786
    40         C                 -3.6444    5.9266   11.4545
    41         C                 -4.7573    6.5475   10.8962
    42         C                 -5.1408    4.6021   12.7940
    43         C                 -6.0466    6.1219   11.2512
    44         C                 -7.2196    6.6406   10.5329
    45         C                 -7.0829    7.6753    9.6907
    46         C                 -8.7368    5.3778    9.0496
    47         C                 -9.2346    4.0820    9.5961
    48         C                 -9.0663    2.9423    8.8886
    49         C                 -8.6902    5.4899    7.6278
    50         C                 -8.4073    3.1270    7.5937
    51         C                 -9.2773    4.7447   10.9249
    52         C                 -8.3937    5.8220   10.3162
    53         C                -12.4708    2.1163   13.2502
    54         C                -11.5612    2.9760   13.2023
    55         C                -11.1986    3.6423   12.0353
    56         C                -13.2678    1.6614   12.2263
    57         C                -12.0031    3.2263   10.9509
    58         C                -10.1660    4.6681   11.9312
    59         C                -10.1495    5.6433   12.9457
    60         C                -10.7290    6.7162   18.7543
    61         C                 -9.3572    6.5708   18.4858
    62         C                 -9.0714    7.1584   17.2444
    63         C                -11.5946    6.9887   17.8991
    64         C                -10.1861    7.2129   16.2758
    65         C                 -9.5640    7.1031   14.9549
    66         C                -10.0336    6.4312   13.8440
    67         C                -11.3903    9.2340   10.9284
    68         C                  1.8570   20.9089    8.4696
    69         C                  2.5721   19.8232    8.8363
    70         C                  2.7022   18.5591    8.4351
    71         C                  0.8431   20.4744    7.4951
    72         C                  1.9635   18.2994    7.1869
    73         C                  1.9541   17.0517    6.4643
    74         C                  1.7933   15.9977    5.9036
    75         C                  7.9582   12.8930    6.8856
    76         C                  6.8239   12.6412    6.4610
    77         C                  5.5434   13.0342    6.9591
    78         C                  8.0582   13.6152    8.0792
    79         C                  5.7149   13.4687    8.3964
    80         C                  4.4596   13.2286    6.2211
    81         C                  3.4732   13.4660    5.4762
    82         C                 -0.3773   13.8127    6.9702
    83         C                 -1.5395   14.4008    6.3777
    84         C                 -1.1220   14.6493    5.0970
    85         C                  0.7747   13.9666    6.5705
    86         C                  0.0596   14.8070    4.4921
    87         C                  1.3754   14.6816    5.4122
    88         C                 -2.7229   15.0811    6.9127
    89         C                 -3.9030   14.7548    6.3787
    90         C                  2.4188   13.7817    4.7279
    91         C                  2.2786   13.1923    3.4316
    92         C                 -2.0254   18.9941    9.5493
    93         C                 -2.0659   17.7487    9.0724
    94         C                 -2.7159   17.6340    7.7425
    95         C                 -2.5738   19.8952    8.7934
    96         C                 -3.2725   18.6715    7.0649
    97         C                 -1.9127   16.2514    9.0873
    98         C                 -2.4673   16.1547    7.8339
    99         C                 -0.0017   15.0721   13.4592
   100         C                 -0.1663   15.2735   12.1811
   101         C                 -0.3204   15.4489   10.8838
   102         C                  0.0969   14.8973   14.6769
   103         C                  0.8483   15.5908   10.0865
   104         C                 -1.6304   15.3877   10.2156
   105         C                 -2.5821   14.6316   10.7152
   106         C                 -5.8749    9.4873   13.2618
   107         C                 -6.7440   10.3107   12.5886
   108         C                 -6.2370   11.3270   11.7152
   109         C                 -4.4897    9.6477   12.9478
   110         C                 -4.8840   11.5878   11.6603
   111         C                 -4.5180   12.9390   11.3968
   112         C                 -3.6618   14.0408   11.1058
   113         C                 -6.8747   17.1135   10.4115
   114         C                 -5.9371   16.4088   11.1557
   115         C                 -4.7787   17.0522   11.6399
   116         C                 -6.4158   18.3238    9.8203
   117         C                 -3.8798   17.6539   12.1513
   118         C                 -6.1696   15.0404   11.4907
   119         C                 -5.0360   14.1785   11.5244
   120         C                 -9.2060   17.2913    9.4477
   121         C                 -8.1792   16.5833   10.1993
   122         C                 -8.4933   15.3243   10.8041
   123         C                -10.2872   16.4786    9.4331
   124         C                 -9.7835   14.6419   10.7224
   125         C                 -7.4831   14.5860   11.4816
   126         C                 -7.8807   13.3081   12.0729
   127         C                 -9.4915   13.1383   15.2969
   128         C                 -9.5756   12.1299   16.1824
   129         C                 -9.2483   11.7153   14.8765
   130         C                 -9.0853   14.0413   14.2587
   131         C                 -8.7291   11.7286   13.6516
   132         C                 -8.1676   10.8977   12.5560
   133         C                 -7.4925   12.0596   11.7220
   134         C                 -9.2190   10.1485   11.9313
   135         C                 -7.6507   15.7871    4.2806
   136         C                 -7.5781   15.3799    5.6370
   137         C                 -6.5791   14.9858    6.2611
   138         C                 -6.3560   16.2282    4.0613
   139         C                 -5.2288   14.9508    5.7348
   140         C                 -4.4538   13.7000    5.5865
   141         C                 -4.2193   12.4597    5.3350
   142         C                  4.8397   13.8084   -0.8357
   143         C                  4.0518   13.5428    0.0893
   144         C                  2.9918   12.6105    0.0559
   145         C                  4.7918   13.3590   -2.1846
   146         C                  2.7393   12.4219   -1.3644
   147         C                  2.3009   11.9671    1.0944
   148         C                  2.2713   12.5858    2.3840
   149         C                  3.1207    8.5224   -1.7296
   150         C                  1.9561    8.7495   -1.0403
   151         C                  1.9328    7.6391   -1.8920
   152         C                  4.1825    7.9559   -2.4146
   153         C                  2.3414    6.5730   -2.7279
   154         C                  1.4924    9.5996    0.0025
   155         C                  1.6796   10.7540    0.7967
   156         C                -15.5429    7.3513    8.8590
   157         C                -14.2767    7.6881    9.2607
   158         C                -13.7424    8.7005    9.9644
   159         C                -16.5650    8.2438    9.2486
   160         C                -14.8914    9.5043   10.1889
   161         C                -12.4640    8.9681   10.4677
   162         C                -10.2040    9.6590   11.4599
   163         N                 -0.3901    3.9540    2.1635
   164         N                 -0.5171    6.8345    6.7476
   165         N                 -7.4740    7.9358    2.4671
   166         N                -10.4538   10.8850    8.0071
   167         N                 -6.2165    5.1892   12.2335
   168         N                 -8.5425    4.3224    7.0027
   169         N                -12.9855    2.2636   11.0829
   170         N                -11.5102    7.1410   16.5615
   171         N                  1.0210   19.1698    6.8886
   172         N                  7.0635   13.8930    8.7622
   173         N                 -3.1998   19.9775    7.6723
   174         N                  1.8031   15.6899    9.4382
   175         N                 -4.0173   10.6576   12.2056
   176         N                 -5.9383   19.2600    9.3284
   177         N                -10.5936   15.3871    9.9208
   178         N                 -8.7017   13.1802   13.2725
   179         N                 -5.2349   16.0467    4.6040
   180         N                  3.4493   12.7413   -2.3617
   181         N                  3.6719    6.8228   -3.0314
   182         N                -16.1299    9.3934    9.9145
   183         H                 -7.6274   10.6659    5.3843
   184         H                -11.4590   12.2208    6.7515
   185         H                 -4.6208    7.3382   10.1476
   186         H                 -2.6235    6.2445   11.1699
   187         H                 -5.3595    3.8613   13.5749
   188         H                 -9.4064    9.5322    9.1882
   189         H                  3.0849   17.7388    9.0478
   190         H                 -3.7906   18.6251    6.1007
   191         H                 -3.7364    8.9675   13.3690
   192         H                 -8.4111   15.4186    3.4953
   193         H                -15.7659    6.4294    8.3090
   194         H                -11.8820    3.6566    9.9495


          ATOMIC ORBITAL ELECTRON POPULATIONS

   1.24365   0.90941   1.13790   0.98333   1.09989   0.85721   0.86755   0.93692
   1.17062   0.93993   0.91844   1.00176   1.20902   0.94492   0.87711   1.00391
   1.18376   0.88877   0.92105   0.92749   1.22913   1.01059   0.94467   0.96921
   1.68671   0.61701   0.77686   1.11906   1.21474   1.01231   0.95731   0.97222
   1.22130   0.94705   0.88785   1.03430   1.14866   1.12072   0.86047   0.91084
   1.16492   0.88592   0.86890   0.89152   1.19361   0.88990   0.90110   0.88674
   1.20770   0.92242   0.92982   0.91764   1.24784   0.74809   0.87674   0.98947
   1.17739   0.89263   0.99868   1.02761   1.20842   0.90589   0.92169   0.93258
   1.13265   0.90809   0.89814   1.03865   1.19563   0.91618   0.96673   1.01884
   1.24322   0.97154   1.01572   0.97014   1.15115   0.88578   0.87840   0.86863
   1.14112   0.88981   0.91804   0.96199   1.14490   0.88451   0.91797   0.94498
   1.11613   1.12550   0.97978   0.93599   1.16995   0.84229   0.93119   0.89054
   1.17122   0.90156   0.95929   0.91228   1.18777   0.91966   0.97218   0.98500
   1.60386   1.18450   0.48675   0.83973   1.20613   0.96557   1.10036   0.93111
   1.21063   0.94148   0.98253   0.98173   1.13312   0.89000   1.01284   0.91028
   1.19061   0.93569   0.94389   0.98041   1.15680   0.99326   1.03250   0.94431
   1.18465   0.96267   0.92167   0.96794   1.17333   0.96375   0.99750   0.96943
   1.20239   0.94868   0.94272   0.90151   1.21361   0.90063   0.93562   0.97232
   1.13045   0.91764   0.94406   0.88337   1.16113   1.00837   0.99504   0.94349
   1.16830   0.93131   0.98013   1.00286   1.19414   1.01123   0.92511   0.92776
   1.18689   0.92657   1.00709   1.00140   1.20653   0.89815   0.96958   0.97539
   1.18245   0.90912   0.95610   0.94822   1.12446   0.90857   0.90679   0.98747
   1.16335   0.99907   0.95290   0.93143   1.21307   1.05684   0.97787   0.94623
   1.20169   0.90492   0.94286   0.93730   1.16993   1.04137   0.89660   0.99516
   1.16578   0.93238   0.96673   0.87028   1.63672   0.74490   0.96604   0.71359
   1.19301   0.96803   0.92566   0.92246   1.19743   0.86754   0.83913   0.89348
   1.21880   0.98896   1.00389   0.87400   1.22641   1.00134   0.95899   0.94545
   1.14652   1.00148   1.00377   0.88619   1.46105   0.89775   0.90818   0.80144
   1.22467   0.93920   0.96025   0.96675   1.10901   0.92342   0.91627   0.91369
   1.16728   0.96642   0.89335   0.91333   1.21063   0.87107   0.98242   1.08100
   1.13483   0.86763   0.93283   0.89841   1.18536   0.92345   1.03475   0.91509
   1.20988   0.94810   0.99243   0.89733   1.22599   0.91981   1.02512   0.93616
   1.12533   0.89843   0.78280   0.85595   1.15455   1.02411   1.00222   0.96893
   1.11455   0.91260   0.99157   0.98688   1.13072   0.97446   0.88796   0.88519
   1.29078   0.95528   0.94148   1.01354   1.17178   0.98896   0.93520   0.95052
   1.18825   0.97788   0.93340   0.97965   1.16720   0.94404   0.89341   0.93195
   1.17453   0.94474   0.92680   0.92521   1.19652   1.04956   0.95919   1.03982
   1.19080   0.99445   0.97486   0.91624   1.21792   0.92497   0.95027   0.92599
   1.10487   0.86978   0.99611   0.88288   1.29756   0.94612   0.89464   0.82859
   1.20467   0.91506   1.05845   0.91780   1.14930   0.94613   0.96299   0.95466
   1.16060   0.94979   0.97617   0.96296   1.22032   0.92795   0.98856   1.00027
   1.13120   0.89255   0.84114   0.81827   1.29512   1.00361   0.87055   1.00703
   1.24311   1.03987   0.92266   0.89337   1.16147   0.92525   1.09657   0.87610
   1.10250   0.84080   0.83304   0.81275   1.12283   0.89497   0.96420   1.00512
   1.18399   0.94591   0.99478   0.90887   1.11472   0.91162   0.96251   0.87000
   1.17410   1.05452   1.01052   0.94803   1.21937   1.00076   0.85260   1.11913
   1.17565   0.95642   0.88440   0.89752   1.21341   1.04258   0.93908   0.99504
   1.20670   0.94760   0.90938   0.89997   1.19625   0.95235   0.87114   0.97390
   1.18910   1.02492   0.90425   0.93187   1.17309   0.93943   0.89022   0.92886
   1.12133   1.09382   1.08420   0.92235   1.17087   0.49705   1.07472   0.90154
   1.10623   0.90997   0.97526   0.85925   1.17389   0.56686   0.96163   0.90156
   1.22658   0.94411   0.98586   0.96720   1.09887   0.88258   0.96353   0.93730
   1.17697   0.98541   0.92293   1.13688   1.16019   0.92626   0.95748   0.93766
   1.20595   0.94175   0.95613   0.95283   1.18309   0.91654   0.96187   0.99037
   1.20965   0.92950   0.94860   0.92126   1.14859   0.90108   0.90803   0.99974
   1.17268   0.96812   0.90315   0.92628   1.11640   0.88015   0.97581   0.93011
   1.12018   0.93186   0.89661   1.00408   1.12163   0.88401   0.91197   0.93005
   1.16725   0.96577   0.99661   1.00146   1.23971   0.94240   0.94364   0.94698
   1.16631   0.94971   0.96554   0.96217   1.13653   0.90161   0.92165   1.06186
   1.18362   0.90987   0.97350   0.95417   1.12747   0.86917   0.94024   1.03941
   1.16226   0.90860   0.92581   0.93363   1.21722   1.02097   0.94870   1.01398
   1.24237   0.78837   0.99958   0.98023   1.70342   0.76146   0.97807   0.67610
   1.14571   0.91038   0.89632   0.91538   1.18191   0.96649   0.92533   0.92749
   1.26352   0.97965   0.92541   1.01821   1.14066   0.83635   0.87755   0.84743
   1.20234   0.97743   1.08549   0.96693   1.61425   0.69666   1.12175   0.76811
   1.20210   1.10176   0.92535   0.95321   1.10817   0.85721   0.88142   0.88042
   1.22523   0.95165   0.92323   1.00022   1.17701   0.96537   0.98703   0.99603
   1.22847   1.00472   0.78645   0.89402   1.23375   1.00265   1.00133   0.87357
   1.25855   0.89300   0.96312   1.09031   1.34546   0.92981   0.98735   0.91290
   1.16836   0.83013   0.88684   0.87867   1.14486   1.03505   0.90293   1.03235
   1.16942   0.99227   0.92050   0.98780   1.23980   1.01526   0.97249   0.87932
   1.24752   0.93145   0.93866   1.07453   1.16696   0.82967   0.82764   0.91343
   1.19800   0.89363   0.91502   0.85438   1.48104   1.11238   0.84956   0.86423
   1.10158   1.11541   0.96534   0.90494   1.16654   0.96515   0.94634   0.92784
   1.22052   0.94162   1.04118   0.99789   1.12412   0.86278   0.85675   0.84655
   1.21563   1.00777   0.91057   0.94102   1.15983   0.89638   0.95575   1.02462
   1.16948   0.90470   0.90550   0.99458   1.17452   0.96646   0.94179   0.93101
   1.17791   0.88161   0.88078   0.92959   1.18054   0.88340   1.00360   1.02327
   1.35278   1.03818   0.88799   0.88639   1.09579   0.88580   0.84759   0.97696
   1.21908   0.93192   0.86861   0.94576   1.45073   0.93569   0.82129   0.91367
   1.15389   0.92218   0.99080   0.98014   1.11333   0.90734   0.98103   0.97971
   1.57906   1.24919   0.97065   1.12770   1.59737   1.11043   1.09052   1.25822
   1.58403   0.98849   1.00280   1.35035   1.61057   1.23230   1.02876   1.19520
   1.60490   1.35028   1.05784   1.05885   1.53582   1.07260   0.97798   1.39742
   1.57493   1.12280   1.06519   1.29259   1.57378   1.13539   1.03802   1.09896
   1.59371   1.19414   0.99767   1.26818   1.45090   0.91499   1.15988   1.26606
   1.58430   1.12370   1.19625   1.04340   1.73444   1.14471   1.01524   1.07062
   1.60101   1.39402   1.00233   1.04209   1.74608   1.07905   1.16350   1.08259
   1.39066   1.10743   1.07196   1.17412   1.32494   1.26555   0.94959   1.05423
   1.62492   1.28309   1.11008   0.99007   1.59130   0.96657   1.08784   1.34433
   1.62047   1.10446   1.14088   1.14679   1.52834   1.14842   1.16161   1.13713
   0.86569   0.86289   0.87002   0.83122   0.86386   0.85441   0.85579   0.84601
   0.86058   0.74272   0.83088   0.87640

          BONDING CONTRIBUTION OF EACH M.O.

  1.6640  1.7012  1.6680  1.6861  1.6852  1.7076  1.6934  1.6895  1.6976  1.6935
  1.6773  1.6901  1.6870  1.6955  1.6783  1.7209  1.6721  1.6897  1.6777  1.7196
  1.7061  1.7094  1.7102  1.7198  1.7205  1.7095  1.7150  1.7195  1.7314  1.7380
  1.7301  1.7635  1.7405  1.7364  1.7480  1.7367  1.7545  1.7326  1.7443  1.7247
  1.7281  1.7588  1.7123  1.7520  1.7532  1.7057  1.7395  1.7278  1.7440  1.7772
  1.7266  1.7586  1.7555  1.7661  1.7598  1.7207  1.7655  1.7745  1.7340  1.7297
  1.7310  1.7501  1.7489  1.7580  1.7414  1.7594  1.8028  1.7270  1.7038  1.7620
  1.7852  1.6319  1.6213  1.7326  1.6828  1.7068  1.7701  1.7388  1.7814  1.7814
  1.7743  1.7995  1.7575  1.8197  1.8283  1.8317  1.8256  1.8295  1.8101  1.8608
  1.8481  1.8491  1.8442  1.8785  1.7837  1.8994  1.8772  1.8774  1.8818  1.9010
  1.9458  1.9180  1.9137  1.9143  1.9302  1.9427  1.9315  1.9337  1.9469  1.9293
  1.9154  1.9223  1.9289  1.9407  1.9286  1.9109  1.9171  2.0459  1.9237  1.8847
  1.9366  1.9598  1.9427  1.9556  1.9147  1.9608  1.9210  1.9575  1.9601  1.9543
  1.9806  1.9751  2.0052  1.9858  1.9782  1.9714  1.9703  1.9627  1.9720  1.9419
  2.0016  1.8938  2.0252  2.0063  1.9752  2.0082  2.0641  2.0984  2.0532  2.0082
  2.0511  2.0009  2.0653  2.0341  2.0936  2.0769  2.0774  2.0662  2.0515  1.9815
  2.0375  2.0557  1.9811  2.0397  2.0533  2.0713  2.0990  2.0613  2.0933  2.0790
  2.0896  2.1010  2.0680  1.9872  1.9929  2.0471  1.9661  2.0562  2.0261  2.0687
  2.0608  2.0880  2.0580  2.0685  2.1194  2.0628  2.0498  2.0697  2.1025  2.0660
  2.0809  2.0968  2.0907  2.0098  2.0203  2.0660  2.0886  2.0557  2.0393  2.0408
  2.0542  2.0489  2.0460  2.0610  2.0597  2.0378  2.0113  2.1076  2.0158  2.0254
  2.0350  2.0035  2.0812  2.0646  2.0967  2.0549  1.9714  2.0547  2.0355  1.9681
  1.9992  2.0507  2.0049  2.0114  2.0444  2.0088  2.0063  1.9493  2.0269  2.0108
  2.0002  2.0277  2.0153  2.0286  2.0085  2.0047  2.0338  2.0165  1.9970  1.9880
  2.0327  2.0277  2.0473  2.0037  2.0930  2.0297  2.0066  2.0336  2.0241  2.0090
  2.0012  2.0288  2.0122  2.0059  1.9607  2.0028  1.9972  2.0293  1.9755  1.9238
  2.0058  1.8232  1.9574  1.9946  1.9337  2.0261  2.0024  2.0090  0.4970  1.9829
  1.9793  1.9813  1.9679  1.8329  1.9765  1.9270  1.3258  1.9801  1.9173  1.9539
  1.4618  1.3671  1.4693  1.6359  1.8574  1.9118  1.9334  1.8174  1.3309  1.7401
  1.8795  1.8466  1.7947  1.8428  1.9590  1.8190  1.9673  1.8310  1.2786  1.9373
  1.7807  1.8464  1.8506  1.7545  1.8545  1.9442  1.9181  1.8019  1.6288  1.9440
  1.8607  1.9229  1.8219  1.7710  1.6441  1.8402  1.6328  1.8847  1.8983  1.9388
  1.9630  1.2388  1.6487  1.5321  1.9236  1.8809  1.7104  1.7163  1.5240  1.7048
  1.5939  1.3152  1.7287  1.7834  1.0671  1.6727  1.7515  1.6581  1.7819  1.5116
  1.7400  1.7785  1.8781  1.2786  1.5191  1.8314  1.7731  1.4977  1.8590  1.7312
  1.9493  1.9291  1.8877  1.8856  1.2761  1.7956  1.9055  1.8878  1.0313  1.9044
  1.5592  1.6633  1.0251  1.9597  1.8948  1.9013  1.9063  1.9204  1.9354  1.8762
  0.8893  1.4203  1.4498  1.7666  1.7749  1.1898  1.6592  1.2987  1.9146  1.2773
 -1.1744 -2.5668 -1.9766 -1.7118 -1.9966 -1.8741 -1.9866 -1.9820 -1.8370 -2.0075
 -1.9381 -2.0695 -1.9863 -2.0300 -2.1192 -1.9971 -1.9996 -1.9887 -1.8858 -2.0823
 -1.8982 -2.0470 -2.1140 -2.0173 -1.9316 -1.9764 -2.0053 -2.0049 -2.0046 -2.0451
 -2.1833 -1.9945 -1.9879 -2.1150 -1.9584 -2.0500 -1.9313 -2.0286 -2.0514 -1.9956
 -2.0902 -2.0051 -2.0178 -2.0225 -1.9842 -1.9476 -1.8683 -1.9838 -1.9586 -2.0029
 -1.9985 -1.9179 -1.9384 -1.7607 -1.9757 -2.0000 -2.0074 -1.9913 -2.0080 -1.9806
 -1.9846 -1.9642 -2.0224 -2.0023 -2.0479 -2.0180 -2.0530 -2.0861 -2.0637 -2.0967
 -1.9900 -2.0205 -2.0584 -2.0154 -2.0162 -2.0220 -1.9930 -2.0039 -2.0286 -2.0243
 -2.0481 -2.0294 -2.0149 -2.0110 -2.0118 -2.0431 -2.0854 -2.0564 -2.0646 -2.0238
 -2.0610 -2.0904 -2.0815 -2.0687 -2.0557 -2.0312 -1.9863 -2.0134 -2.0855 -2.0342
 -2.0426 -2.0714 -2.0441 -2.0162 -2.0160 -1.9892 -2.0292 -2.0559 -2.0600 -2.0772
 -2.0467 -2.1419 -2.0674 -2.0886 -2.0933 -2.0547 -2.0723 -2.0792 -2.0490 -1.9886
 -2.0580 -2.0648 -2.0795 -2.0705 -2.0762 -2.0506 -2.0747 -2.0343 -2.0686 -2.0354
 -2.0507 -2.0135 -2.0537 -2.0425 -2.0215 -2.0488 -2.0348 -1.9896 -2.0222 -2.0598
 -2.0180 -2.0573 -2.0328 -2.0090 -2.0404 -2.0718 -2.0439 -2.0429 -2.0512 -2.0530
 -2.0482 -2.0359 -1.9914 -2.0482 -2.0403 -2.0243 -2.0410 -2.0250 -2.0243 -2.0284
 -2.0202 -2.0302 -2.0389 -2.0107 -2.0323 -2.0021 -2.0270 -2.0009 -2.0023 -1.9747
 -1.9950 -1.9673 -2.0092 -1.9679 -2.0174 -2.0027 -2.0225 -1.9902 -2.0002 -2.0079
 -1.9807 -1.9734 -1.9934 -2.0136 -1.9918 -1.9843 -2.0133 -1.9860 -2.0126 -1.9716
 -1.9956 -1.9784 -2.0022 -1.9611 -1.9905 -1.9611 -1.9526 -1.9408 -1.9541 -2.0132
 -1.9560 -1.9808 -1.9864 -1.9685 -1.9977 -1.9956 -1.9809 -2.0088 -2.0038 -2.0064
 -1.9834 -1.9947 -1.9940 -1.9816 -1.9738 -1.9782 -1.9702 -1.9552 -1.9520 -1.9599
 -1.9527 -1.9476 -1.9541 -1.9123 -1.9387 -1.9370 -1.9607 -1.9535 -1.9367 -1.9248
 -1.9261 -1.9296 -1.9062 -1.8880 -1.9135 -1.9155 -1.9054 -1.9027 -1.9149 -1.8970
 -1.9039 -1.9209 -1.9007 -1.9290 -1.9028 -1.9109 -1.9019 -1.9154 -1.9108 -1.9117
 -1.8973 -1.9071 -1.9081 -1.9042 -1.9106 -1.8961 -1.8937 -1.9093 -1.9021 -1.8992
 -1.8716 -1.8907 -1.8704 -1.8567 -1.8802 -1.8996 -1.8404 -1.9051 -1.8569 -1.8654
 -1.8846 -1.8907 -1.8650 -1.8672 -1.8428 -1.8744 -1.8885 -1.8834 -1.8880 -1.8679
 -1.8867 -1.8849 -1.8759 -1.8607 -1.9039 -1.8659 -1.8648 -1.8709 -1.8694 -1.8799
 -1.8751 -1.8721 -1.8924 -1.8337 -1.8648 -1.8772 -1.8864 -1.9090 -1.8614 -1.8640
 -1.8900 -1.8769 -1.8450 -1.8599 -1.8305 -1.8561 -1.8814 -1.8530 -1.8540 -1.8249
 -1.8546 -1.8486 -1.8520 -1.8407 -1.8381 -1.8483 -1.8664 -1.8557 -1.8253 -1.8554
 -1.8969 -1.8307 -1.8196 -1.8521 -1.8419 -1.8428 -1.8966 -1.8094 -1.8735 -1.8109
 -1.8350 -1.8099 -1.7900 -1.8410 -1.7917 -1.8221 -1.8229 -1.8162 -1.8138 -1.8207
 -1.8137 -1.8358 -1.8464 -1.8600 -1.8739 -1.8179 -1.7705 -1.8429 -1.8197 -1.8109
 -1.8219 -1.8642 -1.8342 -1.8151 -1.7866 -1.8241 -1.8750 -1.7926 -1.8254 -1.8103


                    BOND ORDERS AND VALENCIES


                  C  1       C  2       C  3       C  4       C  5       C  6
 ------------------------------------------------------------------------------
     C    1   3.826179
     C    2   1.288965   3.938649
     C    3   0.005821   1.362771   3.958439
     C    4   2.259002   0.046590   0.104766   3.925711
     C    5   0.137792   0.011745   1.340745   0.014379   3.941572
     C    6   0.002379   0.003662   0.009645   0.008121   1.001471   3.926660
     C    7   0.004206   0.000669   0.010260   0.001902   0.011014   1.500990
     C    8   0.000358   0.000059   0.000568   0.000156   0.000348   0.005404
     C    9   0.000053   0.000006   0.000112   0.000031   0.001600   0.006683
     C   10   0.000681   0.000104   0.000979   0.000429   0.001101   0.041310
     C   11   0.000021   0.000003   0.000047   0.000005   0.000025   0.001455
     C   12   0.000059   0.000007   0.000134   0.000007   0.000077   0.008905
     C   13   0.002824   0.000278   0.007590   0.000138   0.009954   1.041398
     C   14   0.000722   0.000226   0.002534   0.000340   0.009032   0.133156
     C   15   0.000001   0.000000   0.000002   0.000001   0.000003   0.000117
     C   16   0.000007   0.000003   0.000017   0.000002   0.000015   0.000452
     C   17   0.000004   0.000001   0.000011   0.000003   0.000005   0.000484
     C   18   0.000020   0.000004   0.000036   0.000013   0.000044   0.001828
     C   19   0.000046   0.000013   0.000127   0.000022   0.000052   0.004917
     C   20   0.000015   0.000004   0.000041   0.000007   0.000084   0.002079
     C   21   0.000000   0.000000   0.000000   0.000000   0.000001   0.000004
     C   22   0.000000   0.000001   0.000000   0.000000   0.000001   0.000010
     C   23   0.000596   0.000149   0.001377   0.000406   0.002194   0.074972
     C   24   0.000179   0.000033   0.000450   0.000055   0.000019   0.019551
     C   25   0.000000   0.000000   0.000000   0.000000   0.000000   0.000000
     C   26   0.000000   0.000006   0.000000   0.000002   0.000005   0.000004
     C   27   0.000000   0.000000   0.000000   0.000000   0.000000   0.000001
     C   28   0.000000   0.000000   0.000000   0.000000   0.000000   0.000000
     C   29   0.000000   0.000000   0.000000   0.000000   0.000000   0.000000
     C   30   0.000000   0.000000   0.000000   0.000000   0.000000   0.000001
     C   31   0.000002   0.000015   0.000003   0.000006   0.000015   0.000068
     C   32   0.000000   0.000000   0.000000   0.000000   0.000000   0.000000
     C   33   0.000001   0.000026   0.000000   0.000011   0.000022   0.000000
     C   34   0.000000   0.000000   0.000001   0.000000   0.000000   0.000000
     C   35   0.000000   0.000018   0.000000   0.000007   0.000015   0.000000
     C   36   0.000000   0.000024   0.000000   0.000010   0.000020   0.000000
     C   37   0.000006   0.000280   0.000001   0.000113   0.000239   0.000004
     C   38   0.000001   0.000003   0.000015   0.000001   0.000002   0.000000
     C   39   0.003807   0.006267   1.010278   0.003985   0.006390   0.001211
     C   40   0.000386   0.011854   0.005974   0.003238   0.009667   0.001222
     C   41   0.000068   0.000425   0.005072   0.000155   0.000189   0.000038
     C   42   0.000245   0.010213   0.006804   0.002755   0.009568   0.000040


                  C  1       C  2       C  3       C  4       C  5       C  6
 ------------------------------------------------------------------------------
     C   43   0.000086   0.003810   0.000116   0.001248   0.003229   0.000037
     C   44   0.000005   0.000006   0.000219   0.000004   0.000006   0.000002
     C   45   0.000012   0.000526   0.000006   0.000199   0.000447   0.000003
     C   46   0.000001   0.000001   0.000012   0.000000   0.000001   0.000000
     C   47   0.000004   0.000001   0.000006   0.000000   0.000001   0.000000
     C   48   0.000000   0.000000   0.000002   0.000000   0.000000   0.000000
     C   49   0.000001   0.000002   0.000001   0.000000   0.000002   0.000000
     C   50   0.000004   0.000001   0.000007   0.000000   0.000001   0.000000
     C   51   0.000000   0.000001   0.000001   0.000001   0.000001   0.000000
     C   52   0.000001   0.000019   0.000009   0.000007   0.000015   0.000000
     C   53   0.000000   0.000000   0.000000   0.000000   0.000000   0.000000
     C   54   0.000000   0.000000   0.000000   0.000000   0.000000   0.000000
     C   55   0.000000   0.000000   0.000000   0.000000   0.000000   0.000000
     C   56   0.000000   0.000000   0.000000   0.000000   0.000000   0.000000
     C   57   0.000000   0.000000   0.000000   0.000000   0.000000   0.000000
     C   58   0.000000   0.000001   0.000000   0.000000   0.000001   0.000000
     C   59   0.000000   0.000000   0.000000   0.000000   0.000000   0.000000
     C   60   0.000000   0.000000   0.000000   0.000000   0.000000   0.000000
     C   61   0.000000   0.000000   0.000000   0.000000   0.000000   0.000000
     C   62   0.000000   0.000000   0.000000   0.000000   0.000000   0.000000
     C   63   0.000000   0.000000   0.000000   0.000000   0.000000   0.000000
     C   64   0.000000   0.000000   0.000000   0.000000   0.000000   0.000000
     C   65   0.000000   0.000000   0.000000   0.000000   0.000000   0.000000
     C   66   0.000000   0.000000   0.000000   0.000000   0.000000   0.000000
     C   67   0.000000   0.000000   0.000000   0.000000   0.000000   0.000000
     C   68   0.000003   0.000000   0.000005   0.000001   0.000001   0.000223
     C   69   0.000048   0.000008   0.000050   0.000028   0.000017   0.001827
     C   70   0.000003   0.000000   0.000004   0.000002   0.000001   0.000163
     C   71   0.000084   0.000016   0.000093   0.000059   0.000040   0.003556
     C   72   0.000020   0.000003   0.000021   0.000013   0.000007   0.000799
     C   73   0.000001   0.000000   0.000000   0.000002   0.000000   0.000009
     C   74   0.000004   0.000001   0.000004   0.000002   0.000001   0.000137
     C   75   0.000000   0.000000   0.000000   0.000000   0.000000   0.000001
     C   76   0.000000   0.000000   0.000000   0.000000   0.000000   0.000006
     C   77   0.000000   0.000000   0.000000   0.000000   0.000000   0.000001
     C   78   0.000000   0.000000   0.000001   0.000000   0.000000   0.000021
     C   79   0.000002   0.000000   0.000004   0.000002   0.000000   0.000152
     C   80   0.000001   0.000000   0.000001   0.000000   0.000000   0.000032
     C   81   0.000000   0.000000   0.000000   0.000000   0.000000   0.000003
     C   82   0.000004   0.000000   0.000000   0.000006   0.000001   0.000002
     C   83   0.000008   0.000000   0.000000   0.000007   0.000001   0.000001
     C   84   0.000129   0.000002   0.000003   0.000114   0.000010   0.000004
     C   85   0.000004   0.000000   0.000000   0.000006   0.000001   0.000004
     C   86   0.000008   0.000002   0.000000   0.000009   0.000001   0.000001
     C   87   0.000009   0.000001   0.000000   0.000014   0.000002   0.000003
     C   88   0.000001   0.000000   0.000000   0.000001   0.000000   0.000000
     C   89   0.000001   0.000000   0.000000   0.000000   0.000000   0.000000


                  C  1       C  2       C  3       C  4       C  5       C  6
 ------------------------------------------------------------------------------
     C   90   0.000001   0.000000   0.000001   0.000001   0.000000   0.000025
     C   91   0.000002   0.000001   0.000002   0.000011   0.000001   0.000088
     C   92   0.000006   0.000338   0.000154   0.000008   0.000009   0.000001
     C   93   0.000025   0.000036   0.000091   0.000002   0.000013   0.000002
     C   94   0.000000   0.000004   0.000002   0.000001   0.000000   0.000001
     C   95   0.000060   0.000148   0.000203   0.000015   0.000063   0.000004
     C   96   0.000009   0.000013   0.000022   0.000001   0.000006   0.000001
     C   97   0.000004   0.000003   0.000003   0.000004   0.000002   0.000000
     C   98   0.000003   0.000002   0.000003   0.000003   0.000002   0.000000
     C   99   0.000343   0.000052   0.000003   0.000316   0.000027   0.000002
     C  100   0.003186   0.000071   0.000030   0.000327   0.000057   0.000029
     C  101   0.000193   0.000081   0.000010   0.000865   0.000090   0.000003
     C  102   0.000891   0.000030   0.000021   0.000875   0.000092   0.000027
     C  103   0.000049   0.000002   0.000001   0.000026   0.000005   0.000002
     C  104   0.000042   0.000008   0.000002   0.000027   0.000005   0.000001
     C  105   0.000053   0.000009   0.000039   0.000033   0.000005   0.000000
     C  106   0.000006   0.000000   0.000009   0.000000   0.000000   0.000005
     C  107   0.000000   0.000000   0.000000   0.000000   0.000000   0.000002
     C  108   0.000014   0.000000   0.000020   0.000001   0.000000   0.000000
     C  109   0.000001   0.000001   0.000003   0.000000   0.000002   0.000162
     C  110   0.000000   0.000001   0.000000   0.000001   0.000000   0.000004
     C  111   0.000145   0.000001   0.000190   0.000009   0.000004   0.000000
     C  112   0.000009   0.000004   0.000007   0.000001   0.000000   0.000000
     C  113   0.002363   0.000030   0.003186   0.000068   0.000046   0.000004
     C  114   0.000086   0.002240   0.000120   0.000079   0.000019   0.000001
     C  115   0.035728   0.013836   0.039493   0.002121   0.000977   0.000106
     C  116   0.000006   0.000033   0.000007   0.000002   0.000000   0.000000
     C  117   0.009535   1.052499   0.008311   0.007020   0.003665   0.000296
     C  118   0.001085   0.000029   0.001261   0.000043   0.000021   0.000002
     C  119   0.000013   0.000035   0.000014   0.000007   0.000001   0.000000
     C  120   0.000171   0.000002   0.000241   0.000004   0.000003   0.000000
     C  121   0.000019   0.000045   0.000022   0.000004   0.000002   0.000000
     C  122   0.000499   0.000002   0.000693   0.000007   0.000008   0.000000
     C  123   0.000002   0.000001   0.000002   0.000000   0.000000   0.000000
     C  124   0.000028   0.000005   0.000041   0.000000   0.000000   0.000000
     C  125   0.000028   0.000045   0.000022   0.000005   0.000001   0.000000
     C  126   0.000011   0.000002   0.000010   0.000001   0.000000   0.000000
     C  127   0.000000   0.000000   0.000000   0.000000   0.000000   0.000000
     C  128   0.000000   0.000000   0.000000   0.000000   0.000000   0.000000
     C  129   0.000000   0.000000   0.000000   0.000000   0.000000   0.000000
     C  130   0.000001   0.000000   0.000001   0.000000   0.000000   0.000000
     C  131   0.000000   0.000000   0.000000   0.000000   0.000000   0.000000
     C  132   0.000000   0.000000   0.000000   0.000000   0.000000   0.000000
     C  133   0.000001   0.000001   0.000000   0.000000   0.000000   0.000000
     C  134   0.000000   0.000000   0.000000   0.000000   0.000000   0.000000
     C  135   0.000000   0.000000   0.000000   0.000000   0.000000   0.000000
     C  136   0.000000   0.000000   0.000000   0.000000   0.000000   0.000000


                  C  1       C  2       C  3       C  4       C  5       C  6
 ------------------------------------------------------------------------------
     C  137   0.000000   0.000000   0.000000   0.000000   0.000000   0.000000
     C  138   0.000000   0.000000   0.000000   0.000000   0.000000   0.000000
     C  139   0.000000   0.000000   0.000000   0.000000   0.000000   0.000000
     C  140   0.000000   0.000000   0.000000   0.000000   0.000000   0.000001
     C  141   0.000000   0.000000   0.000000   0.000000   0.000000   0.000001
     C  142   0.000003   0.000001   0.000006   0.000003   0.000000   0.000223
     C  143   0.000001   0.000000   0.000002   0.000002   0.000000   0.000072
     C  144   0.000012   0.000003   0.000025   0.000010   0.000001   0.001049
     C  145   0.000001   0.000000   0.000001   0.000001   0.000000   0.000054
     C  146   0.000005   0.000001   0.000009   0.000008   0.000001   0.000365
     C  147   0.000007   0.000002   0.000010   0.000016   0.000006   0.000450
     C  148   0.000005   0.000000   0.000001   0.000006   0.000001   0.000049
     C  149   0.000017   0.000004   0.000035   0.000010   0.000001   0.001466
     C  150   0.000004   0.000001   0.000011   0.000001   0.000003   0.000458
     C  151   0.000023   0.000005   0.000046   0.000013   0.000001   0.001931
     C  152   0.000000   0.000000   0.000000   0.000000   0.000000   0.000018
     C  153   0.000002   0.000000   0.000002   0.000001   0.000001   0.000086
     C  154   0.000183   0.000039   0.000392   0.000111   0.000023   0.017353
     C  155   0.000056   0.000010   0.000111   0.000018   0.000025   0.004863
     C  156   0.000000   0.000000   0.000000   0.000000   0.000000   0.000001
     C  157   0.000000   0.000000   0.000000   0.000000   0.000000   0.000000
     C  158   0.000000   0.000000   0.000000   0.000000   0.000000   0.000000
     C  159   0.000000   0.000000   0.000000   0.000000   0.000000   0.000002
     C  160   0.000000   0.000000   0.000000   0.000000   0.000000   0.000000
     C  161   0.000000   0.000000   0.000000   0.000000   0.000000   0.000000
     C  162   0.000000   0.000000   0.000000   0.000000   0.000000   0.000000
     N  163   0.061936   0.118944   0.017616   1.464773   1.363601   0.012158
     N  164   0.000065   0.000013   0.000086   0.000046   0.000049   0.004195
     N  165   0.000001   0.000000   0.000001   0.000000   0.000000   0.000000
     N  166   0.000000   0.000000   0.000000   0.000000   0.000000   0.000000
     N  167   0.000043   0.000470   0.005671   0.000202   0.000546   0.000033
     N  168   0.000000   0.000000   0.000002   0.000000   0.000000   0.000000
     N  169   0.000000   0.000000   0.000000   0.000000   0.000000   0.000000
     N  170   0.000000   0.000000   0.000000   0.000000   0.000000   0.000000
     N  171   0.000002   0.000000   0.000005   0.000001   0.000001   0.000150
     N  172   0.000000   0.000000   0.000000   0.000000   0.000000   0.000001
     N  173   0.000007   0.000013   0.000017   0.000002   0.000009   0.000002
     N  174   0.000032   0.000007   0.000001   0.000088   0.000010   0.000001
     N  175   0.000007   0.000000   0.000009   0.000000   0.000000   0.000005
     N  176   0.000280   0.000002   0.000424   0.000004   0.000005   0.000000
     N  177   0.000113   0.000001   0.000158   0.000002   0.000002   0.000000
     N  178   0.000001   0.000001   0.000001   0.000000   0.000000   0.000000
     N  179   0.000000   0.000000   0.000000   0.000000   0.000000   0.000000
     N  180   0.000003   0.000001   0.000006   0.000003   0.000000   0.000242
     N  181   0.000012   0.000002   0.000021   0.000007   0.000001   0.000875
     N  182   0.000000   0.000000   0.000000   0.000000   0.000000   0.000000
     H  183   0.000000   0.000000   0.000000   0.000000   0.000000   0.000000


                  C  1       C  2       C  3       C  4       C  5       C  6
 ------------------------------------------------------------------------------
     H  184   0.000000   0.000000   0.000000   0.000000   0.000000   0.000000
     H  185   0.000006   0.000080   0.000325   0.000026   0.000045   0.000009
     H  186   0.000012   0.000044   0.001562   0.000033   0.000445   0.001093
     H  187   0.000007   0.000560   0.000888   0.000043   0.000041   0.000009
     H  188   0.000000   0.000000   0.000000   0.000000   0.000000   0.000000
     H  189   0.000002   0.000000   0.000002   0.000001   0.000001   0.000061
     H  190   0.000000   0.000001   0.000001   0.000001   0.000000   0.000000
     H  191   0.000000   0.000000   0.000000   0.000000   0.000000   0.000040
     H  192   0.000000   0.000000   0.000000   0.000000   0.000000   0.000000
     H  193   0.000000   0.000000   0.000000   0.000000   0.000000   0.000000
     H  194   0.000000   0.000000   0.000000   0.000000   0.000000   0.000000


                  C  7       C  8       C  9       C 10       C 11       C 12
 ------------------------------------------------------------------------------
     C    7   2.800825
     C    8   0.008632   3.917633
     C    9   0.001328   2.667841   3.902427
     C   10   0.075557   0.037780   1.051343   3.921693
     C   11   0.000984   1.053302   0.030147   0.017488   3.919424
     C   12   0.002256   0.026348   0.005820   0.962548   0.006678   3.925735
     C   13   0.041339   0.051928   0.007661   1.650118   0.002256   0.013367
     C   14   1.060014   0.000833   0.008864   0.013884   0.000316   0.002890
     C   15   0.000110   0.000136   0.000095   0.000471   0.000166   0.005955
     C   16   0.000296   0.001118   0.000599   0.008508   0.000565   0.009977
     C   17   0.000196   0.003495   0.003269   0.011251   0.010990   0.974602
     C   18   0.001213   0.000232   0.000126   0.001725   0.000333   0.006557
     C   19   0.001438   0.000453   0.000223   0.003070   0.000470   0.007487
     C   20   0.005481   0.000011   0.000075   0.000286   0.000019   0.000621
     C   21   0.000010   0.000004   0.000007   0.000020   0.000032   0.000890
     C   22   0.000010   0.000010   0.000007   0.000052   0.000004   0.000151
     C   23   0.012010   0.000281   0.000277   0.002425   0.000035   0.000408
     C   24   0.008425   0.000011   0.000169   0.000209   0.000030   0.000098
     C   25   0.000000   0.000000   0.000000   0.000002   0.000000   0.000001
     C   26   0.000002   0.000005   0.000002   0.000029   0.000001   0.000005
     C   27   0.000000   0.000000   0.000000   0.000002   0.000000   0.000001
     C   28   0.000000   0.000000   0.000000   0.000001   0.000000   0.000000
     C   29   0.000000   0.000000   0.000000   0.000000   0.000000   0.000000
     C   30   0.000001   0.000001   0.000000   0.000004   0.000001   0.000021
     C   31   0.000044   0.000092   0.000047   0.000658   0.000032   0.000199
     C   32   0.000000   0.000000   0.000000   0.000000   0.000000   0.000000
     C   33   0.000001   0.000000   0.000000   0.000000   0.000000   0.000000
     C   34   0.000000   0.000000   0.000000   0.000000   0.000000   0.000000
     C   35   0.000001   0.000000   0.000000   0.000000   0.000000   0.000000
     C   36   0.000001   0.000000   0.000000   0.000001   0.000000   0.000000
     C   37   0.000014   0.000004   0.000002   0.000025   0.000001   0.000003
     C   38   0.000001   0.000000   0.000000   0.000001   0.000000   0.000000
     C   39   0.000223   0.000006   0.000005   0.000033   0.000000   0.000001
     C   40   0.006008   0.000075   0.000013   0.000407   0.000012   0.000014
     C   41   0.000136   0.000004   0.000001   0.000026   0.000001   0.000002
     C   42   0.000227   0.000017   0.000002   0.000021   0.000001   0.000003
     C   43   0.000195   0.000013   0.000001   0.000027   0.000001   0.000002
     C   44   0.000008   0.000000   0.000000   0.000001   0.000000   0.000000
     C   45   0.000022   0.000002   0.000000   0.000006   0.000000   0.000000
     C   46   0.000001   0.000000   0.000000   0.000000   0.000000   0.000000
     C   47   0.000000   0.000000   0.000000   0.000000   0.000000   0.000000
     C   48   0.000000   0.000000   0.000000   0.000000   0.000000   0.000000
     C   49   0.000000   0.000000   0.000000   0.000000   0.000000   0.000000
     C   50   0.000000   0.000000   0.000000   0.000000   0.000000   0.000000
     C   51   0.000000   0.000000   0.000000   0.000000   0.000000   0.000000
     C   52   0.000002   0.000000   0.000000   0.000000   0.000000   0.000000


                  C  7       C  8       C  9       C 10       C 11       C 12
 ------------------------------------------------------------------------------
     C   53   0.000000   0.000000   0.000000   0.000000   0.000000   0.000000
     C   54   0.000000   0.000000   0.000000   0.000000   0.000000   0.000000
     C   55   0.000000   0.000000   0.000000   0.000000   0.000000   0.000000
     C   56   0.000000   0.000000   0.000000   0.000000   0.000000   0.000000
     C   57   0.000000   0.000000   0.000000   0.000000   0.000000   0.000000
     C   58   0.000000   0.000000   0.000000   0.000000   0.000000   0.000000
     C   59   0.000000   0.000000   0.000000   0.000000   0.000000   0.000000
     C   60   0.000000   0.000000   0.000000   0.000000   0.000000   0.000000
     C   61   0.000000   0.000000   0.000000   0.000000   0.000000   0.000000
     C   62   0.000000   0.000000   0.000000   0.000000   0.000000   0.000000
     C   63   0.000000   0.000000   0.000000   0.000000   0.000000   0.000000
     C   64   0.000000   0.000000   0.000000   0.000000   0.000000   0.000000
     C   65   0.000000   0.000000   0.000000   0.000000   0.000000   0.000000
     C   66   0.000000   0.000000   0.000000   0.000000   0.000000   0.000000
     C   67   0.000000   0.000000   0.000000   0.000000   0.000000   0.000000
     C   68   0.000194   0.007095   0.001138   0.000694   0.014975   0.000433
     C   69   0.002922   0.002212   0.012412   0.001237   0.086051   0.011183
     C   70   0.000185   0.000846   0.000876   0.000336   0.005250   0.000504
     C   71   0.005832   0.012125   0.047074   0.002397   1.568441   0.040041
     C   72   0.001226   0.001305   0.006058   0.000591   0.049808   0.005520
     C   73   0.000013   0.000227   0.000086   0.000025   0.000447   0.000063
     C   74   0.000200   0.000181   0.000888   0.000096   0.005786   0.000788
     C   75   0.000000   0.000000   0.000000   0.000000   0.000000   0.000000
     C   76   0.000001   0.000000   0.000000   0.000000   0.000000   0.000000
     C   77   0.000000   0.000000   0.000000   0.000000   0.000000   0.000000
     C   78   0.000003   0.000000   0.000000   0.000000   0.000000   0.000000
     C   79   0.000017   0.000000   0.000000   0.000000   0.000000   0.000000
     C   80   0.000004   0.000000   0.000001   0.000000   0.000007   0.000001
     C   81   0.000000   0.000000   0.000000   0.000000   0.000002   0.000000
     C   82   0.000004   0.000004   0.000013   0.000003   0.000073   0.000012
     C   83   0.000001   0.000001   0.000002   0.000001   0.000010   0.000002
     C   84   0.000003   0.000001   0.000003   0.000001   0.000017   0.000003
     C   85   0.000008   0.000008   0.000037   0.000006   0.000215   0.000033
     C   86   0.000001   0.000001   0.000002   0.000000   0.000014   0.000001
     C   87   0.000001   0.000004   0.000006   0.000002   0.000030   0.000005
     C   88   0.000000   0.000000   0.000000   0.000001   0.000001   0.000001
     C   89   0.000001   0.000001   0.000001   0.000002   0.000000   0.000005
     C   90   0.000005   0.000003   0.000013   0.000002   0.000083   0.000013
     C   91   0.000002   0.000001   0.000000   0.000005   0.000002   0.000000
     C   92   0.000000   0.000020   0.000021   0.000003   0.000023   0.000001
     C   93   0.000004   0.000004   0.000072   0.000002   0.000023   0.000001
     C   94   0.000002   0.000006   0.000172   0.000007   0.000027   0.000004
     C   95   0.000014   0.000013   0.000176   0.000003   0.000256   0.000002
     C   96   0.000002   0.000429   0.000130   0.000007   0.000051   0.000003
     C   97   0.000000   0.000002   0.000015   0.000001   0.000002   0.000000
     C   98   0.000001   0.000004   0.000010   0.000001   0.000004   0.000000
     C   99   0.000001   0.000000   0.000000   0.000000   0.000000   0.000000


                  C  7       C  8       C  9       C 10       C 11       C 12
 ------------------------------------------------------------------------------
     C  100   0.000008   0.000001   0.000003   0.000000   0.000010   0.000002
     C  101   0.000003   0.000000   0.000000   0.000000   0.000001   0.000000
     C  102   0.000011   0.000001   0.000002   0.000000   0.000009   0.000002
     C  103   0.000001   0.000001   0.000003   0.000000   0.000016   0.000002
     C  104   0.000000   0.000000   0.000000   0.000000   0.000000   0.000000
     C  105   0.000000   0.000000   0.000001   0.000000   0.000000   0.000000
     C  106   0.000002   0.000000   0.000000   0.000000   0.000000   0.000000
     C  107   0.000001   0.000000   0.000000   0.000000   0.000000   0.000000
     C  108   0.000000   0.000000   0.000000   0.000000   0.000000   0.000000
     C  109   0.000094   0.000001   0.000000   0.000014   0.000000   0.000000
     C  110   0.000002   0.000000   0.000000   0.000000   0.000000   0.000000
     C  111   0.000000   0.000000   0.000000   0.000000   0.000000   0.000000
     C  112   0.000000   0.000000   0.000000   0.000000   0.000000   0.000000
     C  113   0.000003   0.000001   0.000000   0.000000   0.000000   0.000000
     C  114   0.000001   0.000000   0.000000   0.000000   0.000000   0.000000
     C  115   0.000066   0.000008   0.000000   0.000012   0.000000   0.000001
     C  116   0.000000   0.000000   0.000000   0.000000   0.000000   0.000000
     C  117   0.000099   0.000003   0.000001   0.000014   0.000001   0.000001
     C  118   0.000001   0.000000   0.000000   0.000000   0.000000   0.000000
     C  119   0.000000   0.000000   0.000000   0.000000   0.000000   0.000000
     C  120   0.000000   0.000000   0.000000   0.000000   0.000000   0.000000
     C  121   0.000000   0.000000   0.000000   0.000000   0.000000   0.000000
     C  122   0.000000   0.000000   0.000000   0.000000   0.000000   0.000000
     C  123   0.000000   0.000000   0.000000   0.000000   0.000000   0.000000
     C  124   0.000000   0.000000   0.000000   0.000000   0.000000   0.000000
     C  125   0.000000   0.000000   0.000000   0.000000   0.000000   0.000000
     C  126   0.000000   0.000000   0.000000   0.000000   0.000000   0.000000
     C  127   0.000000   0.000000   0.000000   0.000000   0.000000   0.000000
     C  128   0.000000   0.000000   0.000000   0.000000   0.000000   0.000000
     C  129   0.000000   0.000000   0.000000   0.000000   0.000000   0.000000
     C  130   0.000000   0.000000   0.000000   0.000000   0.000000   0.000000
     C  131   0.000000   0.000000   0.000000   0.000000   0.000000   0.000000
     C  132   0.000000   0.000000   0.000000   0.000000   0.000000   0.000000
     C  133   0.000000   0.000000   0.000000   0.000000   0.000000   0.000000
     C  134   0.000000   0.000000   0.000000   0.000000   0.000000   0.000000
     C  135   0.000000   0.000000   0.000000   0.000000   0.000000   0.000000
     C  136   0.000000   0.000000   0.000000   0.000000   0.000000   0.000000
     C  137   0.000000   0.000000   0.000000   0.000000   0.000000   0.000000
     C  138   0.000000   0.000000   0.000000   0.000000   0.000000   0.000000
     C  139   0.000001   0.000000   0.000000   0.000001   0.000000   0.000002
     C  140   0.000001   0.000001   0.000001   0.000004   0.000000   0.000008
     C  141   0.000010   0.000011   0.000008   0.000031   0.000002   0.000106
     C  142   0.000024   0.000000   0.000000   0.000001   0.000000   0.000000
     C  143   0.000006   0.000000   0.000000   0.000001   0.000000   0.000000
     C  144   0.000125   0.000001   0.000002   0.000005   0.000001   0.000001
     C  145   0.000006   0.000000   0.000000   0.000001   0.000000   0.000000
     C  146   0.000029   0.000001   0.000000   0.000005   0.000000   0.000000


                  C  7       C  8       C  9       C 10       C 11       C 12
 ------------------------------------------------------------------------------
     C  147   0.000007   0.000004   0.000000   0.000032   0.000000   0.000000
     C  148   0.000007   0.000001   0.000002   0.000001   0.000007   0.000002
     C  149   0.000178   0.000026   0.000035   0.000011   0.000207   0.000028
     C  150   0.000246   0.000004   0.000002   0.000012   0.000016   0.000001
     C  151   0.000297   0.000069   0.000048   0.000023   0.000383   0.000043
     C  152   0.000004   0.000010   0.000015   0.000000   0.000124   0.000014
     C  153   0.000127   0.000142   0.000571   0.000044   0.005063   0.000567
     C  154   0.002268   0.000012   0.000021   0.000077   0.000010   0.000021
     C  155   0.000602   0.000012   0.000034   0.000057   0.000012   0.000019
     C  156   0.000000   0.000000   0.000001   0.000000   0.000005   0.000000
     C  157   0.000000   0.000000   0.000000   0.000000   0.000001   0.000000
     C  158   0.000000   0.000000   0.000000   0.000000   0.000002   0.000000
     C  159   0.000000   0.000001   0.000000   0.000000   0.000003   0.000000
     C  160   0.000000   0.000000   0.000000   0.000000   0.000001   0.000000
     C  161   0.000000   0.000000   0.000000   0.000000   0.000000   0.000000
     C  162   0.000000   0.000000   0.000000   0.000000   0.000000   0.000000
     N  163   0.013890   0.001126   0.000688   0.001458   0.000068   0.000144
     N  164   0.005410   0.022684   0.041092   0.030997   1.039891   1.828935
     N  165   0.000000   0.000000   0.000000   0.000000   0.000000   0.000000
     N  166   0.000000   0.000000   0.000000   0.000000   0.000000   0.000000
     N  167   0.000035   0.000002   0.000000   0.000012   0.000000   0.000000
     N  168   0.000000   0.000000   0.000000   0.000000   0.000000   0.000000
     N  169   0.000000   0.000000   0.000000   0.000000   0.000000   0.000000
     N  170   0.000000   0.000000   0.000000   0.000000   0.000000   0.000000
     N  171   0.000143   0.008958   0.003559   0.000794   0.013268   0.000687
     N  172   0.000000   0.000000   0.000000   0.000000   0.000000   0.000000
     N  173   0.000004   0.000279   0.000198   0.000008   0.000067   0.000006
     N  174   0.000001   0.000000   0.000003   0.000000   0.000016   0.000002
     N  175   0.000001   0.000000   0.000000   0.000001   0.000000   0.000000
     N  176   0.000000   0.000000   0.000000   0.000000   0.000000   0.000000
     N  177   0.000000   0.000000   0.000000   0.000000   0.000000   0.000000
     N  178   0.000000   0.000000   0.000000   0.000000   0.000000   0.000000
     N  179   0.000000   0.000000   0.000000   0.000000   0.000000   0.000000
     N  180   0.000024   0.000000   0.000000   0.000001   0.000000   0.000000
     N  181   0.000095   0.000083   0.000024   0.000015   0.000205   0.000018
     N  182   0.000000   0.000000   0.000000   0.000000   0.000003   0.000000
     H  183   0.000000   0.000000   0.000000   0.000000   0.000000   0.000000
     H  184   0.000000   0.000000   0.000000   0.000000   0.000000   0.000000
     H  185   0.000034   0.000000   0.000000   0.000002   0.000000   0.000000
     H  186   0.010844   0.000001   0.000001   0.000011   0.000000   0.000002
     H  187   0.000006   0.000000   0.000001   0.000000   0.000000   0.000000
     H  188   0.000000   0.000000   0.000000   0.000000   0.000000   0.000000
     H  189   0.000102   0.000072   0.000460   0.000035   0.003005   0.000402
     H  190   0.000000   0.000090   0.000024   0.000001   0.000003   0.000000
     H  191   0.000131   0.000000   0.000000   0.000003   0.000000   0.000000
     H  192   0.000000   0.000000   0.000000   0.000000   0.000000   0.000000
     H  193   0.000000   0.000000   0.000000   0.000000   0.000000   0.000000


                  C  7       C  8       C  9       C 10       C 11       C 12
 ------------------------------------------------------------------------------
     H  194   0.000000   0.000000   0.000000   0.000000   0.000000   0.000000


                  C 13       C 14       C 15       C 16       C 17       C 18
 ------------------------------------------------------------------------------
     C   13   3.937590
     C   14   1.005153   3.821117
     C   15   0.000057   0.000706   3.929590
     C   16   0.000618   0.003890   1.168786   3.933310
     C   17   0.001466   0.001189   0.016622   1.513990   3.939320
     C   18   0.000564   0.012594   1.516991   0.013705   0.084969   3.922915
     C   19   0.000603   0.017751   0.098578   0.021318   1.224714   0.965093
     C   20   0.003243   0.009680   0.035231   0.100307   0.021460   1.221171
     C   21   0.000013   0.000050   0.013903   0.984745   0.013839   0.006830
     C   22   0.000008   0.000048   0.995382   0.015927   0.006040   0.013327
     C   23   0.013246   1.427974   0.001158   0.002257   0.001038   0.025684
     C   24   0.007379   0.029206   0.000362   0.001599   0.000368   0.004734
     C   25   0.000000   0.000002   0.000172   0.001554   0.000172   0.000022
     C   26   0.000003   0.000023   0.000946   0.000084   0.001139   0.000067
     C   27   0.000001   0.000002   0.000057   0.000320   0.000108   0.000012
     C   28   0.000000   0.000001   0.000020   0.000014   0.000027   0.000002
     C   29   0.000000   0.000000   0.000010   0.000044   0.000010   0.000001
     C   30   0.000001   0.000006   0.001330   0.021667   0.001168   0.000233
     C   31   0.000068   0.000534   0.028819   0.009966   0.027891   0.002472
     C   32   0.000000   0.000000   0.000000   0.000001   0.000000   0.000000
     C   33   0.000000   0.000000   0.000005   0.000033   0.000008   0.000001
     C   34   0.000000   0.000001   0.000025   0.000212   0.000031   0.000002
     C   35   0.000000   0.000000   0.000001   0.000001   0.000001   0.000000
     C   36   0.000000   0.000001   0.000008   0.000010   0.000011   0.000000
     C   37   0.000007   0.000023   0.000712   0.000014   0.000891   0.000035
     C   38   0.000000   0.000000   0.000059   0.000681   0.000065   0.000007
     C   39   0.000028   0.000049   0.000001   0.000016   0.000002   0.000001
     C   40   0.000425   0.001357   0.000001   0.000001   0.000002   0.000009
     C   41   0.000024   0.000075   0.000002   0.000023   0.000002   0.000001
     C   42   0.000115   0.000047   0.000000   0.000001   0.000000   0.000001
     C   43   0.000048   0.000042   0.000002   0.000001   0.000002   0.000001
     C   44   0.000001   0.000003   0.000018   0.000253   0.000020   0.000002
     C   45   0.000007   0.000006   0.000052   0.000027   0.000070   0.000004
     C   46   0.000000   0.000000   0.000004   0.000060   0.000004   0.000001
     C   47   0.000000   0.000000   0.000000   0.000004   0.000000   0.000000
     C   48   0.000000   0.000000   0.000001   0.000008   0.000001   0.000000
     C   49   0.000000   0.000000   0.000000   0.000004   0.000000   0.000000
     C   50   0.000000   0.000000   0.000002   0.000029   0.000002   0.000000
     C   51   0.000000   0.000000   0.000002   0.000014   0.000002   0.000000
     C   52   0.000000   0.000001   0.000003   0.000008   0.000004   0.000000
     C   53   0.000000   0.000000   0.000000   0.000000   0.000000   0.000000
     C   54   0.000000   0.000000   0.000000   0.000000   0.000000   0.000000
     C   55   0.000000   0.000000   0.000000   0.000001   0.000000   0.000000
     C   56   0.000000   0.000000   0.000000   0.000000   0.000000   0.000000
     C   57   0.000000   0.000000   0.000000   0.000000   0.000000   0.000000
     C   58   0.000000   0.000000   0.000000   0.000001   0.000000   0.000000


                  C 13       C 14       C 15       C 16       C 17       C 18
 ------------------------------------------------------------------------------
     C   59   0.000000   0.000000   0.000004   0.000047   0.000004   0.000001
     C   60   0.000000   0.000000   0.000001   0.000012   0.000001   0.000000
     C   61   0.000000   0.000000   0.000010   0.000106   0.000010   0.000002
     C   62   0.000000   0.000000   0.000004   0.000014   0.000005   0.000001
     C   63   0.000000   0.000000   0.000003   0.000032   0.000003   0.000001
     C   64   0.000000   0.000000   0.000006   0.000067   0.000005   0.000001
     C   65   0.000000   0.000000   0.000018   0.000181   0.000015   0.000003
     C   66   0.000000   0.000000   0.000001   0.000004   0.000001   0.000000
     C   67   0.000000   0.000000   0.000000   0.000000   0.000000   0.000000
     C   68   0.000406   0.000017   0.000001   0.000011   0.000032   0.000004
     C   69   0.009021   0.000011   0.000007   0.000267   0.000007   0.000072
     C   70   0.000473   0.000013   0.000000   0.000012   0.000005   0.000004
     C   71   0.021880   0.000023   0.000023   0.000773   0.000292   0.000199
     C   72   0.004078   0.000003   0.000004   0.000126   0.000047   0.000035
     C   73   0.000036   0.000002   0.000001   0.000001   0.000003   0.000001
     C   74   0.000646   0.000002   0.000001   0.000020   0.000003   0.000006
     C   75   0.000000   0.000002   0.000000   0.000000   0.000000   0.000000
     C   76   0.000000   0.000011   0.000000   0.000000   0.000000   0.000000
     C   77   0.000000   0.000003   0.000000   0.000000   0.000000   0.000000
     C   78   0.000001   0.000034   0.000000   0.000001   0.000000   0.000001
     C   79   0.000004   0.000271   0.000001   0.000004   0.000001   0.000006
     C   80   0.000002   0.000058   0.000001   0.000001   0.000000   0.000001
     C   81   0.000000   0.000008   0.000001   0.000001   0.000000   0.000000
     C   82   0.000011   0.000000   0.000140   0.000013   0.000001   0.000022
     C   83   0.000002   0.000001   0.000054   0.000048   0.000004   0.000061
     C   84   0.000002   0.000001   0.000218   0.000019   0.000001   0.000033
     C   85   0.000030   0.000001   0.000042   0.000005   0.000000   0.000005
     C   86   0.000001   0.000001   0.000031   0.000003   0.000001   0.000006
     C   87   0.000005   0.000011   0.000015   0.000001   0.000000   0.000002
     C   88   0.000000   0.000001   0.003167   0.000274   0.000011   0.000269
     C   89   0.000000   0.000004   0.000431   0.001927   0.000081   0.002621
     C   90   0.000012   0.000044   0.000002   0.000001   0.000000   0.000001
     C   91   0.000001   0.000322   0.000001   0.000003   0.000000   0.000003
     C   92   0.000002   0.000000   0.000015   0.000002   0.000000   0.000002
     C   93   0.000013   0.000000   0.000003   0.000001   0.000000   0.000002
     C   94   0.000009   0.000000   0.000074   0.000005   0.000001   0.000005
     C   95   0.000022   0.000000   0.000002   0.000000   0.000000   0.000001
     C   96   0.000006   0.000000   0.000003   0.000000   0.000000   0.000000
     C   97   0.000001   0.000000   0.000225   0.000025   0.000001   0.000031
     C   98   0.000002   0.000000   0.000011   0.000042   0.000002   0.000059
     C   99   0.000000   0.000002   0.000008   0.000001   0.000000   0.000001
     C  100   0.000005   0.000026   0.000001   0.000001   0.000000   0.000001
     C  101   0.000001   0.000000   0.000009   0.000001   0.000000   0.000001
     C  102   0.000005   0.000019   0.000006   0.000001   0.000000   0.000002
     C  103   0.000002   0.000001   0.000000   0.000000   0.000000   0.000000
     C  104   0.000000   0.000001   0.000001   0.000000   0.000000   0.000000
     C  105   0.000000   0.000000   0.000004   0.000001   0.000000   0.000002


                  C 13       C 14       C 15       C 16       C 17       C 18
 ------------------------------------------------------------------------------
     C  106   0.000001   0.000001   0.000001   0.000002   0.000001   0.000000
     C  107   0.000001   0.000000   0.000000   0.000003   0.000000   0.000000
     C  108   0.000000   0.000000   0.000000   0.000000   0.000000   0.000000
     C  109   0.000083   0.000068   0.000024   0.000011   0.000001   0.000015
     C  110   0.000001   0.000001   0.000000   0.000001   0.000000   0.000000
     C  111   0.000000   0.000000   0.000000   0.000000   0.000000   0.000000
     C  112   0.000000   0.000000   0.000001   0.000000   0.000000   0.000000
     C  113   0.000002   0.000001   0.000000   0.000000   0.000000   0.000000
     C  114   0.000000   0.000000   0.000000   0.000000   0.000000   0.000000
     C  115   0.000020   0.000019   0.000000   0.000000   0.000000   0.000000
     C  116   0.000000   0.000000   0.000000   0.000000   0.000000   0.000000
     C  117   0.000033   0.000054   0.000000   0.000000   0.000000   0.000001
     C  118   0.000001   0.000000   0.000000   0.000000   0.000000   0.000000
     C  119   0.000000   0.000000   0.000000   0.000000   0.000000   0.000000
     C  120   0.000000   0.000000   0.000000   0.000000   0.000000   0.000000
     C  121   0.000000   0.000000   0.000000   0.000000   0.000000   0.000000
     C  122   0.000000   0.000000   0.000000   0.000000   0.000000   0.000000
     C  123   0.000000   0.000000   0.000000   0.000000   0.000000   0.000000
     C  124   0.000000   0.000000   0.000000   0.000000   0.000000   0.000000
     C  125   0.000000   0.000000   0.000000   0.000000   0.000000   0.000000
     C  126   0.000000   0.000000   0.000000   0.000000   0.000000   0.000000
     C  127   0.000000   0.000000   0.000000   0.000000   0.000000   0.000000
     C  128   0.000000   0.000000   0.000000   0.000000   0.000000   0.000000
     C  129   0.000000   0.000000   0.000000   0.000000   0.000000   0.000000
     C  130   0.000000   0.000000   0.000000   0.000001   0.000000   0.000001
     C  131   0.000000   0.000000   0.000000   0.000000   0.000000   0.000000
     C  132   0.000000   0.000000   0.000000   0.000000   0.000000   0.000000
     C  133   0.000000   0.000000   0.000000   0.000000   0.000000   0.000000
     C  134   0.000000   0.000000   0.000000   0.000000   0.000000   0.000000
     C  135   0.000000   0.000000   0.000125   0.000019   0.000002   0.000028
     C  136   0.000000   0.000000   0.000097   0.000085   0.000002   0.000127
     C  137   0.000000   0.000000   0.000491   0.000082   0.000004   0.000083
     C  138   0.000000   0.000000   0.000037   0.000072   0.000002   0.000123
     C  139   0.000000   0.000003   0.000264   0.001126   0.000028   0.001682
     C  140   0.000000   0.000006   0.024322   0.001589   0.000156   0.000994
     C  141   0.000003   0.000043   0.011382   0.028872   0.002003   0.030916
     C  142   0.000007   0.000429   0.000001   0.000005   0.000002   0.000009
     C  143   0.000002   0.000185   0.000000   0.000001   0.000000   0.000002
     C  144   0.000049   0.002154   0.000004   0.000025   0.000011   0.000054
     C  145   0.000001   0.000112   0.000000   0.000001   0.000001   0.000002
     C  146   0.000007   0.000821   0.000001   0.000006   0.000003   0.000009
     C  147   0.000007   0.002044   0.000005   0.000005   0.000002   0.000022
     C  148   0.000015   0.000153   0.000001   0.000003   0.000001   0.000007
     C  149   0.000081   0.002671   0.000004   0.000041   0.000014   0.000072
     C  150   0.000071   0.000468   0.000004   0.000025   0.000009   0.000078
     C  151   0.000060   0.002837   0.000005   0.000054   0.000019   0.000084
     C  152   0.000010   0.000037   0.000000   0.000000   0.000000   0.000000


                  C 13       C 14       C 15       C 16       C 17       C 18
 ------------------------------------------------------------------------------
     C  153   0.000371   0.000033   0.000000   0.000010   0.000002   0.000004
     C  154   0.000587   0.041226   0.000071   0.000462   0.000171   0.001012
     C  155   0.001183   0.018090   0.000036   0.000130   0.000055   0.000534
     C  156   0.000001   0.000002   0.000000   0.000000   0.000000   0.000000
     C  157   0.000000   0.000000   0.000000   0.000000   0.000000   0.000000
     C  158   0.000000   0.000001   0.000000   0.000000   0.000000   0.000000
     C  159   0.000000   0.000004   0.000000   0.000000   0.000000   0.000000
     C  160   0.000000   0.000000   0.000000   0.000000   0.000000   0.000000
     C  161   0.000000   0.000000   0.000000   0.000000   0.000000   0.000000
     C  162   0.000000   0.000000   0.000000   0.000000   0.000000   0.000000
     N  163   0.008221   0.002884   0.000004   0.000014   0.000012   0.000052
     N  164   0.027205   0.000071   0.000526   0.012547   0.014406   0.002663
     N  165   0.000000   0.000000   0.000011   0.000077   0.000018   0.000002
     N  166   0.000000   0.000000   0.000002   0.000005   0.000002   0.000000
     N  167   0.000009   0.000011   0.000001   0.000016   0.000002   0.000000
     N  168   0.000000   0.000000   0.000003   0.000037   0.000003   0.000001
     N  169   0.000000   0.000000   0.000000   0.000000   0.000000   0.000000
     N  170   0.000000   0.000000   0.000002   0.000029   0.000002   0.000000
     N  171   0.000356   0.000026   0.000004   0.000022   0.000186   0.000010
     N  172   0.000000   0.000003   0.000000   0.000000   0.000000   0.000000
     N  173   0.000015   0.000000   0.000008   0.000001   0.000001   0.000001
     N  174   0.000002   0.000000   0.000001   0.000000   0.000000   0.000000
     N  175   0.000001   0.000003   0.000001   0.000000   0.000000   0.000000
     N  176   0.000000   0.000000   0.000000   0.000000   0.000000   0.000000
     N  177   0.000000   0.000000   0.000000   0.000000   0.000000   0.000000
     N  178   0.000000   0.000000   0.000000   0.000000   0.000000   0.000000
     N  179   0.000000   0.000000   0.000474   0.000067   0.000004   0.000107
     N  180   0.000006   0.000479   0.000001   0.000006   0.000002   0.000009
     N  181   0.000043   0.001517   0.000002   0.000027   0.000008   0.000041
     N  182   0.000000   0.000001   0.000000   0.000000   0.000000   0.000000
     H  183   0.000000   0.000000   0.000001   0.000000   0.000000   0.000000
     H  184   0.000000   0.000000   0.000000   0.000000   0.000000   0.000000
     H  185   0.000004   0.000007   0.000000   0.000000   0.000000   0.000000
     H  186   0.000056   0.000138   0.000000   0.000000   0.000000   0.000000
     H  187   0.000002   0.000001   0.000000   0.000000   0.000000   0.000000
     H  188   0.000000   0.000000   0.000000   0.000000   0.000000   0.000000
     H  189   0.000327   0.000000   0.000000   0.000010   0.000000   0.000002
     H  190   0.000000   0.000000   0.000000   0.000000   0.000000   0.000000
     H  191   0.000130   0.000385   0.000038   0.000007   0.000001   0.000025
     H  192   0.000000   0.000000   0.000001   0.000002   0.000000   0.000004
     H  193   0.000000   0.000000   0.000000   0.000000   0.000000   0.000000
     H  194   0.000000   0.000000   0.000000   0.000000   0.000000   0.000000


                  C 19       C 20       C 21       C 22       C 23       C 24
 ------------------------------------------------------------------------------
     C   19   3.904192
     C   20   1.464715   3.916902
     C   21   0.006153   0.002369   3.943739
     C   22   0.010256   0.001433   0.935100   3.945322
     C   23   0.025985   1.011967   0.000224   0.000384   3.916382
     C   24   0.011661   0.006956   0.000019   0.000022   1.224575   3.913998
     C   25   0.000042   0.000050   0.001557   0.002297   0.000003   0.000001
     C   26   0.000036   0.000542   0.022322   0.000112   0.000007   0.000011
     C   27   0.000010   0.000048   0.000734   0.000491   0.000000   0.000001
     C   28   0.000001   0.000015   0.000421   0.000011   0.000000   0.000000
     C   29   0.000002   0.000004   0.000144   0.000070   0.000000   0.000000
     C   30   0.000407   0.000168   0.016980   0.030409   0.000021   0.000004
     C   31   0.000970   0.012170   1.878876   0.008596   0.000135   0.000229
     C   32   0.000000   0.000000   0.000002   0.000001   0.000000   0.000000
     C   33   0.000001   0.000003   0.000097   0.000057   0.000000   0.000000
     C   34   0.000003   0.000015   0.000501   0.000351   0.000001   0.000000
     C   35   0.000000   0.000001   0.000014   0.000001   0.000000   0.000000
     C   36   0.000000   0.000006   0.000178   0.000017   0.000000   0.000000
     C   37   0.000028   0.000404   0.016527   0.000012   0.000005   0.000008
     C   38   0.000019   0.000011   0.000428   0.000781   0.000001   0.000000
     C   39   0.000002   0.000001   0.000005   0.000015   0.000020   0.000003
     C   40   0.000008   0.000016   0.000000   0.000000   0.000141   0.000067
     C   41   0.000001   0.000002   0.000017   0.000023   0.000014   0.000008
     C   42   0.000002   0.000001   0.000001   0.000000   0.000015   0.000008
     C   43   0.000002   0.000002   0.000025   0.000001   0.000019   0.000008
     C   44   0.000008   0.000003   0.000086   0.000254   0.000001   0.000000
     C   45   0.000004   0.000032   0.000859   0.000042   0.000003   0.000002
     C   46   0.000002   0.000001   0.000008   0.000066   0.000000   0.000000
     C   47   0.000000   0.000000   0.000002   0.000004   0.000000   0.000000
     C   48   0.000000   0.000000   0.000003   0.000009   0.000000   0.000000
     C   49   0.000000   0.000000   0.000003   0.000005   0.000000   0.000000
     C   50   0.000001   0.000000   0.000003   0.000036   0.000000   0.000000
     C   51   0.000000   0.000000   0.000011   0.000020   0.000000   0.000000
     C   52   0.000001   0.000001   0.000035   0.000008   0.000000   0.000000
     C   53   0.000000   0.000000   0.000000   0.000000   0.000000   0.000000
     C   54   0.000000   0.000000   0.000000   0.000000   0.000000   0.000000
     C   55   0.000000   0.000000   0.000000   0.000001   0.000000   0.000000
     C   56   0.000000   0.000000   0.000000   0.000000   0.000000   0.000001
     C   57   0.000000   0.000000   0.000000   0.000000   0.000000   0.000000
     C   58   0.000000   0.000000   0.000001   0.000001   0.000000   0.000000
     C   59   0.000001   0.000001   0.000022   0.000070   0.000000   0.000000
     C   60   0.000000   0.000000   0.000006   0.000017   0.000000   0.000000
     C   61   0.000003   0.000001   0.000034   0.000171   0.000000   0.000000
     C   62   0.000001   0.000002   0.000063   0.000022   0.000000   0.000000
     C   63   0.000001   0.000000   0.000009   0.000052   0.000000   0.000000
     C   64   0.000002   0.000001   0.000012   0.000103   0.000000   0.000000


                  C 19       C 20       C 21       C 22       C 23       C 24
 ------------------------------------------------------------------------------
     C   65   0.000005   0.000005   0.000108   0.000266   0.000001   0.000000
     C   66   0.000000   0.000000   0.000010   0.000006   0.000000   0.000000
     C   67   0.000000   0.000000   0.000000   0.000000   0.000000   0.000001
     C   68   0.000016   0.000001   0.000001   0.000000   0.000010   0.000010
     C   69   0.000366   0.000026   0.000004   0.000005   0.000039   0.000022
     C   70   0.000015   0.000001   0.000000   0.000000   0.000001   0.000003
     C   71   0.001044   0.000058   0.000014   0.000012   0.000065   0.000009
     C   72   0.000170   0.000011   0.000002   0.000002   0.000010   0.000002
     C   73   0.000002   0.000000   0.000001   0.000000   0.000000   0.000003
     C   74   0.000026   0.000002   0.000001   0.000001   0.000002   0.000006
     C   75   0.000000   0.000000   0.000000   0.000000   0.000002   0.000010
     C   76   0.000001   0.000000   0.000000   0.000000   0.000009   0.000040
     C   77   0.000001   0.000001   0.000000   0.000000   0.000002   0.000024
     C   78   0.000003   0.000001   0.000000   0.000000   0.000026   0.000128
     C   79   0.000020   0.000007   0.000000   0.000000   0.000183   0.001078
     C   80   0.000005   0.000001   0.000000   0.000000   0.000038   0.000216
     C   81   0.000001   0.000001   0.000000   0.000000   0.000004   0.000060
     C   82   0.000009   0.000004   0.000131   0.000120   0.000001   0.000001
     C   83   0.000030   0.000003   0.000045   0.000742   0.000000   0.000003
     C   84   0.000014   0.000005   0.000180   0.000182   0.000003   0.000003
     C   85   0.000005   0.000001   0.000036   0.000021   0.000002   0.000004
     C   86   0.000003   0.000003   0.000024   0.000028   0.000000   0.000004
     C   87   0.000001   0.000001   0.000014   0.000009   0.000002   0.000050
     C   88   0.000171   0.000030   0.002979   0.001416   0.000008   0.000001
     C   89   0.001118   0.000148   0.000130   0.039687   0.000003   0.000003
     C   90   0.000004   0.000001   0.000002   0.000002   0.000029   0.000172
     C   91   0.000011   0.000020   0.000000   0.000000   0.000052   0.001917
     C   92   0.000001   0.000000   0.000014   0.000017   0.000000   0.000000
     C   93   0.000001   0.000000   0.000003   0.000019   0.000000   0.000000
     C   94   0.000003   0.000001   0.000073   0.000010   0.000000   0.000000
     C   95   0.000000   0.000000   0.000002   0.000004   0.000000   0.000000
     C   96   0.000000   0.000000   0.000003   0.000002   0.000000   0.000000
     C   97   0.000017   0.000004   0.000210   0.000208   0.000001   0.000001
     C   98   0.000027   0.000004   0.000002   0.000745   0.000000   0.000000
     C   99   0.000001   0.000000   0.000007   0.000002   0.000001   0.000005
     C  100   0.000006   0.000001   0.000001   0.000001   0.000034   0.000085
     C  101   0.000001   0.000000   0.000008   0.000004   0.000001   0.000001
     C  102   0.000006   0.000001   0.000004   0.000002   0.000038   0.000085
     C  103   0.000000   0.000000   0.000000   0.000000   0.000002   0.000004
     C  104   0.000000   0.000000   0.000001   0.000000   0.000002   0.000004
     C  105   0.000001   0.000000   0.000004   0.000016   0.000000   0.000000
     C  106   0.000000   0.000000   0.000006   0.000003   0.000003   0.000001
     C  107   0.000000   0.000000   0.000001   0.000004   0.000001   0.000000
     C  108   0.000000   0.000000   0.000000   0.000000   0.000000   0.000000
     C  109   0.000002   0.000013   0.000001   0.000006   0.000107   0.000011
     C  110   0.000000   0.000000   0.000000   0.000002   0.000002   0.000000
     C  111   0.000000   0.000000   0.000000   0.000001   0.000000   0.000000


                  C 19       C 20       C 21       C 22       C 23       C 24
 ------------------------------------------------------------------------------
     C  112   0.000000   0.000000   0.000001   0.000001   0.000000   0.000000
     C  113   0.000000   0.000000   0.000000   0.000000   0.000000   0.000000
     C  114   0.000000   0.000000   0.000000   0.000000   0.000000   0.000000
     C  115   0.000002   0.000000   0.000000   0.000000   0.000016   0.000004
     C  116   0.000000   0.000000   0.000000   0.000000   0.000000   0.000000
     C  117   0.000003   0.000001   0.000000   0.000000   0.000029   0.000011
     C  118   0.000000   0.000000   0.000000   0.000000   0.000000   0.000000
     C  119   0.000000   0.000000   0.000000   0.000002   0.000000   0.000000
     C  120   0.000000   0.000000   0.000000   0.000000   0.000000   0.000000
     C  121   0.000000   0.000000   0.000000   0.000000   0.000000   0.000000
     C  122   0.000000   0.000000   0.000000   0.000000   0.000000   0.000000
     C  123   0.000000   0.000000   0.000000   0.000000   0.000000   0.000000
     C  124   0.000000   0.000000   0.000000   0.000000   0.000000   0.000000
     C  125   0.000000   0.000000   0.000000   0.000000   0.000000   0.000000
     C  126   0.000000   0.000000   0.000000   0.000000   0.000000   0.000000
     C  127   0.000000   0.000000   0.000000   0.000000   0.000000   0.000000
     C  128   0.000000   0.000000   0.000001   0.000001   0.000000   0.000000
     C  129   0.000000   0.000000   0.000000   0.000001   0.000000   0.000000
     C  130   0.000000   0.000000   0.000000   0.000010   0.000000   0.000000
     C  131   0.000000   0.000000   0.000000   0.000001   0.000000   0.000000
     C  132   0.000000   0.000000   0.000000   0.000000   0.000000   0.000000
     C  133   0.000000   0.000000   0.000000   0.000000   0.000000   0.000000
     C  134   0.000000   0.000000   0.000000   0.000000   0.000000   0.000000
     C  135   0.000013   0.000003   0.000144   0.000227   0.000001   0.000000
     C  136   0.000059   0.000008   0.000103   0.001383   0.000000   0.000000
     C  137   0.000049   0.000004   0.000439   0.000822   0.000001   0.000000
     C  138   0.000055   0.000008   0.000043   0.001202   0.000000   0.000000
     C  139   0.000705   0.000102   0.000270   0.024369   0.000002   0.000002
     C  140   0.000709   0.000115   0.023943   0.014960   0.000039   0.000003
     C  141   0.012179   0.001754   0.009674   1.834982   0.000048   0.000026
     C  142   0.000029   0.000013   0.000000   0.000000   0.000292   0.002060
     C  143   0.000010   0.000021   0.000000   0.000000   0.000058   0.001565
     C  144   0.000161   0.000113   0.000001   0.000001   0.001836   0.017042
     C  145   0.000007   0.000004   0.000000   0.000000   0.000067   0.000463
     C  146   0.000039   0.000025   0.000000   0.000000   0.000319   0.003487
     C  147   0.000044   0.000368   0.000001   0.000000   0.000592   0.027260
     C  148   0.000015   0.000046   0.000000   0.000000   0.000353   0.003712
     C  149   0.000240   0.000211   0.000001   0.000001   0.002521   0.020060
     C  150   0.000128   0.000159   0.000001   0.000001   0.003141   0.012457
     C  151   0.000251   0.000117   0.000001   0.000001   0.002989   0.015239
     C  152   0.000002   0.000008   0.000000   0.000000   0.000033   0.000479
     C  153   0.000022   0.000008   0.000000   0.000000   0.000049   0.000390
     C  154   0.003330   0.007741   0.000012   0.000013   0.045586   1.342016
     C  155   0.001016   0.004348   0.000005   0.000006   0.024332   1.138799
     C  156   0.000000   0.000000   0.000000   0.000000   0.000001   0.000008
     C  157   0.000000   0.000000   0.000000   0.000000   0.000000   0.000002
     C  158   0.000000   0.000000   0.000000   0.000000   0.000000   0.000004


                  C 19       C 20       C 21       C 22       C 23       C 24
 ------------------------------------------------------------------------------
     C  159   0.000000   0.000000   0.000000   0.000000   0.000004   0.000032
     C  160   0.000000   0.000000   0.000000   0.000000   0.000001   0.000002
     C  161   0.000000   0.000000   0.000000   0.000000   0.000000   0.000000
     C  162   0.000000   0.000000   0.000000   0.000000   0.000000   0.000000
     N  163   0.000117   0.000050   0.000000   0.000000   0.001732   0.000513
     N  164   0.014949   0.000469   0.000217   0.000152   0.000115   0.000040
     N  165   0.000003   0.000005   0.000120   0.000138   0.000000   0.000000
     N  166   0.000000   0.000001   0.000033   0.000008   0.000000   0.000000
     N  167   0.000001   0.000000   0.000006   0.000016   0.000006   0.000002
     N  168   0.000001   0.000000   0.000003   0.000048   0.000000   0.000000
     N  169   0.000000   0.000000   0.000000   0.000000   0.000000   0.000000
     N  170   0.000001   0.000001   0.000009   0.000044   0.000000   0.000000
     N  171   0.000018   0.000001   0.000001   0.000000   0.000002   0.000008
     N  172   0.000000   0.000000   0.000000   0.000000   0.000001   0.000014
     N  173   0.000000   0.000000   0.000008   0.000005   0.000000   0.000000
     N  174   0.000000   0.000000   0.000001   0.000000   0.000000   0.000001
     N  175   0.000000   0.000000   0.000000   0.000000   0.000003   0.000001
     N  176   0.000000   0.000000   0.000000   0.000000   0.000000   0.000000
     N  177   0.000000   0.000000   0.000000   0.000000   0.000000   0.000000
     N  178   0.000000   0.000000   0.000000   0.000003   0.000000   0.000000
     N  179   0.000044   0.000011   0.000465   0.001020   0.000002   0.000000
     N  180   0.000031   0.000014   0.000000   0.000000   0.000272   0.002046
     N  181   0.000130   0.000045   0.000000   0.000000   0.001194   0.005806
     N  182   0.000000   0.000000   0.000000   0.000000   0.000000   0.000007
     H  183   0.000000   0.000000   0.000010   0.000014   0.000000   0.000000
     H  184   0.000000   0.000000   0.000001   0.000000   0.000000   0.000000
     H  185   0.000000   0.000000   0.000001   0.000000   0.000000   0.000000
     H  186   0.000000   0.000001   0.000000   0.000000   0.000003   0.000002
     H  187   0.000000   0.000000   0.000000   0.000000   0.000000   0.000000
     H  188   0.000000   0.000000   0.000000   0.000000   0.000000   0.000000
     H  189   0.000013   0.000001   0.000000   0.000000   0.000002   0.000001
     H  190   0.000000   0.000000   0.000000   0.000000   0.000000   0.000000
     H  191   0.000001   0.000011   0.000001   0.000005   0.000041   0.000000
     H  192   0.000002   0.000000   0.000001   0.000036   0.000000   0.000000
     H  193   0.000000   0.000000   0.000000   0.000000   0.000000   0.000000
     H  194   0.000000   0.000000   0.000000   0.000000   0.000000   0.000000


                  C 25       C 26       C 27       C 28       C 29       C 30
 ------------------------------------------------------------------------------
     C   25   3.950064
     C   26   1.565877   3.947709
     C   27   0.076129   1.180963   2.739284
     C   28   1.084394   0.006746   0.040895   3.935207
     C   29   0.034091   0.012805   1.181519   0.008677   3.939188
     C   30   0.011410   0.981851   0.011418   0.005544   0.006105   3.953461
     C   31   0.041100   0.005321   0.008971   0.000413   0.001151   1.839846
     C   32   0.000079   0.000050   0.000023   0.000002   0.000004   0.000034
     C   33   0.001117   0.000855   0.000461   0.000016   0.000140   0.002163
     C   34   0.000076   0.001158   0.000109   0.000015   0.000010   0.006873
     C   35   0.000035   0.000025   0.000012   0.000001   0.000003   0.000172
     C   36   0.000125   0.000081   0.000026   0.000001   0.000008   0.003444
     C   37   0.001299   0.008526   0.003629   0.000047   0.000767   0.973879
     C   38   0.000124   0.008890   0.000621   0.000082   0.000183   0.006129
     C   39   0.000003   0.000118   0.000008   0.000003   0.000005   0.000006
     C   40   0.000000   0.000001   0.000000   0.000000   0.000000   0.000003
     C   41   0.000004   0.000182   0.000012   0.000004   0.000008   0.000042
     C   42   0.000001   0.000007   0.000001   0.000001   0.000001   0.000015
     C   43   0.000006   0.000027   0.000008   0.000001   0.000006   0.000425
     C   44   0.000059   0.002323   0.000155   0.000049   0.000066   0.000151
     C   45   0.000090   0.000767   0.000211   0.000010   0.000067   0.017160
     C   46   0.000283   0.000743   0.000928   0.001686   0.000503   0.000040
     C   47   0.000030   0.000039   0.000026   0.000047   0.000006   0.000021
     C   48   0.000070   0.000369   0.000363   0.000315   0.000083   0.000017
     C   49   0.001901   0.000263   0.000135   0.000120   0.000023   0.000030
     C   50   0.000123   0.000690   0.000345   0.000076   0.000024   0.000026
     C   51   0.001149   0.001465   0.004693   0.009378   0.002298   0.000116
     C   52   0.000112   0.000101   0.000051   0.000030   0.000011   0.000537
     C   53   0.000002   0.000002   0.000005   0.000015   0.000002   0.000000
     C   54   0.000010   0.000001   0.000007   0.000006   0.000001   0.000000
     C   55   0.000025   0.000027   0.000069   0.000374   0.000036   0.000002
     C   56   0.000005   0.000001   0.000004   0.000008   0.000001   0.000000
     C   57   0.000010   0.000002   0.000007   0.000029   0.000002   0.000001
     C   58   0.000362   0.000052   0.000286   0.000086   0.000040   0.000006
     C   59   0.004887   0.006176   0.017745   0.063018   0.009753   0.000311
     C   60   0.004639   0.001470   0.003511   0.007875   0.001709   0.000113
     C   61   0.008661   0.020855   0.004088   0.009401   0.002298   0.000375
     C   62   1.014052   0.011048   0.010807   0.016641   0.002055   0.002636
     C   63   0.003600   0.005323   0.001068   0.002936   0.000935   0.000108
     C   64   0.009722   0.014299   0.002623   0.009433   0.001804   0.000246
     C   65   0.022468   0.029516   0.068711   1.433735   0.052142   0.001515
     C   66   0.006521   0.000775   0.002647   0.006943   0.000641   0.000086
     C   67   0.000000   0.000000   0.000000   0.000000   0.000000   0.000000
     C   68   0.000000   0.000000   0.000000   0.000000   0.000000   0.000000
     C   69   0.000000   0.000001   0.000000   0.000000   0.000000   0.000001
     C   70   0.000000   0.000000   0.000000   0.000000   0.000000   0.000000


                  C 25       C 26       C 27       C 28       C 29       C 30
 ------------------------------------------------------------------------------
     C   71   0.000000   0.000002   0.000000   0.000000   0.000000   0.000002
     C   72   0.000000   0.000000   0.000000   0.000000   0.000000   0.000000
     C   73   0.000000   0.000000   0.000000   0.000000   0.000000   0.000000
     C   74   0.000000   0.000000   0.000000   0.000000   0.000000   0.000000
     C   75   0.000000   0.000000   0.000001   0.000002   0.000000   0.000000
     C   76   0.000000   0.000000   0.000000   0.000000   0.000000   0.000000
     C   77   0.000000   0.000000   0.000000   0.000000   0.000000   0.000000
     C   78   0.000001   0.000001   0.000002   0.000005   0.000001   0.000000
     C   79   0.000000   0.000000   0.000000   0.000001   0.000000   0.000000
     C   80   0.000000   0.000000   0.000000   0.000000   0.000000   0.000000
     C   81   0.000000   0.000000   0.000000   0.000000   0.000000   0.000000
     C   82   0.000003   0.000001   0.000000   0.000000   0.000000   0.000020
     C   83   0.000001   0.000001   0.000000   0.000000   0.000000   0.000009
     C   84   0.000004   0.000001   0.000001   0.000000   0.000000   0.000030
     C   85   0.000001   0.000000   0.000000   0.000000   0.000000   0.000007
     C   86   0.000001   0.000000   0.000000   0.000000   0.000000   0.000005
     C   87   0.000000   0.000000   0.000000   0.000000   0.000000   0.000003
     C   88   0.000053   0.000005   0.000007   0.000000   0.000002   0.000420
     C   89   0.000007   0.000067   0.000002   0.000002   0.000000   0.000027
     C   90   0.000000   0.000000   0.000000   0.000000   0.000000   0.000000
     C   91   0.000000   0.000000   0.000000   0.000000   0.000000   0.000000
     C   92   0.000000   0.000000   0.000000   0.000000   0.000000   0.000002
     C   93   0.000000   0.000000   0.000000   0.000000   0.000000   0.000000
     C   94   0.000001   0.000000   0.000000   0.000000   0.000000   0.000011
     C   95   0.000000   0.000000   0.000000   0.000000   0.000000   0.000000
     C   96   0.000000   0.000000   0.000000   0.000000   0.000000   0.000001
     C   97   0.000005   0.000001   0.000001   0.000000   0.000000   0.000033
     C   98   0.000000   0.000002   0.000000   0.000000   0.000000   0.000001
     C   99   0.000000   0.000000   0.000000   0.000000   0.000000   0.000001
     C  100   0.000000   0.000000   0.000001   0.000000   0.000001   0.000000
     C  101   0.000000   0.000000   0.000001   0.000000   0.000000   0.000002
     C  102   0.000000   0.000000   0.000001   0.000000   0.000000   0.000001
     C  103   0.000000   0.000000   0.000000   0.000000   0.000000   0.000000
     C  104   0.000000   0.000000   0.000003   0.000000   0.000003   0.000000
     C  105   0.000005   0.000004   0.000022   0.000004   0.000003   0.000001
     C  106   0.000207   0.005679   0.013030   0.009545   0.991919   0.000273
     C  107   0.000954   0.000957   0.007794   0.000703   0.005773   0.000094
     C  108   0.000033   0.000111   0.000566   0.000083   0.005815   0.000010
     C  109   0.000523   0.000329   0.003756   0.000711   0.006129   0.000037
     C  110   0.000256   0.000179   0.001454   0.000247   0.000157   0.000020
     C  111   0.000004   0.000003   0.000034   0.000015   0.000230   0.000001
     C  112   0.000003   0.000003   0.000023   0.000004   0.000015   0.000001
     C  113   0.000000   0.000001   0.000001   0.000000   0.000001   0.000000
     C  114   0.000001   0.000000   0.000009   0.000002   0.000001   0.000000
     C  115   0.000000   0.000001   0.000000   0.000000   0.000000   0.000000
     C  116   0.000000   0.000000   0.000000   0.000000   0.000000   0.000000
     C  117   0.000000   0.000000   0.000002   0.000000   0.000000   0.000000


                  C 25       C 26       C 27       C 28       C 29       C 30
 ------------------------------------------------------------------------------
     C  118   0.000001   0.000001   0.000003   0.000001   0.000007   0.000000
     C  119   0.000040   0.000026   0.000203   0.000041   0.000028   0.000003
     C  120   0.000002   0.000001   0.000001   0.000001   0.000000   0.000000
     C  121   0.000001   0.000004   0.000011   0.000006   0.000002   0.000000
     C  122   0.000000   0.000001   0.000002   0.000001   0.000001   0.000000
     C  123   0.000005   0.000015   0.000018   0.000013   0.000003   0.000000
     C  124   0.000003   0.000007   0.000009   0.000002   0.000001   0.000000
     C  125   0.000007   0.000006   0.000031   0.000007   0.000003   0.000000
     C  126   0.000003   0.000005   0.000047   0.000008   0.000103   0.000001
     C  127   0.000002   0.000004   0.000004   0.000001   0.000011   0.000001
     C  128   0.000006   0.000007   0.000001   0.000001   0.000004   0.000014
     C  129   0.000004   0.000002   0.000005   0.000004   0.000044   0.000002
     C  130   0.000001   0.000001   0.000006   0.000001   0.000009   0.000000
     C  131   0.000012   0.000006   0.000046   0.000016   0.000074   0.000001
     C  132   0.000004   0.000021   0.000050   0.000029   0.002379   0.000001
     C  133   0.000007   0.000010   0.000055   0.000005   0.000245   0.000001
     C  134   0.000009   0.000011   0.000078   0.000006   0.000073   0.000001
     C  135   0.000004   0.000001   0.000001   0.000000   0.000000   0.000023
     C  136   0.000003   0.000003   0.000000   0.000000   0.000000   0.000020
     C  137   0.000008   0.000002   0.000001   0.000000   0.000000   0.000066
     C  138   0.000001   0.000003   0.000000   0.000000   0.000000   0.000011
     C  139   0.000009   0.000041   0.000002   0.000001   0.000000   0.000061
     C  140   0.000268   0.000011   0.000036   0.000001   0.000008   0.002403
     C  141   0.000125   0.000758   0.000025   0.000019   0.000006   0.000795
     C  142   0.000000   0.000000   0.000000   0.000000   0.000000   0.000000
     C  143   0.000000   0.000000   0.000000   0.000000   0.000000   0.000000
     C  144   0.000000   0.000000   0.000000   0.000000   0.000000   0.000000
     C  145   0.000000   0.000000   0.000000   0.000000   0.000000   0.000000
     C  146   0.000000   0.000000   0.000000   0.000000   0.000000   0.000000
     C  147   0.000000   0.000000   0.000000   0.000000   0.000000   0.000000
     C  148   0.000000   0.000000   0.000000   0.000000   0.000000   0.000000
     C  149   0.000000   0.000000   0.000000   0.000000   0.000000   0.000000
     C  150   0.000000   0.000000   0.000000   0.000000   0.000000   0.000000
     C  151   0.000000   0.000000   0.000000   0.000000   0.000000   0.000000
     C  152   0.000000   0.000000   0.000000   0.000000   0.000000   0.000000
     C  153   0.000000   0.000000   0.000000   0.000000   0.000000   0.000000
     C  154   0.000001   0.000003   0.000000   0.000000   0.000000   0.000002
     C  155   0.000000   0.000001   0.000000   0.000000   0.000000   0.000001
     C  156   0.000000   0.000000   0.000000   0.000000   0.000000   0.000000
     C  157   0.000000   0.000000   0.000000   0.000000   0.000000   0.000000
     C  158   0.000000   0.000000   0.000000   0.000000   0.000000   0.000000
     C  159   0.000000   0.000000   0.000000   0.000000   0.000000   0.000000
     C  160   0.000000   0.000000   0.000000   0.000000   0.000000   0.000000
     C  161   0.000000   0.000000   0.000001   0.000001   0.000010   0.000000
     C  162   0.000001   0.000003   0.000008   0.000007   0.000070   0.000000
     N  163   0.000000   0.000001   0.000000   0.000000   0.000000   0.000000
     N  164   0.000004   0.000022   0.000001   0.000001   0.000000   0.000022


                  C 25       C 26       C 27       C 28       C 29       C 30
 ------------------------------------------------------------------------------
     N  165   0.039612   0.035637   0.075824   1.191340   1.595589   0.000372
     N  166   0.000017   0.000027   0.000014   0.000001   0.000001   0.000510
     N  167   0.000004   0.000138   0.000010   0.000005   0.000009   0.000033
     N  168   0.000220   0.001387   0.000846   0.000372   0.000095   0.000050
     N  169   0.000002   0.000002   0.000006   0.000013   0.000002   0.000000
     N  170   0.006940   0.004277   0.008586   0.022245   0.003881   0.000086
     N  171   0.000000   0.000000   0.000000   0.000000   0.000000   0.000000
     N  172   0.000000   0.000000   0.000001   0.000002   0.000000   0.000000
     N  173   0.000000   0.000000   0.000000   0.000000   0.000000   0.000001
     N  174   0.000000   0.000000   0.000000   0.000000   0.000000   0.000000
     N  175   0.000031   0.000047   0.000208   0.000142   0.005354   0.000002
     N  176   0.000000   0.000001   0.000001   0.000001   0.000000   0.000000
     N  177   0.000001   0.000002   0.000003   0.000002   0.000001   0.000000
     N  178   0.000002   0.000001   0.000007   0.000002   0.000028   0.000000
     N  179   0.000008   0.000003   0.000001   0.000000   0.000000   0.000056
     N  180   0.000000   0.000000   0.000000   0.000000   0.000000   0.000000
     N  181   0.000000   0.000000   0.000000   0.000000   0.000000   0.000000
     N  182   0.000000   0.000000   0.000000   0.000000   0.000000   0.000000
     H  183   0.000089   0.002675   0.000634   0.000006   0.000050   0.002600
     H  184   0.000003   0.000001   0.000000   0.000000   0.000000   0.000007
     H  185   0.000000   0.000000   0.000000   0.000000   0.000000   0.000003
     H  186   0.000000   0.000000   0.000000   0.000000   0.000000   0.000001
     H  187   0.000000   0.000001   0.000000   0.000001   0.000000   0.000001
     H  188   0.000001   0.000002   0.000000   0.000000   0.000000   0.000007
     H  189   0.000000   0.000000   0.000000   0.000000   0.000000   0.000000
     H  190   0.000000   0.000000   0.000000   0.000000   0.000000   0.000000
     H  191   0.000011   0.000034   0.000700   0.000013   0.000770   0.000001
     H  192   0.000000   0.000000   0.000000   0.000000   0.000000   0.000000
     H  193   0.000000   0.000000   0.000000   0.000000   0.000000   0.000000
     H  194   0.000000   0.000000   0.000000   0.000001   0.000000   0.000000


                  C 31       C 32       C 33       C 34       C 35       C 36
 ------------------------------------------------------------------------------
     C   31   3.952219
     C   32   0.000033   3.955956
     C   33   0.001270   1.378906   3.944725
     C   34   0.008353   0.005423   1.401219   3.961042
     C   35   0.000025   1.363726   0.004441   0.107254   3.930174
     C   36   0.000450   0.110357   0.007257   1.332907   0.005631   3.926487
     C   37   0.007012   0.005430   0.005880   1.029915   0.000096   0.006485
     C   38   0.018094   0.000399   0.026187   0.005842   0.012077   0.022414
     C   39   0.000284   0.000002   0.000507   0.000002   0.000338   0.000463
     C   40   0.000007   0.000000   0.000008   0.000005   0.000005   0.000007
     C   41   0.000443   0.000004   0.000767   0.000047   0.000497   0.000712
     C   42   0.000005   0.000000   0.000017   0.000017   0.000011   0.000014
     C   43   0.000010   0.000009   0.000025   0.000500   0.000006   0.000021
     C   44   0.005239   0.000040   0.009329   0.000061   0.005838   0.008995
     C   45   0.000790   0.000400   0.000970   0.022133   0.000104   0.001342
     C   46   0.001151   0.000009   0.001439   0.000016   0.000951   0.001376
     C   47   0.000071   0.000003   0.000083   0.000031   0.000057   0.000081
     C   48   0.000154   0.000001   0.000216   0.000009   0.000149   0.000196
     C   49   0.000085   0.000004   0.000115   0.000039   0.000077   0.000110
     C   50   0.000533   0.000004   0.000425   0.000020   0.000296   0.000379
     C   51   0.000324   0.000001   0.000118   0.000057   0.000072   0.000110
     C   52   0.000155   0.000024   0.000238   0.000754   0.000148   0.000229
     C   53   0.000001   0.000000   0.000000   0.000000   0.000006   0.000000
     C   54   0.000000   0.000000   0.000000   0.000000   0.000003   0.000000
     C   55   0.000011   0.000000   0.000002   0.000001   0.000002   0.000002
     C   56   0.000000   0.000003   0.000001   0.000001   0.000035   0.000002
     C   57   0.000001   0.000000   0.000000   0.000000   0.000004   0.000001
     C   58   0.000011   0.000000   0.000005   0.000005   0.000003   0.000004
     C   59   0.001087   0.000002   0.000030   0.000005   0.000002   0.000004
     C   60   0.000265   0.000003   0.000017   0.000012   0.000002   0.000024
     C   61   0.002569   0.000007   0.000118   0.000014   0.000016   0.000027
     C   62   0.000314   0.000004   0.000025   0.000134   0.000008   0.000033
     C   63   0.000742   0.000003   0.000017   0.000007   0.000003   0.000036
     C   64   0.001550   0.000003   0.000030   0.000017   0.000006   0.000012
     C   65   0.004313   0.000008   0.000108   0.000019   0.000004   0.000011
     C   66   0.000093   0.000000   0.000004   0.000001   0.000000   0.000001
     C   67   0.000000   0.000001   0.000007   0.000019   0.000009   0.000852
     C   68   0.000001   0.000000   0.000000   0.000000   0.000000   0.000000
     C   69   0.000020   0.000000   0.000000   0.000000   0.000000   0.000000
     C   70   0.000001   0.000000   0.000000   0.000000   0.000000   0.000000
     C   71   0.000048   0.000000   0.000000   0.000000   0.000000   0.000000
     C   72   0.000009   0.000000   0.000000   0.000000   0.000000   0.000000
     C   73   0.000000   0.000000   0.000000   0.000000   0.000000   0.000000
     C   74   0.000002   0.000000   0.000000   0.000000   0.000000   0.000000
     C   75   0.000000   0.000009   0.000001   0.000000   0.000184   0.000001
     C   76   0.000000   0.000055   0.000015   0.000001   0.001147   0.000030


                  C 31       C 32       C 33       C 34       C 35       C 36
 ------------------------------------------------------------------------------
     C   77   0.000000   0.000002   0.000001   0.000000   0.000027   0.000001
     C   78   0.000001   0.000021   0.000007   0.000000   0.000624   0.000013
     C   79   0.000001   0.000002   0.000001   0.000000   0.000033   0.000001
     C   80   0.000000   0.000001   0.000000   0.000000   0.000028   0.000001
     C   81   0.000000   0.000000   0.000000   0.000000   0.000002   0.000000
     C   82   0.000013   0.000000   0.000000   0.000000   0.000000   0.000000
     C   83   0.000032   0.000000   0.000000   0.000000   0.000000   0.000000
     C   84   0.000018   0.000000   0.000000   0.000000   0.000000   0.000000
     C   85   0.000003   0.000000   0.000000   0.000000   0.000000   0.000000
     C   86   0.000003   0.000000   0.000000   0.000000   0.000000   0.000000
     C   87   0.000001   0.000000   0.000000   0.000000   0.000000   0.000000
     C   88   0.000157   0.000000   0.000005   0.000006   0.000000   0.000000
     C   89   0.001566   0.000000   0.000001   0.000002   0.000000   0.000001
     C   90   0.000000   0.000001   0.000000   0.000000   0.000011   0.000000
     C   91   0.000000   0.000000   0.000000   0.000000   0.000000   0.000000
     C   92   0.000002   0.000000   0.000000   0.000000   0.000000   0.000000
     C   93   0.000001   0.000000   0.000000   0.000000   0.000000   0.000000
     C   94   0.000003   0.000000   0.000000   0.000000   0.000000   0.000000
     C   95   0.000000   0.000000   0.000000   0.000000   0.000000   0.000000
     C   96   0.000000   0.000000   0.000000   0.000000   0.000000   0.000000
     C   97   0.000020   0.000000   0.000000   0.000000   0.000000   0.000000
     C   98   0.000035   0.000000   0.000000   0.000000   0.000000   0.000000
     C   99   0.000000   0.000000   0.000000   0.000000   0.000000   0.000000
     C  100   0.000000   0.000000   0.000000   0.000000   0.000000   0.000000
     C  101   0.000001   0.000000   0.000000   0.000000   0.000000   0.000000
     C  102   0.000000   0.000000   0.000000   0.000000   0.000000   0.000000
     C  103   0.000000   0.000000   0.000000   0.000000   0.000000   0.000000
     C  104   0.000000   0.000000   0.000000   0.000000   0.000000   0.000000
     C  105   0.000002   0.000000   0.000001   0.000000   0.000001   0.000001
     C  106   0.000050   0.000003   0.000006   0.000001   0.000001   0.000002
     C  107   0.000060   0.000006   0.000021   0.000002   0.000027   0.000019
     C  108   0.000003   0.000020   0.000005   0.000001   0.000002   0.000005
     C  109   0.000031   0.000002   0.000021   0.000001   0.000019   0.000011
     C  110   0.000021   0.000005   0.000041   0.000001   0.000039   0.000023
     C  111   0.000000   0.000003   0.000001   0.000000   0.000000   0.000000
     C  112   0.000000   0.000000   0.000000   0.000000   0.000000   0.000000
     C  113   0.000000   0.000002   0.000001   0.000000   0.000000   0.000001
     C  114   0.000000   0.000001   0.000002   0.000000   0.000000   0.000000
     C  115   0.000002   0.000000   0.000004   0.000000   0.000003   0.000004
     C  116   0.000000   0.000000   0.000000   0.000000   0.000000   0.000000
     C  117   0.000000   0.000000   0.000001   0.000000   0.000000   0.000000
     C  118   0.000001   0.000012   0.000000   0.000000   0.000002   0.000002
     C  119   0.000003   0.000001   0.000008   0.000000   0.000007   0.000004
     C  120   0.000000   0.000000   0.000001   0.000000   0.000001   0.000001
     C  121   0.000001   0.000000   0.000005   0.000000   0.000002   0.000003
     C  122   0.000001   0.000004   0.000001   0.000000   0.000001   0.000001
     C  123   0.000005   0.000000   0.000007   0.000000   0.000007   0.000007


                  C 31       C 32       C 33       C 34       C 35       C 36
 ------------------------------------------------------------------------------
     C  124   0.000003   0.000002   0.000003   0.000000   0.000005   0.000003
     C  125   0.000001   0.000020   0.000001   0.000000   0.000003   0.000001
     C  126   0.000000   0.000374   0.000014   0.000006   0.000014   0.000009
     C  127   0.000002   0.021370   0.018347   0.001030   0.014829   0.005155
     C  128   0.000010   1.014609   0.008896   0.004612   0.008262   0.001007
     C  129   0.000001   0.019982   0.009416   0.000198   0.010258   0.003318
     C  130   0.000001   0.000775   0.000880   0.000042   0.000836   0.000371
     C  131   0.000001   0.000552   0.001035   0.000015   0.000795   0.000409
     C  132   0.000000   0.000248   0.000016   0.000003   0.000015   0.000026
     C  133   0.000001   0.000046   0.000417   0.000021   0.000392   0.000229
     C  134   0.000000   0.000011   0.000037   0.000105   0.000054   0.002922
     C  135   0.000020   0.000011   0.000018   0.000001   0.000021   0.000008
     C  136   0.000071   0.000001   0.000006   0.000001   0.000002   0.000001
     C  137   0.000047   0.000000   0.000001   0.000001   0.000001   0.000000
     C  138   0.000065   0.000002   0.000005   0.000001   0.000005   0.000002
     C  139   0.000981   0.000000   0.000002   0.000003   0.000001   0.000001
     C  140   0.000617   0.000000   0.000033   0.000034   0.000001   0.000001
     C  141   0.019680   0.000000   0.000023   0.000035   0.000001   0.000011
     C  142   0.000001   0.000000   0.000000   0.000000   0.000001   0.000000
     C  143   0.000000   0.000000   0.000000   0.000000   0.000000   0.000000
     C  144   0.000003   0.000000   0.000000   0.000000   0.000000   0.000000
     C  145   0.000000   0.000000   0.000000   0.000000   0.000006   0.000000
     C  146   0.000001   0.000000   0.000000   0.000000   0.000000   0.000000
     C  147   0.000000   0.000000   0.000000   0.000000   0.000000   0.000000
     C  148   0.000000   0.000000   0.000000   0.000000   0.000002   0.000000
     C  149   0.000006   0.000000   0.000000   0.000000   0.000000   0.000001
     C  150   0.000004   0.000000   0.000000   0.000000   0.000000   0.000000
     C  151   0.000008   0.000000   0.000000   0.000000   0.000000   0.000000
     C  152   0.000000   0.000000   0.000000   0.000000   0.000000   0.000000
     C  153   0.000001   0.000000   0.000000   0.000000   0.000000   0.000000
     C  154   0.000064   0.000000   0.000000   0.000000   0.000000   0.000000
     C  155   0.000016   0.000000   0.000000   0.000000   0.000000   0.000000
     C  156   0.000000   0.000000   0.000000   0.000000   0.000000   0.000000
     C  157   0.000000   0.000000   0.000000   0.000002   0.000000   0.000021
     C  158   0.000000   0.000000   0.000000   0.000000   0.000000   0.000003
     C  159   0.000000   0.000000   0.000000   0.000001   0.000000   0.000009
     C  160   0.000000   0.000000   0.000000   0.000001   0.000000   0.000012
     C  161   0.000000   0.000004   0.000007   0.000028   0.000006   0.000562
     C  162   0.000000   0.000020   0.000014   0.000021   0.000014   0.001260
     N  163   0.000003   0.000000   0.000002   0.000000   0.000001   0.000001
     N  164   0.000501   0.000000   0.000000   0.000001   0.000000   0.000000
     N  165   0.001711   0.000006   0.000008   0.000014   0.000002   0.000005
     N  166   0.000179   0.016134   0.098178   0.016374   1.427266   1.454374
     N  167   0.000305   0.000003   0.000553   0.000026   0.000360   0.000515
     N  168   0.000716   0.000004   0.000408   0.000011   0.000264   0.000355
     N  169   0.000001   0.000001   0.000000   0.000000   0.000010   0.000001
     N  170   0.000683   0.000003   0.000026   0.000006   0.000002   0.000002


                  C 31       C 32       C 33       C 34       C 35       C 36
 ------------------------------------------------------------------------------
     N  171   0.000002   0.000000   0.000000   0.000000   0.000000   0.000000
     N  172   0.000000   0.000002   0.000001   0.000000   0.000039   0.000001
     N  173   0.000001   0.000000   0.000000   0.000000   0.000000   0.000000
     N  174   0.000000   0.000000   0.000000   0.000000   0.000000   0.000000
     N  175   0.000001   0.000001   0.000003   0.000000   0.000002   0.000001
     N  176   0.000000   0.000000   0.000001   0.000000   0.000001   0.000001
     N  177   0.000001   0.000000   0.000001   0.000000   0.000003   0.000002
     N  178   0.000000   0.001646   0.002339   0.000109   0.002147   0.000906
     N  179   0.000072   0.000000   0.000002   0.000001   0.000001   0.000000
     N  180   0.000001   0.000000   0.000000   0.000000   0.000000   0.000000
     N  181   0.000004   0.000000   0.000000   0.000000   0.000000   0.000001
     N  182   0.000000   0.000000   0.000000   0.000000   0.000000   0.000000
     H  183   0.000131   0.005468   0.951012   0.004977   0.004025   0.004336
     H  184   0.000001   0.009397   0.003997   0.000074   0.947696   0.008095
     H  185   0.000012   0.000000   0.000000   0.000000   0.000000   0.000000
     H  186   0.000000   0.000000   0.000000   0.000001   0.000000   0.000000
     H  187   0.000000   0.000000   0.000001   0.000001   0.000001   0.000001
     H  188   0.000009   0.000099   0.004057   0.009046   0.008445   0.937896
     H  189   0.000001   0.000000   0.000000   0.000000   0.000000   0.000000
     H  190   0.000000   0.000000   0.000000   0.000000   0.000000   0.000000
     H  191   0.000001   0.000000   0.000000   0.000000   0.000000   0.000000
     H  192   0.000002   0.000002   0.000002   0.000000   0.000002   0.000001
     H  193   0.000000   0.000000   0.000000   0.000000   0.000000   0.000000
     H  194   0.000000   0.000000   0.000000   0.000000   0.000000   0.000000


                  C 37       C 38       C 39       C 40       C 41       C 42
 ------------------------------------------------------------------------------
     C   37   3.952700
     C   38   1.678596   3.963748
     C   39   0.005720   0.000076   3.961191
     C   40   0.000098   0.000079   1.401044   3.933660
     C   41   0.009386   0.002148   0.005104   1.427327   3.952377
     C   42   0.000178   0.000495   1.346377   0.005829   0.107300   3.937638
     C   43   0.000093   0.017080   0.114238   0.006736   1.374953   0.004458
     C   44   0.130331   0.014783   0.000081   0.004717   0.010021   0.008978
     C   45   0.014762   2.117301   0.011755   0.000269   0.023090   0.000735
     C   46   0.017468   0.000359   0.000033   0.000185   0.000789   0.000171
     C   47   0.000877   0.000587   0.000023   0.000023   0.000144   0.000008
     C   48   0.002314   0.000200   0.000009   0.000012   0.000060   0.000018
     C   49   0.001237   0.000557   0.000038   0.000007   0.000094   0.000005
     C   50   0.004088   0.000256   0.000015   0.000016   0.000073   0.000020
     C   51   0.001397   0.001699   0.000028   0.000008   0.000081   0.000019
     C   52   0.002367   0.021996   0.000501   0.000541   0.004999   0.000063
     C   53   0.000001   0.000001   0.000000   0.000000   0.000000   0.000000
     C   54   0.000004   0.000004   0.000001   0.000000   0.000001   0.000000
     C   55   0.000025   0.000020   0.000000   0.000000   0.000000   0.000000
     C   56   0.000003   0.000003   0.000000   0.000000   0.000001   0.000000
     C   57   0.000004   0.000007   0.000001   0.000000   0.000002   0.000001
     C   58   0.000053   0.000113   0.000019   0.000003   0.000043   0.000011
     C   59   0.000030   0.000024   0.000001   0.000000   0.000003   0.000001
     C   60   0.000038   0.000032   0.000002   0.000000   0.000003   0.000000
     C   61   0.000201   0.000054   0.000000   0.000002   0.000010   0.000001
     C   62   0.000219   0.000198   0.000006   0.000001   0.000011   0.000001
     C   63   0.000018   0.000006   0.000001   0.000000   0.000001   0.000000
     C   64   0.000027   0.000016   0.000000   0.000000   0.000001   0.000000
     C   65   0.000055   0.000028   0.000002   0.000000   0.000004   0.000001
     C   66   0.000005   0.000016   0.000003   0.000000   0.000005   0.000001
     C   67   0.000002   0.000004   0.000000   0.000000   0.000000   0.000000
     C   68   0.000000   0.000000   0.000000   0.000001   0.000000   0.000000
     C   69   0.000001   0.000000   0.000002   0.000022   0.000002   0.000001
     C   70   0.000000   0.000000   0.000000   0.000001   0.000000   0.000000
     C   71   0.000002   0.000000   0.000003   0.000036   0.000003   0.000002
     C   72   0.000000   0.000000   0.000001   0.000008   0.000001   0.000001
     C   73   0.000000   0.000000   0.000000   0.000000   0.000000   0.000000
     C   74   0.000000   0.000000   0.000000   0.000001   0.000000   0.000000
     C   75   0.000001   0.000000   0.000000   0.000000   0.000000   0.000000
     C   76   0.000001   0.000000   0.000000   0.000000   0.000000   0.000000
     C   77   0.000000   0.000000   0.000000   0.000000   0.000000   0.000000
     C   78   0.000002   0.000001   0.000000   0.000000   0.000000   0.000000
     C   79   0.000000   0.000000   0.000000   0.000000   0.000000   0.000000
     C   80   0.000000   0.000000   0.000000   0.000000   0.000000   0.000000
     C   81   0.000000   0.000000   0.000000   0.000000   0.000000   0.000000
     C   82   0.000000   0.000001   0.000000   0.000000   0.000000   0.000000


                  C 37       C 38       C 39       C 40       C 41       C 42
 ------------------------------------------------------------------------------
     C   83   0.000001   0.000001   0.000000   0.000000   0.000000   0.000000
     C   84   0.000000   0.000001   0.000000   0.000000   0.000000   0.000000
     C   85   0.000000   0.000000   0.000000   0.000000   0.000000   0.000000
     C   86   0.000000   0.000000   0.000000   0.000000   0.000000   0.000000
     C   87   0.000000   0.000000   0.000000   0.000000   0.000000   0.000000
     C   88   0.000002   0.000015   0.000001   0.000000   0.000001   0.000000
     C   89   0.000054   0.000002   0.000000   0.000000   0.000000   0.000000
     C   90   0.000000   0.000000   0.000000   0.000000   0.000000   0.000000
     C   91   0.000000   0.000000   0.000000   0.000000   0.000000   0.000000
     C   92   0.000000   0.000000   0.000072   0.000532   0.000145   0.000009
     C   93   0.000000   0.000000   0.000014   0.000036   0.000014   0.000001
     C   94   0.000000   0.000000   0.000007   0.000016   0.000007   0.000000
     C   95   0.000000   0.000000   0.000023   0.000398   0.000026   0.000003
     C   96   0.000000   0.000000   0.000002   0.000012   0.000004   0.000006
     C   97   0.000000   0.000001   0.000001   0.000002   0.000000   0.000000
     C   98   0.000001   0.000000   0.000002   0.000003   0.000001   0.000000
     C   99   0.000000   0.000000   0.000001   0.000000   0.000000   0.000000
     C  100   0.000000   0.000000   0.000001   0.000001   0.000000   0.000001
     C  101   0.000000   0.000000   0.000001   0.000000   0.000000   0.000000
     C  102   0.000000   0.000000   0.000001   0.000001   0.000000   0.000001
     C  103   0.000000   0.000000   0.000000   0.000000   0.000000   0.000000
     C  104   0.000000   0.000000   0.000000   0.000001   0.000000   0.000000
     C  105   0.000000   0.000000   0.000000   0.000002   0.000000   0.000001
     C  106   0.000069   0.000023   0.000002   0.000006   0.000022   0.000001
     C  107   0.000024   0.000009   0.000000   0.000003   0.000011   0.000002
     C  108   0.000002   0.000003   0.000000   0.000005   0.000002   0.000000
     C  109   0.000007   0.000003   0.000029   0.000068   0.000071   0.000002
     C  110   0.000005   0.000003   0.000001   0.000001   0.000002   0.000000
     C  111   0.000001   0.000000   0.000002   0.000008   0.000001   0.000010
     C  112   0.000000   0.000000   0.000000   0.000001   0.000000   0.000000
     C  113   0.000008   0.000000   0.000033   0.000150   0.000011   0.000147
     C  114   0.000005   0.000000   0.000065   0.000005   0.000018   0.000048
     C  115   0.000046   0.000000   0.000408   0.001088   0.000117   0.001488
     C  116   0.000000   0.000001   0.000019   0.000004   0.000051   0.000024
     C  117   0.000002   0.000001   0.001743   0.000026   0.000034   0.000789
     C  118   0.000005   0.000000   0.000012   0.000047   0.000003   0.000050
     C  119   0.000001   0.000000   0.000002   0.000000   0.000000   0.000002
     C  120   0.000008   0.000005   0.000003   0.000013   0.000003   0.000012
     C  121   0.000037   0.000004   0.000001   0.000001   0.000001   0.000001
     C  122   0.000009   0.000000   0.000007   0.000034   0.000002   0.000035
     C  123   0.000071   0.000006   0.000000   0.000000   0.000001   0.000000
     C  124   0.000017   0.000002   0.000001   0.000002   0.000000   0.000003
     C  125   0.000002   0.000000   0.000004   0.000001   0.000002   0.000002
     C  126   0.000001   0.000001   0.000000   0.000001   0.000000   0.000000
     C  127   0.000189   0.000025   0.000000   0.000000   0.000000   0.000000
     C  128   0.000295   0.000074   0.000000   0.000000   0.000001   0.000000
     C  129   0.000053   0.000006   0.000000   0.000000   0.000000   0.000000


                  C 37       C 38       C 39       C 40       C 41       C 42
 ------------------------------------------------------------------------------
     C  130   0.000008   0.000003   0.000000   0.000000   0.000000   0.000000
     C  131   0.000010   0.000001   0.000000   0.000000   0.000000   0.000000
     C  132   0.000001   0.000001   0.000000   0.000000   0.000000   0.000000
     C  133   0.000005   0.000001   0.000001   0.000000   0.000001   0.000000
     C  134   0.000008   0.000005   0.000000   0.000000   0.000000   0.000000
     C  135   0.000001   0.000001   0.000001   0.000000   0.000000   0.000019
     C  136   0.000003   0.000001   0.000000   0.000000   0.000000   0.000000
     C  137   0.000002   0.000002   0.000000   0.000000   0.000000   0.000004
     C  138   0.000002   0.000000   0.000000   0.000000   0.000000   0.000009
     C  139   0.000034   0.000001   0.000000   0.000000   0.000000   0.000000
     C  140   0.000002   0.000076   0.000002   0.000000   0.000003   0.000000
     C  141   0.000618   0.000028   0.000001   0.000000   0.000001   0.000000
     C  142   0.000000   0.000000   0.000000   0.000001   0.000000   0.000000
     C  143   0.000000   0.000000   0.000000   0.000000   0.000000   0.000000
     C  144   0.000000   0.000000   0.000000   0.000003   0.000000   0.000000
     C  145   0.000000   0.000000   0.000000   0.000000   0.000000   0.000000
     C  146   0.000000   0.000000   0.000000   0.000001   0.000000   0.000000
     C  147   0.000000   0.000000   0.000000   0.000001   0.000000   0.000000
     C  148   0.000000   0.000000   0.000000   0.000000   0.000000   0.000000
     C  149   0.000000   0.000000   0.000000   0.000004   0.000000   0.000001
     C  150   0.000000   0.000000   0.000000   0.000002   0.000000   0.000000
     C  151   0.000000   0.000000   0.000000   0.000006   0.000001   0.000001
     C  152   0.000000   0.000000   0.000000   0.000000   0.000000   0.000000
     C  153   0.000000   0.000000   0.000000   0.000001   0.000000   0.000000
     C  154   0.000003   0.000000   0.000003   0.000044   0.000005   0.000006
     C  155   0.000001   0.000000   0.000001   0.000012   0.000001   0.000002
     C  156   0.000000   0.000000   0.000000   0.000000   0.000000   0.000000
     C  157   0.000000   0.000000   0.000000   0.000000   0.000000   0.000000
     C  158   0.000000   0.000000   0.000000   0.000000   0.000000   0.000000
     C  159   0.000000   0.000000   0.000000   0.000000   0.000000   0.000000
     C  160   0.000000   0.000000   0.000000   0.000000   0.000000   0.000000
     C  161   0.000002   0.000001   0.000000   0.000000   0.000000   0.000000
     C  162   0.000003   0.000009   0.000000   0.000000   0.000000   0.000000
     N  163   0.000016   0.000001   0.004298   0.000475   0.000052   0.000606
     N  164   0.000017   0.000001   0.000003   0.000038   0.000003   0.000002
     N  165   0.000051   0.000015   0.000001   0.000000   0.000006   0.000002
     N  166   0.005794   0.000043   0.000000   0.000000   0.000000   0.000000
     N  167   0.006650   0.000954   0.015905   0.098055   0.015129   1.476865
     N  168   0.003849   0.000110   0.000001   0.000011   0.000033   0.000016
     N  169   0.000001   0.000000   0.000000   0.000000   0.000000   0.000000
     N  170   0.000014   0.000017   0.000001   0.000000   0.000001   0.000000
     N  171   0.000000   0.000000   0.000000   0.000001   0.000000   0.000000
     N  172   0.000001   0.000000   0.000000   0.000000   0.000000   0.000000
     N  173   0.000000   0.000000   0.000030   0.000093   0.000040   0.000001
     N  174   0.000000   0.000000   0.000000   0.000000   0.000000   0.000000
     N  175   0.000001   0.000000   0.000001   0.000005   0.000044   0.000005
     N  176   0.000009   0.000002   0.000016   0.000027   0.000029   0.000063


                  C 37       C 38       C 39       C 40       C 41       C 42
 ------------------------------------------------------------------------------
     N  177   0.000013   0.000001   0.000002   0.000009   0.000001   0.000008
     N  178   0.000024   0.000004   0.000000   0.000000   0.000000   0.000000
     N  179   0.000002   0.000002   0.000000   0.000000   0.000000   0.000009
     N  180   0.000000   0.000000   0.000000   0.000001   0.000000   0.000000
     N  181   0.000000   0.000000   0.000000   0.000002   0.000000   0.000000
     N  182   0.000000   0.000000   0.000000   0.000000   0.000000   0.000000
     H  183   0.001666   0.000039   0.000000   0.000000   0.000000   0.000000
     H  184   0.000122   0.000002   0.000000   0.000000   0.000000   0.000000
     H  185   0.000007   0.000265   0.005062   0.004260   0.957073   0.000131
     H  186   0.000000   0.000024   0.005011   0.936230   0.004538   0.004110
     H  187   0.000013   0.000028   0.009213   0.003927   0.000093   0.948287
     H  188   0.000900   0.002059   0.000000   0.000000   0.000000   0.000000
     H  189   0.000000   0.000000   0.000000   0.000001   0.000000   0.000000
     H  190   0.000000   0.000000   0.000001   0.000002   0.000001   0.000000
     H  191   0.000000   0.000000   0.000006   0.000074   0.000067   0.000001
     H  192   0.000000   0.000000   0.000000   0.000000   0.000000   0.000000
     H  193   0.000000   0.000000   0.000000   0.000000   0.000000   0.000000
     H  194   0.000001   0.000000   0.000000   0.000000   0.000000   0.000000


                  C 43       C 44       C 45       C 46       C 47       C 48
 ------------------------------------------------------------------------------
     C   43   3.951074
     C   44   1.004579   3.950065
     C   45   0.004728   1.636264   3.961047
     C   46   0.010998   0.008625   0.041399   3.942059
     C   47   0.000692   0.009150   0.001959   1.012860   3.935502
     C   48   0.000806   0.001666   0.004711   0.014774   1.675493   3.943102
     C   49   0.000206   0.003003   0.001788   1.068979   0.015832   0.055806
     C   50   0.000857   0.000999   0.006567   0.028582   0.072355   1.057540
     C   51   0.000906   0.014706   0.007029   0.014801   0.987786   0.012493
     C   52   0.009776   1.050902   0.011533   1.590446   0.036310   0.047952
     C   53   0.000000   0.000005   0.000003   0.000149   0.000100   0.000086
     C   54   0.000001   0.000042   0.000011   0.001465   0.000128   0.000485
     C   55   0.000010   0.000149   0.000095   0.000672   0.004009   0.000395
     C   56   0.000001   0.000014   0.000004   0.000932   0.000051   0.000279
     C   57   0.000002   0.000046   0.000008   0.002800   0.000455   0.001615
     C   58   0.000051   0.001382   0.000176   0.057190   0.008407   0.013894
     C   59   0.000015   0.000184   0.000083   0.000985   0.007063   0.000277
     C   60   0.000003   0.000064   0.000045   0.002768   0.000283   0.001518
     C   61   0.000098   0.000157   0.000299   0.012120   0.003225   0.000446
     C   62   0.000018   0.000156   0.000126   0.006179   0.000361   0.002257
     C   63   0.000001   0.000013   0.000013   0.000189   0.000244   0.000345
     C   64   0.000001   0.000014   0.000004   0.000310   0.000095   0.000057
     C   65   0.000009   0.000030   0.000045   0.000956   0.000134   0.000281
     C   66   0.000002   0.000144   0.000008   0.006546   0.001292   0.001613
     C   67   0.000000   0.000001   0.000001   0.000000   0.000000   0.000000
     C   68   0.000000   0.000000   0.000000   0.000000   0.000000   0.000000
     C   69   0.000002   0.000000   0.000000   0.000000   0.000000   0.000000
     C   70   0.000000   0.000000   0.000000   0.000000   0.000000   0.000000
     C   71   0.000003   0.000000   0.000001   0.000000   0.000000   0.000000
     C   72   0.000001   0.000000   0.000000   0.000000   0.000000   0.000000
     C   73   0.000000   0.000000   0.000000   0.000000   0.000000   0.000000
     C   74   0.000000   0.000000   0.000000   0.000000   0.000000   0.000000
     C   75   0.000000   0.000001   0.000001   0.000007   0.000007   0.000002
     C   76   0.000000   0.000000   0.000000   0.000001   0.000001   0.000000
     C   77   0.000000   0.000000   0.000000   0.000000   0.000001   0.000000
     C   78   0.000000   0.000003   0.000003   0.000024   0.000026   0.000008
     C   79   0.000000   0.000001   0.000001   0.000005   0.000005   0.000001
     C   80   0.000000   0.000000   0.000000   0.000001   0.000001   0.000000
     C   81   0.000000   0.000000   0.000000   0.000000   0.000000   0.000000
     C   82   0.000000   0.000000   0.000000   0.000000   0.000000   0.000000
     C   83   0.000000   0.000000   0.000000   0.000000   0.000000   0.000000
     C   84   0.000000   0.000001   0.000000   0.000000   0.000000   0.000000
     C   85   0.000000   0.000000   0.000000   0.000000   0.000000   0.000000
     C   86   0.000000   0.000000   0.000000   0.000000   0.000000   0.000000
     C   87   0.000000   0.000000   0.000000   0.000000   0.000000   0.000000
     C   88   0.000000   0.000007   0.000001   0.000002   0.000000   0.000000


                  C 43       C 44       C 45       C 46       C 47       C 48
 ------------------------------------------------------------------------------
     C   89   0.000000   0.000000   0.000004   0.000000   0.000000   0.000000
     C   90   0.000000   0.000000   0.000000   0.000000   0.000000   0.000000
     C   91   0.000000   0.000000   0.000000   0.000000   0.000000   0.000000
     C   92   0.000008   0.000001   0.000001   0.000000   0.000000   0.000000
     C   93   0.000000   0.000000   0.000000   0.000000   0.000000   0.000000
     C   94   0.000000   0.000000   0.000000   0.000000   0.000000   0.000000
     C   95   0.000003   0.000000   0.000000   0.000000   0.000000   0.000000
     C   96   0.000000   0.000000   0.000000   0.000000   0.000000   0.000000
     C   97   0.000000   0.000001   0.000000   0.000000   0.000000   0.000000
     C   98   0.000000   0.000000   0.000000   0.000000   0.000000   0.000000
     C   99   0.000000   0.000000   0.000000   0.000000   0.000000   0.000000
     C  100   0.000001   0.000000   0.000000   0.000000   0.000000   0.000000
     C  101   0.000000   0.000000   0.000000   0.000000   0.000000   0.000000
     C  102   0.000000   0.000000   0.000000   0.000000   0.000000   0.000000
     C  103   0.000000   0.000000   0.000000   0.000000   0.000000   0.000000
     C  104   0.000000   0.000000   0.000000   0.000000   0.000000   0.000000
     C  105   0.000001   0.000000   0.000000   0.000001   0.000001   0.000000
     C  106   0.000006   0.000009   0.000007   0.000010   0.000001   0.000001
     C  107   0.000004   0.000005   0.000021   0.000037   0.000002   0.000004
     C  108   0.000000   0.000005   0.000001   0.000001   0.000002   0.000001
     C  109   0.000019   0.000005   0.000002   0.000025   0.000000   0.000002
     C  110   0.000001   0.000002   0.000002   0.000017   0.000001   0.000002
     C  111   0.000006   0.000000   0.000002   0.000001   0.000009   0.000002
     C  112   0.000000   0.000000   0.000000   0.000000   0.000000   0.000000
     C  113   0.000121   0.000002   0.000014   0.000038   0.000409   0.001863
     C  114   0.000010   0.000003   0.000008   0.000019   0.000338   0.000056
     C  115   0.000515   0.000001   0.000081   0.000000   0.000008   0.000009
     C  116   0.000011   0.000017   0.000000   0.000021   0.000227   0.001928
     C  117   0.000022   0.000004   0.000004   0.000004   0.000055   0.000006
     C  118   0.000025   0.000001   0.000008   0.000005   0.000047   0.000037
     C  119   0.000001   0.000000   0.000001   0.000002   0.000004   0.000002
     C  120   0.000022   0.000091   0.000017   0.007190   0.007667   0.996310
     C  121   0.000009   0.000029   0.000077   0.000414   0.010887   0.005601
     C  122   0.000023   0.000003   0.000015   0.000088   0.000602   0.003322
     C  123   0.000021   0.000037   0.000136   0.000573   0.015880   0.007552
     C  124   0.000002   0.000017   0.000024   0.000149   0.002491   0.000747
     C  125   0.000001   0.000001   0.000002   0.000011   0.000125   0.000146
     C  126   0.000000   0.000002   0.000000   0.000002   0.000015   0.000076
     C  127   0.000001   0.000005   0.000026   0.000001   0.000000   0.000000
     C  128   0.000001   0.000009   0.000028   0.000001   0.000000   0.000000
     C  129   0.000000   0.000001   0.000008   0.000000   0.000000   0.000000
     C  130   0.000000   0.000001   0.000001   0.000000   0.000000   0.000000
     C  131   0.000000   0.000000   0.000001   0.000001   0.000000   0.000001
     C  132   0.000000   0.000003   0.000001   0.000001   0.000000   0.000001
     C  133   0.000000   0.000001   0.000001   0.000002   0.000014   0.000011
     C  134   0.000000   0.000003   0.000007   0.000002   0.000000   0.000000
     C  135   0.000001   0.000001   0.000000   0.000000   0.000001   0.000000


                  C 43       C 44       C 45       C 46       C 47       C 48
 ------------------------------------------------------------------------------
     C  136   0.000000   0.000000   0.000000   0.000000   0.000000   0.000001
     C  137   0.000000   0.000001   0.000000   0.000001   0.000001   0.000000
     C  138   0.000000   0.000000   0.000000   0.000000   0.000000   0.000000
     C  139   0.000000   0.000001   0.000002   0.000000   0.000000   0.000000
     C  140   0.000000   0.000030   0.000005   0.000009   0.000001   0.000001
     C  141   0.000001   0.000008   0.000040   0.000002   0.000000   0.000000
     C  142   0.000000   0.000000   0.000000   0.000000   0.000000   0.000000
     C  143   0.000000   0.000000   0.000000   0.000000   0.000000   0.000000
     C  144   0.000000   0.000000   0.000000   0.000000   0.000000   0.000000
     C  145   0.000000   0.000000   0.000000   0.000000   0.000000   0.000000
     C  146   0.000000   0.000000   0.000000   0.000000   0.000000   0.000000
     C  147   0.000000   0.000000   0.000000   0.000000   0.000000   0.000000
     C  148   0.000000   0.000000   0.000000   0.000000   0.000000   0.000000
     C  149   0.000001   0.000000   0.000000   0.000000   0.000000   0.000000
     C  150   0.000000   0.000000   0.000000   0.000000   0.000000   0.000000
     C  151   0.000001   0.000000   0.000000   0.000000   0.000000   0.000000
     C  152   0.000000   0.000000   0.000000   0.000000   0.000000   0.000000
     C  153   0.000000   0.000000   0.000000   0.000000   0.000000   0.000000
     C  154   0.000007   0.000000   0.000001   0.000000   0.000000   0.000000
     C  155   0.000002   0.000000   0.000000   0.000000   0.000000   0.000000
     C  156   0.000000   0.000000   0.000000   0.000000   0.000000   0.000000
     C  157   0.000000   0.000000   0.000000   0.000000   0.000000   0.000000
     C  158   0.000000   0.000000   0.000000   0.000000   0.000000   0.000000
     C  159   0.000000   0.000000   0.000000   0.000000   0.000000   0.000000
     C  160   0.000000   0.000000   0.000000   0.000000   0.000000   0.000000
     C  161   0.000000   0.000001   0.000000   0.000000   0.000000   0.000000
     C  162   0.000000   0.000005   0.000002   0.000001   0.000000   0.000000
     N  163   0.000190   0.000005   0.000029   0.000001   0.000003   0.000000
     N  164   0.000003   0.000000   0.000001   0.000000   0.000000   0.000000
     N  165   0.000013   0.000009   0.000007   0.000260   0.000017   0.000109
     N  166   0.000006   0.000003   0.000146   0.000000   0.000001   0.000000
     N  167   1.368863   0.013301   0.019792   0.000203   0.000076   0.000033
     N  168   0.000600   0.000317   0.005657   0.017739   0.050672   0.014918
     N  169   0.000000   0.000003   0.000002   0.000155   0.000058   0.000073
     N  170   0.000000   0.000014   0.000003   0.001552   0.000083   0.000361
     N  171   0.000000   0.000000   0.000000   0.000000   0.000000   0.000000
     N  172   0.000000   0.000001   0.000001   0.000010   0.000011   0.000003
     N  173   0.000001   0.000000   0.000000   0.000000   0.000000   0.000000
     N  174   0.000000   0.000000   0.000000   0.000000   0.000000   0.000000
     N  175   0.000009   0.000001   0.000001   0.000003   0.000000   0.000000
     N  176   0.000248   0.000014   0.000022   0.000113   0.001395   0.000503
     N  177   0.000009   0.000010   0.000023   0.000271   0.001891   0.009906
     N  178   0.000000   0.000001   0.000005   0.000000   0.000001   0.000001
     N  179   0.000000   0.000001   0.000000   0.000000   0.000000   0.000000
     N  180   0.000000   0.000000   0.000000   0.000000   0.000000   0.000000
     N  181   0.000000   0.000000   0.000000   0.000000   0.000000   0.000000
     N  182   0.000000   0.000000   0.000000   0.000000   0.000000   0.000000


                  C 43       C 44       C 45       C 46       C 47       C 48
 ------------------------------------------------------------------------------
     H  183   0.000001   0.000001   0.000062   0.000000   0.000000   0.000000
     H  184   0.000000   0.000000   0.000001   0.000000   0.000000   0.000000
     H  185   0.005481   0.000963   0.002954   0.000018   0.000001   0.000001
     H  186   0.004805   0.000368   0.000011   0.000030   0.000003   0.000002
     H  187   0.008706   0.000314   0.000090   0.000002   0.000000   0.000001
     H  188   0.000001   0.000009   0.000487   0.000006   0.000000   0.000000
     H  189   0.000000   0.000000   0.000000   0.000000   0.000000   0.000000
     H  190   0.000000   0.000000   0.000000   0.000000   0.000000   0.000000
     H  191   0.000001   0.000000   0.000000   0.000000   0.000000   0.000000
     H  192   0.000000   0.000000   0.000000   0.000000   0.000000   0.000000
     H  193   0.000000   0.000000   0.000000   0.000000   0.000000   0.000000
     H  194   0.000000   0.000000   0.000001   0.000009   0.001991   0.000119


                  C 49       C 50       C 51       C 52       C 53       C 54
 ------------------------------------------------------------------------------
     C   49   3.930045
     C   50   0.100488   2.838783
     C   51   0.008522   0.008154   3.935683
     C   52   0.018627   0.041211   0.981283   3.893676
     C   53   0.000005   0.000002   0.001051   0.000147   3.919110
     C   54   0.000050   0.000009   0.015321   0.000483   2.387450   3.888008
     C   55   0.000092   0.000056   0.008865   0.006584   0.040583   1.250117
     C   56   0.000057   0.000015   0.007773   0.000175   1.244747   0.032712
     C   57   0.000156   0.000168   0.025647   0.000512   0.119077   0.005808
     C   58   0.002409   0.000455   1.728175   0.009893   0.008177   0.008782
     C   59   0.000154   0.000192   0.010745   0.003753   0.000309   0.002462
     C   60   0.009778   0.003003   0.000462   0.000214   0.000001   0.000005
     C   61   0.988059   0.011436   0.000359   0.004273   0.000001   0.000004
     C   62   0.011335   0.007167   0.000356   0.000930   0.000001   0.000004
     C   63   0.008904   0.001218   0.000027   0.000081   0.000000   0.000001
     C   64   0.004423   0.000312   0.000396   0.000049   0.000005   0.000009
     C   65   0.000463   0.000244   0.005279   0.000298   0.000012   0.000103
     C   66   0.000308   0.000080   0.063559   0.000179   0.000239   0.000265
     C   67   0.000000   0.000000   0.000000   0.000001   0.000000   0.000000
     C   68   0.000000   0.000000   0.000000   0.000000   0.000000   0.000000
     C   69   0.000000   0.000000   0.000000   0.000000   0.000000   0.000000
     C   70   0.000000   0.000000   0.000000   0.000000   0.000000   0.000000
     C   71   0.000000   0.000000   0.000000   0.000000   0.000000   0.000000
     C   72   0.000000   0.000000   0.000000   0.000000   0.000000   0.000000
     C   73   0.000000   0.000000   0.000000   0.000000   0.000001   0.000000
     C   74   0.000000   0.000000   0.000000   0.000000   0.000011   0.000006
     C   75   0.000001   0.000002   0.000049   0.000018   0.011455   0.005961
     C   76   0.000000   0.000000   0.000009   0.000003   0.002065   0.001069
     C   77   0.000000   0.000000   0.000003   0.000001   0.000827   0.000431
     C   78   0.000003   0.000008   0.000177   0.000066   0.042247   0.021855
     C   79   0.000001   0.000001   0.000033   0.000013   0.008005   0.004134
     C   80   0.000000   0.000000   0.000005   0.000002   0.001084   0.000569
     C   81   0.000000   0.000000   0.000000   0.000000   0.000072   0.000038
     C   82   0.000000   0.000000   0.000000   0.000000   0.000004   0.000002
     C   83   0.000000   0.000000   0.000000   0.000000   0.000003   0.000002
     C   84   0.000000   0.000000   0.000000   0.000000   0.000002   0.000001
     C   85   0.000000   0.000000   0.000000   0.000000   0.000017   0.000009
     C   86   0.000000   0.000000   0.000000   0.000000   0.000002   0.000001
     C   87   0.000000   0.000000   0.000000   0.000000   0.000005   0.000003
     C   88   0.000000   0.000002   0.000001   0.000000   0.000000   0.000000
     C   89   0.000000   0.000000   0.000000   0.000000   0.000000   0.000000
     C   90   0.000000   0.000000   0.000003   0.000001   0.000615   0.000326
     C   91   0.000000   0.000000   0.000000   0.000000   0.000001   0.000000
     C   92   0.000000   0.000000   0.000000   0.000000   0.000000   0.000000
     C   93   0.000000   0.000000   0.000000   0.000000   0.000000   0.000000
     C   94   0.000000   0.000000   0.000000   0.000000   0.000000   0.000000


                  C 49       C 50       C 51       C 52       C 53       C 54
 ------------------------------------------------------------------------------
     C   95   0.000000   0.000000   0.000000   0.000000   0.000000   0.000000
     C   96   0.000000   0.000002   0.000000   0.000000   0.000000   0.000000
     C   97   0.000000   0.000000   0.000000   0.000000   0.000000   0.000000
     C   98   0.000000   0.000000   0.000000   0.000000   0.000000   0.000000
     C   99   0.000000   0.000000   0.000000   0.000000   0.000000   0.000000
     C  100   0.000000   0.000000   0.000000   0.000000   0.000004   0.000002
     C  101   0.000000   0.000000   0.000000   0.000000   0.000000   0.000000
     C  102   0.000000   0.000000   0.000000   0.000000   0.000003   0.000002
     C  103   0.000000   0.000000   0.000000   0.000000   0.000000   0.000000
     C  104   0.000000   0.000000   0.000000   0.000000   0.000000   0.000000
     C  105   0.000000   0.000000   0.000001   0.000000   0.000000   0.000000
     C  106   0.000001   0.000002   0.000020   0.000001   0.000000   0.000000
     C  107   0.000001   0.000001   0.000134   0.000002   0.000000   0.000000
     C  108   0.000000   0.000001   0.000001   0.000000   0.000000   0.000000
     C  109   0.000001   0.000001   0.000080   0.000000   0.000000   0.000000
     C  110   0.000001   0.000001   0.000049   0.000000   0.000000   0.000000
     C  111   0.000002   0.000006   0.000001   0.000000   0.000000   0.000000
     C  112   0.000000   0.000000   0.000001   0.000000   0.000000   0.000000
     C  113   0.000012   0.000172   0.000017   0.000022   0.000001   0.000000
     C  114   0.000073   0.000366   0.000013   0.000019   0.000000   0.000000
     C  115   0.000001   0.000003   0.000001   0.000003   0.000000   0.000000
     C  116   0.000043   0.001174   0.000008   0.000019   0.000000   0.000000
     C  117   0.000012   0.000058   0.000002   0.000003   0.000000   0.000000
     C  118   0.000005   0.000030   0.000002   0.000003   0.000001   0.000000
     C  119   0.000001   0.000005   0.000009   0.000000   0.000000   0.000000
     C  120   0.000301   0.007278   0.002316   0.000342   0.000026   0.000007
     C  121   0.000654   0.003744   0.000065   0.000607   0.000002   0.000011
     C  122   0.000036   0.000171   0.000021   0.000038   0.000004   0.000001
     C  123   0.001016   0.007641   0.000189   0.001156   0.000029   0.000019
     C  124   0.000370   0.002240   0.000056   0.000111   0.000007   0.000004
     C  125   0.000020   0.000076   0.000004   0.000009   0.000000   0.000001
     C  126   0.000002   0.000006   0.000001   0.000001   0.000000   0.000000
     C  127   0.000000   0.000000   0.000000   0.000001   0.000000   0.000000
     C  128   0.000000   0.000000   0.000000   0.000001   0.000000   0.000000
     C  129   0.000000   0.000000   0.000000   0.000001   0.000000   0.000000
     C  130   0.000000   0.000000   0.000000   0.000000   0.000000   0.000000
     C  131   0.000000   0.000000   0.000002   0.000000   0.000000   0.000000
     C  132   0.000000   0.000001   0.000001   0.000000   0.000000   0.000000
     C  133   0.000001   0.000003   0.000001   0.000002   0.000000   0.000000
     C  134   0.000000   0.000000   0.000002   0.000000   0.000000   0.000000
     C  135   0.000002   0.000009   0.000000   0.000001   0.000001   0.000001
     C  136   0.000000   0.000031   0.000000   0.000000   0.000000   0.000000
     C  137   0.000003   0.000012   0.000000   0.000001   0.000000   0.000000
     C  138   0.000000   0.000000   0.000000   0.000000   0.000000   0.000000
     C  139   0.000000   0.000001   0.000000   0.000000   0.000000   0.000000
     C  140   0.000001   0.000006   0.000003   0.000001   0.000000   0.000000
     C  141   0.000000   0.000002   0.000001   0.000002   0.000000   0.000000


                  C 49       C 50       C 51       C 52       C 53       C 54
 ------------------------------------------------------------------------------
     C  142   0.000000   0.000000   0.000002   0.000001   0.000403   0.000205
     C  143   0.000000   0.000000   0.000001   0.000000   0.000253   0.000129
     C  144   0.000000   0.000000   0.000000   0.000000   0.000082   0.000042
     C  145   0.000000   0.000000   0.000001   0.000001   0.000340   0.000171
     C  146   0.000000   0.000000   0.000001   0.000000   0.000246   0.000124
     C  147   0.000000   0.000000   0.000000   0.000000   0.000003   0.000001
     C  148   0.000000   0.000000   0.000001   0.000000   0.000133   0.000071
     C  149   0.000000   0.000000   0.000000   0.000000   0.000000   0.000000
     C  150   0.000000   0.000000   0.000000   0.000000   0.000000   0.000000
     C  151   0.000000   0.000000   0.000000   0.000000   0.000000   0.000000
     C  152   0.000000   0.000000   0.000000   0.000000   0.000000   0.000000
     C  153   0.000000   0.000000   0.000000   0.000000   0.000000   0.000000
     C  154   0.000000   0.000000   0.000000   0.000000   0.000000   0.000000
     C  155   0.000000   0.000000   0.000000   0.000000   0.000002   0.000001
     C  156   0.000000   0.000000   0.000000   0.000000   0.000000   0.000000
     C  157   0.000000   0.000000   0.000000   0.000000   0.000000   0.000000
     C  158   0.000000   0.000000   0.000000   0.000000   0.000000   0.000000
     C  159   0.000000   0.000000   0.000000   0.000000   0.000000   0.000000
     C  160   0.000000   0.000000   0.000000   0.000000   0.000000   0.000000
     C  161   0.000000   0.000000   0.000000   0.000000   0.000000   0.000000
     C  162   0.000000   0.000000   0.000001   0.000001   0.000000   0.000000
     N  163   0.000001   0.000003   0.000000   0.000001   0.000000   0.000000
     N  164   0.000000   0.000000   0.000000   0.000000   0.000000   0.000000
     N  165   0.000023   0.000100   0.001501   0.000034   0.000002   0.000009
     N  166   0.000001   0.000001   0.000000   0.000009   0.000001   0.000000
     N  167   0.000075   0.000049   0.000155   0.002850   0.000000   0.000002
     N  168   1.622111   1.463938   0.001277   0.039083   0.000030   0.000254
     N  169   0.000017   0.000018   0.001427   0.000060   0.025950   0.132942
     N  170   0.000776   0.001404   0.000688   0.000045   0.000001   0.000010
     N  171   0.000000   0.000000   0.000000   0.000000   0.000000   0.000000
     N  172   0.000001   0.000003   0.000072   0.000027   0.017566   0.008978
     N  173   0.000000   0.000000   0.000000   0.000000   0.000000   0.000000
     N  174   0.000000   0.000000   0.000000   0.000000   0.000000   0.000000
     N  175   0.000000   0.000000   0.000012   0.000000   0.000000   0.000000
     N  176   0.000032   0.000587   0.000029   0.000184   0.000000   0.000001
     N  177   0.000137   0.000999   0.000107   0.000152   0.000038   0.000010
     N  178   0.000000   0.000001   0.000000   0.000000   0.000000   0.000000
     N  179   0.000000   0.000001   0.000000   0.000000   0.000000   0.000000
     N  180   0.000000   0.000000   0.000001   0.000000   0.000206   0.000105
     N  181   0.000000   0.000000   0.000000   0.000000   0.000000   0.000000
     N  182   0.000000   0.000000   0.000000   0.000000   0.000000   0.000000
     H  183   0.000000   0.000000   0.000000   0.000002   0.000000   0.000000
     H  184   0.000000   0.000000   0.000000   0.000000   0.000000   0.000000
     H  185   0.000001   0.000001   0.000001   0.000046   0.000000   0.000000
     H  186   0.000001   0.000003   0.000001   0.000088   0.000000   0.000000
     H  187   0.000000   0.000001   0.000005   0.000026   0.000000   0.000000
     H  188   0.000000   0.000000   0.000000   0.000010   0.000000   0.000000


                  C 49       C 50       C 51       C 52       C 53       C 54
 ------------------------------------------------------------------------------
     H  189   0.000000   0.000000   0.000000   0.000000   0.000000   0.000000
     H  190   0.000000   0.000003   0.000000   0.000000   0.000000   0.000000
     H  191   0.000000   0.000000   0.000001   0.000000   0.000000   0.000000
     H  192   0.000000   0.000001   0.000000   0.000000   0.000001   0.000002
     H  193   0.000000   0.000000   0.000000   0.000000   0.000000   0.000000
     H  194   0.000000   0.000003   0.000360   0.000016   0.005171   0.004731


                  C 55       C 56       C 57       C 58       C 59       C 60
 ------------------------------------------------------------------------------
     C   55   3.936266
     C   56   0.114351   3.497009
     C   57   1.446877   0.010370   3.935132
     C   58   1.000281   0.000691   0.008722   3.956453
     C   59   0.005804   0.001169   0.005551   1.066408   3.943851
     C   60   0.000012   0.000003   0.000010   0.000135   0.001075   3.896497
     C   61   0.000009   0.000001   0.000007   0.000256   0.000641   1.212111
     C   62   0.000016   0.000002   0.000005   0.000184   0.001188   0.010988
     C   63   0.000006   0.000001   0.000012   0.000044   0.000263   2.438631
     C   64   0.000300   0.000008   0.000035   0.000070   0.016390   0.123487
     C   65   0.000104   0.000040   0.000104   0.005579   0.033977   0.004822
     C   66   0.012978   0.000246   0.001187   0.014866   2.671619   0.000882
     C   67   0.000000   0.000000   0.000000   0.000000   0.000001   0.000002
     C   68   0.000000   0.000000   0.000000   0.000000   0.000000   0.000000
     C   69   0.000000   0.000000   0.000000   0.000000   0.000000   0.000000
     C   70   0.000000   0.000000   0.000000   0.000000   0.000000   0.000000
     C   71   0.000000   0.000000   0.000000   0.000000   0.000000   0.000000
     C   72   0.000000   0.000000   0.000000   0.000000   0.000000   0.000000
     C   73   0.000000   0.000005   0.000000   0.000000   0.000000   0.000000
     C   74   0.000001   0.000061   0.000006   0.000001   0.000000   0.000000
     C   75   0.000644   0.066353   0.007035   0.000692   0.000031   0.000000
     C   76   0.000116   0.011990   0.001269   0.000124   0.000006   0.000000
     C   77   0.000046   0.004798   0.000505   0.000050   0.000002   0.000000
     C   78   0.002374   0.250955   0.026368   0.002539   0.000113   0.000000
     C   79   0.000447   0.047567   0.004952   0.000479   0.000021   0.000000
     C   80   0.000060   0.006230   0.000655   0.000066   0.000003   0.000000
     C   81   0.000004   0.000418   0.000043   0.000004   0.000000   0.000000
     C   82   0.000000   0.000022   0.000002   0.000000   0.000000   0.000000
     C   83   0.000000   0.000017   0.000002   0.000000   0.000000   0.000000
     C   84   0.000000   0.000011   0.000001   0.000000   0.000000   0.000000
     C   85   0.000001   0.000095   0.000010   0.000001   0.000000   0.000000
     C   86   0.000000   0.000013   0.000001   0.000000   0.000000   0.000000
     C   87   0.000000   0.000029   0.000003   0.000000   0.000000   0.000000
     C   88   0.000000   0.000000   0.000000   0.000000   0.000003   0.000001
     C   89   0.000000   0.000002   0.000000   0.000000   0.000000   0.000000
     C   90   0.000034   0.003528   0.000366   0.000037   0.000002   0.000000
     C   91   0.000000   0.000005   0.000001   0.000000   0.000000   0.000000
     C   92   0.000000   0.000000   0.000000   0.000000   0.000000   0.000000
     C   93   0.000000   0.000000   0.000000   0.000000   0.000000   0.000000
     C   94   0.000000   0.000000   0.000000   0.000000   0.000000   0.000000
     C   95   0.000000   0.000000   0.000000   0.000000   0.000000   0.000000
     C   96   0.000000   0.000000   0.000000   0.000000   0.000000   0.000000
     C   97   0.000000   0.000000   0.000000   0.000000   0.000000   0.000000
     C   98   0.000000   0.000000   0.000000   0.000000   0.000000   0.000000
     C   99   0.000000   0.000003   0.000000   0.000000   0.000000   0.000000
     C  100   0.000000   0.000022   0.000002   0.000000   0.000000   0.000000


                  C 55       C 56       C 57       C 58       C 59       C 60
 ------------------------------------------------------------------------------
     C  101   0.000000   0.000002   0.000000   0.000000   0.000000   0.000000
     C  102   0.000000   0.000019   0.000002   0.000000   0.000000   0.000000
     C  103   0.000000   0.000001   0.000000   0.000000   0.000000   0.000000
     C  104   0.000000   0.000001   0.000000   0.000000   0.000000   0.000000
     C  105   0.000000   0.000001   0.000000   0.000000   0.000005   0.000001
     C  106   0.000000   0.000000   0.000000   0.000003   0.000081   0.000014
     C  107   0.000002   0.000000   0.000000   0.000003   0.000534   0.000103
     C  108   0.000000   0.000000   0.000000   0.000000   0.000003   0.000001
     C  109   0.000001   0.000000   0.000000   0.000001   0.000317   0.000059
     C  110   0.000001   0.000000   0.000000   0.000001   0.000185   0.000039
     C  111   0.000000   0.000000   0.000000   0.000000   0.000001   0.000000
     C  112   0.000000   0.000000   0.000000   0.000000   0.000003   0.000001
     C  113   0.000002   0.000000   0.000003   0.000006   0.000000   0.000000
     C  114   0.000002   0.000001   0.000001   0.000006   0.000004   0.000002
     C  115   0.000000   0.000000   0.000000   0.000000   0.000000   0.000000
     C  116   0.000000   0.000000   0.000000   0.000003   0.000000   0.000001
     C  117   0.000000   0.000000   0.000000   0.000001   0.000001   0.000000
     C  118   0.000002   0.000000   0.000002   0.000000   0.000001   0.000000
     C  119   0.000000   0.000000   0.000000   0.000000   0.000033   0.000007
     C  120   0.000068   0.000006   0.000148   0.000195   0.000036   0.000023
     C  121   0.000007   0.000008   0.000014   0.000217   0.000007   0.000020
     C  122   0.000010   0.000001   0.000010   0.000016   0.000000   0.000001
     C  123   0.000059   0.000016   0.000604   0.000380   0.000004   0.000034
     C  124   0.000018   0.000002   0.000042   0.000029   0.000001   0.000015
     C  125   0.000000   0.000000   0.000001   0.000004   0.000004   0.000002
     C  126   0.000000   0.000000   0.000000   0.000001   0.000001   0.000000
     C  127   0.000000   0.000000   0.000000   0.000000   0.000000   0.000000
     C  128   0.000000   0.000000   0.000000   0.000000   0.000000   0.000000
     C  129   0.000000   0.000000   0.000000   0.000000   0.000001   0.000000
     C  130   0.000000   0.000000   0.000000   0.000000   0.000000   0.000000
     C  131   0.000000   0.000000   0.000000   0.000000   0.000007   0.000001
     C  132   0.000000   0.000000   0.000000   0.000000   0.000005   0.000001
     C  133   0.000000   0.000000   0.000000   0.000000   0.000004   0.000001
     C  134   0.000000   0.000000   0.000000   0.000000   0.000013   0.000002
     C  135   0.000000   0.000000   0.000000   0.000000   0.000000   0.000000
     C  136   0.000000   0.000000   0.000000   0.000000   0.000000   0.000000
     C  137   0.000000   0.000000   0.000000   0.000000   0.000000   0.000000
     C  138   0.000000   0.000000   0.000000   0.000000   0.000000   0.000000
     C  139   0.000000   0.000000   0.000000   0.000000   0.000000   0.000000
     C  140   0.000000   0.000000   0.000000   0.000000   0.000011   0.000003
     C  141   0.000000   0.000001   0.000000   0.000000   0.000003   0.000001
     C  142   0.000022   0.002416   0.000245   0.000024   0.000001   0.000000
     C  143   0.000014   0.001508   0.000153   0.000015   0.000001   0.000000
     C  144   0.000005   0.000476   0.000049   0.000005   0.000000   0.000000
     C  145   0.000019   0.002015   0.000209   0.000020   0.000001   0.000000
     C  146   0.000014   0.001417   0.000149   0.000015   0.000001   0.000000
     C  147   0.000000   0.000016   0.000002   0.000000   0.000000   0.000000


                  C 55       C 56       C 57       C 58       C 59       C 60
 ------------------------------------------------------------------------------
     C  148   0.000007   0.000767   0.000079   0.000008   0.000000   0.000000
     C  149   0.000000   0.000000   0.000000   0.000000   0.000000   0.000000
     C  150   0.000000   0.000000   0.000000   0.000000   0.000000   0.000000
     C  151   0.000000   0.000000   0.000000   0.000000   0.000000   0.000000
     C  152   0.000000   0.000000   0.000000   0.000000   0.000000   0.000000
     C  153   0.000000   0.000000   0.000000   0.000000   0.000000   0.000000
     C  154   0.000000   0.000001   0.000000   0.000000   0.000000   0.000000
     C  155   0.000000   0.000011   0.000001   0.000000   0.000000   0.000000
     C  156   0.000000   0.000000   0.000001   0.000000   0.000000   0.000007
     C  157   0.000000   0.000000   0.000001   0.000000   0.000000   0.000001
     C  158   0.000000   0.000000   0.000001   0.000000   0.000000   0.000006
     C  159   0.000000   0.000000   0.000000   0.000000   0.000000   0.000001
     C  160   0.000000   0.000000   0.000001   0.000000   0.000000   0.000010
     C  161   0.000000   0.000000   0.000000   0.000000   0.000000   0.000004
     C  162   0.000000   0.000000   0.000000   0.000000   0.000002   0.000000
     N  163   0.000000   0.000000   0.000000   0.000000   0.000000   0.000000
     N  164   0.000000   0.000000   0.000000   0.000000   0.000000   0.000000
     N  165   0.000018   0.000004   0.000009   0.000397   0.005511   0.001066
     N  166   0.000000   0.000004   0.000000   0.000000   0.000000   0.000004
     N  167   0.000001   0.000001   0.000003   0.000063   0.000004   0.000003
     N  168   0.000117   0.000180   0.000495   0.007254   0.000253   0.016059
     N  169   0.029179   1.569298   1.302261   0.004174   0.000351   0.000001
     N  170   0.000026   0.000006   0.000014   0.000301   0.002640   0.048847
     N  171   0.000000   0.000000   0.000000   0.000000   0.000000   0.000000
     N  172   0.000978   0.104851   0.010861   0.001040   0.000046   0.000000
     N  173   0.000000   0.000000   0.000000   0.000000   0.000000   0.000000
     N  174   0.000000   0.000000   0.000000   0.000000   0.000000   0.000000
     N  175   0.000000   0.000000   0.000000   0.000000   0.000043   0.000008
     N  176   0.000000   0.000001   0.000002   0.000027   0.000001   0.000001
     N  177   0.000093   0.000005   0.000275   0.000055   0.000001   0.000005
     N  178   0.000000   0.000000   0.000000   0.000000   0.000001   0.000000
     N  179   0.000000   0.000000   0.000000   0.000000   0.000000   0.000000
     N  180   0.000012   0.001199   0.000126   0.000012   0.000001   0.000000
     N  181   0.000000   0.000000   0.000000   0.000000   0.000000   0.000000
     N  182   0.000000   0.000000   0.000000   0.000000   0.000000   0.000003
     H  183   0.000000   0.000000   0.000000   0.000000   0.000000   0.000000
     H  184   0.000000   0.000000   0.000000   0.000000   0.000000   0.000000
     H  185   0.000000   0.000000   0.000000   0.000000   0.000000   0.000000
     H  186   0.000000   0.000000   0.000000   0.000000   0.000000   0.000000
     H  187   0.000000   0.000000   0.000000   0.000000   0.000000   0.000000
     H  188   0.000000   0.000000   0.000000   0.000000   0.000000   0.000059
     H  189   0.000000   0.000000   0.000000   0.000000   0.000000   0.000000
     H  190   0.000000   0.000000   0.000000   0.000000   0.000000   0.000000
     H  191   0.000000   0.000000   0.000000   0.000000   0.000002   0.000000
     H  192   0.000000   0.000000   0.000000   0.000000   0.000000   0.000000
     H  193   0.000000   0.000000   0.000000   0.000000   0.000000   0.000000
     H  194   0.008895   0.006933   0.948895   0.000842   0.000003   0.000017


                  C 61       C 62       C 63       C 64       C 65       C 66
 ------------------------------------------------------------------------------
     C   61   3.937816
     C   62   1.489000   3.949346
     C   63   0.040264   0.102466   3.931167
     C   64   0.009044   1.189616   0.009124   3.935863
     C   65   0.005949   0.013314   0.008052   1.009029   3.899788
     C   66   0.000365   0.004951   0.000084   0.007756   1.143847   3.962287
     C   67   0.000001   0.000000   0.000002   0.000000   0.000001   0.000001
     C   68   0.000000   0.000000   0.000000   0.000000   0.000000   0.000000
     C   69   0.000000   0.000000   0.000000   0.000000   0.000000   0.000000
     C   70   0.000000   0.000000   0.000000   0.000000   0.000000   0.000000
     C   71   0.000000   0.000000   0.000000   0.000000   0.000000   0.000000
     C   72   0.000000   0.000000   0.000000   0.000000   0.000000   0.000000
     C   73   0.000000   0.000000   0.000000   0.000000   0.000000   0.000000
     C   74   0.000000   0.000000   0.000000   0.000000   0.000000   0.000000
     C   75   0.000000   0.000000   0.000000   0.000002   0.000001   0.000042
     C   76   0.000000   0.000000   0.000000   0.000000   0.000000   0.000008
     C   77   0.000000   0.000000   0.000000   0.000000   0.000000   0.000003
     C   78   0.000000   0.000001   0.000000   0.000006   0.000002   0.000148
     C   79   0.000000   0.000000   0.000000   0.000001   0.000000   0.000028
     C   80   0.000000   0.000000   0.000000   0.000000   0.000000   0.000004
     C   81   0.000000   0.000000   0.000000   0.000000   0.000000   0.000000
     C   82   0.000000   0.000000   0.000000   0.000000   0.000000   0.000000
     C   83   0.000000   0.000000   0.000000   0.000000   0.000000   0.000000
     C   84   0.000000   0.000000   0.000000   0.000000   0.000001   0.000000
     C   85   0.000000   0.000000   0.000000   0.000000   0.000000   0.000000
     C   86   0.000000   0.000000   0.000000   0.000000   0.000000   0.000000
     C   87   0.000000   0.000000   0.000000   0.000000   0.000000   0.000000
     C   88   0.000005   0.000001   0.000002   0.000003   0.000009   0.000000
     C   89   0.000000   0.000000   0.000000   0.000000   0.000000   0.000000
     C   90   0.000000   0.000000   0.000000   0.000000   0.000000   0.000002
     C   91   0.000000   0.000000   0.000000   0.000000   0.000000   0.000000
     C   92   0.000000   0.000000   0.000000   0.000000   0.000000   0.000000
     C   93   0.000000   0.000000   0.000000   0.000000   0.000000   0.000000
     C   94   0.000000   0.000000   0.000000   0.000000   0.000000   0.000000
     C   95   0.000000   0.000000   0.000000   0.000000   0.000000   0.000000
     C   96   0.000000   0.000000   0.000000   0.000000   0.000000   0.000000
     C   97   0.000000   0.000000   0.000000   0.000000   0.000002   0.000000
     C   98   0.000000   0.000000   0.000000   0.000000   0.000000   0.000000
     C   99   0.000000   0.000000   0.000000   0.000000   0.000000   0.000000
     C  100   0.000000   0.000000   0.000000   0.000000   0.000001   0.000000
     C  101   0.000000   0.000000   0.000000   0.000000   0.000001   0.000000
     C  102   0.000000   0.000000   0.000000   0.000000   0.000000   0.000000
     C  103   0.000000   0.000000   0.000000   0.000000   0.000000   0.000000
     C  104   0.000000   0.000000   0.000000   0.000000   0.000002   0.000000
     C  105   0.000001   0.000001   0.000000   0.000001   0.000019   0.000000
     C  106   0.000019   0.000206   0.000009   0.000118   0.000626   0.000050


                  C 61       C 62       C 63       C 64       C 65       C 66
 ------------------------------------------------------------------------------
     C  107   0.000104   0.000091   0.000045   0.000087   0.002377   0.000035
     C  108   0.000003   0.000004   0.000001   0.000004   0.000015   0.000002
     C  109   0.000057   0.000058   0.000026   0.000044   0.001395   0.000023
     C  110   0.000036   0.000032   0.000017   0.000030   0.000751   0.000012
     C  111   0.000000   0.000002   0.000000   0.000001   0.000005   0.000001
     C  112   0.000001   0.000001   0.000000   0.000000   0.000013   0.000000
     C  113   0.000002   0.000001   0.000000   0.000000   0.000000   0.000001
     C  114   0.000001   0.000007   0.000000   0.000000   0.000012   0.000000
     C  115   0.000000   0.000000   0.000000   0.000000   0.000000   0.000000
     C  116   0.000001   0.000000   0.000000   0.000000   0.000000   0.000000
     C  117   0.000000   0.000001   0.000000   0.000000   0.000002   0.000000
     C  118   0.000001   0.000000   0.000000   0.000000   0.000003   0.000000
     C  119   0.000006   0.000007   0.000003   0.000005   0.000123   0.000002
     C  120   0.000254   0.000007   0.000013   0.000005   0.000001   0.000016
     C  121   0.000007   0.000028   0.000003   0.000000   0.000017   0.000025
     C  122   0.000003   0.000001   0.000000   0.000000   0.000000   0.000002
     C  123   0.000024   0.000045   0.000010   0.000002   0.000005   0.000054
     C  124   0.000009   0.000020   0.000005   0.000001   0.000000   0.000005
     C  125   0.000002   0.000000   0.000001   0.000001   0.000015   0.000001
     C  126   0.000000   0.000000   0.000000   0.000001   0.000003   0.000001
     C  127   0.000000   0.000000   0.000000   0.000000   0.000001   0.000000
     C  128   0.000001   0.000000   0.000000   0.000000   0.000001   0.000000
     C  129   0.000000   0.000000   0.000000   0.000000   0.000003   0.000000
     C  130   0.000000   0.000000   0.000000   0.000000   0.000001   0.000000
     C  131   0.000001   0.000001   0.000001   0.000001   0.000029   0.000000
     C  132   0.000000   0.000002   0.000000   0.000000   0.000023   0.000001
     C  133   0.000001   0.000001   0.000000   0.000000   0.000014   0.000000
     C  134   0.000001   0.000001   0.000001   0.000001   0.000035   0.000000
     C  135   0.000001   0.000000   0.000000   0.000000   0.000001   0.000000
     C  136   0.000000   0.000000   0.000000   0.000000   0.000000   0.000000
     C  137   0.000001   0.000000   0.000000   0.000000   0.000001   0.000000
     C  138   0.000000   0.000000   0.000000   0.000000   0.000000   0.000000
     C  139   0.000000   0.000000   0.000000   0.000000   0.000001   0.000000
     C  140   0.000023   0.000004   0.000007   0.000014   0.000040   0.000001
     C  141   0.000005   0.000003   0.000002   0.000003   0.000012   0.000001
     C  142   0.000000   0.000000   0.000000   0.000000   0.000000   0.000001
     C  143   0.000000   0.000000   0.000000   0.000000   0.000000   0.000001
     C  144   0.000000   0.000000   0.000000   0.000000   0.000000   0.000000
     C  145   0.000000   0.000000   0.000000   0.000000   0.000000   0.000001
     C  146   0.000000   0.000000   0.000000   0.000000   0.000000   0.000001
     C  147   0.000000   0.000000   0.000000   0.000000   0.000000   0.000000
     C  148   0.000000   0.000000   0.000000   0.000000   0.000000   0.000001
     C  149   0.000000   0.000000   0.000000   0.000000   0.000000   0.000000
     C  150   0.000000   0.000000   0.000000   0.000000   0.000000   0.000000
     C  151   0.000000   0.000000   0.000000   0.000000   0.000000   0.000000
     C  152   0.000000   0.000000   0.000000   0.000000   0.000000   0.000000
     C  153   0.000000   0.000000   0.000000   0.000000   0.000000   0.000000


                  C 61       C 62       C 63       C 64       C 65       C 66
 ------------------------------------------------------------------------------
     C  154   0.000000   0.000000   0.000000   0.000000   0.000000   0.000000
     C  155   0.000000   0.000000   0.000000   0.000000   0.000000   0.000000
     C  156   0.000000   0.000000   0.000001   0.000000   0.000000   0.000000
     C  157   0.000001   0.000000   0.000029   0.000000   0.000000   0.000000
     C  158   0.000000   0.000000   0.000002   0.000000   0.000000   0.000000
     C  159   0.000000   0.000000   0.000000   0.000000   0.000000   0.000000
     C  160   0.000001   0.000001   0.000000   0.000000   0.000000   0.000000
     C  161   0.000001   0.000000   0.000001   0.000000   0.000001   0.000001
     C  162   0.000000   0.000000   0.000000   0.000000   0.000005   0.000007
     N  163   0.000000   0.000000   0.000000   0.000000   0.000000   0.000000
     N  164   0.000000   0.000000   0.000000   0.000000   0.000001   0.000000
     N  165   0.001970   0.005227   0.000338   0.005412   0.029066   0.005411
     N  166   0.000009   0.000006   0.000005   0.000001   0.000001   0.000000
     N  167   0.000003   0.000008   0.000001   0.000000   0.000003   0.000007
     N  168   0.017299   0.018159   0.002297   0.000365   0.000579   0.001080
     N  169   0.000001   0.000001   0.000001   0.000007   0.000014   0.000256
     N  170   0.090743   0.026468   1.303440   1.519209   0.018445   0.004165
     N  171   0.000000   0.000000   0.000000   0.000000   0.000000   0.000000
     N  172   0.000000   0.000000   0.000000   0.000002   0.000001   0.000060
     N  173   0.000000   0.000000   0.000000   0.000000   0.000000   0.000000
     N  174   0.000000   0.000000   0.000000   0.000000   0.000000   0.000000
     N  175   0.000004   0.000010   0.000002   0.000003   0.000180   0.000003
     N  176   0.000001   0.000002   0.000000   0.000000   0.000001   0.000004
     N  177   0.000013   0.000005   0.000002   0.000000   0.000001   0.000009
     N  178   0.000000   0.000000   0.000000   0.000000   0.000002   0.000000
     N  179   0.000001   0.000000   0.000000   0.000000   0.000001   0.000000
     N  180   0.000000   0.000000   0.000000   0.000000   0.000000   0.000001
     N  181   0.000000   0.000000   0.000000   0.000000   0.000000   0.000000
     N  182   0.000000   0.000000   0.000000   0.000000   0.000000   0.000000
     H  183   0.000000   0.000002   0.000000   0.000003   0.000000   0.000000
     H  184   0.000000   0.000000   0.000001   0.000000   0.000000   0.000000
     H  185   0.000000   0.000000   0.000000   0.000000   0.000000   0.000000
     H  186   0.000000   0.000000   0.000000   0.000000   0.000000   0.000000
     H  187   0.000000   0.000000   0.000000   0.000000   0.000000   0.000000
     H  188   0.000032   0.000001   0.000000   0.000000   0.000000   0.000000
     H  189   0.000000   0.000000   0.000000   0.000000   0.000000   0.000000
     H  190   0.000000   0.000000   0.000000   0.000000   0.000000   0.000000
     H  191   0.000001   0.000001   0.000000   0.000001   0.000009   0.000000
     H  192   0.000000   0.000000   0.000000   0.000000   0.000000   0.000000
     H  193   0.000000   0.000000   0.000003   0.000000   0.000000   0.000000
     H  194   0.000000   0.000000   0.000001   0.000000   0.000000   0.000022


                  C 67       C 68       C 69       C 70       C 71       C 72
 ------------------------------------------------------------------------------
     C   67   3.973298
     C   68   0.000002   3.935093
     C   69   0.000017   1.742651   3.862997
     C   70   0.000002   0.027725   1.829108   3.929753
     C   71   0.000001   1.043772   0.014836   0.033343   3.934259
     C   72   0.000001   0.036766   0.007261   1.022221   0.010845   3.938378
     C   73   0.000000   0.002202   0.004103   0.013948   0.010699   1.013485
     C   74   0.000000   0.001888   0.000709   0.013254   0.002453   0.015724
     C   75   0.000000   0.000000   0.000000   0.000000   0.000000   0.000001
     C   76   0.000000   0.000000   0.000000   0.000000   0.000000   0.000000
     C   77   0.000000   0.000001   0.000000   0.000002   0.000000   0.000007
     C   78   0.000000   0.000000   0.000000   0.000000   0.000000   0.000000
     C   79   0.000000   0.000001   0.000000   0.000001   0.000000   0.000000
     C   80   0.000000   0.000002   0.000001   0.000005   0.000002   0.000001
     C   81   0.000000   0.000002   0.000001   0.000007   0.000001   0.000019
     C   82   0.000000   0.000003   0.000009   0.000026   0.000020   0.000048
     C   83   0.000000   0.000004   0.000006   0.000028   0.000008   0.000013
     C   84   0.000000   0.000005   0.000004   0.000018   0.000013   0.000037
     C   85   0.000000   0.000009   0.000024   0.000127   0.000044   0.000077
     C   86   0.000000   0.000026   0.000009   0.000226   0.000044   0.000035
     C   87   0.000000   0.000010   0.000039   0.000078   0.000058   0.001077
     C   88   0.000000   0.000000   0.000000   0.000000   0.000000   0.000001
     C   89   0.000000   0.000000   0.000000   0.000001   0.000001   0.000000
     C   90   0.000000   0.000046   0.000006   0.000136   0.000025   0.000016
     C   91   0.000000   0.000003   0.000002   0.000008   0.000001   0.000006
     C   92   0.000000   0.000001   0.000021   0.000001   0.000036   0.000008
     C   93   0.000000   0.000002   0.000003   0.000001   0.000006   0.000002
     C   94   0.000000   0.000002   0.000016   0.000001   0.000041   0.000010
     C   95   0.000000   0.000008   0.000004   0.000001   0.000024   0.000001
     C   96   0.000000   0.000001   0.000003   0.000000   0.000008   0.000001
     C   97   0.000000   0.000001   0.000002   0.000001   0.000006   0.000002
     C   98   0.000000   0.000000   0.000001   0.000001   0.000002   0.000001
     C   99   0.000000   0.000001   0.000001   0.000010   0.000002   0.000002
     C  100   0.000000   0.000026   0.000031   0.000140   0.000004   0.000011
     C  101   0.000000   0.000004   0.000009   0.000056   0.000001   0.000002
     C  102   0.000000   0.000018   0.000018   0.000065   0.000006   0.000015
     C  103   0.000000   0.000062   0.000078   0.001277   0.000002   0.000033
     C  104   0.000000   0.000001   0.000001   0.000005   0.000000   0.000001
     C  105   0.000000   0.000000   0.000000   0.000002   0.000000   0.000000
     C  106   0.000010   0.000000   0.000000   0.000000   0.000000   0.000000
     C  107   0.000014   0.000000   0.000000   0.000000   0.000000   0.000000
     C  108   0.000014   0.000000   0.000000   0.000000   0.000000   0.000000
     C  109   0.000000   0.000000   0.000000   0.000000   0.000000   0.000000
     C  110   0.000001   0.000000   0.000000   0.000000   0.000000   0.000000
     C  111   0.000000   0.000000   0.000000   0.000000   0.000000   0.000000
     C  112   0.000000   0.000000   0.000000   0.000000   0.000000   0.000000


                  C 67       C 68       C 69       C 70       C 71       C 72
 ------------------------------------------------------------------------------
     C  113   0.000000   0.000000   0.000000   0.000000   0.000000   0.000000
     C  114   0.000000   0.000000   0.000000   0.000000   0.000000   0.000000
     C  115   0.000000   0.000000   0.000001   0.000000   0.000002   0.000001
     C  116   0.000000   0.000000   0.000000   0.000000   0.000000   0.000000
     C  117   0.000000   0.000000   0.000001   0.000000   0.000002   0.000000
     C  118   0.000000   0.000000   0.000000   0.000000   0.000000   0.000000
     C  119   0.000000   0.000000   0.000000   0.000000   0.000000   0.000000
     C  120   0.000000   0.000000   0.000000   0.000000   0.000000   0.000000
     C  121   0.000000   0.000000   0.000000   0.000000   0.000000   0.000000
     C  122   0.000000   0.000000   0.000000   0.000000   0.000000   0.000000
     C  123   0.000000   0.000000   0.000000   0.000000   0.000000   0.000000
     C  124   0.000000   0.000000   0.000000   0.000000   0.000000   0.000000
     C  125   0.000001   0.000000   0.000000   0.000000   0.000000   0.000000
     C  126   0.000013   0.000000   0.000000   0.000000   0.000000   0.000000
     C  127   0.000006   0.000000   0.000000   0.000000   0.000000   0.000000
     C  128   0.000001   0.000000   0.000000   0.000000   0.000000   0.000000
     C  129   0.000024   0.000000   0.000000   0.000000   0.000000   0.000000
     C  130   0.000005   0.000000   0.000000   0.000000   0.000000   0.000000
     C  131   0.000053   0.000000   0.000000   0.000000   0.000000   0.000000
     C  132   0.001169   0.000000   0.000000   0.000000   0.000000   0.000000
     C  133   0.000024   0.000000   0.000000   0.000000   0.000000   0.000000
     C  134   0.012673   0.000000   0.000004   0.000000   0.000000   0.000000
     C  135   0.000000   0.000000   0.000000   0.000000   0.000000   0.000000
     C  136   0.000000   0.000000   0.000000   0.000000   0.000000   0.000000
     C  137   0.000000   0.000000   0.000000   0.000000   0.000000   0.000000
     C  138   0.000000   0.000000   0.000000   0.000000   0.000000   0.000000
     C  139   0.000000   0.000000   0.000000   0.000000   0.000000   0.000000
     C  140   0.000000   0.000000   0.000000   0.000000   0.000000   0.000000
     C  141   0.000000   0.000000   0.000003   0.000000   0.000006   0.000001
     C  142   0.000000   0.000001   0.000001   0.000001   0.000000   0.000000
     C  143   0.000000   0.000000   0.000001   0.000002   0.000000   0.000000
     C  144   0.000000   0.000004   0.000002   0.000001   0.000001   0.000000
     C  145   0.000000   0.000000   0.000001   0.000002   0.000000   0.000001
     C  146   0.000000   0.000001   0.000003   0.000000   0.000001   0.000001
     C  147   0.000000   0.000002   0.000010   0.000000   0.000001   0.000001
     C  148   0.000000   0.000001   0.000001   0.000004   0.000002   0.000001
     C  149   0.001066   0.006577   0.004990   0.000581   0.000893   0.000215
     C  150   0.000004   0.000390   0.000563   0.000009   0.000099   0.000036
     C  151   0.000696   0.013418   0.017095   0.001290   0.003067   0.000782
     C  152   0.000132   0.006326   0.002103   0.000232   0.000606   0.000118
     C  153   0.000157   0.981852   0.007463   0.011026   0.009583   0.000108
     C  154   0.000002   0.000131   0.000020   0.000009   0.000008   0.000000
     C  155   0.000000   0.000017   0.000013   0.000001   0.000007   0.000001
     C  156   0.001390   0.000044   0.000179   0.000021   0.000010   0.000010
     C  157   0.047189   0.000016   0.000014   0.000001   0.000005   0.000001
     C  158   0.014813   0.000013   0.000092   0.000009   0.000005   0.000005
     C  159   0.015235   0.000168   0.000231   0.000007   0.000056   0.000014


                  C 67       C 68       C 69       C 70       C 71       C 72
 ------------------------------------------------------------------------------
     C  160   0.031528   0.000017   0.000007   0.000002   0.000003   0.000000
     C  161   2.726039   0.000001   0.000000   0.000000   0.000000   0.000000
     C  162   1.115699   0.000000   0.000000   0.000000   0.000000   0.000000
     N  163   0.000000   0.000007   0.000078   0.000006   0.000151   0.000033
     N  164   0.000000   0.002832   0.002006   0.000553   0.017669   0.002046
     N  165   0.000001   0.000000   0.000000   0.000000   0.000000   0.000000
     N  166   0.000015   0.000000   0.000000   0.000000   0.000000   0.000000
     N  167   0.000000   0.000000   0.000001   0.000000   0.000001   0.000000
     N  168   0.000000   0.000000   0.000000   0.000000   0.000000   0.000000
     N  169   0.000000   0.000000   0.000000   0.000000   0.000000   0.000000
     N  170   0.000000   0.000000   0.000000   0.000000   0.000000   0.000000
     N  171   0.000000   0.020306   0.077245   0.021762   1.075788   1.749948
     N  172   0.000000   0.000000   0.000000   0.000000   0.000000   0.000000
     N  173   0.000000   0.000003   0.000034   0.000002   0.000172   0.000019
     N  174   0.000000   0.000063   0.000091   0.002113   0.000004   0.000045
     N  175   0.000003   0.000000   0.000000   0.000000   0.000000   0.000000
     N  176   0.000000   0.000000   0.000000   0.000000   0.000000   0.000000
     N  177   0.000000   0.000000   0.000000   0.000000   0.000000   0.000000
     N  178   0.000007   0.000000   0.000000   0.000000   0.000000   0.000000
     N  179   0.000000   0.000000   0.000000   0.000000   0.000000   0.000000
     N  180   0.000000   0.000001   0.000001   0.000000   0.000000   0.000000
     N  181   0.000995   0.011148   0.019024   0.000881   0.005182   0.000886
     N  182   0.001748   0.000075   0.000102   0.000008   0.000016   0.000006
     H  183   0.000001   0.000000   0.000000   0.000000   0.000000   0.000000
     H  184   0.000001   0.000000   0.000000   0.000000   0.000000   0.000000
     H  185   0.000000   0.000000   0.000000   0.000000   0.000000   0.000000
     H  186   0.000000   0.000000   0.000000   0.000000   0.000000   0.000000
     H  187   0.000000   0.000000   0.000000   0.000000   0.000000   0.000000
     H  188   0.001628   0.000000   0.000000   0.000000   0.000000   0.000000
     H  189   0.000000   0.011159   0.004745   0.940701   0.000357   0.006482
     H  190   0.000000   0.000000   0.000000   0.000000   0.000001   0.000000
     H  191   0.000000   0.000000   0.000000   0.000000   0.000000   0.000000
     H  192   0.000000   0.000000   0.000000   0.000000   0.000000   0.000000
     H  193   0.000009   0.000001   0.000007   0.000001   0.000000   0.000000
     H  194   0.000000   0.000000   0.000000   0.000000   0.000000   0.000000


                  C 73       C 74       C 75       C 76       C 77       C 78
 ------------------------------------------------------------------------------
     C   73   3.947218
     C   74   2.812589   3.941495
     C   75   0.000020   0.000266   3.930493
     C   76   0.000018   0.000008   2.606122   3.912817
     C   77   0.000129   0.001745   0.027807   1.047411   3.937572
     C   78   0.000003   0.000028   1.057940   0.048110   0.018636   3.834873
     C   79   0.000024   0.000028   0.029657   0.015490   0.977144   0.020804
     C   80   0.000442   0.000052   0.049703   0.006910   1.663518   0.004928
     C   81   0.000477   0.005654   0.002474   0.026372   0.014279   0.001735
     C   82   0.003758   0.009668   0.000064   0.000017   0.000347   0.000011
     C   83   0.001434   0.000427   0.000022   0.000026   0.000081   0.000002
     C   84   0.001421   0.008002   0.000017   0.000019   0.000066   0.000002
     C   85   0.016859   0.006361   0.000369   0.000026   0.002295   0.000046
     C   86   0.016093   0.004659   0.000018   0.000066   0.000046   0.000006
     C   87   0.017423   0.983597   0.000092   0.000711   0.000122   0.000061
     C   88   0.000038   0.000366   0.000001   0.000001   0.000004   0.000000
     C   89   0.000049   0.000028   0.000003   0.000002   0.000010   0.000000
     C   90   0.011870   0.004199   0.017381   0.000598   0.122721   0.001937
     C   91   0.000483   0.001428   0.000087   0.000804   0.000138   0.000302
     C   92   0.000002   0.000003   0.000000   0.000000   0.000000   0.000000
     C   93   0.000001   0.000001   0.000000   0.000000   0.000000   0.000000
     C   94   0.000001   0.000002   0.000000   0.000000   0.000000   0.000000
     C   95   0.000000   0.000000   0.000000   0.000000   0.000000   0.000000
     C   96   0.000000   0.000000   0.000000   0.000000   0.000000   0.000000
     C   97   0.000013   0.000022   0.000000   0.000000   0.000000   0.000000
     C   98   0.000025   0.000008   0.000000   0.000000   0.000001   0.000000
     C   99   0.000558   0.000152   0.000003   0.000003   0.000010   0.000001
     C  100   0.000713   0.000360   0.000002   0.000003   0.000003   0.000004
     C  101   0.000086   0.000033   0.000001   0.000001   0.000003   0.000000
     C  102   0.001574   0.001570   0.000002   0.000004   0.000007   0.000004
     C  103   0.000047   0.000066   0.000000   0.000000   0.000000   0.000000
     C  104   0.000039   0.000011   0.000000   0.000000   0.000000   0.000000
     C  105   0.000034   0.000004   0.000000   0.000000   0.000001   0.000000
     C  106   0.000000   0.000000   0.000000   0.000000   0.000000   0.000000
     C  107   0.000000   0.000000   0.000000   0.000000   0.000000   0.000000
     C  108   0.000000   0.000000   0.000000   0.000000   0.000000   0.000000
     C  109   0.000000   0.000000   0.000000   0.000000   0.000000   0.000000
     C  110   0.000000   0.000000   0.000000   0.000000   0.000000   0.000000
     C  111   0.000004   0.000000   0.000000   0.000000   0.000000   0.000000
     C  112   0.000005   0.000001   0.000000   0.000000   0.000000   0.000000
     C  113   0.000000   0.000000   0.000000   0.000000   0.000000   0.000000
     C  114   0.000000   0.000000   0.000000   0.000000   0.000000   0.000000
     C  115   0.000000   0.000000   0.000000   0.000000   0.000000   0.000000
     C  116   0.000000   0.000000   0.000000   0.000000   0.000000   0.000000
     C  117   0.000000   0.000000   0.000000   0.000000   0.000000   0.000000
     C  118   0.000000   0.000000   0.000000   0.000000   0.000000   0.000000


                  C 73       C 74       C 75       C 76       C 77       C 78
 ------------------------------------------------------------------------------
     C  119   0.000005   0.000001   0.000000   0.000000   0.000000   0.000000
     C  120   0.000000   0.000000   0.000000   0.000000   0.000000   0.000001
     C  121   0.000000   0.000000   0.000000   0.000000   0.000000   0.000000
     C  122   0.000000   0.000000   0.000000   0.000000   0.000000   0.000000
     C  123   0.000000   0.000000   0.000001   0.000000   0.000000   0.000003
     C  124   0.000000   0.000000   0.000000   0.000000   0.000000   0.000001
     C  125   0.000000   0.000000   0.000000   0.000000   0.000000   0.000000
     C  126   0.000000   0.000000   0.000000   0.000000   0.000000   0.000000
     C  127   0.000000   0.000000   0.000000   0.000002   0.000000   0.000001
     C  128   0.000000   0.000000   0.000000   0.000004   0.000000   0.000002
     C  129   0.000000   0.000000   0.000000   0.000000   0.000000   0.000000
     C  130   0.000000   0.000000   0.000000   0.000000   0.000000   0.000000
     C  131   0.000000   0.000000   0.000000   0.000000   0.000000   0.000000
     C  132   0.000000   0.000000   0.000000   0.000000   0.000000   0.000000
     C  133   0.000000   0.000000   0.000000   0.000000   0.000000   0.000000
     C  134   0.000000   0.000000   0.000000   0.000000   0.000000   0.000000
     C  135   0.000000   0.000000   0.000000   0.000000   0.000000   0.000000
     C  136   0.000000   0.000001   0.000000   0.000000   0.000000   0.000000
     C  137   0.000000   0.000000   0.000000   0.000000   0.000000   0.000000
     C  138   0.000000   0.000001   0.000000   0.000000   0.000000   0.000000
     C  139   0.000005   0.000010   0.000000   0.000000   0.000000   0.000000
     C  140   0.000002   0.000006   0.000000   0.000000   0.000001   0.000000
     C  141   0.000008   0.000004   0.000001   0.000000   0.000002   0.000000
     C  142   0.000005   0.000006   0.000968   0.001353   0.006828   0.002216
     C  143   0.000006   0.000055   0.000234   0.001356   0.000577   0.005571
     C  144   0.000017   0.000004   0.000386   0.000310   0.001229   0.001505
     C  145   0.000024   0.000273   0.003019   0.009801   0.008617   0.042870
     C  146   0.000007   0.000058   0.000525   0.002042   0.000265   0.009407
     C  147   0.000015   0.000051   0.000067   0.000383   0.000091   0.001276
     C  148   0.000357   0.000239   0.002945   0.000220   0.017774   0.000380
     C  149   0.000018   0.000017   0.000002   0.000008   0.000004   0.000024
     C  150   0.000002   0.000003   0.000001   0.000001   0.000003   0.000003
     C  151   0.000031   0.000052   0.000002   0.000008   0.000004   0.000025
     C  152   0.000019   0.000007   0.000000   0.000000   0.000000   0.000001
     C  153   0.000239   0.000025   0.000000   0.000000   0.000000   0.000000
     C  154   0.000007   0.000017   0.000028   0.000090   0.000068   0.000281
     C  155   0.000019   0.000024   0.000120   0.000063   0.000525   0.000184
     C  156   0.000001   0.000001   0.000000   0.000000   0.000000   0.000000
     C  157   0.000000   0.000000   0.000000   0.000000   0.000000   0.000000
     C  158   0.000000   0.000000   0.000000   0.000000   0.000000   0.000000
     C  159   0.000002   0.000001   0.000000   0.000000   0.000000   0.000000
     C  160   0.000000   0.000000   0.000000   0.000000   0.000000   0.000001
     C  161   0.000000   0.000000   0.000000   0.000000   0.000000   0.000000
     C  162   0.000000   0.000000   0.000000   0.000000   0.000000   0.000000
     N  163   0.000001   0.000006   0.000000   0.000000   0.000000   0.000001
     N  164   0.000138   0.000203   0.000000   0.000000   0.000000   0.000000
     N  165   0.000000   0.000000   0.000000   0.000000   0.000000   0.000000


                  C 73       C 74       C 75       C 76       C 77       C 78
 ------------------------------------------------------------------------------
     N  166   0.000000   0.000000   0.000027   0.000056   0.000003   0.000021
     N  167   0.000000   0.000000   0.000000   0.000000   0.000000   0.000000
     N  168   0.000000   0.000000   0.000001   0.000000   0.000000   0.000004
     N  169   0.000001   0.000017   0.018589   0.003329   0.001340   0.070123
     N  170   0.000000   0.000000   0.000000   0.000000   0.000000   0.000001
     N  171   0.014207   0.055799   0.000000   0.000002   0.000002   0.000000
     N  172   0.000005   0.000062   0.016036   0.121901   0.014021   2.193709
     N  173   0.000001   0.000003   0.000000   0.000000   0.000000   0.000000
     N  174   0.000114   0.000041   0.000000   0.000000   0.000001   0.000000
     N  175   0.000000   0.000000   0.000000   0.000000   0.000000   0.000000
     N  176   0.000000   0.000000   0.000000   0.000000   0.000000   0.000000
     N  177   0.000000   0.000000   0.000000   0.000000   0.000000   0.000001
     N  178   0.000000   0.000000   0.000000   0.000000   0.000000   0.000000
     N  179   0.000001   0.000001   0.000000   0.000000   0.000000   0.000000
     N  180   0.000006   0.000019   0.000588   0.001150   0.002937   0.004641
     N  181   0.000088   0.000055   0.000001   0.000005   0.000001   0.000016
     N  182   0.000001   0.000000   0.000000   0.000000   0.000000   0.000000
     H  183   0.000000   0.000000   0.000000   0.000002   0.000000   0.000001
     H  184   0.000000   0.000000   0.002370   0.000021   0.000006   0.000188
     H  185   0.000000   0.000000   0.000000   0.000000   0.000000   0.000000
     H  186   0.000000   0.000000   0.000000   0.000000   0.000000   0.000000
     H  187   0.000000   0.000000   0.000000   0.000000   0.000000   0.000000
     H  188   0.000000   0.000000   0.000000   0.000001   0.000000   0.000000
     H  189   0.000262   0.000178   0.000000   0.000000   0.000000   0.000000
     H  190   0.000000   0.000000   0.000000   0.000000   0.000000   0.000000
     H  191   0.000000   0.000000   0.000000   0.000000   0.000000   0.000000
     H  192   0.000000   0.000000   0.000000   0.000000   0.000000   0.000000
     H  193   0.000000   0.000000   0.000000   0.000000   0.000000   0.000000
     H  194   0.000000   0.000000   0.000008   0.000002   0.000001   0.000032


                  C 79       C 80       C 81       C 82       C 83       C 84
 ------------------------------------------------------------------------------
     C   79   3.908934
     C   80   0.008693   3.964528
     C   81   0.020385   2.090396   3.963982
     C   82   0.000020   0.000300   0.000916   3.913557
     C   83   0.000020   0.000535   0.000566   1.048993   3.888736
     C   84   0.000018   0.000395   0.000548   0.019646   1.667367   3.808116
     C   85   0.000031   0.000270   0.006938   2.705264   0.045911   0.099066
     C   86   0.000056   0.001654   0.003379   0.039553   0.033268   1.787347
     C   87   0.000675   0.019403   0.007375   0.030259   0.026999   0.008203
     C   88   0.000001   0.000013   0.000016   0.013991   0.989840   0.011118
     C   89   0.000001   0.000037   0.000040   0.014513   0.009971   0.024535
     C   90   0.001195   0.014301   1.707988   0.007504   0.003157   0.006553
     C   91   0.002309   0.017960   0.005829   0.000424   0.000081   0.000235
     C   92   0.000000   0.000000   0.000000   0.000015   0.000483   0.000136
     C   93   0.000000   0.000000   0.000000   0.000033   0.000326   0.000210
     C   94   0.000000   0.000001   0.000001   0.000217   0.002982   0.000751
     C   95   0.000000   0.000000   0.000000   0.000009   0.000105   0.000049
     C   96   0.000000   0.000000   0.000000   0.000005   0.000045   0.000039
     C   97   0.000000   0.000001   0.000001   0.000187   0.008337   0.001340
     C   98   0.000000   0.000010   0.000010   0.001025   0.010090   0.010467
     C   99   0.000011   0.000072   0.000076   0.003272   0.002370   0.082756
     C  100   0.000023   0.000093   0.000189   0.001396   0.001530   0.009153
     C  101   0.000003   0.000009   0.000011   0.000929   0.000333   0.020505
     C  102   0.000024   0.000130   0.000338   0.005276   0.014062   0.032850
     C  103   0.000002   0.000004   0.000008   0.000103   0.000064   0.000393
     C  104   0.000001   0.000006   0.000011   0.000166   0.000241   0.000912
     C  105   0.000000   0.000005   0.000007   0.000161   0.000500   0.003371
     C  106   0.000000   0.000000   0.000000   0.000000   0.000000   0.000002
     C  107   0.000000   0.000000   0.000000   0.000000   0.000000   0.000002
     C  108   0.000000   0.000000   0.000000   0.000001   0.000002   0.000010
     C  109   0.000000   0.000000   0.000000   0.000000   0.000000   0.000001
     C  110   0.000000   0.000000   0.000000   0.000001   0.000003   0.000030
     C  111   0.000000   0.000001   0.000001   0.000015   0.000046   0.000272
     C  112   0.000000   0.000001   0.000001   0.000013   0.000062   0.000107
     C  113   0.000000   0.000000   0.000000   0.000000   0.000000   0.000000
     C  114   0.000000   0.000000   0.000000   0.000000   0.000001   0.000004
     C  115   0.000000   0.000000   0.000000   0.000000   0.000000   0.000001
     C  116   0.000000   0.000000   0.000000   0.000000   0.000000   0.000000
     C  117   0.000000   0.000000   0.000000   0.000000   0.000000   0.000004
     C  118   0.000000   0.000000   0.000000   0.000001   0.000002   0.000023
     C  119   0.000000   0.000001   0.000001   0.000020   0.000046   0.000372
     C  120   0.000000   0.000000   0.000000   0.000000   0.000000   0.000000
     C  121   0.000000   0.000000   0.000000   0.000000   0.000001   0.000002
     C  122   0.000000   0.000000   0.000000   0.000000   0.000000   0.000001
     C  123   0.000000   0.000000   0.000000   0.000000   0.000000   0.000001
     C  124   0.000000   0.000000   0.000000   0.000000   0.000000   0.000001


                  C 79       C 80       C 81       C 82       C 83       C 84
 ------------------------------------------------------------------------------
     C  125   0.000000   0.000000   0.000000   0.000001   0.000003   0.000013
     C  126   0.000000   0.000000   0.000000   0.000000   0.000000   0.000001
     C  127   0.000000   0.000000   0.000000   0.000000   0.000000   0.000000
     C  128   0.000000   0.000000   0.000000   0.000000   0.000000   0.000000
     C  129   0.000000   0.000000   0.000000   0.000000   0.000000   0.000000
     C  130   0.000000   0.000000   0.000000   0.000000   0.000000   0.000000
     C  131   0.000000   0.000000   0.000000   0.000000   0.000000   0.000000
     C  132   0.000000   0.000000   0.000000   0.000000   0.000000   0.000000
     C  133   0.000000   0.000000   0.000000   0.000000   0.000000   0.000001
     C  134   0.000000   0.000000   0.000000   0.000000   0.000000   0.000000
     C  135   0.000000   0.000000   0.000000   0.000018   0.000100   0.000077
     C  136   0.000000   0.000000   0.000000   0.000043   0.000206   0.000092
     C  137   0.000000   0.000000   0.000000   0.000305   0.000285   0.000190
     C  138   0.000000   0.000000   0.000000   0.000011   0.000212   0.000095
     C  139   0.000000   0.000002   0.000002   0.000418   0.007344   0.000834
     C  140   0.000000   0.000002   0.000002   0.000507   0.006776   0.000486
     C  141   0.000000   0.000007   0.000008   0.002291   0.001269   0.003303
     C  142   0.015769   0.000631   0.000542   0.000009   0.000007   0.000003
     C  143   0.048627   0.005606   0.000144   0.000013   0.000005   0.000005
     C  144   0.008263   0.001266   0.001542   0.000025   0.000023   0.000008
     C  145   1.626259   0.040076   0.000549   0.000064   0.000016   0.000012
     C  146   0.054948   0.007718   0.000328   0.000043   0.000034   0.000016
     C  147   0.011415   0.002068   0.000313   0.000006   0.000021   0.000044
     C  148   0.000279   0.002806   0.060712   0.000248   0.000288   0.000120
     C  149   0.000211   0.000046   0.000012   0.000000   0.000001   0.000001
     C  150   0.000027   0.000007   0.000007   0.000000   0.000000   0.000000
     C  151   0.000221   0.000048   0.000013   0.000000   0.000002   0.000002
     C  152   0.000004   0.000001   0.000000   0.000000   0.000000   0.000000
     C  153   0.000004   0.000001   0.000000   0.000000   0.000000   0.000000
     C  154   0.002512   0.000506   0.000190   0.000003   0.000010   0.000013
     C  155   0.001916   0.000450   0.001296   0.000007   0.000018   0.000009
     C  156   0.000000   0.000000   0.000000   0.000000   0.000000   0.000000
     C  157   0.000000   0.000000   0.000000   0.000000   0.000000   0.000000
     C  158   0.000000   0.000000   0.000000   0.000000   0.000000   0.000000
     C  159   0.000000   0.000000   0.000000   0.000000   0.000000   0.000000
     C  160   0.000001   0.000000   0.000000   0.000000   0.000000   0.000000
     C  161   0.000000   0.000000   0.000000   0.000000   0.000000   0.000000
     C  162   0.000000   0.000000   0.000000   0.000000   0.000000   0.000000
     N  163   0.000005   0.000001   0.000000   0.000001   0.000002   0.000022
     N  164   0.000000   0.000000   0.000000   0.000003   0.000001   0.000002
     N  165   0.000000   0.000000   0.000000   0.000000   0.000000   0.000000
     N  166   0.000002   0.000001   0.000000   0.000000   0.000000   0.000000
     N  167   0.000000   0.000000   0.000000   0.000000   0.000000   0.000000
     N  168   0.000001   0.000000   0.000000   0.000000   0.000000   0.000000
     N  169   0.013159   0.001711   0.000111   0.000006   0.000005   0.000003
     N  170   0.000000   0.000000   0.000000   0.000000   0.000000   0.000000
     N  171   0.000003   0.000049   0.000017   0.000382   0.000042   0.000107


                  C 79       C 80       C 81       C 82       C 83       C 84
 ------------------------------------------------------------------------------
     N  172   0.952798   0.010128   0.001121   0.000018   0.000007   0.000005
     N  173   0.000000   0.000000   0.000000   0.000006   0.000162   0.000045
     N  174   0.000004   0.000002   0.000003   0.000168   0.000052   0.002825
     N  175   0.000000   0.000000   0.000000   0.000000   0.000001   0.000004
     N  176   0.000000   0.000000   0.000000   0.000000   0.000000   0.000000
     N  177   0.000000   0.000000   0.000000   0.000000   0.000000   0.000000
     N  178   0.000000   0.000000   0.000000   0.000000   0.000000   0.000000
     N  179   0.000000   0.000001   0.000001   0.000100   0.000321   0.000332
     N  180   0.028262   0.002422   0.000342   0.000010   0.000012   0.000005
     N  181   0.000131   0.000031   0.000006   0.000000   0.000000   0.000001
     N  182   0.000000   0.000000   0.000000   0.000000   0.000000   0.000000
     H  183   0.000000   0.000000   0.000000   0.000000   0.000000   0.000000
     H  184   0.000001   0.000001   0.000000   0.000000   0.000000   0.000000
     H  185   0.000000   0.000000   0.000000   0.000000   0.000000   0.000000
     H  186   0.000000   0.000000   0.000000   0.000000   0.000000   0.000000
     H  187   0.000000   0.000000   0.000000   0.000000   0.000000   0.000000
     H  188   0.000000   0.000000   0.000000   0.000000   0.000000   0.000000
     H  189   0.000000   0.000000   0.000000   0.000000   0.000001   0.000001
     H  190   0.000000   0.000000   0.000000   0.000001   0.000018   0.000009
     H  191   0.000000   0.000000   0.000000   0.000000   0.000000   0.000000
     H  192   0.000000   0.000000   0.000000   0.000000   0.000001   0.000000
     H  193   0.000000   0.000000   0.000000   0.000000   0.000000   0.000000
     H  194   0.000006   0.000001   0.000000   0.000000   0.000000   0.000000


                  C 85       C 86       C 87       C 88       C 89       C 90
 ------------------------------------------------------------------------------
     C   85   3.896283
     C   86   0.013087   3.915273
     C   87   0.962577   0.849366   3.890919
     C   88   0.009425   0.010196   0.000189   3.958514
     C   89   0.003528   0.002301   0.001262   1.765148   3.945164
     C   90   0.006700   0.007137   0.922606   0.000106   0.000158   3.942925
     C   91   0.001793   0.001268   0.010397   0.000001   0.000002   1.046763
     C   92   0.000009   0.000040   0.000009   0.001526   0.001893   0.000001
     C   93   0.000012   0.000031   0.000017   0.007441   0.000497   0.000003
     C   94   0.000047   0.000075   0.000023   0.009223   0.011139   0.000005
     C   95   0.000004   0.000007   0.000003   0.000690   0.000178   0.000000
     C   96   0.000005   0.000003   0.000002   0.000758   0.000367   0.000000
     C   97   0.000167   0.000568   0.000088   0.009352   0.035499   0.000002
     C   98   0.000279   0.000731   0.000402   1.007349   0.004505   0.000059
     C   99   0.002171   0.023189   0.009058   0.001277   0.000568   0.000367
     C  100   0.001143   0.007761   0.004871   0.000033   0.000063   0.000321
     C  101   0.000642   0.002175   0.000650   0.000491   0.000825   0.000036
     C  102   0.005946   1.107489   0.018041   0.000205   0.000455   0.001480
     C  103   0.000078   0.000216   0.000207   0.000004   0.000005   0.000013
     C  104   0.000093   0.000216   0.000331   0.000843   0.000132   0.000020
     C  105   0.000260   0.000103   0.000293   0.000357   0.000865   0.000015
     C  106   0.000000   0.000000   0.000001   0.000000   0.000000   0.000000
     C  107   0.000000   0.000000   0.000000   0.000000   0.000000   0.000000
     C  108   0.000001   0.000001   0.000002   0.000001   0.000002   0.000000
     C  109   0.000000   0.000000   0.000000   0.000000   0.000000   0.000000
     C  110   0.000002   0.000001   0.000002   0.000002   0.000003   0.000000
     C  111   0.000021   0.000008   0.000039   0.000024   0.000056   0.000002
     C  112   0.000006   0.000022   0.000050   0.000045   0.000073   0.000002
     C  113   0.000000   0.000000   0.000000   0.000000   0.000000   0.000000
     C  114   0.000000   0.000000   0.000002   0.000000   0.000001   0.000000
     C  115   0.000000   0.000000   0.000001   0.000000   0.000000   0.000000
     C  116   0.000000   0.000000   0.000000   0.000000   0.000000   0.000000
     C  117   0.000000   0.000000   0.000001   0.000000   0.000000   0.000000
     C  118   0.000002   0.000000   0.000002   0.000002   0.000003   0.000000
     C  119   0.000026   0.000012   0.000047   0.000032   0.000049   0.000002
     C  120   0.000000   0.000000   0.000000   0.000000   0.000000   0.000000
     C  121   0.000000   0.000000   0.000001   0.000000   0.000001   0.000000
     C  122   0.000000   0.000000   0.000000   0.000000   0.000000   0.000000
     C  123   0.000000   0.000000   0.000000   0.000000   0.000000   0.000000
     C  124   0.000000   0.000000   0.000001   0.000000   0.000000   0.000000
     C  125   0.000001   0.000001   0.000004   0.000001   0.000003   0.000000
     C  126   0.000000   0.000000   0.000000   0.000000   0.000000   0.000000
     C  127   0.000000   0.000000   0.000000   0.000000   0.000001   0.000000
     C  128   0.000000   0.000000   0.000000   0.000000   0.000001   0.000000
     C  129   0.000000   0.000000   0.000000   0.000000   0.000000   0.000000
     C  130   0.000000   0.000000   0.000000   0.000001   0.000002   0.000000


                  C 85       C 86       C 87       C 88       C 89       C 90
 ------------------------------------------------------------------------------
     C  131   0.000000   0.000000   0.000000   0.000000   0.000001   0.000000
     C  132   0.000000   0.000000   0.000000   0.000000   0.000000   0.000000
     C  133   0.000000   0.000000   0.000000   0.000000   0.000000   0.000000
     C  134   0.000000   0.000000   0.000000   0.000000   0.000000   0.000000
     C  135   0.000017   0.000011   0.000004   0.001252   0.004066   0.000000
     C  136   0.000020   0.000015   0.000006   0.001891   0.011441   0.000001
     C  137   0.000049   0.000007   0.000010   0.008664   0.012287   0.000001
     C  138   0.000020   0.000020   0.000005   0.001185   0.010598   0.000001
     C  139   0.000277   0.000223   0.000049   0.015656   0.942962   0.000012
     C  140   0.000231   0.000268   0.000048   0.012059   1.012533   0.000010
     C  141   0.000632   0.000437   0.000238   0.060576   0.008641   0.000027
     C  142   0.000013   0.000010   0.000106   0.000000   0.000000   0.000355
     C  143   0.000076   0.000005   0.000037   0.000000   0.000000   0.003288
     C  144   0.000045   0.000043   0.000479   0.000000   0.000001   0.000711
     C  145   0.000396   0.000009   0.000036   0.000001   0.000002   0.016918
     C  146   0.000154   0.000028   0.000144   0.000001   0.000002   0.004433
     C  147   0.000048   0.000024   0.000332   0.000000   0.000000   0.002705
     C  148   0.000305   0.000839   0.011366   0.000001   0.000010   0.015742
     C  149   0.000001   0.000001   0.000016   0.000000   0.000000   0.000032
     C  150   0.000000   0.000001   0.000007   0.000000   0.000000   0.000006
     C  151   0.000001   0.000003   0.000016   0.000000   0.000000   0.000036
     C  152   0.000000   0.000000   0.000000   0.000000   0.000000   0.000001
     C  153   0.000001   0.000000   0.000003   0.000000   0.000000   0.000001
     C  154   0.000008   0.000013   0.000162   0.000000   0.000000   0.000395
     C  155   0.000008   0.000035   0.000426   0.000000   0.000001   0.000373
     C  156   0.000000   0.000000   0.000000   0.000000   0.000000   0.000000
     C  157   0.000000   0.000000   0.000000   0.000000   0.000000   0.000000
     C  158   0.000000   0.000000   0.000000   0.000000   0.000000   0.000000
     C  159   0.000000   0.000000   0.000000   0.000000   0.000000   0.000000
     C  160   0.000000   0.000000   0.000000   0.000000   0.000000   0.000000
     C  161   0.000000   0.000000   0.000000   0.000000   0.000000   0.000000
     C  162   0.000000   0.000000   0.000000   0.000000   0.000000   0.000000
     N  163   0.000001   0.000001   0.000004   0.000000   0.000000   0.000001
     N  164   0.000008   0.000002   0.000003   0.000000   0.000005   0.000003
     N  165   0.000000   0.000000   0.000000   0.000003   0.000000   0.000000
     N  166   0.000000   0.000000   0.000000   0.000000   0.000000   0.000000
     N  167   0.000000   0.000000   0.000000   0.000000   0.000000   0.000000
     N  168   0.000000   0.000000   0.000000   0.000002   0.000000   0.000000
     N  169   0.000026   0.000003   0.000008   0.000000   0.000001   0.000947
     N  170   0.000000   0.000000   0.000000   0.000002   0.000000   0.000000
     N  171   0.001259   0.000255   0.000145   0.000003   0.000002   0.000820
     N  172   0.000095   0.000008   0.000048   0.000000   0.000001   0.004026
     N  173   0.000004   0.000013   0.000003   0.000144   0.000871   0.000000
     N  174   0.000142   0.000272   0.000119   0.000064   0.000058   0.000007
     N  175   0.000000   0.000000   0.000001   0.000000   0.000001   0.000000
     N  176   0.000000   0.000000   0.000000   0.000000   0.000000   0.000000
     N  177   0.000000   0.000000   0.000000   0.000000   0.000000   0.000000


                  C 85       C 86       C 87       C 88       C 89       C 90
 ------------------------------------------------------------------------------
     N  178   0.000000   0.000000   0.000000   0.000001   0.000001   0.000000
     N  179   0.000050   0.000042   0.000016   0.007692   0.014908   0.000002
     N  180   0.000035   0.000012   0.000109   0.000000   0.000001   0.001269
     N  181   0.000000   0.000001   0.000010   0.000000   0.000000   0.000023
     N  182   0.000000   0.000000   0.000000   0.000000   0.000000   0.000000
     H  183   0.000000   0.000000   0.000000   0.000000   0.000000   0.000000
     H  184   0.000000   0.000000   0.000000   0.000000   0.000000   0.000000
     H  185   0.000000   0.000000   0.000000   0.000000   0.000000   0.000000
     H  186   0.000000   0.000000   0.000000   0.000000   0.000000   0.000000
     H  187   0.000000   0.000000   0.000000   0.000000   0.000000   0.000000
     H  188   0.000000   0.000000   0.000000   0.000000   0.000000   0.000000
     H  189   0.000002   0.000004   0.000002   0.000000   0.000000   0.000001
     H  190   0.000000   0.000001   0.000000   0.000151   0.000060   0.000000
     H  191   0.000000   0.000000   0.000000   0.000000   0.000000   0.000000
     H  192   0.000000   0.000000   0.000000   0.000005   0.000024   0.000000
     H  193   0.000000   0.000000   0.000000   0.000000   0.000000   0.000000
     H  194   0.000000   0.000000   0.000000   0.000000   0.000000   0.000000


                  C 91       C 92       C 93       C 94       C 95       C 96
 ------------------------------------------------------------------------------
     C   91   3.949505
     C   92   0.000000   3.834397
     C   93   0.000000   1.619972   3.937824
     C   94   0.000000   0.006162   1.112840   3.945731
     C   95   0.000000   1.971276   0.052480   0.107586   3.923818
     C   96   0.000000   0.101963   0.009625   1.686253   0.015510   3.927948
     C   97   0.000011   0.020385   0.946769   0.014309   0.012698   0.043646
     C   98   0.000005   0.038617   0.012545   0.957209   0.004584   0.010023
     C   99   0.000301   0.000019   0.000040   0.000025   0.000003   0.000016
     C  100   0.002271   0.000062   0.000173   0.000264   0.000036   0.000168
     C  101   0.000067   0.000105   0.001014   0.000281   0.000073   0.000510
     C  102   0.007933   0.000021   0.000069   0.000086   0.000018   0.000071
     C  103   0.000089   0.000005   0.000018   0.000050   0.000004   0.000009
     C  104   0.000088   0.000688   0.008829   0.008307   0.000627   0.001503
     C  105   0.000006   0.000590   0.012932   0.000822   0.000651   0.001948
     C  106   0.000000   0.000000   0.000011   0.000002   0.000001   0.000001
     C  107   0.000000   0.000000   0.000001   0.000000   0.000000   0.000001
     C  108   0.000000   0.000001   0.000030   0.000004   0.000002   0.000005
     C  109   0.000000   0.000000   0.000001   0.000000   0.000000   0.000000
     C  110   0.000000   0.000004   0.000060   0.000005   0.000004   0.000011
     C  111   0.000002   0.000034   0.000706   0.000071   0.000054   0.000163
     C  112   0.000007   0.000054   0.000942   0.000351   0.000097   0.000233
     C  113   0.000000   0.000006   0.000002   0.000001   0.000001   0.000002
     C  114   0.000000   0.000004   0.000009   0.000003   0.000001   0.000005
     C  115   0.000000   0.000052   0.000010   0.000003   0.000012   0.000004
     C  116   0.000000   0.000006   0.000001   0.000004   0.000003   0.000008
     C  117   0.000000   0.000058   0.000021   0.000005   0.000015   0.000002
     C  118   0.000000   0.000005   0.000056   0.000005   0.000004   0.000010
     C  119   0.000002   0.000055   0.001027   0.000099   0.000069   0.000162
     C  120   0.000000   0.000000   0.000000   0.000000   0.000000   0.000000
     C  121   0.000000   0.000000   0.000004   0.000002   0.000001   0.000002
     C  122   0.000000   0.000001   0.000002   0.000000   0.000000   0.000000
     C  123   0.000000   0.000000   0.000002   0.000001   0.000000   0.000001
     C  124   0.000000   0.000000   0.000002   0.000000   0.000000   0.000001
     C  125   0.000000   0.000002   0.000033   0.000007   0.000004   0.000009
     C  126   0.000000   0.000000   0.000005   0.000001   0.000000   0.000000
     C  127   0.000000   0.000000   0.000000   0.000000   0.000000   0.000000
     C  128   0.000000   0.000000   0.000000   0.000000   0.000000   0.000000
     C  129   0.000000   0.000000   0.000000   0.000000   0.000000   0.000000
     C  130   0.000000   0.000000   0.000001   0.000000   0.000000   0.000000
     C  131   0.000000   0.000000   0.000000   0.000000   0.000000   0.000000
     C  132   0.000000   0.000000   0.000000   0.000000   0.000000   0.000000
     C  133   0.000000   0.000000   0.000001   0.000000   0.000000   0.000000
     C  134   0.000000   0.000000   0.000000   0.000000   0.000000   0.000000
     C  135   0.000000   0.000007   0.000003   0.000023   0.000000   0.000007
     C  136   0.000000   0.000008   0.000002   0.000034   0.000001   0.000008


                  C 91       C 92       C 93       C 94       C 95       C 96
 ------------------------------------------------------------------------------
     C  137   0.000000   0.000033   0.000009   0.000243   0.000005   0.000010
     C  138   0.000000   0.000006   0.000003   0.000008   0.000001   0.000048
     C  139   0.000000   0.000041   0.000047   0.000084   0.000011   0.000024
     C  140   0.000000   0.000093   0.000143   0.000109   0.000021   0.000014
     C  141   0.000000   0.000241   0.000050   0.001328   0.000028   0.000051
     C  142   0.003518   0.000000   0.000000   0.000000   0.000000   0.000000
     C  143   0.001018   0.000000   0.000000   0.000000   0.000000   0.000000
     C  144   0.032540   0.000000   0.000000   0.000000   0.000000   0.000000
     C  145   0.000787   0.000000   0.000000   0.000000   0.000000   0.000000
     C  146   0.005937   0.000000   0.000000   0.000000   0.000000   0.000000
     C  147   0.025309   0.000000   0.000000   0.000000   0.000000   0.000000
     C  148   2.737213   0.000000   0.000000   0.000000   0.000000   0.000001
     C  149   0.000499   0.000000   0.000000   0.000000   0.000000   0.000000
     C  150   0.000328   0.000000   0.000000   0.000000   0.000000   0.000000
     C  151   0.000531   0.000000   0.000000   0.000000   0.000000   0.000000
     C  152   0.000004   0.000000   0.000000   0.000000   0.000000   0.000000
     C  153   0.000007   0.000001   0.000000   0.000001   0.000000   0.000000
     C  154   0.006277   0.000000   0.000000   0.000000   0.000000   0.000000
     C  155   0.028287   0.000000   0.000000   0.000000   0.000000   0.000000
     C  156   0.000000   0.000000   0.000000   0.000000   0.000000   0.000000
     C  157   0.000000   0.000000   0.000000   0.000000   0.000000   0.000000
     C  158   0.000000   0.000000   0.000000   0.000000   0.000000   0.000000
     C  159   0.000001   0.000000   0.000000   0.000000   0.000000   0.000000
     C  160   0.000000   0.000000   0.000000   0.000000   0.000000   0.000000
     C  161   0.000000   0.000000   0.000000   0.000000   0.000000   0.000000
     C  162   0.000000   0.000000   0.000000   0.000000   0.000000   0.000000
     N  163   0.000004   0.000003   0.000015   0.000000   0.000031   0.000005
     N  164   0.000000   0.000009   0.000002   0.000007   0.000007   0.000003
     N  165   0.000000   0.000000   0.000001   0.000000   0.000000   0.000000
     N  166   0.000000   0.000000   0.000000   0.000000   0.000000   0.000000
     N  167   0.000000   0.000050   0.000005   0.000004   0.000001   0.000001
     N  168   0.000000   0.000000   0.000000   0.000000   0.000000   0.000000
     N  169   0.000001   0.000000   0.000000   0.000000   0.000000   0.000000
     N  170   0.000000   0.000000   0.000000   0.000000   0.000000   0.000000
     N  171   0.000028   0.000004   0.000004   0.000003   0.000004   0.000003
     N  172   0.000058   0.000000   0.000000   0.000000   0.000000   0.000000
     N  173   0.000000   0.066049   0.142579   0.016144   1.747903   1.109497
     N  174   0.000018   0.000007   0.000021   0.000010   0.000004   0.000020
     N  175   0.000000   0.000000   0.000014   0.000002   0.000001   0.000002
     N  176   0.000000   0.000010   0.000002   0.000002   0.000038   0.000028
     N  177   0.000000   0.000000   0.000000   0.000000   0.000000   0.000000
     N  178   0.000000   0.000000   0.000000   0.000000   0.000000   0.000000
     N  179   0.000000   0.000019   0.000011   0.000120   0.000004   0.000156
     N  180   0.003301   0.000000   0.000000   0.000000   0.000000   0.000000
     N  181   0.000273   0.000000   0.000000   0.000000   0.000000   0.000000
     N  182   0.000000   0.000000   0.000000   0.000000   0.000000   0.000000
     H  183   0.000000   0.000000   0.000000   0.000000   0.000000   0.000000


                  C 91       C 92       C 93       C 94       C 95       C 96
 ------------------------------------------------------------------------------
     H  184   0.000000   0.000000   0.000000   0.000000   0.000000   0.000000
     H  185   0.000000   0.000001   0.000000   0.000000   0.000023   0.000000
     H  186   0.000000   0.000052   0.000004   0.000001   0.000619   0.000005
     H  187   0.000000   0.000001   0.000000   0.000000   0.000000   0.000000
     H  188   0.000000   0.000000   0.000000   0.000000   0.000000   0.000000
     H  189   0.000000   0.000000   0.000000   0.000001   0.000000   0.000000
     H  190   0.000000   0.002020   0.005702   0.007851   0.006771   0.944241
     H  191   0.000000   0.000000   0.000000   0.000000   0.000000   0.000000
     H  192   0.000000   0.000000   0.000000   0.000000   0.000000   0.000000
     H  193   0.000000   0.000000   0.000000   0.000000   0.000000   0.000000
     H  194   0.000000   0.000000   0.000000   0.000000   0.000000   0.000000


                  C 97       C 98       C 99       C100       C101       C102
 ------------------------------------------------------------------------------
     C   97   3.943236
     C   98   1.798589   3.946438
     C   99   0.000928   0.000257   3.959910
     C  100   0.007114   0.002152   1.534223   3.693305
     C  101   0.009134   0.008993   0.019227   1.767196   3.944307
     C  102   0.001359   0.000949   2.255693   0.163906   0.088494   3.761777
     C  103   0.001831   0.000080   0.008872   0.023633   1.002617   0.006397
     C  104   0.996255   0.010864   0.009655   0.032336   0.958460   0.009870
     C  105   0.006535   0.030695   0.000575   0.052900   0.014534   0.014118
     C  106   0.000045   0.000003   0.000002   0.000051   0.000061   0.000026
     C  107   0.000002   0.000010   0.000001   0.000019   0.000006   0.000008
     C  108   0.000121   0.000051   0.000008   0.000188   0.000174   0.000084
     C  109   0.000002   0.000001   0.000000   0.000005   0.000002   0.000002
     C  110   0.000025   0.000143   0.000004   0.000328   0.000071   0.000108
     C  111   0.001545   0.002076   0.000111   0.004178   0.002314   0.001487
     C  112   0.014890   0.002087   0.000486   0.003707   0.017832   0.001424
     C  113   0.000001   0.000000   0.000000   0.000002   0.000001   0.000001
     C  114   0.000078   0.000034   0.000005   0.000119   0.000106   0.000053
     C  115   0.000007   0.000003   0.000005   0.000033   0.000006   0.000020
     C  116   0.000001   0.000000   0.000000   0.000000   0.000000   0.000000
     C  117   0.000016   0.000005   0.000003   0.000074   0.000033   0.000047
     C  118   0.000027   0.000116   0.000002   0.000254   0.000051   0.000089
     C  119   0.001717   0.002091   0.000123   0.005418   0.002630   0.001838
     C  120   0.000001   0.000000   0.000000   0.000003   0.000002   0.000001
     C  121   0.000054   0.000020   0.000004   0.000066   0.000069   0.000033
     C  122   0.000001   0.000006   0.000000   0.000020   0.000002   0.000009
     C  123   0.000016   0.000007   0.000001   0.000024   0.000021   0.000013
     C  124   0.000014   0.000007   0.000001   0.000027   0.000019   0.000014
     C  125   0.000201   0.000095   0.000013   0.000290   0.000264   0.000130
     C  126   0.000019   0.000002   0.000001   0.000027   0.000026   0.000014
     C  127   0.000000   0.000000   0.000000   0.000000   0.000000   0.000000
     C  128   0.000001   0.000000   0.000000   0.000001   0.000001   0.000001
     C  129   0.000000   0.000000   0.000000   0.000000   0.000000   0.000000
     C  130   0.000002   0.000000   0.000000   0.000003   0.000003   0.000001
     C  131   0.000001   0.000000   0.000000   0.000002   0.000001   0.000001
     C  132   0.000001   0.000002   0.000000   0.000005   0.000002   0.000003
     C  133   0.000005   0.000004   0.000001   0.000017   0.000007   0.000009
     C  134   0.000000   0.000000   0.000000   0.000000   0.000000   0.000000
     C  135   0.000102   0.000063   0.000003   0.000000   0.000003   0.000002
     C  136   0.000107   0.000054   0.000004   0.000000   0.000004   0.000002
     C  137   0.000469   0.000174   0.000003   0.000001   0.000011   0.000004
     C  138   0.000074   0.000059   0.000005   0.000000   0.000003   0.000002
     C  139   0.000441   0.003213   0.000046   0.000002   0.000025   0.000020
     C  140   0.001259   0.007632   0.000046   0.000006   0.000031   0.000017
     C  141   0.003817   0.000152   0.000119   0.000011   0.000132   0.000080
     C  142   0.000001   0.000000   0.000013   0.000088   0.000003   0.000076


                  C 97       C 98       C 99       C100       C101       C102
 ------------------------------------------------------------------------------
     C  143   0.000001   0.000000   0.000003   0.000099   0.000004   0.000088
     C  144   0.000001   0.000001   0.000082   0.000245   0.000021   0.000218
     C  145   0.000001   0.000001   0.000003   0.000099   0.000002   0.000080
     C  146   0.000004   0.000002   0.000014   0.000690   0.000015   0.000545
     C  147   0.000006   0.000003   0.000040   0.001043   0.000020   0.001256
     C  148   0.000015   0.000012   0.000928   0.001819   0.000122   0.002211
     C  149   0.000000   0.000000   0.000002   0.000027   0.000001   0.000026
     C  150   0.000000   0.000000   0.000001   0.000002   0.000000   0.000002
     C  151   0.000000   0.000000   0.000002   0.000041   0.000001   0.000039
     C  152   0.000000   0.000000   0.000000   0.000001   0.000000   0.000001
     C  153   0.000000   0.000000   0.000000   0.000001   0.000000   0.000001
     C  154   0.000002   0.000001   0.000017   0.000343   0.000010   0.000343
     C  155   0.000002   0.000001   0.000046   0.000251   0.000011   0.000252
     C  156   0.000000   0.000000   0.000000   0.000000   0.000000   0.000000
     C  157   0.000000   0.000000   0.000000   0.000000   0.000000   0.000000
     C  158   0.000000   0.000000   0.000000   0.000000   0.000000   0.000000
     C  159   0.000000   0.000000   0.000000   0.000000   0.000000   0.000000
     C  160   0.000000   0.000000   0.000000   0.000000   0.000000   0.000000
     C  161   0.000000   0.000000   0.000000   0.000000   0.000000   0.000000
     C  162   0.000000   0.000000   0.000000   0.000000   0.000000   0.000000
     N  163   0.000002   0.000001   0.000033   0.000194   0.000085   0.000203
     N  164   0.000001   0.000000   0.000000   0.000000   0.000000   0.000001
     N  165   0.000004   0.000000   0.000000   0.000004   0.000004   0.000002
     N  166   0.000000   0.000000   0.000000   0.000000   0.000000   0.000000
     N  167   0.000001   0.000001   0.000000   0.000000   0.000000   0.000000
     N  168   0.000000   0.000000   0.000000   0.000000   0.000000   0.000000
     N  169   0.000000   0.000000   0.000001   0.000006   0.000000   0.000005
     N  170   0.000000   0.000000   0.000000   0.000000   0.000000   0.000000
     N  171   0.000001   0.000001   0.000010   0.000020   0.000003   0.000037
     N  172   0.000000   0.000000   0.000001   0.000003   0.000000   0.000003
     N  173   0.001365   0.015287   0.000007   0.000044   0.000029   0.000019
     N  174   0.000124   0.000311   0.001138   0.054873   0.021142   0.009878
     N  175   0.000067   0.000017   0.000004   0.000081   0.000093   0.000038
     N  176   0.000000   0.000000   0.000000   0.000000   0.000000   0.000000
     N  177   0.000003   0.000001   0.000000   0.000003   0.000004   0.000001
     N  178   0.000003   0.000001   0.000000   0.000003   0.000003   0.000001
     N  179   0.000358   0.000182   0.000011   0.000001   0.000010   0.000008
     N  180   0.000001   0.000001   0.000010   0.000185   0.000006   0.000152
     N  181   0.000000   0.000000   0.000001   0.000017   0.000001   0.000016
     N  182   0.000000   0.000000   0.000000   0.000000   0.000000   0.000000
     H  183   0.000000   0.000000   0.000000   0.000000   0.000000   0.000000
     H  184   0.000000   0.000000   0.000000   0.000000   0.000000   0.000000
     H  185   0.000000   0.000000   0.000000   0.000000   0.000000   0.000000
     H  186   0.000000   0.000000   0.000000   0.000000   0.000000   0.000000
     H  187   0.000000   0.000000   0.000000   0.000000   0.000000   0.000000
     H  188   0.000000   0.000000   0.000000   0.000000   0.000000   0.000000
     H  189   0.000000   0.000000   0.000000   0.000005   0.000010   0.000003


                  C 97       C 98       C 99       C100       C101       C102
 ------------------------------------------------------------------------------
     H  190   0.000224   0.000994   0.000000   0.000000   0.000001   0.000000
     H  191   0.000000   0.000000   0.000000   0.000000   0.000000   0.000000
     H  192   0.000000   0.000000   0.000000   0.000000   0.000000   0.000000
     H  193   0.000000   0.000000   0.000000   0.000000   0.000000   0.000000
     H  194   0.000000   0.000000   0.000000   0.000000   0.000000   0.000000


                  C103       C104       C105       C106       C107       C108
 ------------------------------------------------------------------------------
     C  103   3.942982
     C  104   0.002459   3.945953
     C  105   0.006459   1.801487   3.904019
     C  106   0.000002   0.000116   0.001293   3.958857
     C  107   0.000001   0.000080   0.000082   1.514731   3.945307
     C  108   0.000008   0.000609   0.003743   0.006436   1.249039   3.952060
     C  109   0.000000   0.000026   0.000073   1.231929   0.010039   0.097227
     C  110   0.000024   0.002338   0.001424   0.095035   0.007255   1.430199
     C  111   0.000321   0.028780   0.061039   0.000619   0.004954   0.009900
     C  112   0.000265   0.015787   1.803911   0.001160   0.000761   0.008082
     C  113   0.000000   0.000011   0.000022   0.000026   0.000117   0.000078
     C  114   0.000002   0.000210   0.002453   0.000489   0.000028   0.001378
     C  115   0.000003   0.000042   0.000094   0.000001   0.000003   0.000003
     C  116   0.000000   0.000002   0.000007   0.000000   0.000000   0.000003
     C  117   0.000003   0.000039   0.000459   0.000085   0.000002   0.000212
     C  118   0.000026   0.002009   0.001426   0.000213   0.000597   0.000911
     C  119   0.000327   0.036287   0.064059   0.010562   0.000387   0.032772
     C  120   0.000000   0.000002   0.000030   0.000014   0.000010   0.000044
     C  121   0.000000   0.000027   0.001458   0.000362   0.000030   0.000866
     C  122   0.000001   0.000072   0.000015   0.000081   0.000406   0.000190
     C  123   0.000000   0.000015   0.000424   0.000130   0.000009   0.000283
     C  124   0.000000   0.000021   0.000382   0.000161   0.000096   0.000400
     C  125   0.000007   0.000664   0.005758   0.001344   0.000134   0.004304
     C  126   0.000001   0.000048   0.000553   0.002326   0.026175   0.013969
     C  127   0.000000   0.000000   0.000003   0.000157   0.001870   0.000484
     C  128   0.000000   0.000001   0.000021   0.000015   0.000576   0.000140
     C  129   0.000000   0.000001   0.000004   0.000368   0.007796   0.000576
     C  130   0.000000   0.000005   0.000054   0.000310   0.003127   0.001062
     C  131   0.000000   0.000003   0.000018   0.003801   0.006296   0.006280
     C  132   0.000000   0.000011   0.000039   0.011804   0.937110   0.011832
     C  133   0.000000   0.000017   0.000133   0.006045   0.011263   1.032140
     C  134   0.000000   0.000000   0.000005   0.004130   0.004860   0.004266
     C  135   0.000000   0.000000   0.000002   0.000011   0.000084   0.000006
     C  136   0.000000   0.000001   0.000003   0.000001   0.000005   0.000000
     C  137   0.000000   0.000004   0.000013   0.000000   0.000002   0.000000
     C  138   0.000000   0.000000   0.000002   0.000001   0.000009   0.000000
     C  139   0.000000   0.000006   0.000015   0.000000   0.000001   0.000000
     C  140   0.000000   0.000006   0.000090   0.000000   0.000001   0.000000
     C  141   0.000001   0.000015   0.000072   0.000000   0.000000   0.000000
     C  142   0.000006   0.000004   0.000001   0.000000   0.000000   0.000000
     C  143   0.000011   0.000004   0.000001   0.000000   0.000000   0.000000
     C  144   0.000011   0.000009   0.000002   0.000000   0.000000   0.000000
     C  145   0.000008   0.000004   0.000001   0.000000   0.000000   0.000000
     C  146   0.000103   0.000031   0.000004   0.000000   0.000000   0.000000
     C  147   0.000051   0.000045   0.000003   0.000000   0.000000   0.000000
     C  148   0.000078   0.000078   0.000011   0.000000   0.000000   0.000000


                  C103       C104       C105       C106       C107       C108
 ------------------------------------------------------------------------------
     C  149   0.000002   0.000001   0.000000   0.000000   0.000002   0.000000
     C  150   0.000000   0.000000   0.000000   0.000000   0.000000   0.000000
     C  151   0.000003   0.000002   0.000000   0.000000   0.000001   0.000000
     C  152   0.000000   0.000000   0.000000   0.000000   0.000000   0.000000
     C  153   0.000000   0.000000   0.000000   0.000000   0.000000   0.000000
     C  154   0.000018   0.000016   0.000001   0.000001   0.000000   0.000000
     C  155   0.000013   0.000012   0.000001   0.000000   0.000000   0.000000
     C  156   0.000000   0.000000   0.000000   0.000000   0.000006   0.000000
     C  157   0.000000   0.000000   0.000000   0.000005   0.000085   0.000005
     C  158   0.000000   0.000000   0.000000   0.000000   0.000008   0.000001
     C  159   0.000000   0.000000   0.000000   0.000002   0.000022   0.000003
     C  160   0.000000   0.000000   0.000000   0.000003   0.000067   0.000003
     C  161   0.000000   0.000000   0.000000   0.000090   0.001968   0.000074
     C  162   0.000000   0.000001   0.000002   0.000743   0.015813   0.000651
     N  163   0.000010   0.000010   0.000026   0.000005   0.000000   0.000011
     N  164   0.000000   0.000000   0.000000   0.000000   0.000000   0.000000
     N  165   0.000000   0.000007   0.000093   0.013816   0.019463   0.000245
     N  166   0.000000   0.000000   0.000000   0.000000   0.000002   0.000001
     N  167   0.000000   0.000000   0.000000   0.000004   0.000000   0.000000
     N  168   0.000000   0.000000   0.000000   0.000003   0.000004   0.000000
     N  169   0.000000   0.000000   0.000000   0.000000   0.000000   0.000000
     N  170   0.000000   0.000000   0.000003   0.000048   0.000226   0.000002
     N  171   0.000021   0.000001   0.000001   0.000000   0.000000   0.000000
     N  172   0.000000   0.000000   0.000000   0.000000   0.000000   0.000000
     N  173   0.000004   0.000319   0.000049   0.000000   0.000000   0.000000
     N  174   2.886235   0.013313   0.001804   0.000005   0.000001   0.000013
     N  175   0.000003   0.000211   0.002154   0.019326   0.091853   0.018955
     N  176   0.000000   0.000001   0.000002   0.000003   0.000016   0.000008
     N  177   0.000000   0.000005   0.000086   0.000018   0.000021   0.000059
     N  178   0.000000   0.000002   0.000078   0.000368   0.003764   0.006932
     N  179   0.000000   0.000001   0.000004   0.000001   0.000003   0.000000
     N  180   0.000028   0.000008   0.000001   0.000000   0.000000   0.000000
     N  181   0.000002   0.000001   0.000000   0.000000   0.000002   0.000000
     N  182   0.000000   0.000000   0.000000   0.000000   0.000007   0.000000
     H  183   0.000000   0.000000   0.000000   0.000002   0.000001   0.000000
     H  184   0.000000   0.000000   0.000000   0.000000   0.000000   0.000000
     H  185   0.000000   0.000000   0.000000   0.000009   0.000001   0.000002
     H  186   0.000000   0.000000   0.000000   0.000000   0.000000   0.000000
     H  187   0.000000   0.000000   0.000000   0.000000   0.000000   0.000000
     H  188   0.000000   0.000000   0.000000   0.000000   0.000001   0.000004
     H  189   0.000072   0.000000   0.000000   0.000000   0.000000   0.000000
     H  190   0.000000   0.000038   0.000015   0.000000   0.000000   0.000000
     H  191   0.000000   0.000001   0.000013   0.008358   0.003895   0.000192
     H  192   0.000000   0.000000   0.000000   0.000000   0.000005   0.000003
     H  193   0.000000   0.000000   0.000000   0.000000   0.000000   0.000000
     H  194   0.000000   0.000000   0.000000   0.000000   0.000000   0.000000


                  C109       C110       C111       C112       C113       C114
 ------------------------------------------------------------------------------
     C  109   3.929699
     C  110   0.005092   3.952751
     C  111   0.008464   1.034792   3.945254
     C  112   0.000159   0.016108   1.028375   3.961347
     C  113   0.000027   0.000036   0.000774   0.000129   3.947812
     C  114   0.000031   0.000137   0.020019   0.004207   1.482707   3.954026
     C  115   0.000002   0.000015   0.000060   0.000192   0.005482   1.064013
     C  116   0.000000   0.000001   0.000104   0.000024   1.022924   0.006732
     C  117   0.000003   0.000009   0.002332   0.000150   0.050168   0.014663
     C  118   0.000186   0.001414   0.016611   0.013920   0.006635   1.189530
     C  119   0.000914   0.011697   1.635726   1.011259   0.004309   0.006262
     C  120   0.000005   0.000013   0.000389   0.000020   0.007963   0.021004
     C  121   0.000018   0.000043   0.009291   0.000426   1.205271   0.005761
     C  122   0.000262   0.000799   0.000506   0.000636   0.005668   0.061137
     C  123   0.000004   0.000010   0.002774   0.000145   0.017362   0.000549
     C  124   0.000059   0.000153   0.003046   0.000228   0.007991   0.002348
     C  125   0.000042   0.000391   0.043832   0.007407   0.086889   0.004891
     C  126   0.012074   0.033010   0.000560   0.000445   0.000204   0.005364
     C  127   0.000038   0.000062   0.000026   0.000003   0.000021   0.000011
     C  128   0.000390   0.000793   0.000017   0.000009   0.000012   0.000020
     C  129   0.000133   0.000202   0.000028   0.000008   0.000035   0.000004
     C  130   0.001178   0.002750   0.000077   0.000037   0.000044   0.000070
     C  131   0.000382   0.001280   0.000090   0.000026   0.000065   0.000080
     C  132   0.005352   0.006568   0.000368   0.000103   0.000222   0.000088
     C  133   0.000700   0.010505   0.002388   0.000212   0.003146   0.000379
     C  134   0.000061   0.000330   0.000025   0.000001   0.000005   0.000002
     C  135   0.000014   0.000036   0.000001   0.000001   0.000000   0.000004
     C  136   0.000001   0.000003   0.000000   0.000000   0.000000   0.000000
     C  137   0.000000   0.000001   0.000001   0.000001   0.000000   0.000000
     C  138   0.000003   0.000006   0.000000   0.000000   0.000000   0.000001
     C  139   0.000000   0.000001   0.000001   0.000002   0.000000   0.000000
     C  140   0.000000   0.000001   0.000007   0.000003   0.000000   0.000000
     C  141   0.000001   0.000000   0.000005   0.000010   0.000000   0.000000
     C  142   0.000000   0.000000   0.000000   0.000000   0.000000   0.000000
     C  143   0.000000   0.000000   0.000000   0.000000   0.000000   0.000000
     C  144   0.000001   0.000000   0.000000   0.000001   0.000000   0.000000
     C  145   0.000000   0.000000   0.000000   0.000000   0.000000   0.000000
     C  146   0.000000   0.000000   0.000001   0.000003   0.000000   0.000000
     C  147   0.000000   0.000000   0.000001   0.000004   0.000000   0.000000
     C  148   0.000000   0.000000   0.000004   0.000008   0.000000   0.000000
     C  149   0.000001   0.000000   0.000000   0.000000   0.000000   0.000000
     C  150   0.000000   0.000000   0.000000   0.000000   0.000000   0.000000
     C  151   0.000001   0.000000   0.000000   0.000000   0.000000   0.000000
     C  152   0.000000   0.000000   0.000000   0.000000   0.000000   0.000000
     C  153   0.000000   0.000000   0.000000   0.000000   0.000000   0.000000
     C  154   0.000008   0.000000   0.000001   0.000001   0.000000   0.000000


                  C109       C110       C111       C112       C113       C114
 ------------------------------------------------------------------------------
     C  155   0.000003   0.000000   0.000001   0.000001   0.000000   0.000000
     C  156   0.000000   0.000000   0.000000   0.000000   0.000000   0.000000
     C  157   0.000002   0.000002   0.000000   0.000000   0.000000   0.000000
     C  158   0.000000   0.000000   0.000000   0.000000   0.000000   0.000000
     C  159   0.000001   0.000001   0.000000   0.000000   0.000000   0.000000
     C  160   0.000001   0.000001   0.000000   0.000000   0.000000   0.000000
     C  161   0.000032   0.000023   0.000002   0.000001   0.000001   0.000001
     C  162   0.000209   0.000163   0.000015   0.000004   0.000008   0.000004
     N  163   0.000003   0.000000   0.000107   0.000004   0.001577   0.000040
     N  164   0.000000   0.000000   0.000000   0.000000   0.000000   0.000000
     N  165   0.011785   0.004573   0.000032   0.000064   0.000001   0.000040
     N  166   0.000001   0.000002   0.000000   0.000000   0.000000   0.000000
     N  167   0.000004   0.000000   0.000001   0.000000   0.000024   0.000009
     N  168   0.000003   0.000002   0.000000   0.000000   0.000054   0.000025
     N  169   0.000000   0.000000   0.000000   0.000000   0.000003   0.000000
     N  170   0.000129   0.000080   0.000000   0.000001   0.000000   0.000000
     N  171   0.000000   0.000000   0.000000   0.000000   0.000000   0.000000
     N  172   0.000000   0.000000   0.000000   0.000000   0.000000   0.000000
     N  173   0.000000   0.000000   0.000004   0.000026   0.000002   0.000001
     N  174   0.000000   0.000009   0.000182   0.000627   0.000000   0.000006
     N  175   1.581398   1.270619   0.012903   0.003687   0.000014   0.000634
     N  176   0.000004   0.000005   0.000054   0.000011   0.023035   0.043408
     N  177   0.000013   0.000033   0.000443   0.000026   0.004906   0.010944
     N  178   0.000290   0.000804   0.000946   0.000025   0.001053   0.000254
     N  179   0.000001   0.000002   0.000000   0.000001   0.000000   0.000001
     N  180   0.000000   0.000000   0.000000   0.000001   0.000000   0.000000
     N  181   0.000000   0.000000   0.000000   0.000000   0.000000   0.000000
     N  182   0.000000   0.000000   0.000000   0.000000   0.000000   0.000000
     H  183   0.000000   0.000000   0.000000   0.000000   0.000000   0.000000
     H  184   0.000000   0.000000   0.000000   0.000000   0.000000   0.000000
     H  185   0.000064   0.000002   0.000000   0.000000   0.000001   0.000000
     H  186   0.000004   0.000000   0.000000   0.000000   0.000000   0.000000
     H  187   0.000000   0.000000   0.000001   0.000000   0.000017   0.000002
     H  188   0.000000   0.000000   0.000000   0.000000   0.000000   0.000000
     H  189   0.000000   0.000000   0.000000   0.000000   0.000000   0.000000
     H  190   0.000000   0.000000   0.000001   0.000004   0.000000   0.000000
     H  191   0.946344   0.009432   0.000312   0.000037   0.000000   0.000004
     H  192   0.000000   0.000000   0.000000   0.000000   0.000000   0.000001
     H  193   0.000000   0.000000   0.000000   0.000000   0.000000   0.000000
     H  194   0.000000   0.000000   0.000000   0.000000   0.000001   0.000000


                  C115       C116       C117       C118       C119       C120
 ------------------------------------------------------------------------------
     C  115   3.960538
     C  116   0.002905   3.931881
     C  117   2.759749   0.000154   3.959085
     C  118   0.005753   0.004381   0.025745   3.956026
     C  119   0.002142   0.000308   0.000259   1.066219   3.945544
     C  120   0.000322   0.002293   0.002665   0.001859   0.000261   3.931371
     C  121   0.004272   0.006251   0.000923   0.063106   0.000439   1.177473
     C  122   0.000110   0.004044   0.007623   0.007184   0.005846   0.010312
     C  123   0.000125   0.000082   0.000059   0.014894   0.000297   1.485176
     C  124   0.000111   0.000616   0.000387   0.020006   0.000644   0.125551
     C  125   0.004016   0.000165   0.000821   1.474405   0.008399   0.006266
     C  126   0.000380   0.000049   0.000283   0.007417   0.006721   0.000396
     C  127   0.000003   0.000000   0.000001   0.000152   0.000006   0.000002
     C  128   0.000001   0.000000   0.000003   0.000062   0.000135   0.000001
     C  129   0.000001   0.000000   0.000001   0.000143   0.000013   0.000002
     C  130   0.000001   0.000000   0.000010   0.000192   0.000441   0.000008
     C  131   0.000012   0.000001   0.000008   0.000534   0.000108   0.000003
     C  132   0.000004   0.000002   0.000005   0.000689   0.000125   0.000021
     C  133   0.000045   0.000009   0.000013   0.014675   0.000348   0.000222
     C  134   0.000000   0.000000   0.000000   0.000040   0.000024   0.000002
     C  135   0.000001   0.000000   0.000001   0.000005   0.000004   0.000000
     C  136   0.000000   0.000000   0.000000   0.000000   0.000001   0.000000
     C  137   0.000000   0.000000   0.000000   0.000000   0.000001   0.000000
     C  138   0.000002   0.000000   0.000001   0.000003   0.000001   0.000000
     C  139   0.000000   0.000000   0.000000   0.000000   0.000001   0.000000
     C  140   0.000000   0.000000   0.000000   0.000001   0.000008   0.000000
     C  141   0.000000   0.000000   0.000000   0.000000   0.000003   0.000000
     C  142   0.000000   0.000000   0.000000   0.000000   0.000000   0.000000
     C  143   0.000000   0.000000   0.000000   0.000000   0.000000   0.000000
     C  144   0.000000   0.000000   0.000000   0.000000   0.000000   0.000000
     C  145   0.000000   0.000000   0.000000   0.000000   0.000000   0.000000
     C  146   0.000000   0.000000   0.000000   0.000000   0.000001   0.000000
     C  147   0.000000   0.000000   0.000000   0.000000   0.000001   0.000000
     C  148   0.000000   0.000000   0.000000   0.000000   0.000004   0.000000
     C  149   0.000000   0.000000   0.000001   0.000000   0.000000   0.000000
     C  150   0.000000   0.000000   0.000000   0.000000   0.000000   0.000000
     C  151   0.000001   0.000000   0.000001   0.000000   0.000000   0.000000
     C  152   0.000000   0.000000   0.000000   0.000000   0.000000   0.000000
     C  153   0.000000   0.000000   0.000000   0.000000   0.000000   0.000000
     C  154   0.000005   0.000000   0.000008   0.000000   0.000001   0.000000
     C  155   0.000001   0.000000   0.000003   0.000000   0.000000   0.000000
     C  156   0.000000   0.000000   0.000000   0.000000   0.000000   0.000000
     C  157   0.000000   0.000000   0.000000   0.000000   0.000000   0.000000
     C  158   0.000000   0.000000   0.000000   0.000000   0.000000   0.000000
     C  159   0.000000   0.000000   0.000000   0.000000   0.000000   0.000000
     C  160   0.000000   0.000000   0.000000   0.000000   0.000000   0.000000


                  C115       C116       C117       C118       C119       C120
 ------------------------------------------------------------------------------
     C  161   0.000000   0.000000   0.000000   0.000003   0.000001   0.000000
     C  162   0.000000   0.000000   0.000000   0.000019   0.000005   0.000002
     N  163   0.013704   0.000003   0.000314   0.000604   0.000008   0.000134
     N  164   0.000002   0.000000   0.000002   0.000000   0.000000   0.000000
     N  165   0.000000   0.000000   0.000008   0.000014   0.000651   0.000001
     N  166   0.000000   0.000000   0.000000   0.000000   0.000000   0.000000
     N  167   0.000252   0.000042   0.000086   0.000008   0.000000   0.000002
     N  168   0.000001   0.000144   0.000004   0.000003   0.000001   0.005991
     N  169   0.000000   0.000000   0.000000   0.000002   0.000000   0.000078
     N  170   0.000000   0.000000   0.000000   0.000001   0.000013   0.000002
     N  171   0.000000   0.000000   0.000000   0.000000   0.000000   0.000000
     N  172   0.000000   0.000000   0.000000   0.000000   0.000000   0.000001
     N  173   0.000007   0.000026   0.000001   0.000000   0.000006   0.000000
     N  174   0.000001   0.000000   0.000003   0.000009   0.000199   0.000000
     N  175   0.000002   0.000001   0.000101   0.000245   0.020112   0.000016
     N  176   0.000126   2.876772   0.004465   0.001093   0.000211   0.000546
     N  177   0.000097   0.000202   0.001640   0.002821   0.000079   0.059396
     N  178   0.000075   0.000002   0.000030   0.006826   0.000248   0.000035
     N  179   0.000001   0.000000   0.000001   0.000001   0.000001   0.000000
     N  180   0.000000   0.000000   0.000000   0.000000   0.000000   0.000000
     N  181   0.000000   0.000000   0.000000   0.000000   0.000000   0.000000
     N  182   0.000000   0.000000   0.000000   0.000000   0.000000   0.000000
     H  183   0.000000   0.000000   0.000000   0.000000   0.000000   0.000000
     H  184   0.000000   0.000000   0.000000   0.000000   0.000000   0.000000
     H  185   0.000008   0.000000   0.000001   0.000000   0.000000   0.000000
     H  186   0.000003   0.000000   0.000009   0.000000   0.000000   0.000000
     H  187   0.000028   0.000005   0.000932   0.000002   0.000000   0.000001
     H  188   0.000000   0.000000   0.000000   0.000000   0.000000   0.000000
     H  189   0.000000   0.000000   0.000000   0.000000   0.000000   0.000000
     H  190   0.000000   0.000001   0.000000   0.000000   0.000002   0.000000
     H  191   0.000000   0.000000   0.000001   0.000001   0.000180   0.000000
     H  192   0.000000   0.000000   0.000000   0.000009   0.000000   0.000000
     H  193   0.000000   0.000000   0.000000   0.000000   0.000000   0.000000
     H  194   0.000000   0.000000   0.000000   0.000000   0.000000   0.000011


                  C121       C122       C123       C124       C125       C126
 ------------------------------------------------------------------------------
     C  121   3.954114
     C  122   1.302968   3.927404
     C  123   0.019304   0.081592   3.879867
     C  124   0.021353   1.168592   0.069654   2.782079
     C  125   0.006377   1.231319   0.005141   0.015700   3.951962
     C  126   0.004225   0.006273   0.000251   0.007125   0.988176   3.942875
     C  127   0.000004   0.000043   0.000002   0.000029   0.000424   0.010265
     C  128   0.000006   0.000021   0.000003   0.000038   0.000118   0.002365
     C  129   0.000005   0.000072   0.000002   0.000022   0.000223   0.005661
     C  130   0.000029   0.000193   0.000012   0.000200   0.000550   0.010512
     C  131   0.000041   0.000165   0.000010   0.000135   0.004937   0.009329
     C  132   0.000060   0.000381   0.000004   0.000046   0.005811   0.009896
     C  133   0.000597   0.013325   0.000132   0.002555   0.007455   1.768905
     C  134   0.000007   0.000081   0.000001   0.000024   0.000089   0.003850
     C  135   0.000001   0.000001   0.000000   0.000001   0.000007   0.000083
     C  136   0.000000   0.000000   0.000000   0.000000   0.000000   0.000004
     C  137   0.000001   0.000000   0.000000   0.000000   0.000000   0.000003
     C  138   0.000000   0.000000   0.000000   0.000000   0.000000   0.000008
     C  139   0.000000   0.000000   0.000000   0.000000   0.000000   0.000000
     C  140   0.000000   0.000000   0.000000   0.000000   0.000000   0.000000
     C  141   0.000000   0.000000   0.000000   0.000000   0.000001   0.000000
     C  142   0.000000   0.000000   0.000000   0.000000   0.000000   0.000000
     C  143   0.000000   0.000000   0.000000   0.000000   0.000000   0.000000
     C  144   0.000000   0.000000   0.000000   0.000000   0.000000   0.000000
     C  145   0.000000   0.000000   0.000000   0.000000   0.000000   0.000000
     C  146   0.000000   0.000000   0.000000   0.000000   0.000000   0.000000
     C  147   0.000000   0.000000   0.000000   0.000000   0.000000   0.000000
     C  148   0.000000   0.000000   0.000000   0.000000   0.000001   0.000000
     C  149   0.000000   0.000000   0.000000   0.000000   0.000000   0.000000
     C  150   0.000000   0.000000   0.000000   0.000000   0.000000   0.000000
     C  151   0.000000   0.000000   0.000000   0.000000   0.000000   0.000000
     C  152   0.000000   0.000000   0.000000   0.000000   0.000000   0.000000
     C  153   0.000000   0.000000   0.000000   0.000000   0.000000   0.000000
     C  154   0.000000   0.000000   0.000000   0.000000   0.000000   0.000000
     C  155   0.000000   0.000000   0.000000   0.000000   0.000000   0.000000
     C  156   0.000000   0.000000   0.000000   0.000000   0.000000   0.000000
     C  157   0.000000   0.000001   0.000000   0.000000   0.000005   0.000006
     C  158   0.000000   0.000000   0.000000   0.000000   0.000000   0.000001
     C  159   0.000000   0.000000   0.000000   0.000000   0.000003   0.000004
     C  160   0.000000   0.000000   0.000000   0.000000   0.000003   0.000003
     C  161   0.000001   0.000005   0.000000   0.000000   0.000052   0.000069
     C  162   0.000007   0.000034   0.000000   0.000003   0.000345   0.000592
     N  163   0.000003   0.000390   0.000001   0.000023   0.000008   0.000005
     N  164   0.000000   0.000000   0.000000   0.000000   0.000000   0.000000
     N  165   0.000037   0.000002   0.000005   0.000005   0.000085   0.000029
     N  166   0.000000   0.000000   0.000000   0.000000   0.000001   0.000009


                  C121       C122       C123       C124       C125       C126
 ------------------------------------------------------------------------------
     N  167   0.000001   0.000003   0.000001   0.000000   0.000002   0.000000
     N  168   0.000333   0.000051   0.000710   0.000192   0.000007   0.000002
     N  169   0.000006   0.000007   0.000080   0.000013   0.000001   0.000000
     N  170   0.000001   0.000000   0.000009   0.000006   0.000004   0.000000
     N  171   0.000000   0.000000   0.000000   0.000000   0.000000   0.000000
     N  172   0.000000   0.000000   0.000001   0.000000   0.000000   0.000000
     N  173   0.000001   0.000000   0.000000   0.000000   0.000001   0.000000
     N  174   0.000004   0.000000   0.000001   0.000001   0.000017   0.000002
     N  175   0.000442   0.000099   0.000146   0.000179   0.001877   0.001947
     N  176   0.021255   0.000599   0.001496   0.000734   0.009080   0.000024
     N  177   0.078054   0.007332   2.142902   1.325648   0.013126   0.000129
     N  178   0.000076   0.003226   0.000077   0.000994   0.009537   1.002240
     N  179   0.000000   0.000000   0.000000   0.000000   0.000001   0.000003
     N  180   0.000000   0.000000   0.000000   0.000000   0.000000   0.000000
     N  181   0.000000   0.000000   0.000000   0.000000   0.000000   0.000000
     N  182   0.000000   0.000000   0.000000   0.000000   0.000000   0.000000
     H  183   0.000000   0.000000   0.000000   0.000000   0.000000   0.000002
     H  184   0.000000   0.000000   0.000000   0.000002   0.000000   0.000001
     H  185   0.000000   0.000000   0.000000   0.000000   0.000000   0.000000
     H  186   0.000000   0.000000   0.000000   0.000000   0.000000   0.000000
     H  187   0.000000   0.000001   0.000000   0.000000   0.000000   0.000000
     H  188   0.000000   0.000000   0.000000   0.000000   0.000000   0.000000
     H  189   0.000000   0.000000   0.000000   0.000000   0.000000   0.000000
     H  190   0.000000   0.000000   0.000000   0.000000   0.000000   0.000000
     H  191   0.000002   0.000001   0.000001   0.000001   0.000012   0.000029
     H  192   0.000000   0.000004   0.000000   0.000001   0.000032   0.000038
     H  193   0.000000   0.000000   0.000000   0.000000   0.000000   0.000000
     H  194   0.000002   0.000001   0.000242   0.000006   0.000000   0.000000


                  C127       C128       C129       C130       C131       C132
 ------------------------------------------------------------------------------
     C  127   3.898181
     C  128   1.594596   3.898475
     C  129   0.939088   1.107281   3.906602
     C  130   1.145625   0.033990   0.057570   3.029767
     C  131   0.102981   0.031288   1.680856   0.052620   3.907645
     C  132   0.009087   0.000557   0.009784   0.004131   0.955430   3.935499
     C  133   0.000722   0.009333   0.004694   0.040022   0.011556   0.926246
     C  134   0.001565   0.000090   0.007454   0.001122   0.005355   1.000152
     C  135   0.001683   0.000762   0.000438   0.044208   0.002177   0.000096
     C  136   0.000162   0.000050   0.000046   0.001367   0.000095   0.000003
     C  137   0.000040   0.000020   0.000034   0.000785   0.000057   0.000002
     C  138   0.000108   0.000123   0.000044   0.002134   0.000159   0.000007
     C  139   0.000005   0.000010   0.000004   0.000034   0.000006   0.000000
     C  140   0.000003   0.000003   0.000003   0.000080   0.000006   0.000000
     C  141   0.000000   0.000001   0.000000   0.000004   0.000000   0.000000
     C  142   0.000000   0.000000   0.000000   0.000000   0.000000   0.000000
     C  143   0.000000   0.000000   0.000000   0.000000   0.000000   0.000000
     C  144   0.000000   0.000000   0.000000   0.000000   0.000000   0.000000
     C  145   0.000000   0.000000   0.000000   0.000000   0.000000   0.000000
     C  146   0.000000   0.000000   0.000000   0.000000   0.000000   0.000000
     C  147   0.000000   0.000000   0.000000   0.000000   0.000000   0.000000
     C  148   0.000000   0.000000   0.000000   0.000000   0.000000   0.000000
     C  149   0.000000   0.000000   0.000000   0.000000   0.000004   0.000000
     C  150   0.000000   0.000000   0.000000   0.000000   0.000000   0.000000
     C  151   0.000000   0.000000   0.000000   0.000000   0.000003   0.000000
     C  152   0.000000   0.000000   0.000000   0.000000   0.000000   0.000000
     C  153   0.000000   0.000000   0.000000   0.000000   0.000001   0.000000
     C  154   0.000000   0.000000   0.000000   0.000000   0.000000   0.000000
     C  155   0.000000   0.000000   0.000000   0.000000   0.000000   0.000000
     C  156   0.000000   0.000000   0.000001   0.000000   0.000004   0.000002
     C  157   0.000008   0.000001   0.000011   0.000002   0.000111   0.000004
     C  158   0.000001   0.000000   0.000001   0.000000   0.000007   0.000024
     C  159   0.000003   0.000000   0.000002   0.000000   0.000044   0.000001
     C  160   0.000005   0.000000   0.000007   0.000001   0.000066   0.000001
     C  161   0.000124   0.000012   0.000250   0.000031   0.001832   0.000084
     C  162   0.000829   0.000083   0.001828   0.000245   0.015332   0.015303
     N  163   0.000000   0.000000   0.000000   0.000000   0.000000   0.000000
     N  164   0.000000   0.000000   0.000000   0.000000   0.000000   0.000000
     N  165   0.000009   0.000001   0.000017   0.000009   0.000186   0.000077
     N  166   0.000538   0.006081   0.000669   0.000068   0.000025   0.000005
     N  167   0.000000   0.000001   0.000000   0.000000   0.000000   0.000000
     N  168   0.000000   0.000000   0.000000   0.000000   0.000000   0.000000
     N  169   0.000000   0.000000   0.000000   0.000000   0.000000   0.000000
     N  170   0.000000   0.000000   0.000000   0.000000   0.000003   0.000003
     N  171   0.000000   0.000000   0.000000   0.000000   0.000000   0.000000
     N  172   0.000000   0.000000   0.000000   0.000000   0.000000   0.000000


                  C127       C128       C129       C130       C131       C132
 ------------------------------------------------------------------------------
     N  173   0.000000   0.000000   0.000000   0.000000   0.000000   0.000000
     N  174   0.000000   0.000000   0.000000   0.000000   0.000000   0.000000
     N  175   0.000060   0.000055   0.000094   0.000283   0.001133   0.000559
     N  176   0.000003   0.000002   0.000004   0.000006   0.000008   0.000029
     N  177   0.000006   0.000005   0.000006   0.000029   0.000011   0.000029
     N  178   0.025027   0.068974   0.036172   1.522511   1.008953   0.018643
     N  179   0.000037   0.000030   0.000016   0.000968   0.000065   0.000003
     N  180   0.000000   0.000000   0.000000   0.000000   0.000000   0.000000
     N  181   0.000000   0.000000   0.000000   0.000000   0.000003   0.000000
     N  182   0.000000   0.000000   0.000001   0.000000   0.000004   0.000001
     H  183   0.000131   0.001551   0.001247   0.000001   0.000022   0.000001
     H  184   0.000362   0.000790   0.000052   0.000007   0.000006   0.000001
     H  185   0.000000   0.000000   0.000000   0.000000   0.000000   0.000000
     H  186   0.000000   0.000000   0.000000   0.000000   0.000000   0.000000
     H  187   0.000000   0.000000   0.000000   0.000000   0.000000   0.000000
     H  188   0.000004   0.000121   0.000008   0.000000   0.000003   0.000005
     H  189   0.000000   0.000000   0.000000   0.000000   0.000000   0.000000
     H  190   0.000000   0.000000   0.000000   0.000000   0.000000   0.000000
     H  191   0.000004   0.000000   0.000013   0.000005   0.000001   0.000648
     H  192   0.000739   0.000059   0.000266   0.098075   0.000545   0.000018
     H  193   0.000000   0.000000   0.000000   0.000000   0.000000   0.000000
     H  194   0.000000   0.000000   0.000000   0.000000   0.000000   0.000000


                  C133       C134       C135       C136       C137       C138
 ------------------------------------------------------------------------------
     C  133   3.925866
     C  134   0.003493   3.956147
     C  135   0.000384   0.000002   3.774074
     C  136   0.000027   0.000000   1.168834   3.906977
     C  137   0.000011   0.000000   0.052826   2.559420   3.842713
     C  138   0.000056   0.000001   1.540718   0.025497   0.127419   3.813981
     C  139   0.000004   0.000000   0.070046   0.036210   1.019084   0.010329
     C  140   0.000002   0.000000   0.001738   0.019232   0.005833   0.016481
     C  141   0.000000   0.000000   0.002531   0.002266   0.010589   0.001206
     C  142   0.000000   0.000000   0.000000   0.000000   0.000000   0.000000
     C  143   0.000000   0.000000   0.000000   0.000000   0.000000   0.000000
     C  144   0.000000   0.000000   0.000000   0.000000   0.000000   0.000000
     C  145   0.000000   0.000000   0.000000   0.000000   0.000000   0.000000
     C  146   0.000000   0.000000   0.000000   0.000000   0.000000   0.000000
     C  147   0.000000   0.000000   0.000000   0.000000   0.000000   0.000000
     C  148   0.000000   0.000000   0.000000   0.000000   0.000000   0.000000
     C  149   0.000012   0.000207   0.000000   0.000000   0.000000   0.000000
     C  150   0.000000   0.000001   0.000000   0.000000   0.000000   0.000000
     C  151   0.000008   0.000141   0.000000   0.000000   0.000000   0.000000
     C  152   0.000001   0.000023   0.000000   0.000000   0.000000   0.000000
     C  153   0.000002   0.000032   0.000000   0.000000   0.000000   0.000000
     C  154   0.000000   0.000000   0.000000   0.000000   0.000000   0.000000
     C  155   0.000000   0.000000   0.000000   0.000000   0.000000   0.000000
     C  156   0.000001   0.000196   0.000000   0.000000   0.000000   0.000000
     C  157   0.000252   0.006688   0.000000   0.000000   0.000000   0.000000
     C  158   0.000002   0.000308   0.000000   0.000000   0.000000   0.000000
     C  159   0.000145   0.002696   0.000000   0.000000   0.000000   0.000000
     C  160   0.000136   0.004183   0.000000   0.000000   0.000000   0.000000
     C  161   0.002708   0.122879   0.000000   0.000000   0.000000   0.000000
     C  162   0.021715   2.761198   0.000001   0.000000   0.000000   0.000000
     N  163   0.000000   0.000000   0.000000   0.000000   0.000000   0.000000
     N  164   0.000000   0.000000   0.000000   0.000000   0.000000   0.000000
     N  165   0.000102   0.000171   0.000000   0.000000   0.000000   0.000000
     N  166   0.000021   0.000052   0.000002   0.000000   0.000000   0.000000
     N  167   0.000000   0.000000   0.000001   0.000000   0.000000   0.000000
     N  168   0.000001   0.000000   0.000001   0.000002   0.000001   0.000000
     N  169   0.000000   0.000000   0.000000   0.000000   0.000000   0.000000
     N  170   0.000001   0.000003   0.000000   0.000000   0.000000   0.000000
     N  171   0.000000   0.000000   0.000000   0.000000   0.000000   0.000000
     N  172   0.000000   0.000000   0.000000   0.000000   0.000000   0.000000
     N  173   0.000000   0.000000   0.000004   0.000004   0.000017   0.000005
     N  174   0.000001   0.000000   0.000000   0.000000   0.000000   0.000000
     N  175   0.006743   0.001311   0.000006   0.000000   0.000000   0.000001
     N  176   0.000387   0.000001   0.000000   0.000000   0.000000   0.000000
     N  177   0.000605   0.000004   0.000000   0.000000   0.000000   0.000000
     N  178   0.019517   0.001502   0.008094   0.000318   0.000171   0.000633


                  C133       C134       C135       C136       C137       C138
 ------------------------------------------------------------------------------
     N  179   0.000016   0.000000   0.065614   0.072404   0.034950   2.068269
     N  180   0.000000   0.000000   0.000000   0.000000   0.000000   0.000000
     N  181   0.000011   0.000192   0.000000   0.000000   0.000000   0.000000
     N  182   0.000002   0.000231   0.000000   0.000000   0.000000   0.000000
     H  183   0.000000   0.000005   0.000000   0.000002   0.000005   0.000000
     H  184   0.000005   0.000002   0.000000   0.000001   0.000000   0.000000
     H  185   0.000000   0.000000   0.000000   0.000000   0.000000   0.000000
     H  186   0.000000   0.000000   0.000000   0.000000   0.000000   0.000000
     H  187   0.000000   0.000000   0.000001   0.000000   0.000000   0.000049
     H  188   0.000014   0.001001   0.000000   0.000000   0.000000   0.000000
     H  189   0.000000   0.000000   0.000000   0.000000   0.000000   0.000000
     H  190   0.000000   0.000000   0.000002   0.000001   0.000004   0.000017
     H  191   0.000124   0.000011   0.000000   0.000000   0.000000   0.000000
     H  192   0.000009   0.000001   0.807169   0.005060   0.006517   0.006674
     H  193   0.000000   0.000001   0.000000   0.000000   0.000000   0.000000
     H  194   0.000000   0.000000   0.000000   0.000000   0.000000   0.000000


                  C139       C140       C141       C142       C143       C144
 ------------------------------------------------------------------------------
     C  139   3.892838
     C  140   0.922638   3.957395
     C  141   0.014777   1.867927   3.948222
     C  142   0.000000   0.000000   0.000000   3.872002
     C  143   0.000000   0.000000   0.000000   2.496123   3.884850
     C  144   0.000000   0.000000   0.000000   0.058335   1.136520   3.867892
     C  145   0.000000   0.000000   0.000000   1.087271   0.037252   0.049861
     C  146   0.000000   0.000000   0.000000   0.099605   0.041414   1.134886
     C  147   0.000000   0.000000   0.000000   0.032830   0.014485   1.302212
     C  148   0.000001   0.000000   0.000002   0.000966   0.004021   0.006248
     C  149   0.000000   0.000000   0.000000   0.000410   0.000300   0.001787
     C  150   0.000000   0.000000   0.000000   0.000067   0.000175   0.000420
     C  151   0.000000   0.000000   0.000000   0.000437   0.000300   0.001893
     C  152   0.000000   0.000000   0.000000   0.000006   0.000003   0.000033
     C  153   0.000000   0.000000   0.000000   0.000008   0.000004   0.000036
     C  154   0.000000   0.000002   0.000002   0.005041   0.003165   0.029478
     C  155   0.000000   0.000001   0.000002   0.004942   0.012054   0.023407
     C  156   0.000000   0.000000   0.000000   0.000000   0.000000   0.000001
     C  157   0.000000   0.000000   0.000000   0.000000   0.000000   0.000000
     C  158   0.000000   0.000000   0.000000   0.000000   0.000000   0.000001
     C  159   0.000000   0.000000   0.000000   0.000001   0.000000   0.000003
     C  160   0.000000   0.000000   0.000000   0.000000   0.000000   0.000000
     C  161   0.000000   0.000000   0.000000   0.000000   0.000000   0.000000
     C  162   0.000000   0.000000   0.000000   0.000000   0.000000   0.000000
     N  163   0.000000   0.000000   0.000000   0.000007   0.000002   0.000032
     N  164   0.000002   0.000004   0.000081   0.000000   0.000000   0.000000
     N  165   0.000000   0.000013   0.000004   0.000000   0.000000   0.000000
     N  166   0.000000   0.000001   0.000002   0.000000   0.000000   0.000000
     N  167   0.000000   0.000002   0.000001   0.000000   0.000000   0.000000
     N  168   0.000000   0.000007   0.000002   0.000000   0.000000   0.000000
     N  169   0.000000   0.000000   0.000000   0.000651   0.000402   0.000131
     N  170   0.000000   0.000007   0.000002   0.000000   0.000000   0.000000
     N  171   0.000000   0.000000   0.000000   0.000001   0.000001   0.000002
     N  172   0.000000   0.000000   0.000000   0.004830   0.000665   0.001198
     N  173   0.000015   0.000024   0.000131   0.000000   0.000000   0.000000
     N  174   0.000003   0.000003   0.000011   0.000007   0.000007   0.000012
     N  175   0.000000   0.000000   0.000000   0.000000   0.000000   0.000000
     N  176   0.000000   0.000000   0.000000   0.000000   0.000000   0.000000
     N  177   0.000000   0.000000   0.000000   0.000000   0.000000   0.000000
     N  178   0.000026   0.000021   0.000001   0.000000   0.000000   0.000000
     N  179   0.818071   0.010007   0.010760   0.000000   0.000000   0.000000
     N  180   0.000000   0.000000   0.000000   0.041246   0.066942   0.048062
     N  181   0.000000   0.000000   0.000000   0.000245   0.000168   0.000977
     N  182   0.000000   0.000000   0.000000   0.000000   0.000000   0.000001
     H  183   0.000000   0.000005   0.000055   0.000000   0.000000   0.000000
     H  184   0.000000   0.000000   0.000000   0.000000   0.000000   0.000000


                  C139       C140       C141       C142       C143       C144
 ------------------------------------------------------------------------------
     H  185   0.000000   0.000000   0.000000   0.000000   0.000000   0.000000
     H  186   0.000000   0.000000   0.000000   0.000000   0.000000   0.000000
     H  187   0.000000   0.000000   0.000000   0.000000   0.000000   0.000000
     H  188   0.000000   0.000000   0.000000   0.000000   0.000000   0.000000
     H  189   0.000000   0.000000   0.000000   0.000004   0.000001   0.000000
     H  190   0.000008   0.000000   0.000003   0.000000   0.000000   0.000000
     H  191   0.000000   0.000000   0.000000   0.000000   0.000000   0.000000
     H  192   0.000084   0.000418   0.000021   0.000000   0.000000   0.000000
     H  193   0.000000   0.000000   0.000000   0.000000   0.000000   0.000000
     H  194   0.000000   0.000000   0.000000   0.000000   0.000000   0.000000


                  C145       C146       C147       C148       C149       C150
 ------------------------------------------------------------------------------
     C  145   3.902308
     C  146   0.030998   3.530776
     C  147   0.004293   0.042162   3.911010
     C  148   0.003634   0.005767   1.054900   3.955409
     C  149   0.000234   0.001734   0.003637   0.000174   3.923257
     C  150   0.000102   0.000721   0.003278   0.000161   1.342547   3.916133
     C  151   0.000246   0.001918   0.003551   0.000220   0.986327   1.343579
     C  152   0.000003   0.000013   0.000037   0.000007   1.343935   0.022263
     C  153   0.000004   0.000021   0.000057   0.000005   0.096270   0.022885
     C  154   0.002260   0.019182   0.055592   0.007479   0.018801   1.042110
     C  155   0.004132   0.030015   1.287441   0.007222   0.013520   0.013943
     C  156   0.000000   0.000000   0.000000   0.000000   0.018854   0.000166
     C  157   0.000000   0.000000   0.000000   0.000000   0.000919   0.000059
     C  158   0.000000   0.000000   0.000000   0.000000   0.006722   0.000033
     C  159   0.000000   0.000002   0.000006   0.000000   0.010569   0.000865
     C  160   0.000000   0.000000   0.000001   0.000000   0.000845   0.000070
     C  161   0.000000   0.000000   0.000000   0.000000   0.000004   0.000003
     C  162   0.000000   0.000000   0.000000   0.000000   0.000000   0.000000
     N  163   0.000002   0.000012   0.000016   0.000003   0.000043   0.000013
     N  164   0.000000   0.000000   0.000002   0.000000   0.000015   0.000006
     N  165   0.000000   0.000000   0.000000   0.000000   0.000000   0.000000
     N  166   0.000000   0.000000   0.000000   0.000000   0.000000   0.000000
     N  167   0.000000   0.000000   0.000000   0.000000   0.000000   0.000000
     N  168   0.000000   0.000000   0.000000   0.000000   0.000000   0.000000
     N  169   0.000559   0.000397   0.000004   0.000206   0.000000   0.000000
     N  170   0.000000   0.000000   0.000000   0.000000   0.000000   0.000000
     N  171   0.000001   0.000001   0.000003   0.000038   0.000116   0.000010
     N  172   0.009128   0.001570   0.000100   0.000771   0.000007   0.000003
     N  173   0.000000   0.000000   0.000000   0.000000   0.000000   0.000000
     N  174   0.000009   0.000045   0.000009   0.000019   0.000000   0.000000
     N  175   0.000000   0.000000   0.000000   0.000000   0.000000   0.000000
     N  176   0.000000   0.000000   0.000000   0.000000   0.000000   0.000000
     N  177   0.000000   0.000000   0.000000   0.000000   0.000000   0.000000
     N  178   0.000000   0.000000   0.000000   0.000000   0.000000   0.000000
     N  179   0.000000   0.000000   0.000000   0.000000   0.000000   0.000000
     N  180   0.918728   2.024655   0.027174   0.000875   0.000586   0.000181
     N  181   0.000141   0.001031   0.001651   0.000080   0.022484   0.103488
     N  182   0.000001   0.000000   0.000000   0.000000   0.008864   0.000153
     H  183   0.000000   0.000000   0.000000   0.000000   0.000000   0.000000
     H  184   0.000000   0.000000   0.000000   0.000000   0.000000   0.000000
     H  185   0.000000   0.000000   0.000000   0.000000   0.000000   0.000000
     H  186   0.000000   0.000000   0.000000   0.000000   0.000000   0.000000
     H  187   0.000000   0.000000   0.000000   0.000000   0.000000   0.000000
     H  188   0.000000   0.000000   0.000000   0.000000   0.000000   0.000000
     H  189   0.000002   0.000000   0.000000   0.000000   0.000025   0.000016
     H  190   0.000000   0.000000   0.000000   0.000000   0.000000   0.000000


                  C145       C146       C147       C148       C149       C150
 ------------------------------------------------------------------------------
     H  191   0.000000   0.000000   0.000000   0.000000   0.000000   0.000000
     H  192   0.000000   0.000000   0.000000   0.000000   0.000000   0.000000
     H  193   0.000000   0.000000   0.000000   0.000000   0.000078   0.000001
     H  194   0.000000   0.000000   0.000000   0.000000   0.000000   0.000000


                  C151       C152       C153       C154       C155       C156
 ------------------------------------------------------------------------------
     C  151   3.922501
     C  152   0.102710   3.931265
     C  153   1.328689   0.022583   3.928777
     C  154   0.022321   0.000907   0.000716   3.954940
     C  155   0.016922   0.000471   0.000438   1.264727   3.919779
     C  156   0.008849   0.009374   0.002056   0.000044   0.000009   3.939590
     C  157   0.000294   0.005140   0.000180   0.000002   0.000002   1.392921
     C  158   0.004063   0.000926   0.000927   0.000015   0.000003   0.018730
     C  159   0.007074   1.028413   0.006895   0.000146   0.000024   1.410446
     C  160   0.000167   0.009375   0.000143   0.000002   0.000002   0.103292
     C  161   0.000004   0.000340   0.000008   0.000000   0.000000   0.004726
     C  162   0.000000   0.000008   0.000001   0.000000   0.000000   0.000060
     N  163   0.000057   0.000001   0.000003   0.000480   0.000128   0.000000
     N  164   0.000060   0.000006   0.000136   0.000004   0.000001   0.000000
     N  165   0.000000   0.000000   0.000000   0.000000   0.000000   0.000000
     N  166   0.000000   0.000000   0.000000   0.000000   0.000000   0.000000
     N  167   0.000000   0.000000   0.000000   0.000002   0.000000   0.000000
     N  168   0.000000   0.000000   0.000000   0.000000   0.000000   0.000000
     N  169   0.000000   0.000000   0.000000   0.000000   0.000003   0.000000
     N  170   0.000000   0.000000   0.000000   0.000000   0.000000   0.000001
     N  171   0.000264   0.000098   0.004031   0.000002   0.000003   0.000002
     N  172   0.000007   0.000000   0.000000   0.000058   0.000138   0.000000
     N  173   0.000000   0.000000   0.000001   0.000000   0.000000   0.000000
     N  174   0.000002   0.000000   0.000001   0.000005   0.000006   0.000000
     N  175   0.000000   0.000000   0.000000   0.000001   0.000000   0.000000
     N  176   0.000000   0.000000   0.000000   0.000000   0.000000   0.000000
     N  177   0.000000   0.000000   0.000000   0.000000   0.000000   0.000000
     N  178   0.000000   0.000000   0.000000   0.000000   0.000000   0.000000
     N  179   0.000000   0.000000   0.000000   0.000000   0.000000   0.000000
     N  180   0.000580   0.000007   0.000008   0.006489   0.006799   0.000000
     N  181   0.025941   1.363183   1.423323   0.001478   0.004618   0.017571
     N  182   0.003661   0.010440   0.001272   0.000020   0.000005   0.017120
     H  183   0.000000   0.000000   0.000000   0.000000   0.000000   0.000000
     H  184   0.000000   0.000000   0.000000   0.000000   0.000000   0.000000
     H  185   0.000000   0.000000   0.000000   0.000000   0.000000   0.000000
     H  186   0.000001   0.000000   0.000000   0.000000   0.000000   0.000000
     H  187   0.000000   0.000000   0.000000   0.000000   0.000000   0.000000
     H  188   0.000000   0.000000   0.000000   0.000000   0.000000   0.000000
     H  189   0.000205   0.000021   0.000063   0.000000   0.000001   0.000001
     H  190   0.000000   0.000000   0.000000   0.000000   0.000000   0.000000
     H  191   0.000000   0.000000   0.000000   0.000000   0.000000   0.000000
     H  192   0.000000   0.000000   0.000000   0.000000   0.000000   0.000000
     H  193   0.000014   0.000624   0.000009   0.000000   0.000000   0.933468
     H  194   0.000000   0.000000   0.000000   0.000000   0.000000   0.000000


                  C157       C158       C159       C160       C161       C162
 ------------------------------------------------------------------------------
     C  157   3.747218
     C  158   1.562888   3.927255
     C  159   0.058340   0.124398   3.916269
     C  160   0.470654   1.099820   0.042843   3.631047
     C  161   0.012294   1.055607   0.000708   0.016029   3.964990
     C  162   0.000047   0.001847   0.000009   0.000114   0.012631   3.973240
     N  163   0.000000   0.000000   0.000000   0.000000   0.000000   0.000000
     N  164   0.000000   0.000000   0.000000   0.000000   0.000000   0.000000
     N  165   0.000000   0.000000   0.000000   0.000000   0.000004   0.000032
     N  166   0.000000   0.000001   0.000000   0.000000   0.000009   0.000014
     N  167   0.000000   0.000000   0.000000   0.000000   0.000000   0.000000
     N  168   0.000000   0.000000   0.000000   0.000000   0.000000   0.000000
     N  169   0.000000   0.000000   0.000000   0.000000   0.000000   0.000000
     N  170   0.000002   0.000001   0.000000   0.000001   0.000000   0.000001
     N  171   0.000001   0.000001   0.000007   0.000000   0.000000   0.000000
     N  172   0.000000   0.000000   0.000000   0.000000   0.000000   0.000000
     N  173   0.000000   0.000000   0.000000   0.000000   0.000000   0.000000
     N  174   0.000000   0.000000   0.000000   0.000000   0.000000   0.000000
     N  175   0.000001   0.000000   0.000000   0.000000   0.000009   0.000111
     N  176   0.000000   0.000000   0.000000   0.000000   0.000000   0.000001
     N  177   0.000000   0.000000   0.000000   0.000000   0.000000   0.000001
     N  178   0.000010   0.000001   0.000005   0.000006   0.000140   0.001019
     N  179   0.000000   0.000000   0.000000   0.000000   0.000000   0.000000
     N  180   0.000000   0.000000   0.000001   0.000000   0.000000   0.000000
     N  181   0.000792   0.006260   0.011539   0.000964   0.000018   0.000000
     N  182   0.178302   0.026048   1.190118   1.838788   0.005369   0.000059
     H  183   0.000000   0.000000   0.000000   0.000000   0.000001   0.000001
     H  184   0.000000   0.000000   0.000000   0.000000   0.000001   0.000000
     H  185   0.000000   0.000000   0.000000   0.000000   0.000000   0.000000
     H  186   0.000000   0.000000   0.000000   0.000000   0.000000   0.000000
     H  187   0.000000   0.000000   0.000000   0.000000   0.000000   0.000000
     H  188   0.000000   0.000003   0.000000   0.000000   0.000030   0.004945
     H  189   0.000000   0.000001   0.000004   0.000000   0.000000   0.000000
     H  190   0.000000   0.000000   0.000000   0.000000   0.000000   0.000000
     H  191   0.000000   0.000000   0.000000   0.000000   0.000004   0.000028
     H  192   0.000000   0.000000   0.000000   0.000000   0.000000   0.000001
     H  193   0.009890   0.003646   0.005151   0.011854   0.000134   0.000001
     H  194   0.000004   0.000000   0.000000   0.000000   0.000000   0.000000


                  N163       N164       N165       N166       N167       N168
 ------------------------------------------------------------------------------
     N  163   3.094994
     N  164   0.000131   3.080918
     N  165   0.000000   0.000000   3.052385
     N  166   0.000000   0.000000   0.000004   3.041530
     N  167   0.000087   0.000001   0.000005   0.000000   3.041817
     N  168   0.000000   0.000000   0.000277   0.000000   0.000019   3.301020
     N  169   0.000000   0.000000   0.000002   0.000001   0.000000   0.000032
     N  170   0.000000   0.000000   0.002333   0.000001   0.000001   0.003111
     N  171   0.000008   0.007385   0.000000   0.000000   0.000000   0.000000
     N  172   0.000000   0.000000   0.000000   0.000003   0.000000   0.000001
     N  173   0.000004   0.000026   0.000000   0.000000   0.000010   0.000000
     N  174   0.000011   0.000000   0.000000   0.000000   0.000000   0.000000
     N  175   0.000005   0.000000   0.000964   0.000000   0.000001   0.000000
     N  176   0.000224   0.000000   0.000000   0.000000   0.000067   0.000186
     N  177   0.000091   0.000000   0.000001   0.000000   0.000001   0.000250
     N  178   0.000000   0.000000   0.000018   0.000117   0.000000   0.000000
     N  179   0.000000   0.000000   0.000000   0.000000   0.000000   0.000000
     N  180   0.000008   0.000000   0.000000   0.000000   0.000000   0.000000
     N  181   0.000027   0.000037   0.000000   0.000000   0.000000   0.000000
     N  182   0.000000   0.000000   0.000000   0.000000   0.000000   0.000000
     H  183   0.000000   0.000000   0.000004   0.000202   0.000000   0.000000
     H  184   0.000000   0.000000   0.000000   0.007240   0.000000   0.000000
     H  185   0.000001   0.000001   0.000000   0.000000   0.005322   0.000001
     H  186   0.000008   0.000001   0.000000   0.000000   0.000113   0.000002
     H  187   0.000008   0.000000   0.000001   0.000000   0.007573   0.000000
     H  188   0.000000   0.000000   0.000000   0.007163   0.000000   0.000000
     H  189   0.000002   0.000059   0.000000   0.000000   0.000000   0.000000
     H  190   0.000000   0.000000   0.000000   0.000000   0.000000   0.000000
     H  191   0.000000   0.000000   0.000087   0.000000   0.000000   0.000000
     H  192   0.000000   0.000000   0.000000   0.000000   0.000000   0.000000
     H  193   0.000000   0.000000   0.000000   0.000000   0.000000   0.000000
     H  194   0.000000   0.000000   0.000000   0.000000   0.000000   0.000003


                  N169       N170       N171       N172       N173       N174
 ------------------------------------------------------------------------------
     N  169   3.214341
     N  170   0.000002   3.072127
     N  171   0.000000   0.000000   3.064591
     N  172   0.029298   0.000000   0.000000   3.512879
     N  173   0.000000   0.000000   0.000003   0.000000   3.109695
     N  174   0.000000   0.000000   0.000020   0.000000   0.000002   3.000981
     N  175   0.000000   0.000018   0.000000   0.000000   0.000000   0.000007
     N  176   0.000000   0.000000   0.000000   0.000000   0.000023   0.000000
     N  177   0.000090   0.000001   0.000000   0.000001   0.000000   0.000000
     N  178   0.000000   0.000000   0.000000   0.000000   0.000000   0.000000
     N  179   0.000000   0.000000   0.000000   0.000000   0.000014   0.000001
     N  180   0.000335   0.000000   0.000001   0.006440   0.000000   0.000018
     N  181   0.000000   0.000000   0.000406   0.000004   0.000000   0.000001
     N  182   0.000000   0.000000   0.000002   0.000000   0.000000   0.000000
     H  183   0.000000   0.000000   0.000000   0.000000   0.000000   0.000000
     H  184   0.000000   0.000000   0.000000   0.000001   0.000000   0.000000
     H  185   0.000000   0.000000   0.000000   0.000000   0.000006   0.000000
     H  186   0.000000   0.000000   0.000000   0.000000   0.000008   0.000000
     H  187   0.000000   0.000000   0.000000   0.000000   0.000000   0.000000
     H  188   0.000000   0.000000   0.000000   0.000000   0.000000   0.000000
     H  189   0.000000   0.000000   0.005695   0.000000   0.000001   0.004443
     H  190   0.000000   0.000000   0.000000   0.000000   0.007719   0.000000
     H  191   0.000000   0.000001   0.000000   0.000000   0.000000   0.000000
     H  192   0.000000   0.000000   0.000000   0.000000   0.000000   0.000000
     H  193   0.000000   0.000000   0.000000   0.000000   0.000000   0.000000
     H  194   0.006352   0.000000   0.000000   0.000013   0.000000   0.000000


                  N175       N176       N177       N178       N179       N180
 ------------------------------------------------------------------------------
     N  175   3.053187
     N  176   0.000001   2.988531
     N  177   0.000018   0.000382   3.664084
     N  178   0.000142   0.000121   0.000186   3.758737
     N  179   0.000000   0.000000   0.000000   0.000237   3.115450
     N  180   0.000000   0.000000   0.000000   0.000000   0.000000   3.199800
     N  181   0.000000   0.000000   0.000000   0.000000   0.000000   0.000336
     N  182   0.000000   0.000000   0.000000   0.000000   0.000000   0.000001
     H  183   0.000000   0.000000   0.000000   0.000011   0.000000   0.000000
     H  184   0.000000   0.000000   0.000002   0.000026   0.000000   0.000000
     H  185   0.000005   0.000007   0.000000   0.000000   0.000000   0.000000
     H  186   0.000001   0.000001   0.000000   0.000000   0.000000   0.000000
     H  187   0.000000   0.000001   0.000000   0.000000   0.000003   0.000000
     H  188   0.000000   0.000000   0.000000   0.000001   0.000000   0.000000
     H  189   0.000000   0.000000   0.000000   0.000000   0.000000   0.000000
     H  190   0.000000   0.000009   0.000000   0.000000   0.000278   0.000000
     H  191   0.008234   0.000000   0.000000   0.000003   0.000000   0.000000
     H  192   0.000000   0.000000   0.000000   0.000992   0.006973   0.000000
     H  193   0.000000   0.000000   0.000000   0.000000   0.000000   0.000000
     H  194   0.000000   0.000000   0.000023   0.000000   0.000000   0.000000


                  N181       N182       H183       H184       H185       H186
 ------------------------------------------------------------------------------
     N  181   3.047584
     N  182   0.010117   3.297718
     H  183   0.000000   0.000000   0.981960
     H  184   0.000000   0.000000   0.000435   0.981202
     H  185   0.000000   0.000000   0.000000   0.000000   0.983105
     H  186   0.000000   0.000000   0.000000   0.000000   0.000700   0.971512
     H  187   0.000000   0.000000   0.000000   0.000000   0.000104   0.000457
     H  188   0.000000   0.000000   0.000460   0.000277   0.000000   0.000000
     H  189   0.000165   0.000001   0.000000   0.000000   0.000000   0.000000
     H  190   0.000000   0.000000   0.000000   0.000000   0.000000   0.000000
     H  191   0.000000   0.000000   0.000000   0.000000   0.000021   0.000044
     H  192   0.000000   0.000000   0.000000   0.000000   0.000000   0.000000
     H  193   0.001354   0.005151   0.000000   0.000000   0.000000   0.000000
     H  194   0.000000   0.000000   0.000000   0.000000   0.000000   0.000000


                  H187       H188       H189       H190       H191       H192
 ------------------------------------------------------------------------------
     H  187   0.981467
     H  188   0.000000   0.978803
     H  189   0.000000   0.000000   0.979202
     H  190   0.000007   0.000000   0.000000   0.976288
     H  191   0.000000   0.000000   0.000000   0.000000   0.980563
     H  192   0.000000   0.000000   0.000000   0.000000   0.000000   0.933806
     H  193   0.000000   0.000000   0.000000   0.000000   0.000000   0.000000
     H  194   0.000000   0.000000   0.000000   0.000000   0.000000   0.000000


                  H193       H194
 ------------------------------
     H  193   0.971399
     H  194   0.000001   0.984723


 TOTAL CPU TIME:         16538.75 SECONDS

 == MOPAC DONE ==
