# Supplementary material for: Characterization by SEM, TEM and Quantum-Chemical Simulations of the Spherical Carbon with Nitrogen (SCN) Active Carbon Produced by Thermal Decomposition of Poly(vinylpyridine-divinylbenzene) Copolymer
Source: Materials (Basel). 2009 Sep 7;2(3):1239–51. doi: 10.3390/ma2031239 (PMC5445732; doi:10.3390/ma2031239)
Supplement: Supplementary file 1 [file materials-02-01239-s001.zip › Supplementary Data/m17.out]

 *******************************************************************************
 ** Site#:  128            For non-commercial use only         Version 7.334W **
 *******************************************************************************
 ** Cite this work as: MOPAC2007, James J. P. Stewart, Stewart Computational  **
 ** Chemistry, Version 7.334W web: HTTP://OpenMOPAC.net   Days remaining:  58 **
 *******************************************************************************
 **                                                                           **
 **                                MOPAC2007                                  **
 **                                                                           **
 *******************************************************************************

                            PM3 CALCULATION RESULTS


 *******************************************************************************
 *  CALCULATION DONE:                                Fri Jan 18 22:17:19 2008  *
 *  PM3      - The PM3 Hamiltonian to be used
 *  SINGLET  - SPIN STATE DEFINED AS A SINGLET
 *
 *
 *
 *                 CHARGE ON SYSTEM =     0
 *
 *
 *
 *  XYZ      - CARTESIAN COORDINATE SYSTEM TO BE USED
 *  EF       - USE EF ROUTINE FOR MINIMUM SEARCH
 *  T=       - A TIME OF  0.2E+08 SECONDS REQUESTED
 *  DUMP=N   - RESTART FILE WRITTEN EVERY     0.100 SECONDS
 *  CYCLES=  - DO A MAXIMUM OF  5002 STEPS
 *  DDMIN=   - MINIMUM TRUST RADIUS  0.000 ANG/RAD
 *  GNORM=   - EXIT WHEN GRADIENT NORM DROPS BELOW 1.11    
 *  SCFCRT   - DEFAULT SCF CRITERION REPLACED BY   0.100E-06
 *  SHIFT    - A DAMPING FACTOR OF   20.00 DEFINED
 *  DENOUT   - DENSITY MATRIX OUTPUT ON CHANNEL 10
 *  BONDS    - FINAL BOND-ORDER MATRIX TO BE PRINTED
 *   PL      - MONITOR CONVERGENCE IN DENSITY MATRIX
 *******************************************************************************
PM3 bonds T=20000000.0 SINGLET XYZ DDMIN=0.0 DUMP=0.1 GNORM=01.115 CHARGE=+0 &
DENOUT SCFCRT=1.D-07 EF CYCLES=5002 PL SHIFT=020.0
 SKN_2 model by PM3. Point=17. Mult=01.
   ATOM   CHEMICAL     X               Y              Z
  NUMBER   SYMBOL (ANGSTROMS)     (ANGSTROMS)    (ANGSTROMS)
 
     1       C         -1.9164900  *    2.248011  *    1.734345  *
     2       C         -2.9649168  *    2.907786  *    1.129584  *
     3       C         -2.8613946  *    4.333458  *    1.297742  *
     4       C         -0.9748861  *    2.858089  *    2.302568  *
     5       C         -1.7236898  *    4.904350  *    1.951254  *
     6       C         -1.4401907  *    6.311442  *    2.147604  *
     7       C         -1.2109086  *    7.419817  *    1.283937  *
     8       C         -0.2906064  *    4.864868  *    6.052879  *
     9       C         -0.8677822  *    5.274575  *    5.055413  *
    10       C         -1.0188378  *    6.637193  *    4.684667  *
    11       C          0.2570623  *    5.548331  *    7.174514  *
    12       C         -0.8446801  *    7.383439  *    6.014763  *
    13       C         -1.0426806  *    7.034041  *    3.393521  *
    14       C         -0.6431170  *    8.107846  *    2.424530  *
    15       C         -2.4064071  *   10.680798  *    5.028845  *
    16       C         -2.4846175  *    9.500774  *    5.934937  *
    17       C         -1.2949570  *    8.771100  *    5.909212  *
    18       C         -1.1782539  *   10.695293  *    4.458711  *
    19       C         -0.4450003  *    9.556303  *    5.095417  *
    20       C         -0.1783629  *    9.951700  *    3.824400  *
    21       C         -3.9465741  *    9.743732  *    6.075356  *
    22       C         -3.7912547  *   11.044609  *    5.293098  *
    23       C          0.1574134  *    9.282452  *    2.599734  *
    24       C          1.1362461  *    9.749334  *    1.805478  *
    25       C         -7.9475414  *    7.492792  *    4.606804  *
    26       C         -6.7888724  *    8.162549  *    4.926996  *
    27       C         -5.8408305  *    8.406121  *    3.867221  *
    28       C         -8.2410603  *    7.284678  *    3.174008  *
    29       C         -6.3210738  *    8.410156  *    2.518930  *
    30       C         -6.3436562  *    8.764561  *    6.208871  *
    31       C         -5.0898167  *    9.165941  *    6.296868  *
    32       C         -9.6351977  *   11.415709  *    5.505204  *
    33       C         -8.5842039  *   10.522780  *    5.750707  *
    34       C         -8.4877144  *    9.863832  *    6.976417  *
    35       C        -10.5735974  *   11.668767  *    6.508906  *
    36       C         -9.4739528  *   10.156680  *    7.938811  *
    37       C         -7.3428587  *    8.999626  *    7.267009  *
    38       C         -7.2181859  *    8.406927  *    8.456561  *
    39       C         -3.9783910  *    5.120254  *   12.450806  *
    40       C         -3.7920512  *    6.187012  *   11.570505  *
    41       C         -4.8986532  *    6.721241  *   10.910329  *
    42       C         -5.3009990  *    4.714868  *   12.727913  *
    43       C         -6.1794193  *    6.189177  *   11.128615  *
    44       C         -7.3271655  *    6.637967  *   10.330025  *
    45       C         -7.1933236  *    7.656980  *    9.458731  *
    46       C         -8.8231294  *    5.439179  *    8.763963  *
    47       C         -9.2698759  *    4.100987  *    9.235541  *
    48       C         -9.0171245  *    2.998804  *    8.495236  *
    49       C         -8.7604451  *    5.587741  *    7.346751  *
    50       C         -8.3164078  *    3.248644  *    7.235794  *
    51       C         -9.3540214  *    4.686388  *   10.596885  *
    52       C         -8.4805760  *    5.814094  *   10.061165  *
    53       C        -12.6468957  *    1.598965  *   11.566369  *
    54       C        -11.7887273  *    2.430565  *   11.962222  *
    55       C        -11.3921112  *    3.577115  *   11.315283  *
    56       C        -13.3843967  *    1.634678  *   10.404824  *
    57       C        -12.2038298  *    3.719480  *   10.143948  *
    58       C        -10.2958537  *    4.528769  *   11.549283  *
    59       C        -10.2506218  *    5.377274  *   12.671690  *
    60       C        -10.8727161  *    6.690018  *   18.478708  *
    61       C         -9.4890686  *    6.590019  *   18.279270  *
    62       C         -9.1733141  *    7.049729  *   16.990224  *
    63       C        -11.6964780  *    6.834422  *   17.550594  *
    64       C        -10.2258360  *    6.973265  *   15.969697  *
    65       C         -9.5386584  *    6.829285  *   14.678800  *
    66       C        -10.0209285  *    6.129810  *   13.578977  *
    67       C        -11.2191814  *    9.030777  *   10.679742  *
    68       C          1.9880240  *   20.706813  *    9.155752  *
    69       C          2.5207431  *   19.655750  *    9.803533  *
    70       C          2.6813329  *   18.356672  *    9.575195  *
    71       C          1.1927345  *   20.215638  *    8.012776  *
    72       C          2.3150212  *   18.028294  *    8.181979  *
    73       C          2.4783318  *   16.730723  *    7.598349  *
    74       C          2.4516565  *   15.657169  *    7.055187  *
    75       C          8.1241795  *   15.545130  *    8.387005  *
    76       C          7.3022842  *   14.854992  *    7.758136  *
    77       C          6.1328599  *   14.262367  *    8.223302  *
    78       C          8.0730046  *   15.878552  *    9.738549  *
    79       C          6.0901355  *   14.453971  *    9.648752  *
    80       C          5.1513315  *   13.818686  *    7.313811  *
    81       C          4.3204131  *   13.666643  *    6.454962  *
    82       C         -0.4291527  *   14.271881  *    6.135078  *
    83       C         -1.7600165  *   14.270622  *    5.657283  *
    84       C         -1.7739745  *   13.846548  *    4.389988  *
    85       C          0.7694531  *   14.330560  *    6.156560  *
    86       C         -1.4827791  *   13.715628  *    3.168320  *
    87       C          2.1649148  *   14.494295  *    6.267382  *
    88       C         -2.9316165  *   14.966287  *    6.197971  *
    89       C         -4.1456514  *   14.539475  *    5.825485  *
    90       C          3.1130437  *   13.663682  *    5.696603  *
    91       C          2.9589962  *   12.901420  *    4.487105  *
    92       C         -2.6871129  *   19.022506  *    8.690213  *
    93       C         -2.5661902  *   17.769761  *    8.250183  *
    94       C         -3.0767624  *   17.587501  *    6.866698  *
    95       C         -3.2155536  *   19.881856  *    7.881250  *
    96       C         -3.6380057  *   18.574552  *    6.121213  *
    97       C         -2.2986525  *   16.289670  *    8.308682  *
    98       C         -2.7394870  *   16.130011  *    7.019887  *
    99       C         -0.8206504  *   14.326135  *   12.493098  *
   100       C         -0.7458372  *   15.024121  *   11.442818  *
   101       C         -1.0140000  *   15.847716  *   10.437574  *
   102       C         -1.1316345  *   13.892696  *   13.650764  *
   103       C         -0.5128224  *   17.177539  *   10.493666  *
   104       C         -2.0146601  *   15.447520  *    9.443832  *
   105       C         -2.8122940  *   14.454727  *    9.809242  *
   106       C         -5.7444925  *    9.279723  *   13.181610  *
   107       C         -6.5966569  *   10.089170  *   12.471212  *
   108       C         -6.0813141  *   11.084053  *   11.582327  *
   109       C         -4.3547932  *    9.471325  *   12.909146  *
   110       C         -4.7296469  *   11.356004  *   11.519979  *
   111       C         -4.3913410  *   12.678337  *   11.083515  *
   112       C         -3.6722596  *   13.758906  *   10.468496  *
   113       C         -6.8264591  *   16.822026  *   10.137526  *
   114       C         -5.8871503  *   16.143658  *   10.907165  *
   115       C         -4.7892756  *   16.823129  *   11.481851  *
   116       C         -6.4040890  *   18.060669  *    9.581586  *
   117       C         -3.9652896  *   17.442920  *   12.093005  *
   118       C         -6.0883410  *   14.756592  *   11.191637  *
   119       C         -4.9532434  *   13.898151  *   11.139136  *
   120       C         -9.1032246  *   16.864211  *    9.016989  *
   121       C         -8.0908109  *   16.231962  *    9.851754  *
   122       C         -8.3989198  *   14.976688  *   10.455486  *
   123       C        -10.1080098  *   15.973069  *    8.902632  *
   124       C         -9.6422318  *   14.226126  *   10.291100  *
   125       C         -7.3967025  *   14.286269  *   11.188198  *
   126       C         -7.7972730  *   13.027653  *   11.807261  *
   127       C         -9.5853773  *   12.929552  *   14.943702  *
   128       C         -9.6466880  *   11.964850  *   15.879276  *
   129       C         -9.2349952  *   11.504613  *   14.613244  *
   130       C         -9.1840096  *   13.801303  *   13.876916  *
   131       C         -8.6572881  *   11.489323  *   13.415402  *
   132       C         -8.0261494  *   10.638379  *   12.375053  *
   133       C         -7.3530802  *   11.783849  *   11.523937  *
   134       C         -9.0438147  *    9.863299  *   11.728422  *
   135       C         -7.8568700  *   15.624135  *    3.718425  *
   136       C         -7.7900354  *   15.282772  *    5.089679  *
   137       C         -6.8102911  *   14.839729  *    5.711770  *
   138       C         -6.5381569  *   15.948794  *    3.444053  *
   139       C         -5.4710894  *   14.687222  *    5.184652  *
   140       C         -4.7281720  *   13.404715  *    5.179603  *
   141       C         -4.4680102  *   12.143769  *    5.110790  *
   142       C          4.9422465  *   14.328727  *    0.232528  *
   143       C          4.3299292  *   13.769725  *    1.159239  *
   144       C          3.5844884  *   12.568285  *    1.077001  *
   145       C          5.1194857  *   13.905015  *   -1.098639  *
   146       C          3.4916986  *   12.290989  *   -0.391860  *
   147       C          2.8984444  *   11.871359  *    2.049292  *
   148       C          2.8856707  *   12.367155  *    3.400340  *
   149       C          3.4647891  *    8.740660  *   -1.309095  *
   150       C          2.4252248  *    8.908019  *   -0.429993  *
   151       C          2.2668096  *    7.847039  *   -1.317516  *
   152       C          4.3883536  *    8.222210  *   -2.200091  *
   153       C          2.5358587  *    6.834018  *   -2.259827  *
   154       C          2.0283905  *    9.665521  *    0.703185  *
   155       C          2.2127704  *   10.673558  *    1.616357  *
   156       C        -15.6131151  *    7.683973  *    8.682708  *
   157       C        -14.2911596  *    7.902648  *    8.973325  *
   158       C        -13.6387971  *    8.741885  *    9.794855  *
   159       C        -16.5357315  *    8.492196  *    9.381202  *
   160       C        -14.7098031  *    9.518373  *   10.310973  *
   161       C        -12.3166614  *    8.862758  *   10.231750  *
   162       C        -10.0205938  *    9.388967  *   11.227406  *
   163       N         -0.6908468  *    4.130573  *    2.484842  *
   164       N         -0.2728774  *    6.904025  *    7.097266  *
   165       N         -7.4032138  *    7.726965  *    2.161784  *
   166       N        -10.4748380  *   11.029941  *    7.697766  *
   167       N         -6.3634753  *    5.221181  *   12.075728  *
   168       N         -8.4952661  *    4.454375  *    6.692214  *
   169       N        -13.1195764  *    2.808449  *    9.729069  *
   170       N        -11.5594521  *    6.860150  *   16.210698  *
   171       N          1.5471317  *   18.885773  *    7.543708  *
   172       N          7.0232294  *   15.250545  *   10.321187  *
   173       N         -3.7266557  *   19.894245  *    6.695121  *
   174       N         -0.1223805  *   18.262886  *   10.612959  *
   175       N         -3.8778329  *   10.466648  *   12.142051  *
   176       N         -5.9645620  *   19.028961  *    9.117558  *
   177       N        -10.4278099  *   14.871464  *    9.369743  *
   178       N         -8.6823855  *   12.920238  *   12.965057  *
   179       N         -5.4243513  *   15.695705  *    3.966046  *
   180       N          4.2766752  *   12.825451  *   -1.301789  *
   181       N          3.7837733  *    7.114350  *   -2.783878  *
   182       N        -15.9729917  *    9.489963  *   10.182010  *
   183       H          2.7937724  *   17.573169  *   10.327300  *
   184       H         -4.0588479  *   18.472644  *    5.116586  *
   185       H         -3.5901764  *    8.814157  *   13.352469  *
   186       H         -8.6314382  *   15.255923  *    2.954592  *
   187       H        -15.9452080  *    6.897651  *    7.995232  *
   188       H        -12.0968892  *    4.587742  *    9.479573  *
   189      Tv         22.3375980  *    0.000000       0.000000   
   190      Tv          0.0000000      15.210139  *    0.000000   
   191      Tv          0.0000000       0.000000      11.695009  *
 

              THE SYSTEM IS A  SOLID         


                UNIT CELL TRANSLATION VECTORS

              X              Y              Z
    T1 =  22.3375980      0.0000000      0.0000000
    T2 =   0.0000000     15.2101393      0.0000000
    T3 =   0.0000000      0.0000000     11.6950095


          CARTESIAN COORDINATES 

    NO.       ATOM         X         Y         Z

     1         C       -1.9165    2.2480    1.7343
     2         C       -2.9649    2.9078    1.1296
     3         C       -2.8614    4.3335    1.2977
     4         C       -0.9749    2.8581    2.3026
     5         C       -1.7237    4.9044    1.9513
     6         C       -1.4402    6.3114    2.1476
     7         C       -1.2109    7.4198    1.2839
     8         C       -0.2906    4.8649    6.0529
     9         C       -0.8678    5.2746    5.0554
    10         C       -1.0188    6.6372    4.6847
    11         C        0.2571    5.5483    7.1745
    12         C       -0.8447    7.3834    6.0148
    13         C       -1.0427    7.0340    3.3935
    14         C       -0.6431    8.1078    2.4245
    15         C       -2.4064   10.6808    5.0288
    16         C       -2.4846    9.5008    5.9349
    17         C       -1.2950    8.7711    5.9092
    18         C       -1.1783   10.6953    4.4587
    19         C       -0.4450    9.5563    5.0954
    20         C       -0.1784    9.9517    3.8244
    21         C       -3.9466    9.7437    6.0754
    22         C       -3.7913   11.0446    5.2931
    23         C        0.1574    9.2825    2.5997
    24         C        1.1362    9.7493    1.8055
    25         C       -7.9475    7.4928    4.6068
    26         C       -6.7889    8.1625    4.9270
    27         C       -5.8408    8.4061    3.8672
    28         C       -8.2411    7.2847    3.1740
    29         C       -6.3211    8.4102    2.5189
    30         C       -6.3437    8.7646    6.2089
    31         C       -5.0898    9.1659    6.2969
    32         C       -9.6352   11.4157    5.5052
    33         C       -8.5842   10.5228    5.7507
    34         C       -8.4877    9.8638    6.9764
    35         C      -10.5736   11.6688    6.5089
    36         C       -9.4740   10.1567    7.9388
    37         C       -7.3429    8.9996    7.2670
    38         C       -7.2182    8.4069    8.4566
    39         C       -3.9784    5.1203   12.4508
    40         C       -3.7921    6.1870   11.5705
    41         C       -4.8987    6.7212   10.9103
    42         C       -5.3010    4.7149   12.7279
    43         C       -6.1794    6.1892   11.1286
    44         C       -7.3272    6.6380   10.3300
    45         C       -7.1933    7.6570    9.4587
    46         C       -8.8231    5.4392    8.7640
    47         C       -9.2699    4.1010    9.2355
    48         C       -9.0171    2.9988    8.4952
    49         C       -8.7604    5.5877    7.3468
    50         C       -8.3164    3.2486    7.2358
    51         C       -9.3540    4.6864   10.5969
    52         C       -8.4806    5.8141   10.0612
    53         C      -12.6469    1.5990   11.5664
    54         C      -11.7887    2.4306   11.9622
    55         C      -11.3921    3.5771   11.3153
    56         C      -13.3844    1.6347   10.4048
    57         C      -12.2038    3.7195   10.1439
    58         C      -10.2959    4.5288   11.5493
    59         C      -10.2506    5.3773   12.6717
    60         C      -10.8727    6.6900   18.4787
    61         C       -9.4891    6.5900   18.2793
    62         C       -9.1733    7.0497   16.9902
    63         C      -11.6965    6.8344   17.5506
    64         C      -10.2258    6.9733   15.9697
    65         C       -9.5387    6.8293   14.6788
    66         C      -10.0209    6.1298   13.5790
    67         C      -11.2192    9.0308   10.6797
    68         C        1.9880   20.7068    9.1558
    69         C        2.5207   19.6558    9.8035
    70         C        2.6813   18.3567    9.5752
    71         C        1.1927   20.2156    8.0128
    72         C        2.3150   18.0283    8.1820
    73         C        2.4783   16.7307    7.5983
    74         C        2.4517   15.6572    7.0552
    75         C        8.1242   15.5451    8.3870
    76         C        7.3023   14.8550    7.7581
    77         C        6.1329   14.2624    8.2233
    78         C        8.0730   15.8786    9.7385
    79         C        6.0901   14.4540    9.6488
    80         C        5.1513   13.8187    7.3138
    81         C        4.3204   13.6666    6.4550
    82         C       -0.4292   14.2719    6.1351
    83         C       -1.7600   14.2706    5.6573
    84         C       -1.7740   13.8465    4.3900
    85         C        0.7695   14.3306    6.1566
    86         C       -1.4828   13.7156    3.1683
    87         C        2.1649   14.4943    6.2674
    88         C       -2.9316   14.9663    6.1980
    89         C       -4.1457   14.5395    5.8255
    90         C        3.1130   13.6637    5.6966
    91         C        2.9590   12.9014    4.4871
    92         C       -2.6871   19.0225    8.6902
    93         C       -2.5662   17.7698    8.2502
    94         C       -3.0768   17.5875    6.8667
    95         C       -3.2156   19.8819    7.8813
    96         C       -3.6380   18.5746    6.1212
    97         C       -2.2987   16.2897    8.3087
    98         C       -2.7395   16.1300    7.0199
    99         C       -0.8207   14.3261   12.4931
   100         C       -0.7458   15.0241   11.4428
   101         C       -1.0140   15.8477   10.4376
   102         C       -1.1316   13.8927   13.6508
   103         C       -0.5128   17.1775   10.4937
   104         C       -2.0147   15.4475    9.4438
   105         C       -2.8123   14.4547    9.8092
   106         C       -5.7445    9.2797   13.1816
   107         C       -6.5967   10.0892   12.4712
   108         C       -6.0813   11.0841   11.5823
   109         C       -4.3548    9.4713   12.9091
   110         C       -4.7296   11.3560   11.5200
   111         C       -4.3913   12.6783   11.0835
   112         C       -3.6723   13.7589   10.4685
   113         C       -6.8265   16.8220   10.1375
   114         C       -5.8872   16.1437   10.9072
   115         C       -4.7893   16.8231   11.4819
   116         C       -6.4041   18.0607    9.5816
   117         C       -3.9653   17.4429   12.0930
   118         C       -6.0883   14.7566   11.1916
   119         C       -4.9532   13.8982   11.1391
   120         C       -9.1032   16.8642    9.0170
   121         C       -8.0908   16.2320    9.8518
   122         C       -8.3989   14.9767   10.4555
   123         C      -10.1080   15.9731    8.9026
   124         C       -9.6422   14.2261   10.2911
   125         C       -7.3967   14.2863   11.1882
   126         C       -7.7973   13.0277   11.8073
   127         C       -9.5854   12.9296   14.9437
   128         C       -9.6467   11.9648   15.8793
   129         C       -9.2350   11.5046   14.6132
   130         C       -9.1840   13.8013   13.8769
   131         C       -8.6573   11.4893   13.4154
   132         C       -8.0261   10.6384   12.3751
   133         C       -7.3531   11.7838   11.5239
   134         C       -9.0438    9.8633   11.7284
   135         C       -7.8569   15.6241    3.7184
   136         C       -7.7900   15.2828    5.0897
   137         C       -6.8103   14.8397    5.7118
   138         C       -6.5382   15.9488    3.4441
   139         C       -5.4711   14.6872    5.1847
   140         C       -4.7282   13.4047    5.1796
   141         C       -4.4680   12.1438    5.1108
   142         C        4.9422   14.3287    0.2325
   143         C        4.3299   13.7697    1.1592
   144         C        3.5845   12.5683    1.0770
   145         C        5.1195   13.9050   -1.0986
   146         C        3.4917   12.2910   -0.3919
   147         C        2.8984   11.8714    2.0493
   148         C        2.8857   12.3672    3.4003
   149         C        3.4648    8.7407   -1.3091
   150         C        2.4252    8.9080   -0.4300
   151         C        2.2668    7.8470   -1.3175
   152         C        4.3884    8.2222   -2.2001
   153         C        2.5359    6.8340   -2.2598
   154         C        2.0284    9.6655    0.7032
   155         C        2.2128   10.6736    1.6164
   156         C      -15.6131    7.6840    8.6827
   157         C      -14.2912    7.9026    8.9733
   158         C      -13.6388    8.7419    9.7949
   159         C      -16.5357    8.4922    9.3812
   160         C      -14.7098    9.5184   10.3110
   161         C      -12.3167    8.8628   10.2317
   162         C      -10.0206    9.3890   11.2274
   163         N       -0.6908    4.1306    2.4848
   164         N       -0.2729    6.9040    7.0973
   165         N       -7.4032    7.7270    2.1618
   166         N      -10.4748   11.0299    7.6978
   167         N       -6.3635    5.2212   12.0757
   168         N       -8.4953    4.4544    6.6922
   169         N      -13.1196    2.8084    9.7291
   170         N      -11.5595    6.8601   16.2107
   171         N        1.5471   18.8858    7.5437
   172         N        7.0232   15.2505   10.3212
   173         N       -3.7267   19.8942    6.6951
   174         N       -0.1224   18.2629   10.6130
   175         N       -3.8778   10.4666   12.1421
   176         N       -5.9646   19.0290    9.1176
   177         N      -10.4278   14.8715    9.3697
   178         N       -8.6824   12.9202   12.9651
   179         N       -5.4244   15.6957    3.9660
   180         N        4.2767   12.8255   -1.3018
   181         N        3.7838    7.1144   -2.7839
   182         N      -15.9730    9.4900   10.1820
   183         H        2.7938   17.5732   10.3273
   184         H       -4.0588   18.4726    5.1166
   185         H       -3.5902    8.8142   13.3525
   186         H       -8.6314   15.2559    2.9546
   187         H      -15.9452    6.8977    7.9952
   188         H      -12.0969    4.5877    9.4796

  H: (PM3): J. J. P. STEWART, J. COMP. CHEM. 10, 209 (1989).
  C: (PM3): J. J. P. STEWART, J. COMP. CHEM. 10, 209 (1989).
  N: (PM3): J. J. P. STEWART, J. COMP. CHEM. 10, 209 (1989).

           Empirical Formula: C162 H6 N20


      RHF CALCULATION, NO. OF DOUBLY OCCUPIED LEVELS =  377

  SCF CRITERION =    0.9400E-06
 ITERATION   1 PLS= 0.100E+01 0.000E+00 ENERGY   483685.369985 DELTAE    0.0000000
 ITERATION   2 PLS= 0.131E+01 0.000E+00 ENERGY    15675.196487 DELTAE    0.0000000
 ITERATION   3 PLS= 0.882E-01 0.000E+00 ENERGY    13445.943883 DELTAE-2229.2526033
 ITERATION   4 PLS= 0.831E-01 0.000E+00 ENERGY   -20382.556837 DELTAE    0.0000000

 ITERATION1102 PLS= 0.325E-05 0.000E+00 ENERGY     5025.401623 DELTAE   -0.0000041

          DIAGONAL MATRIX USED AS START HESSIAN

 ITERATION   1 PLS= 0.163E-05 0.000E+00 ENERGY     5022.659410 DELTAE 4922.6594095
 ITERATION   2 PLS= 0.206E-03 0.000E+00 ENERGY     5022.590896 DELTAE   -0.0685134
 ITERATION   3 PLS= 0.179E-03 0.000E+00 ENERGY     5022.540716 DELTAE   -0.0501806
 ITERATION   4 PLS= 0.158E-03 0.000E+00 ENERGY     5022.170383 DELTAE   -0.3703320
 ITERATION   5 PLS= 0.120E-03 0.000E+00 ENERGY     5022.420234 DELTAE    0.2498507
 ITERATION   6 PLS= 0.113E-03 0.000E+00 ENERGY     5022.408004 DELTAE   -0.0122303
 ITERATION   7 PLS= 0.110E-03 0.000E+00 ENERGY     5022.113056 DELTAE   -0.2949480
 ITERATION   8 PLS= 0.104E-03 0.000E+00 ENERGY     5022.358453 DELTAE    0.2453967
 ITERATION   9 PLS= 0.879E-04 0.000E+00 ENERGY     5022.354301 DELTAE   -0.0041514
 ITERATION  10 PLS= 0.889E-04 0.000E+00 ENERGY     5022.325230 DELTAE   -0.0290712
 ITERATION  11 PLS= 0.824E-04 0.000E+00 ENERGY     5022.344646 DELTAE    0.0194157
 CYCLE:   1 TIME:4313.763 TIME LEFT: 16.53W  GRAD.:   493.469 HEAT: 5022.343

 RESTART FILE WRITTEN,    TIME LEFT: 16.46W  GRAD.:     1.169 HEAT: 4944.339
 ITERATION   1 PLS= 0.473E-05 0.000E+00 ENERGY     4944.339805 DELTAE 4844.3398054
 ITERATION   2 PLS= 0.884E-05 0.000E+00 ENERGY     4944.339352 DELTAE   -0.0004531
 ITERATION   3 PLS= 0.862E-05 0.000E+00 ENERGY     4944.339012 DELTAE   -0.0003404
 ITERATION   4 PLS= 0.720E-05 0.000E+00 ENERGY     4944.338622 DELTAE   -0.0003904

 ITERATION  34 PLS= 0.249E-05 0.000E+00 ENERGY     4944.337667 DELTAE   -0.0000015
 RESTART FILE WRITTEN,    TIME LEFT: 16.46W  GRAD.:     0.984 HEAT: 4944.338

     RMS GRADIENT =  0.98449  IS LESS THAN CUTOFF =  1.11500


 ITERATION   1 PLS= 0.240E-05 0.000E+00 ENERGY     4944.337664 DELTAE 4844.3376644
 ITERATION   2 PLS= 0.297E-05 0.000E+00 ENERGY     4944.337647 DELTAE   -0.0000172
 ITERATION   3 PLS= 0.286E-05 0.000E+00 ENERGY     4944.337633 DELTAE   -0.0000146
 ITERATION   4 PLS= 0.215E-05 0.000E+00 ENERGY     4944.337630 DELTAE   -0.0000024

 -------------------------------------------------------------------------------
PM3 bonds T=20000000.0 SINGLET XYZ DDMIN=0.0 DUMP=0.1 GNORM=01.115 CHARGE=+0 &
DENOUT SCFCRT=1.D-07 EF CYCLES=5002 PL SHIFT=020.0
 SKN_2 model by PM3. Point=17. Mult=01.


     GEOMETRY OPTIMISED USING EIGENVECTOR FOLLOWING (EF).     
     SCF FIELD WAS ACHIEVED                                   


                                PM3    CALCULATION
                                                       MOPAC2007 (Version: 7.334W)
                                                       Sat Jan 19 11:25:45 2008
                                                       No. of days left =  58


          FINAL HEAT OF FORMATION =       4944.33763 KCAL =   20687.10864 KJ
          H.o.F. per unit cell    =       2472.16881 KCAL, for   2 unit cells


          TOTAL ENERGY            =     -22347.61480 EV
          ELECTRONIC ENERGY       =  -61181431.43512 EV
          CORE-CORE REPULSION     =   61159083.82033 EV

          IONIZATION POTENTIAL    =          8.24609
          NO. OF FILLED LEVELS    =        377
          MOLECULAR WEIGHT        =       2231.963

          MOLECULAR DIMENSIONS (Angstroms)

            Atom       Atom       Distance
            C    60    N   181    25.31091
            C    78    H   187    22.71544
            C     4    N   173    15.58273

          VOLUME OF UNIT CELL         3944.509 CUBIC ANGSTROMS
          DENSITY                        0.940 GRAMS/CC


          SCF CALCULATIONS        =        357
          COMPUTATION TIME = 12 HOURS 32 MINUTES AND  45.454 SECONDS


   ATOM   CHEMICAL     X               Y              Z
  NUMBER   SYMBOL (ANGSTROMS)     (ANGSTROMS)    (ANGSTROMS)
 
     1       C         -1.9849842  *    2.103427  *    1.801807  *
     2       C         -3.0479281  *    2.845244  *    1.330756  *
     3       C         -2.8342233  *    4.251563  *    1.562578  *
     4       C         -0.9513670  *    2.619309  *    2.293182  *
     5       C         -1.5962069  *    4.722208  *    2.124917  *
     6       C         -1.1888738  *    6.094532  *    2.374481  *
     7       C         -0.7132179  *    7.143295  *    1.546823  *
     8       C         -0.1708351  *    4.566661  *    6.294799  *
     9       C         -0.7443438  *    4.983018  *    5.296907  *
    10       C         -0.8903596  *    6.351060  *    4.945427  *
    11       C          0.3549987  *    5.237357  *    7.435104  *
    12       C         -0.7388409  *    7.081501  *    6.284336  *
    13       C         -0.8609556  *    6.776963  *    3.661345  *
    14       C         -0.3094564  *    7.841814  *    2.766465  *
    15       C         -2.2146441  *   10.389876  *    5.238206  *
    16       C         -2.3626814  *    9.206330  *    6.130682  *
    17       C         -1.1749615  *    8.475392  *    6.189293  *
    18       C         -0.9380623  *   10.427838  *    4.790460  *
    19       C         -0.2570273  *    9.279927  *    5.470787  *
    20       C          0.0928967  *    9.676206  *    4.220131  *
    21       C         -3.8280015  *    9.462747  *    6.178651  *
    22       C         -3.6202769  *   10.736128  *    5.361167  *
    23       C          0.4535980  *    9.013733  *    3.002736  *
    24       C          1.4242721  *    9.512728  *    2.206700  *
    25       C         -7.9854029  *    7.640285  *    4.619252  *
    26       C         -6.7914691  *    8.229493  *    4.947671  *
    27       C         -5.8581211  *    8.502941  *    3.884031  *
    28       C         -8.3200542  *    7.524454  *    3.187004  *
    29       C         -6.3664523  *    8.609340  *    2.549208  *
    30       C         -6.2971255  *    8.694083  *    6.257209  *
    31       C         -5.0048401  *    8.950037  *    6.385221  *
    32       C         -9.5192882  *   11.511905  *    5.530823  *
    33       C         -8.5332614  *   10.602044  *    5.801785  *
    34       C         -8.2075275  *   10.049888  *    7.058190  *
    35       C        -10.4034058  *   12.076768  *    6.533189  *
    36       C         -9.1555298  *   10.657641  *    7.953635  *
    37       C         -7.2303162  *    9.118465  *    7.315731  *
    38       C         -7.1148650  *    8.466619  *    8.554198  *
    39       C         -3.9340827  *    5.135352  *   12.736242  *
    40       C         -3.9992428  *    6.370729  *   12.049398  *
    41       C         -4.9665997  *    6.840463  *   11.421169  *
    42       C         -5.3029157  *    4.824642  *   12.836382  *
    43       C         -6.2753636  *    6.297610  *   11.265854  *
    44       C         -7.2804788  *    6.643580  *   10.406573  *
    45       C         -7.1246046  *    7.718766  *    9.493737  *
    46       C         -8.7354384  *    5.479021  *    8.712449  *
    47       C         -9.2798992  *    4.161574  *    9.166449  *
    48       C         -9.0769875  *    3.058196  *    8.416515  *
    49       C         -8.7138802  *    5.649429  *    7.293476  *
    50       C         -8.3453533  *    3.304687  *    7.168909  *
    51       C         -9.3577665  *    4.751529  *   10.525011  *
    52       C         -8.3985539  *    5.818075  *   10.008617  *
    53       C        -12.5553413  *    1.681280  *   11.587748  *
    54       C        -11.6834884  *    2.527863  *   11.911915  *
    55       C        -11.4382859  *    3.731986  *   11.295137  *
    56       C        -13.4546245  *    1.758309  *   10.549186  *
    57       C        -12.4260776  *    3.922865  *   10.279677  *
    58       C        -10.3279047  *    4.681382  *   11.456502  *
    59       C        -10.3048908  *    5.598843  *   12.523898  *
    60       C        -10.8492601  *    6.771364  *   18.327814  *
    61       C         -9.4727215  *    6.673520  *   18.079797  *
    62       C         -9.1968392  *    7.188534  *   16.806676  *
    63       C        -11.6978553  *    6.977194  *   17.434712  *
    64       C        -10.2805465  *    7.183495  *   15.814715  *
    65       C         -9.6264391  *    7.094984  *   14.500901  *
    66       C        -10.1098854  *    6.391065  *   13.403860  *
    67       C        -11.0860262  *    8.898387  *   10.309120  *
    68       C          1.9415591  *   20.484819  *    9.538307  *
    69       C          2.2125434  *   19.400043  *   10.283603  *
    70       C          2.2402899  *   18.085896  *   10.087834  *
    71       C          1.2471188  *   20.038550  *    8.310472  *
    72       C          2.1414204  *   17.773697  *    8.642330  *
    73       C          2.3191868  *   16.476776  *    8.060276  *
    74       C          2.3215411  *   15.432272  *    7.462259  *
    75       C          8.0413309  *   15.794687  *    8.570943  *
    76       C          7.2481542  *   15.041084  *    7.979617  *
    77       C          6.1625266  *   14.348691  *    8.502371  *
    78       C          8.0331559  *   16.111056  *    9.927684  *
    79       C          6.1679418  *   14.540774  *    9.927228  *
    80       C          5.1775561  *   13.809686  *    7.652586  *
    81       C          4.3234409  *   13.581214  *    6.836742  *
    82       C         -0.4113768  *   14.142974  *    5.995994  *
    83       C         -1.6496811  *   14.204031  *    5.321630  *
    84       C         -1.5231278  *   13.945239  *    4.020018  *
    85       C          0.7572380  *   14.173148  *    6.260963  *
    86       C         -1.2177027  *   13.970285  *    2.793760  *
    87       C          2.1221218  *   14.311022  *    6.590046  *
    88       C         -2.9094846  *   14.794516  *    5.793480  *
    89       C         -4.0781838  *   14.229470  *    5.483817  *
    90       C          3.1224767  *   13.512000  *    6.074592  *
    91       C          3.0406143  *   12.731868  *    4.869609  *
    92       C         -3.4285048  *   19.136326  *    7.653087  *
    93       C         -3.1093259  *   17.859385  *    7.451008  *
    94       C         -3.3470269  *   17.444585  *    6.042824  *
    95       C         -3.8896004  *   19.822746  *    6.661618  *
    96       C         -3.8498884  *   18.251564  *    5.073675  *
    97       C         -2.7009697  *   16.441703  *    7.761395  *
    98       C         -2.9043664  *   16.070637  *    6.459397  *
    99       C         -0.8212092  *   14.836644  *   11.929706  *
   100       C         -0.9536449  *   15.570755  *   10.907970  *
   101       C         -1.4414358  *   16.337208  *    9.942705  *
   102       C         -0.9530852  *   14.292513  *   13.076403  *
   103       C         -1.2243830  *   17.742695  *    9.959018  *
   104       C         -2.4178613  *   15.765061  *    9.004716  *
   105       C         -3.1133924  *   14.740361  *    9.469473  *
   106       C         -5.7701820  *    9.486401  *   13.024729  *
   107       C         -6.6165243  *   10.242166  *   12.251732  *
   108       C         -6.1069944  *   11.262427  *   11.389811  *
   109       C         -4.3789577  *    9.747873  *   12.832246  *
   110       C         -4.7642763  *   11.585050  *   11.383944  *
   111       C         -4.4666468  *   12.915292  *   10.934468  *
   112       C         -3.8574307  *   14.011805  *   10.229614  *
   113       C         -6.9901420  *   17.027068  *   10.146254  *
   114       C         -6.0584534  *   16.334810  *   10.912176  *
   115       C         -4.9736606  *   17.008997  *   11.524688  *
   116       C         -6.5441475  *   18.288388  *    9.664901  *
   117       C         -4.1269399  *   17.604529  *   12.131304  *
   118       C         -6.2389853  *   14.930578  *   11.106495  *
   119       C         -5.0842806  *   14.105024  *   10.999955  *
   120       C         -9.2133096  *   17.068925  *    8.928109  *
   121       C         -8.2330981  *   16.426547  *    9.790833  *
   122       C         -8.5340392  *   15.138506  *   10.328915  *
   123       C        -10.2250034  *   16.190752  *    8.762062  *
   124       C         -9.7569563  *   14.372645  *   10.090174  *
   125       C         -7.5344417  *   14.427196  *   11.046121  *
   126       C         -7.9130346  *   13.126422  *   11.590370  *
   127       C         -9.6744856  *   12.906730  *   14.713666  *
   128       C         -9.6248568  *   11.948152  *   15.666523  *
   129       C         -9.2928403  *   11.505973  *   14.367565  *
   130       C         -9.3326866  *   13.803632  *   13.657140  *
   131       C         -8.7511378  *   11.519408  *   13.146226  *
   132       C         -8.0624773  *   10.724513  *   12.100567  *
   133       C         -7.4065527  *   11.910257  *   11.288612  *
   134       C         -9.0084231  *    9.908929  *   11.397012  *
   135       C         -7.8152202  *   15.475682  *    3.572876  *
   136       C         -7.6654222  *   15.114209  *    4.927776  *
   137       C         -6.7045075  *   14.531862  *    5.459081  *
   138       C         -6.4942960  *   15.634865  *    3.171597  *
   139       C         -5.4167917  *   14.287718  *    4.855449  *
   140       C         -4.6345948  *   13.030559  *    4.946491  *
   141       C         -4.3183700  *   11.782911  *    5.018781  *
   142       C          5.0637517  *   14.272544  *    0.736585  *
   143       C          4.4653421  *   13.654412  *    1.635198  *
   144       C          3.7778478  *   12.422204  *    1.504940  *
   145       C          5.2622824  *   13.909170  *   -0.607773  *
   146       C          3.7127397  *   12.192588  *    0.028681  *
   147       C          3.1000590  *   11.678533  *    2.445949  *
   148       C          3.0238996  *   12.175301  *    3.792977  *
   149       C          3.6691588  *    8.326090  *   -0.887740  *
   150       C          2.6632815  *    8.596584  *    0.005015  *
   151       C          2.4336245  *    7.486651  *   -0.802297  *
   152       C          4.5319811  *    7.715326  *   -1.780619  *
   153       C          2.6195966  *    6.411037  *   -1.693287  *
   154       C          2.3055515  *    9.419865  *    1.105229  *
   155       C          2.4717366  *   10.455592  *    2.000089  *
   156       C        -15.5281561  *    7.082668  *    8.849858  *
   157       C        -14.1951428  *    7.380756  *    8.986984  *
   158       C        -13.5189844  *    8.368812  *    9.597043  *
   159       C        -16.4270346  *    7.970486  *    9.477852  *
   160       C        -14.5792506  *    9.183510  *   10.075722  *
   161       C        -12.1792356  *    8.610725  *    9.914007  *
   162       C         -9.9264466  *    9.367325  *   10.855200  *
   163       N         -0.5692594  *    3.865098  *    2.508148  *
   164       N         -0.1772145  *    6.591354  *    7.366335  *
   165       N         -7.4812829  *    7.984292  *    2.182140  *
   166       N        -10.0379895  *   11.484469  *    7.762389  *
   167       N         -6.3722398  *    5.273477  *   12.344944  *
   168       N         -8.5102387  *    4.510903  *    6.632403  *
   169       N        -13.3548160  *    2.991207  *    9.938766  *
   170       N        -11.6057385  *    7.076999  *   16.093271  *
   171       N          1.6068070  *   18.696628  *    7.873076  *
   172       N          7.0656730  *   15.406158  *   10.562036  *
   173       N         -4.1682726  *   19.614702  *    5.414309  *
   174       N         -1.0902157  *   18.893072  *   10.025109  *
   175       N         -3.9067160  *   10.745687  *   12.065010  *
   176       N         -6.0594616  *   19.273441  *    9.288059  *
   177       N        -10.5152890  *   15.075487  *    9.203352  *
   178       N         -8.8282222  *   12.949437  *   12.714847  *
   179       N         -5.3792423  *   15.233712  *    3.583355  *
   180       N          4.4688834  *   12.794322  *   -0.853216  *
   181       N          3.8626718  *    6.597090  *   -2.267600  *
   182       N        -15.8447158  *    9.097281  *   10.064151  *
   183       H          2.0959413  *   17.310194  *   10.842671  *
   184       H         -4.0619988  *   17.963853  *    4.037438  *
   185       H         -3.6192662  *    9.147894  *   13.352046  *
   186       H         -8.6970153  *   15.205007  *    2.875140  *
   187       H        -15.8805261  *    6.187685  *    8.324144  *
   188       H        -12.4697953  *    4.846325  *    9.684684  *
   189      Tv         22.3612811  *    0.000000       0.000000   
   190      Tv          0.0000000      15.354078  *    0.000000   
   191      Tv          0.0000000       0.000000      11.488744  *

           Empirical Formula: C162 H6 N20


                  EIGENVALUES

 -44.11133 -43.76240 -43.32808 -42.58318 -42.09240 -41.76736 -41.45007 -41.36081
 -40.96078 -40.74691 -40.46855 -40.12396 -39.85098 -39.68427 -39.54000 -39.25767
 -39.08520 -38.83871 -38.57980 -38.43213 -37.90080 -37.82546 -37.44059 -37.26798
 -37.07147 -36.91711 -36.77416 -36.29444 -35.96631 -35.52719 -34.96343 -34.76417
 -34.66754 -34.37124 -34.24365 -34.13138 -33.38469 -33.35535 -33.00030 -32.77555
 -32.65956 -32.34518 -32.18898 -31.95018 -31.75507 -31.57695 -31.49592 -31.25398
 -31.03724 -30.82047 -30.81314 -30.54227 -30.50281 -30.29339 -30.15819 -30.11412
 -29.99045 -29.80742 -29.59826 -29.36429 -29.21941 -29.04493 -28.89127 -28.81882
 -28.74498 -28.68326 -28.60371 -28.56052 -28.49631 -28.46289 -28.31309 -28.20268
 -28.02714 -27.85326 -27.78681 -27.61348 -27.43098 -27.33663 -27.17629 -27.01847
 -26.72071 -26.62894 -26.44826 -26.20563 -26.13475 -25.91465 -25.88575 -25.88141
 -25.49631 -25.30683 -25.00392 -24.98104 -24.81650 -24.53707 -24.42845 -24.27126
 -24.19032 -24.10220 -23.91377 -23.80885 -23.70207 -23.59125 -23.31601 -23.28177
 -23.10847 -23.06167 -22.89948 -22.80677 -22.63329 -22.56395 -22.51586 -22.38855
 -22.26160 -22.22702 -21.99276 -21.81333 -21.72410 -21.70908 -21.61727 -21.44347
 -21.37103 -21.29948 -21.24670 -21.17473 -20.93799 -20.88586 -20.81696 -20.79683
 -20.76262 -20.70591 -20.63453 -20.62051 -20.50672 -20.34595 -20.25677 -20.24080
 -20.08987 -20.04420 -19.94150 -19.92287 -19.88472 -19.83693 -19.78417 -19.68688
 -19.65185 -19.52140 -19.43710 -19.33314 -19.26206 -19.21711 -19.16561 -19.09425
 -19.00684 -18.90551 -18.85078 -18.78154 -18.67982 -18.64802 -18.58609 -18.55154
 -18.45570 -18.44754 -18.39907 -18.38274 -18.33577 -18.28508 -18.23743 -18.18142
 -18.08770 -18.04814 -17.98531 -17.97349 -17.94545 -17.92061 -17.87410 -17.85966
 -17.84828 -17.77632 -17.56044 -17.53837 -17.50603 -17.42011 -17.31122 -17.16660
 -17.04374 -17.02585 -17.01207 -16.97753 -16.91342 -16.89967 -16.82328 -16.80031
 -16.75719 -16.70834 -16.69394 -16.66074 -16.64737 -16.60057 -16.53739 -16.46861
 -16.44135 -16.40964 -16.33464 -16.22188 -16.21774 -16.04628 -16.03769 -15.95311
 -15.82658 -15.78940 -15.76323 -15.69202 -15.65745 -15.64817 -15.61002 -15.58660
 -15.56402 -15.48056 -15.45566 -15.38210 -15.35410 -15.30741 -15.27297 -15.20509
 -15.13026 -15.12438 -15.09165 -15.03480 -14.99266 -14.96527 -14.90980 -14.87872
 -14.85966 -14.79783 -14.75665 -14.70225 -14.67593 -14.59385 -14.55127 -14.51817
 -14.47069 -14.44169 -14.43009 -14.38776 -14.35285 -14.27157 -14.21937 -14.19222
 -14.05648 -13.97778 -13.93827 -13.85168 -13.83974 -13.75844 -13.73386 -13.64354
 -13.60239 -13.57367 -13.53394 -13.41833 -13.40860 -13.39248 -13.33269 -13.31326
 -13.30778 -13.28652 -13.24439 -13.21973 -13.12895 -13.06626 -13.04224 -13.03048
 -12.92806 -12.90544 -12.87122 -12.82418 -12.81246 -12.68904 -12.63937 -12.58589
 -12.55276 -12.49804 -12.42005 -12.39855 -12.33092 -12.25817 -12.20461 -12.17008
 -12.16339 -12.13987 -12.13231 -12.08785 -12.07829 -12.03239 -12.02474 -11.93523
 -11.93080 -11.91676 -11.89714 -11.85410 -11.82509 -11.81040 -11.76406 -11.70807
 -11.68336 -11.66805 -11.60423 -11.59909 -11.53377 -11.50959 -11.45683 -11.39570
 -11.35742 -11.32833 -11.31475 -11.26345 -11.25700 -11.24554 -11.21901 -11.21479
 -11.17996 -11.16051 -11.14536 -11.11832 -11.07308 -11.06670 -11.05853 -11.02985
 -10.97791 -10.92635 -10.83482 -10.77450 -10.75612 -10.70902 -10.66856 -10.63444
 -10.60621 -10.58747 -10.54619 -10.53163 -10.51784 -10.46843 -10.44898 -10.32249
 -10.27952 -10.25088 -10.19716 -10.11591 -10.05226 -10.01893 -10.01149  -9.81842
  -9.71573  -9.69563  -9.67069  -9.62333  -9.57363  -9.48282  -9.43455  -9.38190
  -9.30134  -9.28365  -9.19502  -9.13920  -9.10900  -9.09077  -8.95560  -8.94254
  -8.91268  -8.86088  -8.82126  -8.77175  -8.73340  -8.61112  -8.55322  -8.40295
  -8.24609  -3.73686  -3.48654  -3.36804  -3.04636  -2.86979  -2.74133  -2.63740
  -2.54380  -2.46511  -2.30993  -2.27881  -2.25979  -2.23104  -2.15267  -2.05396
  -2.02858  -1.91463  -1.90171  -1.81841  -1.80301  -1.74610  -1.71170  -1.63077
  -1.58063  -1.54026  -1.50057  -1.47101  -1.41748  -1.40097  -1.35169  -1.32522
  -1.25007  -1.20878  -1.14561  -1.05970  -1.03876  -1.00140  -0.93584  -0.90264
  -0.85621  -0.79480  -0.73159  -0.72482  -0.54332  -0.50395  -0.48586  -0.40451
  -0.35915  -0.34631  -0.31310  -0.29097  -0.27627  -0.25046  -0.21371  -0.17687
  -0.15923  -0.11207  -0.08997  -0.07570  -0.06172  -0.04750  -0.00449   0.07888
   0.14527   0.19170   0.25513   0.28094   0.29817   0.30741   0.31307   0.34931
   0.35200   0.38102   0.41662   0.47472   0.48237   0.52087   0.55507   0.57416
   0.57672   0.61151   0.65405   0.66524   0.70158   0.71771   0.72878   0.76493
   0.82373   0.83999   0.85646   0.87913   0.89678   0.94361   1.03034   1.03604
   1.05086   1.07751   1.11883   1.14854   1.16042   1.17444   1.20039   1.20822
   1.24193   1.25398   1.27715   1.28602   1.29155   1.30360   1.32631   1.33336
   1.34036   1.35777   1.36324   1.37687   1.39763   1.42994   1.44520   1.45650
   1.47399   1.47567   1.49957   1.51400   1.53581   1.55062   1.58055   1.59370
   1.63091   1.64407   1.65788   1.66894   1.68869   1.71349   1.73273   1.75473
   1.75948   1.77791   1.79195   1.80031   1.83187   1.84861   1.87703   1.89197
   1.91548   1.93320   1.95370   1.96446   1.99386   2.00405   2.03303   2.06126
   2.07237   2.09516   2.10710   2.11982   2.14526   2.16564   2.17687   2.18722
   2.20479   2.20640   2.22150   2.23235   2.28698   2.29529   2.30304   2.30810
   2.33963   2.34664   2.35816   2.37781   2.39353   2.40238   2.41592   2.42361
   2.44322   2.44562   2.47621   2.47677   2.50551   2.53642   2.54167   2.54832
   2.57936   2.58339   2.60037   2.63093   2.65349   2.68921   2.70895   2.73445
   2.74662   2.76679   2.79725   2.80785   2.82860   2.85785   2.86402   2.87982
   2.90142   2.91808   2.92869   2.95975   2.97156   2.99460   3.02370   3.02574
   3.03189   3.04950   3.07947   3.08444   3.09779   3.10830   3.11608   3.15000
   3.15613   3.17101   3.19022   3.20213   3.21649   3.23067   3.26678   3.29365
   3.30257   3.33050   3.36579   3.37797   3.39644   3.42418   3.44719   3.45676
   3.49457   3.52920   3.54566   3.56732   3.58057   3.59260   3.60253   3.61468
   3.65853   3.67375   3.70658   3.71593   3.73839   3.78670   3.79085   3.81001
   3.83309   3.85273   3.86202   3.87142   3.89602   3.91124   3.92259   3.96828
   3.97398   3.98851   4.01591   4.02390   4.03564   4.04245   4.06432   4.07637
   4.12971   4.15002   4.16250   4.19230   4.21638   4.23726   4.24059   4.25112
   4.26162   4.29873   4.30870   4.33540   4.35721   4.39500   4.42527   4.44698
   4.47926   4.48878   4.50296   4.51707   4.52788   4.53194   4.55205   4.59665
   4.60334   4.61990   4.68042   4.68797   4.73790   4.77151   4.78360   4.82226
   4.83383   4.84834   4.86626   4.88219   4.89797   4.92971   4.96811   4.97524
   5.00878   5.01498   5.04047   5.05122   5.08728   5.10510   5.11883   5.13175
   5.24110   5.24979   5.28887   5.33454   5.36213   5.38075   5.39661   5.41638
   5.49723   5.56594   5.60858   5.61707   5.62787   5.64562   5.64821   5.71545
   5.75262   5.75678   5.79265   5.79994   5.82322   5.83320   5.86063   5.88525
   5.96412   5.97798   6.04176   6.04455   6.05342   6.11849   6.12440   6.13741
   6.14340   6.19812   6.22541   6.26454   6.26597   6.31296   6.35951   6.36594
   6.49174   6.56478   6.58045   6.68463   6.69318   6.78804


              NET ATOMIC CHARGES AND DIPOLE CONTRIBUTIONS

  ATOM NO.   TYPE          CHARGE      No. of ELECS.   s-Pop       p-Pop       
    1          C          -0.183640        4.1836     1.20905     2.97459
    2          C           0.260528        3.7395     1.10087     2.63860
    3          C          -0.053759        4.0538     1.16106     2.89270
    4          C          -0.022566        4.0226     1.20851     2.81405
    5          C           0.055415        3.9446     1.19031     2.75427
    6          C           0.004098        3.9959     1.24739     2.74851
    7          C          -0.180169        4.1802     1.69948     2.48069
    8          C          -0.123219        4.1232     1.21307     2.91014
    9          C          -0.119459        4.1195     1.22098     2.89848
   10          C          -0.003906        4.0039     1.14883     2.85507
   11          C           0.182418        3.8176     1.16034     2.65724
   12          C           0.094819        3.9052     1.19812     2.70706
   13          C          -0.054514        4.0545     1.21750     2.83702
   14          C           0.188535        3.8115     1.25651     2.55496
   15          C          -0.070314        4.0703     1.17968     2.89064
   16          C           0.018974        3.9810     1.20511     2.77592
   17          C           0.032521        3.9675     1.13551     2.83196
   18          C          -0.078642        4.0786     1.19842     2.88022
   19          C          -0.187205        4.1872     1.24741     2.93979
   20          C           0.187531        3.8125     1.15728     2.65519
   21          C           0.109022        3.8910     1.14536     2.74561
   22          C           0.076504        3.9235     1.14203     2.78147
   23          C          -0.148108        4.1481     1.11743     3.03068
   24          C           0.126383        3.8736     1.16328     2.71033
   25          C           0.042819        3.9572     1.16874     2.78844
   26          C          -0.027599        4.0276     1.17550     2.85209
   27          C          -0.026730        4.0267     1.59784     2.42889
   28          C          -0.128663        4.1287     1.20183     2.92683
   29          C          -0.078164        4.0782     1.21224     2.86592
   30          C           0.007315        3.9927     1.13498     2.85771
   31          C          -0.043485        4.0435     1.19515     2.84834
   32          C          -0.311769        4.3118     1.20550     3.10627
   33          C          -0.112919        4.1129     1.45758     2.65534
   34          C          -0.069305        4.0693     1.17301     2.89629
   35          C           0.035726        3.9643     1.71855     2.24573
   36          C          -0.025848        4.0258     1.38535     2.64049
   37          C           0.403457        3.5965     1.12863     2.46792
   38          C          -0.210663        4.2107     1.17181     3.03885
   39          C           0.198194        3.8018     1.12524     2.67656
   40          C          -0.035360        4.0354     1.20789     2.82747
   41          C          -0.168951        4.1690     1.22434     2.94461
   42          C          -0.120409        4.1204     1.33584     2.78457
   43          C           0.182847        3.8172     1.17612     2.64103
   44          C           0.024677        3.9753     1.11097     2.86435
   45          C           0.068756        3.9312     1.16613     2.76512
   46          C          -0.165699        4.1657     1.20683     2.95887
   47          C          -0.024742        4.0247     1.20381     2.82093
   48          C          -0.080769        4.0808     1.16792     2.91285
   49          C           0.045177        3.9548     1.16433     2.79049
   50          C          -0.055419        4.0554     1.63129     2.42413
   51          C          -0.000107        4.0001     1.19533     2.80478
   52          C           0.172769        3.8272     1.18948     2.63775
   53          C          -0.097814        4.0978     1.20721     2.89061
   54          C          -0.050642        4.0506     1.20502     2.84562
   55          C           0.031129        3.9689     1.15087     2.81800
   56          C           0.111796        3.8882     1.15861     2.72959
   57          C          -0.070578        4.0706     1.22349     2.84708
   58          C           0.127775        3.8722     1.10600     2.76623
   59          C          -0.030794        4.0308     1.16328     2.86751
   60          C          -0.158832        4.1588     1.21093     2.94790
   61          C           0.153182        3.8468     1.13310     2.71372
   62          C          -0.076617        4.0766     1.18247     2.89415
   63          C          -0.038780        4.0388     1.20931     2.82947
   64          C          -0.068396        4.0684     1.22173     2.84667
   65          C           0.247979        3.7520     1.12483     2.62719
   66          C          -0.082873        4.0829     1.15372     2.92915
   67          C           0.008047        3.9920     1.11549     2.87646
   68          C           0.120039        3.8800     1.12669     2.75327
   69          C          -0.186154        4.1862     1.28008     2.90607
   70          C          -0.052781        4.0528     1.16980     2.88298
   71          C          -0.036247        4.0362     1.18700     2.84925
   72          C           0.075791        3.9242     1.16540     2.75881
   73          C          -0.046577        4.0466     1.17422     2.87236
   74          C          -0.134155        4.1342     1.17745     2.95670
   75          C          -0.089486        4.0895     1.22104     2.86845
   76          C          -0.093308        4.0933     1.21036     2.88295
   77          C           0.262148        3.7379     1.10405     2.63380
   78          C           0.122418        3.8776     1.15667     2.72092
   79          C          -0.092278        4.0923     1.19959     2.89269
   80          C          -0.124170        4.1242     1.16122     2.96295
   81          C          -0.030672        4.0307     1.17330     2.85737
   82          C          -0.040457        4.0405     1.17139     2.86906
   83          C           0.161823        3.8382     1.09491     2.74327
   84          C          -0.046100        4.0461     1.16996     2.87614
   85          C          -0.147751        4.1478     1.17285     2.97490
   86          C          -0.021726        4.0217     1.11257     2.90916
   87          C           0.255613        3.7444     1.09161     2.65277
   88          C           0.090760        3.9092     1.12156     2.78768
   89          C          -0.108790        4.1088     1.18534     2.92344
   90          C           0.117149        3.8829     1.09409     2.78876
   91          C           0.017812        3.9822     1.16806     2.81413
   92          C          -0.136023        4.1360     1.19108     2.94494
   93          C           0.101061        3.8989     1.17714     2.72180
   94          C          -0.165323        4.1653     1.21366     2.95166
   95          C          -0.009199        4.0092     1.21211     2.79709
   96          C          -0.039228        4.0392     1.19818     2.84105
   97          C          -0.021257        4.0213     1.18400     2.83726
   98          C           0.038230        3.9618     1.17792     2.78385
   99          C          -0.019323        4.0193     1.11331     2.90601
  100          C          -0.053653        4.0537     1.16290     2.89075
  101          C           0.130012        3.8700     1.09602     2.77396
  102          C           0.045028        3.9550     1.11314     2.84183
  103          C          -0.106839        4.1068     1.24665     2.86019
  104          C           0.112369        3.8876     1.11008     2.77755
  105          C          -0.189890        4.1899     1.18025     3.00964
  106          C          -0.007765        4.0078     1.15989     2.84788
  107          C          -0.042943        4.0429     1.20340     2.83954
  108          C          -0.068467        4.0685     1.18415     2.88432
  109          C          -0.003575        4.0036     1.20821     2.79537
  110          C           0.062729        3.9373     1.15187     2.78540
  111          C           0.061626        3.9384     1.17221     2.76617
  112          C           0.061046        3.9390     1.11735     2.82160
  113          C           0.029523        3.9705     1.12160     2.84887
  114          C           0.154654        3.8453     1.12381     2.72153
  115          C          -0.075617        4.0756     1.16615     2.90946
  116          C          -0.069256        4.0693     1.24255     2.82670
  117          C          -0.071445        4.0714     1.16450     2.90694
  118          C           0.016922        3.9831     1.13637     2.84671
  119          C          -0.082323        4.0823     1.18791     2.89442
  120          C           0.009777        3.9902     1.12545     2.86477
  121          C           0.061630        3.9384     1.16035     2.77802
  122          C          -0.193147        4.1931     1.21668     2.97647
  123          C          -0.021374        4.0214     1.24084     2.78054
  124          C          -0.113363        4.1134     1.70524     2.40812
  125          C           0.114864        3.8851     1.14684     2.73830
  126          C           0.006346        3.9937     1.17993     2.81373
  127          C          -0.229080        4.2291     1.26062     2.96846
  128          C           0.401667        3.5983     1.13135     2.46698
  129          C          -0.209794        4.2098     1.20229     3.00750
  130          C          -0.219044        4.2190     1.60308     2.61596
  131          C          -0.202520        4.2025     1.19951     3.00301
  132          C           0.260737        3.7393     1.10788     2.63138
  133          C          -0.116699        4.1167     1.22488     2.89182
  134          C          -0.082882        4.0829     1.17849     2.90439
  135          C           0.089333        3.9107     1.23787     2.67280
  136          C          -0.114187        4.1142     1.23257     2.88162
  137          C          -0.197219        4.1972     1.25949     2.93773
  138          C          -0.214166        4.2142     1.35710     2.85706
  139          C           0.230975        3.7690     1.17124     2.59778
  140          C          -0.063266        4.0633     1.14229     2.92098
  141          C          -0.055732        4.0557     1.17232     2.88341
  142          C          -0.185446        4.1854     1.23067     2.95478
  143          C          -0.073021        4.0730     1.24695     2.82607
  144          C           0.026166        3.9738     1.19580     2.77804
  145          C           0.283129        3.7169     1.19066     2.52621
  146          C          -0.109227        4.1092     1.58421     2.52502
  147          C           0.224982        3.7750     1.10632     2.66870
  148          C          -0.167073        4.1671     1.17175     2.99532
  149          C          -0.177364        4.1774     1.21622     2.96115
  150          C           0.277078        3.7229     1.12223     2.60069
  151          C          -0.080831        4.0808     1.21692     2.86391
  152          C          -0.030899        4.0309     1.16014     2.87076
  153          C           0.040061        3.9599     1.16745     2.79249
  154          C           0.056166        3.9438     1.17290     2.77093
  155          C           0.059340        3.9407     1.19329     2.74737
  156          C          -0.083844        4.0838     1.18043     2.90342
  157          C          -0.187855        4.1879     1.35916     2.82869
  158          C           0.196636        3.8034     1.09663     2.70674
  159          C           0.024120        3.9759     1.21812     2.75776
  160          C          -0.108572        4.1086     1.44602     2.66255
  161          C          -0.081674        4.0817     1.15690     2.92478
  162          C          -0.025519        4.0255     1.11475     2.91077
  163          N           0.066226        4.9338     1.58798     3.34580
  164          N          -0.029748        5.0297     1.59122     3.43852
  165          N           0.025769        4.9742     1.59034     3.38389
  166          N           0.118631        4.8814     1.45262     3.42875
  167          N           0.068938        4.9311     1.55289     3.37817
  168          N           0.044380        4.9556     1.51624     3.43938
  169          N          -0.067211        5.0672     1.60417     3.46304
  170          N           0.130884        4.8691     1.57541     3.29371
  171          N          -0.050298        5.0503     1.59842     3.45187
  172          N          -0.001772        5.0018     1.58117     3.42060
  173          N           0.016107        4.9839     1.60112     3.38277
  174          N          -0.045576        5.0456     1.74486     3.30072
  175          N          -0.028470        5.0285     1.59703     3.43144
  176          N          -0.087867        5.0879     1.74828     3.33958
  177          N           0.247765        4.7522     1.39326     3.35897
  178          N           0.392029        4.6080     1.32601     3.28196
  179          N          -0.015480        5.0155     1.63059     3.38489
  180          N          -0.068502        5.0685     1.56527     3.50323
  181          N          -0.014378        5.0144     1.62134     3.39303
  182          N           0.047852        4.9521     1.51920     3.43294
  183          H           0.132467        0.8675     0.86753
  184          H           0.145507        0.8545     0.85449
  185          H           0.139065        0.8609     0.86094
  186          H           0.265996        0.7340     0.73400
  187          H           0.165266        0.8347     0.83473
  188          H           0.148267        0.8517     0.85173


          CARTESIAN COORDINATES 

    NO.       ATOM               X         Y         Z

     1         C                 -1.9850    2.1034    1.8018
     2         C                 -3.0479    2.8452    1.3308
     3         C                 -2.8342    4.2516    1.5626
     4         C                 -0.9514    2.6193    2.2932
     5         C                 -1.5962    4.7222    2.1249
     6         C                 -1.1889    6.0945    2.3745
     7         C                 -0.7132    7.1433    1.5468
     8         C                 -0.1708    4.5667    6.2948
     9         C                 -0.7443    4.9830    5.2969
    10         C                 -0.8904    6.3511    4.9454
    11         C                  0.3550    5.2374    7.4351
    12         C                 -0.7388    7.0815    6.2843
    13         C                 -0.8610    6.7770    3.6613
    14         C                 -0.3095    7.8418    2.7665
    15         C                 -2.2146   10.3899    5.2382
    16         C                 -2.3627    9.2063    6.1307
    17         C                 -1.1750    8.4754    6.1893
    18         C                 -0.9381   10.4278    4.7905
    19         C                 -0.2570    9.2799    5.4708
    20         C                  0.0929    9.6762    4.2201
    21         C                 -3.8280    9.4627    6.1787
    22         C                 -3.6203   10.7361    5.3612
    23         C                  0.4536    9.0137    3.0027
    24         C                  1.4243    9.5127    2.2067
    25         C                 -7.9854    7.6403    4.6193
    26         C                 -6.7915    8.2295    4.9477
    27         C                 -5.8581    8.5029    3.8840
    28         C                 -8.3201    7.5245    3.1870
    29         C                 -6.3665    8.6093    2.5492
    30         C                 -6.2971    8.6941    6.2572
    31         C                 -5.0048    8.9500    6.3852
    32         C                 -9.5193   11.5119    5.5308
    33         C                 -8.5333   10.6020    5.8018
    34         C                 -8.2075   10.0499    7.0582
    35         C                -10.4034   12.0768    6.5332
    36         C                 -9.1555   10.6576    7.9536
    37         C                 -7.2303    9.1185    7.3157
    38         C                 -7.1149    8.4666    8.5542
    39         C                 -3.9341    5.1354   12.7362
    40         C                 -3.9992    6.3707   12.0494
    41         C                 -4.9666    6.8405   11.4212
    42         C                 -5.3029    4.8246   12.8364
    43         C                 -6.2754    6.2976   11.2659
    44         C                 -7.2805    6.6436   10.4066
    45         C                 -7.1246    7.7188    9.4937
    46         C                 -8.7354    5.4790    8.7124
    47         C                 -9.2799    4.1616    9.1664
    48         C                 -9.0770    3.0582    8.4165
    49         C                 -8.7139    5.6494    7.2935
    50         C                 -8.3454    3.3047    7.1689
    51         C                 -9.3578    4.7515   10.5250
    52         C                 -8.3986    5.8181   10.0086
    53         C                -12.5553    1.6813   11.5877
    54         C                -11.6835    2.5279   11.9119
    55         C                -11.4383    3.7320   11.2951
    56         C                -13.4546    1.7583   10.5492
    57         C                -12.4261    3.9229   10.2797
    58         C                -10.3279    4.6814   11.4565
    59         C                -10.3049    5.5988   12.5239
    60         C                -10.8493    6.7714   18.3278
    61         C                 -9.4727    6.6735   18.0798
    62         C                 -9.1968    7.1885   16.8067
    63         C                -11.6979    6.9772   17.4347
    64         C                -10.2805    7.1835   15.8147
    65         C                 -9.6264    7.0950   14.5009
    66         C                -10.1099    6.3911   13.4039
    67         C                -11.0860    8.8984   10.3091
    68         C                  1.9416   20.4848    9.5383
    69         C                  2.2125   19.4000   10.2836
    70         C                  2.2403   18.0859   10.0878
    71         C                  1.2471   20.0385    8.3105
    72         C                  2.1414   17.7737    8.6423
    73         C                  2.3192   16.4768    8.0603
    74         C                  2.3215   15.4323    7.4623
    75         C                  8.0413   15.7947    8.5709
    76         C                  7.2482   15.0411    7.9796
    77         C                  6.1625   14.3487    8.5024
    78         C                  8.0332   16.1111    9.9277
    79         C                  6.1679   14.5408    9.9272
    80         C                  5.1776   13.8097    7.6526
    81         C                  4.3234   13.5812    6.8367
    82         C                 -0.4114   14.1430    5.9960
    83         C                 -1.6497   14.2040    5.3216
    84         C                 -1.5231   13.9452    4.0200
    85         C                  0.7572   14.1731    6.2610
    86         C                 -1.2177   13.9703    2.7938
    87         C                  2.1221   14.3110    6.5900
    88         C                 -2.9095   14.7945    5.7935
    89         C                 -4.0782   14.2295    5.4838
    90         C                  3.1225   13.5120    6.0746
    91         C                  3.0406   12.7319    4.8696
    92         C                 -3.4285   19.1363    7.6531
    93         C                 -3.1093   17.8594    7.4510
    94         C                 -3.3470   17.4446    6.0428
    95         C                 -3.8896   19.8227    6.6616
    96         C                 -3.8499   18.2516    5.0737
    97         C                 -2.7010   16.4417    7.7614
    98         C                 -2.9044   16.0706    6.4594
    99         C                 -0.8212   14.8366   11.9297
   100         C                 -0.9536   15.5708   10.9080
   101         C                 -1.4414   16.3372    9.9427
   102         C                 -0.9531   14.2925   13.0764
   103         C                 -1.2244   17.7427    9.9590
   104         C                 -2.4179   15.7651    9.0047
   105         C                 -3.1134   14.7404    9.4695
   106         C                 -5.7702    9.4864   13.0247
   107         C                 -6.6165   10.2422   12.2517
   108         C                 -6.1070   11.2624   11.3898
   109         C                 -4.3790    9.7479   12.8322
   110         C                 -4.7643   11.5850   11.3839
   111         C                 -4.4666   12.9153   10.9345
   112         C                 -3.8574   14.0118   10.2296
   113         C                 -6.9901   17.0271   10.1463
   114         C                 -6.0585   16.3348   10.9122
   115         C                 -4.9737   17.0090   11.5247
   116         C                 -6.5441   18.2884    9.6649
   117         C                 -4.1269   17.6045   12.1313
   118         C                 -6.2390   14.9306   11.1065
   119         C                 -5.0843   14.1050   11.0000
   120         C                 -9.2133   17.0689    8.9281
   121         C                 -8.2331   16.4265    9.7908
   122         C                 -8.5340   15.1385   10.3289
   123         C                -10.2250   16.1908    8.7621
   124         C                 -9.7570   14.3726   10.0902
   125         C                 -7.5344   14.4272   11.0461
   126         C                 -7.9130   13.1264   11.5904
   127         C                 -9.6745   12.9067   14.7137
   128         C                 -9.6249   11.9482   15.6665
   129         C                 -9.2928   11.5060   14.3676
   130         C                 -9.3327   13.8036   13.6571
   131         C                 -8.7511   11.5194   13.1462
   132         C                 -8.0625   10.7245   12.1006
   133         C                 -7.4066   11.9103   11.2886
   134         C                 -9.0084    9.9089   11.3970
   135         C                 -7.8152   15.4757    3.5729
   136         C                 -7.6654   15.1142    4.9278
   137         C                 -6.7045   14.5319    5.4591
   138         C                 -6.4943   15.6349    3.1716
   139         C                 -5.4168   14.2877    4.8554
   140         C                 -4.6346   13.0306    4.9465
   141         C                 -4.3184   11.7829    5.0188
   142         C                  5.0638   14.2725    0.7366
   143         C                  4.4653   13.6544    1.6352
   144         C                  3.7778   12.4222    1.5049
   145         C                  5.2623   13.9092   -0.6078
   146         C                  3.7127   12.1926    0.0287
   147         C                  3.1001   11.6785    2.4459
   148         C                  3.0239   12.1753    3.7930
   149         C                  3.6692    8.3261   -0.8877
   150         C                  2.6633    8.5966    0.0050
   151         C                  2.4336    7.4867   -0.8023
   152         C                  4.5320    7.7153   -1.7806
   153         C                  2.6196    6.4110   -1.6933
   154         C                  2.3056    9.4199    1.1052
   155         C                  2.4717   10.4556    2.0001
   156         C                -15.5282    7.0827    8.8499
   157         C                -14.1951    7.3808    8.9870
   158         C                -13.5190    8.3688    9.5970
   159         C                -16.4270    7.9705    9.4779
   160         C                -14.5793    9.1835   10.0757
   161         C                -12.1792    8.6107    9.9140
   162         C                 -9.9264    9.3673   10.8552
   163         N                 -0.5693    3.8651    2.5081
   164         N                 -0.1772    6.5914    7.3663
   165         N                 -7.4813    7.9843    2.1821
   166         N                -10.0380   11.4845    7.7624
   167         N                 -6.3722    5.2735   12.3449
   168         N                 -8.5102    4.5109    6.6324
   169         N                -13.3548    2.9912    9.9388
   170         N                -11.6057    7.0770   16.0933
   171         N                  1.6068   18.6966    7.8731
   172         N                  7.0657   15.4062   10.5620
   173         N                 -4.1683   19.6147    5.4143
   174         N                 -1.0902   18.8931   10.0251
   175         N                 -3.9067   10.7457   12.0650
   176         N                 -6.0595   19.2734    9.2881
   177         N                -10.5153   15.0755    9.2034
   178         N                 -8.8282   12.9494   12.7148
   179         N                 -5.3792   15.2337    3.5834
   180         N                  4.4689   12.7943   -0.8532
   181         N                  3.8627    6.5971   -2.2676
   182         N                -15.8447    9.0973   10.0642
   183         H                  2.0959   17.3102   10.8427
   184         H                 -4.0620   17.9639    4.0374
   185         H                 -3.6193    9.1479   13.3520
   186         H                 -8.6970   15.2050    2.8751
   187         H                -15.8805    6.1877    8.3241
   188         H                -12.4698    4.8463    9.6847


          ATOMIC ORBITAL ELECTRON POPULATIONS

   1.20905   0.92963   1.06118   0.98378   1.10087   0.86641   0.86092   0.91127
   1.16106   0.93441   0.91787   1.04042   1.20851   0.97609   0.87910   0.95887
   1.19031   0.89686   0.92511   0.93230   1.24739   0.85173   0.94981   0.94698
   1.69948   0.61818   0.76656   1.09595   1.21307   1.01089   0.93834   0.96091
   1.22098   0.97395   0.89279   1.03175   1.14883   1.09219   0.85254   0.91035
   1.16034   0.90581   0.86404   0.88739   1.19812   0.91550   0.90185   0.88971
   1.21750   0.97364   0.93449   0.92888   1.25651   0.73536   0.82017   0.99943
   1.17968   0.87983   0.98499   1.02582   1.20511   0.89284   0.94074   0.94234
   1.13551   0.87480   0.89042   1.06675   1.19842   0.89980   0.95476   1.02566
   1.24741   0.96489   1.01697   0.95793   1.15728   0.89683   0.88936   0.86900
   1.14536   0.87364   0.92693   0.94505   1.14203   0.87770   0.95723   0.94655
   1.11743   1.06435   1.00325   0.96308   1.16328   0.88502   0.92023   0.90508
   1.16874   0.89723   0.96840   0.92282   1.17550   0.91225   0.97435   0.96550
   1.59784   1.23159   0.36247   0.83483   1.20183   0.95245   1.05600   0.91839
   1.21224   0.91696   0.96680   0.98216   1.13498   0.88861   1.05082   0.91828
   1.19515   0.92780   0.91423   1.00631   1.20550   1.05092   1.06919   0.98616
   1.45758   0.90218   0.79928   0.95388   1.17301   1.00724   1.06332   0.82574
   1.71855   0.83657   0.72983   0.67933   1.38535   0.88372   0.91810   0.83867
   1.12863   0.82214   0.78854   0.85724   1.17181   1.05028   1.03127   0.95731
   1.12524   0.87488   0.86236   0.93932   1.20789   1.01546   0.86448   0.94753
   1.22434   0.90134   1.07739   0.96589   1.33584   0.89973   0.88734   0.99750
   1.17612   0.86600   0.88956   0.88547   1.11097   0.94657   0.93187   0.98591
   1.16613   0.93201   0.91253   0.92058   1.20683   1.04292   0.97656   0.93939
   1.20381   0.93160   0.95075   0.93859   1.16792   1.01921   0.90122   0.99243
   1.16433   0.94068   0.98329   0.86652   1.63129   0.80116   0.94539   0.67759
   1.19533   0.95956   0.93094   0.91428   1.18948   0.89304   0.84820   0.89652
   1.20721   0.94752   1.03088   0.91221   1.20502   1.00235   0.88962   0.95365
   1.15087   0.95895   0.91427   0.94477   1.15861   0.92932   0.91467   0.88560
   1.22349   0.91699   0.98683   0.94326   1.10600   0.90867   0.93297   0.92459
   1.16328   0.99998   0.92674   0.94080   1.21093   0.86847   0.98815   1.09129
   1.13310   0.86885   0.94389   0.90098   1.18247   0.93363   1.04262   0.91791
   1.20931   0.93673   0.99304   0.89970   1.22173   0.91532   0.99928   0.93206
   1.12483   0.90250   0.86027   0.86443   1.15372   0.98999   0.97486   0.96431
   1.11549   0.91621   0.98217   0.97808   1.12669   0.98816   0.92446   0.84065
   1.28008   0.94070   0.94671   1.01866   1.16980   1.01661   0.94733   0.91904
   1.18700   0.99773   0.92547   0.92605   1.16540   0.96735   0.88510   0.90636
   1.17422   0.99210   0.92009   0.96016   1.17745   1.00711   0.96502   0.98458
   1.22104   0.99661   0.99558   0.87626   1.21036   0.93107   0.96175   0.99014
   1.10405   0.86549   0.90479   0.86352   1.15667   0.94056   0.94068   0.83967
   1.19959   0.98381   1.00455   0.90433   1.16122   0.98737   1.00913   0.96644
   1.17330   0.94527   0.96222   0.94989   1.17139   0.92288   0.98474   0.96144
   1.09491   0.88251   0.98056   0.88020   1.16996   0.97094   0.97975   0.92545
   1.17285   0.92691   1.01726   1.03073   1.11257   0.99868   1.00822   0.90226
   1.09161   0.86251   0.89260   0.89767   1.12156   0.89026   0.91171   0.98570
   1.18534   0.95218   0.99218   0.97909   1.09409   0.88982   0.98116   0.91779
   1.16806   0.94812   0.93782   0.92820   1.19108   0.97869   0.86034   1.10591
   1.17714   0.94514   0.87654   0.90013   1.21366   1.03089   0.94924   0.97154
   1.21211   0.94460   0.94125   0.91123   1.19818   0.96467   0.89906   0.97732
   1.18400   1.01371   0.90169   0.92186   1.17792   0.96175   0.89245   0.92965
   1.11331   1.01252   0.96239   0.93109   1.16290   0.97932   0.95921   0.95222
   1.09602   0.96620   0.83020   0.97756   1.11314   0.96595   0.96669   0.90920
   1.24665   0.96024   0.94516   0.95480   1.11008   0.95941   0.90233   0.91581
   1.18025   1.00682   0.94545   1.05737   1.15989   0.93426   0.97028   0.94334
   1.20340   0.93814   0.95516   0.94624   1.18415   0.91626   0.96831   0.99974
   1.20821   0.92440   0.93931   0.93166   1.15187   0.89878   0.91195   0.97468
   1.17221   0.95901   0.89009   0.91707   1.11735   0.94639   0.96132   0.91389
   1.12160   0.94615   0.88472   1.01800   1.12381   0.88337   0.91440   0.92376
   1.16615   0.96238   0.97358   0.97350   1.24255   0.94044   0.94371   0.94255
   1.16450   0.95510   0.98327   0.96858   1.13637   0.90017   0.91224   1.03430
   1.18791   0.92991   0.99280   0.97170   1.12545   0.90129   0.93489   1.02859
   1.16035   0.91226   0.93156   0.93421   1.21668   1.02054   0.94234   1.01359
   1.24084   0.82076   0.99887   0.96091   1.70524   0.74078   0.99406   0.67328
   1.14684   0.91561   0.90028   0.92241   1.17993   0.95969   0.91836   0.93568
   1.26062   1.01209   0.93136   1.02501   1.13135   0.77663   0.85580   0.83455
   1.20229   0.96677   1.07290   0.96783   1.60308   0.70944   1.13045   0.77607
   1.19951   1.10592   0.93140   0.96569   1.10788   0.86083   0.88436   0.88619
   1.22488   0.94522   0.92805   1.01856   1.17849   0.96806   0.96551   0.97082
   1.23787   1.00847   0.79217   0.87216   1.23257   1.00960   0.99629   0.87572
   1.25949   0.90393   0.96358   1.07022   1.35710   0.92896   0.99010   0.93800
   1.17124   0.84158   0.89269   0.86351   1.14229   1.01802   0.87789   1.02507
   1.17232   0.96603   0.93377   0.98361   1.23067   1.02793   1.03040   0.89645
   1.24695   0.91362   0.86153   1.05092   1.19580   0.95503   0.88597   0.93703
   1.19066   0.76141   0.92109   0.84371   1.58421   0.95381   0.73854   0.83267
   1.10632   0.91060   0.88357   0.87453   1.17175   1.03556   1.02822   0.93154
   1.21622   0.95465   1.03406   0.97244   1.12223   0.87699   0.86921   0.85449
   1.21692   0.99492   0.91213   0.95686   1.16014   0.92139   0.95123   0.99814
   1.16745   0.93011   0.91112   0.95126   1.17290   0.93682   0.93705   0.89706
   1.19329   0.92391   0.89455   0.92890   1.18043   0.89106   1.00040   1.01195
   1.35916   1.03698   0.90652   0.88519   1.09663   0.88619   0.85209   0.96845
   1.21812   0.93229   0.87638   0.94910   1.44602   0.96994   0.80296   0.88966
   1.15690   0.91930   1.00427   1.00121   1.11475   0.92236   0.99528   0.99312
   1.58798   1.26843   0.94814   1.12923   1.59122   1.06509   1.10789   1.26554
   1.59034   0.97336   1.04005   1.37048   1.45262   1.15441   1.11726   1.15707
   1.55289   1.29565   1.00911   1.07341   1.51624   1.07033   0.98766   1.38139
   1.60417   1.19116   0.98468   1.28719   1.57541   1.13360   1.06129   1.09882
   1.59842   1.06065   0.99123   1.39999   1.58117   0.99405   1.00697   1.41959
   1.60112   1.15758   1.10119   1.12401   1.74486   1.05568   1.18654   1.05850
   1.59703   1.39585   1.01342   1.02217   1.74828   1.07731   1.18108   1.08119
   1.39326   1.12696   1.07301   1.15900   1.32601   1.25138   0.95438   1.07620
   1.63059   1.29917   1.08453   1.00119   1.56527   1.05962   1.08321   1.36040
   1.62134   1.04010   1.15560   1.19734   1.51920   1.09985   1.15873   1.17436
   0.86753   0.85449   0.86094   0.73400   0.83473   0.85173

          BONDING CONTRIBUTION OF EACH M.O.

  1.6610  1.6999  1.6701  1.6664  1.7100  1.6927  1.6906  1.6727  1.6618  1.6658
  1.6910  1.6724  1.6733  1.6913  1.6676  1.6757  1.7171  1.6825  1.7010  1.7095
  1.6963  1.7211  1.7194  1.7110  1.6875  1.7159  1.7244  1.7168  1.7333  1.7192
  1.7643  1.7316  1.7436  1.7288  1.7627  1.7489  1.7380  1.7464  1.7381  1.7281
  1.7415  1.7650  1.7107  1.7572  1.7536  1.7399  1.6931  1.7588  1.7402  1.7375
  1.7352  1.7364  1.7444  1.7463  1.7577  1.7529  1.7739  1.7632  1.7627  1.7600
  1.7835  1.7417  1.7388  1.6537  1.7565  1.6407  1.7299  1.7245  1.7312  1.7478
  1.5690  1.7773  1.7715  1.7528  1.6567  1.7344  1.7871  1.7183  1.7797  1.8047
  1.8239  1.7841  1.7786  1.7828  1.8075  1.8077  1.8157  1.8136  1.8092  1.8278
  1.8158  1.8393  1.8810  1.7945  1.8891  1.8423  1.8788  1.8977  1.8837  1.8987
  1.8573  1.9178  1.9226  1.9166  1.9278  1.9237  1.9610  1.9421  1.9215  1.9426
  1.9404  1.9205  1.9283  1.9474  1.9320  1.9424  1.9382  1.9559  1.9421  1.9416
  1.9561  1.9199  1.9206  1.9105  1.9570  1.9668  1.9777  1.9286  1.9389  1.9705
  1.9625  1.9711  1.9639  2.0189  1.9095  1.9526  1.9805  1.9950  1.9825  1.9777
  2.0280  2.0444  2.0144  2.0004  2.0640  2.0316  2.0292  2.0007  2.0678  2.0741
  2.0705  2.0634  2.0882  2.0079  2.1009  2.0897  2.0509  2.0401  2.0435  2.0747
  2.0310  2.0529  1.9747  1.9795  2.0770  2.0582  2.0752  2.0599  2.0494  2.0867
  2.0622  2.0840  2.0473  2.0683  2.0515  2.0439  2.0515  2.0777  2.0735  2.1020
  2.0188  2.0025  1.9701  2.0658  2.0653  2.0978  2.0811  2.0460  2.0787  2.0904
  2.0908  2.0693  2.0358  2.0647  2.0315  2.0392  2.0791  2.0812  2.1040  2.0371
  2.0125  2.0215  2.0466  2.0469  2.0359  2.0960  2.0429  2.0326  2.0743  2.0598
  2.0566  2.0704  2.0696  2.0392  2.0349  2.0266  2.0398  2.0571  2.0267  2.0342
  2.0298  1.9589  2.0373  2.0410  1.9873  1.9875  2.0034  2.0633  1.9955  2.0070
  2.0392  2.0158  2.0139  2.0397  2.0142  2.0113  1.9995  1.9655  2.0370  2.0074
  2.0098  2.0154  1.9766  1.9957  2.0476  2.0073  2.0325  2.0068  2.0202  2.0100
  2.0203  1.9930  1.9824  1.9983  2.0091  2.0004  1.9778  1.9986  2.0300  1.9776
  1.7126  2.0140  1.8306  1.8775  1.9797  1.9608  1.9759  2.0100  1.8892  1.3100
  0.9492  1.6188  1.6677  1.7649  1.9243  1.9512  1.9651  1.4678  1.8879  1.8659
  1.4168  0.9413  1.6521  1.7949  1.8176  1.7835  1.5376  1.6303  1.7086  1.7081
  1.6567  1.7439  1.8418  1.8408  1.8648  1.9380  1.9427  1.8448  1.6611  1.7621
  1.8097  1.7876  1.8939  1.9354  1.9341  1.9760  1.9548  1.9127  1.8986  1.8458
  1.9683  1.9060  1.7132  1.6533  1.7111  1.5842  1.6456  1.5658  1.7574  1.7850
  1.7246  1.8739  1.7536  1.7682  1.1406  0.9657  1.8713  1.8591  1.7774  1.7538
  1.7658  1.7769  1.5290  1.6494  1.3520  1.8130  1.2716  1.8285  1.7717  1.7834
  1.8077  1.8739  1.8927  1.7563  1.8162  1.6240  1.8791  1.9326  1.0027  1.8102
  1.6152  1.9179  1.8650  1.8534  1.4216  1.4590  1.9105  1.9236  1.6173  1.4351
  1.1560  1.8424  1.9386  1.1157  1.4121  1.6740  1.1813  1.4312  1.3042  1.9116
  1.7641  1.5739  1.9108  1.5249  1.8481  1.7815  1.9853 -1.8109 -1.7341 -2.0011
 -1.4973 -1.6778 -1.9891 -2.2679 -1.8998 -1.8918 -1.9537 -2.0256 -2.1204 -1.9860
 -1.9375 -2.0070 -1.9830 -2.0961 -2.0907 -2.0218 -2.0505 -2.0037 -2.0320 -1.9659
 -2.1098 -2.0869 -1.9544 -1.9391 -2.0615 -2.0798 -2.1456 -2.0170 -1.9326 -1.9817
 -1.9580 -2.0089 -2.0843 -1.9628 -2.0110 -1.8813 -1.9933 -1.9871 -1.9135 -1.9687
 -1.9735 -1.9296 -1.8857 -1.8554 -1.8824 -1.9588 -1.9713 -2.0285 -1.9961 -1.9654
 -2.0341 -1.8885 -1.9402 -2.0270 -1.9830 -1.9661 -2.0584 -2.0974 -2.0033 -1.9453
 -1.9926 -2.0306 -2.0911 -2.0247 -2.0313 -1.8622 -1.8953 -1.9882 -1.9897 -2.0336
 -2.0151 -2.0260 -2.0136 -2.0430 -2.0299 -2.0678 -2.0579 -2.0431 -2.0362 -2.0676
 -2.0583 -2.0545 -2.0261 -2.0255 -1.9511 -2.0771 -2.0943 -2.0606 -1.9832 -2.1391
 -2.0439 -2.0837 -2.0768 -2.1061 -2.0551 -2.1166 -2.0543 -2.1043 -2.0508 -2.0462
 -2.0918 -2.0919 -2.0541 -2.0117 -2.0866 -2.0237 -2.0536 -2.0469 -2.0891 -2.0274
 -2.0745 -2.0672 -2.0753 -2.0929 -2.0464 -2.0723 -2.0658 -2.0254 -2.0638 -2.0535
 -2.0577 -2.0510 -2.0485 -2.0345 -2.0072 -2.0341 -2.0541 -2.0018 -2.0033 -2.0729
 -2.0156 -2.0474 -2.0117 -2.0360 -2.0772 -2.0505 -2.0651 -2.0541 -2.0431 -2.0249
 -2.0011 -2.0485 -2.0145 -2.0146 -1.9493 -2.0236 -2.0322 -2.0301 -2.0002 -2.0330
 -2.0376 -2.0060 -2.0281 -2.0528 -2.0385 -2.0042 -2.0078 -2.0025 -1.9960 -2.0206
 -1.9919 -2.0204 -2.0269 -2.0065 -2.0238 -2.0130 -2.0154 -2.0167 -2.0124 -2.0013
 -1.9952 -1.9988 -1.9986 -1.9962 -2.0123 -2.0010 -1.9902 -1.9873 -2.0117 -1.9834
 -1.9866 -1.9777 -1.9789 -1.9916 -1.9727 -1.9764 -1.9725 -1.9901 -1.9738 -1.9930
 -2.0046 -1.9745 -1.9955 -1.9874 -1.9859 -1.9864 -1.9800 -1.9900 -1.9990 -1.9918
 -1.9760 -1.9839 -1.9743 -1.9744 -1.9753 -1.9699 -1.9659 -1.9873 -1.9445 -1.9784
 -1.9643 -1.9732 -1.9810 -1.9813 -1.9686 -1.9447 -1.9848 -1.9808 -1.9370 -1.9622
 -1.9384 -1.9501 -1.9836 -1.8946 -1.9308 -1.9480 -1.9532 -1.9364 -1.9219 -1.9386
 -1.8558 -1.9049 -1.9380 -1.9207 -1.9153 -1.8803 -1.9209 -1.9009 -1.9040 -1.9064
 -1.9060 -1.9041 -1.9044 -1.9092 -1.8972 -1.9221 -1.9096 -1.8757 -1.8971 -1.8815
 -1.9065 -1.8916 -1.8830 -1.8920 -1.9089 -1.8917 -1.8869 -1.8931 -1.9467 -1.8956
 -1.8791 -1.8650 -1.8921 -1.8859 -1.8525 -1.8921 -1.8978 -1.8816 -1.8647 -1.8987
 -1.8654 -1.8844 -1.9052 -1.8994 -1.8813 -1.8752 -1.8962 -1.8668 -1.8920 -1.8765
 -1.8756 -1.8702 -1.8789 -1.8602 -1.8780 -1.8713 -1.8666 -1.8658 -1.8740 -1.8737
 -1.8391 -1.8601 -1.8575 -1.8646 -1.8498 -1.8227 -1.8318 -1.8600 -1.8592 -1.8473
 -1.8211 -1.8435 -1.8628 -1.8709 -1.8563 -1.8744 -1.8176 -1.8538 -1.8426 -1.8525
 -1.8381 -1.8455 -1.8177 -1.8696 -1.8403 -1.8205 -1.8652 -1.8058 -1.8376 -1.8151
 -1.8079 -1.8196 -1.8143 -1.8310 -1.8171 -1.8199 -1.8179 -1.8186 -1.8160 -1.8222
 -1.8216 -1.8023 -1.8145 -1.8201 -1.8202 -1.8432 -1.8117 -1.7745 -1.8062 -1.8078
 -1.7622 -1.8275 -1.8303 -1.8578 -1.8080 -1.7904 -1.7847 -1.8556 -1.8279 -1.7934
 -1.8083 -1.8232 -1.8424 -1.8111


                    BOND ORDERS AND VALENCIES


                  C  1       C  2       C  3       C  4       C  5       C  6
 ------------------------------------------------------------------------------
     C    1   3.889462
     C    2   1.317429   3.937278
     C    3   0.006211   1.322719   3.955108
     C    4   2.310601   0.040606   0.102321   3.933866
     C    5   0.132584   0.008350   1.319863   0.007266   3.942005
     C    6   0.002136   0.003546   0.011137   0.007216   1.003439   3.889280
     C    7   0.003780   0.000287   0.008846   0.001385   0.011495   1.399189
     C    8   0.000169   0.000108   0.000239   0.000196   0.000316   0.004722
     C    9   0.000052   0.000006   0.000069   0.000018   0.000508   0.005786
     C   10   0.000571   0.000068   0.000879   0.000259   0.001137   0.037684
     C   11   0.000010   0.000003   0.000016   0.000004   0.000019   0.000737
     C   12   0.000056   0.000003   0.000132   0.000003   0.000094   0.007949
     C   13   0.002463   0.000236   0.007042   0.000074   0.010858   1.005062
     C   14   0.002080   0.000307   0.005457   0.000644   0.009093   0.265426
     C   15   0.000002   0.000000   0.000003   0.000001   0.000002   0.000207
     C   16   0.000002   0.000000   0.000004   0.000000   0.000014   0.000113
     C   17   0.000002   0.000001   0.000007   0.000002   0.000005   0.000288
     C   18   0.000017   0.000001   0.000025   0.000009   0.000038   0.001441
     C   19   0.000010   0.000003   0.000031   0.000003   0.000059   0.001056
     C   20   0.000018   0.000002   0.000034   0.000010   0.000069   0.002443
     C   21   0.000000   0.000000   0.000000   0.000000   0.000000   0.000003
     C   22   0.000000   0.000000   0.000000   0.000000   0.000000   0.000007
     C   23   0.000362   0.000061   0.000817   0.000192   0.002446   0.042700
     C   24   0.000484   0.000048   0.001033   0.000105   0.000047   0.037449
     C   25   0.000000   0.000000   0.000000   0.000000   0.000000   0.000000
     C   26   0.000000   0.000000   0.000000   0.000000   0.000000   0.000000
     C   27   0.000000   0.000000   0.000001   0.000000   0.000000   0.000000
     C   28   0.000000   0.000000   0.000000   0.000000   0.000000   0.000000
     C   29   0.000000   0.000001   0.000001   0.000000   0.000000   0.000000
     C   30   0.000000   0.000001   0.000006   0.000000   0.000001   0.000000
     C   31   0.000000   0.000000   0.000003   0.000000   0.000002   0.000010
     C   32   0.000000   0.000000   0.000000   0.000000   0.000000   0.000000
     C   33   0.000000   0.000000   0.000002   0.000000   0.000000   0.000000
     C   34   0.000000   0.000003   0.000009   0.000002   0.000003   0.000000
     C   35   0.000000   0.000001   0.000001   0.000000   0.000000   0.000000
     C   36   0.000000   0.000000   0.000001   0.000000   0.000000   0.000000
     C   37   0.000000   0.000001   0.000005   0.000000   0.000001   0.000000
     C   38   0.000005   0.000034   0.000220   0.000019   0.000025   0.000003
     C   39   0.004140   0.008308   1.053431   0.004430   0.009035   0.001338
     C   40   0.000498   0.008336   0.008842   0.002015   0.006001   0.000369
     C   41   0.000165   0.001399   0.011111   0.000573   0.001606   0.000077
     C   42   0.000175   0.025261   0.011461   0.009926   0.023874   0.000137


                  C  1       C  2       C  3       C  4       C  5       C  6
 ------------------------------------------------------------------------------
     C   43   0.000040   0.003773   0.000430   0.001514   0.003320   0.000027
     C   44   0.000032   0.000216   0.001717   0.000119   0.000154   0.000021
     C   45   0.000001   0.000058   0.000015   0.000026   0.000051   0.000001
     C   46   0.000005   0.000021   0.000243   0.000013   0.000012   0.000003
     C   47   0.000004   0.000003   0.000013   0.000001   0.000002   0.000000
     C   48   0.000001   0.000003   0.000032   0.000002   0.000001   0.000000
     C   49   0.000001   0.000003   0.000009   0.000001   0.000002   0.000000
     C   50   0.000005   0.000005   0.000048   0.000003   0.000002   0.000001
     C   51   0.000000   0.000005   0.000015   0.000003   0.000004   0.000000
     C   52   0.000002   0.000055   0.000034   0.000020   0.000042   0.000001
     C   53   0.000000   0.000000   0.000000   0.000000   0.000000   0.000000
     C   54   0.000000   0.000000   0.000000   0.000000   0.000000   0.000000
     C   55   0.000000   0.000000   0.000000   0.000000   0.000000   0.000000
     C   56   0.000000   0.000000   0.000000   0.000000   0.000000   0.000000
     C   57   0.000000   0.000000   0.000000   0.000000   0.000000   0.000000
     C   58   0.000000   0.000002   0.000001   0.000001   0.000002   0.000000
     C   59   0.000000   0.000000   0.000000   0.000000   0.000000   0.000000
     C   60   0.000000   0.000000   0.000000   0.000000   0.000000   0.000000
     C   61   0.000000   0.000000   0.000003   0.000000   0.000000   0.000000
     C   62   0.000000   0.000000   0.000001   0.000000   0.000000   0.000000
     C   63   0.000000   0.000000   0.000000   0.000000   0.000000   0.000000
     C   64   0.000000   0.000000   0.000000   0.000000   0.000000   0.000000
     C   65   0.000000   0.000000   0.000000   0.000000   0.000000   0.000000
     C   66   0.000000   0.000000   0.000000   0.000000   0.000000   0.000000
     C   67   0.000000   0.000000   0.000000   0.000000   0.000000   0.000000
     C   68   0.000003   0.000000   0.000004   0.000001   0.000001   0.000150
     C   69   0.000033   0.000002   0.000039   0.000012   0.000014   0.001133
     C   70   0.000010   0.000000   0.000005   0.000002   0.000001   0.000147
     C   71   0.000078   0.000006   0.000101   0.000032   0.000052   0.002976
     C   72   0.000017   0.000001   0.000020   0.000007   0.000009   0.000599
     C   73   0.000000   0.000000   0.000000   0.000000   0.000000   0.000004
     C   74   0.000003   0.000000   0.000003   0.000001   0.000001   0.000095
     C   75   0.000000   0.000000   0.000000   0.000000   0.000000   0.000015
     C   76   0.000000   0.000000   0.000000   0.000000   0.000000   0.000000
     C   77   0.000001   0.000000   0.000001   0.000000   0.000000   0.000034
     C   78   0.000000   0.000000   0.000000   0.000000   0.000000   0.000004
     C   79   0.000000   0.000000   0.000000   0.000000   0.000000   0.000013
     C   80   0.000000   0.000000   0.000000   0.000000   0.000000   0.000003
     C   81   0.000000   0.000000   0.000000   0.000000   0.000000   0.000010
     C   82   0.000000   0.000000   0.000000   0.000001   0.000000   0.000001
     C   83   0.000004   0.000003   0.000000   0.000002   0.000001   0.000000
     C   84   0.000004   0.000005   0.000000   0.000025   0.000002   0.000000
     C   85   0.000001   0.000001   0.000000   0.000001   0.000000   0.000002
     C   86   0.000014   0.000010   0.000001   0.000020   0.000005   0.000000
     C   87   0.000000   0.000000   0.000000   0.000000   0.000000   0.000001
     C   88   0.000000   0.000000   0.000000   0.000001   0.000000   0.000000
     C   89   0.000000   0.000000   0.000000   0.000001   0.000000   0.000003


                  C  1       C  2       C  3       C  4       C  5       C  6
 ------------------------------------------------------------------------------
     C   90   0.000000   0.000000   0.000000   0.000000   0.000000   0.000006
     C   91   0.000001   0.000000   0.000002   0.000000   0.000000   0.000048
     C   92   0.000004   0.000005   0.000002   0.000001   0.000000   0.000000
     C   93   0.000005   0.000003   0.000005   0.000002   0.000000   0.000001
     C   94   0.000007   0.000010   0.000007   0.000003   0.000000   0.000000
     C   95   0.000008   0.000006   0.000007   0.000003   0.000000   0.000000
     C   96   0.000338   0.000358   0.000303   0.000107   0.000009   0.000001
     C   97   0.000001   0.000001   0.000001   0.000001   0.000000   0.000000
     C   98   0.000001   0.000001   0.000003   0.000001   0.000000   0.000000
     C   99   0.000586   0.000134   0.000006   0.000428   0.000036   0.000002
     C  100   0.000383   0.000080   0.000003   0.000316   0.000031   0.000001
     C  101   0.000016   0.000039   0.000013   0.000080   0.000015   0.000000
     C  102   0.000180   0.000041   0.000001   0.000267   0.000015   0.000001
     C  103   0.000060   0.000083   0.000011   0.000009   0.000004   0.000001
     C  104   0.000002   0.000006   0.000005   0.000004   0.000000   0.000000
     C  105   0.000036   0.000010   0.000039   0.000010   0.000002   0.000000
     C  106   0.000005   0.000000   0.000008   0.000000   0.000000   0.000003
     C  107   0.000001   0.000000   0.000001   0.000000   0.000000   0.000001
     C  108   0.000013   0.000001   0.000018   0.000001   0.000000   0.000000
     C  109   0.000001   0.000004   0.000003   0.000001   0.000001   0.000098
     C  110   0.000001   0.000001   0.000001   0.000000   0.000000   0.000002
     C  111   0.000181   0.000014   0.000204   0.000013   0.000001   0.000000
     C  112   0.000004   0.000003   0.000005   0.000001   0.000000   0.000000
     C  113   0.002457   0.000127   0.002951   0.000150   0.000025   0.000003
     C  114   0.000076   0.002371   0.000074   0.000098   0.000017   0.000001
     C  115   0.037578   0.015220   0.036768   0.002552   0.000633   0.000094
     C  116   0.000010   0.000036   0.000012   0.000003   0.000001   0.000000
     C  117   0.007673   1.058240   0.008760   0.008700   0.003437   0.000277
     C  118   0.001172   0.000107   0.001206   0.000074   0.000008   0.000001
     C  119   0.000003   0.000036   0.000003   0.000003   0.000001   0.000000
     C  120   0.000162   0.000008   0.000207   0.000010   0.000001   0.000000
     C  121   0.000014   0.000048   0.000015   0.000004   0.000002   0.000000
     C  122   0.000530   0.000034   0.000660   0.000032   0.000003   0.000000
     C  123   0.000003   0.000001   0.000003   0.000000   0.000000   0.000000
     C  124   0.000046   0.000001   0.000055   0.000001   0.000000   0.000000
     C  125   0.000049   0.000044   0.000046   0.000003   0.000000   0.000000
     C  126   0.000012   0.000003   0.000010   0.000001   0.000000   0.000000
     C  127   0.000000   0.000000   0.000000   0.000000   0.000000   0.000000
     C  128   0.000000   0.000000   0.000000   0.000000   0.000000   0.000000
     C  129   0.000000   0.000000   0.000000   0.000000   0.000000   0.000000
     C  130   0.000000   0.000000   0.000001   0.000000   0.000000   0.000000
     C  131   0.000000   0.000000   0.000000   0.000000   0.000000   0.000000
     C  132   0.000001   0.000000   0.000001   0.000000   0.000000   0.000000
     C  133   0.000002   0.000001   0.000002   0.000000   0.000000   0.000000
     C  134   0.000000   0.000000   0.000000   0.000000   0.000000   0.000000
     C  135   0.000001   0.000000   0.000001   0.000000   0.000000   0.000000
     C  136   0.000000   0.000000   0.000000   0.000000   0.000000   0.000000


                  C  1       C  2       C  3       C  4       C  5       C  6
 ------------------------------------------------------------------------------
     C  137   0.000000   0.000000   0.000000   0.000000   0.000000   0.000000
     C  138   0.000000   0.000001   0.000000   0.000000   0.000000   0.000000
     C  139   0.000000   0.000000   0.000000   0.000000   0.000000   0.000002
     C  140   0.000000   0.000000   0.000000   0.000000   0.000000   0.000001
     C  141   0.000000   0.000000   0.000001   0.000000   0.000000   0.000024
     C  142   0.000005   0.000000   0.000008   0.000001   0.000000   0.000241
     C  143   0.000002   0.000000   0.000004   0.000000   0.000000   0.000111
     C  144   0.000025   0.000002   0.000042   0.000006   0.000001   0.001406
     C  145   0.000006   0.000000   0.000010   0.000001   0.000000   0.000301
     C  146   0.000013   0.000001   0.000021   0.000003   0.000000   0.000672
     C  147   0.000003   0.000000   0.000006   0.000001   0.000004   0.000174
     C  148   0.000001   0.000000   0.000001   0.000000   0.000000   0.000049
     C  149   0.000014   0.000001   0.000027   0.000004   0.000001   0.000928
     C  150   0.000004   0.000000   0.000007   0.000001   0.000004   0.000232
     C  151   0.000018   0.000002   0.000033   0.000005   0.000000   0.001139
     C  152   0.000000   0.000000   0.000000   0.000000   0.000000   0.000009
     C  153   0.000002   0.000000   0.000002   0.000001   0.000001   0.000066
     C  154   0.000137   0.000014   0.000278   0.000041   0.000023   0.010255
     C  155   0.000121   0.000013   0.000244   0.000033   0.000041   0.008883
     C  156   0.000000   0.000000   0.000000   0.000000   0.000000   0.000001
     C  157   0.000000   0.000000   0.000000   0.000000   0.000000   0.000000
     C  158   0.000000   0.000000   0.000000   0.000000   0.000000   0.000000
     C  159   0.000000   0.000000   0.000000   0.000000   0.000000   0.000001
     C  160   0.000000   0.000000   0.000000   0.000000   0.000000   0.000000
     C  161   0.000000   0.000000   0.000000   0.000000   0.000000   0.000000
     C  162   0.000000   0.000000   0.000000   0.000000   0.000000   0.000000
     N  163   0.052132   0.114153   0.018300   1.429453   1.382230   0.012830
     N  164   0.000053   0.000012   0.000076   0.000028   0.000070   0.003427
     N  165   0.000001   0.000001   0.000001   0.000000   0.000001   0.000000
     N  166   0.000000   0.000000   0.000001   0.000000   0.000000   0.000000
     N  167   0.000074   0.003642   0.009044   0.001606   0.003417   0.000066
     N  168   0.000001   0.000003   0.000035   0.000002   0.000001   0.000001
     N  169   0.000000   0.000000   0.000000   0.000000   0.000000   0.000000
     N  170   0.000000   0.000000   0.000000   0.000000   0.000000   0.000000
     N  171   0.000001   0.000000   0.000003   0.000001   0.000001   0.000074
     N  172   0.000000   0.000000   0.000001   0.000000   0.000000   0.000016
     N  173   0.000006   0.000005   0.000006   0.000004   0.000001   0.000002
     N  174   0.000050   0.000027   0.000014   0.000024   0.000013   0.000001
     N  175   0.000006   0.000001   0.000006   0.000001   0.000000   0.000003
     N  176   0.000294   0.000020   0.000405   0.000019   0.000003   0.000000
     N  177   0.000104   0.000007   0.000133   0.000007   0.000001   0.000000
     N  178   0.000001   0.000001   0.000001   0.000000   0.000000   0.000000
     N  179   0.000001   0.000001   0.000000   0.000000   0.000000   0.000000
     N  180   0.000004   0.000000   0.000006   0.000001   0.000000   0.000196
     N  181   0.000011   0.000001   0.000019   0.000003   0.000000   0.000639
     N  182   0.000000   0.000000   0.000000   0.000000   0.000000   0.000000
     H  183   0.000002   0.000000   0.000001   0.000017   0.000001   0.000033


                  C  1       C  2       C  3       C  4       C  5       C  6
 ------------------------------------------------------------------------------
     H  184   0.000460   0.000980   0.000226   0.000031   0.000011   0.000000
     H  185   0.000000   0.000000   0.000000   0.000000   0.000000   0.000033
     H  186   0.000000   0.000000   0.000000   0.000000   0.000000   0.000000
     H  187   0.000000   0.000000   0.000000   0.000000   0.000000   0.000000
     H  188   0.000000   0.000000   0.000000   0.000000   0.000000   0.000000


                  C  7       C  8       C  9       C 10       C 11       C 12
 ------------------------------------------------------------------------------
     C    7   2.781358
     C    8   0.009377   3.920201
     C    9   0.001053   2.677778   3.904830
     C   10   0.077980   0.037240   1.050466   3.930740
     C   11   0.000428   1.047805   0.026468   0.015946   3.923490
     C   12   0.001423   0.025165   0.005180   0.950609   0.006554   3.929570
     C   13   0.036973   0.057713   0.008299   1.677477   0.001087   0.011701
     C   14   1.156891   0.000990   0.009068   0.015370   0.000458   0.003489
     C   15   0.000089   0.000140   0.000093   0.000475   0.000175   0.006057
     C   16   0.000303   0.001100   0.000594   0.008224   0.000630   0.010274
     C   17   0.000207   0.003772   0.003117   0.011870   0.010951   0.969451
     C   18   0.000989   0.000274   0.000150   0.001756   0.000299   0.006391
     C   19   0.001038   0.000515   0.000257   0.003342   0.000405   0.008032
     C   20   0.004362   0.000012   0.000073   0.000278   0.000031   0.000690
     C   21   0.000012   0.000005   0.000007   0.000018   0.000022   0.000838
     C   22   0.000011   0.000009   0.000007   0.000052   0.000005   0.000157
     C   23   0.011261   0.000131   0.000242   0.001241   0.000032   0.000433
     C   24   0.016075   0.000045   0.000170   0.000518   0.000051   0.000134
     C   25   0.000000   0.000000   0.000000   0.000002   0.000000   0.000001
     C   26   0.000002   0.000004   0.000002   0.000026   0.000001   0.000003
     C   27   0.000000   0.000000   0.000000   0.000001   0.000000   0.000000
     C   28   0.000000   0.000000   0.000000   0.000001   0.000000   0.000000
     C   29   0.000000   0.000000   0.000000   0.000000   0.000000   0.000000
     C   30   0.000001   0.000001   0.000000   0.000004   0.000001   0.000016
     C   31   0.000039   0.000096   0.000047   0.000626   0.000030   0.000175
     C   32   0.000000   0.000000   0.000000   0.000000   0.000000   0.000000
     C   33   0.000000   0.000000   0.000000   0.000000   0.000000   0.000000
     C   34   0.000000   0.000000   0.000000   0.000001   0.000000   0.000000
     C   35   0.000000   0.000000   0.000000   0.000000   0.000000   0.000000
     C   36   0.000000   0.000000   0.000000   0.000001   0.000000   0.000000
     C   37   0.000001   0.000003   0.000002   0.000021   0.000001   0.000002
     C   38   0.000004   0.000000   0.000000   0.000002   0.000000   0.000000
     C   39   0.000482   0.000025   0.000004   0.000129   0.000000   0.000004
     C   40   0.000695   0.000012   0.000001   0.000050   0.000000   0.000002
     C   41   0.000327   0.000018   0.000001   0.000086   0.000001   0.000002
     C   42   0.000952   0.000048   0.000002   0.000158   0.000001   0.000014
     C   43   0.000181   0.000009   0.000000   0.000030   0.000000   0.000002
     C   44   0.000027   0.000002   0.000000   0.000007   0.000000   0.000000
     C   45   0.000002   0.000000   0.000000   0.000001   0.000000   0.000000
     C   46   0.000004   0.000000   0.000000   0.000001   0.000000   0.000000
     C   47   0.000000   0.000000   0.000000   0.000000   0.000000   0.000000
     C   48   0.000000   0.000000   0.000000   0.000000   0.000000   0.000000
     C   49   0.000000   0.000000   0.000000   0.000000   0.000000   0.000000
     C   50   0.000001   0.000000   0.000000   0.000000   0.000000   0.000000
     C   51   0.000000   0.000000   0.000000   0.000000   0.000000   0.000000
     C   52   0.000002   0.000000   0.000000   0.000000   0.000000   0.000000


                  C  7       C  8       C  9       C 10       C 11       C 12
 ------------------------------------------------------------------------------
     C   53   0.000000   0.000000   0.000000   0.000000   0.000000   0.000000
     C   54   0.000000   0.000000   0.000000   0.000000   0.000000   0.000000
     C   55   0.000000   0.000000   0.000000   0.000000   0.000000   0.000000
     C   56   0.000000   0.000000   0.000000   0.000000   0.000000   0.000000
     C   57   0.000000   0.000000   0.000000   0.000000   0.000000   0.000000
     C   58   0.000000   0.000000   0.000000   0.000000   0.000000   0.000000
     C   59   0.000000   0.000000   0.000000   0.000000   0.000000   0.000000
     C   60   0.000000   0.000000   0.000000   0.000000   0.000000   0.000000
     C   61   0.000000   0.000000   0.000000   0.000000   0.000000   0.000000
     C   62   0.000000   0.000000   0.000000   0.000000   0.000000   0.000000
     C   63   0.000000   0.000000   0.000000   0.000000   0.000000   0.000000
     C   64   0.000000   0.000000   0.000000   0.000000   0.000000   0.000000
     C   65   0.000000   0.000000   0.000000   0.000000   0.000000   0.000000
     C   66   0.000000   0.000000   0.000000   0.000000   0.000000   0.000000
     C   67   0.000000   0.000000   0.000000   0.000000   0.000000   0.000000
     C   68   0.000180   0.006821   0.001216   0.000597   0.014383   0.000420
     C   69   0.002186   0.001035   0.009336   0.000509   0.064781   0.008367
     C   70   0.000214   0.000775   0.001050   0.000290   0.006417   0.000685
     C   71   0.006164   0.009153   0.050536   0.001226   1.621832   0.044479
     C   72   0.001163   0.000583   0.006241   0.000273   0.049251   0.005542
     C   73   0.000007   0.000195   0.000056   0.000014   0.000318   0.000043
     C   74   0.000183   0.000075   0.000929   0.000042   0.005782   0.000803
     C   75   0.000004   0.000000   0.000000   0.000000   0.000000   0.000000
     C   76   0.000000   0.000000   0.000000   0.000000   0.000003   0.000000
     C   77   0.000009   0.000000   0.000000   0.000001   0.000000   0.000000
     C   78   0.000001   0.000000   0.000000   0.000000   0.000001   0.000000
     C   79   0.000003   0.000000   0.000000   0.000000   0.000003   0.000000
     C   80   0.000003   0.000001   0.000009   0.000001   0.000050   0.000008
     C   81   0.000002   0.000000   0.000000   0.000000   0.000002   0.000000
     C   82   0.000002   0.000001   0.000007   0.000001   0.000040   0.000006
     C   83   0.000000   0.000000   0.000000   0.000000   0.000001   0.000000
     C   84   0.000000   0.000000   0.000001   0.000000   0.000003   0.000001
     C   85   0.000003   0.000001   0.000014   0.000001   0.000081   0.000012
     C   86   0.000000   0.000000   0.000000   0.000000   0.000001   0.000000
     C   87   0.000001   0.000004   0.000002   0.000002   0.000010   0.000001
     C   88   0.000001   0.000000   0.000001   0.000001   0.000002   0.000001
     C   89   0.000001   0.000001   0.000001   0.000001   0.000000   0.000005
     C   90   0.000015   0.000005   0.000073   0.000004   0.000407   0.000063
     C   91   0.000029   0.000001   0.000001   0.000005   0.000003   0.000001
     C   92   0.000000   0.000031   0.000022   0.000010   0.000008   0.000001
     C   93   0.000001   0.000024   0.000052   0.000003   0.000011   0.000000
     C   94   0.000000   0.000004   0.000001   0.000001   0.000001   0.000000
     C   95   0.000000   0.000004   0.000100   0.000008   0.000005   0.000007
     C   96   0.000000   0.000019   0.000044   0.000008   0.000002   0.000000
     C   97   0.000000   0.000001   0.000001   0.000000   0.000000   0.000000
     C   98   0.000000   0.000001   0.000003   0.000000   0.000000   0.000000
     C   99   0.000001   0.000000   0.000000   0.000000   0.000001   0.000000


                  C  7       C  8       C  9       C 10       C 11       C 12
 ------------------------------------------------------------------------------
     C  100   0.000001   0.000000   0.000001   0.000000   0.000012   0.000001
     C  101   0.000000   0.000000   0.000000   0.000000   0.000003   0.000000
     C  102   0.000001   0.000000   0.000001   0.000000   0.000005   0.000001
     C  103   0.000002   0.000001   0.000007   0.000000   0.000092   0.000008
     C  104   0.000000   0.000000   0.000000   0.000000   0.000001   0.000000
     C  105   0.000000   0.000000   0.000000   0.000000   0.000000   0.000000
     C  106   0.000002   0.000000   0.000000   0.000000   0.000000   0.000000
     C  107   0.000001   0.000000   0.000000   0.000000   0.000000   0.000000
     C  108   0.000000   0.000000   0.000000   0.000000   0.000000   0.000000
     C  109   0.000090   0.000001   0.000000   0.000005   0.000000   0.000000
     C  110   0.000001   0.000000   0.000000   0.000000   0.000000   0.000000
     C  111   0.000000   0.000000   0.000000   0.000000   0.000000   0.000000
     C  112   0.000000   0.000000   0.000000   0.000000   0.000000   0.000000
     C  113   0.000002   0.000003   0.000000   0.000001   0.000000   0.000000
     C  114   0.000000   0.000000   0.000000   0.000000   0.000000   0.000000
     C  115   0.000032   0.000018   0.000001   0.000010   0.000001   0.000000
     C  116   0.000000   0.000000   0.000000   0.000000   0.000000   0.000000
     C  117   0.000075   0.000002   0.000001   0.000012   0.000000   0.000001
     C  118   0.000001   0.000001   0.000000   0.000000   0.000000   0.000000
     C  119   0.000000   0.000000   0.000000   0.000000   0.000000   0.000000
     C  120   0.000000   0.000000   0.000000   0.000000   0.000000   0.000000
     C  121   0.000000   0.000000   0.000000   0.000000   0.000000   0.000000
     C  122   0.000000   0.000001   0.000000   0.000000   0.000000   0.000000
     C  123   0.000000   0.000000   0.000000   0.000000   0.000000   0.000000
     C  124   0.000000   0.000000   0.000000   0.000000   0.000000   0.000000
     C  125   0.000000   0.000000   0.000000   0.000000   0.000000   0.000000
     C  126   0.000000   0.000000   0.000000   0.000000   0.000000   0.000000
     C  127   0.000000   0.000000   0.000000   0.000000   0.000000   0.000000
     C  128   0.000000   0.000000   0.000000   0.000000   0.000000   0.000000
     C  129   0.000000   0.000000   0.000000   0.000000   0.000000   0.000000
     C  130   0.000000   0.000000   0.000000   0.000000   0.000000   0.000000
     C  131   0.000000   0.000000   0.000000   0.000000   0.000000   0.000000
     C  132   0.000000   0.000000   0.000000   0.000000   0.000000   0.000000
     C  133   0.000000   0.000000   0.000000   0.000000   0.000000   0.000000
     C  134   0.000000   0.000000   0.000000   0.000000   0.000000   0.000000
     C  135   0.000000   0.000000   0.000000   0.000000   0.000000   0.000000
     C  136   0.000000   0.000000   0.000000   0.000000   0.000000   0.000000
     C  137   0.000000   0.000000   0.000000   0.000000   0.000000   0.000000
     C  138   0.000000   0.000000   0.000000   0.000000   0.000000   0.000000
     C  139   0.000001   0.000000   0.000000   0.000000   0.000000   0.000001
     C  140   0.000002   0.000001   0.000001   0.000006   0.000000   0.000010
     C  141   0.000011   0.000009   0.000007   0.000022   0.000002   0.000111
     C  142   0.000049   0.000000   0.000000   0.000001   0.000000   0.000000
     C  143   0.000042   0.000001   0.000000   0.000004   0.000000   0.000000
     C  144   0.000291   0.000001   0.000001   0.000004   0.000001   0.000001
     C  145   0.000090   0.000001   0.000000   0.000006   0.000000   0.000000
     C  146   0.000176   0.000001   0.000000   0.000008   0.000000   0.000001


                  C  7       C  8       C  9       C 10       C 11       C 12
 ------------------------------------------------------------------------------
     C  147   0.000164   0.000004   0.000000   0.000025   0.000000   0.000001
     C  148   0.000010   0.000001   0.000013   0.000001   0.000066   0.000012
     C  149   0.000213   0.000037   0.000033   0.000009   0.000257   0.000028
     C  150   0.000196   0.000003   0.000002   0.000020   0.000005   0.000001
     C  151   0.000270   0.000093   0.000078   0.000019   0.000569   0.000066
     C  152   0.000003   0.000007   0.000010   0.000001   0.000085   0.000011
     C  153   0.000144   0.000111   0.000707   0.000021   0.005939   0.000668
     C  154   0.002216   0.000001   0.000016   0.000020   0.000014   0.000022
     C  155   0.001774   0.000003   0.000034   0.000019   0.000014   0.000028
     C  156   0.000000   0.000001   0.000000   0.000000   0.000002   0.000000
     C  157   0.000000   0.000000   0.000000   0.000000   0.000000   0.000000
     C  158   0.000000   0.000000   0.000000   0.000000   0.000001   0.000000
     C  159   0.000000   0.000001   0.000000   0.000000   0.000001   0.000000
     C  160   0.000000   0.000000   0.000000   0.000000   0.000001   0.000000
     C  161   0.000000   0.000000   0.000000   0.000000   0.000000   0.000000
     C  162   0.000000   0.000000   0.000000   0.000000   0.000000   0.000000
     N  163   0.012999   0.000819   0.001106   0.001401   0.000052   0.000127
     N  164   0.005398   0.024814   0.041466   0.030840   1.026967   1.852044
     N  165   0.000000   0.000000   0.000000   0.000000   0.000000   0.000000
     N  166   0.000000   0.000000   0.000000   0.000000   0.000000   0.000000
     N  167   0.000219   0.000012   0.000001   0.000047   0.000000   0.000003
     N  168   0.000001   0.000000   0.000000   0.000000   0.000000   0.000000
     N  169   0.000000   0.000000   0.000000   0.000000   0.000000   0.000000
     N  170   0.000000   0.000000   0.000000   0.000000   0.000000   0.000000
     N  171   0.000080   0.007194   0.001778   0.000573   0.011562   0.000664
     N  172   0.000005   0.000000   0.000000   0.000000   0.000000   0.000000
     N  173   0.000001   0.000146   0.000031   0.000035   0.000005   0.000001
     N  174   0.000001   0.000003   0.000005   0.000001   0.000053   0.000005
     N  175   0.000002   0.000000   0.000000   0.000000   0.000000   0.000000
     N  176   0.000000   0.000000   0.000000   0.000000   0.000000   0.000000
     N  177   0.000000   0.000000   0.000000   0.000000   0.000000   0.000000
     N  178   0.000000   0.000000   0.000000   0.000000   0.000000   0.000000
     N  179   0.000000   0.000000   0.000000   0.000000   0.000000   0.000000
     N  180   0.000041   0.000000   0.000000   0.000001   0.000000   0.000000
     N  181   0.000132   0.000101   0.000022   0.000012   0.000267   0.000016
     N  182   0.000000   0.000000   0.000000   0.000000   0.000001   0.000000
     H  183   0.000064   0.000025   0.000285   0.000010   0.001934   0.000249
     H  184   0.000000   0.000001   0.000005   0.000000   0.000000   0.000000
     H  185   0.000205   0.000000   0.000000   0.000001   0.000000   0.000000
     H  186   0.000000   0.000000   0.000000   0.000000   0.000000   0.000000
     H  187   0.000000   0.000000   0.000000   0.000000   0.000000   0.000000
     H  188   0.000000   0.000000   0.000000   0.000000   0.000000   0.000000


                  C 13       C 14       C 15       C 16       C 17       C 18
 ------------------------------------------------------------------------------
     C   13   3.940847
     C   14   1.016997   3.784927
     C   15   0.000029   0.000563   3.932497
     C   16   0.000268   0.002210   1.175713   3.935339
     C   17   0.001424   0.000677   0.017502   1.512756   3.938152
     C   18   0.000461   0.008569   1.511614   0.013824   0.088431   3.921219
     C   19   0.000532   0.008998   0.100531   0.022350   1.225021   0.949605
     C   20   0.002497   0.009793   0.031698   0.102530   0.021940   1.234534
     C   21   0.000008   0.000034   0.014568   0.985259   0.013844   0.006734
     C   22   0.000010   0.000053   0.998036   0.013915   0.006249   0.012436
     C   23   0.013137   1.183175   0.001224   0.001717   0.000958   0.023624
     C   24   0.008400   0.032660   0.000685   0.002047   0.000958   0.009142
     C   25   0.000000   0.000001   0.000210   0.001298   0.000170   0.000038
     C   26   0.000001   0.000010   0.000913   0.000044   0.001030   0.000054
     C   27   0.000000   0.000000   0.000030   0.000289   0.000063   0.000010
     C   28   0.000000   0.000000   0.000020   0.000005   0.000024   0.000001
     C   29   0.000000   0.000000   0.000005   0.000019   0.000005   0.000001
     C   30   0.000001   0.000004   0.001612   0.019062   0.001170   0.000313
     C   31   0.000028   0.000255   0.029814   0.011059   0.026978   0.002283
     C   32   0.000000   0.000000   0.000006   0.000043   0.000006   0.000001
     C   33   0.000000   0.000000   0.000023   0.000160   0.000018   0.000004
     C   34   0.000000   0.000001   0.000112   0.000776   0.000109   0.000013
     C   35   0.000000   0.000000   0.000020   0.000144   0.000018   0.000003
     C   36   0.000000   0.000000   0.000035   0.000103   0.000038   0.000003
     C   37   0.000001   0.000009   0.000832   0.000601   0.000915   0.000043
     C   38   0.000001   0.000001   0.000028   0.000181   0.000027   0.000004
     C   39   0.000109   0.000147   0.000001   0.000001   0.000000   0.000002
     C   40   0.000076   0.000094   0.000001   0.000003   0.000002   0.000001
     C   41   0.000034   0.000267   0.000001   0.000001   0.000001   0.000002
     C   42   0.000439   0.000480   0.000005   0.000005   0.000003   0.000003
     C   43   0.000060   0.000101   0.000008   0.000016   0.000010   0.000001
     C   44   0.000008   0.000003   0.000000   0.000003   0.000001   0.000000
     C   45   0.000001   0.000001   0.000062   0.000174   0.000066   0.000007
     C   46   0.000001   0.000000   0.000001   0.000006   0.000001   0.000000
     C   47   0.000000   0.000000   0.000000   0.000000   0.000000   0.000000
     C   48   0.000000   0.000000   0.000000   0.000002   0.000000   0.000000
     C   49   0.000000   0.000000   0.000000   0.000001   0.000000   0.000000
     C   50   0.000000   0.000000   0.000001   0.000007   0.000001   0.000000
     C   51   0.000000   0.000000   0.000002   0.000009   0.000001   0.000001
     C   52   0.000001   0.000001   0.000001   0.000003   0.000001   0.000000
     C   53   0.000000   0.000000   0.000000   0.000000   0.000000   0.000000
     C   54   0.000000   0.000000   0.000000   0.000000   0.000000   0.000000
     C   55   0.000000   0.000000   0.000000   0.000000   0.000000   0.000000
     C   56   0.000000   0.000000   0.000000   0.000000   0.000000   0.000000
     C   57   0.000000   0.000000   0.000000   0.000000   0.000000   0.000000
     C   58   0.000000   0.000000   0.000000   0.000000   0.000000   0.000000


                  C 13       C 14       C 15       C 16       C 17       C 18
 ------------------------------------------------------------------------------
     C   59   0.000000   0.000000   0.000006   0.000033   0.000003   0.000002
     C   60   0.000000   0.000000   0.000002   0.000009   0.000001   0.000001
     C   61   0.000000   0.000000   0.000016   0.000103   0.000012   0.000004
     C   62   0.000000   0.000000   0.000005   0.000010   0.000005   0.000001
     C   63   0.000000   0.000000   0.000005   0.000032   0.000004   0.000001
     C   64   0.000000   0.000000   0.000009   0.000062   0.000006   0.000002
     C   65   0.000000   0.000000   0.000027   0.000141   0.000015   0.000008
     C   66   0.000000   0.000000   0.000001   0.000001   0.000001   0.000000
     C   67   0.000000   0.000000   0.000000   0.000000   0.000000   0.000000
     C   68   0.000428   0.000052   0.000001   0.000008   0.000029   0.000004
     C   69   0.007186   0.000059   0.000006   0.000133   0.000004   0.000049
     C   70   0.000618   0.000030   0.000001   0.000011   0.000002   0.000005
     C   71   0.024761   0.000136   0.000029   0.000603   0.000301   0.000220
     C   72   0.004186   0.000028   0.000005   0.000088   0.000037   0.000029
     C   73   0.000021   0.000001   0.000000   0.000001   0.000004   0.000001
     C   74   0.000666   0.000005   0.000001   0.000014   0.000002   0.000005
     C   75   0.000001   0.000009   0.000000   0.000000   0.000000   0.000001
     C   76   0.000000   0.000000   0.000000   0.000000   0.000000   0.000000
     C   77   0.000002   0.000021   0.000000   0.000001   0.000001   0.000004
     C   78   0.000000   0.000003   0.000000   0.000000   0.000000   0.000000
     C   79   0.000001   0.000013   0.000000   0.000000   0.000000   0.000001
     C   80   0.000008   0.000001   0.000000   0.000000   0.000000   0.000000
     C   81   0.000001   0.000007   0.000000   0.000000   0.000000   0.000001
     C   82   0.000006   0.000000   0.000049   0.000003   0.000001   0.000018
     C   83   0.000000   0.000000   0.000018   0.000040   0.000007   0.000043
     C   84   0.000000   0.000001   0.000294   0.000014   0.000003   0.000090
     C   85   0.000010   0.000000   0.000008   0.000003   0.000000   0.000003
     C   86   0.000000   0.000000   0.000017   0.000002   0.000002   0.000004
     C   87   0.000001   0.000001   0.000001   0.000001   0.000000   0.000001
     C   88   0.000000   0.000002   0.003213   0.000249   0.000022   0.000265
     C   89   0.000000   0.000006   0.000194   0.001995   0.000045   0.003172
     C   90   0.000059   0.000002   0.000001   0.000001   0.000000   0.000001
     C   91   0.000005   0.000014   0.000001   0.000004   0.000002   0.000018
     C   92   0.000001   0.000000   0.000004   0.000001   0.000000   0.000004
     C   93   0.000006   0.000000   0.000006   0.000002   0.000000   0.000002
     C   94   0.000001   0.000000   0.000087   0.000005   0.000001   0.000007
     C   95   0.000001   0.000000   0.000003   0.000000   0.000000   0.000001
     C   96   0.000001   0.000000   0.000003   0.000000   0.000000   0.000000
     C   97   0.000000   0.000000   0.000115   0.000022   0.000001   0.000037
     C   98   0.000001   0.000000   0.000009   0.000043   0.000001   0.000076
     C   99   0.000001   0.000001   0.000003   0.000000   0.000000   0.000001
     C  100   0.000002   0.000000   0.000044   0.000003   0.000000   0.000004
     C  101   0.000001   0.000000   0.000004   0.000000   0.000000   0.000001
     C  102   0.000001   0.000001   0.000107   0.000006   0.000001   0.000010
     C  103   0.000005   0.000000   0.000001   0.000000   0.000000   0.000000
     C  104   0.000000   0.000000   0.000004   0.000000   0.000000   0.000000
     C  105   0.000000   0.000000   0.000001   0.000002   0.000000   0.000004


                  C 13       C 14       C 15       C 16       C 17       C 18
 ------------------------------------------------------------------------------
     C  106   0.000001   0.000000   0.000001   0.000003   0.000001   0.000000
     C  107   0.000000   0.000000   0.000000   0.000001   0.000000   0.000000
     C  108   0.000000   0.000000   0.000000   0.000000   0.000000   0.000000
     C  109   0.000021   0.000037   0.000021   0.000006   0.000000   0.000011
     C  110   0.000000   0.000000   0.000000   0.000000   0.000000   0.000000
     C  111   0.000000   0.000000   0.000000   0.000000   0.000000   0.000000
     C  112   0.000000   0.000000   0.000000   0.000000   0.000000   0.000000
     C  113   0.000000   0.000003   0.000000   0.000000   0.000000   0.000000
     C  114   0.000000   0.000001   0.000000   0.000000   0.000000   0.000000
     C  115   0.000006   0.000035   0.000000   0.000000   0.000000   0.000000
     C  116   0.000000   0.000000   0.000000   0.000000   0.000000   0.000000
     C  117   0.000030   0.000101   0.000000   0.000000   0.000000   0.000000
     C  118   0.000000   0.000001   0.000000   0.000000   0.000000   0.000000
     C  119   0.000000   0.000000   0.000000   0.000000   0.000000   0.000001
     C  120   0.000000   0.000000   0.000000   0.000000   0.000000   0.000000
     C  121   0.000000   0.000000   0.000000   0.000000   0.000000   0.000000
     C  122   0.000000   0.000000   0.000000   0.000000   0.000000   0.000000
     C  123   0.000000   0.000000   0.000000   0.000000   0.000000   0.000000
     C  124   0.000000   0.000000   0.000000   0.000000   0.000000   0.000000
     C  125   0.000000   0.000000   0.000000   0.000000   0.000000   0.000000
     C  126   0.000000   0.000000   0.000000   0.000000   0.000000   0.000000
     C  127   0.000000   0.000000   0.000000   0.000004   0.000000   0.000000
     C  128   0.000000   0.000000   0.000000   0.000002   0.000000   0.000000
     C  129   0.000000   0.000000   0.000000   0.000002   0.000000   0.000000
     C  130   0.000000   0.000000   0.000000   0.000001   0.000000   0.000002
     C  131   0.000000   0.000000   0.000000   0.000000   0.000000   0.000000
     C  132   0.000000   0.000000   0.000000   0.000000   0.000000   0.000000
     C  133   0.000000   0.000000   0.000000   0.000000   0.000000   0.000000
     C  134   0.000000   0.000000   0.000000   0.000000   0.000000   0.000000
     C  135   0.000000   0.000000   0.000114   0.000018   0.000002   0.000039
     C  136   0.000000   0.000000   0.000069   0.000067   0.000001   0.000111
     C  137   0.000000   0.000000   0.000449   0.000087   0.000004   0.000101
     C  138   0.000000   0.000000   0.000030   0.000042   0.000001   0.000083
     C  139   0.000000   0.000004   0.000191   0.000980   0.000015   0.001664
     C  140   0.000000   0.000006   0.024204   0.001565   0.000230   0.000974
     C  141   0.000001   0.000060   0.008600   0.029038   0.001610   0.035178
     C  142   0.000013   0.000238   0.000002   0.000005   0.000004   0.000020
     C  143   0.000006   0.000073   0.000001   0.000003   0.000003   0.000013
     C  144   0.000086   0.001573   0.000014   0.000031   0.000026   0.000133
     C  145   0.000016   0.000189   0.000002   0.000009   0.000006   0.000033
     C  146   0.000039   0.000526   0.000006   0.000017   0.000013   0.000067
     C  147   0.000028   0.000205   0.000003   0.000015   0.000008   0.000084
     C  148   0.000021   0.000094   0.000001   0.000003   0.000001   0.000007
     C  149   0.000061   0.000931   0.000007   0.000027   0.000017   0.000079
     C  150   0.000064   0.000310   0.000004   0.000011   0.000007   0.000074
     C  151   0.000099   0.001086   0.000009   0.000029   0.000018   0.000086
     C  152   0.000007   0.000031   0.000000   0.000000   0.000000   0.000000


                  C 13       C 14       C 15       C 16       C 17       C 18
 ------------------------------------------------------------------------------
     C  153   0.000470   0.000007   0.000001   0.000008   0.000004   0.000005
     C  154   0.000581   0.017378   0.000110   0.000356   0.000180   0.001164
     C  155   0.001292   0.019008   0.000102   0.000205   0.000165   0.001044
     C  156   0.000000   0.000002   0.000000   0.000000   0.000000   0.000000
     C  157   0.000000   0.000000   0.000000   0.000000   0.000000   0.000000
     C  158   0.000000   0.000001   0.000000   0.000000   0.000000   0.000000
     C  159   0.000000   0.000001   0.000000   0.000000   0.000000   0.000000
     C  160   0.000000   0.000000   0.000000   0.000000   0.000000   0.000000
     C  161   0.000000   0.000000   0.000000   0.000000   0.000000   0.000000
     C  162   0.000000   0.000000   0.000000   0.000000   0.000000   0.000000
     N  163   0.007432   0.007011   0.000007   0.000004   0.000008   0.000047
     N  164   0.028522   0.000268   0.000623   0.010999   0.014999   0.002722
     N  165   0.000000   0.000000   0.000009   0.000059   0.000013   0.000002
     N  166   0.000000   0.000000   0.000014   0.000078   0.000014   0.000002
     N  167   0.000077   0.000098   0.000002   0.000002   0.000001   0.000001
     N  168   0.000000   0.000000   0.000002   0.000012   0.000001   0.000000
     N  169   0.000000   0.000000   0.000000   0.000000   0.000000   0.000000
     N  170   0.000000   0.000000   0.000003   0.000022   0.000002   0.000001
     N  171   0.000202   0.000034   0.000003   0.000019   0.000168   0.000012
     N  172   0.000001   0.000009   0.000000   0.000001   0.000000   0.000002
     N  173   0.000004   0.000001   0.000004   0.000001   0.000001   0.000002
     N  174   0.000004   0.000000   0.000000   0.000000   0.000000   0.000000
     N  175   0.000000   0.000001   0.000000   0.000000   0.000000   0.000000
     N  176   0.000000   0.000000   0.000000   0.000000   0.000000   0.000000
     N  177   0.000000   0.000000   0.000000   0.000000   0.000000   0.000000
     N  178   0.000000   0.000000   0.000000   0.000001   0.000000   0.000001
     N  179   0.000000   0.000001   0.000391   0.000060   0.000003   0.000123
     N  180   0.000010   0.000184   0.000002   0.000005   0.000004   0.000016
     N  181   0.000033   0.000552   0.000004   0.000017   0.000012   0.000045
     N  182   0.000000   0.000001   0.000000   0.000000   0.000000   0.000000
     H  183   0.000215   0.000001   0.000000   0.000004   0.000000   0.000001
     H  184   0.000000   0.000000   0.000000   0.000000   0.000000   0.000000
     H  185   0.000012   0.000087   0.000040   0.000002   0.000000   0.000010
     H  186   0.000000   0.000000   0.000001   0.000002   0.000000   0.000004
     H  187   0.000000   0.000000   0.000000   0.000000   0.000000   0.000000
     H  188   0.000000   0.000000   0.000000   0.000000   0.000000   0.000000


                  C 19       C 20       C 21       C 22       C 23       C 24
 ------------------------------------------------------------------------------
     C   19   3.899764
     C   20   1.476769   3.921959
     C   21   0.006124   0.002551   3.944886
     C   22   0.009575   0.001961   0.935056   3.945636
     C   23   0.025481   0.993288   0.000219   0.000431   3.923307
     C   24   0.018203   0.006189   0.000034   0.000039   1.495245   3.930125
     C   25   0.000035   0.000049   0.001637   0.002514   0.000003   0.000002
     C   26   0.000051   0.000444   0.020322   0.000226   0.000002   0.000011
     C   27   0.000011   0.000017   0.000374   0.000639   0.000000   0.000000
     C   28   0.000001   0.000013   0.000390   0.000003   0.000000   0.000000
     C   29   0.000001   0.000001   0.000079   0.000041   0.000000   0.000000
     C   30   0.000343   0.000207   0.017692   0.032071   0.000023   0.000008
     C   31   0.001315   0.011112   1.880173   0.010071   0.000056   0.000261
     C   32   0.000002   0.000001   0.000038   0.000057   0.000000   0.000000
     C   33   0.000007   0.000003   0.000112   0.000224   0.000001   0.000000
     C   34   0.000024   0.000028   0.001017   0.001164   0.000002   0.000001
     C   35   0.000006   0.000003   0.000075   0.000194   0.000000   0.000000
     C   36   0.000005   0.000016   0.000459   0.000149   0.000000   0.000000
     C   37   0.000066   0.000378   0.017291   0.000803   0.000004   0.000010
     C   38   0.000006   0.000003   0.000175   0.000341   0.000001   0.000000
     C   39   0.000002   0.000002   0.000003   0.000001   0.000049   0.000027
     C   40   0.000001   0.000001   0.000014   0.000004   0.000030   0.000023
     C   41   0.000001   0.000003   0.000005   0.000001   0.000034   0.000047
     C   42   0.000004   0.000005   0.000030   0.000008   0.000089   0.000129
     C   43   0.000002   0.000003   0.000084   0.000024   0.000019   0.000027
     C   44   0.000000   0.000000   0.000005   0.000004   0.000002   0.000000
     C   45   0.000012   0.000018   0.000635   0.000263   0.000001   0.000001
     C   46   0.000000   0.000000   0.000002   0.000011   0.000000   0.000000
     C   47   0.000000   0.000000   0.000001   0.000001   0.000000   0.000000
     C   48   0.000000   0.000000   0.000002   0.000005   0.000000   0.000000
     C   49   0.000000   0.000000   0.000002   0.000002   0.000000   0.000000
     C   50   0.000000   0.000000   0.000004   0.000014   0.000000   0.000000
     C   51   0.000000   0.000000   0.000007   0.000020   0.000000   0.000000
     C   52   0.000000   0.000000   0.000006   0.000004   0.000000   0.000000
     C   53   0.000000   0.000000   0.000000   0.000000   0.000000   0.000000
     C   54   0.000000   0.000000   0.000000   0.000000   0.000000   0.000000
     C   55   0.000000   0.000000   0.000000   0.000000   0.000000   0.000000
     C   56   0.000000   0.000000   0.000000   0.000000   0.000000   0.000000
     C   57   0.000000   0.000000   0.000000   0.000000   0.000000   0.000000
     C   58   0.000000   0.000000   0.000000   0.000000   0.000000   0.000000
     C   59   0.000001   0.000001   0.000027   0.000073   0.000000   0.000000
     C   60   0.000000   0.000000   0.000007   0.000019   0.000000   0.000000
     C   61   0.000003   0.000001   0.000057   0.000217   0.000000   0.000000
     C   62   0.000001   0.000002   0.000068   0.000024   0.000000   0.000000
     C   63   0.000001   0.000000   0.000016   0.000069   0.000000   0.000000
     C   64   0.000002   0.000001   0.000027   0.000128   0.000000   0.000000


                  C 19       C 20       C 21       C 22       C 23       C 24
 ------------------------------------------------------------------------------
     C   65   0.000005   0.000006   0.000135   0.000306   0.000001   0.000000
     C   66   0.000000   0.000000   0.000010   0.000002   0.000000   0.000000
     C   67   0.000000   0.000000   0.000000   0.000000   0.000000   0.000001
     C   68   0.000014   0.000001   0.000000   0.000000   0.000002   0.000014
     C   69   0.000250   0.000012   0.000005   0.000004   0.000010   0.000041
     C   70   0.000020   0.000001   0.000000   0.000000   0.000001   0.000007
     C   71   0.001138   0.000039   0.000025   0.000015   0.000030   0.000049
     C   72   0.000156   0.000007   0.000003   0.000003   0.000004   0.000012
     C   73   0.000002   0.000000   0.000000   0.000000   0.000001   0.000005
     C   74   0.000024   0.000001   0.000000   0.000001   0.000001   0.000003
     C   75   0.000003   0.000000   0.000000   0.000000   0.000044   0.000022
     C   76   0.000000   0.000000   0.000000   0.000000   0.000000   0.000000
     C   77   0.000007   0.000000   0.000000   0.000000   0.000104   0.000051
     C   78   0.000001   0.000000   0.000000   0.000000   0.000008   0.000008
     C   79   0.000002   0.000000   0.000000   0.000000   0.000027   0.000048
     C   80   0.000001   0.000000   0.000000   0.000001   0.000004   0.000003
     C   81   0.000003   0.000000   0.000000   0.000000   0.000038   0.000018
     C   82   0.000002   0.000004   0.000047   0.000033   0.000001   0.000005
     C   83   0.000029   0.000021   0.000006   0.000571   0.000001   0.000000
     C   84   0.000011   0.000021   0.000221   0.000112   0.000002   0.000001
     C   85   0.000003   0.000001   0.000004   0.000028   0.000000   0.000000
     C   86   0.000005   0.000008   0.000005   0.000025   0.000001   0.000000
     C   87   0.000001   0.000002   0.000001   0.000000   0.000005   0.000029
     C   88   0.000162   0.000047   0.002936   0.001498   0.000010   0.000001
     C   89   0.001279   0.000177   0.000053   0.041458   0.000004   0.000004
     C   90   0.000004   0.000001   0.000001   0.000004   0.000003   0.000012
     C   91   0.000019   0.000010   0.000000   0.000000   0.000359   0.000260
     C   92   0.000002   0.000000   0.000004   0.000027   0.000000   0.000000
     C   93   0.000001   0.000000   0.000005   0.000018   0.000000   0.000000
     C   94   0.000004   0.000002   0.000082   0.000025   0.000000   0.000000
     C   95   0.000000   0.000000   0.000003   0.000005   0.000000   0.000000
     C   96   0.000000   0.000000   0.000003   0.000001   0.000000   0.000000
     C   97   0.000017   0.000004   0.000102   0.000292   0.000000   0.000000
     C   98   0.000030   0.000007   0.000004   0.000760   0.000000   0.000000
     C   99   0.000001   0.000001   0.000001   0.000005   0.000000   0.000000
     C  100   0.000001   0.000001   0.000039   0.000017   0.000000   0.000000
     C  101   0.000000   0.000001   0.000003   0.000004   0.000000   0.000000
     C  102   0.000003   0.000003   0.000090   0.000039   0.000001   0.000001
     C  103   0.000000   0.000000   0.000001   0.000001   0.000000   0.000000
     C  104   0.000000   0.000000   0.000003   0.000002   0.000000   0.000000
     C  105   0.000002   0.000000   0.000000   0.000035   0.000000   0.000000
     C  106   0.000000   0.000000   0.000004   0.000005   0.000000   0.000000
     C  107   0.000000   0.000000   0.000002   0.000003   0.000000   0.000000
     C  108   0.000000   0.000000   0.000000   0.000000   0.000000   0.000000
     C  109   0.000001   0.000002   0.000002   0.000016   0.000007   0.000000
     C  110   0.000000   0.000000   0.000000   0.000001   0.000000   0.000000
     C  111   0.000000   0.000000   0.000000   0.000003   0.000000   0.000000


                  C 19       C 20       C 21       C 22       C 23       C 24
 ------------------------------------------------------------------------------
     C  112   0.000000   0.000000   0.000000   0.000000   0.000000   0.000000
     C  113   0.000000   0.000000   0.000000   0.000000   0.000000   0.000001
     C  114   0.000000   0.000000   0.000000   0.000000   0.000000   0.000000
     C  115   0.000000   0.000000   0.000000   0.000000   0.000006   0.000008
     C  116   0.000000   0.000000   0.000000   0.000000   0.000000   0.000000
     C  117   0.000001   0.000001   0.000000   0.000000   0.000015   0.000020
     C  118   0.000000   0.000000   0.000000   0.000000   0.000000   0.000000
     C  119   0.000000   0.000000   0.000000   0.000004   0.000000   0.000000
     C  120   0.000000   0.000000   0.000000   0.000000   0.000000   0.000000
     C  121   0.000000   0.000000   0.000000   0.000000   0.000000   0.000000
     C  122   0.000000   0.000000   0.000000   0.000000   0.000000   0.000000
     C  123   0.000000   0.000000   0.000000   0.000000   0.000000   0.000000
     C  124   0.000000   0.000000   0.000000   0.000000   0.000000   0.000000
     C  125   0.000000   0.000000   0.000000   0.000000   0.000000   0.000000
     C  126   0.000000   0.000000   0.000000   0.000000   0.000000   0.000000
     C  127   0.000000   0.000000   0.000002   0.000006   0.000000   0.000000
     C  128   0.000000   0.000000   0.000001   0.000003   0.000000   0.000000
     C  129   0.000000   0.000000   0.000002   0.000003   0.000000   0.000000
     C  130   0.000001   0.000000   0.000000   0.000015   0.000000   0.000000
     C  131   0.000000   0.000000   0.000000   0.000002   0.000000   0.000000
     C  132   0.000000   0.000000   0.000000   0.000000   0.000000   0.000000
     C  133   0.000000   0.000000   0.000000   0.000001   0.000000   0.000000
     C  134   0.000000   0.000000   0.000000   0.000000   0.000000   0.000000
     C  135   0.000015   0.000005   0.000126   0.000302   0.000001   0.000000
     C  136   0.000049   0.000007   0.000089   0.001099   0.000000   0.000000
     C  137   0.000055   0.000006   0.000418   0.000931   0.000001   0.000000
     C  138   0.000034   0.000006   0.000053   0.000717   0.000000   0.000000
     C  139   0.000664   0.000103   0.000373   0.021381   0.000003   0.000003
     C  140   0.000730   0.000178   0.023818   0.016368   0.000047   0.000005
     C  141   0.013478   0.001887   0.009135   1.830308   0.000058   0.000038
     C  142   0.000043   0.000008   0.000000   0.000000   0.000660   0.001003
     C  143   0.000031   0.000018   0.000000   0.000000   0.000467   0.000783
     C  144   0.000282   0.000109   0.000001   0.000001   0.004501   0.012129
     C  145   0.000063   0.000004   0.000000   0.000000   0.001009   0.000509
     C  146   0.000132   0.000011   0.000000   0.000000   0.002210   0.001713
     C  147   0.000130   0.000405   0.000001   0.000001   0.002655   0.014960
     C  148   0.000021   0.000047   0.000000   0.000001   0.000362   0.002490
     C  149   0.000201   0.000189   0.000001   0.000001   0.002904   0.012312
     C  150   0.000094   0.000208   0.000000   0.000001   0.002902   0.012015
     C  151   0.000223   0.000084   0.000001   0.000001   0.003529   0.007552
     C  152   0.000002   0.000009   0.000000   0.000000   0.000017   0.000482
     C  153   0.000023   0.000008   0.000001   0.000000   0.000034   0.000353
     C  154   0.003053   0.008183   0.000009   0.000011   0.051493   1.121472
     C  155   0.002313   0.005579   0.000009   0.000012   0.047671   1.107388
     C  156   0.000000   0.000000   0.000000   0.000000   0.000000   0.000008
     C  157   0.000000   0.000000   0.000000   0.000000   0.000000   0.000001
     C  158   0.000000   0.000000   0.000000   0.000000   0.000000   0.000003


                  C 19       C 20       C 21       C 22       C 23       C 24
 ------------------------------------------------------------------------------
     C  159   0.000000   0.000000   0.000000   0.000000   0.000006   0.000015
     C  160   0.000000   0.000000   0.000000   0.000000   0.000001   0.000001
     C  161   0.000000   0.000000   0.000000   0.000000   0.000000   0.000000
     C  162   0.000000   0.000000   0.000000   0.000000   0.000000   0.000000
     N  163   0.000027   0.000065   0.000000   0.000000   0.001075   0.001259
     N  164   0.014804   0.000314   0.000273   0.000169   0.000117   0.000131
     N  165   0.000003   0.000003   0.000087   0.000133   0.000000   0.000000
     N  166   0.000003   0.000004   0.000108   0.000109   0.000000   0.000000
     N  167   0.000001   0.000001   0.000012   0.000004   0.000022   0.000026
     N  168   0.000000   0.000000   0.000006   0.000025   0.000000   0.000000
     N  169   0.000000   0.000000   0.000000   0.000000   0.000000   0.000000
     N  170   0.000001   0.000001   0.000012   0.000047   0.000000   0.000000
     N  171   0.000023   0.000001   0.000001   0.000000   0.000003   0.000006
     N  172   0.000003   0.000000   0.000000   0.000000   0.000050   0.000021
     N  173   0.000001   0.000000   0.000004   0.000010   0.000000   0.000000
     N  174   0.000000   0.000000   0.000000   0.000000   0.000000   0.000000
     N  175   0.000000   0.000000   0.000000   0.000002   0.000000   0.000000
     N  176   0.000000   0.000000   0.000000   0.000000   0.000000   0.000000
     N  177   0.000000   0.000000   0.000000   0.000000   0.000000   0.000000
     N  178   0.000000   0.000000   0.000001   0.000007   0.000000   0.000000
     N  179   0.000046   0.000015   0.000358   0.001170   0.000002   0.000000
     N  180   0.000035   0.000005   0.000000   0.000000   0.000525   0.000617
     N  181   0.000119   0.000023   0.000000   0.000000   0.001556   0.001885
     N  182   0.000000   0.000000   0.000000   0.000000   0.000000   0.000006
     H  183   0.000007   0.000000   0.000000   0.000000   0.000000   0.000001
     H  184   0.000000   0.000000   0.000000   0.000000   0.000000   0.000000
     H  185   0.000000   0.000001   0.000002   0.000034   0.000004   0.000000
     H  186   0.000002   0.000000   0.000001   0.000034   0.000000   0.000000
     H  187   0.000000   0.000000   0.000000   0.000000   0.000000   0.000000
     H  188   0.000000   0.000000   0.000000   0.000000   0.000000   0.000000


                  C 25       C 26       C 27       C 28       C 29       C 30
 ------------------------------------------------------------------------------
     C   25   3.952813
     C   26   1.585961   3.950424
     C   27   0.091371   1.157526   2.706959
     C   28   1.054694   0.006251   0.026902   3.942515
     C   29   0.028983   0.011042   1.140025   0.005520   3.938342
     C   30   0.010050   0.990014   0.012462   0.005674   0.005491   3.949841
     C   31   0.041063   0.005210   0.008455   0.000215   0.000564   1.804740
     C   32   0.000051   0.000380   0.000034   0.000007   0.000015   0.000244
     C   33   0.000133   0.001309   0.000160   0.000046   0.000034   0.003497
     C   34   0.000557   0.004894   0.000292   0.000087   0.000083   0.008850
     C   35   0.000143   0.000612   0.000059   0.000016   0.000026   0.001043
     C   36   0.000469   0.000485   0.000138   0.000016   0.000020   0.007249
     C   37   0.002636   0.010089   0.004006   0.000117   0.000762   0.992371
     C   38   0.000018   0.002206   0.000301   0.000018   0.000061   0.006623
     C   39   0.000001   0.000002   0.000004   0.000002   0.000008   0.000035
     C   40   0.000005   0.000003   0.000007   0.000001   0.000022   0.000156
     C   41   0.000002   0.000002   0.000011   0.000008   0.000065   0.000061
     C   42   0.000007   0.000006   0.000015   0.000001   0.000028   0.000319
     C   43   0.000018   0.000030   0.000016   0.000002   0.000036   0.001160
     C   44   0.000007   0.000016   0.000053   0.000017   0.000091   0.000096
     C   45   0.000156   0.000934   0.000205   0.000022   0.000053   0.014949
     C   46   0.000199   0.000457   0.000780   0.001841   0.000436   0.000022
     C   47   0.000033   0.000034   0.000036   0.000074   0.000009   0.000008
     C   48   0.000040   0.000406   0.000436   0.000328   0.000105   0.000012
     C   49   0.002094   0.000288   0.000172   0.000136   0.000028   0.000018
     C   50   0.000125   0.000837   0.000432   0.000070   0.000046   0.000015
     C   51   0.000627   0.001560   0.004896   0.010771   0.002613   0.000085
     C   52   0.000097   0.000071   0.000077   0.000059   0.000017   0.000134
     C   53   0.000001   0.000000   0.000002   0.000010   0.000001   0.000000
     C   54   0.000006   0.000001   0.000005   0.000009   0.000001   0.000000
     C   55   0.000013   0.000012   0.000026   0.000249   0.000013   0.000000
     C   56   0.000000   0.000000   0.000000   0.000003   0.000000   0.000000
     C   57   0.000003   0.000000   0.000001   0.000009   0.000000   0.000000
     C   58   0.000272   0.000025   0.000148   0.000064   0.000014   0.000006
     C   59   0.003152   0.006279   0.017896   0.066126   0.010407   0.000291
     C   60   0.004305   0.001417   0.003618   0.009172   0.001984   0.000110
     C   61   0.008106   0.024734   0.005934   0.008329   0.002171   0.000378
     C   62   1.028880   0.010099   0.010794   0.017820   0.002311   0.002942
     C   63   0.003636   0.006721   0.001673   0.002504   0.000887   0.000107
     C   64   0.009352   0.016911   0.004091   0.008298   0.001476   0.000264
     C   65   0.017941   0.033534   0.079410   1.519233   0.060480   0.001508
     C   66   0.005813   0.000478   0.001240   0.006211   0.000231   0.000095
     C   67   0.000000   0.000000   0.000000   0.000000   0.000000   0.000001
     C   68   0.000000   0.000000   0.000000   0.000000   0.000000   0.000000
     C   69   0.000000   0.000000   0.000000   0.000000   0.000000   0.000001
     C   70   0.000000   0.000000   0.000000   0.000000   0.000000   0.000000


                  C 25       C 26       C 27       C 28       C 29       C 30
 ------------------------------------------------------------------------------
     C   71   0.000001   0.000001   0.000000   0.000000   0.000000   0.000003
     C   72   0.000000   0.000000   0.000000   0.000000   0.000000   0.000001
     C   73   0.000000   0.000000   0.000000   0.000000   0.000000   0.000000
     C   74   0.000000   0.000000   0.000000   0.000000   0.000000   0.000000
     C   75   0.000000   0.000000   0.000000   0.000000   0.000000   0.000000
     C   76   0.000000   0.000000   0.000000   0.000000   0.000000   0.000000
     C   77   0.000000   0.000000   0.000000   0.000000   0.000000   0.000000
     C   78   0.000000   0.000000   0.000000   0.000000   0.000000   0.000000
     C   79   0.000000   0.000000   0.000000   0.000000   0.000000   0.000000
     C   80   0.000000   0.000000   0.000000   0.000000   0.000000   0.000000
     C   81   0.000000   0.000000   0.000000   0.000000   0.000000   0.000000
     C   82   0.000001   0.000000   0.000000   0.000000   0.000000   0.000006
     C   83   0.000000   0.000001   0.000000   0.000000   0.000000   0.000001
     C   84   0.000006   0.000001   0.000001   0.000000   0.000000   0.000033
     C   85   0.000000   0.000000   0.000000   0.000000   0.000000   0.000001
     C   86   0.000000   0.000000   0.000000   0.000000   0.000000   0.000001
     C   87   0.000000   0.000000   0.000000   0.000000   0.000000   0.000000
     C   88   0.000067   0.000010   0.000006   0.000000   0.000001   0.000416
     C   89   0.000008   0.000075   0.000008   0.000002   0.000000   0.000016
     C   90   0.000000   0.000000   0.000000   0.000000   0.000000   0.000000
     C   91   0.000000   0.000000   0.000000   0.000000   0.000000   0.000000
     C   92   0.000000   0.000000   0.000000   0.000000   0.000000   0.000001
     C   93   0.000000   0.000000   0.000000   0.000000   0.000000   0.000001
     C   94   0.000002   0.000000   0.000000   0.000000   0.000000   0.000013
     C   95   0.000000   0.000000   0.000000   0.000000   0.000000   0.000000
     C   96   0.000000   0.000000   0.000000   0.000000   0.000000   0.000001
     C   97   0.000003   0.000001   0.000001   0.000000   0.000000   0.000015
     C   98   0.000000   0.000002   0.000000   0.000000   0.000000   0.000001
     C   99   0.000000   0.000000   0.000000   0.000000   0.000000   0.000000
     C  100   0.000001   0.000000   0.000001   0.000000   0.000000   0.000007
     C  101   0.000000   0.000000   0.000001   0.000000   0.000000   0.000000
     C  102   0.000003   0.000001   0.000000   0.000000   0.000000   0.000015
     C  103   0.000000   0.000000   0.000000   0.000000   0.000000   0.000000
     C  104   0.000000   0.000000   0.000002   0.000000   0.000003   0.000001
     C  105   0.000002   0.000002   0.000012   0.000001   0.000007   0.000000
     C  106   0.000233   0.005139   0.013960   0.009613   0.998927   0.000334
     C  107   0.000807   0.000689   0.007187   0.000428   0.005812   0.000089
     C  108   0.000022   0.000102   0.000600   0.000061   0.005772   0.000013
     C  109   0.000434   0.000210   0.003398   0.000687   0.006706   0.000026
     C  110   0.000253   0.000104   0.001336   0.000152   0.000152   0.000014
     C  111   0.000002   0.000002   0.000021   0.000010   0.000222   0.000000
     C  112   0.000004   0.000002   0.000026   0.000002   0.000016   0.000000
     C  113   0.000000   0.000000   0.000001   0.000000   0.000001   0.000000
     C  114   0.000001   0.000000   0.000006   0.000001   0.000002   0.000000
     C  115   0.000000   0.000000   0.000000   0.000000   0.000001   0.000002
     C  116   0.000000   0.000000   0.000000   0.000000   0.000000   0.000000
     C  117   0.000000   0.000000   0.000001   0.000000   0.000000   0.000000


                  C 25       C 26       C 27       C 28       C 29       C 30
 ------------------------------------------------------------------------------
     C  118   0.000001   0.000001   0.000004   0.000001   0.000011   0.000000
     C  119   0.000027   0.000010   0.000131   0.000017   0.000020   0.000001
     C  120   0.000002   0.000001   0.000001   0.000001   0.000000   0.000000
     C  121   0.000001   0.000004   0.000011   0.000006   0.000003   0.000000
     C  122   0.000000   0.000000   0.000002   0.000001   0.000001   0.000000
     C  123   0.000003   0.000013   0.000015   0.000011   0.000003   0.000000
     C  124   0.000001   0.000006   0.000005   0.000001   0.000001   0.000000
     C  125   0.000004   0.000003   0.000017   0.000003   0.000002   0.000000
     C  126   0.000004   0.000004   0.000043   0.000007   0.000104   0.000001
     C  127   0.000005   0.000032   0.000004   0.000001   0.000014   0.000014
     C  128   0.000003   0.000012   0.000001   0.000001   0.000003   0.000015
     C  129   0.000004   0.000011   0.000009   0.000006   0.000047   0.000009
     C  130   0.000002   0.000003   0.000005   0.000001   0.000008   0.000002
     C  131   0.000010   0.000007   0.000040   0.000013   0.000081   0.000001
     C  132   0.000010   0.000014   0.000082   0.000019   0.002491   0.000002
     C  133   0.000004   0.000011   0.000057   0.000003   0.000244   0.000002
     C  134   0.000010   0.000006   0.000071   0.000003   0.000069   0.000006
     C  135   0.000004   0.000002   0.000001   0.000000   0.000000   0.000020
     C  136   0.000002   0.000002   0.000001   0.000000   0.000000   0.000016
     C  137   0.000008   0.000002   0.000001   0.000000   0.000000   0.000061
     C  138   0.000001   0.000002   0.000001   0.000000   0.000000   0.000011
     C  139   0.000008   0.000036   0.000006   0.000001   0.000000   0.000072
     C  140   0.000336   0.000038   0.000035   0.000000   0.000004   0.002486
     C  141   0.000143   0.000798   0.000138   0.000019   0.000003   0.000633
     C  142   0.000000   0.000000   0.000000   0.000000   0.000000   0.000000
     C  143   0.000000   0.000000   0.000000   0.000000   0.000000   0.000000
     C  144   0.000000   0.000000   0.000000   0.000000   0.000000   0.000000
     C  145   0.000000   0.000000   0.000000   0.000000   0.000000   0.000000
     C  146   0.000000   0.000000   0.000000   0.000000   0.000000   0.000000
     C  147   0.000000   0.000000   0.000000   0.000000   0.000000   0.000000
     C  148   0.000000   0.000000   0.000000   0.000000   0.000000   0.000000
     C  149   0.000000   0.000000   0.000000   0.000000   0.000000   0.000000
     C  150   0.000000   0.000000   0.000000   0.000000   0.000000   0.000000
     C  151   0.000000   0.000000   0.000000   0.000000   0.000000   0.000000
     C  152   0.000000   0.000000   0.000000   0.000000   0.000000   0.000000
     C  153   0.000000   0.000000   0.000000   0.000000   0.000000   0.000000
     C  154   0.000000   0.000002   0.000000   0.000000   0.000000   0.000002
     C  155   0.000000   0.000001   0.000000   0.000000   0.000000   0.000002
     C  156   0.000000   0.000000   0.000000   0.000000   0.000000   0.000000
     C  157   0.000000   0.000000   0.000000   0.000000   0.000000   0.000000
     C  158   0.000000   0.000000   0.000000   0.000000   0.000000   0.000000
     C  159   0.000000   0.000000   0.000000   0.000000   0.000000   0.000000
     C  160   0.000000   0.000000   0.000000   0.000000   0.000000   0.000000
     C  161   0.000000   0.000001   0.000001   0.000002   0.000010   0.000000
     C  162   0.000001   0.000002   0.000008   0.000011   0.000073   0.000004
     N  163   0.000000   0.000000   0.000000   0.000000   0.000000   0.000000
     N  164   0.000004   0.000011   0.000001   0.000000   0.000000   0.000030


                  C 25       C 26       C 27       C 28       C 29       C 30
 ------------------------------------------------------------------------------
     N  165   0.036735   0.032516   0.093262   1.153823   1.630161   0.000482
     N  166   0.000203   0.000420   0.000075   0.000010   0.000008   0.001023
     N  167   0.000003   0.000004   0.000008   0.000007   0.000027   0.000128
     N  168   0.000162   0.001848   0.001093   0.000371   0.000132   0.000046
     N  169   0.000000   0.000000   0.000001   0.000004   0.000000   0.000000
     N  170   0.006247   0.004186   0.009113   0.025648   0.004527   0.000090
     N  171   0.000000   0.000000   0.000000   0.000000   0.000000   0.000000
     N  172   0.000000   0.000000   0.000000   0.000000   0.000000   0.000000
     N  173   0.000000   0.000000   0.000000   0.000000   0.000000   0.000001
     N  174   0.000000   0.000000   0.000000   0.000000   0.000000   0.000000
     N  175   0.000010   0.000028   0.000150   0.000161   0.005567   0.000002
     N  176   0.000000   0.000000   0.000001   0.000001   0.000001   0.000000
     N  177   0.000001   0.000002   0.000002   0.000002   0.000001   0.000000
     N  178   0.000002   0.000007   0.000007   0.000001   0.000032   0.000004
     N  179   0.000008   0.000005   0.000001   0.000000   0.000000   0.000042
     N  180   0.000000   0.000000   0.000000   0.000000   0.000000   0.000000
     N  181   0.000000   0.000000   0.000000   0.000000   0.000000   0.000000
     N  182   0.000000   0.000000   0.000000   0.000000   0.000000   0.000000
     H  183   0.000000   0.000000   0.000000   0.000000   0.000000   0.000000
     H  184   0.000000   0.000000   0.000000   0.000000   0.000000   0.000000
     H  185   0.000005   0.000039   0.000837   0.000008   0.000751   0.000001
     H  186   0.000000   0.000000   0.000000   0.000000   0.000000   0.000000
     H  187   0.000000   0.000000   0.000000   0.000000   0.000000   0.000000
     H  188   0.000000   0.000000   0.000000   0.000001   0.000000   0.000000


                  C 31       C 32       C 33       C 34       C 35       C 36
 ------------------------------------------------------------------------------
     C   31   3.940803
     C   32   0.000901   3.901978
     C   33   0.003181   1.506815   3.358549
     C   34   0.022253   0.016365   1.201396   3.895575
     C   35   0.002713   1.190197   0.101326   0.042077   2.583713
     C   36   0.002509   0.070528   0.260896   0.975784   0.081925   3.715428
     C   37   0.020576   0.023296   0.047730   1.503123   0.036700   0.034030
     C   38   0.006191   0.000832   0.007913   0.007799   0.001184   0.003480
     C   39   0.000011   0.000004   0.000006   0.000051   0.000007   0.000004
     C   40   0.000051   0.000011   0.000034   0.000198   0.000031   0.000020
     C   41   0.000018   0.000003   0.000012   0.000061   0.000009   0.000007
     C   42   0.000093   0.000023   0.000061   0.000394   0.000059   0.000035
     C   43   0.000309   0.000108   0.000298   0.001971   0.000280   0.000178
     C   44   0.000065   0.000006   0.000102   0.000116   0.000045   0.000055
     C   45   0.003662   0.003238   0.007997   0.055111   0.007510   0.004807
     C   46   0.000142   0.000005   0.000030   0.000068   0.000025   0.000019
     C   47   0.000008   0.000002   0.000004   0.000027   0.000004   0.000002
     C   48   0.000067   0.000003   0.000012   0.000032   0.000012   0.000008
     C   49   0.000025   0.000003   0.000005   0.000035   0.000005   0.000003
     C   50   0.000177   0.000002   0.000010   0.000029   0.000009   0.000007
     C   51   0.000268   0.000014   0.000027   0.000167   0.000032   0.000020
     C   52   0.000058   0.000074   0.000181   0.001048   0.000183   0.000115
     C   53   0.000000   0.000000   0.000000   0.000000   0.000000   0.000000
     C   54   0.000000   0.000000   0.000000   0.000000   0.000000   0.000000
     C   55   0.000001   0.000000   0.000001   0.000004   0.000001   0.000001
     C   56   0.000000   0.000000   0.000000   0.000000   0.000000   0.000000
     C   57   0.000000   0.000000   0.000000   0.000000   0.000000   0.000000
     C   58   0.000002   0.000000   0.000001   0.000003   0.000000   0.000000
     C   59   0.000968   0.000002   0.000004   0.000014   0.000005   0.000010
     C   60   0.000248   0.000001   0.000006   0.000011   0.000002   0.000006
     C   61   0.003034   0.000014   0.000012   0.000036   0.000011   0.000027
     C   62   0.000295   0.000011   0.000039   0.000044   0.000013   0.000026
     C   63   0.000905   0.000006   0.000003   0.000010   0.000005   0.000010
     C   64   0.001756   0.000007   0.000013   0.000015   0.000008   0.000015
     C   65   0.004276   0.000007   0.000017   0.000058   0.000020   0.000042
     C   66   0.000036   0.000000   0.000001   0.000002   0.000001   0.000000
     C   67   0.000000   0.000003   0.000027   0.000017   0.000008   0.000104
     C   68   0.000000   0.000000   0.000000   0.000000   0.000000   0.000000
     C   69   0.000004   0.000000   0.000000   0.000000   0.000000   0.000000
     C   70   0.000000   0.000000   0.000000   0.000000   0.000000   0.000000
     C   71   0.000017   0.000000   0.000000   0.000000   0.000000   0.000000
     C   72   0.000002   0.000000   0.000000   0.000000   0.000000   0.000000
     C   73   0.000000   0.000000   0.000000   0.000000   0.000000   0.000000
     C   74   0.000000   0.000000   0.000000   0.000000   0.000000   0.000000
     C   75   0.000000   0.000000   0.000000   0.000000   0.000000   0.000000
     C   76   0.000000   0.000000   0.000000   0.000000   0.000000   0.000000


                  C 31       C 32       C 33       C 34       C 35       C 36
 ------------------------------------------------------------------------------
     C   77   0.000000   0.000000   0.000000   0.000000   0.000000   0.000000
     C   78   0.000000   0.000000   0.000000   0.000000   0.000000   0.000000
     C   79   0.000000   0.000000   0.000000   0.000000   0.000000   0.000000
     C   80   0.000000   0.000000   0.000000   0.000000   0.000000   0.000000
     C   81   0.000000   0.000000   0.000000   0.000000   0.000000   0.000000
     C   82   0.000006   0.000000   0.000000   0.000000   0.000000   0.000000
     C   83   0.000025   0.000000   0.000000   0.000000   0.000000   0.000000
     C   84   0.000024   0.000000   0.000001   0.000002   0.000001   0.000001
     C   85   0.000001   0.000000   0.000000   0.000000   0.000000   0.000000
     C   86   0.000001   0.000000   0.000000   0.000000   0.000000   0.000000
     C   87   0.000000   0.000000   0.000000   0.000000   0.000000   0.000000
     C   88   0.000224   0.000002   0.000007   0.000028   0.000008   0.000006
     C   89   0.001840   0.000000   0.000002   0.000005   0.000001   0.000003
     C   90   0.000000   0.000000   0.000000   0.000000   0.000000   0.000000
     C   91   0.000001   0.000000   0.000000   0.000000   0.000000   0.000000
     C   92   0.000003   0.000000   0.000000   0.000000   0.000000   0.000000
     C   93   0.000001   0.000000   0.000000   0.000000   0.000000   0.000000
     C   94   0.000008   0.000000   0.000000   0.000001   0.000000   0.000000
     C   95   0.000002   0.000000   0.000000   0.000000   0.000000   0.000000
     C   96   0.000000   0.000000   0.000000   0.000000   0.000000   0.000000
     C   97   0.000025   0.000000   0.000000   0.000001   0.000000   0.000000
     C   98   0.000042   0.000000   0.000000   0.000000   0.000000   0.000000
     C   99   0.000000   0.000000   0.000000   0.000000   0.000000   0.000000
     C  100   0.000004   0.000000   0.000000   0.000001   0.000000   0.000000
     C  101   0.000000   0.000000   0.000000   0.000000   0.000000   0.000000
     C  102   0.000010   0.000000   0.000000   0.000001   0.000000   0.000000
     C  103   0.000000   0.000000   0.000000   0.000000   0.000000   0.000000
     C  104   0.000000   0.000000   0.000000   0.000000   0.000000   0.000000
     C  105   0.000002   0.000000   0.000001   0.000000   0.000000   0.000000
     C  106   0.000071   0.000005   0.000003   0.000009   0.000004   0.000003
     C  107   0.000033   0.000025   0.000026   0.000009   0.000040   0.000016
     C  108   0.000002   0.000020   0.000010   0.000002   0.000004   0.000002
     C  109   0.000011   0.000007   0.000048   0.000001   0.000014   0.000003
     C  110   0.000006   0.000016   0.000081   0.000002   0.000029   0.000007
     C  111   0.000000   0.000003   0.000000   0.000000   0.000001   0.000000
     C  112   0.000000   0.000000   0.000001   0.000000   0.000000   0.000000
     C  113   0.000000   0.000002   0.000000   0.000001   0.000000   0.000000
     C  114   0.000000   0.000001   0.000002   0.000000   0.000000   0.000000
     C  115   0.000001   0.000001   0.000000   0.000003   0.000001   0.000000
     C  116   0.000000   0.000000   0.000000   0.000000   0.000000   0.000000
     C  117   0.000000   0.000000   0.000001   0.000001   0.000000   0.000000
     C  118   0.000000   0.000013   0.000001   0.000001   0.000001   0.000001
     C  119   0.000001   0.000002   0.000010   0.000000   0.000004   0.000001
     C  120   0.000000   0.000000   0.000000   0.000000   0.000000   0.000001
     C  121   0.000001   0.000000   0.000001   0.000001   0.000000   0.000000
     C  122   0.000000   0.000004   0.000001   0.000000   0.000001   0.000002
     C  123   0.000002   0.000001   0.000001   0.000002   0.000002   0.000001


                  C 31       C 32       C 33       C 34       C 35       C 36
 ------------------------------------------------------------------------------
     C  124   0.000001   0.000002   0.000003   0.000001   0.000006   0.000011
     C  125   0.000000   0.000020   0.000001   0.000000   0.000003   0.000002
     C  126   0.000000   0.000393   0.000027   0.000013   0.000013   0.000020
     C  127   0.000078   0.023505   0.025420   0.001393   0.014198   0.002990
     C  128   0.000029   1.030118   0.015163   0.005948   0.012888   0.010707
     C  129   0.000033   0.021774   0.010591   0.000428   0.008653   0.002549
     C  130   0.000008   0.001802   0.001639   0.000093   0.001108   0.000272
     C  131   0.000005   0.000733   0.000854   0.000034   0.000527   0.000147
     C  132   0.000000   0.000237   0.000028   0.000005   0.000015   0.000012
     C  133   0.000007   0.000204   0.000731   0.000023   0.000410   0.000098
     C  134   0.000001   0.000036   0.000253   0.000114   0.000053   0.000194
     C  135   0.000031   0.000034   0.000053   0.000004   0.000040   0.000010
     C  136   0.000059   0.000003   0.000015   0.000001   0.000003   0.000002
     C  137   0.000057   0.000003   0.000004   0.000004   0.000002   0.000001
     C  138   0.000043   0.000008   0.000022   0.000001   0.000012   0.000003
     C  139   0.000933   0.000002   0.000005   0.000005   0.000002   0.000002
     C  140   0.001039   0.000007   0.000041   0.000139   0.000033   0.000024
     C  141   0.021995   0.000003   0.000014   0.000064   0.000009   0.000032
     C  142   0.000001   0.000000   0.000000   0.000000   0.000000   0.000000
     C  143   0.000001   0.000000   0.000000   0.000000   0.000000   0.000000
     C  144   0.000004   0.000000   0.000000   0.000000   0.000000   0.000000
     C  145   0.000001   0.000000   0.000000   0.000000   0.000000   0.000000
     C  146   0.000002   0.000000   0.000000   0.000000   0.000000   0.000000
     C  147   0.000002   0.000000   0.000000   0.000000   0.000000   0.000000
     C  148   0.000000   0.000000   0.000000   0.000000   0.000000   0.000000
     C  149   0.000003   0.000000   0.000000   0.000000   0.000000   0.000000
     C  150   0.000002   0.000000   0.000000   0.000000   0.000000   0.000000
     C  151   0.000004   0.000000   0.000000   0.000000   0.000000   0.000000
     C  152   0.000000   0.000000   0.000000   0.000000   0.000000   0.000000
     C  153   0.000000   0.000000   0.000000   0.000000   0.000000   0.000000
     C  154   0.000045   0.000000   0.000000   0.000000   0.000000   0.000000
     C  155   0.000022   0.000000   0.000000   0.000000   0.000000   0.000000
     C  156   0.000000   0.000000   0.000000   0.000000   0.000000   0.000000
     C  157   0.000000   0.000000   0.000000   0.000000   0.000000   0.000001
     C  158   0.000000   0.000000   0.000000   0.000000   0.000000   0.000001
     C  159   0.000000   0.000000   0.000000   0.000000   0.000000   0.000000
     C  160   0.000000   0.000000   0.000000   0.000000   0.000000   0.000000
     C  161   0.000000   0.000004   0.000005   0.000003   0.000004   0.000015
     C  162   0.000000   0.000029   0.000102   0.000093   0.000041   0.000678
     N  163   0.000000   0.000000   0.000000   0.000000   0.000000   0.000000
     N  164   0.000307   0.000000   0.000000   0.000002   0.000000   0.000001
     N  165   0.001420   0.000007   0.000024   0.000026   0.000007   0.000023
     N  166   0.001702   0.007086   0.155465   0.040359   1.076414   2.253011
     N  167   0.000044   0.000016   0.000048   0.000242   0.000046   0.000029
     N  168   0.000320   0.000001   0.000010   0.000024   0.000007   0.000007
     N  169   0.000000   0.000000   0.000000   0.000000   0.000000   0.000000
     N  170   0.000631   0.000001   0.000004   0.000010   0.000002   0.000007


                  C 31       C 32       C 33       C 34       C 35       C 36
 ------------------------------------------------------------------------------
     N  171   0.000002   0.000000   0.000000   0.000000   0.000000   0.000000
     N  172   0.000000   0.000000   0.000000   0.000000   0.000000   0.000000
     N  173   0.000001   0.000000   0.000000   0.000000   0.000000   0.000000
     N  174   0.000000   0.000000   0.000000   0.000000   0.000000   0.000000
     N  175   0.000000   0.000002   0.000003   0.000001   0.000002   0.000001
     N  176   0.000000   0.000000   0.000000   0.000000   0.000000   0.000000
     N  177   0.000001   0.000001   0.000000   0.000000   0.000002   0.000002
     N  178   0.000019   0.002475   0.003914   0.000119   0.002320   0.000660
     N  179   0.000093   0.000002   0.000006   0.000003   0.000003   0.000001
     N  180   0.000001   0.000000   0.000000   0.000000   0.000000   0.000000
     N  181   0.000002   0.000000   0.000000   0.000000   0.000000   0.000000
     N  182   0.000000   0.000000   0.000000   0.000000   0.000000   0.000000
     H  183   0.000000   0.000000   0.000000   0.000000   0.000000   0.000000
     H  184   0.000000   0.000000   0.000000   0.000000   0.000000   0.000000
     H  185   0.000001   0.000000   0.000000   0.000000   0.000000   0.000000
     H  186   0.000002   0.000004   0.000005   0.000000   0.000003   0.000001
     H  187   0.000000   0.000000   0.000000   0.000000   0.000000   0.000000
     H  188   0.000000   0.000000   0.000000   0.000000   0.000000   0.000000


                  C 37       C 38       C 39       C 40       C 41       C 42
 ------------------------------------------------------------------------------
     C   37   3.860786
     C   38   1.089577   3.955198
     C   39   0.000020   0.001202   3.901479
     C   40   0.000096   0.005529   1.178796   3.920041
     C   41   0.000058   0.002024   0.047483   2.531171   3.888864
     C   42   0.000134   0.010722   1.433672   0.019282   0.107732   3.825542
     C   43   0.000834   0.052296   0.072896   0.032525   1.116717   0.011898
     C   44   0.001806   0.017699   0.007396   0.045682   0.019523   0.074515
     C   45   0.034939   2.713109   0.000847   0.000482   0.003532   0.000607
     C   46   0.000165   0.000641   0.001045   0.005670   0.001746   0.010924
     C   47   0.000009   0.000398   0.000118   0.000240   0.000301   0.000445
     C   48   0.000047   0.000187   0.000157   0.000731   0.000224   0.001514
     C   49   0.000015   0.000364   0.000124   0.000260   0.000220   0.000536
     C   50   0.000038   0.000265   0.000254   0.001016   0.000369   0.002167
     C   51   0.000074   0.001654   0.000066   0.000278   0.000032   0.000666
     C   52   0.000578   0.015200   0.001227   0.001389   0.007902   0.001496
     C   53   0.000000   0.000001   0.000000   0.000000   0.000000   0.000001
     C   54   0.000000   0.000004   0.000001   0.000001   0.000001   0.000002
     C   55   0.000002   0.000024   0.000002   0.000005   0.000001   0.000013
     C   56   0.000000   0.000001   0.000000   0.000000   0.000000   0.000001
     C   57   0.000000   0.000003   0.000001   0.000001   0.000001   0.000001
     C   58   0.000001   0.000099   0.000035   0.000008   0.000061   0.000024
     C   59   0.000028   0.000016   0.000001   0.000003   0.000001   0.000010
     C   60   0.000017   0.000009   0.000003   0.000004   0.000005   0.000008
     C   61   0.000182   0.000032   0.000009   0.000048   0.000010   0.000095
     C   62   0.000182   0.000073   0.000005   0.000016   0.000007   0.000035
     C   63   0.000039   0.000001   0.000000   0.000001   0.000001   0.000001
     C   64   0.000092   0.000003   0.000000   0.000002   0.000000   0.000004
     C   65   0.000132   0.000006   0.000002   0.000001   0.000001   0.000004
     C   66   0.000003   0.000011   0.000005   0.000001   0.000008   0.000004
     C   67   0.000002   0.000004   0.000000   0.000000   0.000000   0.000000
     C   68   0.000000   0.000000   0.000000   0.000000   0.000000   0.000001
     C   69   0.000000   0.000000   0.000006   0.000002   0.000005   0.000010
     C   70   0.000000   0.000000   0.000000   0.000000   0.000000   0.000001
     C   71   0.000001   0.000000   0.000017   0.000007   0.000013   0.000025
     C   72   0.000000   0.000000   0.000003   0.000001   0.000003   0.000005
     C   73   0.000000   0.000000   0.000000   0.000000   0.000000   0.000000
     C   74   0.000000   0.000000   0.000001   0.000000   0.000000   0.000001
     C   75   0.000000   0.000000   0.000000   0.000000   0.000000   0.000000
     C   76   0.000000   0.000000   0.000000   0.000000   0.000000   0.000000
     C   77   0.000000   0.000000   0.000000   0.000000   0.000000   0.000000
     C   78   0.000000   0.000000   0.000000   0.000000   0.000000   0.000000
     C   79   0.000000   0.000000   0.000000   0.000000   0.000000   0.000000
     C   80   0.000000   0.000000   0.000000   0.000000   0.000000   0.000000
     C   81   0.000000   0.000000   0.000000   0.000000   0.000000   0.000000
     C   82   0.000001   0.000000   0.000000   0.000000   0.000000   0.000000


                  C 37       C 38       C 39       C 40       C 41       C 42
 ------------------------------------------------------------------------------
     C   83   0.000001   0.000000   0.000000   0.000000   0.000000   0.000000
     C   84   0.000003   0.000000   0.000000   0.000000   0.000000   0.000000
     C   85   0.000000   0.000000   0.000000   0.000000   0.000000   0.000000
     C   86   0.000000   0.000000   0.000000   0.000000   0.000000   0.000000
     C   87   0.000000   0.000000   0.000000   0.000000   0.000000   0.000000
     C   88   0.000027   0.000006   0.000000   0.000000   0.000000   0.000000
     C   89   0.000071   0.000001   0.000000   0.000000   0.000000   0.000000
     C   90   0.000000   0.000000   0.000000   0.000000   0.000000   0.000000
     C   91   0.000000   0.000000   0.000000   0.000000   0.000000   0.000000
     C   92   0.000000   0.000000   0.000000   0.000000   0.000000   0.000000
     C   93   0.000000   0.000000   0.000002   0.000000   0.000000   0.000000
     C   94   0.000001   0.000000   0.000003   0.000000   0.000001   0.000002
     C   95   0.000000   0.000000   0.000002   0.000000   0.000000   0.000001
     C   96   0.000000   0.000001   0.000100   0.000000   0.000012   0.000005
     C   97   0.000002   0.000000   0.000000   0.000000   0.000000   0.000000
     C   98   0.000002   0.000000   0.000001   0.000000   0.000000   0.000001
     C   99   0.000000   0.000000   0.000003   0.000000   0.000000   0.000001
     C  100   0.000001   0.000000   0.000001   0.000000   0.000000   0.000000
     C  101   0.000000   0.000000   0.000001   0.000000   0.000000   0.000001
     C  102   0.000001   0.000000   0.000001   0.000000   0.000000   0.000000
     C  103   0.000000   0.000000   0.000004   0.000000   0.000000   0.000002
     C  104   0.000000   0.000000   0.000001   0.000000   0.000000   0.000002
     C  105   0.000001   0.000000   0.000005   0.000002   0.000002   0.000011
     C  106   0.000080   0.000022   0.000015   0.000146   0.000494   0.000013
     C  107   0.000019   0.000006   0.000010   0.000214   0.000029   0.000052
     C  108   0.000003   0.000004   0.000001   0.000035   0.000004   0.000002
     C  109   0.000017   0.000002   0.000133   0.000088   0.000522   0.000018
     C  110   0.000022   0.000001   0.000007   0.000045   0.000011   0.000013
     C  111   0.000000   0.000001   0.000015   0.000002   0.000007   0.000054
     C  112   0.000000   0.000000   0.000001   0.000001   0.000000   0.000001
     C  113   0.000000   0.000007   0.000184   0.000067   0.000062   0.000632
     C  114   0.000001   0.000000   0.000108   0.000004   0.000020   0.000033
     C  115   0.000001   0.000054   0.001455   0.000463   0.000355   0.004518
     C  116   0.000000   0.000013   0.000023   0.000002   0.000022   0.000017
     C  117   0.000001   0.000012   0.002488   0.000058   0.000169   0.002971
     C  118   0.000000   0.000003   0.000063   0.000022   0.000021   0.000225
     C  119   0.000003   0.000000   0.000002   0.000005   0.000001   0.000002
     C  120   0.000001   0.000003   0.000013   0.000008   0.000008   0.000051
     C  121   0.000002   0.000004   0.000004   0.000012   0.000005   0.000022
     C  122   0.000000   0.000002   0.000047   0.000015   0.000017   0.000175
     C  123   0.000001   0.000007   0.000006   0.000024   0.000010   0.000057
     C  124   0.000000   0.000002   0.000005   0.000004   0.000005   0.000036
     C  125   0.000000   0.000001   0.000005   0.000002   0.000001   0.000005
     C  126   0.000002   0.000000   0.000000   0.000004   0.000000   0.000001
     C  127   0.001588   0.000019   0.000000   0.000001   0.000000   0.000002
     C  128   0.000476   0.000030   0.000000   0.000001   0.000000   0.000001
     C  129   0.000605   0.000010   0.000000   0.000001   0.000000   0.000001


                  C 37       C 38       C 39       C 40       C 41       C 42
 ------------------------------------------------------------------------------
     C  130   0.000119   0.000003   0.000000   0.000000   0.000000   0.000000
     C  131   0.000078   0.000002   0.000000   0.000002   0.000000   0.000001
     C  132   0.000003   0.000014   0.000000   0.000000   0.000001   0.000000
     C  133   0.000092   0.000001   0.000000   0.000001   0.000001   0.000001
     C  134   0.000005   0.000030   0.000000   0.000003   0.000001   0.000002
     C  135   0.000008   0.000000   0.000000   0.000000   0.000000   0.000000
     C  136   0.000004   0.000000   0.000000   0.000000   0.000000   0.000000
     C  137   0.000004   0.000001   0.000000   0.000000   0.000000   0.000000
     C  138   0.000005   0.000000   0.000000   0.000000   0.000000   0.000000
     C  139   0.000037   0.000000   0.000000   0.000000   0.000000   0.000000
     C  140   0.000131   0.000031   0.000000   0.000001   0.000000   0.000002
     C  141   0.000766   0.000010   0.000000   0.000001   0.000000   0.000002
     C  142   0.000000   0.000000   0.000000   0.000000   0.000000   0.000001
     C  143   0.000000   0.000000   0.000000   0.000000   0.000000   0.000001
     C  144   0.000000   0.000000   0.000002   0.000001   0.000002   0.000006
     C  145   0.000000   0.000000   0.000000   0.000000   0.000001   0.000002
     C  146   0.000000   0.000000   0.000001   0.000001   0.000001   0.000003
     C  147   0.000000   0.000000   0.000000   0.000000   0.000000   0.000001
     C  148   0.000000   0.000000   0.000000   0.000000   0.000000   0.000000
     C  149   0.000000   0.000000   0.000001   0.000001   0.000001   0.000004
     C  150   0.000000   0.000000   0.000000   0.000000   0.000000   0.000001
     C  151   0.000000   0.000000   0.000001   0.000001   0.000002   0.000005
     C  152   0.000000   0.000000   0.000000   0.000000   0.000000   0.000000
     C  153   0.000000   0.000000   0.000000   0.000000   0.000000   0.000001
     C  154   0.000002   0.000000   0.000011   0.000008   0.000013   0.000037
     C  155   0.000001   0.000000   0.000009   0.000007   0.000011   0.000032
     C  156   0.000000   0.000000   0.000000   0.000000   0.000000   0.000000
     C  157   0.000000   0.000000   0.000000   0.000000   0.000000   0.000000
     C  158   0.000000   0.000000   0.000000   0.000000   0.000000   0.000000
     C  159   0.000000   0.000000   0.000000   0.000000   0.000000   0.000000
     C  160   0.000000   0.000000   0.000000   0.000000   0.000000   0.000000
     C  161   0.000002   0.000007   0.000000   0.000000   0.000000   0.000000
     C  162   0.000003   0.000056   0.000000   0.000001   0.000000   0.000002
     N  163   0.000000   0.000006   0.005096   0.000325   0.000346   0.000891
     N  164   0.000012   0.000000   0.000012   0.000004   0.000009   0.000014
     N  165   0.000102   0.000027   0.000012   0.000038   0.000037   0.000025
     N  166   0.030396   0.000580   0.000004   0.000016   0.000005   0.000031
     N  167   0.000160   0.005123   0.064134   0.066016   0.030983   2.062633
     N  168   0.000042   0.000213   0.000191   0.000854   0.000285   0.001844
     N  169   0.000000   0.000000   0.000000   0.000000   0.000000   0.000000
     N  170   0.000018   0.000003   0.000001   0.000001   0.000000   0.000001
     N  171   0.000000   0.000000   0.000000   0.000000   0.000000   0.000000
     N  172   0.000000   0.000000   0.000000   0.000000   0.000000   0.000000
     N  173   0.000000   0.000000   0.000002   0.000000   0.000000   0.000002
     N  174   0.000000   0.000000   0.000002   0.000000   0.000000   0.000003
     N  175   0.000001   0.000002   0.000011   0.000094   0.000071   0.000028
     N  176   0.000001   0.000009   0.000056   0.000023   0.000038   0.000105


                  C 37       C 38       C 39       C 40       C 41       C 42
 ------------------------------------------------------------------------------
     N  177   0.000001   0.000002   0.000010   0.000009   0.000004   0.000032
     N  178   0.000347   0.000002   0.000000   0.000000   0.000000   0.000001
     N  179   0.000007   0.000001   0.000000   0.000000   0.000000   0.000000
     N  180   0.000000   0.000000   0.000000   0.000000   0.000000   0.000001
     N  181   0.000000   0.000000   0.000001   0.000001   0.000001   0.000003
     N  182   0.000000   0.000000   0.000000   0.000000   0.000000   0.000000
     H  183   0.000000   0.000000   0.000000   0.000000   0.000000   0.000000
     H  184   0.000000   0.000000   0.000008   0.000001   0.000000   0.000088
     H  185   0.000000   0.000000   0.000001   0.000544   0.000089   0.000001
     H  186   0.000000   0.000000   0.000000   0.000000   0.000000   0.000000
     H  187   0.000000   0.000000   0.000000   0.000000   0.000000   0.000000
     H  188   0.000000   0.000000   0.000000   0.000000   0.000000   0.000000


                  C 43       C 44       C 45       C 46       C 47       C 48
 ------------------------------------------------------------------------------
     C   43   3.912019
     C   44   1.584596   3.945043
     C   45   0.006428   1.051506   3.942313
     C   46   0.044695   0.010355   0.004556   3.944867
     C   47   0.001652   0.009525   0.000291   1.001641   3.939678
     C   48   0.004533   0.001952   0.000533   0.015081   1.694727   3.945233
     C   49   0.001344   0.002836   0.000168   1.056981   0.014605   0.058434
     C   50   0.005462   0.001478   0.000375   0.026891   0.072578   1.036633
     C   51   0.003671   0.013081   0.004317   0.015735   0.987624   0.012246
     C   52   0.011706   1.052237   0.008614   1.621249   0.031258   0.050016
     C   53   0.000002   0.000006   0.000002   0.000173   0.000117   0.000059
     C   54   0.000006   0.000034   0.000005   0.001170   0.000154   0.000353
     C   55   0.000052   0.000142   0.000055   0.000283   0.003738   0.000238
     C   56   0.000003   0.000002   0.000003   0.000130   0.000016   0.000055
     C   57   0.000007   0.000016   0.000006   0.000918   0.000158   0.000271
     C   58   0.000130   0.001227   0.000076   0.058823   0.009390   0.013909
     C   59   0.000048   0.000150   0.000038   0.000425   0.006560   0.000157
     C   60   0.000018   0.000047   0.000006   0.002401   0.000233   0.001682
     C   61   0.000353   0.000137   0.000060   0.012264   0.002751   0.000461
     C   62   0.000097   0.000060   0.000047   0.005821   0.000319   0.002308
     C   63   0.000003   0.000007   0.000005   0.000237   0.000230   0.000352
     C   64   0.000010   0.000006   0.000008   0.000356   0.000089   0.000055
     C   65   0.000013   0.000004   0.000021   0.000316   0.000108   0.000097
     C   66   0.000010   0.000122   0.000002   0.006931   0.001563   0.001682
     C   67   0.000000   0.000003   0.000004   0.000001   0.000000   0.000000
     C   68   0.000000   0.000000   0.000000   0.000000   0.000000   0.000000
     C   69   0.000002   0.000000   0.000000   0.000000   0.000000   0.000000
     C   70   0.000000   0.000000   0.000000   0.000000   0.000000   0.000000
     C   71   0.000005   0.000001   0.000000   0.000000   0.000000   0.000000
     C   72   0.000001   0.000000   0.000000   0.000000   0.000000   0.000000
     C   73   0.000000   0.000000   0.000000   0.000000   0.000000   0.000000
     C   74   0.000000   0.000000   0.000000   0.000000   0.000000   0.000000
     C   75   0.000000   0.000000   0.000000   0.000003   0.000001   0.000002
     C   76   0.000000   0.000000   0.000000   0.000000   0.000000   0.000000
     C   77   0.000000   0.000000   0.000000   0.000001   0.000000   0.000001
     C   78   0.000000   0.000000   0.000000   0.000001   0.000003   0.000001
     C   79   0.000000   0.000000   0.000000   0.000000   0.000000   0.000000
     C   80   0.000000   0.000000   0.000000   0.000000   0.000000   0.000000
     C   81   0.000000   0.000000   0.000000   0.000000   0.000000   0.000000
     C   82   0.000000   0.000000   0.000000   0.000000   0.000000   0.000000
     C   83   0.000000   0.000000   0.000000   0.000000   0.000000   0.000000
     C   84   0.000000   0.000000   0.000001   0.000000   0.000000   0.000000
     C   85   0.000000   0.000000   0.000000   0.000000   0.000000   0.000000
     C   86   0.000000   0.000000   0.000000   0.000000   0.000000   0.000000
     C   87   0.000000   0.000000   0.000000   0.000000   0.000000   0.000000
     C   88   0.000001   0.000000   0.000009   0.000000   0.000000   0.000000


                  C 43       C 44       C 45       C 46       C 47       C 48
 ------------------------------------------------------------------------------
     C   89   0.000001   0.000000   0.000005   0.000000   0.000000   0.000000
     C   90   0.000000   0.000000   0.000000   0.000000   0.000000   0.000000
     C   91   0.000000   0.000000   0.000000   0.000000   0.000000   0.000000
     C   92   0.000000   0.000000   0.000000   0.000000   0.000000   0.000000
     C   93   0.000000   0.000000   0.000000   0.000000   0.000000   0.000000
     C   94   0.000000   0.000000   0.000000   0.000000   0.000000   0.000000
     C   95   0.000000   0.000000   0.000000   0.000000   0.000000   0.000000
     C   96   0.000002   0.000008   0.000000   0.000001   0.000000   0.000000
     C   97   0.000000   0.000000   0.000001   0.000000   0.000000   0.000000
     C   98   0.000000   0.000000   0.000000   0.000000   0.000000   0.000000
     C   99   0.000000   0.000000   0.000000   0.000000   0.000000   0.000000
     C  100   0.000000   0.000000   0.000000   0.000000   0.000000   0.000000
     C  101   0.000000   0.000000   0.000000   0.000000   0.000000   0.000000
     C  102   0.000000   0.000000   0.000000   0.000000   0.000000   0.000000
     C  103   0.000000   0.000000   0.000000   0.000000   0.000000   0.000000
     C  104   0.000000   0.000000   0.000000   0.000000   0.000000   0.000000
     C  105   0.000002   0.000001   0.000000   0.000000   0.000001   0.000001
     C  106   0.000032   0.000006   0.000010   0.000007   0.000001   0.000002
     C  107   0.000060   0.000012   0.000033   0.000032   0.000002   0.000008
     C  108   0.000003   0.000010   0.000001   0.000001   0.000002   0.000001
     C  109   0.000088   0.000010   0.000007   0.000026   0.000001   0.000004
     C  110   0.000025   0.000002   0.000013   0.000018   0.000001   0.000004
     C  111   0.000010   0.000004   0.000000   0.000001   0.000010   0.000002
     C  112   0.000001   0.000000   0.000000   0.000000   0.000000   0.000000
     C  113   0.000153   0.000052   0.000002   0.000040   0.000450   0.001867
     C  114   0.000004   0.000004   0.000001   0.000025   0.000343   0.000062
     C  115   0.000690   0.000335   0.000013   0.000051   0.000010   0.000013
     C  116   0.000027   0.000133   0.000002   0.000088   0.000451   0.002038
     C  117   0.000077   0.000085   0.000002   0.000025   0.000053   0.000008
     C  118   0.000035   0.000016   0.000001   0.000005   0.000050   0.000042
     C  119   0.000003   0.000001   0.000002   0.000001   0.000002   0.000002
     C  120   0.000036   0.000096   0.000002   0.007176   0.007726   0.997804
     C  121   0.000072   0.000045   0.000010   0.000392   0.011204   0.005327
     C  122   0.000034   0.000013   0.000002   0.000086   0.000627   0.003316
     C  123   0.000136   0.000058   0.000016   0.000666   0.016562   0.007232
     C  124   0.000023   0.000022   0.000003   0.000174   0.002743   0.000706
     C  125   0.000001   0.000003   0.000000   0.000013   0.000146   0.000147
     C  126   0.000000   0.000002   0.000000   0.000002   0.000015   0.000076
     C  127   0.000010   0.000000   0.000299   0.000001   0.000000   0.000000
     C  128   0.000003   0.000001   0.000078   0.000000   0.000000   0.000000
     C  129   0.000003   0.000000   0.000112   0.000000   0.000000   0.000000
     C  130   0.000001   0.000000   0.000026   0.000000   0.000000   0.000000
     C  131   0.000001   0.000000   0.000017   0.000000   0.000000   0.000001
     C  132   0.000001   0.000004   0.000005   0.000001   0.000000   0.000001
     C  133   0.000001   0.000000   0.000018   0.000002   0.000019   0.000010
     C  134   0.000009   0.000011   0.000075   0.000005   0.000000   0.000000
     C  135   0.000000   0.000000   0.000002   0.000000   0.000000   0.000000


                  C 43       C 44       C 45       C 46       C 47       C 48
 ------------------------------------------------------------------------------
     C  136   0.000000   0.000000   0.000001   0.000000   0.000000   0.000001
     C  137   0.000000   0.000000   0.000001   0.000000   0.000001   0.000000
     C  138   0.000000   0.000000   0.000001   0.000000   0.000000   0.000000
     C  139   0.000000   0.000000   0.000002   0.000000   0.000000   0.000000
     C  140   0.000004   0.000000   0.000042   0.000002   0.000000   0.000001
     C  141   0.000006   0.000000   0.000041   0.000001   0.000000   0.000000
     C  142   0.000000   0.000000   0.000000   0.000000   0.000000   0.000000
     C  143   0.000000   0.000000   0.000000   0.000000   0.000000   0.000000
     C  144   0.000001   0.000000   0.000000   0.000000   0.000000   0.000000
     C  145   0.000000   0.000000   0.000000   0.000000   0.000000   0.000000
     C  146   0.000001   0.000000   0.000000   0.000000   0.000000   0.000000
     C  147   0.000000   0.000000   0.000000   0.000000   0.000000   0.000000
     C  148   0.000000   0.000000   0.000000   0.000000   0.000000   0.000000
     C  149   0.000001   0.000000   0.000000   0.000000   0.000000   0.000000
     C  150   0.000000   0.000000   0.000000   0.000000   0.000000   0.000000
     C  151   0.000001   0.000000   0.000000   0.000000   0.000000   0.000000
     C  152   0.000000   0.000000   0.000000   0.000000   0.000000   0.000000
     C  153   0.000000   0.000000   0.000000   0.000000   0.000000   0.000000
     C  154   0.000008   0.000000   0.000000   0.000000   0.000000   0.000000
     C  155   0.000007   0.000000   0.000000   0.000000   0.000000   0.000000
     C  156   0.000000   0.000000   0.000000   0.000000   0.000000   0.000000
     C  157   0.000000   0.000000   0.000000   0.000000   0.000000   0.000000
     C  158   0.000000   0.000000   0.000000   0.000000   0.000000   0.000000
     C  159   0.000000   0.000000   0.000000   0.000000   0.000000   0.000000
     C  160   0.000000   0.000000   0.000000   0.000000   0.000000   0.000000
     C  161   0.000000   0.000002   0.000000   0.000002   0.000000   0.000000
     C  162   0.000009   0.000014   0.000032   0.000001   0.000000   0.000000
     N  163   0.000129   0.000040   0.000002   0.000007   0.000003   0.000001
     N  164   0.000003   0.000001   0.000001   0.000000   0.000000   0.000000
     N  165   0.000223   0.000073   0.000011   0.000118   0.000015   0.000070
     N  166   0.000155   0.000014   0.004370   0.000010   0.000003   0.000005
     N  167   0.938490   0.043849   0.006090   0.004383   0.000363   0.000608
     N  168   0.004850   0.000847   0.000184   0.017668   0.053931   0.014385
     N  169   0.000001   0.000001   0.000001   0.000095   0.000037   0.000045
     N  170   0.000001   0.000006   0.000003   0.001273   0.000081   0.000514
     N  171   0.000000   0.000000   0.000000   0.000000   0.000000   0.000000
     N  172   0.000000   0.000000   0.000000   0.000004   0.000001   0.000002
     N  173   0.000000   0.000000   0.000000   0.000000   0.000000   0.000000
     N  174   0.000000   0.000000   0.000000   0.000000   0.000000   0.000000
     N  175   0.000020   0.000007   0.000001   0.000004   0.000000   0.000001
     N  176   0.000416   0.000088   0.000007   0.000159   0.001340   0.000669
     N  177   0.000032   0.000017   0.000002   0.000314   0.002133   0.010038
     N  178   0.000002   0.000000   0.000073   0.000000   0.000001   0.000001
     N  179   0.000000   0.000000   0.000002   0.000000   0.000000   0.000000
     N  180   0.000000   0.000000   0.000000   0.000000   0.000000   0.000000
     N  181   0.000001   0.000000   0.000000   0.000000   0.000000   0.000000
     N  182   0.000000   0.000000   0.000000   0.000000   0.000000   0.000000


                  C 43       C 44       C 45       C 46       C 47       C 48
 ------------------------------------------------------------------------------
     H  183   0.000000   0.000000   0.000000   0.000000   0.000000   0.000000
     H  184   0.000001   0.000000   0.000000   0.000000   0.000000   0.000000
     H  185   0.000003   0.000000   0.000000   0.000000   0.000000   0.000000
     H  186   0.000000   0.000000   0.000000   0.000000   0.000000   0.000000
     H  187   0.000000   0.000000   0.000000   0.000000   0.000000   0.000000
     H  188   0.000000   0.000001   0.000000   0.000004   0.000236   0.000005


                  C 49       C 50       C 51       C 52       C 53       C 54
 ------------------------------------------------------------------------------
     C   49   3.928613
     C   50   0.104276   2.861724
     C   51   0.008724   0.008299   3.934399
     C   52   0.017711   0.037654   0.978790   3.912992
     C   53   0.000007   0.000007   0.001419   0.000195   3.922503
     C   54   0.000041   0.000007   0.013494   0.000487   2.355284   3.917688
     C   55   0.000052   0.000061   0.006647   0.006451   0.033119   1.355560
     C   56   0.000020   0.000002   0.002859   0.000272   1.337521   0.030352
     C   57   0.000066   0.000024   0.013294   0.000656   0.117315   0.007188
     C   58   0.002613   0.000501   1.754037   0.010987   0.009931   0.008201
     C   59   0.000151   0.000147   0.006278   0.003498   0.000207   0.003871
     C   60   0.010312   0.003312   0.000242   0.000139   0.000001   0.000003
     C   61   0.990714   0.010864   0.000340   0.004944   0.000001   0.000004
     C   62   0.011409   0.007197   0.000258   0.000953   0.000001   0.000003
     C   63   0.009241   0.001151   0.000022   0.000034   0.000001   0.000001
     C   64   0.004348   0.000271   0.000399   0.000063   0.000011   0.000011
     C   65   0.000447   0.000175   0.001498   0.000241   0.000007   0.000074
     C   66   0.000331   0.000087   0.069429   0.000299   0.000359   0.000446
     C   67   0.000000   0.000000   0.000000   0.000005   0.000000   0.000000
     C   68   0.000000   0.000000   0.000000   0.000000   0.000000   0.000000
     C   69   0.000000   0.000000   0.000000   0.000000   0.000000   0.000000
     C   70   0.000000   0.000000   0.000000   0.000000   0.000000   0.000000
     C   71   0.000000   0.000000   0.000000   0.000000   0.000000   0.000000
     C   72   0.000000   0.000000   0.000000   0.000000   0.000000   0.000000
     C   73   0.000000   0.000000   0.000000   0.000000   0.000007   0.000001
     C   74   0.000000   0.000000   0.000000   0.000000   0.000000   0.000000
     C   75   0.000001   0.000000   0.000067   0.000006   0.008626   0.000536
     C   76   0.000000   0.000000   0.000005   0.000000   0.000593   0.000114
     C   77   0.000000   0.000000   0.000034   0.000004   0.002816   0.000178
     C   78   0.000000   0.000000   0.000019   0.000007   0.012417   0.006831
     C   79   0.000000   0.000000   0.000005   0.000001   0.000306   0.000165
     C   80   0.000000   0.000000   0.000000   0.000000   0.000017   0.000009
     C   81   0.000000   0.000000   0.000006   0.000001   0.000443   0.000032
     C   82   0.000000   0.000000   0.000000   0.000000   0.000007   0.000000
     C   83   0.000000   0.000000   0.000000   0.000000   0.000000   0.000000
     C   84   0.000000   0.000000   0.000000   0.000000   0.000001   0.000000
     C   85   0.000000   0.000000   0.000000   0.000000   0.000001   0.000000
     C   86   0.000000   0.000000   0.000000   0.000000   0.000000   0.000000
     C   87   0.000000   0.000000   0.000001   0.000000   0.000040   0.000003
     C   88   0.000000   0.000001   0.000001   0.000000   0.000000   0.000000
     C   89   0.000000   0.000000   0.000000   0.000000   0.000000   0.000000
     C   90   0.000000   0.000000   0.000000   0.000000   0.000001   0.000000
     C   91   0.000000   0.000000   0.000000   0.000000   0.000009   0.000001
     C   92   0.000000   0.000000   0.000000   0.000000   0.000000   0.000000
     C   93   0.000000   0.000000   0.000000   0.000000   0.000000   0.000000
     C   94   0.000000   0.000000   0.000000   0.000000   0.000000   0.000000


                  C 49       C 50       C 51       C 52       C 53       C 54
 ------------------------------------------------------------------------------
     C   95   0.000000   0.000001   0.000000   0.000000   0.000000   0.000000
     C   96   0.000000   0.000001   0.000000   0.000000   0.000000   0.000000
     C   97   0.000000   0.000000   0.000000   0.000000   0.000000   0.000000
     C   98   0.000000   0.000000   0.000000   0.000000   0.000000   0.000000
     C   99   0.000000   0.000000   0.000000   0.000000   0.000000   0.000000
     C  100   0.000000   0.000000   0.000000   0.000000   0.000000   0.000000
     C  101   0.000000   0.000000   0.000000   0.000000   0.000000   0.000000
     C  102   0.000000   0.000000   0.000000   0.000000   0.000001   0.000000
     C  103   0.000000   0.000000   0.000000   0.000000   0.000000   0.000000
     C  104   0.000000   0.000000   0.000000   0.000000   0.000000   0.000000
     C  105   0.000000   0.000000   0.000001   0.000000   0.000000   0.000000
     C  106   0.000001   0.000001   0.000038   0.000001   0.000000   0.000000
     C  107   0.000001   0.000002   0.000193   0.000002   0.000000   0.000000
     C  108   0.000000   0.000001   0.000002   0.000001   0.000000   0.000000
     C  109   0.000001   0.000001   0.000111   0.000003   0.000000   0.000000
     C  110   0.000001   0.000000   0.000081   0.000002   0.000000   0.000000
     C  111   0.000002   0.000005   0.000001   0.000001   0.000000   0.000000
     C  112   0.000000   0.000000   0.000002   0.000000   0.000000   0.000000
     C  113   0.000011   0.000148   0.000023   0.000015   0.000000   0.000000
     C  114   0.000061   0.000317   0.000015   0.000022   0.000000   0.000000
     C  115   0.000002   0.000011   0.000006   0.000011   0.000000   0.000000
     C  116   0.000048   0.000845   0.000031   0.000057   0.000000   0.000000
     C  117   0.000008   0.000054   0.000003   0.000003   0.000000   0.000000
     C  118   0.000006   0.000027   0.000003   0.000004   0.000000   0.000000
     C  119   0.000001   0.000002   0.000010   0.000000   0.000000   0.000000
     C  120   0.000367   0.007031   0.002306   0.000319   0.000012   0.000005
     C  121   0.000651   0.003553   0.000065   0.000671   0.000002   0.000007
     C  122   0.000038   0.000149   0.000021   0.000044   0.000001   0.000002
     C  123   0.000973   0.007374   0.000175   0.001290   0.000017   0.000015
     C  124   0.000360   0.002157   0.000058   0.000174   0.000007   0.000005
     C  125   0.000021   0.000079   0.000005   0.000013   0.000000   0.000000
     C  126   0.000002   0.000007   0.000001   0.000001   0.000000   0.000000
     C  127   0.000000   0.000000   0.000002   0.000008   0.000000   0.000000
     C  128   0.000000   0.000000   0.000000   0.000002   0.000000   0.000000
     C  129   0.000000   0.000000   0.000001   0.000003   0.000000   0.000000
     C  130   0.000000   0.000000   0.000000   0.000001   0.000000   0.000000
     C  131   0.000000   0.000000   0.000003   0.000000   0.000000   0.000000
     C  132   0.000000   0.000001   0.000001   0.000000   0.000000   0.000000
     C  133   0.000001   0.000003   0.000002   0.000003   0.000000   0.000000
     C  134   0.000000   0.000000   0.000005   0.000003   0.000000   0.000000
     C  135   0.000001   0.000004   0.000000   0.000000   0.000002   0.000000
     C  136   0.000000   0.000013   0.000000   0.000000   0.000000   0.000000
     C  137   0.000001   0.000005   0.000000   0.000000   0.000000   0.000000
     C  138   0.000000   0.000000   0.000000   0.000000   0.000000   0.000000
     C  139   0.000000   0.000000   0.000000   0.000000   0.000000   0.000000
     C  140   0.000000   0.000003   0.000004   0.000001   0.000000   0.000000
     C  141   0.000000   0.000001   0.000002   0.000001   0.000000   0.000000


                  C 49       C 50       C 51       C 52       C 53       C 54
 ------------------------------------------------------------------------------
     C  142   0.000000   0.000000   0.000000   0.000000   0.000008   0.000002
     C  143   0.000000   0.000000   0.000000   0.000000   0.000009   0.000002
     C  144   0.000000   0.000000   0.000000   0.000000   0.000001   0.000001
     C  145   0.000000   0.000000   0.000001   0.000000   0.000079   0.000010
     C  146   0.000000   0.000000   0.000000   0.000000   0.000012   0.000003
     C  147   0.000000   0.000000   0.000000   0.000000   0.000005   0.000001
     C  148   0.000000   0.000000   0.000000   0.000000   0.000001   0.000000
     C  149   0.000000   0.000000   0.000000   0.000000   0.000000   0.000000
     C  150   0.000000   0.000000   0.000000   0.000000   0.000000   0.000000
     C  151   0.000000   0.000000   0.000000   0.000000   0.000000   0.000000
     C  152   0.000000   0.000000   0.000000   0.000000   0.000000   0.000000
     C  153   0.000000   0.000000   0.000000   0.000000   0.000000   0.000000
     C  154   0.000000   0.000000   0.000000   0.000000   0.000001   0.000000
     C  155   0.000000   0.000000   0.000000   0.000000   0.000000   0.000000
     C  156   0.000000   0.000000   0.000000   0.000000   0.000002   0.000001
     C  157   0.000000   0.000000   0.000000   0.000000   0.000006   0.000006
     C  158   0.000000   0.000000   0.000000   0.000000   0.000004   0.000003
     C  159   0.000000   0.000000   0.000000   0.000000   0.000001   0.000001
     C  160   0.000000   0.000000   0.000000   0.000000   0.000008   0.000006
     C  161   0.000000   0.000000   0.000001   0.000000   0.000000   0.000000
     C  162   0.000000   0.000000   0.000001   0.000006   0.000000   0.000000
     N  163   0.000001   0.000004   0.000001   0.000001   0.000000   0.000000
     N  164   0.000000   0.000000   0.000000   0.000000   0.000000   0.000000
     N  165   0.000018   0.000086   0.000670   0.000031   0.000001   0.000006
     N  166   0.000002   0.000005   0.000018   0.000100   0.000000   0.000000
     N  167   0.000324   0.000901   0.000421   0.004527   0.000000   0.000002
     N  168   1.625481   1.512413   0.001550   0.036479   0.000027   0.000184
     N  169   0.000008   0.000007   0.000979   0.000081   0.026451   0.127279
     N  170   0.000862   0.001747   0.000275   0.000053   0.000001   0.000006
     N  171   0.000000   0.000000   0.000000   0.000000   0.000000   0.000000
     N  172   0.000001   0.000000   0.000101   0.000011   0.009934   0.000670
     N  173   0.000000   0.000000   0.000000   0.000000   0.000000   0.000000
     N  174   0.000000   0.000000   0.000000   0.000000   0.000000   0.000000
     N  175   0.000000   0.000001   0.000012   0.000001   0.000000   0.000000
     N  176   0.000026   0.000346   0.000078   0.000293   0.000000   0.000001
     N  177   0.000142   0.000996   0.000080   0.000180   0.000007   0.000020
     N  178   0.000000   0.000001   0.000001   0.000002   0.000000   0.000000
     N  179   0.000000   0.000001   0.000000   0.000000   0.000000   0.000000
     N  180   0.000000   0.000000   0.000000   0.000000   0.000010   0.000006
     N  181   0.000000   0.000000   0.000000   0.000000   0.000000   0.000000
     N  182   0.000000   0.000000   0.000000   0.000000   0.000002   0.000002
     H  183   0.000000   0.000000   0.000000   0.000000   0.000000   0.000000
     H  184   0.000000   0.000000   0.000000   0.000000   0.000000   0.000000
     H  185   0.000000   0.000000   0.000001   0.000000   0.000000   0.000000
     H  186   0.000000   0.000000   0.000000   0.000000   0.000001   0.000004
     H  187   0.000000   0.000000   0.000000   0.000000   0.000000   0.000000
     H  188   0.000000   0.000001   0.000269   0.000011   0.004844   0.004780


                  C 55       C 56       C 57       C 58       C 59       C 60
 ------------------------------------------------------------------------------
     C   55   3.947620
     C   56   0.143222   3.939320
     C   57   1.358713   0.008115   3.929809
     C   58   0.980261   0.000167   0.007519   3.957736
     C   59   0.005934   0.002121   0.005041   1.065731   3.958746
     C   60   0.000007   0.000001   0.000015   0.000101   0.000440   3.892296
     C   61   0.000007   0.000000   0.000009   0.000269   0.000523   1.223084
     C   62   0.000017   0.000000   0.000002   0.000126   0.000913   0.009971
     C   63   0.000007   0.000001   0.000063   0.000023   0.000240   2.424551
     C   64   0.000299   0.000005   0.000017   0.000032   0.016434   0.123487
     C   65   0.000027   0.000009   0.000050   0.004563   0.020252   0.003230
     C   66   0.012029   0.000215   0.000610   0.014464   2.708179   0.000537
     C   67   0.000000   0.000000   0.000010   0.000000   0.000004   0.000012
     C   68   0.000000   0.000000   0.000000   0.000000   0.000000   0.000000
     C   69   0.000000   0.000000   0.000000   0.000000   0.000000   0.000000
     C   70   0.000000   0.000000   0.000000   0.000000   0.000000   0.000000
     C   71   0.000000   0.000000   0.000000   0.000000   0.000000   0.000000
     C   72   0.000000   0.000000   0.000000   0.000000   0.000000   0.000000
     C   73   0.000005   0.000000   0.000000   0.000000   0.000000   0.000000
     C   74   0.000000   0.000000   0.000000   0.000000   0.000000   0.000000
     C   75   0.003385   0.011673   0.000238   0.000012   0.000062   0.000000
     C   76   0.000208   0.005718   0.000100   0.000005   0.000004   0.000000
     C   77   0.001570   0.000184   0.000153   0.000002   0.000029   0.000000
     C   78   0.000184   0.975988   0.007059   0.000312   0.000007   0.000000
     C   79   0.000155   0.007915   0.000185   0.000008   0.000002   0.000000
     C   80   0.000005   0.000286   0.000006   0.000000   0.000000   0.000000
     C   81   0.000282   0.000022   0.000025   0.000000   0.000005   0.000000
     C   82   0.000005   0.000000   0.000000   0.000000   0.000000   0.000000
     C   83   0.000000   0.000000   0.000000   0.000000   0.000000   0.000000
     C   84   0.000001   0.000000   0.000000   0.000000   0.000000   0.000000
     C   85   0.000001   0.000000   0.000000   0.000000   0.000000   0.000000
     C   86   0.000000   0.000000   0.000000   0.000000   0.000000   0.000000
     C   87   0.000029   0.000001   0.000002   0.000000   0.000001   0.000000
     C   88   0.000000   0.000000   0.000000   0.000000   0.000004   0.000001
     C   89   0.000000   0.000000   0.000000   0.000000   0.000001   0.000000
     C   90   0.000001   0.000003   0.000000   0.000000   0.000000   0.000000
     C   91   0.000005   0.000002   0.000001   0.000000   0.000000   0.000000
     C   92   0.000000   0.000000   0.000000   0.000000   0.000000   0.000000
     C   93   0.000000   0.000000   0.000000   0.000000   0.000000   0.000000
     C   94   0.000000   0.000000   0.000000   0.000000   0.000000   0.000000
     C   95   0.000000   0.000000   0.000000   0.000000   0.000000   0.000000
     C   96   0.000000   0.000000   0.000000   0.000000   0.000000   0.000000
     C   97   0.000000   0.000000   0.000000   0.000000   0.000000   0.000000
     C   98   0.000000   0.000000   0.000000   0.000000   0.000000   0.000000
     C   99   0.000000   0.000000   0.000000   0.000000   0.000000   0.000000
     C  100   0.000000   0.000000   0.000000   0.000000   0.000000   0.000000


                  C 55       C 56       C 57       C 58       C 59       C 60
 ------------------------------------------------------------------------------
     C  101   0.000000   0.000000   0.000000   0.000000   0.000000   0.000000
     C  102   0.000000   0.000000   0.000000   0.000000   0.000000   0.000000
     C  103   0.000000   0.000000   0.000000   0.000000   0.000000   0.000000
     C  104   0.000000   0.000000   0.000000   0.000000   0.000001   0.000000
     C  105   0.000000   0.000000   0.000000   0.000000   0.000005   0.000001
     C  106   0.000000   0.000000   0.000000   0.000004   0.000142   0.000024
     C  107   0.000001   0.000000   0.000000   0.000001   0.000712   0.000146
     C  108   0.000000   0.000000   0.000000   0.000000   0.000005   0.000001
     C  109   0.000001   0.000000   0.000000   0.000001   0.000409   0.000083
     C  110   0.000000   0.000000   0.000000   0.000000   0.000285   0.000064
     C  111   0.000000   0.000000   0.000000   0.000000   0.000000   0.000000
     C  112   0.000000   0.000000   0.000000   0.000000   0.000007   0.000002
     C  113   0.000000   0.000000   0.000000   0.000007   0.000000   0.000000
     C  114   0.000001   0.000000   0.000001   0.000007   0.000003   0.000002
     C  115   0.000000   0.000000   0.000000   0.000001   0.000000   0.000000
     C  116   0.000000   0.000000   0.000000   0.000006   0.000000   0.000001
     C  117   0.000000   0.000000   0.000000   0.000001   0.000001   0.000000
     C  118   0.000000   0.000000   0.000000   0.000000   0.000001   0.000001
     C  119   0.000000   0.000000   0.000000   0.000000   0.000033   0.000007
     C  120   0.000015   0.000005   0.000003   0.000209   0.000032   0.000026
     C  121   0.000004   0.000002   0.000005   0.000217   0.000004   0.000020
     C  122   0.000000   0.000000   0.000000   0.000017   0.000000   0.000001
     C  123   0.000005   0.000028   0.000012   0.000346   0.000002   0.000035
     C  124   0.000002   0.000005   0.000002   0.000019   0.000001   0.000016
     C  125   0.000000   0.000000   0.000000   0.000004   0.000004   0.000003
     C  126   0.000000   0.000000   0.000000   0.000001   0.000000   0.000000
     C  127   0.000000   0.000000   0.000000   0.000000   0.000000   0.000000
     C  128   0.000000   0.000000   0.000000   0.000000   0.000000   0.000000
     C  129   0.000000   0.000000   0.000000   0.000000   0.000001   0.000000
     C  130   0.000000   0.000000   0.000000   0.000000   0.000000   0.000000
     C  131   0.000000   0.000000   0.000000   0.000000   0.000011   0.000002
     C  132   0.000000   0.000000   0.000000   0.000000   0.000005   0.000001
     C  133   0.000000   0.000000   0.000000   0.000000   0.000004   0.000001
     C  134   0.000000   0.000000   0.000000   0.000000   0.000020   0.000003
     C  135   0.000000   0.000000   0.000000   0.000000   0.000000   0.000000
     C  136   0.000000   0.000000   0.000000   0.000000   0.000000   0.000000
     C  137   0.000000   0.000000   0.000000   0.000000   0.000000   0.000000
     C  138   0.000000   0.000000   0.000000   0.000000   0.000000   0.000000
     C  139   0.000000   0.000000   0.000000   0.000000   0.000000   0.000000
     C  140   0.000000   0.000000   0.000000   0.000000   0.000015   0.000004
     C  141   0.000000   0.000000   0.000000   0.000000   0.000008   0.000002
     C  142   0.000004   0.000046   0.000001   0.000000   0.000000   0.000000
     C  143   0.000004   0.000017   0.000002   0.000000   0.000000   0.000000
     C  144   0.000001   0.000007   0.000001   0.000000   0.000000   0.000000
     C  145   0.000041   0.000162   0.000016   0.000000   0.000001   0.000000
     C  146   0.000008   0.000025   0.000003   0.000000   0.000000   0.000000
     C  147   0.000002   0.000009   0.000002   0.000000   0.000000   0.000000


                  C 55       C 56       C 57       C 58       C 59       C 60
 ------------------------------------------------------------------------------
     C  148   0.000001   0.000001   0.000000   0.000000   0.000000   0.000000
     C  149   0.000000   0.000000   0.000000   0.000000   0.000000   0.000000
     C  150   0.000000   0.000000   0.000000   0.000000   0.000000   0.000000
     C  151   0.000000   0.000000   0.000000   0.000000   0.000000   0.000000
     C  152   0.000000   0.000000   0.000000   0.000000   0.000000   0.000000
     C  153   0.000000   0.000000   0.000000   0.000000   0.000000   0.000000
     C  154   0.000000   0.000002   0.000000   0.000000   0.000000   0.000000
     C  155   0.000000   0.000000   0.000000   0.000000   0.000000   0.000000
     C  156   0.000003   0.000002   0.000109   0.000000   0.000000   0.000006
     C  157   0.000005   0.000003   0.000216   0.000000   0.000000   0.000002
     C  158   0.000006   0.000004   0.000195   0.000001   0.000000   0.000007
     C  159   0.000001   0.000001   0.000028   0.000000   0.000000   0.000002
     C  160   0.000010   0.000007   0.000217   0.000001   0.000000   0.000015
     C  161   0.000000   0.000000   0.000005   0.000001   0.000001   0.000052
     C  162   0.000000   0.000000   0.000000   0.000001   0.000002   0.000001
     N  163   0.000000   0.000000   0.000000   0.000000   0.000000   0.000000
     N  164   0.000000   0.000000   0.000000   0.000000   0.000000   0.000000
     N  165   0.000005   0.000000   0.000003   0.000274   0.002658   0.000598
     N  166   0.000000   0.000000   0.000000   0.000000   0.000004   0.000002
     N  167   0.000007   0.000001   0.000002   0.000060   0.000006   0.000006
     N  168   0.000034   0.000024   0.000128   0.006970   0.000103   0.016763
     N  169   0.021228   1.389358   1.458553   0.004321   0.000118   0.000001
     N  170   0.000013   0.000001   0.000006   0.000221   0.001155   0.049469
     N  171   0.000000   0.000000   0.000000   0.000000   0.000000   0.000000
     N  172   0.004554   0.014335   0.000937   0.000019   0.000077   0.000000
     N  173   0.000000   0.000000   0.000000   0.000000   0.000000   0.000000
     N  174   0.000000   0.000000   0.000000   0.000000   0.000000   0.000000
     N  175   0.000000   0.000000   0.000000   0.000000   0.000043   0.000008
     N  176   0.000000   0.000000   0.000001   0.000030   0.000001   0.000001
     N  177   0.000002   0.000008   0.000004   0.000050   0.000002   0.000006
     N  178   0.000000   0.000000   0.000000   0.000000   0.000001   0.000000
     N  179   0.000000   0.000000   0.000000   0.000000   0.000001   0.000000
     N  180   0.000006   0.000104   0.000007   0.000000   0.000000   0.000000
     N  181   0.000000   0.000000   0.000000   0.000000   0.000000   0.000000
     N  182   0.000003   0.000002   0.000067   0.000000   0.000000   0.000004
     H  183   0.000000   0.000000   0.000000   0.000000   0.000000   0.000000
     H  184   0.000000   0.000000   0.000000   0.000000   0.000000   0.000000
     H  185   0.000000   0.000000   0.000000   0.000000   0.000003   0.000001
     H  186   0.000000   0.000000   0.000000   0.000000   0.000000   0.000000
     H  187   0.000000   0.000000   0.000001   0.000000   0.000000   0.000000
     H  188   0.008525   0.008269   0.941406   0.000754   0.000036   0.000103


                  C 61       C 62       C 63       C 64       C 65       C 66
 ------------------------------------------------------------------------------
     C   61   3.939999
     C   62   1.469653   3.952272
     C   63   0.041477   0.102956   3.930803
     C   64   0.008788   1.202955   0.009254   3.937643
     C   65   0.005453   0.011854   0.007875   1.003810   3.934713
     C   66   0.000320   0.004398   0.000069   0.007335   1.112718   3.964918
     C   67   0.000008   0.000000   0.000032   0.000003   0.000001   0.000001
     C   68   0.000000   0.000000   0.000000   0.000000   0.000000   0.000000
     C   69   0.000000   0.000000   0.000000   0.000000   0.000000   0.000000
     C   70   0.000000   0.000000   0.000000   0.000000   0.000000   0.000000
     C   71   0.000000   0.000000   0.000000   0.000000   0.000000   0.000000
     C   72   0.000000   0.000000   0.000000   0.000000   0.000000   0.000000
     C   73   0.000000   0.000000   0.000000   0.000000   0.000000   0.000000
     C   74   0.000000   0.000000   0.000000   0.000000   0.000000   0.000000
     C   75   0.000000   0.000000   0.000000   0.000000   0.000000   0.000009
     C   76   0.000000   0.000000   0.000000   0.000000   0.000000   0.000001
     C   77   0.000000   0.000000   0.000000   0.000000   0.000000   0.000004
     C   78   0.000000   0.000000   0.000000   0.000000   0.000000   0.000012
     C   79   0.000000   0.000000   0.000000   0.000000   0.000000   0.000000
     C   80   0.000000   0.000000   0.000000   0.000000   0.000000   0.000000
     C   81   0.000000   0.000000   0.000000   0.000000   0.000000   0.000001
     C   82   0.000000   0.000000   0.000000   0.000000   0.000000   0.000000
     C   83   0.000000   0.000000   0.000000   0.000000   0.000000   0.000000
     C   84   0.000001   0.000000   0.000000   0.000000   0.000002   0.000000
     C   85   0.000000   0.000000   0.000000   0.000000   0.000000   0.000000
     C   86   0.000000   0.000000   0.000000   0.000000   0.000000   0.000000
     C   87   0.000000   0.000000   0.000000   0.000000   0.000000   0.000000
     C   88   0.000007   0.000001   0.000003   0.000005   0.000014   0.000000
     C   89   0.000000   0.000001   0.000000   0.000000   0.000003   0.000000
     C   90   0.000000   0.000000   0.000000   0.000000   0.000000   0.000000
     C   91   0.000000   0.000000   0.000000   0.000000   0.000000   0.000000
     C   92   0.000000   0.000000   0.000000   0.000000   0.000000   0.000000
     C   93   0.000000   0.000000   0.000000   0.000000   0.000000   0.000000
     C   94   0.000000   0.000000   0.000000   0.000000   0.000001   0.000000
     C   95   0.000000   0.000000   0.000000   0.000000   0.000000   0.000000
     C   96   0.000000   0.000000   0.000000   0.000000   0.000000   0.000000
     C   97   0.000000   0.000000   0.000000   0.000000   0.000001   0.000000
     C   98   0.000000   0.000000   0.000000   0.000000   0.000000   0.000000
     C   99   0.000000   0.000000   0.000000   0.000000   0.000000   0.000000
     C  100   0.000000   0.000000   0.000000   0.000000   0.000001   0.000000
     C  101   0.000000   0.000000   0.000000   0.000000   0.000001   0.000000
     C  102   0.000000   0.000000   0.000000   0.000000   0.000001   0.000000
     C  103   0.000000   0.000000   0.000000   0.000000   0.000000   0.000000
     C  104   0.000000   0.000000   0.000000   0.000000   0.000003   0.000000
     C  105   0.000001   0.000001   0.000000   0.000000   0.000019   0.000000
     C  106   0.000018   0.000165   0.000008   0.000132   0.000939   0.000050


                  C 61       C 62       C 63       C 64       C 65       C 66
 ------------------------------------------------------------------------------
     C  107   0.000103   0.000127   0.000046   0.000061   0.003452   0.000014
     C  108   0.000002   0.000002   0.000001   0.000003   0.000024   0.000001
     C  109   0.000057   0.000076   0.000026   0.000035   0.001968   0.000010
     C  110   0.000042   0.000050   0.000019   0.000023   0.001267   0.000005
     C  111   0.000000   0.000001   0.000000   0.000001   0.000002   0.000000
     C  112   0.000001   0.000001   0.000000   0.000000   0.000029   0.000000
     C  113   0.000002   0.000001   0.000000   0.000000   0.000000   0.000001
     C  114   0.000001   0.000006   0.000000   0.000000   0.000010   0.000001
     C  115   0.000001   0.000000   0.000000   0.000000   0.000000   0.000000
     C  116   0.000002   0.000001   0.000000   0.000000   0.000000   0.000001
     C  117   0.000001   0.000001   0.000000   0.000000   0.000002   0.000000
     C  118   0.000000   0.000001   0.000000   0.000000   0.000004   0.000000
     C  119   0.000005   0.000006   0.000002   0.000003   0.000140   0.000000
     C  120   0.000227   0.000005   0.000011   0.000004   0.000001   0.000018
     C  121   0.000008   0.000026   0.000003   0.000000   0.000011   0.000026
     C  122   0.000002   0.000001   0.000000   0.000000   0.000000   0.000002
     C  123   0.000025   0.000042   0.000010   0.000002   0.000001   0.000050
     C  124   0.000010   0.000018   0.000005   0.000000   0.000000   0.000003
     C  125   0.000002   0.000000   0.000001   0.000000   0.000016   0.000001
     C  126   0.000000   0.000000   0.000000   0.000001   0.000001   0.000000
     C  127   0.000001   0.000001   0.000001   0.000001   0.000001   0.000000
     C  128   0.000000   0.000000   0.000000   0.000000   0.000001   0.000000
     C  129   0.000000   0.000000   0.000000   0.000000   0.000006   0.000000
     C  130   0.000000   0.000000   0.000000   0.000000   0.000001   0.000000
     C  131   0.000002   0.000002   0.000001   0.000001   0.000047   0.000000
     C  132   0.000001   0.000001   0.000000   0.000001   0.000022   0.000000
     C  133   0.000000   0.000001   0.000000   0.000000   0.000015   0.000000
     C  134   0.000002   0.000002   0.000005   0.000001   0.000057   0.000000
     C  135   0.000001   0.000000   0.000000   0.000000   0.000001   0.000000
     C  136   0.000000   0.000000   0.000000   0.000000   0.000000   0.000000
     C  137   0.000001   0.000000   0.000000   0.000000   0.000001   0.000000
     C  138   0.000000   0.000000   0.000000   0.000000   0.000000   0.000000
     C  139   0.000000   0.000000   0.000000   0.000000   0.000001   0.000000
     C  140   0.000033   0.000005   0.000011   0.000021   0.000061   0.000000
     C  141   0.000009   0.000008   0.000003   0.000006   0.000035   0.000001
     C  142   0.000000   0.000000   0.000000   0.000000   0.000000   0.000000
     C  143   0.000000   0.000000   0.000000   0.000000   0.000000   0.000000
     C  144   0.000000   0.000000   0.000000   0.000000   0.000000   0.000000
     C  145   0.000000   0.000000   0.000000   0.000000   0.000000   0.000000
     C  146   0.000000   0.000000   0.000000   0.000000   0.000000   0.000000
     C  147   0.000000   0.000000   0.000000   0.000000   0.000000   0.000000
     C  148   0.000000   0.000000   0.000000   0.000000   0.000000   0.000000
     C  149   0.000000   0.000000   0.000000   0.000000   0.000000   0.000000
     C  150   0.000000   0.000000   0.000000   0.000000   0.000000   0.000000
     C  151   0.000000   0.000000   0.000000   0.000000   0.000000   0.000000
     C  152   0.000000   0.000000   0.000000   0.000000   0.000000   0.000000
     C  153   0.000000   0.000000   0.000000   0.000000   0.000000   0.000000


                  C 61       C 62       C 63       C 64       C 65       C 66
 ------------------------------------------------------------------------------
     C  154   0.000000   0.000000   0.000000   0.000000   0.000000   0.000000
     C  155   0.000000   0.000000   0.000000   0.000000   0.000000   0.000000
     C  156   0.000000   0.000000   0.000002   0.000000   0.000000   0.000000
     C  157   0.000001   0.000000   0.000034   0.000000   0.000000   0.000000
     C  158   0.000002   0.000001   0.000008   0.000001   0.000000   0.000000
     C  159   0.000000   0.000000   0.000001   0.000000   0.000000   0.000000
     C  160   0.000001   0.000001   0.000002   0.000000   0.000000   0.000000
     C  161   0.000007   0.000000   0.000011   0.000001   0.000002   0.000004
     C  162   0.000000   0.000000   0.000000   0.000000   0.000007   0.000010
     N  163   0.000000   0.000000   0.000000   0.000000   0.000000   0.000000
     N  164   0.000000   0.000000   0.000000   0.000000   0.000001   0.000000
     N  165   0.001983   0.004804   0.000369   0.005461   0.020463   0.004088
     N  166   0.000013   0.000008   0.000003   0.000005   0.000016   0.000000
     N  167   0.000033   0.000016   0.000000   0.000001   0.000005   0.000007
     N  168   0.016956   0.018606   0.002178   0.000337   0.000300   0.001083
     N  169   0.000000   0.000000   0.000002   0.000004   0.000003   0.000133
     N  170   0.094352   0.023233   1.313549   1.510930   0.015371   0.003027
     N  171   0.000000   0.000000   0.000000   0.000000   0.000000   0.000000
     N  172   0.000000   0.000000   0.000000   0.000000   0.000000   0.000009
     N  173   0.000000   0.000000   0.000000   0.000000   0.000000   0.000000
     N  174   0.000000   0.000000   0.000000   0.000000   0.000000   0.000000
     N  175   0.000002   0.000009   0.000001   0.000003   0.000197   0.000002
     N  176   0.000001   0.000001   0.000000   0.000000   0.000000   0.000004
     N  177   0.000012   0.000005   0.000002   0.000000   0.000000   0.000008
     N  178   0.000000   0.000000   0.000000   0.000000   0.000004   0.000000
     N  179   0.000001   0.000000   0.000000   0.000001   0.000002   0.000000
     N  180   0.000000   0.000000   0.000000   0.000000   0.000000   0.000000
     N  181   0.000000   0.000000   0.000000   0.000000   0.000000   0.000000
     N  182   0.000000   0.000000   0.000001   0.000000   0.000000   0.000000
     H  183   0.000000   0.000000   0.000000   0.000000   0.000000   0.000000
     H  184   0.000000   0.000000   0.000000   0.000000   0.000000   0.000000
     H  185   0.000001   0.000002   0.000000   0.000000   0.000013   0.000000
     H  186   0.000000   0.000000   0.000000   0.000000   0.000000   0.000000
     H  187   0.000000   0.000000   0.000001   0.000000   0.000000   0.000000
     H  188   0.000000   0.000000   0.000009   0.000001   0.000000   0.000037


                  C 67       C 68       C 69       C 70       C 71       C 72
 ------------------------------------------------------------------------------
     C   67   3.973226
     C   68   0.000001   3.936383
     C   69   0.000003   1.784669   3.877216
     C   70   0.000000   0.027759   1.855140   3.931574
     C   71   0.000003   1.018975   0.014096   0.030747   3.938748
     C   72   0.000000   0.034173   0.006241   0.994572   0.008003   3.939527
     C   73   0.000000   0.002304   0.004174   0.013679   0.010462   1.019045
     C   74   0.000000   0.001587   0.000536   0.011673   0.002254   0.015306
     C   75   0.000000   0.000000   0.000000   0.000001   0.000000   0.000000
     C   76   0.000000   0.000001   0.000000   0.000006   0.000001   0.000000
     C   77   0.000000   0.000000   0.000000   0.000001   0.000000   0.000001
     C   78   0.000000   0.000000   0.000000   0.000004   0.000001   0.000000
     C   79   0.000000   0.000001   0.000001   0.000010   0.000002   0.000001
     C   80   0.000000   0.000013   0.000008   0.000129   0.000025   0.000005
     C   81   0.000000   0.000000   0.000002   0.000002   0.000001   0.000013
     C   82   0.000000   0.000008   0.000009   0.000031   0.000016   0.000067
     C   83   0.000000   0.000001   0.000000   0.000004   0.000001   0.000001
     C   84   0.000000   0.000002   0.000001   0.000005   0.000002   0.000004
     C   85   0.000000   0.000027   0.000003   0.000105   0.000028   0.000068
     C   86   0.000000   0.000001   0.000000   0.000004   0.000000   0.000001
     C   87   0.000000   0.000010   0.000077   0.000056   0.000071   0.001246
     C   88   0.000000   0.000000   0.000000   0.000000   0.000000   0.000001
     C   89   0.000000   0.000000   0.000000   0.000000   0.000001   0.000000
     C   90   0.000000   0.000081   0.000050   0.000839   0.000148   0.000030
     C   91   0.000000   0.000002   0.000004   0.000006   0.000004   0.000023
     C   92   0.000000   0.000000   0.000001   0.000000   0.000002   0.000000
     C   93   0.000000   0.000000   0.000000   0.000000   0.000001   0.000000
     C   94   0.000000   0.000000   0.000000   0.000000   0.000000   0.000000
     C   95   0.000000   0.000000   0.000000   0.000000   0.000001   0.000000
     C   96   0.000000   0.000000   0.000000   0.000000   0.000001   0.000000
     C   97   0.000000   0.000000   0.000000   0.000000   0.000000   0.000000
     C   98   0.000000   0.000000   0.000000   0.000000   0.000000   0.000000
     C   99   0.000000   0.000002   0.000001   0.000050   0.000001   0.000001
     C  100   0.000000   0.000007   0.000003   0.000025   0.000004   0.000003
     C  101   0.000000   0.000003   0.000017   0.000095   0.000006   0.000006
     C  102   0.000000   0.000002   0.000001   0.000004   0.000002   0.000002
     C  103   0.000000   0.000062   0.000021   0.000059   0.000029   0.000055
     C  104   0.000000   0.000000   0.000001   0.000001   0.000000   0.000000
     C  105   0.000000   0.000000   0.000000   0.000003   0.000000   0.000000
     C  106   0.000010   0.000000   0.000000   0.000000   0.000000   0.000000
     C  107   0.000014   0.000000   0.000000   0.000000   0.000000   0.000000
     C  108   0.000015   0.000000   0.000000   0.000000   0.000000   0.000000
     C  109   0.000000   0.000000   0.000000   0.000000   0.000001   0.000000
     C  110   0.000001   0.000000   0.000000   0.000000   0.000000   0.000000
     C  111   0.000000   0.000000   0.000000   0.000000   0.000000   0.000000
     C  112   0.000000   0.000000   0.000000   0.000000   0.000000   0.000000


                  C 67       C 68       C 69       C 70       C 71       C 72
 ------------------------------------------------------------------------------
     C  113   0.000000   0.000000   0.000000   0.000000   0.000000   0.000000
     C  114   0.000000   0.000000   0.000000   0.000000   0.000000   0.000000
     C  115   0.000000   0.000000   0.000000   0.000000   0.000001   0.000000
     C  116   0.000000   0.000000   0.000000   0.000000   0.000000   0.000000
     C  117   0.000000   0.000000   0.000001   0.000000   0.000002   0.000000
     C  118   0.000000   0.000000   0.000000   0.000000   0.000000   0.000000
     C  119   0.000000   0.000000   0.000000   0.000000   0.000000   0.000000
     C  120   0.000000   0.000000   0.000000   0.000000   0.000000   0.000000
     C  121   0.000000   0.000000   0.000000   0.000000   0.000000   0.000000
     C  122   0.000000   0.000000   0.000000   0.000000   0.000000   0.000000
     C  123   0.000000   0.000000   0.000000   0.000000   0.000000   0.000000
     C  124   0.000000   0.000000   0.000000   0.000000   0.000000   0.000000
     C  125   0.000001   0.000000   0.000000   0.000000   0.000000   0.000000
     C  126   0.000012   0.000000   0.000000   0.000000   0.000000   0.000000
     C  127   0.000009   0.000000   0.000000   0.000000   0.000000   0.000000
     C  128   0.000003   0.000000   0.000000   0.000000   0.000000   0.000000
     C  129   0.000028   0.000000   0.000000   0.000000   0.000000   0.000000
     C  130   0.000007   0.000000   0.000000   0.000000   0.000000   0.000000
     C  131   0.000074   0.000000   0.000000   0.000000   0.000000   0.000000
     C  132   0.001159   0.000000   0.000000   0.000000   0.000000   0.000000
     C  133   0.000018   0.000000   0.000000   0.000000   0.000000   0.000000
     C  134   0.012446   0.000000   0.000001   0.000000   0.000001   0.000000
     C  135   0.000000   0.000000   0.000000   0.000000   0.000000   0.000000
     C  136   0.000000   0.000000   0.000000   0.000000   0.000000   0.000000
     C  137   0.000000   0.000000   0.000000   0.000000   0.000000   0.000000
     C  138   0.000000   0.000000   0.000000   0.000000   0.000000   0.000000
     C  139   0.000000   0.000000   0.000000   0.000000   0.000000   0.000000
     C  140   0.000000   0.000000   0.000000   0.000000   0.000000   0.000000
     C  141   0.000000   0.000000   0.000003   0.000000   0.000009   0.000002
     C  142   0.000000   0.000000   0.000000   0.000003   0.000001   0.000000
     C  143   0.000000   0.000001   0.000000   0.000003   0.000001   0.000000
     C  144   0.000000   0.000001   0.000001   0.000004   0.000003   0.000001
     C  145   0.000000   0.000001   0.000000   0.000002   0.000002   0.000000
     C  146   0.000000   0.000001   0.000001   0.000001   0.000003   0.000001
     C  147   0.000000   0.000002   0.000003   0.000001   0.000004   0.000002
     C  148   0.000000   0.000011   0.000008   0.000113   0.000022   0.000004
     C  149   0.001150   0.006311   0.001821   0.000394   0.001758   0.000038
     C  150   0.000004   0.000249   0.000721   0.000012   0.000043   0.000045
     C  151   0.000709   0.012036   0.012464   0.000774   0.004866   0.000566
     C  152   0.000102   0.006122   0.001545   0.000235   0.000431   0.000060
     C  153   0.000143   0.970289   0.008146   0.011657   0.009187   0.000151
     C  154   0.000003   0.000134   0.000018   0.000008   0.000018   0.000001
     C  155   0.000001   0.000013   0.000016   0.000004   0.000005   0.000002
     C  156   0.001264   0.000021   0.000035   0.000006   0.000030   0.000000
     C  157   0.046173   0.000015   0.000014   0.000001   0.000004   0.000001
     C  158   0.014777   0.000005   0.000016   0.000003   0.000014   0.000000
     C  159   0.015393   0.000166   0.000249   0.000011   0.000026   0.000012


                  C 67       C 68       C 69       C 70       C 71       C 72
 ------------------------------------------------------------------------------
     C  160   0.032934   0.000016   0.000010   0.000002   0.000001   0.000001
     C  161   2.724223   0.000000   0.000000   0.000000   0.000000   0.000000
     C  162   1.119306   0.000000   0.000000   0.000000   0.000000   0.000000
     N  163   0.000000   0.000007   0.000062   0.000013   0.000150   0.000031
     N  164   0.000000   0.002614   0.001005   0.000440   0.015019   0.001466
     N  165   0.000001   0.000000   0.000000   0.000000   0.000000   0.000000
     N  166   0.000036   0.000000   0.000000   0.000000   0.000000   0.000000
     N  167   0.000000   0.000000   0.000003   0.000000   0.000008   0.000002
     N  168   0.000000   0.000000   0.000000   0.000000   0.000000   0.000000
     N  169   0.000000   0.000000   0.000000   0.000000   0.000000   0.000000
     N  170   0.000002   0.000000   0.000000   0.000000   0.000000   0.000000
     N  171   0.000000   0.020437   0.070738   0.023632   1.051959   1.782731
     N  172   0.000000   0.000000   0.000000   0.000000   0.000000   0.000000
     N  173   0.000000   0.000000   0.000003   0.000000   0.000013   0.000002
     N  174   0.000000   0.000028   0.000044   0.000064   0.000294   0.000022
     N  175   0.000004   0.000000   0.000000   0.000000   0.000000   0.000000
     N  176   0.000000   0.000000   0.000000   0.000000   0.000000   0.000000
     N  177   0.000000   0.000000   0.000000   0.000000   0.000000   0.000000
     N  178   0.000007   0.000000   0.000000   0.000000   0.000000   0.000000
     N  179   0.000000   0.000000   0.000000   0.000000   0.000000   0.000000
     N  180   0.000000   0.000001   0.000000   0.000002   0.000001   0.000000
     N  181   0.000965   0.011231   0.015055   0.000881   0.005599   0.000530
     N  182   0.001953   0.000071   0.000056   0.000006   0.000015   0.000002
     H  183   0.000000   0.012577   0.004876   0.947993   0.000297   0.006702
     H  184   0.000000   0.000000   0.000000   0.000000   0.000000   0.000000
     H  185   0.000000   0.000000   0.000000   0.000000   0.000000   0.000000
     H  186   0.000000   0.000000   0.000000   0.000000   0.000000   0.000000
     H  187   0.000007   0.000001   0.000001   0.000000   0.000000   0.000000
     H  188   0.000007   0.000000   0.000000   0.000000   0.000000   0.000000


                  C 73       C 74       C 75       C 76       C 77       C 78
 ------------------------------------------------------------------------------
     C   73   3.954596
     C   74   2.776885   3.954946
     C   75   0.000036   0.000006   3.910999
     C   76   0.000356   0.000005   2.459497   3.923755
     C   77   0.000037   0.000047   0.033518   1.255820   3.936262
     C   78   0.000198   0.000004   1.219445   0.030706   0.106893   3.935810
     C   79   0.000493   0.000010   0.103901   0.007349   1.351506   0.009959
     C   80   0.007679   0.000190   0.010166   0.005544   1.070286   0.000335
     C   81   0.000287   0.003046   0.002665   0.033653   0.016669   0.014051
     C   82   0.004033   0.014008   0.000034   0.000355   0.000027   0.000173
     C   83   0.000208   0.000035   0.000001   0.000003   0.000005   0.000003
     C   84   0.000295   0.000458   0.000007   0.000056   0.000005   0.000025
     C   85   0.013542   0.007526   0.000007   0.000047   0.000039   0.000032
     C   86   0.000037   0.000059   0.000000   0.000002   0.000001   0.000002
     C   87   0.016605   1.038848   0.000202   0.002492   0.000169   0.001132
     C   88   0.000061   0.000209   0.000000   0.000002   0.000000   0.000001
     C   89   0.000014   0.000008   0.000000   0.000000   0.000000   0.000000
     C   90   0.060948   0.007297   0.000113   0.000076   0.001798   0.000026
     C   91   0.000561   0.004833   0.000233   0.000346   0.000633   0.000278
     C   92   0.000000   0.000000   0.000000   0.000000   0.000000   0.000000
     C   93   0.000000   0.000000   0.000000   0.000000   0.000000   0.000000
     C   94   0.000000   0.000001   0.000000   0.000000   0.000000   0.000000
     C   95   0.000000   0.000000   0.000000   0.000000   0.000000   0.000000
     C   96   0.000000   0.000000   0.000000   0.000000   0.000000   0.000000
     C   97   0.000002   0.000004   0.000000   0.000000   0.000000   0.000000
     C   98   0.000003   0.000003   0.000000   0.000000   0.000000   0.000000
     C   99   0.000007   0.000016   0.000000   0.000001   0.000000   0.000001
     C  100   0.000048   0.000030   0.000002   0.000012   0.000001   0.000006
     C  101   0.000003   0.000007   0.000000   0.000000   0.000000   0.000000
     C  102   0.000101   0.000076   0.000003   0.000026   0.000003   0.000013
     C  103   0.000004   0.000003   0.000000   0.000000   0.000000   0.000000
     C  104   0.000002   0.000002   0.000000   0.000001   0.000000   0.000000
     C  105   0.000001   0.000004   0.000000   0.000000   0.000000   0.000000
     C  106   0.000000   0.000000   0.000000   0.000000   0.000000   0.000000
     C  107   0.000000   0.000000   0.000000   0.000000   0.000000   0.000000
     C  108   0.000000   0.000000   0.000000   0.000000   0.000000   0.000000
     C  109   0.000000   0.000000   0.000000   0.000000   0.000000   0.000000
     C  110   0.000000   0.000000   0.000000   0.000000   0.000000   0.000000
     C  111   0.000000   0.000000   0.000000   0.000000   0.000000   0.000000
     C  112   0.000000   0.000000   0.000000   0.000000   0.000000   0.000000
     C  113   0.000000   0.000000   0.000000   0.000000   0.000000   0.000000
     C  114   0.000000   0.000000   0.000000   0.000000   0.000000   0.000000
     C  115   0.000000   0.000000   0.000000   0.000000   0.000000   0.000000
     C  116   0.000000   0.000000   0.000000   0.000000   0.000000   0.000000
     C  117   0.000000   0.000000   0.000000   0.000000   0.000000   0.000000
     C  118   0.000000   0.000000   0.000000   0.000000   0.000000   0.000000


                  C 73       C 74       C 75       C 76       C 77       C 78
 ------------------------------------------------------------------------------
     C  119   0.000000   0.000000   0.000000   0.000000   0.000000   0.000000
     C  120   0.000000   0.000000   0.000000   0.000001   0.000000   0.000001
     C  121   0.000000   0.000000   0.000000   0.000000   0.000000   0.000000
     C  122   0.000000   0.000000   0.000000   0.000000   0.000000   0.000000
     C  123   0.000000   0.000000   0.000011   0.000001   0.000000   0.000001
     C  124   0.000000   0.000000   0.000000   0.000001   0.000000   0.000001
     C  125   0.000000   0.000000   0.000000   0.000000   0.000000   0.000000
     C  126   0.000000   0.000000   0.000000   0.000000   0.000000   0.000000
     C  127   0.000000   0.000000   0.000000   0.000000   0.000000   0.000000
     C  128   0.000000   0.000000   0.000000   0.000000   0.000000   0.000000
     C  129   0.000000   0.000000   0.000000   0.000000   0.000000   0.000000
     C  130   0.000000   0.000000   0.000000   0.000000   0.000000   0.000000
     C  131   0.000000   0.000000   0.000000   0.000000   0.000000   0.000000
     C  132   0.000000   0.000000   0.000000   0.000000   0.000000   0.000000
     C  133   0.000000   0.000000   0.000000   0.000000   0.000000   0.000000
     C  134   0.000000   0.000000   0.000000   0.000000   0.000000   0.000000
     C  135   0.000000   0.000000   0.000000   0.000000   0.000000   0.000000
     C  136   0.000000   0.000000   0.000000   0.000000   0.000000   0.000000
     C  137   0.000000   0.000000   0.000000   0.000000   0.000000   0.000000
     C  138   0.000000   0.000000   0.000000   0.000000   0.000000   0.000000
     C  139   0.000002   0.000005   0.000000   0.000000   0.000000   0.000000
     C  140   0.000001   0.000002   0.000000   0.000000   0.000000   0.000000
     C  141   0.000002   0.000001   0.000000   0.000000   0.000000   0.000000
     C  142   0.000060   0.000007   0.003520   0.000447   0.012230   0.000214
     C  143   0.000006   0.000003   0.001372   0.000086   0.003462   0.000418
     C  144   0.000279   0.000045   0.001392   0.000003   0.003729   0.000034
     C  145   0.000014   0.000011   0.006771   0.004290   0.017238   0.009060
     C  146   0.000029   0.000024   0.003703   0.000070   0.009312   0.000676
     C  147   0.000021   0.000030   0.000785   0.000012   0.001888   0.000304
     C  148   0.007125   0.000690   0.000038   0.000031   0.000153   0.000019
     C  149   0.000005   0.000002   0.000011   0.000000   0.000025   0.000005
     C  150   0.000003   0.000003   0.000001   0.000000   0.000004   0.000000
     C  151   0.000017   0.000033   0.000013   0.000000   0.000030   0.000006
     C  152   0.000015   0.000003   0.000001   0.000000   0.000002   0.000000
     C  153   0.000210   0.000027   0.000000   0.000000   0.000000   0.000000
     C  154   0.000012   0.000001   0.000128   0.000002   0.000302   0.000053
     C  155   0.000138   0.000007   0.000010   0.000001   0.000033   0.000006
     C  156   0.000000   0.000000   0.000000   0.000000   0.000000   0.000000
     C  157   0.000000   0.000000   0.000000   0.000000   0.000000   0.000000
     C  158   0.000000   0.000000   0.000000   0.000000   0.000000   0.000000
     C  159   0.000002   0.000001   0.000000   0.000000   0.000000   0.000000
     C  160   0.000000   0.000000   0.000000   0.000000   0.000000   0.000000
     C  161   0.000000   0.000000   0.000000   0.000000   0.000000   0.000000
     C  162   0.000000   0.000000   0.000000   0.000000   0.000000   0.000000
     N  163   0.000000   0.000005   0.000001   0.000000   0.000001   0.000000
     N  164   0.000142   0.000134   0.000000   0.000000   0.000000   0.000000
     N  165   0.000000   0.000000   0.000000   0.000000   0.000000   0.000000


                  C 73       C 74       C 75       C 76       C 77       C 78
 ------------------------------------------------------------------------------
     N  166   0.000000   0.000000   0.000000   0.000000   0.000000   0.000000
     N  167   0.000000   0.000000   0.000000   0.000000   0.000000   0.000000
     N  168   0.000000   0.000000   0.000001   0.000000   0.000000   0.000000
     N  169   0.000008   0.000000   0.007574   0.000457   0.002900   0.013064
     N  170   0.000000   0.000000   0.000000   0.000000   0.000000   0.000000
     N  171   0.013351   0.060055   0.000001   0.000015   0.000001   0.000008
     N  172   0.000013   0.000001   0.025058   0.115133   0.023648   1.524480
     N  173   0.000000   0.000000   0.000000   0.000000   0.000000   0.000000
     N  174   0.000005   0.000003   0.000000   0.000000   0.000000   0.000000
     N  175   0.000000   0.000000   0.000000   0.000000   0.000000   0.000000
     N  176   0.000000   0.000000   0.000000   0.000000   0.000000   0.000000
     N  177   0.000000   0.000000   0.000003   0.000008   0.000000   0.000004
     N  178   0.000000   0.000000   0.000000   0.000000   0.000000   0.000000
     N  179   0.000000   0.000000   0.000000   0.000000   0.000000   0.000000
     N  180   0.000051   0.000008   0.006003   0.000081   0.018582   0.001122
     N  181   0.000070   0.000026   0.000010   0.000000   0.000022   0.000004
     N  182   0.000000   0.000000   0.000000   0.000000   0.000000   0.000000
     H  183   0.000220   0.000196   0.000000   0.000000   0.000000   0.000000
     H  184   0.000000   0.000000   0.000000   0.000000   0.000000   0.000000
     H  185   0.000000   0.000000   0.000000   0.000000   0.000000   0.000000
     H  186   0.000000   0.000000   0.000000   0.000000   0.000000   0.000000
     H  187   0.000000   0.000000   0.000000   0.000000   0.000000   0.000000
     H  188   0.000000   0.000000   0.000032   0.000004   0.000025   0.000165


                  C 79       C 80       C 81       C 82       C 83       C 84
 ------------------------------------------------------------------------------
     C   79   3.938732
     C   80   0.008224   3.960692
     C   81   0.043503   2.742155   3.953368
     C   82   0.000443   0.008076   0.000632   3.953479
     C   83   0.000006   0.000060   0.000064   1.049662   3.946703
     C   84   0.000066   0.001203   0.000026   0.010876   1.683237   3.957279
     C   85   0.000085   0.001502   0.004953   2.734914   0.015937   0.064134
     C   86   0.000004   0.000039   0.000014   0.016302   0.014990   1.967809
     C   87   0.003153   0.066963   0.006161   0.014827   0.002943   0.000336
     C   88   0.000003   0.000046   0.000004   0.007662   0.988965   0.007287
     C   89   0.000001   0.000007   0.000003   0.008060   0.006180   0.031604
     C   90   0.000150   0.017458   1.049132   0.066183   0.000403   0.007782
     C   91   0.000781   0.010571   0.007345   0.000158   0.000075   0.000026
     C   92   0.000000   0.000000   0.000000   0.000006   0.000560   0.000087
     C   93   0.000000   0.000000   0.000000   0.000013   0.000192   0.000174
     C   94   0.000000   0.000001   0.000000   0.000026   0.002116   0.000323
     C   95   0.000000   0.000000   0.000000   0.000002   0.000071   0.000034
     C   96   0.000000   0.000000   0.000000   0.000003   0.000035   0.000021
     C   97   0.000000   0.000003   0.000000   0.000128   0.009555   0.000857
     C   98   0.000000   0.000001   0.000001   0.000574   0.006868   0.009046
     C   99   0.000002   0.000015   0.000004   0.003197   0.000124   0.104008
     C  100   0.000015   0.000245   0.000002   0.000105   0.034648   0.000450
     C  101   0.000001   0.000007   0.000001   0.001243   0.000215   0.033681
     C  102   0.000032   0.000538   0.000006   0.000372   0.110336   0.012853
     C  103   0.000001   0.000010   0.000000   0.000005   0.001247   0.000073
     C  104   0.000001   0.000010   0.000000   0.000031   0.001531   0.000243
     C  105   0.000000   0.000002   0.000000   0.000148   0.000577   0.005433
     C  106   0.000000   0.000000   0.000000   0.000000   0.000000   0.000005
     C  107   0.000000   0.000000   0.000000   0.000000   0.000000   0.000002
     C  108   0.000000   0.000000   0.000000   0.000000   0.000001   0.000014
     C  109   0.000000   0.000000   0.000000   0.000000   0.000000   0.000001
     C  110   0.000000   0.000000   0.000000   0.000001   0.000004   0.000055
     C  111   0.000000   0.000000   0.000000   0.000011   0.000045   0.000409
     C  112   0.000000   0.000000   0.000000   0.000003   0.000056   0.000044
     C  113   0.000000   0.000000   0.000000   0.000000   0.000000   0.000000
     C  114   0.000000   0.000000   0.000000   0.000000   0.000001   0.000008
     C  115   0.000000   0.000000   0.000000   0.000000   0.000001   0.000004
     C  116   0.000000   0.000000   0.000000   0.000000   0.000000   0.000000
     C  117   0.000000   0.000000   0.000000   0.000000   0.000000   0.000001
     C  118   0.000000   0.000000   0.000000   0.000001   0.000003   0.000042
     C  119   0.000000   0.000000   0.000000   0.000018   0.000052   0.000684
     C  120   0.000000   0.000000   0.000000   0.000000   0.000000   0.000000
     C  121   0.000000   0.000000   0.000000   0.000000   0.000000   0.000002
     C  122   0.000000   0.000000   0.000000   0.000000   0.000000   0.000002
     C  123   0.000000   0.000000   0.000000   0.000000   0.000000   0.000001
     C  124   0.000000   0.000000   0.000000   0.000000   0.000000   0.000001


                  C 79       C 80       C 81       C 82       C 83       C 84
 ------------------------------------------------------------------------------
     C  125   0.000000   0.000000   0.000000   0.000001   0.000002   0.000021
     C  126   0.000000   0.000000   0.000000   0.000000   0.000000   0.000002
     C  127   0.000000   0.000000   0.000000   0.000000   0.000000   0.000000
     C  128   0.000000   0.000000   0.000000   0.000000   0.000000   0.000000
     C  129   0.000000   0.000000   0.000000   0.000000   0.000000   0.000000
     C  130   0.000000   0.000000   0.000000   0.000000   0.000000   0.000000
     C  131   0.000000   0.000000   0.000000   0.000000   0.000000   0.000000
     C  132   0.000000   0.000000   0.000000   0.000000   0.000000   0.000000
     C  133   0.000000   0.000000   0.000000   0.000000   0.000000   0.000001
     C  134   0.000000   0.000000   0.000000   0.000000   0.000000   0.000000
     C  135   0.000000   0.000000   0.000000   0.000006   0.000153   0.000119
     C  136   0.000000   0.000000   0.000000   0.000035   0.000261   0.000107
     C  137   0.000000   0.000000   0.000000   0.000188   0.000257   0.000469
     C  138   0.000000   0.000000   0.000000   0.000010   0.000305   0.000157
     C  139   0.000000   0.000003   0.000000   0.000380   0.007253   0.000886
     C  140   0.000000   0.000002   0.000000   0.000163   0.005562   0.000364
     C  141   0.000000   0.000002   0.000000   0.000894   0.000363   0.004182
     C  142   0.011595   0.000057   0.001539   0.000049   0.000001   0.000008
     C  143   0.009917   0.000171   0.000841   0.000004   0.000000   0.000001
     C  144   0.000144   0.000105   0.001483   0.000263   0.000003   0.000043
     C  145   1.045169   0.002170   0.002276   0.000005   0.000000   0.000001
     C  146   0.011573   0.000284   0.002577   0.000014   0.000000   0.000002
     C  147   0.001923   0.000130   0.000738   0.000017   0.000002   0.000003
     C  148   0.000049   0.001174   0.013151   0.007979   0.000067   0.001249
     C  149   0.000021   0.000001   0.000008   0.000000   0.000000   0.000000
     C  150   0.000003   0.000000   0.000003   0.000000   0.000000   0.000000
     C  151   0.000025   0.000002   0.000009   0.000000   0.000000   0.000000
     C  152   0.000000   0.000000   0.000000   0.000000   0.000000   0.000000
     C  153   0.000000   0.000000   0.000000   0.000001   0.000000   0.000000
     C  154   0.000247   0.000015   0.000095   0.000013   0.000000   0.000002
     C  155   0.000058   0.000008   0.000113   0.000159   0.000002   0.000028
     C  156   0.000000   0.000000   0.000000   0.000000   0.000000   0.000000
     C  157   0.000000   0.000000   0.000000   0.000000   0.000000   0.000000
     C  158   0.000000   0.000000   0.000000   0.000000   0.000000   0.000000
     C  159   0.000000   0.000000   0.000000   0.000000   0.000000   0.000000
     C  160   0.000000   0.000000   0.000000   0.000000   0.000000   0.000000
     C  161   0.000000   0.000000   0.000000   0.000000   0.000000   0.000000
     C  162   0.000000   0.000000   0.000000   0.000000   0.000000   0.000000
     N  163   0.000001   0.000000   0.000000   0.000000   0.000000   0.000003
     N  164   0.000000   0.000002   0.000000   0.000001   0.000000   0.000000
     N  165   0.000000   0.000000   0.000000   0.000000   0.000000   0.000001
     N  166   0.000000   0.000000   0.000000   0.000000   0.000000   0.000000
     N  167   0.000000   0.000000   0.000000   0.000000   0.000000   0.000000
     N  168   0.000000   0.000000   0.000000   0.000000   0.000000   0.000000
     N  169   0.000793   0.000017   0.000469   0.000007   0.000000   0.000001
     N  170   0.000000   0.000000   0.000000   0.000000   0.000000   0.000000
     N  171   0.000019   0.000301   0.000015   0.000306   0.000009   0.000013


                  C 79       C 80       C 81       C 82       C 83       C 84
 ------------------------------------------------------------------------------
     N  172   1.303534   0.003982   0.001313   0.000013   0.000000   0.000002
     N  173   0.000000   0.000000   0.000000   0.000002   0.000186   0.000018
     N  174   0.000000   0.000002   0.000000   0.000165   0.000150   0.004452
     N  175   0.000000   0.000000   0.000000   0.000000   0.000001   0.000007
     N  176   0.000000   0.000000   0.000000   0.000000   0.000000   0.000000
     N  177   0.000001   0.000000   0.000000   0.000000   0.000000   0.000000
     N  178   0.000000   0.000000   0.000000   0.000000   0.000000   0.000000
     N  179   0.000000   0.000001   0.000000   0.000058   0.000301   0.000429
     N  180   0.015078   0.000326   0.003425   0.000041   0.000001   0.000006
     N  181   0.000014   0.000001   0.000007   0.000000   0.000000   0.000000
     N  182   0.000000   0.000000   0.000000   0.000000   0.000000   0.000000
     H  183   0.000001   0.000003   0.000000   0.000002   0.000000   0.000000
     H  184   0.000000   0.000000   0.000000   0.000000   0.000011   0.000003
     H  185   0.000000   0.000000   0.000000   0.000000   0.000000   0.000000
     H  186   0.000000   0.000000   0.000000   0.000000   0.000003   0.000001
     H  187   0.000000   0.000000   0.000000   0.000000   0.000000   0.000000
     H  188   0.000008   0.000000   0.000004   0.000000   0.000000   0.000000


                  C 85       C 86       C 87       C 88       C 89       C 90
 ------------------------------------------------------------------------------
     C   85   3.956383
     C   86   0.003857   3.973026
     C   87   1.060080   0.000277   3.942041
     C   88   0.011845   0.015381   0.000069   3.960242
     C   89   0.000777   0.001216   0.000102   1.773883   3.951226
     C   90   0.006690   0.000277   1.651418   0.000411   0.000042   3.945071
     C   91   0.002472   0.000012   0.007115   0.000001   0.000003   1.046390
     C   92   0.000014   0.000052   0.000000   0.001669   0.001045   0.000000
     C   93   0.000005   0.000011   0.000000   0.007144   0.000762   0.000000
     C   94   0.000061   0.000100   0.000001   0.009642   0.012954   0.000008
     C   95   0.000002   0.000007   0.000000   0.000617   0.000257   0.000000
     C   96   0.000003   0.000024   0.000000   0.000587   0.000421   0.000001
     C   97   0.000248   0.000913   0.000003   0.008503   0.026394   0.000018
     C   98   0.000102   0.000670   0.000021   0.997938   0.005854   0.000005
     C   99   0.000967   0.012867   0.000046   0.002930   0.000359   0.000094
     C  100   0.006460   0.103539   0.000048   0.000034   0.003725   0.001339
     C  101   0.000439   0.000353   0.000011   0.001178   0.000569   0.000044
     C  102   0.016622   1.826008   0.000113   0.000151   0.009403   0.003133
     C  103   0.000241   0.003123   0.000002   0.000006   0.000125   0.000052
     C  104   0.000293   0.003628   0.000002   0.000879   0.000376   0.000057
     C  105   0.000186   0.000106   0.000001   0.000519   0.000638   0.000011
     C  106   0.000000   0.000000   0.000000   0.000000   0.000000   0.000000
     C  107   0.000000   0.000000   0.000000   0.000000   0.000000   0.000000
     C  108   0.000000   0.000001   0.000000   0.000001   0.000001   0.000000
     C  109   0.000000   0.000000   0.000000   0.000000   0.000001   0.000000
     C  110   0.000002   0.000001   0.000000   0.000004   0.000004   0.000000
     C  111   0.000014   0.000015   0.000000   0.000027   0.000039   0.000001
     C  112   0.000005   0.000066   0.000000   0.000025   0.000014   0.000001
     C  113   0.000000   0.000000   0.000000   0.000000   0.000000   0.000000
     C  114   0.000000   0.000000   0.000000   0.000001   0.000002   0.000000
     C  115   0.000000   0.000002   0.000000   0.000000   0.000000   0.000000
     C  116   0.000000   0.000000   0.000000   0.000000   0.000000   0.000000
     C  117   0.000000   0.000000   0.000000   0.000000   0.000001   0.000000
     C  118   0.000001   0.000001   0.000000   0.000003   0.000004   0.000000
     C  119   0.000021   0.000015   0.000000   0.000053   0.000050   0.000002
     C  120   0.000000   0.000000   0.000000   0.000000   0.000000   0.000000
     C  121   0.000000   0.000000   0.000000   0.000000   0.000001   0.000000
     C  122   0.000000   0.000000   0.000000   0.000000   0.000000   0.000000
     C  123   0.000000   0.000000   0.000000   0.000000   0.000000   0.000000
     C  124   0.000000   0.000000   0.000000   0.000000   0.000000   0.000000
     C  125   0.000001   0.000001   0.000000   0.000001   0.000004   0.000000
     C  126   0.000000   0.000000   0.000000   0.000000   0.000000   0.000000
     C  127   0.000000   0.000000   0.000000   0.000001   0.000002   0.000000
     C  128   0.000000   0.000000   0.000000   0.000000   0.000001   0.000000
     C  129   0.000000   0.000000   0.000000   0.000000   0.000001   0.000000
     C  130   0.000000   0.000000   0.000000   0.000002   0.000008   0.000000


                  C 85       C 86       C 87       C 88       C 89       C 90
 ------------------------------------------------------------------------------
     C  131   0.000000   0.000000   0.000000   0.000001   0.000002   0.000000
     C  132   0.000000   0.000000   0.000000   0.000000   0.000000   0.000000
     C  133   0.000000   0.000000   0.000000   0.000000   0.000001   0.000000
     C  134   0.000000   0.000000   0.000000   0.000000   0.000000   0.000000
     C  135   0.000012   0.000021   0.000000   0.001227   0.005505   0.000002
     C  136   0.000015   0.000014   0.000001   0.001882   0.013936   0.000001
     C  137   0.000022   0.000011   0.000001   0.009909   0.011280   0.000001
     C  138   0.000019   0.000032   0.000000   0.001611   0.014303   0.000002
     C  139   0.000270   0.000285   0.000007   0.015975   0.942852   0.000020
     C  140   0.000157   0.000165   0.000002   0.011476   1.006061   0.000013
     C  141   0.000095   0.000115   0.000013   0.062509   0.007122   0.000010
     C  142   0.000005   0.000000   0.000412   0.000000   0.000000   0.000012
     C  143   0.000001   0.000000   0.000024   0.000000   0.000000   0.000016
     C  144   0.000014   0.000002   0.002405   0.000002   0.000000   0.000097
     C  145   0.000002   0.000000   0.000051   0.000000   0.000000   0.000010
     C  146   0.000001   0.000000   0.000206   0.000000   0.000000   0.000043
     C  147   0.000014   0.000001   0.000126   0.000000   0.000000   0.001327
     C  148   0.000253   0.000045   0.062386   0.000051   0.000008   0.017409
     C  149   0.000000   0.000000   0.000002   0.000000   0.000000   0.000001
     C  150   0.000000   0.000000   0.000003   0.000000   0.000000   0.000001
     C  151   0.000001   0.000000   0.000002   0.000000   0.000000   0.000003
     C  152   0.000000   0.000000   0.000000   0.000000   0.000000   0.000000
     C  153   0.000000   0.000000   0.000004   0.000000   0.000000   0.000000
     C  154   0.000001   0.000000   0.000075   0.000000   0.000001   0.000026
     C  155   0.000005   0.000001   0.001016   0.000001   0.000001   0.000052
     C  156   0.000000   0.000000   0.000000   0.000000   0.000000   0.000000
     C  157   0.000000   0.000000   0.000000   0.000000   0.000000   0.000000
     C  158   0.000000   0.000000   0.000000   0.000000   0.000000   0.000000
     C  159   0.000000   0.000000   0.000000   0.000000   0.000000   0.000000
     C  160   0.000000   0.000000   0.000000   0.000000   0.000000   0.000000
     C  161   0.000000   0.000000   0.000000   0.000000   0.000000   0.000000
     C  162   0.000000   0.000000   0.000000   0.000000   0.000000   0.000000
     N  163   0.000000   0.000002   0.000000   0.000000   0.000000   0.000000
     N  164   0.000002   0.000000   0.000004   0.000000   0.000005   0.000014
     N  165   0.000000   0.000000   0.000000   0.000001   0.000001   0.000000
     N  166   0.000000   0.000000   0.000000   0.000004   0.000001   0.000000
     N  167   0.000000   0.000000   0.000000   0.000000   0.000000   0.000000
     N  168   0.000000   0.000000   0.000000   0.000001   0.000000   0.000000
     N  169   0.000001   0.000000   0.000043   0.000000   0.000000   0.000001
     N  170   0.000000   0.000000   0.000000   0.000002   0.000000   0.000000
     N  171   0.000826   0.000003   0.000117   0.000007   0.000001   0.002749
     N  172   0.000002   0.000000   0.000081   0.000000   0.000000   0.000029
     N  173   0.000005   0.000021   0.000000   0.000153   0.000600   0.000000
     N  174   0.000086   0.000343   0.000001   0.000157   0.000052   0.000010
     N  175   0.000000   0.000001   0.000000   0.000000   0.000000   0.000000
     N  176   0.000000   0.000000   0.000000   0.000000   0.000000   0.000000
     N  177   0.000000   0.000000   0.000000   0.000000   0.000000   0.000000


                  C 85       C 86       C 87       C 88       C 89       C 90
 ------------------------------------------------------------------------------
     N  178   0.000000   0.000000   0.000000   0.000001   0.000002   0.000000
     N  179   0.000023   0.000047   0.000001   0.008090   0.013962   0.000004
     N  180   0.000006   0.000000   0.000311   0.000000   0.000000   0.000020
     N  181   0.000000   0.000000   0.000001   0.000000   0.000000   0.000003
     N  182   0.000000   0.000000   0.000000   0.000000   0.000000   0.000000
     H  183   0.000003   0.000000   0.000005   0.000000   0.000000   0.000016
     H  184   0.000000   0.000001   0.000000   0.000151   0.000056   0.000000
     H  185   0.000000   0.000000   0.000000   0.000000   0.000000   0.000000
     H  186   0.000000   0.000000   0.000000   0.000011   0.000109   0.000000
     H  187   0.000000   0.000000   0.000000   0.000000   0.000000   0.000000
     H  188   0.000000   0.000000   0.000000   0.000000   0.000000   0.000000


                  C 91       C 92       C 93       C 94       C 95       C 96
 ------------------------------------------------------------------------------
     C   91   3.952679
     C   92   0.000000   3.889518
     C   93   0.000000   1.622928   3.934560
     C   94   0.000000   0.005520   1.112109   3.947799
     C   95   0.000000   2.034327   0.046283   0.113782   3.930917
     C   96   0.000000   0.100208   0.008891   1.687488   0.010000   3.934549
     C   97   0.000000   0.019578   0.948787   0.013117   0.013335   0.043593
     C   98   0.000001   0.039146   0.013113   0.953789   0.004211   0.010634
     C   99   0.000001   0.000025   0.000021   0.000057   0.000010   0.000060
     C  100   0.000004   0.000018   0.000042   0.000119   0.000016   0.000039
     C  101   0.000000   0.000114   0.001236   0.000238   0.000075   0.000566
     C  102   0.000011   0.000020   0.000053   0.000081   0.000013   0.000010
     C  103   0.000000   0.000029   0.000370   0.000026   0.000039   0.000009
     C  104   0.000000   0.000565   0.009399   0.008001   0.000660   0.001369
     C  105   0.000000   0.000464   0.011072   0.000686   0.000722   0.002480
     C  106   0.000000   0.000000   0.000004   0.000001   0.000000   0.000001
     C  107   0.000000   0.000000   0.000001   0.000000   0.000000   0.000001
     C  108   0.000000   0.000000   0.000010   0.000002   0.000001   0.000004
     C  109   0.000000   0.000000   0.000001   0.000000   0.000000   0.000000
     C  110   0.000000   0.000003   0.000049   0.000004   0.000005   0.000019
     C  111   0.000000   0.000019   0.000339   0.000043   0.000043   0.000181
     C  112   0.000000   0.000024   0.000740   0.000288   0.000052   0.000108
     C  113   0.000000   0.000009   0.000006   0.000000   0.000005   0.000001
     C  114   0.000000   0.000003   0.000018   0.000002   0.000006   0.000003
     C  115   0.000000   0.000000   0.000001   0.000002   0.000000   0.000016
     C  116   0.000000   0.000023   0.000098   0.000001   0.000140   0.000020
     C  117   0.000000   0.000002   0.000003   0.000002   0.000001   0.000102
     C  118   0.000000   0.000002   0.000031   0.000005   0.000004   0.000015
     C  119   0.000000   0.000041   0.000866   0.000075   0.000075   0.000229
     C  120   0.000000   0.000000   0.000000   0.000000   0.000000   0.000000
     C  121   0.000000   0.000000   0.000002   0.000001   0.000005   0.000006
     C  122   0.000000   0.000000   0.000002   0.000000   0.000000   0.000001
     C  123   0.000000   0.000000   0.000001   0.000000   0.000001   0.000002
     C  124   0.000000   0.000000   0.000001   0.000000   0.000000   0.000001
     C  125   0.000000   0.000001   0.000018   0.000005   0.000008   0.000017
     C  126   0.000000   0.000000   0.000002   0.000000   0.000000   0.000000
     C  127   0.000000   0.000000   0.000000   0.000000   0.000000   0.000000
     C  128   0.000000   0.000000   0.000000   0.000000   0.000000   0.000000
     C  129   0.000000   0.000000   0.000000   0.000000   0.000000   0.000000
     C  130   0.000000   0.000000   0.000000   0.000000   0.000000   0.000000
     C  131   0.000000   0.000000   0.000000   0.000000   0.000000   0.000000
     C  132   0.000000   0.000000   0.000000   0.000000   0.000000   0.000000
     C  133   0.000000   0.000000   0.000001   0.000000   0.000000   0.000001
     C  134   0.000000   0.000000   0.000000   0.000000   0.000000   0.000000
     C  135   0.000000   0.000002   0.000006   0.000025   0.000002   0.000044
     C  136   0.000000   0.000003   0.000003   0.000041   0.000002   0.000016


                  C 91       C 92       C 93       C 94       C 95       C 96
 ------------------------------------------------------------------------------
     C  137   0.000000   0.000015   0.000013   0.000311   0.000008   0.000016
     C  138   0.000000   0.000005   0.000006   0.000019   0.000004   0.000128
     C  139   0.000000   0.000027   0.000057   0.000103   0.000010   0.000033
     C  140   0.000000   0.000137   0.000120   0.000161   0.000020   0.000007
     C  141   0.000001   0.000068   0.000099   0.001585   0.000044   0.000059
     C  142   0.005898   0.000000   0.000000   0.000000   0.000000   0.000000
     C  143   0.001711   0.000000   0.000000   0.000000   0.000000   0.000000
     C  144   0.054328   0.000000   0.000000   0.000000   0.000000   0.000000
     C  145   0.004690   0.000000   0.000000   0.000000   0.000000   0.000000
     C  146   0.015164   0.000000   0.000000   0.000000   0.000000   0.000000
     C  147   0.018120   0.000000   0.000000   0.000000   0.000000   0.000000
     C  148   2.751386   0.000000   0.000000   0.000001   0.000000   0.000000
     C  149   0.000020   0.000000   0.000000   0.000000   0.000000   0.000000
     C  150   0.000120   0.000000   0.000000   0.000000   0.000000   0.000000
     C  151   0.000018   0.000000   0.000000   0.000000   0.000000   0.000000
     C  152   0.000006   0.000000   0.000000   0.000000   0.000000   0.000000
     C  153   0.000005   0.000000   0.000000   0.000000   0.000000   0.000000
     C  154   0.000837   0.000000   0.000000   0.000000   0.000000   0.000000
     C  155   0.013261   0.000000   0.000000   0.000000   0.000000   0.000000
     C  156   0.000000   0.000000   0.000000   0.000000   0.000000   0.000000
     C  157   0.000000   0.000000   0.000000   0.000000   0.000000   0.000000
     C  158   0.000000   0.000000   0.000000   0.000000   0.000000   0.000000
     C  159   0.000000   0.000000   0.000000   0.000000   0.000000   0.000000
     C  160   0.000000   0.000000   0.000000   0.000000   0.000000   0.000000
     C  161   0.000000   0.000000   0.000000   0.000000   0.000000   0.000000
     C  162   0.000000   0.000000   0.000000   0.000000   0.000000   0.000000
     N  163   0.000002   0.000001   0.000001   0.000005   0.000002   0.000027
     N  164   0.000001   0.000002   0.000001   0.000000   0.000001   0.000001
     N  165   0.000000   0.000000   0.000001   0.000000   0.000000   0.000000
     N  166   0.000000   0.000000   0.000000   0.000000   0.000000   0.000000
     N  167   0.000000   0.000000   0.000001   0.000001   0.000001   0.000022
     N  168   0.000000   0.000000   0.000000   0.000000   0.000000   0.000000
     N  169   0.000009   0.000000   0.000000   0.000000   0.000000   0.000000
     N  170   0.000000   0.000000   0.000000   0.000000   0.000000   0.000000
     N  171   0.000031   0.000000   0.000000   0.000000   0.000000   0.000000
     N  172   0.000214   0.000000   0.000000   0.000000   0.000000   0.000000
     N  173   0.000000   0.059324   0.143182   0.016769   1.698902   1.121273
     N  174   0.000000   0.000099   0.000140   0.000074   0.000039   0.000014
     N  175   0.000000   0.000000   0.000007   0.000001   0.000001   0.000001
     N  176   0.000000   0.000442   0.000108   0.000002   0.000092   0.000014
     N  177   0.000000   0.000000   0.000000   0.000000   0.000000   0.000000
     N  178   0.000000   0.000000   0.000000   0.000000   0.000000   0.000000
     N  179   0.000000   0.000007   0.000020   0.000146   0.000009   0.000331
     N  180   0.004160   0.000000   0.000000   0.000000   0.000000   0.000000
     N  181   0.000005   0.000000   0.000000   0.000000   0.000000   0.000000
     N  182   0.000000   0.000000   0.000000   0.000000   0.000000   0.000000
     H  183   0.000000   0.000000   0.000000   0.000000   0.000000   0.000000


                  C 91       C 92       C 93       C 94       C 95       C 96
 ------------------------------------------------------------------------------
     H  184   0.000000   0.002744   0.005841   0.007592   0.006796   0.944055
     H  185   0.000000   0.000000   0.000000   0.000000   0.000000   0.000000
     H  186   0.000000   0.000000   0.000000   0.000000   0.000000   0.000000
     H  187   0.000000   0.000000   0.000000   0.000000   0.000000   0.000000
     H  188   0.000000   0.000000   0.000000   0.000000   0.000000   0.000000


                  C 97       C 98       C 99       C100       C101       C102
 ------------------------------------------------------------------------------
     C   97   3.946679
     C   98   1.808125   3.947095
     C   99   0.001265   0.000735   3.972745
     C  100   0.004247   0.001324   1.959566   3.960892
     C  101   0.007784   0.009969   0.015563   1.707399   3.940824
     C  102   0.000624   0.001991   1.831945   0.012953   0.110040   3.972497
     C  103   0.000932   0.000054   0.016202   0.007332   1.007182   0.000255
     C  104   1.007257   0.008524   0.018249   0.006552   0.988513   0.000469
     C  105   0.006435   0.037919   0.000453   0.046430   0.006096   0.014398
     C  106   0.000014   0.000006   0.000001   0.000025   0.000030   0.000011
     C  107   0.000004   0.000011   0.000000   0.000008   0.000006   0.000004
     C  108   0.000053   0.000049   0.000002   0.000075   0.000098   0.000031
     C  109   0.000002   0.000002   0.000000   0.000006   0.000003   0.000003
     C  110   0.000022   0.000237   0.000005   0.000326   0.000045   0.000138
     C  111   0.001092   0.002312   0.000041   0.002804   0.001640   0.001027
     C  112   0.014393   0.000793   0.000372   0.000519   0.020731   0.000109
     C  113   0.000001   0.000000   0.000001   0.000001   0.000002   0.000001
     C  114   0.000066   0.000070   0.000002   0.000045   0.000091   0.000019
     C  115   0.000002   0.000003   0.000009   0.000019   0.000004   0.000011
     C  116   0.000002   0.000010   0.000000   0.000000   0.000001   0.000000
     C  117   0.000008   0.000013   0.000002   0.000004   0.000029   0.000002
     C  118   0.000042   0.000178   0.000006   0.000247   0.000043   0.000098
     C  119   0.001305   0.002983   0.000075   0.004478   0.002043   0.001735
     C  120   0.000001   0.000001   0.000000   0.000001   0.000002   0.000000
     C  121   0.000039   0.000028   0.000001   0.000010   0.000063   0.000005
     C  122   0.000003   0.000006   0.000001   0.000010   0.000003   0.000004
     C  123   0.000011   0.000009   0.000000   0.000004   0.000018   0.000002
     C  124   0.000007   0.000009   0.000000   0.000005   0.000013   0.000002
     C  125   0.000130   0.000131   0.000003   0.000111   0.000212   0.000047
     C  126   0.000006   0.000003   0.000000   0.000010   0.000013   0.000004
     C  127   0.000000   0.000000   0.000000   0.000000   0.000000   0.000000
     C  128   0.000000   0.000000   0.000000   0.000000   0.000000   0.000000
     C  129   0.000000   0.000000   0.000000   0.000000   0.000000   0.000000
     C  130   0.000001   0.000001   0.000000   0.000001   0.000001   0.000001
     C  131   0.000000   0.000001   0.000000   0.000000   0.000001   0.000000
     C  132   0.000001   0.000002   0.000000   0.000001   0.000001   0.000001
     C  133   0.000003   0.000007   0.000000   0.000006   0.000005   0.000003
     C  134   0.000000   0.000000   0.000000   0.000000   0.000000   0.000000
     C  135   0.000054   0.000091   0.000006   0.000022   0.000003   0.000049
     C  136   0.000059   0.000089   0.000005   0.000018   0.000004   0.000043
     C  137   0.000325   0.000170   0.000003   0.000072   0.000008   0.000170
     C  138   0.000057   0.000094   0.000010   0.000029   0.000006   0.000067
     C  139   0.000365   0.003524   0.000074   0.000124   0.000038   0.000312
     C  140   0.001685   0.007232   0.000027   0.000057   0.000021   0.000123
     C  141   0.002022   0.000196   0.000032   0.000706   0.000053   0.001694
     C  142   0.000000   0.000000   0.000000   0.000002   0.000000   0.000004


                  C 97       C 98       C 99       C100       C101       C102
 ------------------------------------------------------------------------------
     C  143   0.000000   0.000000   0.000000   0.000000   0.000000   0.000000
     C  144   0.000000   0.000000   0.000001   0.000010   0.000001   0.000021
     C  145   0.000000   0.000000   0.000000   0.000000   0.000000   0.000000
     C  146   0.000000   0.000000   0.000000   0.000001   0.000000   0.000001
     C  147   0.000000   0.000000   0.000000   0.000001   0.000000   0.000002
     C  148   0.000003   0.000001   0.000017   0.000243   0.000008   0.000574
     C  149   0.000000   0.000000   0.000000   0.000000   0.000000   0.000000
     C  150   0.000000   0.000000   0.000000   0.000000   0.000000   0.000000
     C  151   0.000000   0.000000   0.000000   0.000000   0.000000   0.000000
     C  152   0.000000   0.000000   0.000000   0.000000   0.000000   0.000000
     C  153   0.000000   0.000000   0.000000   0.000000   0.000000   0.000000
     C  154   0.000000   0.000000   0.000000   0.000001   0.000000   0.000001
     C  155   0.000000   0.000000   0.000000   0.000006   0.000000   0.000013
     C  156   0.000000   0.000000   0.000000   0.000000   0.000000   0.000000
     C  157   0.000000   0.000000   0.000000   0.000000   0.000000   0.000000
     C  158   0.000000   0.000000   0.000000   0.000000   0.000000   0.000000
     C  159   0.000000   0.000000   0.000000   0.000000   0.000000   0.000000
     C  160   0.000000   0.000000   0.000000   0.000000   0.000000   0.000000
     C  161   0.000000   0.000000   0.000000   0.000000   0.000000   0.000000
     C  162   0.000000   0.000000   0.000000   0.000000   0.000000   0.000000
     N  163   0.000001   0.000001   0.000040   0.000027   0.000004   0.000022
     N  164   0.000000   0.000000   0.000000   0.000000   0.000000   0.000000
     N  165   0.000002   0.000001   0.000000   0.000003   0.000003   0.000001
     N  166   0.000000   0.000000   0.000000   0.000000   0.000000   0.000000
     N  167   0.000000   0.000000   0.000000   0.000000   0.000000   0.000000
     N  168   0.000000   0.000000   0.000000   0.000000   0.000000   0.000000
     N  169   0.000000   0.000000   0.000000   0.000000   0.000000   0.000001
     N  170   0.000000   0.000000   0.000000   0.000000   0.000000   0.000000
     N  171   0.000000   0.000000   0.000002   0.000004   0.000011   0.000004
     N  172   0.000000   0.000000   0.000000   0.000000   0.000000   0.000001
     N  173   0.001825   0.015924   0.000012   0.000006   0.000034   0.000003
     N  174   0.000287   0.000106   0.001896   0.052839   0.022604   0.012499
     N  175   0.000032   0.000014   0.000002   0.000036   0.000056   0.000016
     N  176   0.000002   0.000008   0.000000   0.000000   0.000000   0.000000
     N  177   0.000003   0.000002   0.000000   0.000001   0.000005   0.000001
     N  178   0.000002   0.000002   0.000000   0.000001   0.000003   0.000001
     N  179   0.000207   0.000169   0.000012   0.000053   0.000007   0.000137
     N  180   0.000000   0.000000   0.000000   0.000001   0.000000   0.000003
     N  181   0.000000   0.000000   0.000000   0.000000   0.000000   0.000000
     N  182   0.000000   0.000000   0.000000   0.000000   0.000000   0.000000
     H  183   0.000000   0.000000   0.000022   0.000154   0.000013   0.000000
     H  184   0.000176   0.000998   0.000000   0.000000   0.000001   0.000001
     H  185   0.000000   0.000000   0.000000   0.000000   0.000000   0.000000
     H  186   0.000000   0.000001   0.000000   0.000000   0.000000   0.000001
     H  187   0.000000   0.000000   0.000000   0.000000   0.000000   0.000000
     H  188   0.000000   0.000000   0.000000   0.000000   0.000000   0.000000


                  C103       C104       C105       C106       C107       C108
 ------------------------------------------------------------------------------
     C  103   3.931318
     C  104   0.006615   3.954931
     C  105   0.005651   1.787353   3.934737
     C  106   0.000001   0.000102   0.000723   3.959210
     C  107   0.000001   0.000079   0.000123   1.496021   3.946245
     C  108   0.000009   0.000492   0.002489   0.006697   1.262266   3.950983
     C  109   0.000000   0.000034   0.000075   1.245713   0.007790   0.102628
     C  110   0.000019   0.002666   0.001243   0.096162   0.006883   1.425648
     C  111   0.000253   0.025300   0.053494   0.000243   0.004731   0.009184
     C  112   0.001231   0.015352   1.874130   0.001526   0.000654   0.007940
     C  113   0.000001   0.000003   0.000046   0.000024   0.000169   0.000092
     C  114   0.000018   0.000509   0.002458   0.000301   0.000057   0.001035
     C  115   0.000006   0.000024   0.000062   0.000000   0.000002   0.000002
     C  116   0.000000   0.000001   0.000018   0.000000   0.000001   0.000004
     C  117   0.000031   0.000064   0.000375   0.000060   0.000007   0.000178
     C  118   0.000011   0.001823   0.002181   0.000225   0.000710   0.000847
     C  119   0.000373   0.042325   0.058962   0.007505   0.000707   0.027098
     C  120   0.000000   0.000005   0.000031   0.000008   0.000014   0.000031
     C  121   0.000010   0.000168   0.001363   0.000225   0.000036   0.000608
     C  122   0.000001   0.000071   0.000087   0.000053   0.000416   0.000160
     C  123   0.000003   0.000054   0.000374   0.000076   0.000010   0.000181
     C  124   0.000002   0.000057   0.000265   0.000087   0.000089   0.000243
     C  125   0.000032   0.001121   0.004762   0.000826   0.000140   0.003322
     C  126   0.000001   0.000044   0.000309   0.002162   0.026630   0.014560
     C  127   0.000000   0.000000   0.000002   0.000152   0.001786   0.000484
     C  128   0.000000   0.000001   0.000010   0.000012   0.000524   0.000149
     C  129   0.000000   0.000002   0.000003   0.000382   0.007261   0.000573
     C  130   0.000000   0.000006   0.000022   0.000305   0.003190   0.001112
     C  131   0.000000   0.000004   0.000015   0.003783   0.006212   0.006199
     C  132   0.000000   0.000012   0.000025   0.011567   0.940103   0.011463
     C  133   0.000001   0.000056   0.000103   0.006041   0.010688   1.028078
     C  134   0.000000   0.000000   0.000004   0.004084   0.005001   0.004626
     C  135   0.000001   0.000001   0.000003   0.000014   0.000114   0.000008
     C  136   0.000001   0.000002   0.000001   0.000001   0.000010   0.000000
     C  137   0.000003   0.000009   0.000004   0.000001   0.000002   0.000000
     C  138   0.000001   0.000002   0.000001   0.000002   0.000019   0.000001
     C  139   0.000004   0.000010   0.000019   0.000000   0.000002   0.000000
     C  140   0.000002   0.000013   0.000161   0.000001   0.000001   0.000000
     C  141   0.000024   0.000062   0.000010   0.000001   0.000000   0.000000
     C  142   0.000000   0.000000   0.000000   0.000000   0.000000   0.000000
     C  143   0.000000   0.000000   0.000000   0.000000   0.000000   0.000000
     C  144   0.000000   0.000000   0.000000   0.000000   0.000000   0.000000
     C  145   0.000000   0.000000   0.000000   0.000000   0.000000   0.000000
     C  146   0.000000   0.000000   0.000000   0.000000   0.000000   0.000000
     C  147   0.000000   0.000000   0.000000   0.000000   0.000000   0.000000
     C  148   0.000009   0.000010   0.000002   0.000000   0.000000   0.000000


                  C103       C104       C105       C106       C107       C108
 ------------------------------------------------------------------------------
     C  149   0.000000   0.000000   0.000000   0.000000   0.000002   0.000000
     C  150   0.000000   0.000000   0.000000   0.000000   0.000000   0.000000
     C  151   0.000001   0.000000   0.000000   0.000000   0.000001   0.000000
     C  152   0.000000   0.000000   0.000000   0.000000   0.000000   0.000000
     C  153   0.000000   0.000000   0.000000   0.000000   0.000000   0.000000
     C  154   0.000000   0.000000   0.000000   0.000000   0.000000   0.000000
     C  155   0.000000   0.000000   0.000000   0.000000   0.000000   0.000000
     C  156   0.000000   0.000000   0.000000   0.000000   0.000005   0.000000
     C  157   0.000000   0.000000   0.000000   0.000005   0.000084   0.000005
     C  158   0.000000   0.000000   0.000000   0.000000   0.000009   0.000001
     C  159   0.000000   0.000000   0.000000   0.000002   0.000028   0.000003
     C  160   0.000000   0.000000   0.000000   0.000004   0.000075   0.000003
     C  161   0.000000   0.000000   0.000000   0.000086   0.001938   0.000073
     C  162   0.000000   0.000000   0.000001   0.000713   0.015490   0.000646
     N  163   0.000004   0.000002   0.000026   0.000004   0.000000   0.000011
     N  164   0.000002   0.000000   0.000000   0.000000   0.000000   0.000000
     N  165   0.000000   0.000010   0.000076   0.014264   0.023833   0.000204
     N  166   0.000000   0.000000   0.000000   0.000002   0.000004   0.000001
     N  167   0.000001   0.000001   0.000005   0.000008   0.000011   0.000001
     N  168   0.000000   0.000000   0.000000   0.000002   0.000004   0.000000
     N  169   0.000000   0.000000   0.000000   0.000000   0.000000   0.000000
     N  170   0.000000   0.000000   0.000003   0.000087   0.000324   0.000003
     N  171   0.000027   0.000000   0.000001   0.000000   0.000000   0.000000
     N  172   0.000000   0.000000   0.000000   0.000000   0.000000   0.000000
     N  173   0.000005   0.000307   0.000057   0.000000   0.000000   0.000000
     N  174   2.879025   0.013262   0.000897   0.000001   0.000001   0.000005
     N  175   0.000003   0.000181   0.001474   0.019102   0.093477   0.017424
     N  176   0.000000   0.000000   0.000007   0.000003   0.000024   0.000011
     N  177   0.000001   0.000012   0.000116   0.000015   0.000027   0.000060
     N  178   0.000001   0.000012   0.000071   0.000340   0.004008   0.006792
     N  179   0.000002   0.000004   0.000005   0.000001   0.000004   0.000000
     N  180   0.000000   0.000000   0.000000   0.000000   0.000000   0.000000
     N  181   0.000001   0.000000   0.000000   0.000000   0.000002   0.000000
     N  182   0.000000   0.000000   0.000000   0.000000   0.000007   0.000000
     H  183   0.000084   0.000000   0.000000   0.000000   0.000000   0.000000
     H  184   0.000000   0.000030   0.000011   0.000000   0.000000   0.000000
     H  185   0.000000   0.000000   0.000013   0.008684   0.003867   0.000210
     H  186   0.000000   0.000000   0.000000   0.000000   0.000006   0.000003
     H  187   0.000000   0.000000   0.000000   0.000000   0.000000   0.000000
     H  188   0.000000   0.000000   0.000000   0.000000   0.000000   0.000000


                  C109       C110       C111       C112       C113       C114
 ------------------------------------------------------------------------------
     C  109   3.929150
     C  110   0.004993   3.951923
     C  111   0.007981   1.011183   3.940457
     C  112   0.000181   0.017774   0.998941   3.962626
     C  113   0.000061   0.000092   0.000848   0.000107   3.943883
     C  114   0.000027   0.000192   0.019512   0.004852   1.475127   3.953060
     C  115   0.000002   0.000016   0.000050   0.000103   0.005857   1.062919
     C  116   0.000001   0.000001   0.000140   0.000017   1.023166   0.007575
     C  117   0.000002   0.000007   0.002493   0.000107   0.048835   0.015121
     C  118   0.000227   0.001401   0.014861   0.012515   0.006266   1.195047
     C  119   0.000735   0.011541   1.704958   0.972531   0.004058   0.005742
     C  120   0.000006   0.000012   0.000337   0.000016   0.008378   0.019346
     C  121   0.000014   0.000076   0.008827   0.000869   1.207361   0.005350
     C  122   0.000286   0.000813   0.000274   0.000556   0.005608   0.061986
     C  123   0.000004   0.000023   0.002465   0.000247   0.017023   0.000553
     C  124   0.000058   0.000157   0.002386   0.000336   0.007485   0.003724
     C  125   0.000029   0.000515   0.042541   0.008446   0.086487   0.007054
     C  126   0.012582   0.031598   0.000403   0.000554   0.000221   0.005369
     C  127   0.000027   0.000048   0.000025   0.000002   0.000016   0.000011
     C  128   0.000365   0.000673   0.000014   0.000011   0.000011   0.000015
     C  129   0.000139   0.000247   0.000024   0.000011   0.000037   0.000004
     C  130   0.001125   0.002424   0.000057   0.000047   0.000038   0.000048
     C  131   0.000382   0.001231   0.000090   0.000026   0.000060   0.000076
     C  132   0.005018   0.006373   0.000347   0.000088   0.000236   0.000107
     C  133   0.000680   0.010585   0.002107   0.000368   0.004034   0.000522
     C  134   0.000066   0.000337   0.000026   0.000001   0.000010   0.000002
     C  135   0.000022   0.000049   0.000002   0.000001   0.000001   0.000020
     C  136   0.000003   0.000006   0.000000   0.000000   0.000000   0.000001
     C  137   0.000001   0.000002   0.000001   0.000000   0.000000   0.000003
     C  138   0.000006   0.000013   0.000001   0.000000   0.000003   0.000013
     C  139   0.000001   0.000002   0.000001   0.000001   0.000000   0.000001
     C  140   0.000001   0.000002   0.000012   0.000001   0.000000   0.000001
     C  141   0.000016   0.000000   0.000000   0.000001   0.000000   0.000000
     C  142   0.000000   0.000000   0.000000   0.000000   0.000000   0.000000
     C  143   0.000000   0.000000   0.000000   0.000000   0.000000   0.000000
     C  144   0.000000   0.000000   0.000000   0.000000   0.000000   0.000000
     C  145   0.000000   0.000000   0.000000   0.000000   0.000000   0.000000
     C  146   0.000000   0.000000   0.000000   0.000000   0.000000   0.000000
     C  147   0.000000   0.000000   0.000000   0.000000   0.000000   0.000000
     C  148   0.000000   0.000000   0.000000   0.000000   0.000000   0.000000
     C  149   0.000000   0.000000   0.000000   0.000000   0.000000   0.000000
     C  150   0.000000   0.000000   0.000000   0.000000   0.000000   0.000000
     C  151   0.000000   0.000000   0.000000   0.000000   0.000000   0.000000
     C  152   0.000000   0.000000   0.000000   0.000000   0.000000   0.000000
     C  153   0.000000   0.000000   0.000000   0.000000   0.000000   0.000000
     C  154   0.000000   0.000000   0.000000   0.000000   0.000000   0.000000


                  C109       C110       C111       C112       C113       C114
 ------------------------------------------------------------------------------
     C  155   0.000000   0.000000   0.000000   0.000000   0.000000   0.000000
     C  156   0.000000   0.000000   0.000000   0.000000   0.000000   0.000000
     C  157   0.000002   0.000002   0.000000   0.000000   0.000000   0.000000
     C  158   0.000000   0.000000   0.000000   0.000000   0.000000   0.000000
     C  159   0.000001   0.000001   0.000000   0.000000   0.000000   0.000000
     C  160   0.000001   0.000001   0.000000   0.000000   0.000000   0.000000
     C  161   0.000030   0.000023   0.000002   0.000001   0.000001   0.000001
     C  162   0.000197   0.000161   0.000013   0.000003   0.000006   0.000005
     N  163   0.000002   0.000000   0.000129   0.000002   0.001573   0.000027
     N  164   0.000001   0.000000   0.000000   0.000000   0.000000   0.000000
     N  165   0.014118   0.006452   0.000012   0.000126   0.000001   0.000034
     N  166   0.000000   0.000000   0.000000   0.000000   0.000000   0.000000
     N  167   0.000027   0.000003   0.000023   0.000001   0.000285   0.000019
     N  168   0.000004   0.000002   0.000001   0.000000   0.000040   0.000024
     N  169   0.000000   0.000000   0.000000   0.000000   0.000000   0.000000
     N  170   0.000185   0.000134   0.000000   0.000003   0.000000   0.000000
     N  171   0.000000   0.000000   0.000000   0.000000   0.000000   0.000000
     N  172   0.000000   0.000000   0.000000   0.000000   0.000000   0.000000
     N  173   0.000000   0.000000   0.000004   0.000017   0.000001   0.000000
     N  174   0.000000   0.000005   0.000090   0.000758   0.000002   0.000008
     N  175   1.560967   1.294818   0.013393   0.003589   0.000014   0.000486
     N  176   0.000009   0.000013   0.000079   0.000009   0.024423   0.043723
     N  177   0.000016   0.000036   0.000563   0.000038   0.005375   0.009725
     N  178   0.000394   0.001002   0.000826   0.000058   0.000917   0.000238
     N  179   0.000001   0.000003   0.000001   0.000000   0.000001   0.000028
     N  180   0.000000   0.000000   0.000000   0.000000   0.000000   0.000000
     N  181   0.000000   0.000000   0.000000   0.000000   0.000000   0.000000
     N  182   0.000000   0.000000   0.000000   0.000000   0.000000   0.000000
     H  183   0.000000   0.000000   0.000000   0.000000   0.000000   0.000000
     H  184   0.000000   0.000000   0.000000   0.000002   0.000000   0.000000
     H  185   0.946320   0.009171   0.000308   0.000016   0.000000   0.000005
     H  186   0.000000   0.000000   0.000000   0.000000   0.000000   0.000002
     H  187   0.000000   0.000000   0.000000   0.000000   0.000000   0.000000
     H  188   0.000000   0.000000   0.000000   0.000000   0.000000   0.000000


                  C115       C116       C117       C118       C119       C120
 ------------------------------------------------------------------------------
     C  115   3.960567
     C  116   0.002899   3.929197
     C  117   2.753729   0.000238   3.960760
     C  118   0.005916   0.004382   0.025976   3.959548
     C  119   0.002038   0.000330   0.000105   1.056120   3.949981
     C  120   0.000323   0.002404   0.002358   0.001748   0.000150   3.931148
     C  121   0.004229   0.006559   0.000771   0.067308   0.000104   1.166591
     C  122   0.000077   0.004168   0.007527   0.006248   0.005369   0.009256
     C  123   0.000136   0.000090   0.000062   0.015302   0.000166   1.494330
     C  124   0.000111   0.000635   0.000592   0.019412   0.000426   0.124648
     C  125   0.004283   0.000281   0.001123   1.478770   0.007114   0.006553
     C  126   0.000353   0.000048   0.000286   0.007126   0.004872   0.000411
     C  127   0.000003   0.000000   0.000001   0.000143   0.000005   0.000002
     C  128   0.000001   0.000000   0.000002   0.000060   0.000079   0.000001
     C  129   0.000002   0.000000   0.000001   0.000161   0.000011   0.000002
     C  130   0.000001   0.000001   0.000007   0.000200   0.000249   0.000009
     C  131   0.000013   0.000001   0.000008   0.000551   0.000087   0.000003
     C  132   0.000003   0.000002   0.000009   0.000678   0.000169   0.000024
     C  133   0.000034   0.000017   0.000035   0.016894   0.000333   0.000262
     C  134   0.000000   0.000000   0.000000   0.000051   0.000028   0.000002
     C  135   0.000009   0.000000   0.000016   0.000028   0.000006   0.000000
     C  136   0.000000   0.000000   0.000000   0.000002   0.000001   0.000000
     C  137   0.000001   0.000000   0.000005   0.000002   0.000001   0.000000
     C  138   0.000036   0.000000   0.000002   0.000103   0.000003   0.000000
     C  139   0.000001   0.000000   0.000000   0.000001   0.000002   0.000000
     C  140   0.000000   0.000000   0.000000   0.000001   0.000017   0.000000
     C  141   0.000000   0.000000   0.000000   0.000000   0.000000   0.000000
     C  142   0.000000   0.000000   0.000000   0.000000   0.000000   0.000000
     C  143   0.000000   0.000000   0.000000   0.000000   0.000000   0.000000
     C  144   0.000000   0.000000   0.000001   0.000000   0.000000   0.000000
     C  145   0.000000   0.000000   0.000000   0.000000   0.000000   0.000000
     C  146   0.000000   0.000000   0.000000   0.000000   0.000000   0.000000
     C  147   0.000000   0.000000   0.000000   0.000000   0.000000   0.000000
     C  148   0.000000   0.000000   0.000000   0.000000   0.000000   0.000000
     C  149   0.000000   0.000000   0.000001   0.000000   0.000000   0.000000
     C  150   0.000000   0.000000   0.000000   0.000000   0.000000   0.000000
     C  151   0.000000   0.000000   0.000001   0.000000   0.000000   0.000000
     C  152   0.000000   0.000000   0.000000   0.000000   0.000000   0.000000
     C  153   0.000000   0.000000   0.000000   0.000000   0.000000   0.000000
     C  154   0.000002   0.000000   0.000005   0.000000   0.000000   0.000000
     C  155   0.000002   0.000000   0.000005   0.000000   0.000000   0.000000
     C  156   0.000000   0.000000   0.000000   0.000000   0.000000   0.000000
     C  157   0.000000   0.000000   0.000000   0.000000   0.000000   0.000000
     C  158   0.000000   0.000000   0.000000   0.000000   0.000000   0.000000
     C  159   0.000000   0.000000   0.000000   0.000000   0.000000   0.000000
     C  160   0.000000   0.000000   0.000000   0.000000   0.000000   0.000000


                  C115       C116       C117       C118       C119       C120
 ------------------------------------------------------------------------------
     C  161   0.000000   0.000000   0.000000   0.000002   0.000001   0.000000
     C  162   0.000000   0.000000   0.000000   0.000014   0.000007   0.000002
     N  163   0.013469   0.000006   0.000428   0.000626   0.000001   0.000123
     N  164   0.000002   0.000000   0.000001   0.000000   0.000000   0.000000
     N  165   0.000000   0.000000   0.000007   0.000017   0.000640   0.000001
     N  166   0.000000   0.000000   0.000000   0.000001   0.000000   0.000001
     N  167   0.002482   0.000041   0.000532   0.000098   0.000001   0.000021
     N  168   0.000007   0.000092   0.000007   0.000005   0.000000   0.005950
     N  169   0.000000   0.000000   0.000000   0.000000   0.000000   0.000006
     N  170   0.000000   0.000000   0.000000   0.000001   0.000015   0.000001
     N  171   0.000000   0.000000   0.000000   0.000000   0.000000   0.000000
     N  172   0.000000   0.000000   0.000000   0.000000   0.000000   0.000000
     N  173   0.000001   0.000010   0.000001   0.000001   0.000006   0.000000
     N  174   0.000018   0.000000   0.000020   0.000003   0.000120   0.000000
     N  175   0.000001   0.000002   0.000082   0.000250   0.018864   0.000010
     N  176   0.000110   2.871662   0.004432   0.001170   0.000206   0.000631
     N  177   0.000095   0.000234   0.001413   0.003376   0.000079   0.063180
     N  178   0.000086   0.000003   0.000030   0.006795   0.000183   0.000032
     N  179   0.000007   0.000000   0.000007   0.000017   0.000008   0.000000
     N  180   0.000000   0.000000   0.000000   0.000000   0.000000   0.000000
     N  181   0.000000   0.000000   0.000000   0.000000   0.000000   0.000000
     N  182   0.000000   0.000000   0.000000   0.000000   0.000000   0.000000
     H  183   0.000000   0.000000   0.000000   0.000000   0.000000   0.000000
     H  184   0.000001   0.000000   0.000103   0.000000   0.000001   0.000000
     H  185   0.000000   0.000000   0.000001   0.000001   0.000217   0.000000
     H  186   0.000000   0.000000   0.000000   0.000010   0.000000   0.000000
     H  187   0.000000   0.000000   0.000000   0.000000   0.000000   0.000000
     H  188   0.000000   0.000000   0.000000   0.000000   0.000000   0.000000


                  C121       C122       C123       C124       C125       C126
 ------------------------------------------------------------------------------
     C  121   3.955256
     C  122   1.312824   3.929405
     C  123   0.017419   0.081481   3.882900
     C  124   0.023833   1.167354   0.070586   2.778032
     C  125   0.005988   1.226701   0.004983   0.014839   3.954539
     C  126   0.004170   0.006103   0.000231   0.006705   0.993044   3.944697
     C  127   0.000005   0.000039   0.000002   0.000024   0.000404   0.010064
     C  128   0.000003   0.000020   0.000002   0.000031   0.000124   0.002379
     C  129   0.000004   0.000075   0.000002   0.000022   0.000232   0.005963
     C  130   0.000027   0.000196   0.000007   0.000161   0.000630   0.011051
     C  131   0.000034   0.000151   0.000008   0.000129   0.004862   0.009647
     C  132   0.000070   0.000429   0.000005   0.000048   0.006092   0.009558
     C  133   0.000556   0.013375   0.000124   0.002398   0.007285   1.767996
     C  134   0.000007   0.000079   0.000001   0.000021   0.000091   0.003763
     C  135   0.000005   0.000004   0.000001   0.000003   0.000022   0.000117
     C  136   0.000000   0.000000   0.000001   0.000000   0.000001   0.000005
     C  137   0.000001   0.000000   0.000001   0.000001   0.000005   0.000005
     C  138   0.000000   0.000001   0.000000   0.000000   0.000005   0.000014
     C  139   0.000000   0.000000   0.000000   0.000000   0.000000   0.000001
     C  140   0.000000   0.000000   0.000000   0.000000   0.000002   0.000001
     C  141   0.000000   0.000000   0.000000   0.000000   0.000000   0.000000
     C  142   0.000000   0.000000   0.000000   0.000000   0.000000   0.000000
     C  143   0.000000   0.000000   0.000000   0.000000   0.000000   0.000000
     C  144   0.000000   0.000000   0.000000   0.000000   0.000000   0.000000
     C  145   0.000000   0.000000   0.000000   0.000000   0.000000   0.000000
     C  146   0.000000   0.000000   0.000000   0.000000   0.000000   0.000000
     C  147   0.000000   0.000000   0.000000   0.000000   0.000000   0.000000
     C  148   0.000000   0.000000   0.000000   0.000000   0.000000   0.000000
     C  149   0.000000   0.000000   0.000000   0.000000   0.000000   0.000000
     C  150   0.000000   0.000000   0.000000   0.000000   0.000000   0.000000
     C  151   0.000000   0.000000   0.000000   0.000000   0.000000   0.000000
     C  152   0.000000   0.000000   0.000000   0.000000   0.000000   0.000000
     C  153   0.000000   0.000000   0.000000   0.000000   0.000000   0.000000
     C  154   0.000000   0.000000   0.000000   0.000000   0.000000   0.000000
     C  155   0.000000   0.000000   0.000000   0.000000   0.000000   0.000000
     C  156   0.000000   0.000000   0.000000   0.000000   0.000000   0.000000
     C  157   0.000000   0.000001   0.000000   0.000000   0.000006   0.000007
     C  158   0.000000   0.000000   0.000000   0.000000   0.000000   0.000001
     C  159   0.000000   0.000000   0.000000   0.000000   0.000003   0.000004
     C  160   0.000000   0.000000   0.000000   0.000000   0.000003   0.000004
     C  161   0.000001   0.000006   0.000000   0.000000   0.000053   0.000070
     C  162   0.000008   0.000036   0.000000   0.000003   0.000353   0.000590
     N  163   0.000000   0.000403   0.000001   0.000036   0.000024   0.000005
     N  164   0.000000   0.000000   0.000000   0.000000   0.000000   0.000000
     N  165   0.000030   0.000001   0.000005   0.000004   0.000075   0.000021
     N  166   0.000000   0.000001   0.000001   0.000016   0.000001   0.000013


                  C121       C122       C123       C124       C125       C126
 ------------------------------------------------------------------------------
     N  167   0.000011   0.000067   0.000025   0.000015   0.000004   0.000001
     N  168   0.000326   0.000054   0.000669   0.000187   0.000008   0.000002
     N  169   0.000001   0.000001   0.000006   0.000002   0.000000   0.000000
     N  170   0.000002   0.000000   0.000013   0.000008   0.000004   0.000000
     N  171   0.000000   0.000000   0.000000   0.000000   0.000000   0.000000
     N  172   0.000000   0.000000   0.000000   0.000000   0.000000   0.000000
     N  173   0.000001   0.000000   0.000000   0.000000   0.000001   0.000000
     N  174   0.000005   0.000000   0.000001   0.000001   0.000014   0.000001
     N  175   0.000338   0.000061   0.000106   0.000118   0.001506   0.001447
     N  176   0.021318   0.000596   0.001511   0.000664   0.009141   0.000027
     N  177   0.075087   0.007265   2.139236   1.322466   0.013577   0.000133
     N  178   0.000049   0.003195   0.000066   0.000887   0.009552   1.003127
     N  179   0.000008   0.000000   0.000002   0.000002   0.000041   0.000006
     N  180   0.000000   0.000000   0.000000   0.000000   0.000000   0.000000
     N  181   0.000000   0.000000   0.000000   0.000000   0.000000   0.000000
     N  182   0.000000   0.000000   0.000000   0.000000   0.000000   0.000000
     H  183   0.000000   0.000000   0.000000   0.000000   0.000000   0.000000
     H  184   0.000000   0.000000   0.000000   0.000000   0.000000   0.000000
     H  185   0.000003   0.000000   0.000001   0.000001   0.000013   0.000026
     H  186   0.000000   0.000011   0.000000   0.000001   0.000066   0.000038
     H  187   0.000000   0.000000   0.000000   0.000000   0.000000   0.000000
     H  188   0.000000   0.000000   0.000003   0.000000   0.000000   0.000000


                  C127       C128       C129       C130       C131       C132
 ------------------------------------------------------------------------------
     C  127   3.902102
     C  128   1.530718   3.871429
     C  129   0.964155   1.113906   3.909644
     C  130   1.178216   0.035774   0.052928   3.055492
     C  131   0.107677   0.028057   1.652683   0.060818   3.902783
     C  132   0.009010   0.000561   0.010008   0.004234   0.957668   3.938005
     C  133   0.000567   0.008417   0.005054   0.036825   0.011114   0.927319
     C  134   0.001690   0.000099   0.007448   0.001334   0.005650   0.996967
     C  135   0.002394   0.001039   0.000546   0.051584   0.002658   0.000097
     C  136   0.000267   0.000104   0.000076   0.002204   0.000178   0.000004
     C  137   0.000059   0.000027   0.000034   0.000933   0.000067   0.000002
     C  138   0.000228   0.000235   0.000074   0.002829   0.000300   0.000008
     C  139   0.000020   0.000029   0.000009   0.000103   0.000025   0.000000
     C  140   0.000005   0.000006   0.000005   0.000116   0.000009   0.000000
     C  141   0.000001   0.000002   0.000001   0.000007   0.000001   0.000000
     C  142   0.000000   0.000000   0.000000   0.000000   0.000000   0.000000
     C  143   0.000000   0.000000   0.000000   0.000000   0.000000   0.000000
     C  144   0.000000   0.000000   0.000000   0.000000   0.000000   0.000000
     C  145   0.000000   0.000000   0.000000   0.000000   0.000000   0.000000
     C  146   0.000000   0.000000   0.000000   0.000000   0.000000   0.000000
     C  147   0.000000   0.000000   0.000000   0.000000   0.000000   0.000000
     C  148   0.000000   0.000000   0.000000   0.000000   0.000000   0.000000
     C  149   0.000000   0.000000   0.000000   0.000000   0.000003   0.000000
     C  150   0.000000   0.000000   0.000000   0.000000   0.000000   0.000000
     C  151   0.000000   0.000000   0.000000   0.000000   0.000002   0.000000
     C  152   0.000000   0.000000   0.000000   0.000000   0.000000   0.000000
     C  153   0.000000   0.000000   0.000000   0.000000   0.000000   0.000000
     C  154   0.000000   0.000000   0.000000   0.000000   0.000000   0.000000
     C  155   0.000000   0.000000   0.000000   0.000000   0.000000   0.000000
     C  156   0.000000   0.000000   0.000001   0.000000   0.000004   0.000002
     C  157   0.000007   0.000001   0.000009   0.000002   0.000101   0.000003
     C  158   0.000001   0.000000   0.000001   0.000000   0.000009   0.000024
     C  159   0.000002   0.000000   0.000002   0.000000   0.000037   0.000001
     C  160   0.000005   0.000001   0.000008   0.000001   0.000070   0.000001
     C  161   0.000130   0.000013   0.000230   0.000037   0.001860   0.000073
     C  162   0.000885   0.000074   0.001761   0.000292   0.015423   0.015490
     N  163   0.000000   0.000000   0.000000   0.000000   0.000000   0.000000
     N  164   0.000000   0.000000   0.000000   0.000000   0.000000   0.000000
     N  165   0.000014   0.000002   0.000021   0.000010   0.000244   0.000092
     N  166   0.000351   0.007034   0.000773   0.000014   0.000033   0.000010
     N  167   0.000002   0.000001   0.000001   0.000000   0.000000   0.000000
     N  168   0.000000   0.000000   0.000000   0.000000   0.000000   0.000000
     N  169   0.000000   0.000000   0.000000   0.000000   0.000000   0.000000
     N  170   0.000000   0.000000   0.000000   0.000000   0.000005   0.000002
     N  171   0.000000   0.000000   0.000000   0.000000   0.000000   0.000000
     N  172   0.000000   0.000000   0.000000   0.000000   0.000000   0.000000


                  C127       C128       C129       C130       C131       C132
 ------------------------------------------------------------------------------
     N  173   0.000000   0.000000   0.000000   0.000000   0.000000   0.000000
     N  174   0.000000   0.000000   0.000000   0.000000   0.000000   0.000000
     N  175   0.000060   0.000035   0.000113   0.000231   0.001180   0.000596
     N  176   0.000002   0.000001   0.000005   0.000005   0.000007   0.000031
     N  177   0.000005   0.000004   0.000007   0.000029   0.000011   0.000033
     N  178   0.021993   0.065183   0.039358   1.487791   1.019871   0.018501
     N  179   0.000054   0.000047   0.000016   0.001038   0.000076   0.000003
     N  180   0.000000   0.000000   0.000000   0.000000   0.000000   0.000000
     N  181   0.000000   0.000000   0.000000   0.000000   0.000003   0.000000
     N  182   0.000001   0.000000   0.000001   0.000000   0.000006   0.000001
     H  183   0.000000   0.000000   0.000000   0.000000   0.000000   0.000000
     H  184   0.000000   0.000000   0.000000   0.000000   0.000000   0.000000
     H  185   0.000004   0.000000   0.000013   0.000005   0.000001   0.000671
     H  186   0.000717   0.000075   0.000342   0.112077   0.000649   0.000021
     H  187   0.000000   0.000000   0.000000   0.000000   0.000000   0.000000
     H  188   0.000000   0.000000   0.000000   0.000000   0.000000   0.000000


                  C133       C134       C135       C136       C137       C138
 ------------------------------------------------------------------------------
     C  133   3.924537
     C  134   0.003728   3.954138
     C  135   0.000513   0.000007   3.757830
     C  136   0.000054   0.000001   1.197736   3.910619
     C  137   0.000014   0.000000   0.055350   2.527979   3.842403
     C  138   0.000108   0.000004   1.496253   0.025552   0.134417   3.797652
     C  139   0.000013   0.000001   0.073776   0.034942   1.034932   0.010975
     C  140   0.000004   0.000000   0.001927   0.018750   0.006445   0.015130
     C  141   0.000001   0.000000   0.002348   0.002172   0.010211   0.001413
     C  142   0.000000   0.000000   0.000000   0.000000   0.000000   0.000000
     C  143   0.000000   0.000000   0.000000   0.000000   0.000000   0.000000
     C  144   0.000000   0.000000   0.000000   0.000000   0.000000   0.000000
     C  145   0.000000   0.000000   0.000000   0.000000   0.000000   0.000000
     C  146   0.000000   0.000000   0.000000   0.000000   0.000000   0.000000
     C  147   0.000000   0.000000   0.000000   0.000000   0.000000   0.000000
     C  148   0.000000   0.000000   0.000000   0.000000   0.000000   0.000000
     C  149   0.000013   0.000227   0.000000   0.000000   0.000000   0.000000
     C  150   0.000000   0.000001   0.000000   0.000000   0.000000   0.000000
     C  151   0.000009   0.000146   0.000000   0.000000   0.000000   0.000000
     C  152   0.000001   0.000016   0.000000   0.000000   0.000000   0.000000
     C  153   0.000002   0.000029   0.000000   0.000000   0.000000   0.000000
     C  154   0.000000   0.000001   0.000000   0.000000   0.000000   0.000000
     C  155   0.000000   0.000000   0.000000   0.000000   0.000000   0.000000
     C  156   0.000001   0.000181   0.000000   0.000000   0.000000   0.000000
     C  157   0.000265   0.006643   0.000000   0.000000   0.000000   0.000000
     C  158   0.000001   0.000334   0.000000   0.000000   0.000000   0.000000
     C  159   0.000153   0.002771   0.000000   0.000000   0.000000   0.000000
     C  160   0.000137   0.004455   0.000000   0.000000   0.000000   0.000000
     C  161   0.002750   0.124190   0.000000   0.000000   0.000000   0.000000
     C  162   0.021768   2.762663   0.000001   0.000000   0.000000   0.000001
     N  163   0.000001   0.000000   0.000000   0.000000   0.000000   0.000000
     N  164   0.000000   0.000000   0.000000   0.000000   0.000000   0.000000
     N  165   0.000100   0.000271   0.000001   0.000000   0.000000   0.000000
     N  166   0.000018   0.000285   0.000001   0.000000   0.000001   0.000000
     N  167   0.000001   0.000001   0.000000   0.000000   0.000000   0.000000
     N  168   0.000001   0.000000   0.000001   0.000001   0.000001   0.000000
     N  169   0.000000   0.000000   0.000000   0.000000   0.000000   0.000000
     N  170   0.000001   0.000005   0.000000   0.000000   0.000000   0.000000
     N  171   0.000000   0.000000   0.000000   0.000000   0.000000   0.000000
     N  172   0.000000   0.000000   0.000000   0.000000   0.000000   0.000000
     N  173   0.000000   0.000000   0.000004   0.000003   0.000012   0.000007
     N  174   0.000000   0.000000   0.000001   0.000000   0.000001   0.000001
     N  175   0.006862   0.001367   0.000007   0.000001   0.000000   0.000001
     N  176   0.000508   0.000001   0.000000   0.000000   0.000000   0.000000
     N  177   0.000689   0.000004   0.000001   0.000000   0.000000   0.000000
     N  178   0.022756   0.001444   0.009375   0.000559   0.000187   0.001035


                  C133       C134       C135       C136       C137       C138
 ------------------------------------------------------------------------------
     N  179   0.000023   0.000000   0.065286   0.076676   0.039557   2.084339
     N  180   0.000000   0.000000   0.000000   0.000000   0.000000   0.000000
     N  181   0.000011   0.000190   0.000000   0.000000   0.000000   0.000000
     N  182   0.000001   0.000270   0.000000   0.000000   0.000000   0.000000
     H  183   0.000000   0.000000   0.000000   0.000000   0.000000   0.000000
     H  184   0.000000   0.000000   0.000001   0.000001   0.000004   0.000157
     H  185   0.000125   0.000010   0.000000   0.000000   0.000000   0.000000
     H  186   0.000011   0.000001   0.788280   0.005169   0.006657   0.006411
     H  187   0.000000   0.000001   0.000000   0.000000   0.000000   0.000000
     H  188   0.000000   0.000000   0.000000   0.000000   0.000000   0.000000


                  C139       C140       C141       C142       C143       C144
 ------------------------------------------------------------------------------
     C  139   3.889900
     C  140   0.923975   3.957642
     C  141   0.017020   1.873383   3.952320
     C  142   0.000000   0.000000   0.000000   3.908610
     C  143   0.000000   0.000000   0.000000   2.485731   3.864967
     C  144   0.000000   0.000000   0.000001   0.040018   1.103772   3.915035
     C  145   0.000000   0.000000   0.000000   1.177366   0.056013   0.061780
     C  146   0.000000   0.000000   0.000000   0.074470   0.065078   0.979393
     C  147   0.000000   0.000000   0.000000   0.047039   0.014991   1.551143
     C  148   0.000003   0.000002   0.000002   0.000916   0.003714   0.006126
     C  149   0.000000   0.000000   0.000000   0.000556   0.000185   0.003050
     C  150   0.000000   0.000000   0.000000   0.000062   0.000112   0.000464
     C  151   0.000000   0.000000   0.000000   0.000633   0.000201   0.003446
     C  152   0.000000   0.000000   0.000000   0.000008   0.000009   0.000051
     C  153   0.000000   0.000000   0.000000   0.000003   0.000005   0.000020
     C  154   0.000000   0.000002   0.000005   0.006410   0.002109   0.044322
     C  155   0.000000   0.000002   0.000004   0.001885   0.008157   0.013572
     C  156   0.000000   0.000000   0.000000   0.000001   0.000001   0.000003
     C  157   0.000000   0.000000   0.000000   0.000000   0.000000   0.000000
     C  158   0.000000   0.000000   0.000000   0.000000   0.000000   0.000002
     C  159   0.000000   0.000000   0.000000   0.000001   0.000000   0.000004
     C  160   0.000000   0.000000   0.000000   0.000000   0.000000   0.000000
     C  161   0.000000   0.000000   0.000000   0.000000   0.000000   0.000000
     C  162   0.000000   0.000000   0.000000   0.000000   0.000000   0.000000
     N  163   0.000000   0.000000   0.000001   0.000010   0.000004   0.000053
     N  164   0.000002   0.000005   0.000092   0.000001   0.000001   0.000003
     N  165   0.000001   0.000008   0.000013   0.000000   0.000000   0.000000
     N  166   0.000001   0.000017   0.000008   0.000000   0.000000   0.000000
     N  167   0.000000   0.000001   0.000001   0.000000   0.000000   0.000001
     N  168   0.000000   0.000004   0.000001   0.000000   0.000000   0.000000
     N  169   0.000000   0.000000   0.000000   0.000009   0.000013   0.000002
     N  170   0.000000   0.000009   0.000004   0.000000   0.000000   0.000000
     N  171   0.000000   0.000000   0.000000   0.000004   0.000000   0.000018
     N  172   0.000000   0.000000   0.000000   0.006803   0.001898   0.002049
     N  173   0.000010   0.000041   0.000069   0.000000   0.000000   0.000000
     N  174   0.000005   0.000001   0.000007   0.000000   0.000000   0.000000
     N  175   0.000000   0.000000   0.000001   0.000000   0.000000   0.000000
     N  176   0.000000   0.000000   0.000000   0.000000   0.000000   0.000000
     N  177   0.000000   0.000000   0.000000   0.000000   0.000000   0.000000
     N  178   0.000082   0.000035   0.000003   0.000000   0.000000   0.000000
     N  179   0.794729   0.010790   0.009170   0.000000   0.000000   0.000000
     N  180   0.000000   0.000000   0.000000   0.027867   0.103207   0.018713
     N  181   0.000000   0.000000   0.000000   0.000376   0.000127   0.001915
     N  182   0.000000   0.000000   0.000000   0.000000   0.000000   0.000002
     H  183   0.000000   0.000000   0.000000   0.000006   0.000001   0.000000
     H  184   0.000005   0.000001   0.000004   0.000000   0.000000   0.000000


                  C139       C140       C141       C142       C143       C144
 ------------------------------------------------------------------------------
     H  185   0.000000   0.000000   0.000007   0.000000   0.000000   0.000000
     H  186   0.000084   0.000489   0.000035   0.000000   0.000000   0.000000
     H  187   0.000000   0.000000   0.000000   0.000000   0.000000   0.000000
     H  188   0.000000   0.000000   0.000000   0.000000   0.000000   0.000000


                  C145       C146       C147       C148       C149       C150
 ------------------------------------------------------------------------------
     C  145   3.852213
     C  146   0.111114   3.122788
     C  147   0.023820   0.098103   3.945985
     C  148   0.001049   0.005354   1.055038   3.955442
     C  149   0.000366   0.001856   0.000507   0.000135   3.925645
     C  150   0.000062   0.000351   0.001815   0.000110   1.340492   3.925576
     C  151   0.000425   0.002186   0.000237   0.000188   0.971060   1.358598
     C  152   0.000016   0.000035   0.000052   0.000006   1.364789   0.022649
     C  153   0.000006   0.000013   0.000051   0.000004   0.096773   0.022235
     C  154   0.004185   0.021551   0.014898   0.006348   0.020527   1.039481
     C  155   0.001011   0.007339   1.063739   0.007943   0.023293   0.014008
     C  156   0.000001   0.000002   0.000002   0.000000   0.020014   0.000174
     C  157   0.000000   0.000000   0.000000   0.000000   0.000853   0.000056
     C  158   0.000001   0.000001   0.000001   0.000000   0.007166   0.000036
     C  159   0.000000   0.000002   0.000001   0.000000   0.010138   0.000834
     C  160   0.000000   0.000000   0.000000   0.000000   0.000877   0.000072
     C  161   0.000000   0.000000   0.000000   0.000000   0.000005   0.000003
     C  162   0.000000   0.000000   0.000000   0.000000   0.000001   0.000000
     N  163   0.000012   0.000026   0.000007   0.000002   0.000033   0.000009
     N  164   0.000002   0.000003   0.000004   0.000002   0.000015   0.000005
     N  165   0.000000   0.000000   0.000000   0.000000   0.000000   0.000000
     N  166   0.000000   0.000000   0.000000   0.000000   0.000000   0.000000
     N  167   0.000000   0.000001   0.000000   0.000000   0.000001   0.000000
     N  168   0.000000   0.000000   0.000000   0.000000   0.000000   0.000000
     N  169   0.000132   0.000022   0.000009   0.000001   0.000000   0.000000
     N  170   0.000000   0.000000   0.000000   0.000000   0.000000   0.000000
     N  171   0.000001   0.000003   0.000002   0.000352   0.000162   0.000009
     N  172   0.014403   0.004515   0.000928   0.000053   0.000013   0.000002
     N  173   0.000000   0.000000   0.000000   0.000000   0.000000   0.000000
     N  174   0.000000   0.000000   0.000000   0.000002   0.000000   0.000000
     N  175   0.000000   0.000000   0.000000   0.000000   0.000000   0.000000
     N  176   0.000000   0.000000   0.000000   0.000000   0.000000   0.000000
     N  177   0.000000   0.000000   0.000000   0.000000   0.000000   0.000000
     N  178   0.000000   0.000000   0.000000   0.000000   0.000000   0.000000
     N  179   0.000000   0.000000   0.000000   0.000001   0.000000   0.000000
     N  180   1.305827   1.700709   0.029212   0.000532   0.000518   0.000093
     N  181   0.000278   0.001276   0.000024   0.000064   0.022852   0.106283
     N  182   0.000001   0.000002   0.000001   0.000000   0.009180   0.000156
     H  183   0.000003   0.000000   0.000000   0.000003   0.000045   0.000015
     H  184   0.000000   0.000000   0.000000   0.000000   0.000000   0.000000
     H  185   0.000000   0.000000   0.000000   0.000000   0.000000   0.000000
     H  186   0.000000   0.000000   0.000000   0.000000   0.000000   0.000000
     H  187   0.000000   0.000000   0.000000   0.000000   0.000068   0.000001
     H  188   0.000001   0.000000   0.000000   0.000000   0.000000   0.000000


                  C151       C152       C153       C154       C155       C156
 ------------------------------------------------------------------------------
     C  151   3.921277
     C  152   0.103681   3.932194
     C  153   1.329003   0.021182   3.932663
     C  154   0.022465   0.001151   0.000798   3.946068
     C  155   0.029561   0.000626   0.000385   1.534225   3.929557
     C  156   0.009054   0.009206   0.001898   0.000058   0.000019   3.940426
     C  157   0.000257   0.005167   0.000161   0.000003   0.000002   1.386238
     C  158   0.004092   0.000729   0.000836   0.000022   0.000008   0.018534
     C  159   0.006920   1.027990   0.006653   0.000150   0.000041   1.416651
     C  160   0.000168   0.009284   0.000133   0.000002   0.000003   0.102403
     C  161   0.000003   0.000343   0.000007   0.000000   0.000000   0.005034
     C  162   0.000000   0.000007   0.000000   0.000000   0.000000   0.000066
     N  163   0.000042   0.000000   0.000003   0.000348   0.000296   0.000000
     N  164   0.000038   0.000002   0.000127   0.000013   0.000009   0.000000
     N  165   0.000000   0.000000   0.000000   0.000000   0.000000   0.000000
     N  166   0.000000   0.000000   0.000000   0.000000   0.000000   0.000000
     N  167   0.000001   0.000000   0.000000   0.000008   0.000007   0.000000
     N  168   0.000000   0.000000   0.000000   0.000000   0.000000   0.000000
     N  169   0.000000   0.000000   0.000000   0.000002   0.000000   0.000003
     N  170   0.000000   0.000000   0.000000   0.000000   0.000000   0.000000
     N  171   0.000395   0.000060   0.002858   0.000004   0.000008   0.000002
     N  172   0.000015   0.000001   0.000000   0.000151   0.000023   0.000000
     N  173   0.000000   0.000000   0.000000   0.000000   0.000000   0.000000
     N  174   0.000000   0.000000   0.000001   0.000000   0.000000   0.000000
     N  175   0.000000   0.000000   0.000000   0.000000   0.000000   0.000000
     N  176   0.000000   0.000000   0.000000   0.000000   0.000000   0.000000
     N  177   0.000000   0.000000   0.000000   0.000000   0.000000   0.000000
     N  178   0.000000   0.000000   0.000000   0.000000   0.000000   0.000000
     N  179   0.000000   0.000000   0.000000   0.000000   0.000000   0.000000
     N  180   0.000571   0.000007   0.000003   0.005428   0.001263   0.000000
     N  181   0.027422   1.345186   1.439845   0.002212   0.011056   0.016951
     N  182   0.003582   0.010090   0.001174   0.000027   0.000012   0.017189
     H  183   0.000259   0.000017   0.000049   0.000001   0.000000   0.000000
     H  184   0.000000   0.000000   0.000000   0.000000   0.000000   0.000000
     H  185   0.000000   0.000000   0.000000   0.000000   0.000000   0.000000
     H  186   0.000000   0.000000   0.000000   0.000000   0.000000   0.000000
     H  187   0.000013   0.000630   0.000009   0.000000   0.000000   0.935210
     H  188   0.000000   0.000000   0.000000   0.000000   0.000000   0.000017


                  C157       C158       C159       C160       C161       C162
 ------------------------------------------------------------------------------
     C  157   3.732115
     C  158   1.567483   3.926224
     C  159   0.058104   0.124558   3.917148
     C  160   0.455535   1.094262   0.044100   3.639087
     C  161   0.013253   1.055487   0.000702   0.015205   3.964338
     C  162   0.000074   0.001893   0.000019   0.000129   0.012708   3.973420
     N  163   0.000000   0.000000   0.000000   0.000000   0.000000   0.000000
     N  164   0.000000   0.000000   0.000000   0.000000   0.000000   0.000000
     N  165   0.000000   0.000000   0.000000   0.000000   0.000007   0.000057
     N  166   0.000002   0.000000   0.000001   0.000001   0.000021   0.000167
     N  167   0.000000   0.000000   0.000000   0.000000   0.000000   0.000001
     N  168   0.000000   0.000000   0.000000   0.000000   0.000000   0.000000
     N  169   0.000010   0.000005   0.000001   0.000010   0.000000   0.000000
     N  170   0.000003   0.000001   0.000000   0.000001   0.000001   0.000001
     N  171   0.000001   0.000001   0.000004   0.000000   0.000000   0.000000
     N  172   0.000000   0.000000   0.000000   0.000000   0.000000   0.000000
     N  173   0.000000   0.000000   0.000000   0.000000   0.000000   0.000000
     N  174   0.000000   0.000000   0.000000   0.000000   0.000000   0.000000
     N  175   0.000001   0.000000   0.000000   0.000000   0.000009   0.000108
     N  176   0.000000   0.000000   0.000000   0.000000   0.000000   0.000001
     N  177   0.000000   0.000000   0.000000   0.000000   0.000000   0.000001
     N  178   0.000009   0.000001   0.000004   0.000006   0.000133   0.000984
     N  179   0.000000   0.000000   0.000000   0.000000   0.000000   0.000000
     N  180   0.000000   0.000000   0.000001   0.000000   0.000000   0.000000
     N  181   0.000706   0.006005   0.011344   0.000962   0.000020   0.000001
     N  182   0.180319   0.025908   1.184551   1.866138   0.005281   0.000063
     H  183   0.000000   0.000000   0.000004   0.000000   0.000000   0.000000
     H  184   0.000000   0.000000   0.000000   0.000000   0.000000   0.000000
     H  185   0.000000   0.000000   0.000000   0.000000   0.000004   0.000028
     H  186   0.000000   0.000000   0.000000   0.000000   0.000000   0.000001
     H  187   0.009272   0.003710   0.005432   0.011766   0.000133   0.000001
     H  188   0.000975   0.000046   0.000004   0.000021   0.000034   0.000000


                  N163       N164       N165       N166       N167       N168
 ------------------------------------------------------------------------------
     N  163   3.068302
     N  164   0.000122   3.088058
     N  165   0.000000   0.000000   3.054548
     N  166   0.000000   0.000000   0.000013   3.580809
     N  167   0.000257   0.000005   0.000045   0.000023   3.253124
     N  168   0.000001   0.000000   0.000219   0.000004   0.000742   3.351701
     N  169   0.000000   0.000000   0.000000   0.000000   0.000000   0.000015
     N  170   0.000000   0.000000   0.001401   0.000003   0.000001   0.003926
     N  171   0.000003   0.007122   0.000000   0.000000   0.000000   0.000000
     N  172   0.000001   0.000000   0.000000   0.000000   0.000000   0.000001
     N  173   0.000004   0.000002   0.000000   0.000000   0.000001   0.000000
     N  174   0.000009   0.000006   0.000000   0.000000   0.000001   0.000000
     N  175   0.000005   0.000000   0.000912   0.000000   0.000008   0.000001
     N  176   0.000227   0.000000   0.000000   0.000000   0.000140   0.000117
     N  177   0.000081   0.000000   0.000001   0.000003   0.000014   0.000247
     N  178   0.000000   0.000000   0.000019   0.000063   0.000001   0.000000
     N  179   0.000000   0.000000   0.000000   0.000000   0.000000   0.000000
     N  180   0.000008   0.000001   0.000000   0.000000   0.000000   0.000000
     N  181   0.000024   0.000035   0.000000   0.000000   0.000001   0.000000
     N  182   0.000000   0.000000   0.000000   0.000000   0.000000   0.000000
     H  183   0.000001   0.000027   0.000000   0.000000   0.000000   0.000000
     H  184   0.000004   0.000000   0.000000   0.000000   0.000001   0.000000
     H  185   0.000000   0.000000   0.000077   0.000000   0.000001   0.000000
     H  186   0.000000   0.000000   0.000000   0.000000   0.000000   0.000000
     H  187   0.000000   0.000000   0.000000   0.000000   0.000000   0.000000
     H  188   0.000000   0.000000   0.000000   0.000000   0.000000   0.000003


                  N169       N170       N171       N172       N173       N174
 ------------------------------------------------------------------------------
     N  169   3.074050
     N  170   0.000000   3.072913
     N  171   0.000000   0.000000   3.067096
     N  172   0.012430   0.000000   0.000000   3.084497
     N  173   0.000000   0.000000   0.000000   0.000000   3.066858
     N  174   0.000000   0.000000   0.000073   0.000000   0.000023   2.991069
     N  175   0.000000   0.000020   0.000000   0.000000   0.000000   0.000002
     N  176   0.000000   0.000000   0.000000   0.000000   0.000018   0.000000
     N  177   0.000013   0.000002   0.000000   0.000000   0.000000   0.000001
     N  178   0.000000   0.000000   0.000000   0.000000   0.000000   0.000000
     N  179   0.000000   0.000000   0.000000   0.000000   0.000013   0.000001
     N  180   0.000031   0.000000   0.000002   0.012834   0.000000   0.000000
     N  181   0.000000   0.000000   0.000443   0.000011   0.000000   0.000001
     N  182   0.000003   0.000000   0.000002   0.000000   0.000000   0.000000
     H  183   0.000000   0.000000   0.005782   0.000000   0.000000   0.000005
     H  184   0.000000   0.000000   0.000000   0.000000   0.007696   0.000001
     H  185   0.000000   0.000001   0.000000   0.000000   0.000000   0.000000
     H  186   0.000000   0.000000   0.000000   0.000000   0.000000   0.000000
     H  187   0.000006   0.000000   0.000000   0.000000   0.000000   0.000000
     H  188   0.007256   0.000001   0.000000   0.000094   0.000000   0.000000


                  N175       N176       N177       N178       N179       N180
 ------------------------------------------------------------------------------
     N  175   3.054160
     N  176   0.000002   2.986537
     N  177   0.000017   0.000483   3.658362
     N  178   0.000140   0.000105   0.000172   3.739900
     N  179   0.000000   0.000000   0.000000   0.000270   3.115944
     N  180   0.000000   0.000000   0.000000   0.000000   0.000000   3.258194
     N  181   0.000000   0.000000   0.000000   0.000000   0.000000   0.000349
     N  182   0.000000   0.000000   0.000000   0.000000   0.000000   0.000000
     H  183   0.000000   0.000000   0.000000   0.000000   0.000000   0.000000
     H  184   0.000000   0.000000   0.000000   0.000000   0.000563   0.000000
     H  185   0.008117   0.000000   0.000000   0.000003   0.000000   0.000000
     H  186   0.000000   0.000000   0.000000   0.001123   0.006775   0.000000
     H  187   0.000000   0.000000   0.000000   0.000000   0.000000   0.000000
     H  188   0.000000   0.000000   0.000000   0.000000   0.000000   0.000000


                  N181       N182       H183       H184       H185       H186
 ------------------------------------------------------------------------------
     N  181   3.047028
     N  182   0.009771   3.321192
     H  183   0.000213   0.000001   0.982452
     H  184   0.000000   0.000000   0.000000   0.978828
     H  185   0.000000   0.000000   0.000000   0.000000   0.980661
     H  186   0.000000   0.000000   0.000000   0.000000   0.000000   0.929246
     H  187   0.001165   0.005244   0.000000   0.000000   0.000000   0.000000
     H  188   0.000000   0.000007   0.000000   0.000000   0.000000   0.000000


                  H187       H188
 ------------------------------
     H  187   0.972687
     H  188   0.000014   0.978017


 TOTAL CPU TIME:         45173.50 SECONDS

 == MOPAC DONE ==
