# Supplementary material for: Characterization by SEM, TEM and Quantum-Chemical Simulations of the Spherical Carbon with Nitrogen (SCN) Active Carbon Produced by Thermal Decomposition of Poly(vinylpyridine-divinylbenzene) Copolymer
Source: Materials (Basel). 2009 Sep 7;2(3):1239–51. doi: 10.3390/ma2031239 (PMC5445732; doi:10.3390/ma2031239)
Supplement: Supplementary file 1 [file materials-02-01239-s001.zip › Supplementary Data/m18.mop]

PM3 bonds T=20000000.0 SINGLET XYZ DDMIN=0.0 DUMP=0.1 GNORM=01.115 CHARGE=+0 &
DENOUT SCFCRT=1.D-07 EF CYCLES=5002 PL SHIFT=020.0
 SKN_2 model by PM3. Point=18. Mult=01.
  C        -1.95045427 +1    2.1236651 +1    1.8658979 +1                        -0.1304
  C        -3.00900674 +1    2.8329120 +1    1.3432321 +1                         0.2802
  C        -2.85525828 +1    4.2451778 +1    1.5873570 +1                         0.0084
  C        -0.96435587 +1    2.6607624 +1    2.4295043 +1                        -0.0183
  C        -1.66125944 +1    4.7472042 +1    2.1925016 +1                         0.0202
  C        -1.23476277 +1    6.1244049 +1    2.3872372 +1                         0.0001
  C        -0.58977685 +1    7.0866133 +1    1.4732158 +1                         0.1546
  C         0.51572054 +1    4.7624251 +1    6.1281864 +1                        -0.1007
  C        -0.02870997 +1    5.1603976 +1    5.0817136 +1                        -0.0334
  C        -0.62071916 +1    6.3951417 +1    4.9037141 +1                        -0.0378
  C         0.62382949 +1    5.3961982 +1    7.3539293 +1                         0.1778
  C        -0.68961202 +1    7.0567760 +1    6.1906933 +1                         0.1131
  C        -0.84084891 +1    6.8341932 +1    3.5490928 +1                         0.1498
  C        -0.26938488 +1    7.9037868 +1    2.7054278 +1                         0.0312
  C        -2.23949524 +1   10.3945095 +1    5.2735656 +1                        -0.0471
  C        -2.37996396 +1    9.1744292 +1    6.1218089 +1                         0.0477
  C        -1.19381301 +1    8.4348234 +1    6.1407955 +1                         0.0328
  C        -0.97025388 +1   10.4457541 +1    4.8115463 +1                        -0.0567
  C        -0.28284435 +1    9.2698412 +1    5.4436218 +1                        -0.2038
  C         0.05419491 +1    9.7139543 +1    4.2071439 +1                         0.1362
  C        -3.84596317 +1    9.4357250 +1    6.1830879 +1                         0.1082
  C        -3.64412454 +1   10.7444114 +1    5.4189251 +1                         0.0706
  C         0.39373076 +1    9.0900314 +1    2.9602118 +1                        -0.0951
  C         1.33950559 +1    9.6822244 +1    2.1517427 +1                         0.1709
  C        -7.98436967 +1    7.5187501 +1    4.5981079 +1                        -0.0005
  C        -6.79264901 +1    8.1195735 +1    4.9246842 +1                        -0.0131
  C        -5.88716192 +1    8.2896195 +1    3.8286480 +1                         0.0884
  C        -8.33233962 +1    7.4579110 +1    3.1581080 +1                        -0.0428
  C        -6.37323736 +1    8.5592143 +1    2.5135947 +1                         0.0142
  C        -6.29585753 +1    8.5955208 +1    6.2262774 +1                         0.0075
  C        -5.01294760 +1    8.8905217 +1    6.3560887 +1                        -0.0340
  C        -9.66461732 +1   11.2071797 +1    5.5041784 +1                        -0.3574
  C        -8.62619573 +1   10.3359505 +1    5.7589889 +1                        -0.1140
  C        -8.29061348 +1    9.8250305 +1    7.0285292 +1                        -0.1078
  C       -10.59031744 +1   11.7239809 +1    6.4838216 +1                         0.0223
  C        -9.27711680 +1   10.3770416 +1    7.8944222 +1                         0.0092
  C        -7.24200608 +1    8.9602956 +1    7.2912715 +1                         0.4651
  C        -7.10545367 +1    8.3451881 +1    8.5347414 +1                        -0.2732
  C        -3.96857840 +1    5.1042493 +1   12.7888485 +1                         0.1739
  C        -4.02915276 +1    6.3299334 +1   12.0764051 +1                        -0.0235
  C        -5.00258734 +1    6.7679986 +1   11.4363792 +1                        -0.1464
  C        -5.33122731 +1    4.7907463 +1   12.8736359 +1                        -0.0549
  C        -6.30544294 +1    6.2179423 +1   11.2824285 +1                         0.2206
  C        -7.30427742 +1    6.5514906 +1   10.4067179 +1                        -0.0331
  C        -7.12576727 +1    7.6106469 +1    9.4873218 +1                         0.1486
  C        -8.74690456 +1    5.3553373 +1    8.7111928 +1                        -0.1760
  C        -9.29203498 +1    4.0532037 +1    9.2018817 +1                        -0.0098
  C        -9.09140796 +1    2.9283399 +1    8.4842279 +1                        -0.1103
  C        -8.72186020 +1    5.4849965 +1    7.2873964 +1                         0.0562
  C        -8.39178818 +1    3.1266325 +1    7.2100248 +1                        -0.0437
  C        -9.37102115 +1    4.6762085 +1   10.5440803 +1                        -0.0187
  C        -8.41379491 +1    5.7254575 +1   10.0027019 +1                         0.1914
  C       -12.69356910 +1    1.6948799 +1   11.6435364 +1                        -0.1214
  C       -11.79281545 +1    2.5370164 +1   11.9767709 +1                        -0.0656
  C       -11.45984754 +1    3.7095781 +1   11.3432828 +1                         0.1387
  C       -13.54421454 +1    1.7508904 +1   10.5743941 +1                         0.0600
  C       -12.44559712 +1    3.8084952 +1   10.3192272 +1                        -0.1293
  C       -10.34122475 +1    4.6448047 +1   11.4763072 +1                         0.1470
  C       -10.32484605 +1    5.5796634 +1   12.5245812 +1                        -0.1233
  C       -10.83513265 +1    6.6154971 +1   18.3479437 +1                        -0.1883
  C        -9.46154968 +1    6.5112646 +1   18.0995173 +1                         0.1498
  C        -9.18269583 +1    7.0421163 +1   16.8296238 +1                        -0.0785
  C       -11.68732628 +1    6.8252649 +1   17.4582659 +1                        -0.0475
  C       -10.27071031 +1    7.0611630 +1   15.8409705 +1                        -0.0241
  C        -9.63904102 +1    7.0390437 +1   14.5222361 +1                         0.0879
  C       -10.12989425 +1    6.3664666 +1   13.4075676 +1                        -0.0097
  C       -11.22957125 +1    9.1040010 +1   10.3587187 +1                         0.0422
  C         2.13516746 +1   20.6540314 +1    9.5255053 +1                         0.1512
  C         2.70909465 +1   19.5774301 +1   10.1991436 +1                        -0.0837
  C         2.75628377 +1   18.3693461 +1    9.8836842 +1                        -0.1342
  C         1.42403067 +1   20.1104134 +1    8.4145999 +1                         0.0244
  C         2.18760469 +1   17.7937615 +1    8.7528385 +1                         0.2114
  C         2.25106378 +1   16.4904239 +1    8.1808171 +1                        -0.0540
  C         2.22572033 +1   15.4546096 +1    7.5693937 +1                        -0.1069
  C         8.02196887 +1   15.7982499 +1    8.5950131 +1                        -0.0801
  C         7.21415472 +1   15.0558045 +1    8.0099304 +1                        -0.0932
  C         6.10659951 +1   14.4007870 +1    8.5346776 +1                         0.2724
  C         8.01303298 +1   16.1331560 +1    9.9485811 +1                         0.1274
  C         6.10671733 +1   14.6157823 +1    9.9571288 +1                        -0.0999
  C         5.10890689 +1   13.8736775 +1    7.6964849 +1                        -0.1533
  C         4.24670403 +1   13.6525580 +1    6.8868828 +1                        -0.0083
  C        -0.47974211 +1   14.1593611 +1    6.0042876 +1                         0.0182
  C        -1.70559574 +1   14.1945236 +1    5.3095009 +1                         0.1207
  C        -1.56980446 +1   13.8819306 +1    4.0202187 +1                        -0.0330
  C         0.67723210 +1   14.2098016 +1    6.3142439 +1                        -0.2012
  C        -1.27495838 +1   13.8660453 +1    2.7920137 +1                        -0.0311
  C         2.02941852 +1   14.3566531 +1    6.6688878 +1                         0.2861
  C        -2.94707024 +1   14.8568083 +1    5.7398840 +1                         0.1704
  C        -4.11845991 +1   14.3096002 +1    5.3969636 +1                        -0.1346
  C         3.04291446 +1   13.5858519 +1    6.1332420 +1                         0.0782
  C         2.96005884 +1   12.8432870 +1    4.9084087 +1                         0.0317
  C        -2.94259452 +1   19.1794831 +1    7.7256788 +1                        -0.2945
  C        -2.81041858 +1   17.8821176 +1    7.4529878 +1                         0.0679
  C        -3.01501801 +1   17.5396150 +1    6.0127288 +1                        -0.3098
  C        -3.20575748 +1   19.9229639 +1    6.6780814 +1                        -0.0595
  C        -3.26136369 +1   18.4308497 +1    5.0182086 +1                        -0.2522
  C        -2.61600839 +1   16.4146181 +1    7.7443815 +1                        -0.1165
  C        -2.84074256 +1   16.1199273 +1    6.4207341 +1                         0.0649
  C        -0.89275175 +1   14.6876348 +1   11.9574804 +1                        -0.0210
  C        -0.99546809 +1   15.4087366 +1   10.9236790 +1                        -0.0736
  C        -1.42437763 +1   16.2016654 +1    9.9485115 +1                         0.1529
  C        -1.01788281 +1   14.1615562 +1   13.1126689 +1                         0.0406
  C        -1.09356662 +1   17.5847454 +1   10.0311656 +1                        -0.0765
  C        -2.37782144 +1   15.6750867 +1    8.9572567 +1                         0.1505
  C        -3.04742312 +1   14.6090192 +1    9.3790092 +1                        -0.2215
  C        -5.77943993 +1    9.4459405 +1   13.0515840 +1                        -0.1040
  C        -6.62213906 +1   10.1718074 +1   12.2509672 +1                        -0.0146
  C        -6.08795578 +1   11.1653074 +1   11.3550787 +1                        -0.2191
  C        -4.35847502 +1    9.6344644 +1   12.8642953 +1                        -0.1940
  C        -4.72174527 +1   11.4773512 +1   11.3755278 +1                         0.1139
  C        -4.40084713 +1   12.7996816 +1   10.8901131 +1                         0.0742
  C        -3.77355316 +1   13.8733492 +1   10.1511763 +1                         0.0565
  C        -6.87959391 +1   16.9548933 +1   10.1278855 +1                         0.0519
  C        -5.91131234 +1   16.2841794 +1   10.8658917 +1                         0.1518
  C        -4.83863141 +1   16.9734156 +1   11.4740677 +1                        -0.0866
  C        -6.47458287 +1   18.2157793 +1    9.6095861 +1                        -0.0930
  C        -4.02833938 +1   17.5751288 +1   12.1210305 +1                        -0.0593
  C        -6.08067802 +1   14.8838349 +1   11.1107848 +1                         0.0569
  C        -4.96370078 +1   14.0170070 +1   10.9660351 +1                        -0.1213
  C        -9.18995752 +1   16.9619855 +1    9.0627501 +1                         0.0457
  C        -8.15095159 +1   16.3524866 +1    9.8839336 +1                         0.0492
  C        -8.43560264 +1   15.1131321 +1   10.5333865 +1                        -0.1884
  C       -10.22259162 +1   16.0945760 +1    9.0422212 +1                        -0.0445
  C        -9.70259725 +1   14.3909362 +1   10.4850513 +1                        -0.1671
  C        -7.38039687 +1   14.4093994 +1   11.1785686 +1                         0.0843
  C        -7.70321652 +1   13.1231409 +1   11.7672114 +1                        -0.2171
  C        -9.46478444 +1   12.8120673 +1   14.9154223 +1                        -0.1837
  C        -9.67579390 +1   11.7152054 +1   15.7178962 +1                         0.4687
  C        -9.39808573 +1   11.4582130 +1   14.3696200 +1                        -0.1337
  C        -8.74122302 +1   13.6966284 +1   14.1050790 +1                        -0.0831
  C        -8.71792283 +1   11.5195690 +1   13.1828362 +1                        -0.1812
  C        -8.06664553 +1   10.7089906 +1   12.1131752 +1                         0.2167
  C        -7.32536614 +1   11.8739691 +1   11.3419675 +1                         0.0736
  C        -9.06399607 +1    9.9597014 +1   11.4101068 +1                        -0.0679
  C        -7.89948454 +1   14.6947599 +1    3.1629429 +1                         0.1934
  C        -7.79497758 +1   14.7647628 +1    4.5842334 +1                        -0.1181
  C        -6.77473436 +1   14.5196570 +1    5.2392908 +1                        -0.1257
  C        -6.60516953 +1   14.9929281 +1    2.7547952 +1                        -0.1864
  C        -5.43294670 +1   14.2927874 +1    4.7342426 +1                         0.2509
  C        -4.63623746 +1   13.0547356 +1    4.9556559 +1                        -0.0760
  C        -4.32783600 +1   11.8087938 +1    5.0983576 +1                        -0.0569
  C         4.98777019 +1   14.4091165 +1    0.7204860 +1                        -0.1504
  C         4.37781242 +1   13.8158476 +1    1.6305361 +1                        -0.0714
  C         3.67282121 +1   12.5918635 +1    1.5201690 +1                         0.0981
  C         5.18332415 +1   14.0329103 +1   -0.6204022 +1                         0.2660
  C         3.58916361 +1   12.3930190 +1    0.0488123 +1                        -0.1326
  C         2.99262344 +1   11.8458768 +1    2.4657773 +1                         0.1583
  C         2.93050991 +1   12.3174457 +1    3.8178367 +1                        -0.1766
  C         3.57524975 +1    8.6372553 +1   -0.9679806 +1                        -0.1783
  C         2.57975312 +1    8.8490239 +1   -0.0593857 +1                         0.2553
  C         2.38671840 +1    7.7204366 +1   -0.8574781 +1                        -0.0772
  C         4.45709326 +1    8.0730428 +1   -1.8814648 +1                         0.0095
  C         2.61354767 +1    6.6643071 +1   -1.7416252 +1                         0.0194
  C         2.19811225 +1    9.6359094 +1    1.0538108 +1                         0.0422
  C         2.35771737 +1   10.6515209 +1    1.9986310 +1                         0.1106
  C       -15.61531054 +1    7.5791163 +1    8.8683628 +1                        -0.1479
  C       -14.35302308 +1    7.7365662 +1    8.9524335 +1                        -0.0861
  C       -13.68437547 +1    8.7515063 +1    9.6050080 +1                         0.2253
  C       -16.59977265 +1    8.3648425 +1    9.4109897 +1                         0.1004
  C       -14.72693854 +1    9.6296347 +1   10.0128118 +1                        -0.1331
  C       -12.34276425 +1    8.9049759 +1    9.9617210 +1                        -0.1049
  C       -10.02792356 +1    9.4815774 +1   10.8868433 +1                        -0.0269
  N        -0.63354363 +1    3.9206081 +1    2.6482308 +1                         0.0440
  N        -0.08213847 +1    6.5768559 +1    7.3312675 +1                        -0.0288
  N        -7.50407280 +1    7.9448210 +1    2.1523912 +1                        -0.0683
  N       -10.21058749 +1   11.1489924 +1    7.7186624 +1                         0.1163
  N        -6.40499644 +1    5.2178027 +1   12.3744279 +1                         0.0655
  N        -8.54152133 +1    4.3289662 +1    6.6513629 +1                         0.0397
  N       -13.35519119 +1    3.0093651 +1    9.9395579 +1                         0.1006
  N       -11.60061345 +1    6.9482417 +1   16.1211967 +1                         0.0849
  N         1.49026941 +1   18.7549817 +1    8.0875090 +1                        -0.0538
  N         7.02145547 +1   15.4663265 +1   10.5860787 +1                        -0.0031
  N        -3.37991319 +1   19.8220242 +1    5.4073464 +1                        -0.0452
  N        -0.80737874 +1   18.6958961 +1   10.2037409 +1                        -0.0709
  N        -3.90971265 +1   10.6607123 +1   12.0949928 +1                        -0.0992
  N        -6.04150999 +1   19.2189458 +1    9.2189520 +1                        -0.0470
  N       -10.50883589 +1   15.0237962 +1    9.5927262 +1                         0.2323
  N        -8.47725400 +1   12.9286202 +1   12.9477157 +1                         0.6109
  N        -5.48216553 +1   14.9654173 +1    3.3049625 +1                         0.0985
  N         4.32688577 +1   12.9476924 +1   -0.8488117 +1                         0.0047
  N         3.83809074 +1    6.9340594 +1   -2.3555658 +1                         0.0010
  N       -15.98979013 +1    9.5213997 +1    9.9665917 +1                         0.0678
 Tv        22.44566428 +1    0.0000000 +0    0.0000000 +0 
 Tv         0.00000000 +0   15.3536295 +1    0.0000000 +0 
 Tv         0.00000000 +0    0.0000000 +0   11.5355328 +1 
 
