# Supplementary material for: Characterization by SEM, TEM and Quantum-Chemical Simulations of the Spherical Carbon with Nitrogen (SCN) Active Carbon Produced by Thermal Decomposition of Poly(vinylpyridine-divinylbenzene) Copolymer
Source: Materials (Basel). 2009 Sep 7;2(3):1239–51. doi: 10.3390/ma2031239 (PMC5445732; doi:10.3390/ma2031239)
Supplement: Supplementary file 1 [file materials-02-01239-s001.zip › Supplementary Data/m18.out]

 *******************************************************************************
 ** Site#:  128            For non-commercial use only         Version 7.334W **
 *******************************************************************************
 ** Cite this work as: MOPAC2007, James J. P. Stewart, Stewart Computational  **
 ** Chemistry, Version 7.334W web: HTTP://OpenMOPAC.net   Days remaining:  57 **
 *******************************************************************************
 **                                                                           **
 **                                MOPAC2007                                  **
 **                                                                           **
 *******************************************************************************

                            PM3 CALCULATION RESULTS


 *******************************************************************************
 *  CALCULATION DONE:                                Sat Jan 19 12:22:48 2008  *
 *  PM3      - The PM3 Hamiltonian to be used
 *  SINGLET  - SPIN STATE DEFINED AS A SINGLET
 *
 *
 *
 *                 CHARGE ON SYSTEM =     0
 *
 *
 *
 *  XYZ      - CARTESIAN COORDINATE SYSTEM TO BE USED
 *  EF       - USE EF ROUTINE FOR MINIMUM SEARCH
 *  T=       - A TIME OF  0.2E+08 SECONDS REQUESTED
 *  DUMP=N   - RESTART FILE WRITTEN EVERY     0.100 SECONDS
 *  CYCLES=  - DO A MAXIMUM OF  5002 STEPS
 *  DDMIN=   - MINIMUM TRUST RADIUS  0.000 ANG/RAD
 *  GNORM=   - EXIT WHEN GRADIENT NORM DROPS BELOW 1.11    
 *  SCFCRT   - DEFAULT SCF CRITERION REPLACED BY   0.100E-06
 *  SHIFT    - A DAMPING FACTOR OF   20.00 DEFINED
 *  DENOUT   - DENSITY MATRIX OUTPUT ON CHANNEL 10
 *  BONDS    - FINAL BOND-ORDER MATRIX TO BE PRINTED
 *   PL      - MONITOR CONVERGENCE IN DENSITY MATRIX
 *******************************************************************************
PM3 bonds T=20000000.0 SINGLET XYZ DDMIN=0.0 DUMP=0.1 GNORM=01.115 CHARGE=+0 &
DENOUT SCFCRT=1.D-07 EF CYCLES=5002 PL SHIFT=020.0
 SKN_2 model by PM3. Point=18. Mult=01.
   ATOM   CHEMICAL     X               Y              Z
  NUMBER   SYMBOL (ANGSTROMS)     (ANGSTROMS)    (ANGSTROMS)
 
     1       C         -1.9849842  *    2.103427  *    1.801807  *
     2       C         -3.0479281  *    2.845244  *    1.330756  *
     3       C         -2.8342233  *    4.251563  *    1.562578  *
     4       C         -0.9513670  *    2.619309  *    2.293182  *
     5       C         -1.5962069  *    4.722208  *    2.124917  *
     6       C         -1.1888738  *    6.094532  *    2.374481  *
     7       C         -0.7132179  *    7.143295  *    1.546823  *
     8       C         -0.1708351  *    4.566661  *    6.294799  *
     9       C         -0.7443438  *    4.983018  *    5.296907  *
    10       C         -0.8903596  *    6.351060  *    4.945427  *
    11       C          0.3549987  *    5.237357  *    7.435104  *
    12       C         -0.7388409  *    7.081501  *    6.284336  *
    13       C         -0.8609556  *    6.776963  *    3.661345  *
    14       C         -0.3094564  *    7.841814  *    2.766465  *
    15       C         -2.2146441  *   10.389876  *    5.238206  *
    16       C         -2.3626814  *    9.206330  *    6.130682  *
    17       C         -1.1749615  *    8.475392  *    6.189293  *
    18       C         -0.9380623  *   10.427838  *    4.790460  *
    19       C         -0.2570273  *    9.279927  *    5.470787  *
    20       C          0.0928967  *    9.676206  *    4.220131  *
    21       C         -3.8280015  *    9.462747  *    6.178651  *
    22       C         -3.6202769  *   10.736128  *    5.361167  *
    23       C          0.4535980  *    9.013733  *    3.002736  *
    24       C          1.4242721  *    9.512728  *    2.206700  *
    25       C         -7.9854029  *    7.640285  *    4.619252  *
    26       C         -6.7914691  *    8.229493  *    4.947671  *
    27       C         -5.8581211  *    8.502941  *    3.884031  *
    28       C         -8.3200542  *    7.524454  *    3.187005  *
    29       C         -6.3664523  *    8.609340  *    2.549208  *
    30       C         -6.2971255  *    8.694083  *    6.257209  *
    31       C         -5.0048401  *    8.950037  *    6.385221  *
    32       C         -9.5192882  *   11.511905  *    5.530823  *
    33       C         -8.5332614  *   10.602044  *    5.801786  *
    34       C         -8.2075275  *   10.049888  *    7.058190  *
    35       C        -10.4034058  *   12.076768  *    6.533189  *
    36       C         -9.1555298  *   10.657641  *    7.953635  *
    37       C         -7.2303162  *    9.118465  *    7.315731  *
    38       C         -7.1148650  *    8.466619  *    8.554198  *
    39       C         -3.9340827  *    5.135352  *   12.736242  *
    40       C         -3.9992428  *    6.370729  *   12.049398  *
    41       C         -4.9665997  *    6.840463  *   11.421169  *
    42       C         -5.3029157  *    4.824642  *   12.836381  *
    43       C         -6.2753636  *    6.297610  *   11.265854  *
    44       C         -7.2804788  *    6.643580  *   10.406573  *
    45       C         -7.1246047  *    7.718766  *    9.493737  *
    46       C         -8.7354384  *    5.479021  *    8.712449  *
    47       C         -9.2798992  *    4.161574  *    9.166449  *
    48       C         -9.0769875  *    3.058196  *    8.416515  *
    49       C         -8.7138802  *    5.649429  *    7.293476  *
    50       C         -8.3453533  *    3.304687  *    7.168909  *
    51       C         -9.3577665  *    4.751529  *   10.525011  *
    52       C         -8.3985539  *    5.818075  *   10.008617  *
    53       C        -12.5553413  *    1.681280  *   11.587749  *
    54       C        -11.6834884  *    2.527863  *   11.911914  *
    55       C        -11.4382859  *    3.731986  *   11.295137  *
    56       C        -13.4546245  *    1.758310  *   10.549186  *
    57       C        -12.4260776  *    3.922865  *   10.279677  *
    58       C        -10.3279047  *    4.681382  *   11.456502  *
    59       C        -10.3048908  *    5.598843  *   12.523898  *
    60       C        -10.8492601  *    6.771364  *   18.327814  *
    61       C         -9.4727215  *    6.673520  *   18.079797  *
    62       C         -9.1968392  *    7.188534  *   16.806676  *
    63       C        -11.6978553  *    6.977194  *   17.434712  *
    64       C        -10.2805465  *    7.183495  *   15.814715  *
    65       C         -9.6264391  *    7.094984  *   14.500901  *
    66       C        -10.1098854  *    6.391065  *   13.403859  *
    67       C        -11.0860262  *    8.898387  *   10.309120  *
    68       C          1.9415591  *   20.484819  *    9.538307  *
    69       C          2.2125434  *   19.400043  *   10.283603  *
    70       C          2.2402899  *   18.085896  *   10.087834  *
    71       C          1.2471188  *   20.038549  *    8.310472  *
    72       C          2.1414205  *   17.773697  *    8.642330  *
    73       C          2.3191868  *   16.476776  *    8.060276  *
    74       C          2.3215411  *   15.432272  *    7.462259  *
    75       C          8.0413309  *   15.794687  *    8.570942  *
    76       C          7.2481542  *   15.041083  *    7.979616  *
    77       C          6.1625265  *   14.348691  *    8.502371  *
    78       C          8.0331559  *   16.111056  *    9.927684  *
    79       C          6.1679417  *   14.540774  *    9.927228  *
    80       C          5.1775561  *   13.809686  *    7.652586  *
    81       C          4.3234409  *   13.581214  *    6.836742  *
    82       C         -0.4113768  *   14.142974  *    5.995994  *
    83       C         -1.6496811  *   14.204031  *    5.321630  *
    84       C         -1.5231278  *   13.945239  *    4.020018  *
    85       C          0.7572380  *   14.173148  *    6.260963  *
    86       C         -1.2177027  *   13.970285  *    2.793760  *
    87       C          2.1221218  *   14.311022  *    6.590046  *
    88       C         -2.9094846  *   14.794516  *    5.793480  *
    89       C         -4.0781838  *   14.229470  *    5.483817  *
    90       C          3.1224767  *   13.512000  *    6.074592  *
    91       C          3.0406143  *   12.731869  *    4.869609  *
    92       C         -3.4285048  *   19.136326  *    7.653087  *
    93       C         -3.1093259  *   17.859385  *    7.451008  *
    94       C         -3.3470269  *   17.444585  *    6.042825  *
    95       C         -3.8896004  *   19.822746  *    6.661618  *
    96       C         -3.8498884  *   18.251563  *    5.073675  *
    97       C         -2.7009697  *   16.441703  *    7.761395  *
    98       C         -2.9043664  *   16.070637  *    6.459397  *
    99       C         -0.8212092  *   14.836644  *   11.929706  *
   100       C         -0.9536449  *   15.570755  *   10.907970  *
   101       C         -1.4414358  *   16.337208  *    9.942705  *
   102       C         -0.9530852  *   14.292513  *   13.076403  *
   103       C         -1.2243830  *   17.742695  *    9.959018  *
   104       C         -2.4178613  *   15.765061  *    9.004715  *
   105       C         -3.1133924  *   14.740361  *    9.469473  *
   106       C         -5.7701820  *    9.486401  *   13.024729  *
   107       C         -6.6165243  *   10.242166  *   12.251732  *
   108       C         -6.1069944  *   11.262427  *   11.389812  *
   109       C         -4.3789577  *    9.747873  *   12.832246  *
   110       C         -4.7642763  *   11.585050  *   11.383944  *
   111       C         -4.4666468  *   12.915292  *   10.934468  *
   112       C         -3.8574307  *   14.011805  *   10.229614  *
   113       C         -6.9901420  *   17.027068  *   10.146254  *
   114       C         -6.0584535  *   16.334810  *   10.912176  *
   115       C         -4.9736606  *   17.008997  *   11.524688  *
   116       C         -6.5441475  *   18.288388  *    9.664901  *
   117       C         -4.1269399  *   17.604529  *   12.131303  *
   118       C         -6.2389853  *   14.930578  *   11.106495  *
   119       C         -5.0842806  *   14.105024  *   10.999955  *
   120       C         -9.2133096  *   17.068925  *    8.928109  *
   121       C         -8.2330981  *   16.426547  *    9.790833  *
   122       C         -8.5340392  *   15.138507  *   10.328915  *
   123       C        -10.2250034  *   16.190752  *    8.762062  *
   124       C         -9.7569563  *   14.372645  *   10.090174  *
   125       C         -7.5344417  *   14.427196  *   11.046121  *
   126       C         -7.9130346  *   13.126422  *   11.590370  *
   127       C         -9.6744856  *   12.906730  *   14.713666  *
   128       C         -9.6248568  *   11.948152  *   15.666523  *
   129       C         -9.2928403  *   11.505973  *   14.367565  *
   130       C         -9.3326866  *   13.803632  *   13.657140  *
   131       C         -8.7511378  *   11.519408  *   13.146226  *
   132       C         -8.0624773  *   10.724514  *   12.100567  *
   133       C         -7.4065527  *   11.910257  *   11.288612  *
   134       C         -9.0084231  *    9.908929  *   11.397012  *
   135       C         -7.8152202  *   15.475682  *    3.572876  *
   136       C         -7.6654222  *   15.114209  *    4.927776  *
   137       C         -6.7045075  *   14.531862  *    5.459081  *
   138       C         -6.4942960  *   15.634865  *    3.171597  *
   139       C         -5.4167917  *   14.287718  *    4.855449  *
   140       C         -4.6345948  *   13.030559  *    4.946491  *
   141       C         -4.3183700  *   11.782911  *    5.018781  *
   142       C          5.0637517  *   14.272544  *    0.736585  *
   143       C          4.4653421  *   13.654412  *    1.635198  *
   144       C          3.7778478  *   12.422204  *    1.504940  *
   145       C          5.2622824  *   13.909170  *   -0.607773  *
   146       C          3.7127397  *   12.192588  *    0.028681  *
   147       C          3.1000590  *   11.678533  *    2.445949  *
   148       C          3.0238996  *   12.175301  *    3.792977  *
   149       C          3.6691588  *    8.326090  *   -0.887740  *
   150       C          2.6632815  *    8.596584  *    0.005015  *
   151       C          2.4336245  *    7.486651  *   -0.802297  *
   152       C          4.5319811  *    7.715326  *   -1.780619  *
   153       C          2.6195966  *    6.411037  *   -1.693287  *
   154       C          2.3055515  *    9.419865  *    1.105229  *
   155       C          2.4717366  *   10.455592  *    2.000089  *
   156       C        -15.5281561  *    7.082668  *    8.849858  *
   157       C        -14.1951428  *    7.380756  *    8.986984  *
   158       C        -13.5189844  *    8.368812  *    9.597043  *
   159       C        -16.4270346  *    7.970486  *    9.477852  *
   160       C        -14.5792506  *    9.183509  *   10.075722  *
   161       C        -12.1792356  *    8.610725  *    9.914007  *
   162       C         -9.9264466  *    9.367325  *   10.855200  *
   163       N         -0.5692594  *    3.865098  *    2.508148  *
   164       N         -0.1772146  *    6.591354  *    7.366335  *
   165       N         -7.4812829  *    7.984292  *    2.182140  *
   166       N        -10.0379895  *   11.484469  *    7.762389  *
   167       N         -6.3722398  *    5.273477  *   12.344944  *
   168       N         -8.5102387  *    4.510903  *    6.632403  *
   169       N        -13.3548160  *    2.991207  *    9.938766  *
   170       N        -11.6057385  *    7.077000  *   16.093270  *
   171       N          1.6068070  *   18.696628  *    7.873076  *
   172       N          7.0656730  *   15.406158  *   10.562036  *
   173       N         -4.1682726  *   19.614702  *    5.414309  *
   174       N         -1.0902157  *   18.893072  *   10.025109  *
   175       N         -3.9067160  *   10.745687  *   12.065010  *
   176       N         -6.0594616  *   19.273441  *    9.288059  *
   177       N        -10.5152890  *   15.075487  *    9.203352  *
   178       N         -8.8282222  *   12.949437  *   12.714847  *
   179       N         -5.3792423  *   15.233712  *    3.583355  *
   180       N          4.4688834  *   12.794322  *   -0.853216  *
   181       N          3.8626718  *    6.597090  *   -2.267600  *
   182       N        -15.8447158  *    9.097281  *   10.064151  *
   183      Tv         22.3612810  *    0.000000       0.000000   
   184      Tv          0.0000000      15.354078  *    0.000000   
   185      Tv          0.0000000       0.000000      11.488744  *
 

              THE SYSTEM IS A  SOLID         


                UNIT CELL TRANSLATION VECTORS

              X              Y              Z
    T1 =  22.3612810      0.0000000      0.0000000
    T2 =   0.0000000     15.3540777      0.0000000
    T3 =   0.0000000      0.0000000     11.4887439


          CARTESIAN COORDINATES 

    NO.       ATOM         X         Y         Z

     1         C       -1.9850    2.1034    1.8018
     2         C       -3.0479    2.8452    1.3308
     3         C       -2.8342    4.2516    1.5626
     4         C       -0.9514    2.6193    2.2932
     5         C       -1.5962    4.7222    2.1249
     6         C       -1.1889    6.0945    2.3745
     7         C       -0.7132    7.1433    1.5468
     8         C       -0.1708    4.5667    6.2948
     9         C       -0.7443    4.9830    5.2969
    10         C       -0.8904    6.3511    4.9454
    11         C        0.3550    5.2374    7.4351
    12         C       -0.7388    7.0815    6.2843
    13         C       -0.8610    6.7770    3.6613
    14         C       -0.3095    7.8418    2.7665
    15         C       -2.2146   10.3899    5.2382
    16         C       -2.3627    9.2063    6.1307
    17         C       -1.1750    8.4754    6.1893
    18         C       -0.9381   10.4278    4.7905
    19         C       -0.2570    9.2799    5.4708
    20         C        0.0929    9.6762    4.2201
    21         C       -3.8280    9.4627    6.1787
    22         C       -3.6203   10.7361    5.3612
    23         C        0.4536    9.0137    3.0027
    24         C        1.4243    9.5127    2.2067
    25         C       -7.9854    7.6403    4.6193
    26         C       -6.7915    8.2295    4.9477
    27         C       -5.8581    8.5029    3.8840
    28         C       -8.3201    7.5245    3.1870
    29         C       -6.3665    8.6093    2.5492
    30         C       -6.2971    8.6941    6.2572
    31         C       -5.0048    8.9500    6.3852
    32         C       -9.5193   11.5119    5.5308
    33         C       -8.5333   10.6020    5.8018
    34         C       -8.2075   10.0499    7.0582
    35         C      -10.4034   12.0768    6.5332
    36         C       -9.1555   10.6576    7.9536
    37         C       -7.2303    9.1185    7.3157
    38         C       -7.1149    8.4666    8.5542
    39         C       -3.9341    5.1354   12.7362
    40         C       -3.9992    6.3707   12.0494
    41         C       -4.9666    6.8405   11.4212
    42         C       -5.3029    4.8246   12.8364
    43         C       -6.2754    6.2976   11.2659
    44         C       -7.2805    6.6436   10.4066
    45         C       -7.1246    7.7188    9.4937
    46         C       -8.7354    5.4790    8.7124
    47         C       -9.2799    4.1616    9.1664
    48         C       -9.0770    3.0582    8.4165
    49         C       -8.7139    5.6494    7.2935
    50         C       -8.3454    3.3047    7.1689
    51         C       -9.3578    4.7515   10.5250
    52         C       -8.3986    5.8181   10.0086
    53         C      -12.5553    1.6813   11.5877
    54         C      -11.6835    2.5279   11.9119
    55         C      -11.4383    3.7320   11.2951
    56         C      -13.4546    1.7583   10.5492
    57         C      -12.4261    3.9229   10.2797
    58         C      -10.3279    4.6814   11.4565
    59         C      -10.3049    5.5988   12.5239
    60         C      -10.8493    6.7714   18.3278
    61         C       -9.4727    6.6735   18.0798
    62         C       -9.1968    7.1885   16.8067
    63         C      -11.6979    6.9772   17.4347
    64         C      -10.2805    7.1835   15.8147
    65         C       -9.6264    7.0950   14.5009
    66         C      -10.1099    6.3911   13.4039
    67         C      -11.0860    8.8984   10.3091
    68         C        1.9416   20.4848    9.5383
    69         C        2.2125   19.4000   10.2836
    70         C        2.2403   18.0859   10.0878
    71         C        1.2471   20.0385    8.3105
    72         C        2.1414   17.7737    8.6423
    73         C        2.3192   16.4768    8.0603
    74         C        2.3215   15.4323    7.4623
    75         C        8.0413   15.7947    8.5709
    76         C        7.2482   15.0411    7.9796
    77         C        6.1625   14.3487    8.5024
    78         C        8.0332   16.1111    9.9277
    79         C        6.1679   14.5408    9.9272
    80         C        5.1776   13.8097    7.6526
    81         C        4.3234   13.5812    6.8367
    82         C       -0.4114   14.1430    5.9960
    83         C       -1.6497   14.2040    5.3216
    84         C       -1.5231   13.9452    4.0200
    85         C        0.7572   14.1731    6.2610
    86         C       -1.2177   13.9703    2.7938
    87         C        2.1221   14.3110    6.5900
    88         C       -2.9095   14.7945    5.7935
    89         C       -4.0782   14.2295    5.4838
    90         C        3.1225   13.5120    6.0746
    91         C        3.0406   12.7319    4.8696
    92         C       -3.4285   19.1363    7.6531
    93         C       -3.1093   17.8594    7.4510
    94         C       -3.3470   17.4446    6.0428
    95         C       -3.8896   19.8227    6.6616
    96         C       -3.8499   18.2516    5.0737
    97         C       -2.7010   16.4417    7.7614
    98         C       -2.9044   16.0706    6.4594
    99         C       -0.8212   14.8366   11.9297
   100         C       -0.9536   15.5708   10.9080
   101         C       -1.4414   16.3372    9.9427
   102         C       -0.9531   14.2925   13.0764
   103         C       -1.2244   17.7427    9.9590
   104         C       -2.4179   15.7651    9.0047
   105         C       -3.1134   14.7404    9.4695
   106         C       -5.7702    9.4864   13.0247
   107         C       -6.6165   10.2422   12.2517
   108         C       -6.1070   11.2624   11.3898
   109         C       -4.3790    9.7479   12.8322
   110         C       -4.7643   11.5850   11.3839
   111         C       -4.4666   12.9153   10.9345
   112         C       -3.8574   14.0118   10.2296
   113         C       -6.9901   17.0271   10.1463
   114         C       -6.0585   16.3348   10.9122
   115         C       -4.9737   17.0090   11.5247
   116         C       -6.5441   18.2884    9.6649
   117         C       -4.1269   17.6045   12.1313
   118         C       -6.2390   14.9306   11.1065
   119         C       -5.0843   14.1050   11.0000
   120         C       -9.2133   17.0689    8.9281
   121         C       -8.2331   16.4265    9.7908
   122         C       -8.5340   15.1385   10.3289
   123         C      -10.2250   16.1908    8.7621
   124         C       -9.7570   14.3726   10.0902
   125         C       -7.5344   14.4272   11.0461
   126         C       -7.9130   13.1264   11.5904
   127         C       -9.6745   12.9067   14.7137
   128         C       -9.6249   11.9482   15.6665
   129         C       -9.2928   11.5060   14.3676
   130         C       -9.3327   13.8036   13.6571
   131         C       -8.7511   11.5194   13.1462
   132         C       -8.0625   10.7245   12.1006
   133         C       -7.4066   11.9103   11.2886
   134         C       -9.0084    9.9089   11.3970
   135         C       -7.8152   15.4757    3.5729
   136         C       -7.6654   15.1142    4.9278
   137         C       -6.7045   14.5319    5.4591
   138         C       -6.4943   15.6349    3.1716
   139         C       -5.4168   14.2877    4.8554
   140         C       -4.6346   13.0306    4.9465
   141         C       -4.3184   11.7829    5.0188
   142         C        5.0638   14.2725    0.7366
   143         C        4.4653   13.6544    1.6352
   144         C        3.7778   12.4222    1.5049
   145         C        5.2623   13.9092   -0.6078
   146         C        3.7127   12.1926    0.0287
   147         C        3.1001   11.6785    2.4459
   148         C        3.0239   12.1753    3.7930
   149         C        3.6692    8.3261   -0.8877
   150         C        2.6633    8.5966    0.0050
   151         C        2.4336    7.4867   -0.8023
   152         C        4.5320    7.7153   -1.7806
   153         C        2.6196    6.4110   -1.6933
   154         C        2.3056    9.4199    1.1052
   155         C        2.4717   10.4556    2.0001
   156         C      -15.5282    7.0827    8.8499
   157         C      -14.1951    7.3808    8.9870
   158         C      -13.5190    8.3688    9.5970
   159         C      -16.4270    7.9705    9.4779
   160         C      -14.5793    9.1835   10.0757
   161         C      -12.1792    8.6107    9.9140
   162         C       -9.9264    9.3673   10.8552
   163         N       -0.5693    3.8651    2.5081
   164         N       -0.1772    6.5914    7.3663
   165         N       -7.4813    7.9843    2.1821
   166         N      -10.0380   11.4845    7.7624
   167         N       -6.3722    5.2735   12.3449
   168         N       -8.5102    4.5109    6.6324
   169         N      -13.3548    2.9912    9.9388
   170         N      -11.6057    7.0770   16.0933
   171         N        1.6068   18.6966    7.8731
   172         N        7.0657   15.4062   10.5620
   173         N       -4.1683   19.6147    5.4143
   174         N       -1.0902   18.8931   10.0251
   175         N       -3.9067   10.7457   12.0650
   176         N       -6.0595   19.2734    9.2881
   177         N      -10.5153   15.0755    9.2034
   178         N       -8.8282   12.9494   12.7148
   179         N       -5.3792   15.2337    3.5834
   180         N        4.4689   12.7943   -0.8532
   181         N        3.8627    6.5971   -2.2676
   182         N      -15.8447    9.0973   10.0642

  C: (PM3): J. J. P. STEWART, J. COMP. CHEM. 10, 209 (1989).
  N: (PM3): J. J. P. STEWART, J. COMP. CHEM. 10, 209 (1989).

           Empirical Formula: C162 N20


      RHF CALCULATION, NO. OF DOUBLY OCCUPIED LEVELS =  374

  SCF CRITERION =    0.9100E-06
 ITERATION   1 PLS= 0.100E+01 0.000E+00 ENERGY   479732.942065 DELTAE    0.0000000
 ITERATION   2 PLS= 0.132E+01 0.000E+00 ENERGY    15943.153809 DELTAE    0.0000000
 ITERATION   3 PLS= 0.873E-01 0.000E+00 ENERGY    13684.138488 DELTAE-2259.0153211
 ITERATION   4 PLS= 0.822E-01 0.000E+00 ENERGY   -20450.978439 DELTAE    0.0000000

 ITERATION1988 PLS= 0.246E-05 0.000E+00 ENERGY     5467.561719 DELTAE   -0.0000036

          DIAGONAL MATRIX USED AS START HESSIAN

 ITERATION   1 PLS= 0.236E-05 0.000E+00 ENERGY     5464.366117 DELTAE 5364.3661172
 ITERATION   2 PLS= 0.265E-03 0.000E+00 ENERGY     5464.288562 DELTAE   -0.0775548
 ITERATION   3 PLS= 0.226E-03 0.000E+00 ENERGY     5464.231815 DELTAE   -0.0567474
 ITERATION   4 PLS= 0.173E-03 0.000E+00 ENERGY     5463.806610 DELTAE   -0.4252047
 ITERATION   5 PLS= 0.115E-03 0.000E+00 ENERGY     5464.095830 DELTAE    0.2892200
 ITERATION   6 PLS= 0.127E-03 0.000E+00 ENERGY     5464.083790 DELTAE   -0.0120404
 ITERATION   7 PLS= 0.126E-03 0.000E+00 ENERGY     5463.921221 DELTAE   -0.1625687
 ITERATION   8 PLS= 0.108E-03 0.000E+00 ENERGY     5464.044160 DELTAE    0.1229387
 CYCLE:   1 TIME:7517.980 TIME LEFT: 16.52W  GRAD.:   414.999 HEAT: 5464.037

 RESTART FILE WRITTEN,    TIME LEFT: 16.46W  GRAD.:     1.532 HEAT: 5286.046
 ITERATION   1 PLS= 0.119E-04 0.000E+00 ENERGY     5286.040550 DELTAE 5186.0405501
 ITERATION   2 PLS= 0.114E-04 0.000E+00 ENERGY     5286.040261 DELTAE   -0.0002892
 ITERATION   3 PLS= 0.104E-04 0.000E+00 ENERGY     5286.040052 DELTAE   -0.0002089
 ITERATION   4 PLS= 0.849E-05 0.000E+00 ENERGY     5286.039306 DELTAE   -0.0007458
 ITERATION   5 PLS= 0.584E-05 0.000E+00 ENERGY     5286.039701 DELTAE    0.0003953
 ITERATION   6 PLS= 0.582E-05 0.000E+00 ENERGY     5286.039651 DELTAE   -0.0000505
 ITERATION   7 PLS= 0.580E-05 0.000E+00 ENERGY     5286.039612 DELTAE   -0.0000390
 ITERATION   8 PLS= 0.543E-05 0.000E+00 ENERGY     5286.039582 DELTAE   -0.0000297
 RESTART FILE WRITTEN,    TIME LEFT: 16.46W  GRAD.:     0.953 HEAT: 5286.040

     RMS GRADIENT =  0.95260  IS LESS THAN CUTOFF =  1.11500


 ITERATION   1 PLS= 0.510E-05 0.000E+00 ENERGY     5286.039556 DELTAE 5186.0395565
 ITERATION   2 PLS= 0.615E-05 0.000E+00 ENERGY     5286.039497 DELTAE   -0.0000600
 ITERATION   3 PLS= 0.594E-05 0.000E+00 ENERGY     5286.039452 DELTAE   -0.0000450
 ITERATION   4 PLS= 0.479E-05 0.000E+00 ENERGY     5286.039423 DELTAE   -0.0000287
 ITERATION   5 PLS= 0.464E-05 0.000E+00 ENERGY     5286.039425 DELTAE    0.0000019
 ITERATION   6 PLS= 0.464E-05 0.000E+00 ENERGY     5286.039411 DELTAE   -0.0000137
 ITERATION   7 PLS= 0.427E-05 0.000E+00 ENERGY     5286.039398 DELTAE   -0.0000134
 ITERATION   8 PLS= 0.442E-05 0.000E+00 ENERGY     5286.039387 DELTAE   -0.0000110

 -------------------------------------------------------------------------------
PM3 bonds T=20000000.0 SINGLET XYZ DDMIN=0.0 DUMP=0.1 GNORM=01.115 CHARGE=+0 &
DENOUT SCFCRT=1.D-07 EF CYCLES=5002 PL SHIFT=020.0
 SKN_2 model by PM3. Point=18. Mult=01.


     GEOMETRY OPTIMISED USING EIGENVECTOR FOLLOWING (EF).     
     SCF FIELD WAS ACHIEVED                                   


                                PM3    CALCULATION
                                                       MOPAC2007 (Version: 7.334W)
                                                       Sun Jan 20 02:24:07 2008
                                                       No. of days left =  57


          FINAL HEAT OF FORMATION =       5286.03938 KCAL =   22116.78876 KJ
          H.o.F. per unit cell    =       2643.01969 KCAL, for   2 unit cells


          TOTAL ENERGY            =     -22240.80112 EV
          ELECTRONIC ENERGY       =  -60203310.87099 EV
          CORE-CORE REPULSION     =   60181070.06987 EV

          IONIZATION POTENTIAL    =          6.51362
          NO. OF FILLED LEVELS    =        374
          MOLECULAR WEIGHT        =       2225.916

          MOLECULAR DIMENSIONS (Angstroms)

            Atom       Atom       Distance
            C    56    C    68    24.58194
            C    60    N   181    23.10955
            C    78    C   135    13.42365

          VOLUME OF UNIT CELL         3975.403 CUBIC ANGSTROMS
          DENSITY                        0.930 GRAMS/CC


          SCF CALCULATIONS        =        401
          COMPUTATION TIME = 13 HOURS 13 MINUTES AND  48.385 SECONDS


   ATOM   CHEMICAL     X               Y              Z
  NUMBER   SYMBOL (ANGSTROMS)     (ANGSTROMS)    (ANGSTROMS)
 
     1       C         -1.9504543  *    2.123665  *    1.865898  *
     2       C         -3.0090067  *    2.832912  *    1.343232  *
     3       C         -2.8552583  *    4.245178  *    1.587357  *
     4       C         -0.9643559  *    2.660762  *    2.429504  *
     5       C         -1.6612594  *    4.747204  *    2.192502  *
     6       C         -1.2347628  *    6.124405  *    2.387237  *
     7       C         -0.5897768  *    7.086613  *    1.473216  *
     8       C          0.5157205  *    4.762425  *    6.128186  *
     9       C         -0.0287100  *    5.160398  *    5.081714  *
    10       C         -0.6207192  *    6.395142  *    4.903714  *
    11       C          0.6238295  *    5.396198  *    7.353929  *
    12       C         -0.6896120  *    7.056776  *    6.190693  *
    13       C         -0.8408489  *    6.834193  *    3.549093  *
    14       C         -0.2693849  *    7.903787  *    2.705428  *
    15       C         -2.2394952  *   10.394510  *    5.273566  *
    16       C         -2.3799640  *    9.174429  *    6.121809  *
    17       C         -1.1938130  *    8.434823  *    6.140795  *
    18       C         -0.9702539  *   10.445754  *    4.811546  *
    19       C         -0.2828443  *    9.269841  *    5.443622  *
    20       C          0.0541949  *    9.713954  *    4.207144  *
    21       C         -3.8459632  *    9.435725  *    6.183088  *
    22       C         -3.6441245  *   10.744411  *    5.418925  *
    23       C          0.3937308  *    9.090031  *    2.960212  *
    24       C          1.3395056  *    9.682224  *    2.151743  *
    25       C         -7.9843697  *    7.518750  *    4.598108  *
    26       C         -6.7926490  *    8.119574  *    4.924684  *
    27       C         -5.8871619  *    8.289620  *    3.828648  *
    28       C         -8.3323396  *    7.457911  *    3.158108  *
    29       C         -6.3732374  *    8.559214  *    2.513595  *
    30       C         -6.2958575  *    8.595521  *    6.226277  *
    31       C         -5.0129476  *    8.890522  *    6.356089  *
    32       C         -9.6646173  *   11.207180  *    5.504178  *
    33       C         -8.6261957  *   10.335950  *    5.758989  *
    34       C         -8.2906135  *    9.825030  *    7.028529  *
    35       C        -10.5903174  *   11.723981  *    6.483822  *
    36       C         -9.2771168  *   10.377042  *    7.894422  *
    37       C         -7.2420061  *    8.960296  *    7.291272  *
    38       C         -7.1054537  *    8.345188  *    8.534741  *
    39       C         -3.9685784  *    5.104249  *   12.788849  *
    40       C         -4.0291528  *    6.329933  *   12.076405  *
    41       C         -5.0025873  *    6.767999  *   11.436379  *
    42       C         -5.3312273  *    4.790746  *   12.873636  *
    43       C         -6.3054429  *    6.217942  *   11.282429  *
    44       C         -7.3042774  *    6.551491  *   10.406718  *
    45       C         -7.1257673  *    7.610647  *    9.487322  *
    46       C         -8.7469046  *    5.355337  *    8.711193  *
    47       C         -9.2920350  *    4.053204  *    9.201882  *
    48       C         -9.0914080  *    2.928340  *    8.484228  *
    49       C         -8.7218602  *    5.484996  *    7.287396  *
    50       C         -8.3917882  *    3.126632  *    7.210025  *
    51       C         -9.3710212  *    4.676209  *   10.544080  *
    52       C         -8.4137949  *    5.725458  *   10.002702  *
    53       C        -12.6935691  *    1.694880  *   11.643536  *
    54       C        -11.7928154  *    2.537016  *   11.976771  *
    55       C        -11.4598475  *    3.709578  *   11.343283  *
    56       C        -13.5442145  *    1.750890  *   10.574394  *
    57       C        -12.4455971  *    3.808495  *   10.319227  *
    58       C        -10.3412247  *    4.644805  *   11.476307  *
    59       C        -10.3248460  *    5.579663  *   12.524581  *
    60       C        -10.8351326  *    6.615497  *   18.347944  *
    61       C         -9.4615497  *    6.511265  *   18.099517  *
    62       C         -9.1826958  *    7.042116  *   16.829624  *
    63       C        -11.6873263  *    6.825265  *   17.458266  *
    64       C        -10.2707103  *    7.061163  *   15.840971  *
    65       C         -9.6390410  *    7.039044  *   14.522236  *
    66       C        -10.1298943  *    6.366467  *   13.407568  *
    67       C        -11.2295713  *    9.104001  *   10.358719  *
    68       C          2.1351675  *   20.654031  *    9.525505  *
    69       C          2.7090946  *   19.577430  *   10.199144  *
    70       C          2.7562838  *   18.369346  *    9.883684  *
    71       C          1.4240307  *   20.110413  *    8.414600  *
    72       C          2.1876047  *   17.793762  *    8.752839  *
    73       C          2.2510638  *   16.490424  *    8.180817  *
    74       C          2.2257203  *   15.454610  *    7.569394  *
    75       C          8.0219689  *   15.798250  *    8.595013  *
    76       C          7.2141547  *   15.055805  *    8.009930  *
    77       C          6.1065995  *   14.400787  *    8.534678  *
    78       C          8.0130330  *   16.133156  *    9.948581  *
    79       C          6.1067173  *   14.615782  *    9.957129  *
    80       C          5.1089069  *   13.873678  *    7.696485  *
    81       C          4.2467040  *   13.652558  *    6.886883  *
    82       C         -0.4797421  *   14.159361  *    6.004288  *
    83       C         -1.7055957  *   14.194524  *    5.309501  *
    84       C         -1.5698045  *   13.881931  *    4.020219  *
    85       C          0.6772321  *   14.209802  *    6.314244  *
    86       C         -1.2749584  *   13.866045  *    2.792014  *
    87       C          2.0294185  *   14.356653  *    6.668888  *
    88       C         -2.9470702  *   14.856808  *    5.739884  *
    89       C         -4.1184599  *   14.309600  *    5.396964  *
    90       C          3.0429145  *   13.585852  *    6.133242  *
    91       C          2.9600588  *   12.843287  *    4.908409  *
    92       C         -2.9425945  *   19.179483  *    7.725679  *
    93       C         -2.8104186  *   17.882118  *    7.452988  *
    94       C         -3.0150180  *   17.539615  *    6.012729  *
    95       C         -3.2057575  *   19.922964  *    6.678081  *
    96       C         -3.2613637  *   18.430850  *    5.018209  *
    97       C         -2.6160084  *   16.414618  *    7.744381  *
    98       C         -2.8407426  *   16.119927  *    6.420734  *
    99       C         -0.8927518  *   14.687635  *   11.957480  *
   100       C         -0.9954681  *   15.408737  *   10.923679  *
   101       C         -1.4243776  *   16.201665  *    9.948511  *
   102       C         -1.0178828  *   14.161556  *   13.112669  *
   103       C         -1.0935666  *   17.584745  *   10.031166  *
   104       C         -2.3778214  *   15.675087  *    8.957257  *
   105       C         -3.0474231  *   14.609019  *    9.379009  *
   106       C         -5.7794399  *    9.445940  *   13.051584  *
   107       C         -6.6221391  *   10.171807  *   12.250967  *
   108       C         -6.0879558  *   11.165307  *   11.355079  *
   109       C         -4.3584750  *    9.634464  *   12.864295  *
   110       C         -4.7217453  *   11.477351  *   11.375528  *
   111       C         -4.4008471  *   12.799682  *   10.890113  *
   112       C         -3.7735532  *   13.873349  *   10.151176  *
   113       C         -6.8795939  *   16.954893  *   10.127885  *
   114       C         -5.9113123  *   16.284179  *   10.865892  *
   115       C         -4.8386314  *   16.973416  *   11.474068  *
   116       C         -6.4745829  *   18.215779  *    9.609586  *
   117       C         -4.0283394  *   17.575129  *   12.121031  *
   118       C         -6.0806780  *   14.883835  *   11.110785  *
   119       C         -4.9637008  *   14.017007  *   10.966035  *
   120       C         -9.1899575  *   16.961986  *    9.062750  *
   121       C         -8.1509516  *   16.352487  *    9.883934  *
   122       C         -8.4356026  *   15.113132  *   10.533387  *
   123       C        -10.2225916  *   16.094576  *    9.042221  *
   124       C         -9.7025972  *   14.390936  *   10.485051  *
   125       C         -7.3803969  *   14.409399  *   11.178569  *
   126       C         -7.7032165  *   13.123141  *   11.767211  *
   127       C         -9.4647844  *   12.812067  *   14.915422  *
   128       C         -9.6757939  *   11.715205  *   15.717896  *
   129       C         -9.3980857  *   11.458213  *   14.369620  *
   130       C         -8.7412230  *   13.696628  *   14.105079  *
   131       C         -8.7179228  *   11.519569  *   13.182836  *
   132       C         -8.0666455  *   10.708991  *   12.113175  *
   133       C         -7.3253661  *   11.873969  *   11.341968  *
   134       C         -9.0639961  *    9.959701  *   11.410107  *
   135       C         -7.8994845  *   14.694760  *    3.162943  *
   136       C         -7.7949776  *   14.764763  *    4.584233  *
   137       C         -6.7747344  *   14.519657  *    5.239291  *
   138       C         -6.6051695  *   14.992928  *    2.754795  *
   139       C         -5.4329467  *   14.292787  *    4.734243  *
   140       C         -4.6362375  *   13.054736  *    4.955656  *
   141       C         -4.3278360  *   11.808794  *    5.098358  *
   142       C          4.9877702  *   14.409117  *    0.720486  *
   143       C          4.3778124  *   13.815848  *    1.630536  *
   144       C          3.6728212  *   12.591864  *    1.520169  *
   145       C          5.1833241  *   14.032910  *   -0.620402  *
   146       C          3.5891636  *   12.393019  *    0.048812  *
   147       C          2.9926234  *   11.845877  *    2.465777  *
   148       C          2.9305099  *   12.317446  *    3.817837  *
   149       C          3.5752497  *    8.637255  *   -0.967981  *
   150       C          2.5797531  *    8.849024  *   -0.059386  *
   151       C          2.3867184  *    7.720437  *   -0.857478  *
   152       C          4.4570933  *    8.073043  *   -1.881465  *
   153       C          2.6135477  *    6.664307  *   -1.741625  *
   154       C          2.1981122  *    9.635909  *    1.053811  *
   155       C          2.3577174  *   10.651521  *    1.998631  *
   156       C        -15.6153105  *    7.579116  *    8.868363  *
   157       C        -14.3530231  *    7.736566  *    8.952434  *
   158       C        -13.6843755  *    8.751506  *    9.605008  *
   159       C        -16.5997726  *    8.364842  *    9.410990  *
   160       C        -14.7269385  *    9.629635  *   10.012812  *
   161       C        -12.3427642  *    8.904976  *    9.961721  *
   162       C        -10.0279236  *    9.481577  *   10.886843  *
   163       N         -0.6335436  *    3.920608  *    2.648231  *
   164       N         -0.0821385  *    6.576856  *    7.331268  *
   165       N         -7.5040728  *    7.944821  *    2.152391  *
   166       N        -10.2105875  *   11.148992  *    7.718662  *
   167       N         -6.4049964  *    5.217803  *   12.374428  *
   168       N         -8.5415213  *    4.328966  *    6.651363  *
   169       N        -13.3551912  *    3.009365  *    9.939558  *
   170       N        -11.6006134  *    6.948242  *   16.121197  *
   171       N          1.4902694  *   18.754982  *    8.087509  *
   172       N          7.0214555  *   15.466326  *   10.586079  *
   173       N         -3.3799132  *   19.822024  *    5.407346  *
   174       N         -0.8073787  *   18.695896  *   10.203741  *
   175       N         -3.9097127  *   10.660712  *   12.094993  *
   176       N         -6.0415100  *   19.218946  *    9.218952  *
   177       N        -10.5088359  *   15.023796  *    9.592726  *
   178       N         -8.4772540  *   12.928620  *   12.947716  *
   179       N         -5.4821655  *   14.965417  *    3.304962  *
   180       N          4.3268858  *   12.947692  *   -0.848812  *
   181       N          3.8380907  *    6.934059  *   -2.355566  *
   182       N        -15.9897901  *    9.521400  *    9.966592  *
   183      Tv         22.4456643  *    0.000000       0.000000   
   184      Tv          0.0000000      15.353629  *    0.000000   
   185      Tv          0.0000000       0.000000      11.535533  *

           Empirical Formula: C162 N20


                  EIGENVALUES

 -44.32476 -44.16469 -43.14019 -42.70500 -42.37565 -41.62042 -41.48204 -41.33065
 -40.98844 -40.95534 -40.60949 -40.32445 -40.06934 -39.89483 -39.67262 -39.27382
 -39.18336 -38.92522 -38.62559 -38.40094 -38.19781 -37.86935 -37.78844 -37.06934
 -36.99228 -36.74623 -36.36656 -36.09899 -35.76827 -35.08565 -34.98812 -34.93745
 -34.61889 -34.45183 -33.99586 -33.67283 -33.42685 -33.21332 -32.97146 -32.49512
 -32.45956 -32.31597 -32.16472 -31.95957 -31.73244 -31.61637 -31.44675 -31.41262
 -31.20479 -30.77617 -30.64816 -30.51934 -30.31007 -30.26865 -30.14529 -29.93507
 -29.74994 -29.60523 -29.47584 -29.32180 -29.21689 -29.10356 -28.99263 -28.92247
 -28.74653 -28.66991 -28.58646 -28.49318 -28.43001 -28.26381 -28.24061 -28.10467
 -27.98391 -27.91557 -27.84089 -27.66910 -27.19844 -26.96324 -26.85203 -26.61887
 -26.58239 -26.46766 -26.29692 -26.09280 -25.87188 -25.77321 -25.63196 -25.50576
 -25.24578 -25.05105 -24.96750 -24.71588 -24.43909 -24.34564 -24.21868 -24.18619
 -23.92698 -23.90242 -23.84633 -23.71535 -23.59888 -23.47058 -23.33050 -23.14677
 -23.05618 -22.97315 -22.91161 -22.81738 -22.58755 -22.52732 -22.51665 -22.29314
 -22.24405 -22.03535 -21.95007 -21.91973 -21.87563 -21.63910 -21.61209 -21.52703
 -21.39920 -21.22979 -21.17966 -21.15781 -21.07496 -21.01427 -20.95009 -20.67372
 -20.63120 -20.55121 -20.48597 -20.42388 -20.37960 -20.24535 -20.20423 -20.14815
 -20.08070 -20.07368 -19.97387 -19.90292 -19.79309 -19.67023 -19.63293 -19.61468
 -19.56371 -19.51590 -19.36145 -19.28840 -19.25900 -19.14053 -19.13397 -19.04543
 -18.96703 -18.93452 -18.85983 -18.80332 -18.77463 -18.68332 -18.63171 -18.60133
 -18.55415 -18.52666 -18.43422 -18.36717 -18.31035 -18.22607 -18.20338 -18.15254
 -18.11905 -18.02392 -17.97984 -17.90484 -17.85068 -17.80966 -17.76783 -17.74052
 -17.66821 -17.58398 -17.54177 -17.52750 -17.45318 -17.32457 -17.24903 -17.23144
 -17.21597 -17.15139 -17.12039 -17.08215 -17.01086 -16.94491 -16.92050 -16.88881
 -16.84212 -16.81753 -16.80365 -16.71738 -16.61439 -16.55904 -16.47100 -16.38535
 -16.34999 -16.21913 -16.11737 -16.10192 -16.02564 -15.97192 -15.95137 -15.86496
 -15.85260 -15.82629 -15.78354 -15.75626 -15.69492 -15.54981 -15.52089 -15.49945
 -15.42150 -15.40514 -15.37851 -15.28112 -15.24492 -15.17650 -15.13299 -15.09132
 -15.07671 -15.00152 -14.97561 -14.92876 -14.86571 -14.84053 -14.80158 -14.76902
 -14.72727 -14.66253 -14.60217 -14.52555 -14.47160 -14.41705 -14.30663 -14.14149
 -14.13012 -13.99477 -13.93868 -13.89836 -13.87667 -13.75598 -13.67052 -13.65497
 -13.63354 -13.60431 -13.55291 -13.51095 -13.45146 -13.40746 -13.36462 -13.26748
 -13.22448 -13.21729 -13.13511 -13.10642 -13.09467 -13.05624 -13.03103 -13.01173
 -12.95293 -12.92257 -12.87736 -12.83045 -12.79858 -12.76731 -12.68226 -12.63504
 -12.61926 -12.60096 -12.57425 -12.56734 -12.52958 -12.51831 -12.48854 -12.46892
 -12.45873 -12.40210 -12.38535 -12.35222 -12.33205 -12.31308 -12.25452 -12.23085
 -12.18837 -12.11456 -12.06432 -12.01691 -12.00457 -11.92808 -11.84917 -11.82962
 -11.81923 -11.76987 -11.73151 -11.68798 -11.66084 -11.63749 -11.62990 -11.60121
 -11.57969 -11.57240 -11.52836 -11.52162 -11.49961 -11.48335 -11.40368 -11.36434
 -11.30492 -11.26782 -11.19943 -11.16245 -11.14504 -11.12736 -11.07649 -11.05764
 -10.96204 -10.95549 -10.88466 -10.86774 -10.83394 -10.80771 -10.78319 -10.76523
 -10.75047 -10.71695 -10.70814 -10.65763 -10.60995 -10.57739 -10.55321 -10.46201
 -10.43451 -10.38383 -10.34451 -10.30064 -10.24040 -10.20352 -10.10114 -10.00022
  -9.94131  -9.93071  -9.89944  -9.82724  -9.80163  -9.73957  -9.70241  -9.59672
  -9.55415  -9.51154  -9.47760  -9.39852  -9.32282  -9.23696  -9.10895  -8.98502
  -8.81810  -8.65842  -8.61176  -8.51749  -8.32447  -8.28518  -8.23383  -8.10590
  -8.06100  -7.48133  -7.42898  -7.24999  -7.12462  -6.51362  -5.15692  -4.40057
  -3.71311  -3.16229  -3.09843  -2.97291  -2.89305  -2.87314  -2.79574  -2.78172
  -2.65889  -2.47402  -2.24853  -2.12039  -2.10164  -2.06297  -2.03120  -1.99860
  -1.93695  -1.87941  -1.84126  -1.80185  -1.76325  -1.74064  -1.66391  -1.63006
  -1.57336  -1.50338  -1.47760  -1.46994  -1.39299  -1.35409  -1.24464  -1.23474
  -1.12583  -1.07852  -1.05041  -0.98121  -0.96421  -0.92866  -0.90265  -0.87104
  -0.85100  -0.80527  -0.75523  -0.68609  -0.66733  -0.62689  -0.53945  -0.48155
  -0.44832  -0.43462  -0.33702  -0.32713  -0.32194  -0.26005  -0.24555  -0.19291
  -0.17382  -0.15387  -0.11049  -0.09706  -0.07643  -0.06850  -0.03431   0.00858
   0.04022   0.07878   0.10987   0.12689   0.14214   0.20393   0.24124   0.25630
   0.26789   0.38933   0.44625   0.47058   0.49596   0.53766   0.54267   0.55899
   0.60459   0.62960   0.64378   0.67565   0.71053   0.74805   0.77399   0.79511
   0.80630   0.84361   0.85142   0.89671   0.92509   0.96407   0.97361   1.00900
   1.01818   1.03481   1.04569   1.04937   1.07307   1.09240   1.12995   1.14320
   1.17893   1.18895   1.20652   1.23423   1.30695   1.32167   1.32506   1.33712
   1.35764   1.38780   1.41668   1.43038   1.44873   1.45734   1.46707   1.47986
   1.50443   1.53815   1.55266   1.59232   1.60882   1.63337   1.64611   1.67799
   1.70528   1.71323   1.74014   1.75274   1.77388   1.78778   1.79641   1.80159
   1.81271   1.82746   1.83667   1.84993   1.85247   1.86433   1.91479   1.91846
   1.93436   1.94734   1.97200   1.98218   2.01127   2.01401   2.04507   2.07467
   2.08397   2.09250   2.11108   2.14516   2.14895   2.16102   2.19770   2.21309
   2.23158   2.26579   2.27083   2.30944   2.32871   2.34421   2.34735   2.38665
   2.39547   2.40827   2.42583   2.43579   2.44718   2.46803   2.47831   2.50408
   2.53837   2.54878   2.55932   2.57379   2.60265   2.60868   2.61965   2.65206
   2.67995   2.68974   2.73222   2.76260   2.77637   2.78947   2.82617   2.84447
   2.87523   2.88960   2.89399   2.91370   2.92676   2.93444   2.96804   2.99746
   3.00342   3.01924   3.03585   3.04698   3.06996   3.07607   3.09429   3.11607
   3.12138   3.14681   3.17836   3.20597   3.22877   3.25581   3.27486   3.29366
   3.29752   3.31024   3.33996   3.34360   3.37022   3.38502   3.39941   3.40602
   3.44001   3.44282   3.47077   3.48657   3.51179   3.53580   3.55627   3.57544
   3.60851   3.61436   3.63119   3.63252   3.66283   3.67824   3.70183   3.70913
   3.75256   3.75953   3.77482   3.79728   3.84741   3.87353   3.88058   3.90403
   3.92905   3.95089   3.96431   3.97659   4.02582   4.03022   4.05168   4.07160
   4.09870   4.12234   4.13920   4.15758   4.17323   4.20528   4.26896   4.28847
   4.29845   4.31736   4.33828   4.36346   4.39544   4.41655   4.42683   4.44329
   4.45344   4.48801   4.50405   4.52776   4.57131   4.57704   4.60242   4.62767
   4.64109   4.66504   4.66824   4.67952   4.68960   4.73381   4.76095   4.82629
   4.86162   4.86309   4.88863   4.90568   4.95163   4.96448   4.97842   5.01421
   5.01742   5.02494   5.09810   5.11672   5.14602   5.16247   5.21292   5.22514
   5.27031   5.27947   5.29656   5.31951   5.36379   5.39820   5.43872   5.48065
   5.49926   5.52677   5.53245   5.56747   5.57919   5.60175   5.64015   5.65799
   5.76515   5.78576   5.89498   5.91836   5.95548   5.96547   5.99068   6.06117
   6.06415   6.11933   6.15481   6.20037   6.24387   6.25954   6.26164   6.29664
   6.30527   6.34201   6.39646   6.41772   6.48355   6.50857   6.69802   6.74648
   6.80975   6.81432   6.87550   7.06575   7.52772   7.79803   8.03788   9.05087


              NET ATOMIC CHARGES AND DIPOLE CONTRIBUTIONS

  ATOM NO.   TYPE          CHARGE      No. of ELECS.   s-Pop       p-Pop       
    1          C          -0.130390        4.1304     1.20383     2.92656
    2          C           0.280172        3.7198     1.09767     2.62216
    3          C           0.008408        3.9916     1.15240     2.83919
    4          C          -0.018319        4.0183     1.20663     2.81169
    5          C           0.020193        3.9798     1.18321     2.79660
    6          C           0.000080        3.9999     1.25211     2.74781
    7          C           0.154624        3.8454     1.74557     2.09981
    8          C          -0.100670        4.1007     1.21094     2.88973
    9          C          -0.033397        4.0334     1.20542     2.82798
   10          C          -0.037780        4.0378     1.14704     2.89074
   11          C           0.177772        3.8222     1.16491     2.65732
   12          C           0.113093        3.8869     1.18788     2.69903
   13          C           0.149804        3.8502     1.22438     2.62582
   14          C           0.031250        3.9688     1.26415     2.70460
   15          C          -0.047120        4.0471     1.18164     2.86548
   16          C           0.047651        3.9523     1.20566     2.74669
   17          C           0.032791        3.9672     1.13531     2.83189
   18          C          -0.056691        4.0567     1.19399     2.86270
   19          C          -0.203848        4.2038     1.25192     2.95193
   20          C           0.136201        3.8638     1.15861     2.70519
   21          C           0.108218        3.8918     1.14668     2.74511
   22          C           0.070601        3.9294     1.14022     2.78918
   23          C          -0.095133        4.0951     1.11335     2.98178
   24          C           0.170900        3.8291     1.17427     2.65483
   25          C          -0.000472        4.0005     1.16903     2.83144
   26          C          -0.013120        4.0131     1.16976     2.84336
   27          C           0.088354        3.9116     1.54854     2.36310
   28          C          -0.042767        4.0428     1.20155     2.84121
   29          C           0.014181        3.9858     1.20850     2.77732
   30          C           0.007510        3.9925     1.13168     2.86081
   31          C          -0.033984        4.0340     1.19365     2.84033
   32          C          -0.357442        4.3574     1.20885     3.14860
   33          C          -0.113953        4.1140     1.48168     2.63227
   34          C          -0.107849        4.1078     1.17079     2.93706
   35          C           0.022333        3.9777     1.71760     2.26007
   36          C           0.009158        3.9908     1.35889     2.63196
   37          C           0.465105        3.5349     1.12662     2.40827
   38          C          -0.273150        4.2732     1.17137     3.10178
   39          C           0.173862        3.8261     1.12023     2.70590
   40          C          -0.023526        4.0235     1.20793     2.81560
   41          C          -0.146426        4.1464     1.21239     2.93403
   42          C          -0.054891        4.0549     1.31415     2.74074
   43          C           0.220578        3.7794     1.16964     2.60978
   44          C          -0.033122        4.0331     1.11128     2.92184
   45          C           0.148564        3.8514     1.16494     2.68650
   46          C          -0.176002        4.1760     1.20699     2.96901
   47          C          -0.009803        4.0098     1.20293     2.80687
   48          C          -0.110339        4.1103     1.17186     2.93848
   49          C           0.056167        3.9438     1.16410     2.77973
   50          C          -0.043705        4.0437     1.63933     2.40437
   51          C          -0.018721        4.0187     1.19386     2.82486
   52          C           0.191375        3.8086     1.18519     2.62344
   53          C          -0.121407        4.1214     1.21329     2.90812
   54          C          -0.065642        4.0656     1.22341     2.84223
   55          C           0.138661        3.8613     1.13859     2.72275
   56          C           0.059967        3.9400     1.17047     2.76956
   57          C          -0.129325        4.1293     1.37294     2.75638
   58          C           0.146998        3.8530     1.09883     2.75417
   59          C          -0.123318        4.1233     1.16112     2.96219
   60          C          -0.188314        4.1883     1.21252     2.97579
   61          C           0.149788        3.8502     1.13444     2.71577
   62          C          -0.078514        4.0785     1.17987     2.89864
   63          C          -0.047470        4.0475     1.21276     2.83471
   64          C          -0.024105        4.0241     1.21885     2.80525
   65          C           0.087879        3.9121     1.12223     2.78989
   66          C          -0.009743        4.0097     1.15024     2.85950
   67          C           0.042221        3.9578     1.11433     2.84345
   68          C           0.151248        3.8488     1.13154     2.71721
   69          C          -0.083740        4.0837     1.21276     2.87098
   70          C          -0.134201        4.1342     1.21973     2.91447
   71          C           0.024430        3.9756     1.19318     2.78239
   72          C           0.211351        3.7886     1.11850     2.67015
   73          C          -0.053952        4.0540     1.16540     2.88855
   74          C          -0.106905        4.1069     1.17801     2.92889
   75          C          -0.080058        4.0801     1.22078     2.85928
   76          C          -0.093165        4.0932     1.20945     2.88371
   77          C           0.272393        3.7276     1.10289     2.62471
   78          C           0.127428        3.8726     1.15327     2.71931
   79          C          -0.099918        4.0999     1.19714     2.90278
   80          C          -0.153259        4.1533     1.16201     2.99125
   81          C          -0.008299        4.0083     1.17314     2.83516
   82          C           0.018152        3.9818     1.17027     2.81158
   83          C           0.120739        3.8793     1.10269     2.77657
   84          C          -0.033010        4.0330     1.16819     2.86482
   85          C          -0.201227        4.2012     1.17025     3.03097
   86          C          -0.031074        4.0311     1.11268     2.91840
   87          C           0.286126        3.7139     1.08989     2.62398
   88          C           0.170388        3.8296     1.12610     2.70352
   89          C          -0.134573        4.1346     1.17690     2.95767
   90          C           0.078232        3.9218     1.09501     2.82676
   91          C           0.031650        3.9683     1.16549     2.80286
   92          C          -0.294536        4.2945     1.26164     3.03290
   93          C           0.067872        3.9321     1.19140     2.74072
   94          C          -0.309752        4.3098     1.23315     3.07660
   95          C          -0.059451        4.0595     1.26749     2.79196
   96          C          -0.252223        4.2522     1.61417     2.63805
   97          C          -0.116482        4.1165     1.18960     2.92689
   98          C           0.064870        3.9351     1.17774     2.75739
   99          C          -0.020966        4.0210     1.11304     2.90793
  100          C          -0.073643        4.0736     1.16699     2.90666
  101          C           0.152909        3.8471     1.10432     2.74277
  102          C           0.040623        3.9594     1.11328     2.84610
  103          C          -0.076544        4.0765     1.24436     2.83218
  104          C           0.150468        3.8495     1.11181     2.73772
  105          C          -0.221485        4.2215     1.18596     3.03553
  106          C          -0.103977        4.1040     1.19381     2.91017
  107          C          -0.014628        4.0146     1.20748     2.80715
  108          C          -0.219108        4.2191     1.19209     3.02702
  109          C          -0.194008        4.1940     1.65228     2.54173
  110          C           0.113888        3.8861     1.16474     2.72138
  111          C           0.074243        3.9258     1.18315     2.74261
  112          C           0.056507        3.9435     1.11789     2.82560
  113          C           0.051893        3.9481     1.12003     2.82807
  114          C           0.151827        3.8482     1.12436     2.72382
  115          C          -0.086578        4.0866     1.16429     2.92229
  116          C          -0.092994        4.0930     1.23959     2.85340
  117          C          -0.059279        4.0593     1.16441     2.89487
  118          C           0.056888        3.9431     1.13500     2.80811
  119          C          -0.121321        4.1213     1.18917     2.93215
  120          C           0.045707        3.9543     1.12711     2.82718
  121          C           0.049226        3.9508     1.16246     2.78831
  122          C          -0.188437        4.1884     1.21387     2.97456
  123          C          -0.044492        4.0445     1.24650     2.79800
  124          C          -0.167119        4.1671     1.69694     2.47018
  125          C           0.084265        3.9157     1.14057     2.77517
  126          C          -0.217089        4.2171     1.18548     3.03161
  127          C          -0.183697        4.1837     1.21467     2.96903
  128          C           0.468699        3.5313     1.13714     2.39417
  129          C          -0.133681        4.1337     1.20369     2.92999
  130          C          -0.083098        4.0831     1.17406     2.90904
  131          C          -0.181232        4.1812     1.20672     2.97451
  132          C           0.216699        3.7833     1.12275     2.66055
  133          C           0.073637        3.9264     1.22937     2.69699
  134          C          -0.067919        4.0679     1.17481     2.89310
  135          C           0.193373        3.8066     1.09997     2.70666
  136          C          -0.118083        4.1181     1.20823     2.90985
  137          C          -0.125680        4.1257     1.24282     2.88286
  138          C          -0.186416        4.1864     1.31626     2.87016
  139          C           0.250860        3.7491     1.16127     2.58787
  140          C          -0.075952        4.0760     1.14469     2.93126
  141          C          -0.056872        4.0569     1.16953     2.88734
  142          C          -0.150353        4.1504     1.22310     2.92725
  143          C          -0.071414        4.0714     1.24108     2.83033
  144          C           0.098130        3.9019     1.18237     2.71950
  145          C           0.265998        3.7340     1.18936     2.54464
  146          C          -0.132619        4.1326     1.52728     2.60534
  147          C           0.158252        3.8417     1.10216     2.73959
  148          C          -0.176573        4.1766     1.16601     3.01057
  149          C          -0.178283        4.1783     1.21973     2.95855
  150          C           0.255285        3.7447     1.11956     2.62516
  151          C          -0.077154        4.0772     1.21089     2.86627
  152          C           0.009478        3.9905     1.15548     2.83505
  153          C           0.019385        3.9806     1.16549     2.81512
  154          C           0.042188        3.9578     1.17758     2.78023
  155          C           0.110562        3.8894     1.19378     2.69566
  156          C          -0.147853        4.1479     1.22406     2.92379
  157          C          -0.086104        4.0861     1.23785     2.84825
  158          C           0.225270        3.7747     1.09719     2.67754
  159          C           0.100430        3.8996     1.16642     2.73315
  160          C          -0.133073        4.1331     1.37927     2.75381
  161          C          -0.104914        4.1049     1.15437     2.95055
  162          C          -0.026943        4.0269     1.11464     2.91230
  163          N           0.044039        4.9560     1.58976     3.36620
  164          N          -0.028833        5.0288     1.58634     3.44250
  165          N          -0.068262        5.0683     1.60959     3.45867
  166          N           0.116273        4.8837     1.45493     3.42879
  167          N           0.065546        4.9345     1.54268     3.39178
  168          N           0.039741        4.9603     1.52057     3.43969
  169          N           0.100573        4.8994     1.50148     3.39794
  170          N           0.084893        4.9151     1.58494     3.33017
  171          N          -0.053840        5.0538     1.59066     3.46318
  172          N          -0.003084        5.0031     1.58200     3.42108
  173          N          -0.045198        5.0452     1.64808     3.39712
  174          N          -0.070934        5.0709     1.74470     3.32623
  175          N          -0.099204        5.0992     1.61905     3.48015
  176          N          -0.047025        5.0470     1.74477     3.30226
  177          N           0.232320        4.7677     1.39836     3.36932
  178          N           0.610859        4.3891     1.24905     3.14009
  179          N           0.098511        4.9015     1.59521     3.30628
  180          N           0.004667        4.9953     1.52811     3.46723
  181          N           0.000973        4.9990     1.62176     3.37726
  182          N           0.067819        4.9322     1.50724     3.42495


          CARTESIAN COORDINATES 

    NO.       ATOM               X         Y         Z

     1         C                 -1.9505    2.1237    1.8659
     2         C                 -3.0090    2.8329    1.3432
     3         C                 -2.8553    4.2452    1.5874
     4         C                 -0.9644    2.6608    2.4295
     5         C                 -1.6613    4.7472    2.1925
     6         C                 -1.2348    6.1244    2.3872
     7         C                 -0.5898    7.0866    1.4732
     8         C                  0.5157    4.7624    6.1282
     9         C                 -0.0287    5.1604    5.0817
    10         C                 -0.6207    6.3951    4.9037
    11         C                  0.6238    5.3962    7.3539
    12         C                 -0.6896    7.0568    6.1907
    13         C                 -0.8408    6.8342    3.5491
    14         C                 -0.2694    7.9038    2.7054
    15         C                 -2.2395   10.3945    5.2736
    16         C                 -2.3800    9.1744    6.1218
    17         C                 -1.1938    8.4348    6.1408
    18         C                 -0.9703   10.4458    4.8115
    19         C                 -0.2828    9.2698    5.4436
    20         C                  0.0542    9.7140    4.2071
    21         C                 -3.8460    9.4357    6.1831
    22         C                 -3.6441   10.7444    5.4189
    23         C                  0.3937    9.0900    2.9602
    24         C                  1.3395    9.6822    2.1517
    25         C                 -7.9844    7.5188    4.5981
    26         C                 -6.7926    8.1196    4.9247
    27         C                 -5.8872    8.2896    3.8286
    28         C                 -8.3323    7.4579    3.1581
    29         C                 -6.3732    8.5592    2.5136
    30         C                 -6.2959    8.5955    6.2263
    31         C                 -5.0129    8.8905    6.3561
    32         C                 -9.6646   11.2072    5.5042
    33         C                 -8.6262   10.3360    5.7590
    34         C                 -8.2906    9.8250    7.0285
    35         C                -10.5903   11.7240    6.4838
    36         C                 -9.2771   10.3770    7.8944
    37         C                 -7.2420    8.9603    7.2913
    38         C                 -7.1055    8.3452    8.5347
    39         C                 -3.9686    5.1042   12.7888
    40         C                 -4.0292    6.3299   12.0764
    41         C                 -5.0026    6.7680   11.4364
    42         C                 -5.3312    4.7907   12.8736
    43         C                 -6.3054    6.2179   11.2824
    44         C                 -7.3043    6.5515   10.4067
    45         C                 -7.1258    7.6106    9.4873
    46         C                 -8.7469    5.3553    8.7112
    47         C                 -9.2920    4.0532    9.2019
    48         C                 -9.0914    2.9283    8.4842
    49         C                 -8.7219    5.4850    7.2874
    50         C                 -8.3918    3.1266    7.2100
    51         C                 -9.3710    4.6762   10.5441
    52         C                 -8.4138    5.7255   10.0027
    53         C                -12.6936    1.6949   11.6435
    54         C                -11.7928    2.5370   11.9768
    55         C                -11.4598    3.7096   11.3433
    56         C                -13.5442    1.7509   10.5744
    57         C                -12.4456    3.8085   10.3192
    58         C                -10.3412    4.6448   11.4763
    59         C                -10.3248    5.5797   12.5246
    60         C                -10.8351    6.6155   18.3479
    61         C                 -9.4615    6.5113   18.0995
    62         C                 -9.1827    7.0421   16.8296
    63         C                -11.6873    6.8253   17.4583
    64         C                -10.2707    7.0612   15.8410
    65         C                 -9.6390    7.0390   14.5222
    66         C                -10.1299    6.3665   13.4076
    67         C                -11.2296    9.1040   10.3587
    68         C                  2.1352   20.6540    9.5255
    69         C                  2.7091   19.5774   10.1991
    70         C                  2.7563   18.3693    9.8837
    71         C                  1.4240   20.1104    8.4146
    72         C                  2.1876   17.7938    8.7528
    73         C                  2.2511   16.4904    8.1808
    74         C                  2.2257   15.4546    7.5694
    75         C                  8.0220   15.7982    8.5950
    76         C                  7.2142   15.0558    8.0099
    77         C                  6.1066   14.4008    8.5347
    78         C                  8.0130   16.1332    9.9486
    79         C                  6.1067   14.6158    9.9571
    80         C                  5.1089   13.8737    7.6965
    81         C                  4.2467   13.6526    6.8869
    82         C                 -0.4797   14.1594    6.0043
    83         C                 -1.7056   14.1945    5.3095
    84         C                 -1.5698   13.8819    4.0202
    85         C                  0.6772   14.2098    6.3142
    86         C                 -1.2750   13.8660    2.7920
    87         C                  2.0294   14.3567    6.6689
    88         C                 -2.9471   14.8568    5.7399
    89         C                 -4.1185   14.3096    5.3970
    90         C                  3.0429   13.5859    6.1332
    91         C                  2.9601   12.8433    4.9084
    92         C                 -2.9426   19.1795    7.7257
    93         C                 -2.8104   17.8821    7.4530
    94         C                 -3.0150   17.5396    6.0127
    95         C                 -3.2058   19.9230    6.6781
    96         C                 -3.2614   18.4308    5.0182
    97         C                 -2.6160   16.4146    7.7444
    98         C                 -2.8407   16.1199    6.4207
    99         C                 -0.8928   14.6876   11.9575
   100         C                 -0.9955   15.4087   10.9237
   101         C                 -1.4244   16.2017    9.9485
   102         C                 -1.0179   14.1616   13.1127
   103         C                 -1.0936   17.5847   10.0312
   104         C                 -2.3778   15.6751    8.9573
   105         C                 -3.0474   14.6090    9.3790
   106         C                 -5.7794    9.4459   13.0516
   107         C                 -6.6221   10.1718   12.2510
   108         C                 -6.0880   11.1653   11.3551
   109         C                 -4.3585    9.6345   12.8643
   110         C                 -4.7217   11.4774   11.3755
   111         C                 -4.4008   12.7997   10.8901
   112         C                 -3.7736   13.8733   10.1512
   113         C                 -6.8796   16.9549   10.1279
   114         C                 -5.9113   16.2842   10.8659
   115         C                 -4.8386   16.9734   11.4741
   116         C                 -6.4746   18.2158    9.6096
   117         C                 -4.0283   17.5751   12.1210
   118         C                 -6.0807   14.8838   11.1108
   119         C                 -4.9637   14.0170   10.9660
   120         C                 -9.1900   16.9620    9.0628
   121         C                 -8.1510   16.3525    9.8839
   122         C                 -8.4356   15.1131   10.5334
   123         C                -10.2226   16.0946    9.0422
   124         C                 -9.7026   14.3909   10.4851
   125         C                 -7.3804   14.4094   11.1786
   126         C                 -7.7032   13.1231   11.7672
   127         C                 -9.4648   12.8121   14.9154
   128         C                 -9.6758   11.7152   15.7179
   129         C                 -9.3981   11.4582   14.3696
   130         C                 -8.7412   13.6966   14.1051
   131         C                 -8.7179   11.5196   13.1828
   132         C                 -8.0666   10.7090   12.1132
   133         C                 -7.3254   11.8740   11.3420
   134         C                 -9.0640    9.9597   11.4101
   135         C                 -7.8995   14.6948    3.1629
   136         C                 -7.7950   14.7648    4.5842
   137         C                 -6.7747   14.5197    5.2393
   138         C                 -6.6052   14.9929    2.7548
   139         C                 -5.4329   14.2928    4.7342
   140         C                 -4.6362   13.0547    4.9557
   141         C                 -4.3278   11.8088    5.0984
   142         C                  4.9878   14.4091    0.7205
   143         C                  4.3778   13.8158    1.6305
   144         C                  3.6728   12.5919    1.5202
   145         C                  5.1833   14.0329   -0.6204
   146         C                  3.5892   12.3930    0.0488
   147         C                  2.9926   11.8459    2.4658
   148         C                  2.9305   12.3174    3.8178
   149         C                  3.5752    8.6373   -0.9680
   150         C                  2.5798    8.8490   -0.0594
   151         C                  2.3867    7.7204   -0.8575
   152         C                  4.4571    8.0730   -1.8815
   153         C                  2.6135    6.6643   -1.7416
   154         C                  2.1981    9.6359    1.0538
   155         C                  2.3577   10.6515    1.9986
   156         C                -15.6153    7.5791    8.8684
   157         C                -14.3530    7.7366    8.9524
   158         C                -13.6844    8.7515    9.6050
   159         C                -16.5998    8.3648    9.4110
   160         C                -14.7269    9.6296   10.0128
   161         C                -12.3428    8.9050    9.9617
   162         C                -10.0279    9.4816   10.8868
   163         N                 -0.6335    3.9206    2.6482
   164         N                 -0.0821    6.5769    7.3313
   165         N                 -7.5041    7.9448    2.1524
   166         N                -10.2106   11.1490    7.7187
   167         N                 -6.4050    5.2178   12.3744
   168         N                 -8.5415    4.3290    6.6514
   169         N                -13.3552    3.0094    9.9396
   170         N                -11.6006    6.9482   16.1212
   171         N                  1.4903   18.7550    8.0875
   172         N                  7.0215   15.4663   10.5861
   173         N                 -3.3799   19.8220    5.4073
   174         N                 -0.8074   18.6959   10.2037
   175         N                 -3.9097   10.6607   12.0950
   176         N                 -6.0415   19.2189    9.2190
   177         N                -10.5088   15.0238    9.5927
   178         N                 -8.4773   12.9286   12.9477
   179         N                 -5.4822   14.9654    3.3050
   180         N                  4.3269   12.9477   -0.8488
   181         N                  3.8381    6.9341   -2.3556
   182         N                -15.9898    9.5214    9.9666


          ATOMIC ORBITAL ELECTRON POPULATIONS

   1.20383   0.92010   1.03984   0.96662   1.09767   0.86027   0.86084   0.90104
   1.15240   0.92145   0.91660   1.00115   1.20663   0.98142   0.87826   0.95200
   1.18321   0.92759   0.89638   0.97263   1.25211   0.83776   0.94689   0.96316
   1.74557   0.44388   0.64489   1.01104   1.21094   1.01335   0.94730   0.92908
   1.20542   0.90449   0.88357   1.03992   1.14704   1.07427   0.90372   0.91276
   1.16491   0.90923   0.88071   0.86738   1.18788   0.92347   0.89745   0.87811
   1.22438   0.80974   0.88896   0.92712   1.26415   0.77455   0.89704   1.03301
   1.18164   0.88116   0.96845   1.01587   1.20566   0.89352   0.92888   0.92428
   1.13531   0.87428   0.88303   1.07458   1.19399   0.90080   0.94797   1.01394
   1.25192   0.96217   1.02334   0.96642   1.15861   0.92322   0.91699   0.86498
   1.14668   0.87197   0.92088   0.95226   1.14022   0.87831   0.95144   0.95943
   1.11335   1.05449   0.97741   0.94987   1.17427   0.86014   0.90003   0.89467
   1.16903   0.88951   1.00837   0.93356   1.16976   0.89941   0.98490   0.95905
   1.54854   1.14455   0.38377   0.83479   1.20155   0.94027   0.99900   0.90195
   1.20850   0.88356   0.92652   0.96723   1.13168   0.88724   1.05396   0.91961
   1.19365   0.92402   0.90750   1.00881   1.20885   1.06450   1.09739   0.98670
   1.48168   0.91960   0.74347   0.96920   1.17079   1.00208   1.09755   0.83744
   1.71760   0.87668   0.70500   0.67839   1.35889   0.90362   0.91707   0.81126
   1.12662   0.81210   0.74141   0.85476   1.17137   1.07340   1.05983   0.96856
   1.12023   0.87132   0.86858   0.96601   1.20793   1.02220   0.86267   0.93072
   1.21239   0.90297   1.06058   0.97048   1.31415   0.89873   0.85190   0.99011
   1.16964   0.86149   0.88946   0.85884   1.11128   0.96444   0.95023   1.00718
   1.16494   0.90662   0.88597   0.89391   1.20699   1.05087   0.97799   0.94015
   1.20293   0.91848   0.95205   0.93635   1.17186   1.03943   0.89700   1.00204
   1.16410   0.93580   0.98052   0.86341   1.63933   0.75479   0.95913   0.69046
   1.19386   0.96863   0.93909   0.91715   1.18519   0.88834   0.84102   0.89407
   1.21329   0.93703   1.05193   0.91916   1.22341   1.00271   0.88670   0.95282
   1.13859   0.92843   0.90653   0.88779   1.17047   0.97167   0.89857   0.89933
   1.37294   0.91079   0.96870   0.87689   1.09883   0.89816   0.92343   0.93259
   1.16112   1.03011   0.95945   0.97263   1.21252   0.87100   1.00998   1.09481
   1.13444   0.86886   0.94520   0.90171   1.17987   0.93132   1.04933   0.91799
   1.21276   0.94109   0.99192   0.90170   1.21885   0.90755   0.96758   0.93012
   1.12223   0.91985   0.98865   0.88138   1.15024   0.96390   0.95195   0.94365
   1.11433   0.90508   0.97277   0.96560   1.13154   0.95084   0.86985   0.89653
   1.21276   0.94528   0.96618   0.95952   1.21973   0.98619   1.02246   0.90582
   1.19318   0.96707   0.90463   0.91069   1.11850   0.92844   0.88334   0.85838
   1.16540   1.00288   0.91775   0.96792   1.17801   0.99311   0.96331   0.97248
   1.22078   0.99399   0.98942   0.87587   1.20945   0.92994   0.96427   0.98950
   1.10289   0.86228   0.90044   0.86200   1.15327   0.93711   0.94220   0.84000
   1.19714   0.98291   1.01379   0.90608   1.16201   0.99079   1.02421   0.97626
   1.17314   0.94254   0.94885   0.94377   1.17027   0.91977   0.95706   0.93475
   1.10269   0.89619   0.99118   0.88920   1.16819   0.97900   0.95978   0.92604
   1.17025   0.93127   1.04476   1.05494   1.11268   0.99825   1.01895   0.90120
   1.08989   0.86648   0.88007   0.87743   1.12610   0.87345   0.90914   0.92093
   1.17690   0.95345   0.96068   1.04355   1.09501   0.89210   1.01033   0.92433
   1.16549   0.94618   0.93313   0.92355   1.26164   0.98269   0.86718   1.18303
   1.19140   0.97598   0.86244   0.90231   1.23315   1.17818   0.93463   0.96379
   1.26749   0.95982   0.92356   0.90857   1.61417   0.73533   0.79036   1.11237
   1.18960   1.07883   0.93300   0.91506   1.17774   0.93043   0.90185   0.92511
   1.11304   1.00436   0.97185   0.93172   1.16699   1.00220   0.94958   0.95488
   1.10432   0.95119   0.82906   0.96252   1.11328   0.98497   0.95593   0.90520
   1.24436   0.94924   0.94203   0.94092   1.11181   0.94242   0.87766   0.91764
   1.18596   1.01927   0.96281   1.05345   1.19381   0.98454   0.97565   0.94998
   1.20748   0.89195   0.95965   0.95555   1.19209   0.92560   1.01526   1.08616
   1.65228   0.95604   0.85100   0.73469   1.16474   0.88486   0.88976   0.94676
   1.18315   0.94515   0.89618   0.90127   1.11789   0.95102   0.96117   0.91341
   1.12003   0.93134   0.88734   1.00940   1.12436   0.88627   0.91292   0.92462
   1.16429   0.96712   0.97598   0.97919   1.23959   0.95206   0.94672   0.95463
   1.16441   0.95595   0.98080   0.95811   1.13500   0.89985   0.91251   0.99575
   1.18917   0.94670   0.99343   0.99203   1.12711   0.87791   0.93513   1.01415
   1.16246   0.91238   0.93550   0.94043   1.21387   1.01320   0.95365   1.00772
   1.24650   0.79871   1.00764   0.99164   1.69694   0.76929   0.96396   0.73693
   1.14057   0.92224   0.89417   0.95876   1.18548   1.09135   0.95467   0.98559
   1.21467   0.98967   0.93013   1.04922   1.13714   0.71144   0.84033   0.84240
   1.20369   0.96227   1.02718   0.94054   1.17406   1.00955   0.98553   0.91396
   1.20672   1.06746   0.91121   0.99584   1.12275   0.88078   0.90401   0.87577
   1.22937   0.93868   0.89914   0.85918   1.17481   0.95878   0.96628   0.96804
   1.09997   0.97863   0.89086   0.83716   1.20823   1.01705   1.02489   0.86791
   1.24282   0.90055   0.93097   1.05134   1.31626   0.92207   0.94649   1.00159
   1.16127   0.83955   0.90477   0.84354   1.14469   1.02359   0.88111   1.02656
   1.16953   0.97518   0.93068   0.98148   1.22310   1.01187   1.01990   0.89548
   1.24108   0.91873   0.86297   1.04863   1.18237   0.93080   0.88099   0.90772
   1.18936   0.75778   0.93535   0.85151   1.52728   1.03317   0.72942   0.84275
   1.10216   0.95374   0.90064   0.88521   1.16601   1.04092   1.04201   0.92763
   1.21973   0.95301   1.03815   0.96740   1.11956   0.88725   0.87559   0.86232
   1.21089   0.99572   0.91064   0.95990   1.15548   0.91723   0.94250   0.97531
   1.16549   0.94319   0.91100   0.96094   1.17758   0.94183   0.93617   0.90223
   1.19378   0.90332   0.87728   0.91506   1.22406   0.96352   0.99228   0.96799
   1.23785   1.01282   0.92132   0.91411   1.09719   0.88254   0.84384   0.95115
   1.16642   0.90803   0.86078   0.96434   1.37927   0.93850   0.91627   0.89904
   1.15437   0.92249   1.01722   1.01084   1.11464   0.91512   1.00288   0.99430
   1.58976   1.26575   0.97077   1.12968   1.58634   1.04573   1.13066   1.26611
   1.60959   0.99140   1.11859   1.34868   1.45493   1.15077   1.12710   1.15092
   1.54268   1.28663   1.02779   1.07736   1.52057   1.07069   0.98225   1.38675
   1.50148   1.18078   0.97121   1.24596   1.58494   1.13650   1.10187   1.09180
   1.59066   1.14123   0.98378   1.33817   1.58200   0.99188   1.01175   1.41745
   1.64808   1.13152   1.18905   1.07654   1.74470   1.07487   1.17744   1.07392
   1.61905   1.38710   1.05381   1.03924   1.74477   1.05734   1.18258   1.06234
   1.39836   1.11626   1.09835   1.15471   1.24905   1.17725   0.94792   1.01492
   1.59521   1.26372   1.08832   0.95424   1.52811   1.04630   1.08902   1.33191
   1.62176   1.04248   1.14033   1.19445   1.50724   1.11569   1.14034   1.16892

          BONDING CONTRIBUTION OF EACH M.O.

  1.6720  1.6907  1.6702  1.7144  1.6725  1.6872  1.6746  1.6557  1.6863  1.6912
  1.6827  1.6747  1.6686  1.6675  1.6790  1.6973  1.7048  1.7145  1.7179  1.6983
  1.7322  1.6763  1.7040  1.6961  1.7397  1.7175  1.7159  1.7171  1.7184  1.7285
  1.7370  1.7589  1.7633  1.7359  1.7233  1.7533  1.7585  1.7503  1.7383  1.7321
  1.7439  1.7273  1.7658  1.7484  1.7440  1.7465  1.7150  1.7316  1.7501  1.7470
  1.7645  1.7633  1.7410  1.7514  1.7157  1.7351  1.7652  1.7896  1.7694  1.7689
  1.6933  1.6475  1.7229  1.7639  1.7086  1.6801  1.7035  1.7227  1.7251  1.6893
  1.7137  1.7442  1.7741  1.7175  1.7888  1.8032  1.7705  1.8021  1.8077  1.7998
  1.7995  1.7972  1.8107  1.7748  1.7677  1.7082  1.7925  1.8347  1.8761  1.8268
  1.8726  1.8367  1.8381  1.8224  1.9080  1.7883  1.8692  1.8835  1.8322  1.9038
  1.8978  1.8753  1.9248  1.8994  1.9311  1.9081  1.9038  1.9243  1.9372  1.9127
  1.9452  1.9585  1.9334  1.9706  1.9391  1.9550  1.9402  1.9016  1.9090  1.9153
  1.9258  1.9546  1.9568  1.9642  1.9547  1.9576  1.9461  1.9718  1.9740  1.9191
  1.9132  1.9681  1.9638  2.0163  1.9396  1.9707  1.9857  2.0040  2.0197  1.9491
  2.0607  2.0164  1.9115  1.9599  1.9778  2.0304  2.0199  2.0497  2.0604  2.0338
  2.0416  2.0756  2.0377  2.0847  2.0751  2.0713  2.0938  2.1246  2.0324  2.0621
  2.0460  2.0712  2.0391  2.0916  2.0473  2.1014  2.1048  2.1355  2.1396  2.0246
  1.9479  2.0216  2.0777  2.0976  2.0895  2.0312  2.1088  2.0551  2.0508  2.0747
  2.0364  2.0819  2.0556  2.0842  2.1067  2.0844  2.1022  2.0659  2.1020  2.1046
  2.1038  2.0966  2.0820  2.0743  2.0951  2.0836  2.0523  2.0961  2.0566  2.0172
  2.0113  2.0470  2.0446  2.0615  2.0679  2.0453  2.0517  2.0684  2.0877  2.0027
  1.9774  1.9913  2.0917  2.0279  2.0481  2.0615  2.0258  2.0333  2.0303  1.9744
  2.0065  2.0380  2.0067  1.9927  1.9486  2.0072  2.0321  2.0127  1.9618  1.9873
  2.0061  2.0283  1.9873  2.0292  2.0234  2.0148  2.0573  2.0013  2.0062  1.9584
  1.9852  1.9901  1.9898  2.0835  1.9727  1.9333  1.9704  1.9497  2.0204  2.0433
  1.9980  1.9226  1.9860  2.0117  1.9534  1.9523  1.9237  1.9708  1.8867  1.9097
  1.9048  1.9670  1.8919  1.5984  1.6835  1.7529  1.9057  1.8722  1.3974  1.8520
  1.2618  1.5451  1.7446  1.9198  1.7589  1.9313  1.7644  1.8739  1.8891  1.8302
  1.8826  1.7612  1.7131  1.1420  1.8888  1.1083  0.9408  1.8300  1.6611  1.8724
  1.5834  1.9429  1.9680  1.9564  1.8789  1.8267  1.9474  1.9382  1.8372  1.8290
  1.9639  1.5979  1.6441  1.6621  1.6756  1.8073  1.4581  1.5576  1.9259  1.8989
  1.6805  1.9531  1.6427  1.8297  1.9046  1.8867  1.8623  1.7738  1.8887  1.7980
  1.7227  1.0610  1.7996  1.7338  1.6936  1.7429  1.4625  1.9037  1.8385  1.6440
  1.8911  1.7134  1.9081  1.9246  1.8931  1.7187  1.6788  1.5950  1.8350  1.5882
  1.3399  1.0514  1.7780  1.6219  1.8328  1.8374  1.4510  1.5441  1.8854  1.7615
  1.8117  1.9152  0.9580  1.8636  1.9342  1.5343  1.8542  1.6383  1.2424  1.8265
  1.8616  1.4520  1.8351  1.9303  1.6013  1.9453  1.7579  1.5406  2.0408  1.3658
  1.5264  0.7775  1.9086  0.8076 -2.4648 -1.8858 -1.6704 -1.5440 -1.7721 -1.7270
 -1.7487 -1.8480 -1.7248 -2.2016 -1.9702 -1.9512 -2.1279 -1.9208 -1.9564 -2.1707
 -1.9997 -1.9869 -1.9661 -2.0362 -2.0274 -2.0418 -1.9306 -2.0516 -2.0679 -2.0284
 -1.9578 -2.0180 -2.1220 -2.1389 -2.0663 -2.0627 -1.9628 -2.0017 -1.9532 -1.8948
 -1.9503 -1.9748 -1.9901 -2.0792 -1.8707 -1.9712 -2.0970 -2.0149 -2.0280 -1.9914
 -2.1578 -1.9782 -1.9997 -1.8475 -2.0952 -1.9766 -1.9503 -1.8067 -1.9192 -1.9006
 -2.0037 -1.8738 -1.9355 -1.9381 -1.9715 -2.0096 -2.0217 -2.0151 -1.9780 -2.0370
 -1.9915 -1.9724 -1.9856 -2.0696 -1.9840 -2.0030 -2.0530 -2.0288 -2.0608 -1.9724
 -1.7776 -2.0057 -2.1912 -2.0648 -2.0558 -2.0895 -1.9903 -1.9972 -2.0525 -2.0216
 -1.9971 -1.9839 -2.0022 -2.0395 -2.0549 -2.0146 -2.0265 -2.0286 -2.0444 -2.0762
 -2.0896 -2.0923 -2.0365 -2.0670 -2.0378 -2.0413 -2.0402 -2.0277 -2.0853 -2.1043
 -2.0990 -2.1124 -2.1109 -2.1036 -2.0391 -1.9928 -1.9809 -2.0696 -2.0583 -2.0486
 -2.0624 -2.0473 -2.0248 -2.0353 -1.9910 -2.0294 -2.0544 -2.0435 -2.0593 -2.0460
 -2.0268 -2.0418 -2.0811 -2.0228 -2.0226 -2.0348 -2.1015 -2.0472 -2.0932 -2.0402
 -2.0569 -2.0260 -2.0387 -2.0456 -2.0509 -2.0624 -2.0278 -2.0531 -2.0176 -2.0203
 -2.0310 -2.0283 -2.0140 -1.9697 -2.0091 -2.0065 -2.0021 -2.0016 -2.0156 -2.0112
 -2.0340 -2.0047 -1.9853 -2.0674 -2.0169 -2.0352 -2.0198 -1.9943 -2.0618 -2.0186
 -1.9864 -1.9725 -1.9755 -2.0129 -2.0006 -2.0037 -2.0058 -2.0260 -1.9904 -2.0121
 -1.9717 -1.9878 -1.9998 -1.9972 -1.9965 -1.9897 -1.9847 -2.0059 -1.9673 -2.0162
 -1.9782 -1.9664 -1.9583 -1.9824 -1.9819 -1.9611 -1.9997 -1.9959 -1.9809 -1.9493
 -1.9834 -1.9819 -1.9882 -1.9537 -1.9504 -1.9658 -1.9682 -1.9543 -1.9420 -1.9500
 -1.9308 -1.9581 -1.9258 -1.9565 -1.9253 -1.9817 -1.9329 -1.9394 -1.9726 -1.9613
 -1.9350 -1.9365 -1.9415 -1.9396 -1.9462 -1.9408 -1.9558 -1.9487 -1.9236 -1.9499
 -1.9564 -1.9266 -1.9492 -1.9557 -1.9117 -1.9220 -1.9404 -1.9222 -1.8940 -1.9024
 -1.8775 -1.9369 -1.9382 -1.8867 -1.9270 -1.8821 -1.9015 -1.8997 -1.8629 -1.9248
 -1.9273 -1.8976 -1.8687 -1.8709 -1.8915 -1.9133 -1.9159 -1.9042 -1.8887 -1.8962
 -1.9159 -1.9468 -1.9087 -1.9030 -1.8883 -1.9121 -1.8736 -1.8986 -1.8831 -1.8802
 -1.8841 -1.9040 -1.8673 -1.8818 -1.8953 -1.8907 -1.8188 -1.8801 -1.8820 -1.8532
 -1.8610 -1.8759 -1.9149 -1.8723 -1.8739 -1.8732 -1.8635 -1.8797 -1.9249 -1.8581
 -1.8756 -1.8602 -1.8636 -1.8389 -1.8167 -1.8585 -1.8532 -1.8455 -1.8505 -1.9199
 -1.8702 -1.8393 -1.9256 -1.8675 -1.9625 -1.8401 -1.8361 -1.9083 -1.8672 -1.8386
 -1.8186 -1.8314 -1.8462 -1.8606 -1.8114 -1.8753 -1.8527 -1.8055 -1.8798 -1.8287
 -1.8431 -1.8031 -1.8481 -1.8067 -1.8622 -1.8540 -1.8039 -1.8162 -1.8175 -1.8032
 -1.7600 -1.8820 -1.8395 -1.7907 -1.9059 -1.8148 -1.8288 -1.8148 -1.7704 -1.8010
 -1.8174 -1.8089 -1.8210 -1.7926 -1.8875 -1.7923 -1.8117 -1.8400 -1.8176 -1.8316
 -1.8657 -1.7986 -1.8709 -1.8536 -1.7943 -1.8706 -1.8389 -1.8026


                    BOND ORDERS AND VALENCIES


                  C  1       C  2       C  3       C  4       C  5       C  6
 ------------------------------------------------------------------------------
     C    1   3.895471
     C    2   1.328657   3.934709
     C    3   0.006507   1.311844   3.957344
     C    4   2.308078   0.042733   0.099746   3.934289
     C    5   0.132795   0.007945   1.345539   0.006739   3.944893
     C    6   0.003381   0.003809   0.013303   0.007248   1.006183   3.877137
     C    7   0.002245   0.000105   0.005510   0.000620   0.008984   1.137596
     C    8   0.000083   0.000235   0.000027   0.000466   0.000464   0.000514
     C    9   0.000276   0.000013   0.000324   0.000045   0.000244   0.013981
     C   10   0.000141   0.000071   0.000211   0.000138   0.001151   0.012346
     C   11   0.000206   0.000012   0.000261   0.000035   0.000093   0.008101
     C   12   0.000268   0.000008   0.000432   0.000043   0.000118   0.018540
     C   13   0.004525   0.000354   0.011899   0.000795   0.007962   1.402154
     C   14   0.001225   0.000138   0.002551   0.000425   0.009626   0.099010
     C   15   0.000002   0.000000   0.000003   0.000001   0.000004   0.000166
     C   16   0.000003   0.000001   0.000009   0.000001   0.000008   0.000209
     C   17   0.000009   0.000002   0.000014   0.000003   0.000008   0.000500
     C   18   0.000020   0.000001   0.000031   0.000008   0.000033   0.001677
     C   19   0.000056   0.000004   0.000105   0.000010   0.000026   0.003688
     C   20   0.000012   0.000001   0.000019   0.000005   0.000052   0.001024
     C   21   0.000000   0.000000   0.000001   0.000000   0.000000   0.000003
     C   22   0.000000   0.000000   0.000001   0.000000   0.000000   0.000012
     C   23   0.000680   0.000057   0.001312   0.000245   0.001948   0.071255
     C   24   0.000423   0.000018   0.000664   0.000102   0.000373   0.022737
     C   25   0.000000   0.000000   0.000000   0.000000   0.000000   0.000000
     C   26   0.000000   0.000000   0.000000   0.000000   0.000000   0.000001
     C   27   0.000000   0.000000   0.000000   0.000000   0.000000   0.000000
     C   28   0.000000   0.000000   0.000000   0.000000   0.000000   0.000000
     C   29   0.000000   0.000000   0.000001   0.000000   0.000000   0.000000
     C   30   0.000000   0.000001   0.000006   0.000000   0.000000   0.000000
     C   31   0.000000   0.000000   0.000004   0.000000   0.000001   0.000023
     C   32   0.000000   0.000000   0.000000   0.000000   0.000000   0.000000
     C   33   0.000000   0.000000   0.000003   0.000000   0.000000   0.000000
     C   34   0.000000   0.000001   0.000009   0.000001   0.000001   0.000000
     C   35   0.000000   0.000000   0.000002   0.000000   0.000000   0.000000
     C   36   0.000000   0.000000   0.000001   0.000000   0.000000   0.000000
     C   37   0.000000   0.000002   0.000011   0.000001   0.000001   0.000001
     C   38   0.000005   0.000029   0.000195   0.000014   0.000013   0.000004
     C   39   0.003963   0.007844   1.045216   0.004053   0.008780   0.001358
     C   40   0.000473   0.007612   0.008684   0.001788   0.005799   0.000323
     C   41   0.000130   0.001091   0.010407   0.000436   0.001422   0.000115
     C   42   0.000202   0.023896   0.009820   0.009263   0.025248   0.000404


                  C  1       C  2       C  3       C  4       C  5       C  6
 ------------------------------------------------------------------------------
     C   43   0.000042   0.003566   0.000373   0.001419   0.003521   0.000079
     C   44   0.000034   0.000163   0.001498   0.000080   0.000074   0.000022
     C   45   0.000001   0.000056   0.000018   0.000024   0.000053   0.000001
     C   46   0.000006   0.000019   0.000218   0.000010   0.000002   0.000004
     C   47   0.000005   0.000006   0.000014   0.000002   0.000004   0.000000
     C   48   0.000001   0.000004   0.000029   0.000002   0.000000   0.000001
     C   49   0.000002   0.000005   0.000008   0.000002   0.000004   0.000000
     C   50   0.000006   0.000006   0.000043   0.000003   0.000002   0.000001
     C   51   0.000000   0.000003   0.000013   0.000002   0.000002   0.000000
     C   52   0.000003   0.000065   0.000038   0.000024   0.000056   0.000003
     C   53   0.000000   0.000000   0.000000   0.000000   0.000000   0.000000
     C   54   0.000000   0.000000   0.000000   0.000000   0.000000   0.000000
     C   55   0.000000   0.000000   0.000000   0.000000   0.000000   0.000000
     C   56   0.000000   0.000000   0.000000   0.000000   0.000000   0.000000
     C   57   0.000000   0.000000   0.000000   0.000000   0.000000   0.000000
     C   58   0.000000   0.000002   0.000001   0.000001   0.000002   0.000000
     C   59   0.000000   0.000000   0.000000   0.000000   0.000000   0.000000
     C   60   0.000000   0.000000   0.000000   0.000000   0.000000   0.000000
     C   61   0.000000   0.000000   0.000002   0.000000   0.000000   0.000000
     C   62   0.000000   0.000000   0.000001   0.000000   0.000000   0.000000
     C   63   0.000000   0.000000   0.000000   0.000000   0.000000   0.000000
     C   64   0.000000   0.000000   0.000000   0.000000   0.000000   0.000000
     C   65   0.000000   0.000000   0.000000   0.000000   0.000000   0.000000
     C   66   0.000000   0.000000   0.000000   0.000000   0.000000   0.000000
     C   67   0.000000   0.000000   0.000000   0.000000   0.000000   0.000000
     C   68   0.000021   0.000001   0.000026   0.000002   0.000007   0.000712
     C   69   0.000000   0.000000   0.000000   0.000000   0.000000   0.000001
     C   70   0.000009   0.000000   0.000011   0.000001   0.000003   0.000279
     C   71   0.000000   0.000001   0.000000   0.000003   0.000004   0.000016
     C   72   0.000000   0.000000   0.000000   0.000000   0.000000   0.000010
     C   73   0.000000   0.000000   0.000000   0.000000   0.000000   0.000002
     C   74   0.000000   0.000000   0.000000   0.000000   0.000000   0.000002
     C   75   0.000000   0.000000   0.000000   0.000000   0.000000   0.000009
     C   76   0.000000   0.000000   0.000000   0.000000   0.000000   0.000000
     C   77   0.000001   0.000000   0.000001   0.000000   0.000000   0.000020
     C   78   0.000000   0.000000   0.000000   0.000000   0.000000   0.000004
     C   79   0.000000   0.000000   0.000000   0.000000   0.000000   0.000017
     C   80   0.000000   0.000000   0.000000   0.000000   0.000000   0.000001
     C   81   0.000000   0.000000   0.000000   0.000000   0.000000   0.000006
     C   82   0.000000   0.000000   0.000000   0.000000   0.000000   0.000000
     C   83   0.000001   0.000001   0.000000   0.000002   0.000001   0.000000
     C   84   0.000002   0.000002   0.000000   0.000010   0.000001   0.000000
     C   85   0.000000   0.000000   0.000000   0.000000   0.000000   0.000000
     C   86   0.000008   0.000004   0.000000   0.000018   0.000003   0.000000
     C   87   0.000000   0.000000   0.000000   0.000000   0.000000   0.000000
     C   88   0.000001   0.000000   0.000000   0.000000   0.000000   0.000000
     C   89   0.000000   0.000000   0.000000   0.000001   0.000000   0.000002


                  C  1       C  2       C  3       C  4       C  5       C  6
 ------------------------------------------------------------------------------
     C   90   0.000000   0.000000   0.000000   0.000000   0.000000   0.000000
     C   91   0.000000   0.000000   0.000000   0.000000   0.000001   0.000002
     C   92   0.000007   0.000022   0.000001   0.000002   0.000005   0.000004
     C   93   0.000003   0.000008   0.000002   0.000002   0.000002   0.000001
     C   94   0.000026   0.000028   0.000005   0.000017   0.000006   0.000005
     C   95   0.000011   0.000029   0.000006   0.000004   0.000006   0.000003
     C   96   0.000105   0.000124   0.000053   0.000266   0.000157   0.000014
     C   97   0.000003   0.000004   0.000002   0.000001   0.000000   0.000001
     C   98   0.000001   0.000001   0.000002   0.000001   0.000000   0.000000
     C   99   0.000333   0.000073   0.000003   0.000234   0.000017   0.000001
     C  100   0.000186   0.000045   0.000002   0.000181   0.000015   0.000001
     C  101   0.000013   0.000028   0.000010   0.000041   0.000007   0.000000
     C  102   0.000120   0.000028   0.000001   0.000146   0.000008   0.000001
     C  103   0.000052   0.000058   0.000009   0.000004   0.000002   0.000000
     C  104   0.000003   0.000005   0.000005   0.000003   0.000000   0.000000
     C  105   0.000037   0.000010   0.000040   0.000008   0.000001   0.000000
     C  106   0.000003   0.000000   0.000004   0.000000   0.000001   0.000000
     C  107   0.000001   0.000000   0.000003   0.000000   0.000000   0.000000
     C  108   0.000009   0.000000   0.000011   0.000001   0.000000   0.000000
     C  109   0.000003   0.000002   0.000004   0.000001   0.000005   0.000001
     C  110   0.000001   0.000001   0.000001   0.000000   0.000000   0.000000
     C  111   0.000179   0.000011   0.000193   0.000015   0.000001   0.000000
     C  112   0.000004   0.000003   0.000003   0.000001   0.000000   0.000000
     C  113   0.002701   0.000091   0.003093   0.000180   0.000014   0.000005
     C  114   0.000109   0.002426   0.000108   0.000091   0.000018   0.000001
     C  115   0.038116   0.014965   0.036024   0.002773   0.000579   0.000114
     C  116   0.000008   0.000037   0.000008   0.000003   0.000001   0.000000
     C  117   0.007496   1.057665   0.008720   0.008896   0.003544   0.000323
     C  118   0.001148   0.000089   0.001117   0.000080   0.000006   0.000002
     C  119   0.000004   0.000036   0.000003   0.000003   0.000001   0.000000
     C  120   0.000182   0.000005   0.000220   0.000012   0.000000   0.000000
     C  121   0.000017   0.000051   0.000017   0.000004   0.000002   0.000000
     C  122   0.000572   0.000020   0.000672   0.000037   0.000001   0.000001
     C  123   0.000004   0.000001   0.000003   0.000000   0.000000   0.000000
     C  124   0.000054   0.000002   0.000062   0.000001   0.000000   0.000000
     C  125   0.000067   0.000045   0.000064   0.000003   0.000000   0.000000
     C  126   0.000012   0.000002   0.000009   0.000001   0.000000   0.000000
     C  127   0.000000   0.000000   0.000000   0.000000   0.000000   0.000000
     C  128   0.000000   0.000000   0.000001   0.000000   0.000000   0.000000
     C  129   0.000000   0.000000   0.000000   0.000000   0.000000   0.000000
     C  130   0.000001   0.000000   0.000001   0.000000   0.000000   0.000000
     C  131   0.000001   0.000000   0.000001   0.000000   0.000000   0.000000
     C  132   0.000001   0.000000   0.000001   0.000000   0.000000   0.000000
     C  133   0.000001   0.000001   0.000001   0.000000   0.000000   0.000000
     C  134   0.000000   0.000000   0.000000   0.000000   0.000000   0.000000
     C  135   0.000000   0.000000   0.000000   0.000000   0.000000   0.000000
     C  136   0.000000   0.000000   0.000000   0.000000   0.000000   0.000000


                  C  1       C  2       C  3       C  4       C  5       C  6
 ------------------------------------------------------------------------------
     C  137   0.000000   0.000000   0.000000   0.000000   0.000000   0.000000
     C  138   0.000000   0.000000   0.000000   0.000000   0.000000   0.000000
     C  139   0.000000   0.000000   0.000000   0.000000   0.000000   0.000001
     C  140   0.000000   0.000000   0.000000   0.000000   0.000000   0.000001
     C  141   0.000000   0.000000   0.000001   0.000000   0.000001   0.000020
     C  142   0.000007   0.000000   0.000009   0.000002   0.000003   0.000311
     C  143   0.000003   0.000000   0.000003   0.000001   0.000002   0.000098
     C  144   0.000034   0.000001   0.000045   0.000008   0.000016   0.001566
     C  145   0.000007   0.000000   0.000008   0.000001   0.000004   0.000224
     C  146   0.000022   0.000001   0.000027   0.000005   0.000011   0.000879
     C  147   0.000001   0.000000   0.000001   0.000001   0.000005   0.000016
     C  148   0.000001   0.000000   0.000001   0.000000   0.000000   0.000042
     C  149   0.000025   0.000001   0.000037   0.000006   0.000012   0.001321
     C  150   0.000003   0.000000   0.000004   0.000001   0.000008   0.000096
     C  151   0.000022   0.000001   0.000033   0.000005   0.000011   0.001203
     C  152   0.000000   0.000000   0.000000   0.000000   0.000000   0.000014
     C  153   0.000000   0.000000   0.000000   0.000000   0.000000   0.000009
     C  154   0.000201   0.000010   0.000327   0.000052   0.000102   0.012897
     C  155   0.000139   0.000007   0.000216   0.000034   0.000090   0.008399
     C  156   0.000000   0.000000   0.000000   0.000000   0.000000   0.000001
     C  157   0.000000   0.000000   0.000000   0.000000   0.000000   0.000000
     C  158   0.000000   0.000000   0.000000   0.000000   0.000000   0.000000
     C  159   0.000000   0.000000   0.000000   0.000000   0.000000   0.000002
     C  160   0.000000   0.000000   0.000000   0.000000   0.000000   0.000000
     C  161   0.000000   0.000000   0.000000   0.000000   0.000000   0.000000
     C  162   0.000000   0.000000   0.000000   0.000000   0.000000   0.000000
     N  163   0.048290   0.115099   0.019756   1.435012   1.361486   0.016108
     N  164   0.000013   0.000022   0.000014   0.000029   0.000059   0.000912
     N  165   0.000000   0.000001   0.000001   0.000000   0.000001   0.000000
     N  166   0.000000   0.000000   0.000001   0.000000   0.000000   0.000000
     N  167   0.000065   0.003188   0.008726   0.001398   0.003325   0.000092
     N  168   0.000001   0.000004   0.000032   0.000002   0.000000   0.000001
     N  169   0.000000   0.000000   0.000000   0.000000   0.000000   0.000000
     N  170   0.000000   0.000000   0.000000   0.000000   0.000000   0.000000
     N  171   0.000011   0.000001   0.000014   0.000003   0.000005   0.000371
     N  172   0.000000   0.000000   0.000000   0.000000   0.000000   0.000009
     N  173   0.000010   0.000012   0.000010   0.000007   0.000022   0.000007
     N  174   0.000027   0.000025   0.000011   0.000022   0.000011   0.000001
     N  175   0.000009   0.000002   0.000008   0.000001   0.000001   0.000000
     N  176   0.000323   0.000016   0.000419   0.000023   0.000002   0.000001
     N  177   0.000123   0.000004   0.000147   0.000009   0.000000   0.000000
     N  178   0.000002   0.000001   0.000001   0.000000   0.000000   0.000000
     N  179   0.000001   0.000000   0.000001   0.000000   0.000000   0.000000
     N  180   0.000008   0.000000   0.000011   0.000002   0.000004   0.000348
     N  181   0.000017   0.000001   0.000024   0.000004   0.000008   0.000845
     N  182   0.000000   0.000000   0.000000   0.000000   0.000000   0.000000


                  C  7       C  8       C  9       C 10       C 11       C 12
 ------------------------------------------------------------------------------
     C    7   2.412452
     C    8   0.000670   3.924180
     C    9   0.008237   2.405233   3.910649
     C   10   0.016417   0.033881   1.288276   3.936294
     C   11   0.005720   1.285890   0.033282   0.121580   3.924581
     C   12   0.009853   0.107952   0.005195   1.315410   0.006007   3.931796
     C   13   0.185617   0.010993   0.015519   1.058104   0.005187   0.016549
     C   14   0.995784   0.000791   0.008917   0.014009   0.002657   0.006577
     C   15   0.000091   0.000172   0.000096   0.000462   0.000123   0.006151
     C   16   0.000426   0.002069   0.000586   0.010049   0.000572   0.010538
     C   17   0.000187   0.003639   0.003737   0.010096   0.007748   0.976595
     C   18   0.001087   0.000596   0.000161   0.002294   0.000264   0.006361
     C   19   0.001428   0.002447   0.000313   0.007810   0.000399   0.008353
     C   20   0.004823   0.000089   0.000090   0.000501   0.000029   0.000687
     C   21   0.000020   0.000046   0.000007   0.000125   0.000018   0.000834
     C   22   0.000020   0.000036   0.000007   0.000118   0.000004   0.000161
     C   23   0.008814   0.000079   0.000501   0.000719   0.000263   0.000852
     C   24   0.005649   0.000032   0.000541   0.000223   0.000362   0.000669
     C   25   0.000000   0.000001   0.000000   0.000003   0.000000   0.000001
     C   26   0.000002   0.000004   0.000002   0.000021   0.000001   0.000003
     C   27   0.000000   0.000000   0.000000   0.000001   0.000000   0.000000
     C   28   0.000000   0.000000   0.000000   0.000001   0.000000   0.000000
     C   29   0.000000   0.000000   0.000000   0.000000   0.000000   0.000000
     C   30   0.000002   0.000006   0.000000   0.000016   0.000001   0.000016
     C   31   0.000051   0.000101   0.000041   0.000536   0.000035   0.000175
     C   32   0.000000   0.000000   0.000000   0.000000   0.000000   0.000000
     C   33   0.000000   0.000000   0.000000   0.000000   0.000000   0.000000
     C   34   0.000000   0.000000   0.000000   0.000002   0.000000   0.000000
     C   35   0.000000   0.000000   0.000000   0.000000   0.000000   0.000000
     C   36   0.000000   0.000000   0.000000   0.000001   0.000000   0.000000
     C   37   0.000002   0.000004   0.000001   0.000019   0.000001   0.000002
     C   38   0.000001   0.000000   0.000000   0.000001   0.000000   0.000000
     C   39   0.000122   0.000003   0.000007   0.000018   0.000006   0.000009
     C   40   0.000236   0.000001   0.000005   0.000006   0.000005   0.000007
     C   41   0.000045   0.000001   0.000014   0.000005   0.000013   0.000020
     C   42   0.000479   0.000002   0.000042   0.000030   0.000046   0.000064
     C   43   0.000077   0.000001   0.000008   0.000005   0.000009   0.000012
     C   44   0.000005   0.000000   0.000000   0.000001   0.000000   0.000000
     C   45   0.000001   0.000000   0.000000   0.000001   0.000000   0.000000
     C   46   0.000000   0.000000   0.000000   0.000000   0.000000   0.000000
     C   47   0.000000   0.000000   0.000000   0.000000   0.000000   0.000000
     C   48   0.000000   0.000000   0.000000   0.000000   0.000000   0.000000
     C   49   0.000000   0.000000   0.000000   0.000000   0.000000   0.000000
     C   50   0.000000   0.000000   0.000000   0.000000   0.000000   0.000000
     C   51   0.000000   0.000000   0.000000   0.000000   0.000000   0.000000
     C   52   0.000001   0.000000   0.000000   0.000000   0.000000   0.000000


                  C  7       C  8       C  9       C 10       C 11       C 12
 ------------------------------------------------------------------------------
     C   53   0.000000   0.000000   0.000000   0.000000   0.000000   0.000000
     C   54   0.000000   0.000000   0.000000   0.000000   0.000000   0.000000
     C   55   0.000000   0.000000   0.000000   0.000000   0.000000   0.000000
     C   56   0.000000   0.000000   0.000000   0.000000   0.000000   0.000000
     C   57   0.000000   0.000000   0.000000   0.000000   0.000000   0.000000
     C   58   0.000000   0.000000   0.000000   0.000000   0.000000   0.000000
     C   59   0.000000   0.000000   0.000000   0.000000   0.000000   0.000000
     C   60   0.000000   0.000000   0.000000   0.000000   0.000000   0.000000
     C   61   0.000000   0.000000   0.000000   0.000000   0.000000   0.000000
     C   62   0.000000   0.000000   0.000000   0.000000   0.000000   0.000000
     C   63   0.000000   0.000000   0.000000   0.000000   0.000000   0.000000
     C   64   0.000000   0.000000   0.000000   0.000000   0.000000   0.000000
     C   65   0.000000   0.000000   0.000000   0.000000   0.000000   0.000000
     C   66   0.000000   0.000000   0.000000   0.000000   0.000000   0.000000
     C   67   0.000000   0.000000   0.000000   0.000000   0.000000   0.000000
     C   68   0.000614   0.013282   0.001210   0.007229   0.011186   0.000121
     C   69   0.000001   0.000417   0.000137   0.000013   0.004713   0.000080
     C   70   0.000249   0.003624   0.000428   0.002699   0.004445   0.000089
     C   71   0.000054   0.010268   0.007303   0.000243   0.994717   0.007786
     C   72   0.000015   0.000265   0.000225   0.000107   0.007216   0.000154
     C   73   0.000002   0.000102   0.000018   0.000027   0.000115   0.000008
     C   74   0.000002   0.000032   0.000016   0.000015   0.000198   0.000008
     C   75   0.000001   0.000000   0.000000   0.000000   0.000000   0.000000
     C   76   0.000000   0.000000   0.000000   0.000000   0.000000   0.000000
     C   77   0.000001   0.000000   0.000000   0.000000   0.000001   0.000001
     C   78   0.000000   0.000000   0.000000   0.000000   0.000000   0.000000
     C   79   0.000000   0.000000   0.000000   0.000000   0.000000   0.000000
     C   80   0.000000   0.000000   0.000000   0.000000   0.000001   0.000000
     C   81   0.000000   0.000000   0.000000   0.000000   0.000000   0.000000
     C   82   0.000000   0.000000   0.000000   0.000000   0.000001   0.000000
     C   83   0.000000   0.000000   0.000000   0.000000   0.000000   0.000000
     C   84   0.000000   0.000000   0.000000   0.000000   0.000000   0.000000
     C   85   0.000000   0.000001   0.000000   0.000000   0.000003   0.000000
     C   86   0.000000   0.000000   0.000000   0.000000   0.000000   0.000000
     C   87   0.000000   0.000001   0.000000   0.000001   0.000002   0.000000
     C   88   0.000001   0.000000   0.000000   0.000001   0.000000   0.000002
     C   89   0.000001   0.000002   0.000000   0.000003   0.000000   0.000004
     C   90   0.000000   0.000002   0.000001   0.000001   0.000010   0.000001
     C   91   0.000006   0.000000   0.000000   0.000001   0.000001   0.000001
     C   92   0.000002   0.000017   0.000016   0.000035   0.000013   0.000011
     C   93   0.000004   0.000008   0.000009   0.000008   0.000006   0.000005
     C   94   0.000006   0.000006   0.000004   0.000007   0.000003   0.000005
     C   95   0.000011   0.000006   0.000024   0.000007   0.000009   0.000147
     C   96   0.000042   0.000013   0.000051   0.000059   0.000019   0.000023
     C   97   0.000001   0.000001   0.000000   0.000001   0.000000   0.000001
     C   98   0.000001   0.000001   0.000000   0.000001   0.000000   0.000000
     C   99   0.000001   0.000000   0.000000   0.000000   0.000000   0.000000


                  C  7       C  8       C  9       C 10       C 11       C 12
 ------------------------------------------------------------------------------
     C  100   0.000001   0.000000   0.000000   0.000000   0.000001   0.000000
     C  101   0.000000   0.000000   0.000000   0.000000   0.000000   0.000000
     C  102   0.000000   0.000000   0.000000   0.000000   0.000000   0.000000
     C  103   0.000000   0.000000   0.000000   0.000000   0.000009   0.000000
     C  104   0.000000   0.000000   0.000000   0.000000   0.000000   0.000000
     C  105   0.000000   0.000000   0.000000   0.000000   0.000000   0.000000
     C  106   0.000002   0.000000   0.000000   0.000000   0.000000   0.000000
     C  107   0.000000   0.000000   0.000000   0.000000   0.000000   0.000000
     C  108   0.000000   0.000000   0.000000   0.000000   0.000000   0.000000
     C  109   0.000020   0.000000   0.000001   0.000000   0.000001   0.000001
     C  110   0.000001   0.000000   0.000000   0.000000   0.000000   0.000000
     C  111   0.000000   0.000000   0.000000   0.000000   0.000000   0.000000
     C  112   0.000000   0.000000   0.000000   0.000000   0.000000   0.000000
     C  113   0.000000   0.000006   0.000000   0.000001   0.000000   0.000000
     C  114   0.000000   0.000000   0.000000   0.000000   0.000000   0.000000
     C  115   0.000007   0.000039   0.000002   0.000010   0.000003   0.000002
     C  116   0.000000   0.000000   0.000000   0.000000   0.000000   0.000000
     C  117   0.000025   0.000001   0.000006   0.000001   0.000003   0.000005
     C  118   0.000000   0.000002   0.000000   0.000000   0.000000   0.000000
     C  119   0.000000   0.000000   0.000000   0.000000   0.000000   0.000000
     C  120   0.000000   0.000000   0.000000   0.000000   0.000000   0.000000
     C  121   0.000000   0.000000   0.000000   0.000000   0.000000   0.000000
     C  122   0.000000   0.000001   0.000000   0.000000   0.000000   0.000000
     C  123   0.000000   0.000000   0.000000   0.000000   0.000000   0.000000
     C  124   0.000000   0.000000   0.000000   0.000000   0.000000   0.000000
     C  125   0.000000   0.000000   0.000000   0.000000   0.000000   0.000000
     C  126   0.000000   0.000000   0.000000   0.000000   0.000000   0.000000
     C  127   0.000000   0.000000   0.000000   0.000000   0.000000   0.000000
     C  128   0.000000   0.000000   0.000000   0.000000   0.000000   0.000000
     C  129   0.000000   0.000000   0.000000   0.000000   0.000000   0.000000
     C  130   0.000000   0.000000   0.000000   0.000000   0.000000   0.000000
     C  131   0.000000   0.000000   0.000000   0.000000   0.000000   0.000000
     C  132   0.000000   0.000000   0.000000   0.000000   0.000000   0.000000
     C  133   0.000000   0.000000   0.000000   0.000000   0.000000   0.000000
     C  134   0.000000   0.000000   0.000000   0.000000   0.000000   0.000000
     C  135   0.000000   0.000000   0.000000   0.000000   0.000000   0.000000
     C  136   0.000000   0.000000   0.000000   0.000000   0.000000   0.000000
     C  137   0.000000   0.000000   0.000000   0.000000   0.000000   0.000000
     C  138   0.000000   0.000000   0.000000   0.000000   0.000000   0.000000
     C  139   0.000001   0.000001   0.000000   0.000001   0.000000   0.000001
     C  140   0.000002   0.000002   0.000001   0.000007   0.000000   0.000011
     C  141   0.000015   0.000025   0.000006   0.000055   0.000002   0.000105
     C  142   0.000008   0.000000   0.000004   0.000001   0.000004   0.000006
     C  143   0.000009   0.000000   0.000002   0.000001   0.000002   0.000002
     C  144   0.000044   0.000001   0.000019   0.000002   0.000018   0.000029
     C  145   0.000014   0.000000   0.000004   0.000002   0.000005   0.000006
     C  146   0.000032   0.000001   0.000012   0.000003   0.000013   0.000018


                  C  7       C  8       C  9       C 10       C 11       C 12
 ------------------------------------------------------------------------------
     C  147   0.000046   0.000001   0.000002   0.000007   0.000002   0.000003
     C  148   0.000002   0.000000   0.000001   0.000000   0.000002   0.000001
     C  149   0.000052   0.000016   0.000022   0.000006   0.000068   0.000022
     C  150   0.000092   0.000016   0.000008   0.000016   0.000004   0.000008
     C  151   0.000083   0.000186   0.000031   0.000133   0.000101   0.000029
     C  152   0.000004   0.000028   0.000002   0.000024   0.000014   0.000001
     C  153   0.000016   0.000021   0.000024   0.000014   0.001098   0.000022
     C  154   0.000573   0.000012   0.000153   0.000017   0.000107   0.000202
     C  155   0.000296   0.000008   0.000109   0.000009   0.000079   0.000143
     C  156   0.000000   0.000000   0.000000   0.000000   0.000000   0.000000
     C  157   0.000000   0.000000   0.000000   0.000000   0.000000   0.000000
     C  158   0.000000   0.000000   0.000000   0.000000   0.000000   0.000000
     C  159   0.000000   0.000004   0.000001   0.000004   0.000001   0.000000
     C  160   0.000000   0.000000   0.000000   0.000000   0.000000   0.000000
     C  161   0.000000   0.000000   0.000000   0.000000   0.000000   0.000000
     C  162   0.000000   0.000000   0.000000   0.000000   0.000000   0.000000
     N  163   0.007949   0.002593   0.004526   0.001031   0.000560   0.000588
     N  164   0.000774   0.025512   0.107992   0.024908   1.408999   1.423111
     N  165   0.000000   0.000000   0.000000   0.000000   0.000000   0.000000
     N  166   0.000000   0.000000   0.000000   0.000000   0.000000   0.000000
     N  167   0.000077   0.000000   0.000007   0.000006   0.000008   0.000011
     N  168   0.000000   0.000000   0.000000   0.000000   0.000000   0.000000
     N  169   0.000000   0.000000   0.000000   0.000000   0.000000   0.000000
     N  170   0.000000   0.000000   0.000000   0.000000   0.000000   0.000000
     N  171   0.000301   0.010881   0.002494   0.004571   0.011728   0.000473
     N  172   0.000001   0.000000   0.000000   0.000000   0.000000   0.000000
     N  173   0.000014   0.000042   0.000032   0.000061   0.000023   0.000060
     N  174   0.000000   0.000001   0.000000   0.000001   0.000014   0.000000
     N  175   0.000002   0.000000   0.000000   0.000000   0.000000   0.000000
     N  176   0.000000   0.000001   0.000000   0.000000   0.000000   0.000000
     N  177   0.000000   0.000000   0.000000   0.000000   0.000000   0.000000
     N  178   0.000000   0.000000   0.000000   0.000000   0.000000   0.000000
     N  179   0.000000   0.000000   0.000000   0.000000   0.000000   0.000000
     N  180   0.000009   0.000000   0.000004   0.000001   0.000004   0.000007
     N  181   0.000032   0.000194   0.000033   0.000136   0.000112   0.000016
     N  182   0.000000   0.000001   0.000000   0.000001   0.000000   0.000000


                  C 13       C 14       C 15       C 16       C 17       C 18
 ------------------------------------------------------------------------------
     C   13   3.886996
     C   14   1.091474   3.827938
     C   15   0.000061   0.000679   3.933052
     C   16   0.000405   0.003382   1.171062   3.931516
     C   17   0.001421   0.001481   0.015912   1.510274   3.933705
     C   18   0.001121   0.012780   1.524510   0.014967   0.087236   3.923067
     C   19   0.000961   0.014336   0.098842   0.023078   1.222920   0.936664
     C   20   0.003840   0.007144   0.031625   0.106420   0.024082   1.234684
     C   21   0.000018   0.000052   0.015250   0.983717   0.013827   0.006887
     C   22   0.000015   0.000067   0.994896   0.013853   0.006249   0.012262
     C   23   0.020527   1.425504   0.001163   0.001530   0.000765   0.023248
     C   24   0.016331   0.045342   0.000446   0.001567   0.000447   0.005400
     C   25   0.000000   0.000002   0.000204   0.001314   0.000166   0.000035
     C   26   0.000002   0.000017   0.000878   0.000042   0.001015   0.000069
     C   27   0.000000   0.000000   0.000039   0.000389   0.000054   0.000007
     C   28   0.000000   0.000000   0.000018   0.000009   0.000022   0.000002
     C   29   0.000000   0.000000   0.000002   0.000006   0.000002   0.000000
     C   30   0.000002   0.000007   0.001629   0.019559   0.001137   0.000293
     C   31   0.000042   0.000407   0.029144   0.010619   0.026806   0.002746
     C   32   0.000000   0.000000   0.000004   0.000029   0.000004   0.000000
     C   33   0.000000   0.000000   0.000029   0.000199   0.000020   0.000005
     C   34   0.000000   0.000001   0.000104   0.000730   0.000100   0.000012
     C   35   0.000000   0.000000   0.000019   0.000142   0.000016   0.000003
     C   36   0.000000   0.000001   0.000036   0.000115   0.000038   0.000003
     C   37   0.000002   0.000015   0.000859   0.000830   0.000951   0.000062
     C   38   0.000001   0.000002   0.000031   0.000211   0.000031   0.000004
     C   39   0.000142   0.000084   0.000001   0.000001   0.000001   0.000001
     C   40   0.000135   0.000030   0.000002   0.000005   0.000003   0.000001
     C   41   0.000254   0.000129   0.000002   0.000002   0.000001   0.000002
     C   42   0.000889   0.000320   0.000006   0.000010   0.000004   0.000005
     C   43   0.000155   0.000065   0.000010   0.000024   0.000012   0.000002
     C   44   0.000002   0.000007   0.000002   0.000010   0.000003   0.000000
     C   45   0.000002   0.000001   0.000075   0.000255   0.000076   0.000008
     C   46   0.000000   0.000001   0.000001   0.000008   0.000001   0.000000
     C   47   0.000000   0.000000   0.000000   0.000001   0.000000   0.000000
     C   48   0.000000   0.000000   0.000000   0.000003   0.000000   0.000000
     C   49   0.000000   0.000000   0.000000   0.000001   0.000000   0.000000
     C   50   0.000000   0.000000   0.000001   0.000009   0.000001   0.000000
     C   51   0.000000   0.000000   0.000001   0.000006   0.000001   0.000000
     C   52   0.000003   0.000002   0.000001   0.000005   0.000001   0.000000
     C   53   0.000000   0.000001   0.000000   0.000000   0.000000   0.000000
     C   54   0.000000   0.000000   0.000000   0.000000   0.000000   0.000000
     C   55   0.000000   0.000000   0.000000   0.000000   0.000000   0.000000
     C   56   0.000000   0.000000   0.000000   0.000000   0.000000   0.000000
     C   57   0.000000   0.000001   0.000000   0.000000   0.000000   0.000000
     C   58   0.000000   0.000000   0.000000   0.000000   0.000000   0.000000


                  C 13       C 14       C 15       C 16       C 17       C 18
 ------------------------------------------------------------------------------
     C   59   0.000000   0.000000   0.000004   0.000021   0.000002   0.000001
     C   60   0.000000   0.000000   0.000001   0.000006   0.000001   0.000000
     C   61   0.000000   0.000000   0.000016   0.000105   0.000012   0.000003
     C   62   0.000000   0.000000   0.000004   0.000007   0.000004   0.000001
     C   63   0.000000   0.000000   0.000005   0.000036   0.000004   0.000001
     C   64   0.000000   0.000000   0.000011   0.000073   0.000007   0.000002
     C   65   0.000000   0.000000   0.000017   0.000095   0.000011   0.000004
     C   66   0.000000   0.000000   0.000000   0.000000   0.000001   0.000000
     C   67   0.000000   0.000000   0.000000   0.000000   0.000000   0.000000
     C   68   0.000489   0.000190   0.000001   0.000009   0.000040   0.000004
     C   69   0.000008   0.000002   0.000000   0.000002   0.000004   0.000001
     C   70   0.000213   0.000079   0.000001   0.000005   0.000016   0.000002
     C   71   0.000465   0.000023   0.000008   0.000156   0.000223   0.000054
     C   72   0.000028   0.000003   0.000001   0.000004   0.000030   0.000002
     C   73   0.000001   0.000001   0.000000   0.000000   0.000001   0.000000
     C   74   0.000004   0.000001   0.000000   0.000000   0.000001   0.000000
     C   75   0.000003   0.000014   0.000000   0.000000   0.000000   0.000001
     C   76   0.000000   0.000000   0.000000   0.000000   0.000000   0.000000
     C   77   0.000007   0.000030   0.000000   0.000001   0.000000   0.000001
     C   78   0.000001   0.000008   0.000000   0.000000   0.000000   0.000000
     C   79   0.000004   0.000035   0.000000   0.000000   0.000000   0.000001
     C   80   0.000000   0.000002   0.000000   0.000000   0.000000   0.000000
     C   81   0.000002   0.000010   0.000000   0.000000   0.000000   0.000001
     C   82   0.000000   0.000000   0.000053   0.000003   0.000001   0.000016
     C   83   0.000000   0.000001   0.000025   0.000044   0.000008   0.000050
     C   84   0.000000   0.000001   0.000383   0.000019   0.000004   0.000123
     C   85   0.000000   0.000000   0.000010   0.000003   0.000000   0.000003
     C   86   0.000000   0.000000   0.000022   0.000003   0.000002   0.000006
     C   87   0.000000   0.000001   0.000001   0.000000   0.000000   0.000001
     C   88   0.000000   0.000002   0.003486   0.000280   0.000027   0.000246
     C   89   0.000000   0.000006   0.000245   0.001822   0.000045   0.003137
     C   90   0.000000   0.000001   0.000001   0.000001   0.000000   0.000001
     C   91   0.000007   0.000011   0.000000   0.000003   0.000001   0.000010
     C   92   0.000003   0.000001   0.000004   0.000001   0.000005   0.000003
     C   93   0.000006   0.000002   0.000008   0.000001   0.000000   0.000003
     C   94   0.000008   0.000004   0.000093   0.000005   0.000002   0.000006
     C   95   0.000026   0.000004   0.000006   0.000000   0.000003   0.000001
     C   96   0.000036   0.000032   0.000005   0.000001   0.000003   0.000001
     C   97   0.000001   0.000000   0.000119   0.000019   0.000001   0.000027
     C   98   0.000001   0.000001   0.000010   0.000035   0.000001   0.000072
     C   99   0.000000   0.000000   0.000003   0.000001   0.000000   0.000000
     C  100   0.000000   0.000000   0.000059   0.000004   0.000000   0.000004
     C  101   0.000000   0.000000   0.000004   0.000000   0.000000   0.000000
     C  102   0.000000   0.000001   0.000143   0.000009   0.000001   0.000011
     C  103   0.000000   0.000000   0.000002   0.000000   0.000000   0.000000
     C  104   0.000000   0.000000   0.000006   0.000000   0.000000   0.000000
     C  105   0.000000   0.000000   0.000001   0.000003   0.000000   0.000004


                  C 13       C 14       C 15       C 16       C 17       C 18
 ------------------------------------------------------------------------------
     C  106   0.000002   0.000001   0.000001   0.000002   0.000001   0.000000
     C  107   0.000001   0.000000   0.000001   0.000001   0.000000   0.000000
     C  108   0.000000   0.000000   0.000002   0.000000   0.000000   0.000000
     C  109   0.000016   0.000007   0.000003   0.000001   0.000000   0.000001
     C  110   0.000001   0.000000   0.000001   0.000000   0.000000   0.000000
     C  111   0.000000   0.000000   0.000000   0.000000   0.000000   0.000000
     C  112   0.000000   0.000000   0.000000   0.000000   0.000000   0.000000
     C  113   0.000002   0.000001   0.000000   0.000000   0.000000   0.000000
     C  114   0.000001   0.000000   0.000000   0.000000   0.000000   0.000000
     C  115   0.000028   0.000013   0.000000   0.000000   0.000000   0.000000
     C  116   0.000000   0.000000   0.000000   0.000000   0.000000   0.000000
     C  117   0.000108   0.000054   0.000000   0.000000   0.000000   0.000001
     C  118   0.000001   0.000000   0.000000   0.000000   0.000000   0.000000
     C  119   0.000000   0.000000   0.000000   0.000000   0.000000   0.000001
     C  120   0.000000   0.000000   0.000000   0.000000   0.000000   0.000000
     C  121   0.000000   0.000000   0.000000   0.000000   0.000000   0.000000
     C  122   0.000000   0.000000   0.000000   0.000000   0.000000   0.000000
     C  123   0.000000   0.000000   0.000000   0.000000   0.000000   0.000000
     C  124   0.000000   0.000000   0.000000   0.000000   0.000000   0.000000
     C  125   0.000000   0.000000   0.000000   0.000000   0.000000   0.000000
     C  126   0.000000   0.000000   0.000004   0.000000   0.000000   0.000000
     C  127   0.000000   0.000000   0.000007   0.000002   0.000000   0.000002
     C  128   0.000000   0.000000   0.000001   0.000003   0.000000   0.000001
     C  129   0.000000   0.000000   0.000007   0.000003   0.000000   0.000002
     C  130   0.000000   0.000000   0.000001   0.000005   0.000000   0.000009
     C  131   0.000000   0.000000   0.000003   0.000001   0.000000   0.000001
     C  132   0.000000   0.000000   0.000000   0.000000   0.000000   0.000000
     C  133   0.000000   0.000000   0.000004   0.000001   0.000000   0.000002
     C  134   0.000000   0.000000   0.000000   0.000000   0.000000   0.000000
     C  135   0.000000   0.000000   0.000087   0.000017   0.000002   0.000041
     C  136   0.000000   0.000000   0.000050   0.000076   0.000001   0.000131
     C  137   0.000000   0.000000   0.000320   0.000082   0.000004   0.000102
     C  138   0.000000   0.000000   0.000035   0.000044   0.000001   0.000090
     C  139   0.000000   0.000004   0.000163   0.001052   0.000016   0.001941
     C  140   0.000001   0.000006   0.024918   0.001603   0.000231   0.000937
     C  141   0.000004   0.000057   0.006912   0.027982   0.001564   0.036547
     C  142   0.000069   0.000635   0.000001   0.000002   0.000002   0.000009
     C  143   0.000030   0.000189   0.000000   0.000002   0.000001   0.000006
     C  144   0.000383   0.003503   0.000006   0.000013   0.000012   0.000058
     C  145   0.000067   0.000376   0.000001   0.000004   0.000003   0.000013
     C  146   0.000211   0.001711   0.000003   0.000009   0.000007   0.000031
     C  147   0.000024   0.000341   0.000002   0.000009   0.000003   0.000046
     C  148   0.000020   0.000126   0.000001   0.000002   0.000001   0.000004
     C  149   0.000340   0.002763   0.000004   0.000018   0.000011   0.000050
     C  150   0.000134   0.000276   0.000002   0.000009   0.000005   0.000051
     C  151   0.000328   0.002484   0.000004   0.000016   0.000010   0.000042
     C  152   0.000002   0.000041   0.000000   0.000000   0.000000   0.000001


                  C 13       C 14       C 15       C 16       C 17       C 18
 ------------------------------------------------------------------------------
     C  153   0.000003   0.000032   0.000000   0.000001   0.000001   0.000001
     C  154   0.003346   0.036059   0.000071   0.000273   0.000099   0.000729
     C  155   0.002880   0.027666   0.000048   0.000089   0.000069   0.000524
     C  156   0.000000   0.000002   0.000000   0.000000   0.000000   0.000000
     C  157   0.000000   0.000000   0.000000   0.000000   0.000000   0.000000
     C  158   0.000000   0.000001   0.000000   0.000000   0.000000   0.000000
     C  159   0.000001   0.000003   0.000000   0.000000   0.000000   0.000000
     C  160   0.000000   0.000000   0.000000   0.000000   0.000000   0.000000
     C  161   0.000000   0.000000   0.000000   0.000000   0.000000   0.000000
     C  162   0.000000   0.000000   0.000000   0.000000   0.000000   0.000000
     N  163   0.014108   0.003365   0.000007   0.000008   0.000037   0.000055
     N  164   0.005376   0.000157   0.000389   0.007834   0.013372   0.002091
     N  165   0.000000   0.000000   0.000013   0.000097   0.000016   0.000002
     N  166   0.000000   0.000000   0.000015   0.000087   0.000014   0.000002
     N  167   0.000139   0.000060   0.000002   0.000005   0.000002   0.000001
     N  168   0.000000   0.000000   0.000002   0.000013   0.000002   0.000000
     N  169   0.000000   0.000000   0.000000   0.000000   0.000000   0.000000
     N  170   0.000000   0.000000   0.000002   0.000017   0.000002   0.000001
     N  171   0.000272   0.000119   0.000003   0.000018   0.000117   0.000007
     N  172   0.000003   0.000013   0.000000   0.000000   0.000000   0.000001
     N  173   0.000024   0.000007   0.000005   0.000002   0.000004   0.000001
     N  174   0.000000   0.000000   0.000001   0.000000   0.000000   0.000000
     N  175   0.000001   0.000001   0.000002   0.000000   0.000000   0.000000
     N  176   0.000000   0.000000   0.000000   0.000000   0.000000   0.000000
     N  177   0.000000   0.000000   0.000000   0.000000   0.000000   0.000000
     N  178   0.000000   0.000000   0.000013   0.000004   0.000000   0.000006
     N  179   0.000000   0.000001   0.000353   0.000059   0.000004   0.000132
     N  180   0.000077   0.000701   0.000001   0.000003   0.000003   0.000010
     N  181   0.000212   0.001650   0.000002   0.000009   0.000007   0.000024
     N  182   0.000000   0.000001   0.000000   0.000000   0.000000   0.000000


                  C 19       C 20       C 21       C 22       C 23       C 24
 ------------------------------------------------------------------------------
     C   19   3.895388
     C   20   1.488336   3.930873
     C   21   0.006277   0.002609   3.944647
     C   22   0.009368   0.002015   0.935363   3.945387
     C   23   0.025673   0.988731   0.000232   0.000465   3.938654
     C   24   0.012428   0.005868   0.000017   0.000027   1.276632   3.904693
     C   25   0.000035   0.000051   0.001622   0.002365   0.000003   0.000001
     C   26   0.000045   0.000454   0.020201   0.000211   0.000001   0.000008
     C   27   0.000013   0.000008   0.000243   0.000716   0.000001   0.000000
     C   28   0.000001   0.000012   0.000363   0.000008   0.000000   0.000000
     C   29   0.000000   0.000001   0.000050   0.000010   0.000000   0.000000
     C   30   0.000366   0.000201   0.017050   0.030806   0.000025   0.000004
     C   31   0.001214   0.011397   1.881167   0.010558   0.000028   0.000200
     C   32   0.000001   0.000001   0.000024   0.000036   0.000000   0.000000
     C   33   0.000009   0.000003   0.000107   0.000267   0.000001   0.000000
     C   34   0.000021   0.000030   0.000977   0.001054   0.000002   0.000000
     C   35   0.000006   0.000003   0.000065   0.000182   0.000000   0.000000
     C   36   0.000006   0.000016   0.000456   0.000158   0.000000   0.000000
     C   37   0.000073   0.000400   0.017705   0.001088   0.000003   0.000007
     C   38   0.000007   0.000004   0.000189   0.000358   0.000001   0.000001
     C   39   0.000002   0.000001   0.000004   0.000001   0.000027   0.000019
     C   40   0.000002   0.000001   0.000017   0.000006   0.000025   0.000010
     C   41   0.000003   0.000002   0.000008   0.000003   0.000047   0.000039
     C   42   0.000016   0.000006   0.000035   0.000013   0.000158   0.000123
     C   43   0.000005   0.000003   0.000092   0.000034   0.000034   0.000026
     C   44   0.000000   0.000001   0.000018   0.000013   0.000000   0.000002
     C   45   0.000016   0.000019   0.000685   0.000364   0.000001   0.000001
     C   46   0.000000   0.000000   0.000004   0.000014   0.000000   0.000001
     C   47   0.000000   0.000000   0.000001   0.000001   0.000000   0.000000
     C   48   0.000000   0.000000   0.000002   0.000005   0.000000   0.000000
     C   49   0.000000   0.000000   0.000002   0.000002   0.000000   0.000000
     C   50   0.000000   0.000000   0.000005   0.000016   0.000000   0.000000
     C   51   0.000000   0.000000   0.000007   0.000012   0.000000   0.000000
     C   52   0.000000   0.000000   0.000007   0.000007   0.000001   0.000001
     C   53   0.000000   0.000000   0.000000   0.000000   0.000000   0.000001
     C   54   0.000000   0.000000   0.000000   0.000000   0.000000   0.000001
     C   55   0.000000   0.000000   0.000000   0.000000   0.000000   0.000001
     C   56   0.000000   0.000000   0.000000   0.000000   0.000000   0.000001
     C   57   0.000000   0.000000   0.000000   0.000000   0.000000   0.000003
     C   58   0.000000   0.000000   0.000000   0.000000   0.000000   0.000000
     C   59   0.000001   0.000001   0.000027   0.000045   0.000000   0.000000
     C   60   0.000000   0.000000   0.000007   0.000013   0.000000   0.000000
     C   61   0.000003   0.000001   0.000060   0.000207   0.000000   0.000000
     C   62   0.000001   0.000001   0.000058   0.000016   0.000000   0.000000
     C   63   0.000001   0.000001   0.000018   0.000072   0.000000   0.000000
     C   64   0.000002   0.000001   0.000035   0.000144   0.000000   0.000000


                  C 19       C 20       C 21       C 22       C 23       C 24
 ------------------------------------------------------------------------------
     C   65   0.000003   0.000004   0.000141   0.000197   0.000000   0.000000
     C   66   0.000000   0.000000   0.000009   0.000001   0.000000   0.000000
     C   67   0.000000   0.000000   0.000000   0.000000   0.000000   0.000000
     C   68   0.000003   0.000000   0.000000   0.000000   0.000024   0.000032
     C   69   0.000001   0.000000   0.000000   0.000000   0.000001   0.000008
     C   70   0.000002   0.000000   0.000000   0.000000   0.000008   0.000018
     C   71   0.000109   0.000002   0.000002   0.000001   0.000002   0.000010
     C   72   0.000003   0.000000   0.000000   0.000000   0.000000   0.000004
     C   73   0.000000   0.000000   0.000000   0.000000   0.000001   0.000005
     C   74   0.000000   0.000000   0.000000   0.000000   0.000000   0.000001
     C   75   0.000001   0.000000   0.000000   0.000000   0.000018   0.000031
     C   76   0.000000   0.000000   0.000000   0.000000   0.000000   0.000001
     C   77   0.000003   0.000000   0.000000   0.000000   0.000043   0.000069
     C   78   0.000000   0.000000   0.000000   0.000000   0.000005   0.000020
     C   79   0.000002   0.000000   0.000000   0.000000   0.000020   0.000109
     C   80   0.000000   0.000000   0.000000   0.000001   0.000002   0.000006
     C   81   0.000001   0.000000   0.000000   0.000000   0.000016   0.000027
     C   82   0.000002   0.000004   0.000048   0.000025   0.000001   0.000006
     C   83   0.000036   0.000030   0.000010   0.000621   0.000002   0.000000
     C   84   0.000013   0.000030   0.000269   0.000114   0.000003   0.000001
     C   85   0.000004   0.000001   0.000006   0.000033   0.000000   0.000001
     C   86   0.000007   0.000012   0.000004   0.000029   0.000001   0.000000
     C   87   0.000001   0.000001   0.000001   0.000000   0.000003   0.000030
     C   88   0.000170   0.000048   0.002992   0.001461   0.000011   0.000001
     C   89   0.001167   0.000175   0.000203   0.039204   0.000005   0.000004
     C   90   0.000002   0.000001   0.000001   0.000005   0.000002   0.000014
     C   91   0.000010   0.000009   0.000000   0.000000   0.000164   0.000304
     C   92   0.000002   0.000000   0.000004   0.000019   0.000000   0.000000
     C   93   0.000001   0.000000   0.000007   0.000016   0.000000   0.000001
     C   94   0.000004   0.000002   0.000082   0.000016   0.000001   0.000002
     C   95   0.000001   0.000000   0.000007   0.000005   0.000000   0.000002
     C   96   0.000001   0.000000   0.000005   0.000005   0.000003   0.000015
     C   97   0.000013   0.000003   0.000102   0.000206   0.000000   0.000000
     C   98   0.000024   0.000007   0.000008   0.000658   0.000000   0.000000
     C   99   0.000001   0.000002   0.000001   0.000005   0.000000   0.000000
     C  100   0.000001   0.000002   0.000050   0.000015   0.000000   0.000001
     C  101   0.000001   0.000001   0.000003   0.000001   0.000000   0.000000
     C  102   0.000003   0.000004   0.000114   0.000034   0.000001   0.000001
     C  103   0.000000   0.000000   0.000002   0.000000   0.000000   0.000000
     C  104   0.000000   0.000000   0.000005   0.000002   0.000000   0.000000
     C  105   0.000002   0.000000   0.000000   0.000035   0.000000   0.000000
     C  106   0.000000   0.000000   0.000005   0.000004   0.000000   0.000000
     C  107   0.000000   0.000000   0.000003   0.000002   0.000000   0.000000
     C  108   0.000000   0.000000   0.000002   0.000002   0.000000   0.000000
     C  109   0.000000   0.000001   0.000004   0.000002   0.000001   0.000001
     C  110   0.000000   0.000000   0.000001   0.000002   0.000000   0.000000
     C  111   0.000000   0.000000   0.000000   0.000003   0.000000   0.000000


                  C 19       C 20       C 21       C 22       C 23       C 24
 ------------------------------------------------------------------------------
     C  112   0.000000   0.000000   0.000000   0.000000   0.000000   0.000000
     C  113   0.000000   0.000000   0.000000   0.000000   0.000000   0.000000
     C  114   0.000000   0.000000   0.000000   0.000000   0.000000   0.000000
     C  115   0.000001   0.000000   0.000000   0.000000   0.000007   0.000004
     C  116   0.000000   0.000000   0.000000   0.000000   0.000000   0.000000
     C  117   0.000002   0.000000   0.000000   0.000000   0.000026   0.000015
     C  118   0.000000   0.000000   0.000001   0.000000   0.000000   0.000000
     C  119   0.000000   0.000000   0.000000   0.000005   0.000000   0.000000
     C  120   0.000000   0.000000   0.000000   0.000000   0.000000   0.000000
     C  121   0.000000   0.000000   0.000000   0.000000   0.000000   0.000000
     C  122   0.000000   0.000000   0.000000   0.000000   0.000000   0.000000
     C  123   0.000000   0.000000   0.000000   0.000000   0.000000   0.000000
     C  124   0.000000   0.000000   0.000000   0.000000   0.000000   0.000000
     C  125   0.000000   0.000000   0.000000   0.000000   0.000000   0.000000
     C  126   0.000000   0.000000   0.000003   0.000001   0.000000   0.000000
     C  127   0.000001   0.000000   0.000009   0.000016   0.000000   0.000000
     C  128   0.000001   0.000000   0.000002   0.000012   0.000000   0.000000
     C  129   0.000001   0.000000   0.000008   0.000014   0.000000   0.000000
     C  130   0.000004   0.000001   0.000002   0.000086   0.000000   0.000000
     C  131   0.000000   0.000000   0.000004   0.000007   0.000000   0.000000
     C  132   0.000000   0.000000   0.000000   0.000000   0.000000   0.000000
     C  133   0.000001   0.000000   0.000004   0.000012   0.000000   0.000000
     C  134   0.000000   0.000000   0.000001   0.000000   0.000000   0.000000
     C  135   0.000015   0.000005   0.000087   0.000326   0.000001   0.000000
     C  136   0.000056   0.000007   0.000071   0.001262   0.000000   0.000000
     C  137   0.000052   0.000005   0.000266   0.000984   0.000001   0.000000
     C  138   0.000035   0.000006   0.000049   0.000789   0.000000   0.000000
     C  139   0.000719   0.000116   0.000326   0.023543   0.000003   0.000003
     C  140   0.000749   0.000198   0.022862   0.016848   0.000053   0.000004
     C  141   0.012928   0.001870   0.009527   1.833260   0.000061   0.000037
     C  142   0.000029   0.000006   0.000000   0.000000   0.000384   0.002137
     C  143   0.000018   0.000017   0.000000   0.000000   0.000235   0.001103
     C  144   0.000171   0.000084   0.000001   0.000001   0.002458   0.018908
     C  145   0.000033   0.000002   0.000000   0.000000   0.000465   0.000962
     C  146   0.000091   0.000010   0.000000   0.000000   0.001299   0.004956
     C  147   0.000075   0.000344   0.000000   0.000001   0.001416   0.016031
     C  148   0.000012   0.000036   0.000000   0.000001   0.000294   0.002759
     C  149   0.000176   0.000161   0.000001   0.000001   0.002264   0.017671
     C  150   0.000073   0.000164   0.000000   0.000000   0.002304   0.011373
     C  151   0.000146   0.000068   0.000000   0.000001   0.002254   0.011429
     C  152   0.000002   0.000007   0.000000   0.000000   0.000022   0.000499
     C  153   0.000002   0.000007   0.000000   0.000000   0.000022   0.000458
     C  154   0.002504   0.007297   0.000007   0.000010   0.039372   1.239592
     C  155   0.001296   0.004556   0.000005   0.000009   0.030229   1.171542
     C  156   0.000000   0.000000   0.000000   0.000000   0.000001   0.000006
     C  157   0.000000   0.000000   0.000000   0.000000   0.000000   0.000001
     C  158   0.000000   0.000000   0.000000   0.000000   0.000001   0.000003


                  C 19       C 20       C 21       C 22       C 23       C 24
 ------------------------------------------------------------------------------
     C  159   0.000000   0.000000   0.000000   0.000000   0.000004   0.000021
     C  160   0.000000   0.000000   0.000000   0.000000   0.000001   0.000001
     C  161   0.000000   0.000000   0.000000   0.000000   0.000000   0.000000
     C  162   0.000000   0.000000   0.000000   0.000000   0.000000   0.000000
     N  163   0.000130   0.000034   0.000000   0.000000   0.001985   0.000892
     N  164   0.008900   0.000171   0.000150   0.000084   0.000074   0.000047
     N  165   0.000003   0.000003   0.000089   0.000174   0.000000   0.000000
     N  166   0.000003   0.000004   0.000099   0.000116   0.000000   0.000000
     N  167   0.000003   0.000002   0.000015   0.000006   0.000028   0.000023
     N  168   0.000000   0.000000   0.000007   0.000025   0.000000   0.000000
     N  169   0.000000   0.000000   0.000000   0.000000   0.000000   0.000001
     N  170   0.000000   0.000000   0.000014   0.000034   0.000000   0.000000
     N  171   0.000010   0.000001   0.000000   0.000000   0.000012   0.000023
     N  172   0.000002   0.000000   0.000000   0.000000   0.000021   0.000029
     N  173   0.000001   0.000000   0.000005   0.000006   0.000001   0.000003
     N  174   0.000000   0.000000   0.000001   0.000000   0.000000   0.000000
     N  175   0.000000   0.000000   0.000001   0.000003   0.000000   0.000000
     N  176   0.000000   0.000000   0.000000   0.000000   0.000000   0.000000
     N  177   0.000000   0.000000   0.000000   0.000000   0.000000   0.000000
     N  178   0.000002   0.000001   0.000012   0.000048   0.000000   0.000000
     N  179   0.000046   0.000014   0.000306   0.001230   0.000002   0.000000
     N  180   0.000033   0.000005   0.000000   0.000000   0.000408   0.002052
     N  181   0.000093   0.000019   0.000000   0.000000   0.001049   0.004628
     N  182   0.000000   0.000000   0.000000   0.000000   0.000000   0.000007


                  C 25       C 26       C 27       C 28       C 29       C 30
 ------------------------------------------------------------------------------
     C   25   3.952857
     C   26   1.568002   3.949820
     C   27   0.117915   1.166470   2.797465
     C   28   1.036511   0.008314   0.022046   3.943428
     C   29   0.034242   0.014221   1.138980   0.004232   3.930747
     C   30   0.009311   0.989242   0.014049   0.005463   0.004274   3.951724
     C   31   0.039835   0.005078   0.010921   0.000290   0.000184   1.798607
     C   32   0.000064   0.000311   0.000044   0.000007   0.000021   0.000167
     C   33   0.000258   0.001480   0.000364   0.000063   0.000059   0.003588
     C   34   0.000430   0.004059   0.000328   0.000077   0.000071   0.009029
     C   35   0.000114   0.000529   0.000094   0.000014   0.000033   0.001095
     C   36   0.000530   0.000512   0.000174   0.000023   0.000024   0.007276
     C   37   0.002371   0.010064   0.004577   0.000123   0.000750   1.001244
     C   38   0.000022   0.002500   0.000332   0.000021   0.000053   0.006349
     C   39   0.000001   0.000002   0.000002   0.000001   0.000006   0.000041
     C   40   0.000003   0.000001   0.000006   0.000001   0.000024   0.000161
     C   41   0.000002   0.000003   0.000013   0.000010   0.000069   0.000078
     C   42   0.000004   0.000002   0.000011   0.000002   0.000024   0.000324
     C   43   0.000016   0.000023   0.000015   0.000002   0.000033   0.001143
     C   44   0.000014   0.000024   0.000051   0.000018   0.000073   0.000190
     C   45   0.000162   0.001106   0.000289   0.000025   0.000066   0.015862
     C   46   0.000088   0.000454   0.000835   0.001869   0.000411   0.000040
     C   47   0.000027   0.000032   0.000037   0.000082   0.000011   0.000011
     C   48   0.000027   0.000358   0.000475   0.000324   0.000103   0.000017
     C   49   0.002033   0.000275   0.000171   0.000154   0.000033   0.000021
     C   50   0.000091   0.000788   0.000494   0.000069   0.000069   0.000023
     C   51   0.000268   0.001388   0.005216   0.010933   0.002382   0.000111
     C   52   0.000085   0.000067   0.000068   0.000067   0.000018   0.000176
     C   53   0.000001   0.000001   0.000003   0.000009   0.000001   0.000000
     C   54   0.000006   0.000001   0.000003   0.000011   0.000001   0.000000
     C   55   0.000011   0.000012   0.000034   0.000259   0.000014   0.000000
     C   56   0.000001   0.000001   0.000003   0.000008   0.000001   0.000000
     C   57   0.000004   0.000003   0.000013   0.000027   0.000005   0.000000
     C   58   0.000229   0.000016   0.000099   0.000093   0.000008   0.000008
     C   59   0.001760   0.005539   0.018820   0.066184   0.009399   0.000356
     C   60   0.004550   0.001318   0.004461   0.010617   0.002177   0.000133
     C   61   0.008578   0.024753   0.007748   0.008472   0.002805   0.000440
     C   62   1.045300   0.009895   0.013083   0.020150   0.002799   0.003093
     C   63   0.003801   0.007454   0.002931   0.002212   0.001060   0.000127
     C   64   0.009964   0.020167   0.009076   0.007746   0.001783   0.000382
     C   65   0.012136   0.031261   0.089506   1.543518   0.058065   0.001801
     C   66   0.005334   0.000338   0.000539   0.005954   0.000056   0.000089
     C   67   0.000000   0.000000   0.000000   0.000000   0.000000   0.000001
     C   68   0.000000   0.000000   0.000000   0.000000   0.000000   0.000000
     C   69   0.000000   0.000000   0.000000   0.000000   0.000000   0.000000
     C   70   0.000000   0.000000   0.000000   0.000000   0.000000   0.000000


                  C 25       C 26       C 27       C 28       C 29       C 30
 ------------------------------------------------------------------------------
     C   71   0.000000   0.000001   0.000000   0.000000   0.000000   0.000000
     C   72   0.000000   0.000000   0.000000   0.000000   0.000000   0.000000
     C   73   0.000000   0.000000   0.000000   0.000000   0.000000   0.000000
     C   74   0.000000   0.000000   0.000000   0.000000   0.000000   0.000000
     C   75   0.000000   0.000000   0.000000   0.000000   0.000000   0.000000
     C   76   0.000000   0.000000   0.000000   0.000000   0.000000   0.000000
     C   77   0.000000   0.000000   0.000000   0.000000   0.000000   0.000000
     C   78   0.000000   0.000000   0.000000   0.000000   0.000000   0.000000
     C   79   0.000000   0.000000   0.000000   0.000000   0.000000   0.000000
     C   80   0.000000   0.000000   0.000000   0.000000   0.000000   0.000000
     C   81   0.000000   0.000000   0.000000   0.000000   0.000000   0.000000
     C   82   0.000001   0.000000   0.000000   0.000000   0.000000   0.000006
     C   83   0.000000   0.000001   0.000000   0.000000   0.000000   0.000001
     C   84   0.000006   0.000002   0.000002   0.000000   0.000000   0.000040
     C   85   0.000000   0.000000   0.000000   0.000000   0.000000   0.000001
     C   86   0.000000   0.000000   0.000000   0.000000   0.000000   0.000001
     C   87   0.000000   0.000000   0.000000   0.000000   0.000000   0.000000
     C   88   0.000060   0.000009   0.000013   0.000000   0.000000   0.000420
     C   89   0.000010   0.000075   0.000005   0.000002   0.000000   0.000033
     C   90   0.000000   0.000000   0.000000   0.000000   0.000000   0.000000
     C   91   0.000000   0.000000   0.000000   0.000000   0.000000   0.000000
     C   92   0.000000   0.000000   0.000000   0.000000   0.000000   0.000001
     C   93   0.000000   0.000000   0.000000   0.000000   0.000000   0.000002
     C   94   0.000002   0.000000   0.000001   0.000000   0.000000   0.000013
     C   95   0.000000   0.000000   0.000000   0.000000   0.000000   0.000001
     C   96   0.000000   0.000000   0.000000   0.000000   0.000000   0.000002
     C   97   0.000003   0.000001   0.000001   0.000000   0.000000   0.000015
     C   98   0.000000   0.000002   0.000001   0.000000   0.000001   0.000002
     C   99   0.000000   0.000000   0.000000   0.000000   0.000000   0.000000
     C  100   0.000001   0.000000   0.000001   0.000000   0.000001   0.000009
     C  101   0.000000   0.000000   0.000000   0.000000   0.000000   0.000000
     C  102   0.000003   0.000001   0.000001   0.000000   0.000000   0.000019
     C  103   0.000000   0.000000   0.000000   0.000000   0.000000   0.000000
     C  104   0.000000   0.000000   0.000003   0.000000   0.000005   0.000001
     C  105   0.000002   0.000001   0.000008   0.000001   0.000008   0.000000
     C  106   0.000252   0.004194   0.016750   0.009426   1.013124   0.000414
     C  107   0.001144   0.000775   0.009118   0.000413   0.010177   0.000095
     C  108   0.000061   0.000110   0.001056   0.000107   0.006895   0.000024
     C  109   0.000559   0.000506   0.004991   0.000944   0.012663   0.000029
     C  110   0.000252   0.000099   0.001403   0.000131   0.001101   0.000014
     C  111   0.000003   0.000003   0.000030   0.000008   0.000288   0.000001
     C  112   0.000005   0.000002   0.000039   0.000001   0.000035   0.000001
     C  113   0.000000   0.000000   0.000001   0.000000   0.000004   0.000000
     C  114   0.000001   0.000000   0.000006   0.000000   0.000002   0.000000
     C  115   0.000000   0.000000   0.000000   0.000000   0.000000   0.000001
     C  116   0.000000   0.000000   0.000000   0.000000   0.000000   0.000000
     C  117   0.000000   0.000000   0.000001   0.000000   0.000000   0.000000


                  C 25       C 26       C 27       C 28       C 29       C 30
 ------------------------------------------------------------------------------
     C  118   0.000001   0.000001   0.000006   0.000001   0.000022   0.000000
     C  119   0.000027   0.000007   0.000106   0.000011   0.000047   0.000001
     C  120   0.000002   0.000001   0.000002   0.000002   0.000001   0.000000
     C  121   0.000001   0.000004   0.000012   0.000005   0.000002   0.000000
     C  122   0.000000   0.000001   0.000002   0.000001   0.000008   0.000000
     C  123   0.000002   0.000012   0.000017   0.000013   0.000004   0.000000
     C  124   0.000001   0.000006   0.000006   0.000002   0.000003   0.000000
     C  125   0.000004   0.000002   0.000012   0.000001   0.000002   0.000000
     C  126   0.000006   0.000024   0.000077   0.000020   0.000466   0.000003
     C  127   0.000002   0.000016   0.000003   0.000001   0.000019   0.000006
     C  128   0.000006   0.000017   0.000022   0.000002   0.000028   0.000019
     C  129   0.000005   0.000013   0.000014   0.000007   0.000045   0.000014
     C  130   0.000002   0.000004   0.000017   0.000001   0.000045   0.000001
     C  131   0.000014   0.000009   0.000058   0.000014   0.000180   0.000002
     C  132   0.000017   0.000002   0.000188   0.000021   0.002526   0.000003
     C  133   0.000014   0.000025   0.000138   0.000007   0.000486   0.000004
     C  134   0.000011   0.000002   0.000066   0.000001   0.000057   0.000005
     C  135   0.000001   0.000003   0.000003   0.000000   0.000002   0.000013
     C  136   0.000002   0.000003   0.000001   0.000000   0.000002   0.000013
     C  137   0.000004   0.000002   0.000001   0.000000   0.000001   0.000037
     C  138   0.000001   0.000004   0.000007   0.000000   0.000011   0.000011
     C  139   0.000007   0.000042   0.000005   0.000001   0.000003   0.000064
     C  140   0.000287   0.000037   0.000060   0.000002   0.000001   0.002331
     C  141   0.000117   0.000822   0.000058   0.000019   0.000002   0.000616
     C  142   0.000000   0.000000   0.000000   0.000000   0.000000   0.000000
     C  143   0.000000   0.000000   0.000000   0.000000   0.000000   0.000000
     C  144   0.000000   0.000000   0.000000   0.000000   0.000000   0.000000
     C  145   0.000000   0.000000   0.000000   0.000000   0.000000   0.000000
     C  146   0.000000   0.000000   0.000000   0.000000   0.000000   0.000000
     C  147   0.000000   0.000000   0.000000   0.000000   0.000000   0.000000
     C  148   0.000000   0.000000   0.000000   0.000000   0.000000   0.000000
     C  149   0.000000   0.000000   0.000000   0.000000   0.000000   0.000000
     C  150   0.000000   0.000000   0.000000   0.000000   0.000000   0.000000
     C  151   0.000000   0.000000   0.000000   0.000000   0.000000   0.000000
     C  152   0.000000   0.000000   0.000000   0.000000   0.000000   0.000000
     C  153   0.000000   0.000000   0.000000   0.000000   0.000000   0.000000
     C  154   0.000000   0.000002   0.000000   0.000000   0.000000   0.000001
     C  155   0.000000   0.000000   0.000000   0.000000   0.000000   0.000001
     C  156   0.000000   0.000000   0.000001   0.000002   0.000000   0.000000
     C  157   0.000000   0.000000   0.000001   0.000002   0.000000   0.000000
     C  158   0.000000   0.000000   0.000001   0.000002   0.000000   0.000000
     C  159   0.000000   0.000000   0.000001   0.000002   0.000000   0.000000
     C  160   0.000000   0.000002   0.000009   0.000011   0.000003   0.000000
     C  161   0.000000   0.000000   0.000002   0.000001   0.000009   0.000000
     C  162   0.000001   0.000001   0.000013   0.000008   0.000064   0.000003
     N  163   0.000000   0.000000   0.000000   0.000000   0.000000   0.000000
     N  164   0.000002   0.000014   0.000001   0.000000   0.000000   0.000013


                  C 25       C 26       C 27       C 28       C 29       C 30
 ------------------------------------------------------------------------------
     N  165   0.035170   0.037916   0.118776   1.146628   1.591300   0.000531
     N  166   0.000228   0.000415   0.000090   0.000013   0.000008   0.001025
     N  167   0.000002   0.000006   0.000006   0.000009   0.000026   0.000142
     N  168   0.000165   0.001674   0.001290   0.000392   0.000178   0.000060
     N  169   0.000000   0.000002   0.000006   0.000013   0.000003   0.000000
     N  170   0.004386   0.003821   0.010194   0.028453   0.004661   0.000149
     N  171   0.000000   0.000000   0.000000   0.000000   0.000000   0.000000
     N  172   0.000000   0.000000   0.000000   0.000000   0.000000   0.000000
     N  173   0.000000   0.000000   0.000000   0.000000   0.000000   0.000001
     N  174   0.000000   0.000000   0.000000   0.000000   0.000000   0.000000
     N  175   0.000083   0.000072   0.000972   0.000277   0.007481   0.000011
     N  176   0.000000   0.000000   0.000001   0.000001   0.000001   0.000000
     N  177   0.000001   0.000001   0.000002   0.000002   0.000001   0.000000
     N  178   0.000002   0.000003   0.000014   0.000001   0.000026   0.000009
     N  179   0.000005   0.000006   0.000003   0.000000   0.000003   0.000035
     N  180   0.000000   0.000000   0.000000   0.000000   0.000000   0.000000
     N  181   0.000000   0.000000   0.000000   0.000000   0.000000   0.000000
     N  182   0.000000   0.000001   0.000003   0.000003   0.000001   0.000000


                  C 31       C 32       C 33       C 34       C 35       C 36
 ------------------------------------------------------------------------------
     C   31   3.941464
     C   32   0.000596   3.886795
     C   33   0.003783   1.430757   3.261848
     C   34   0.020606   0.014400   1.216572   3.886504
     C   35   0.002584   1.228929   0.084380   0.050903   2.607886
     C   36   0.002651   0.074707   0.237542   1.034592   0.075502   3.751265
     C   37   0.024670   0.016918   0.052755   1.411161   0.030420   0.031779
     C   38   0.006798   0.000844   0.009019   0.009101   0.001993   0.004555
     C   39   0.000019   0.000002   0.000017   0.000052   0.000012   0.000009
     C   40   0.000081   0.000011   0.000079   0.000249   0.000055   0.000042
     C   41   0.000041   0.000004   0.000043   0.000097   0.000030   0.000025
     C   42   0.000154   0.000025   0.000148   0.000493   0.000114   0.000081
     C   43   0.000454   0.000095   0.000495   0.002085   0.000375   0.000279
     C   44   0.000203   0.000014   0.000300   0.000347   0.000164   0.000181
     C   45   0.005137   0.002327   0.010390   0.051093   0.007407   0.005528
     C   46   0.000187   0.000009   0.000087   0.000128   0.000070   0.000058
     C   47   0.000011   0.000002   0.000007   0.000031   0.000005   0.000003
     C   48   0.000065   0.000002   0.000028   0.000043   0.000022   0.000017
     C   49   0.000028   0.000003   0.000010   0.000038   0.000006   0.000005
     C   50   0.000207   0.000002   0.000027   0.000047   0.000023   0.000018
     C   51   0.000176   0.000008   0.000031   0.000133   0.000024   0.000019
     C   52   0.000093   0.000053   0.000250   0.000985   0.000186   0.000138
     C   53   0.000000   0.000000   0.000000   0.000000   0.000000   0.000000
     C   54   0.000000   0.000000   0.000000   0.000000   0.000000   0.000000
     C   55   0.000001   0.000000   0.000001   0.000003   0.000001   0.000000
     C   56   0.000000   0.000000   0.000000   0.000000   0.000000   0.000000
     C   57   0.000001   0.000000   0.000000   0.000000   0.000000   0.000000
     C   58   0.000001   0.000000   0.000000   0.000002   0.000000   0.000000
     C   59   0.000649   0.000001   0.000004   0.000008   0.000002   0.000009
     C   60   0.000180   0.000004   0.000011   0.000012   0.000008   0.000009
     C   61   0.002964   0.000016   0.000020   0.000022   0.000010   0.000030
     C   62   0.000223   0.000017   0.000088   0.000032   0.000008   0.000032
     C   63   0.000977   0.000007   0.000002   0.000007   0.000004   0.000010
     C   64   0.002048   0.000007   0.000020   0.000018   0.000007   0.000017
     C   65   0.003027   0.000005   0.000015   0.000034   0.000008   0.000038
     C   66   0.000012   0.000000   0.000002   0.000002   0.000000   0.000000
     C   67   0.000000   0.000004   0.000034   0.000026   0.000013   0.000189
     C   68   0.000001   0.000000   0.000000   0.000000   0.000000   0.000000
     C   69   0.000000   0.000000   0.000000   0.000000   0.000000   0.000000
     C   70   0.000001   0.000000   0.000000   0.000000   0.000000   0.000000
     C   71   0.000014   0.000000   0.000000   0.000000   0.000000   0.000000
     C   72   0.000000   0.000000   0.000000   0.000000   0.000000   0.000000
     C   73   0.000000   0.000000   0.000000   0.000000   0.000000   0.000000
     C   74   0.000000   0.000000   0.000000   0.000000   0.000000   0.000000
     C   75   0.000000   0.000000   0.000000   0.000000   0.000000   0.000000
     C   76   0.000000   0.000000   0.000000   0.000000   0.000000   0.000000


                  C 31       C 32       C 33       C 34       C 35       C 36
 ------------------------------------------------------------------------------
     C   77   0.000000   0.000000   0.000000   0.000000   0.000000   0.000000
     C   78   0.000000   0.000000   0.000000   0.000000   0.000000   0.000000
     C   79   0.000000   0.000000   0.000000   0.000000   0.000000   0.000000
     C   80   0.000000   0.000000   0.000000   0.000000   0.000000   0.000000
     C   81   0.000000   0.000000   0.000000   0.000000   0.000000   0.000000
     C   82   0.000005   0.000000   0.000000   0.000000   0.000000   0.000000
     C   83   0.000027   0.000000   0.000000   0.000000   0.000000   0.000000
     C   84   0.000028   0.000000   0.000001   0.000003   0.000001   0.000001
     C   85   0.000002   0.000000   0.000000   0.000000   0.000000   0.000000
     C   86   0.000001   0.000000   0.000000   0.000000   0.000000   0.000000
     C   87   0.000000   0.000000   0.000000   0.000000   0.000000   0.000000
     C   88   0.000231   0.000003   0.000009   0.000027   0.000012   0.000008
     C   89   0.001807   0.000001   0.000004   0.000006   0.000004   0.000005
     C   90   0.000000   0.000000   0.000000   0.000000   0.000000   0.000000
     C   91   0.000000   0.000000   0.000000   0.000000   0.000000   0.000000
     C   92   0.000002   0.000000   0.000000   0.000000   0.000000   0.000000
     C   93   0.000002   0.000000   0.000000   0.000000   0.000000   0.000000
     C   94   0.000008   0.000000   0.000000   0.000001   0.000000   0.000000
     C   95   0.000004   0.000000   0.000000   0.000000   0.000000   0.000000
     C   96   0.000002   0.000000   0.000000   0.000001   0.000001   0.000000
     C   97   0.000020   0.000000   0.000001   0.000001   0.000001   0.000000
     C   98   0.000040   0.000000   0.000000   0.000000   0.000000   0.000000
     C   99   0.000000   0.000000   0.000000   0.000000   0.000000   0.000000
     C  100   0.000005   0.000000   0.000000   0.000001   0.000000   0.000000
     C  101   0.000000   0.000000   0.000000   0.000000   0.000000   0.000000
     C  102   0.000012   0.000000   0.000001   0.000001   0.000001   0.000000
     C  103   0.000000   0.000000   0.000000   0.000000   0.000000   0.000000
     C  104   0.000000   0.000000   0.000000   0.000000   0.000000   0.000000
     C  105   0.000002   0.000001   0.000004   0.000000   0.000002   0.000001
     C  106   0.000053   0.000012   0.000080   0.000014   0.000034   0.000012
     C  107   0.000015   0.000094   0.000086   0.000020   0.000138   0.000047
     C  108   0.000001   0.000087   0.000286   0.000022   0.000208   0.000066
     C  109   0.000015   0.000057   0.000196   0.000015   0.000141   0.000044
     C  110   0.000003   0.000050   0.000138   0.000008   0.000087   0.000024
     C  111   0.000000   0.000002   0.000003   0.000000   0.000002   0.000001
     C  112   0.000000   0.000002   0.000004   0.000000   0.000003   0.000001
     C  113   0.000000   0.000004   0.000006   0.000001   0.000008   0.000003
     C  114   0.000000   0.000001   0.000003   0.000000   0.000002   0.000000
     C  115   0.000001   0.000000   0.000001   0.000002   0.000000   0.000000
     C  116   0.000000   0.000000   0.000000   0.000000   0.000000   0.000000
     C  117   0.000000   0.000000   0.000001   0.000001   0.000000   0.000000
     C  118   0.000000   0.000015   0.000029   0.000002   0.000023   0.000007
     C  119   0.000001   0.000004   0.000013   0.000001   0.000008   0.000002
     C  120   0.000000   0.000000   0.000001   0.000000   0.000001   0.000001
     C  121   0.000001   0.000001   0.000004   0.000001   0.000002   0.000001
     C  122   0.000000   0.000005   0.000014   0.000001   0.000014   0.000004
     C  123   0.000002   0.000000   0.000001   0.000002   0.000001   0.000001


                  C 31       C 32       C 33       C 34       C 35       C 36
 ------------------------------------------------------------------------------
     C  124   0.000001   0.000001   0.000000   0.000000   0.000001   0.000000
     C  125   0.000000   0.000013   0.000007   0.000000   0.000005   0.000002
     C  126   0.000001   0.000303   0.000624   0.000036   0.000527   0.000161
     C  127   0.000032   0.022661   0.017881   0.001471   0.012220   0.002303
     C  128   0.000037   1.052696   0.023158   0.006386   0.017569   0.011213
     C  129   0.000034   0.026129   0.014169   0.000664   0.012835   0.003302
     C  130   0.000008   0.001227   0.000531   0.000070   0.000412   0.000080
     C  131   0.000004   0.001076   0.000721   0.000042   0.000598   0.000156
     C  132   0.000001   0.000214   0.000078   0.000007   0.000064   0.000022
     C  133   0.000005   0.000495   0.000794   0.000065   0.000698   0.000174
     C  134   0.000000   0.000036   0.000280   0.000136   0.000072   0.000222
     C  135   0.000031   0.000171   0.000175   0.000012   0.000103   0.000023
     C  136   0.000067   0.000031   0.000013   0.000002   0.000008   0.000002
     C  137   0.000055   0.000026   0.000045   0.000003   0.000025   0.000006
     C  138   0.000047   0.000161   0.000080   0.000010   0.000078   0.000022
     C  139   0.001069   0.000031   0.000021   0.000007   0.000018   0.000007
     C  140   0.001096   0.000003   0.000061   0.000120   0.000028   0.000023
     C  141   0.022430   0.000002   0.000020   0.000066   0.000009   0.000034
     C  142   0.000000   0.000000   0.000000   0.000000   0.000000   0.000000
     C  143   0.000000   0.000000   0.000000   0.000000   0.000000   0.000000
     C  144   0.000002   0.000000   0.000000   0.000000   0.000000   0.000000
     C  145   0.000001   0.000000   0.000000   0.000000   0.000000   0.000000
     C  146   0.000001   0.000000   0.000000   0.000000   0.000000   0.000000
     C  147   0.000001   0.000000   0.000000   0.000000   0.000000   0.000000
     C  148   0.000000   0.000000   0.000000   0.000000   0.000000   0.000000
     C  149   0.000002   0.000000   0.000000   0.000000   0.000000   0.000000
     C  150   0.000001   0.000000   0.000000   0.000000   0.000000   0.000000
     C  151   0.000002   0.000000   0.000000   0.000000   0.000000   0.000000
     C  152   0.000000   0.000000   0.000000   0.000000   0.000000   0.000000
     C  153   0.000000   0.000000   0.000000   0.000000   0.000000   0.000000
     C  154   0.000035   0.000000   0.000000   0.000000   0.000000   0.000000
     C  155   0.000008   0.000000   0.000000   0.000000   0.000000   0.000000
     C  156   0.000000   0.000000   0.000000   0.000000   0.000000   0.000000
     C  157   0.000000   0.000001   0.000001   0.000000   0.000000   0.000001
     C  158   0.000000   0.000000   0.000000   0.000000   0.000000   0.000003
     C  159   0.000000   0.000000   0.000001   0.000000   0.000000   0.000001
     C  160   0.000000   0.000000   0.000001   0.000000   0.000000   0.000001
     C  161   0.000000   0.000006   0.000013   0.000006   0.000005   0.000022
     C  162   0.000000   0.000024   0.000093   0.000106   0.000060   0.000922
     N  163   0.000001   0.000000   0.000000   0.000000   0.000000   0.000000
     N  164   0.000353   0.000000   0.000000   0.000001   0.000000   0.000001
     N  165   0.002175   0.000009   0.000048   0.000023   0.000029   0.000029
     N  166   0.001803   0.007108   0.144941   0.046133   1.073106   2.254004
     N  167   0.000083   0.000016   0.000110   0.000298   0.000082   0.000063
     N  168   0.000322   0.000002   0.000026   0.000041   0.000019   0.000018
     N  169   0.000000   0.000000   0.000000   0.000000   0.000000   0.000000
     N  170   0.000486   0.000006   0.000005   0.000012   0.000009   0.000011


                  C 31       C 32       C 33       C 34       C 35       C 36
 ------------------------------------------------------------------------------
     N  171   0.000001   0.000000   0.000000   0.000000   0.000000   0.000000
     N  172   0.000000   0.000000   0.000000   0.000000   0.000000   0.000000
     N  173   0.000002   0.000000   0.000000   0.000000   0.000000   0.000000
     N  174   0.000000   0.000000   0.000000   0.000000   0.000000   0.000000
     N  175   0.000003   0.000035   0.000105   0.000008   0.000081   0.000025
     N  176   0.000000   0.000001   0.000001   0.000001   0.000001   0.000000
     N  177   0.000000   0.000000   0.000001   0.000001   0.000001   0.000001
     N  178   0.000014   0.003449   0.003546   0.000269   0.002909   0.000734
     N  179   0.000095   0.000034   0.000041   0.000006   0.000031   0.000008
     N  180   0.000000   0.000000   0.000000   0.000000   0.000000   0.000000
     N  181   0.000001   0.000000   0.000000   0.000000   0.000000   0.000000
     N  182   0.000000   0.000000   0.000000   0.000000   0.000000   0.000000


                  C 37       C 38       C 39       C 40       C 41       C 42
 ------------------------------------------------------------------------------
     C   37   3.825090
     C   38   1.125190   3.948421
     C   39   0.000081   0.001310   3.906457
     C   40   0.000298   0.005551   1.164830   3.915589
     C   41   0.000224   0.002516   0.045715   2.545168   3.907457
     C   42   0.000495   0.010615   1.461660   0.016408   0.100636   3.845530
     C   43   0.001864   0.049762   0.075695   0.033549   1.131874   0.015387
     C   44   0.003294   0.021696   0.007374   0.044750   0.021411   0.071807
     C   45   0.049159   2.661774   0.000985   0.000725   0.003845   0.001059
     C   46   0.000503   0.001097   0.001136   0.005575   0.002159   0.010699
     C   47   0.000021   0.000484   0.000171   0.000288   0.000377   0.000550
     C   48   0.000125   0.000240   0.000177   0.000725   0.000277   0.001493
     C   49   0.000033   0.000432   0.000163   0.000267   0.000280   0.000559
     C   50   0.000113   0.000372   0.000297   0.000982   0.000467   0.002094
     C   51   0.000096   0.001590   0.000055   0.000301   0.000047   0.000717
     C   52   0.000975   0.015682   0.001545   0.001532   0.008092   0.001896
     C   53   0.000000   0.000001   0.000000   0.000000   0.000001   0.000001
     C   54   0.000000   0.000005   0.000002   0.000001   0.000002   0.000002
     C   55   0.000003   0.000023   0.000002   0.000006   0.000001   0.000015
     C   56   0.000000   0.000001   0.000000   0.000001   0.000001   0.000001
     C   57   0.000000   0.000003   0.000001   0.000001   0.000002   0.000003
     C   58   0.000001   0.000102   0.000036   0.000008   0.000065   0.000021
     C   59   0.000013   0.000017   0.000002   0.000004   0.000001   0.000008
     C   60   0.000014   0.000013   0.000005   0.000005   0.000006   0.000009
     C   61   0.000158   0.000029   0.000009   0.000048   0.000013   0.000096
     C   62   0.000182   0.000081   0.000006   0.000016   0.000010   0.000035
     C   63   0.000034   0.000001   0.000000   0.000000   0.000000   0.000000
     C   64   0.000100   0.000004   0.000001   0.000002   0.000001   0.000005
     C   65   0.000065   0.000009   0.000004   0.000002   0.000002   0.000002
     C   66   0.000002   0.000012   0.000005   0.000001   0.000009   0.000003
     C   67   0.000002   0.000002   0.000000   0.000000   0.000000   0.000000
     C   68   0.000000   0.000000   0.000001   0.000001   0.000001   0.000005
     C   69   0.000000   0.000000   0.000000   0.000000   0.000000   0.000000
     C   70   0.000000   0.000000   0.000000   0.000000   0.000001   0.000002
     C   71   0.000001   0.000000   0.000000   0.000000   0.000000   0.000000
     C   72   0.000000   0.000000   0.000000   0.000000   0.000000   0.000000
     C   73   0.000000   0.000000   0.000000   0.000000   0.000000   0.000000
     C   74   0.000000   0.000000   0.000000   0.000000   0.000000   0.000000
     C   75   0.000000   0.000000   0.000000   0.000000   0.000000   0.000000
     C   76   0.000000   0.000000   0.000000   0.000000   0.000000   0.000000
     C   77   0.000000   0.000000   0.000000   0.000000   0.000000   0.000000
     C   78   0.000000   0.000000   0.000000   0.000000   0.000000   0.000000
     C   79   0.000000   0.000000   0.000000   0.000000   0.000000   0.000000
     C   80   0.000000   0.000000   0.000000   0.000000   0.000000   0.000000
     C   81   0.000000   0.000000   0.000000   0.000000   0.000000   0.000000
     C   82   0.000001   0.000000   0.000000   0.000000   0.000000   0.000000


                  C 37       C 38       C 39       C 40       C 41       C 42
 ------------------------------------------------------------------------------
     C   83   0.000002   0.000000   0.000000   0.000000   0.000000   0.000000
     C   84   0.000005   0.000001   0.000000   0.000000   0.000000   0.000000
     C   85   0.000000   0.000000   0.000000   0.000000   0.000000   0.000000
     C   86   0.000000   0.000000   0.000000   0.000000   0.000000   0.000000
     C   87   0.000000   0.000000   0.000000   0.000000   0.000000   0.000000
     C   88   0.000042   0.000006   0.000000   0.000000   0.000000   0.000001
     C   89   0.000080   0.000001   0.000000   0.000000   0.000000   0.000000
     C   90   0.000000   0.000000   0.000000   0.000000   0.000000   0.000000
     C   91   0.000000   0.000000   0.000000   0.000000   0.000000   0.000000
     C   92   0.000000   0.000000   0.000001   0.000000   0.000000   0.000000
     C   93   0.000001   0.000000   0.000002   0.000000   0.000000   0.000002
     C   94   0.000002   0.000000   0.000004   0.000000   0.000001   0.000005
     C   95   0.000001   0.000000   0.000004   0.000000   0.000001   0.000004
     C   96   0.000002   0.000001   0.000034   0.000003   0.000006   0.000032
     C   97   0.000002   0.000000   0.000001   0.000000   0.000000   0.000001
     C   98   0.000002   0.000000   0.000000   0.000000   0.000000   0.000001
     C   99   0.000000   0.000000   0.000002   0.000000   0.000000   0.000000
     C  100   0.000001   0.000000   0.000001   0.000000   0.000000   0.000000
     C  101   0.000000   0.000000   0.000000   0.000000   0.000000   0.000001
     C  102   0.000002   0.000000   0.000001   0.000000   0.000000   0.000000
     C  103   0.000000   0.000000   0.000002   0.000000   0.000000   0.000001
     C  104   0.000000   0.000000   0.000001   0.000000   0.000000   0.000002
     C  105   0.000001   0.000000   0.000004   0.000001   0.000001   0.000013
     C  106   0.000101   0.000023   0.000021   0.000201   0.000449   0.000021
     C  107   0.000023   0.000008   0.000009   0.000262   0.000024   0.000047
     C  108   0.000025   0.000006   0.000002   0.000069   0.000005   0.000008
     C  109   0.000028   0.000003   0.000126   0.000179   0.000512   0.000016
     C  110   0.000020   0.000001   0.000006   0.000008   0.000016   0.000003
     C  111   0.000000   0.000000   0.000013   0.000002   0.000006   0.000052
     C  112   0.000001   0.000000   0.000000   0.000000   0.000000   0.000001
     C  113   0.000000   0.000004   0.000143   0.000057   0.000049   0.000675
     C  114   0.000001   0.000000   0.000100   0.000004   0.000018   0.000025
     C  115   0.000002   0.000029   0.001160   0.000379   0.000268   0.004381
     C  116   0.000001   0.000011   0.000021   0.000002   0.000020   0.000015
     C  117   0.000002   0.000009   0.002293   0.000052   0.000136   0.002214
     C  118   0.000002   0.000001   0.000046   0.000017   0.000015   0.000206
     C  119   0.000002   0.000000   0.000001   0.000001   0.000001   0.000002
     C  120   0.000000   0.000003   0.000012   0.000008   0.000009   0.000062
     C  121   0.000003   0.000005   0.000004   0.000011   0.000005   0.000022
     C  122   0.000001   0.000001   0.000034   0.000012   0.000013   0.000176
     C  123   0.000004   0.000010   0.000009   0.000024   0.000013   0.000060
     C  124   0.000001   0.000002   0.000005   0.000003   0.000005   0.000035
     C  125   0.000001   0.000000   0.000006   0.000001   0.000002   0.000009
     C  126   0.000037   0.000001   0.000001   0.000015   0.000001   0.000001
     C  127   0.000651   0.000024   0.000000   0.000001   0.000000   0.000002
     C  128   0.000633   0.000046   0.000000   0.000004   0.000001   0.000002
     C  129   0.000621   0.000015   0.000000   0.000001   0.000000   0.000001


                  C 37       C 38       C 39       C 40       C 41       C 42
 ------------------------------------------------------------------------------
     C  130   0.000022   0.000003   0.000000   0.000004   0.000000   0.000000
     C  131   0.000043   0.000002   0.000000   0.000005   0.000001   0.000001
     C  132   0.000004   0.000010   0.000001   0.000001   0.000002   0.000001
     C  133   0.000048   0.000001   0.000002   0.000014   0.000003   0.000004
     C  134   0.000003   0.000012   0.000000   0.000001   0.000000   0.000001
     C  135   0.000015   0.000001   0.000000   0.000000   0.000000   0.000000
     C  136   0.000004   0.000000   0.000000   0.000000   0.000000   0.000000
     C  137   0.000009   0.000001   0.000000   0.000000   0.000000   0.000000
     C  138   0.000008   0.000000   0.000000   0.000001   0.000000   0.000000
     C  139   0.000044   0.000000   0.000000   0.000000   0.000000   0.000000
     C  140   0.000187   0.000032   0.000000   0.000001   0.000001   0.000003
     C  141   0.000820   0.000010   0.000000   0.000001   0.000000   0.000002
     C  142   0.000000   0.000000   0.000000   0.000000   0.000001   0.000002
     C  143   0.000000   0.000000   0.000000   0.000000   0.000000   0.000001
     C  144   0.000000   0.000000   0.000001   0.000001   0.000003   0.000009
     C  145   0.000000   0.000000   0.000000   0.000000   0.000001   0.000002
     C  146   0.000000   0.000000   0.000001   0.000000   0.000002   0.000006
     C  147   0.000000   0.000000   0.000000   0.000000   0.000000   0.000000
     C  148   0.000000   0.000000   0.000000   0.000000   0.000000   0.000000
     C  149   0.000000   0.000000   0.000001   0.000001   0.000002   0.000007
     C  150   0.000000   0.000000   0.000000   0.000000   0.000000   0.000001
     C  151   0.000000   0.000000   0.000001   0.000001   0.000002   0.000006
     C  152   0.000000   0.000000   0.000000   0.000000   0.000000   0.000000
     C  153   0.000000   0.000000   0.000000   0.000000   0.000000   0.000000
     C  154   0.000001   0.000000   0.000007   0.000006   0.000016   0.000054
     C  155   0.000000   0.000000   0.000004   0.000004   0.000011   0.000037
     C  156   0.000000   0.000000   0.000000   0.000000   0.000000   0.000001
     C  157   0.000000   0.000000   0.000000   0.000000   0.000000   0.000001
     C  158   0.000000   0.000000   0.000000   0.000000   0.000000   0.000001
     C  159   0.000000   0.000000   0.000000   0.000000   0.000000   0.000001
     C  160   0.000000   0.000000   0.000001   0.000002   0.000001   0.000005
     C  161   0.000003   0.000003   0.000000   0.000000   0.000000   0.000000
     C  162   0.000003   0.000029   0.000000   0.000001   0.000000   0.000001
     N  163   0.000000   0.000005   0.005213   0.000280   0.000304   0.001314
     N  164   0.000014   0.000000   0.000001   0.000000   0.000001   0.000001
     N  165   0.000121   0.000029   0.000016   0.000042   0.000043   0.000031
     N  166   0.028739   0.001029   0.000006   0.000029   0.000012   0.000058
     N  167   0.000461   0.005416   0.063733   0.065933   0.027210   2.065100
     N  168   0.000109   0.000299   0.000221   0.000847   0.000366   0.001828
     N  169   0.000000   0.000001   0.000000   0.000001   0.000001   0.000002
     N  170   0.000009   0.000005   0.000002   0.000001   0.000001   0.000001
     N  171   0.000000   0.000000   0.000000   0.000000   0.000001   0.000003
     N  172   0.000000   0.000000   0.000000   0.000000   0.000000   0.000000
     N  173   0.000001   0.000000   0.000002   0.000001   0.000001   0.000002
     N  174   0.000000   0.000000   0.000001   0.000000   0.000000   0.000002
     N  175   0.000007   0.000002   0.000016   0.000120   0.000045   0.000032
     N  176   0.000001   0.000007   0.000046   0.000022   0.000032   0.000108


                  C 37       C 38       C 39       C 40       C 41       C 42
 ------------------------------------------------------------------------------
     N  177   0.000001   0.000002   0.000009   0.000009   0.000005   0.000042
     N  178   0.000175   0.000005   0.000000   0.000002   0.000000   0.000000
     N  179   0.000010   0.000001   0.000000   0.000000   0.000000   0.000000
     N  180   0.000000   0.000000   0.000000   0.000000   0.000001   0.000002
     N  181   0.000000   0.000000   0.000001   0.000000   0.000001   0.000004
     N  182   0.000000   0.000000   0.000000   0.000001   0.000000   0.000002


                  C 43       C 44       C 45       C 46       C 47       C 48
 ------------------------------------------------------------------------------
     C   43   3.907068
     C   44   1.540822   3.933150
     C   45   0.008051   1.063922   3.924109
     C   46   0.042099   0.013048   0.005171   3.942723
     C   47   0.001802   0.010135   0.000342   1.007693   3.938484
     C   48   0.004316   0.002191   0.000653   0.016326   1.687660   3.939468
     C   49   0.001280   0.003196   0.000180   1.059067   0.014202   0.056810
     C   50   0.005002   0.001968   0.000451   0.028268   0.067149   1.037772
     C   51   0.003775   0.012730   0.004420   0.015272   0.988573   0.012594
     C   52   0.011558   1.062253   0.009612   1.603275   0.034184   0.049961
     C   53   0.000003   0.000008   0.000002   0.000150   0.000081   0.000043
     C   54   0.000006   0.000041   0.000007   0.001116   0.000186   0.000310
     C   55   0.000057   0.000135   0.000058   0.000483   0.003757   0.000277
     C   56   0.000004   0.000004   0.000003   0.000187   0.000043   0.000069
     C   57   0.000008   0.000020   0.000004   0.001241   0.000563   0.000231
     C   58   0.000119   0.001318   0.000071   0.059638   0.009732   0.013353
     C   59   0.000046   0.000157   0.000038   0.000283   0.006365   0.000178
     C   60   0.000018   0.000060   0.000009   0.002436   0.000249   0.001720
     C   61   0.000341   0.000160   0.000067   0.012558   0.002730   0.000429
     C   62   0.000091   0.000068   0.000040   0.005926   0.000299   0.001908
     C   63   0.000002   0.000007   0.000005   0.000252   0.000224   0.000303
     C   64   0.000011   0.000007   0.000009   0.000404   0.000082   0.000045
     C   65   0.000009   0.000013   0.000013   0.000035   0.000083   0.000023
     C   66   0.000009   0.000135   0.000002   0.007235   0.001591   0.001665
     C   67   0.000000   0.000001   0.000002   0.000004   0.000000   0.000002
     C   68   0.000001   0.000000   0.000000   0.000000   0.000000   0.000000
     C   69   0.000000   0.000000   0.000000   0.000000   0.000000   0.000000
     C   70   0.000000   0.000000   0.000000   0.000000   0.000000   0.000000
     C   71   0.000000   0.000000   0.000000   0.000000   0.000000   0.000000
     C   72   0.000000   0.000000   0.000000   0.000000   0.000000   0.000000
     C   73   0.000000   0.000000   0.000000   0.000000   0.000000   0.000000
     C   74   0.000000   0.000000   0.000000   0.000000   0.000000   0.000000
     C   75   0.000000   0.000000   0.000000   0.000005   0.000001   0.000002
     C   76   0.000000   0.000000   0.000000   0.000001   0.000000   0.000000
     C   77   0.000000   0.000000   0.000000   0.000001   0.000000   0.000001
     C   78   0.000000   0.000000   0.000000   0.000003   0.000004   0.000002
     C   79   0.000000   0.000000   0.000000   0.000001   0.000000   0.000000
     C   80   0.000000   0.000000   0.000000   0.000000   0.000000   0.000000
     C   81   0.000000   0.000000   0.000000   0.000000   0.000000   0.000000
     C   82   0.000000   0.000000   0.000000   0.000000   0.000000   0.000000
     C   83   0.000000   0.000000   0.000000   0.000000   0.000000   0.000000
     C   84   0.000000   0.000000   0.000002   0.000000   0.000000   0.000000
     C   85   0.000000   0.000000   0.000000   0.000000   0.000000   0.000000
     C   86   0.000000   0.000000   0.000000   0.000000   0.000000   0.000000
     C   87   0.000000   0.000000   0.000000   0.000000   0.000000   0.000000
     C   88   0.000002   0.000000   0.000014   0.000001   0.000000   0.000000


                  C 43       C 44       C 45       C 46       C 47       C 48
 ------------------------------------------------------------------------------
     C   89   0.000001   0.000000   0.000008   0.000000   0.000000   0.000000
     C   90   0.000000   0.000000   0.000000   0.000000   0.000000   0.000000
     C   91   0.000000   0.000000   0.000000   0.000000   0.000000   0.000000
     C   92   0.000000   0.000000   0.000000   0.000000   0.000000   0.000000
     C   93   0.000000   0.000000   0.000000   0.000000   0.000000   0.000000
     C   94   0.000001   0.000001   0.000001   0.000000   0.000000   0.000000
     C   95   0.000001   0.000001   0.000000   0.000000   0.000000   0.000000
     C   96   0.000006   0.000005   0.000001   0.000001   0.000000   0.000000
     C   97   0.000000   0.000000   0.000001   0.000000   0.000000   0.000000
     C   98   0.000000   0.000000   0.000000   0.000000   0.000000   0.000000
     C   99   0.000000   0.000000   0.000000   0.000000   0.000000   0.000000
     C  100   0.000000   0.000000   0.000000   0.000000   0.000000   0.000000
     C  101   0.000000   0.000000   0.000000   0.000000   0.000000   0.000000
     C  102   0.000000   0.000000   0.000001   0.000000   0.000000   0.000000
     C  103   0.000000   0.000000   0.000000   0.000000   0.000000   0.000000
     C  104   0.000000   0.000000   0.000000   0.000000   0.000000   0.000000
     C  105   0.000002   0.000001   0.000000   0.000000   0.000001   0.000001
     C  106   0.000058   0.000008   0.000022   0.000031   0.000002   0.000007
     C  107   0.000070   0.000022   0.000044   0.000035   0.000002   0.000010
     C  108   0.000017   0.000013   0.000006   0.000006   0.000005   0.000005
     C  109   0.000120   0.000013   0.000012   0.000066   0.000002   0.000009
     C  110   0.000013   0.000001   0.000012   0.000016   0.000001   0.000002
     C  111   0.000010   0.000001   0.000000   0.000001   0.000005   0.000003
     C  112   0.000000   0.000000   0.000000   0.000000   0.000000   0.000000
     C  113   0.000155   0.000032   0.000002   0.000037   0.000383   0.001817
     C  114   0.000004   0.000004   0.000001   0.000026   0.000342   0.000067
     C  115   0.000667   0.000183   0.000012   0.000027   0.000009   0.000012
     C  116   0.000022   0.000108   0.000003   0.000073   0.000313   0.001796
     C  117   0.000066   0.000063   0.000003   0.000021   0.000055   0.000009
     C  118   0.000033   0.000007   0.000001   0.000003   0.000027   0.000044
     C  119   0.000002   0.000000   0.000001   0.000001   0.000002   0.000002
     C  120   0.000038   0.000103   0.000003   0.007196   0.008226   0.997465
     C  121   0.000065   0.000045   0.000012   0.000414   0.010974   0.005237
     C  122   0.000035   0.000008   0.000002   0.000088   0.000623   0.003303
     C  123   0.000131   0.000072   0.000020   0.000726   0.016770   0.008213
     C  124   0.000018   0.000022   0.000003   0.000171   0.002650   0.000854
     C  125   0.000001   0.000002   0.000000   0.000011   0.000141   0.000142
     C  126   0.000004   0.000003   0.000011   0.000004   0.000017   0.000077
     C  127   0.000006   0.000001   0.000123   0.000001   0.000000   0.000000
     C  128   0.000005   0.000003   0.000122   0.000000   0.000001   0.000001
     C  129   0.000004   0.000001   0.000128   0.000000   0.000000   0.000000
     C  130   0.000001   0.000001   0.000004   0.000001   0.000001   0.000002
     C  131   0.000002   0.000001   0.000010   0.000001   0.000001   0.000002
     C  132   0.000001   0.000004   0.000003   0.000003   0.000000   0.000001
     C  133   0.000002   0.000003   0.000008   0.000001   0.000011   0.000011
     C  134   0.000003   0.000005   0.000044   0.000005   0.000000   0.000000
     C  135   0.000000   0.000000   0.000004   0.000000   0.000000   0.000000


                  C 43       C 44       C 45       C 46       C 47       C 48
 ------------------------------------------------------------------------------
     C  136   0.000000   0.000000   0.000000   0.000000   0.000000   0.000000
     C  137   0.000000   0.000000   0.000002   0.000000   0.000000   0.000000
     C  138   0.000000   0.000000   0.000001   0.000000   0.000000   0.000000
     C  139   0.000000   0.000000   0.000003   0.000000   0.000000   0.000000
     C  140   0.000006   0.000001   0.000061   0.000002   0.000000   0.000001
     C  141   0.000007   0.000001   0.000053   0.000001   0.000000   0.000000
     C  142   0.000000   0.000000   0.000000   0.000000   0.000000   0.000000
     C  143   0.000000   0.000000   0.000000   0.000000   0.000000   0.000000
     C  144   0.000002   0.000000   0.000000   0.000000   0.000000   0.000000
     C  145   0.000000   0.000000   0.000000   0.000000   0.000000   0.000000
     C  146   0.000001   0.000000   0.000000   0.000000   0.000000   0.000000
     C  147   0.000000   0.000000   0.000000   0.000000   0.000000   0.000000
     C  148   0.000000   0.000000   0.000000   0.000000   0.000000   0.000000
     C  149   0.000001   0.000000   0.000000   0.000001   0.000000   0.000000
     C  150   0.000000   0.000000   0.000000   0.000000   0.000000   0.000000
     C  151   0.000001   0.000000   0.000000   0.000001   0.000000   0.000000
     C  152   0.000000   0.000000   0.000000   0.000000   0.000000   0.000000
     C  153   0.000000   0.000000   0.000000   0.000000   0.000000   0.000000
     C  154   0.000012   0.000000   0.000000   0.000000   0.000000   0.000000
     C  155   0.000008   0.000000   0.000000   0.000000   0.000000   0.000000
     C  156   0.000001   0.000001   0.000000   0.000065   0.000010   0.000041
     C  157   0.000001   0.000001   0.000000   0.000061   0.000009   0.000037
     C  158   0.000001   0.000001   0.000000   0.000050   0.000007   0.000028
     C  159   0.000001   0.000001   0.000000   0.000061   0.000009   0.000036
     C  160   0.000008   0.000004   0.000000   0.000344   0.000048   0.000196
     C  161   0.000000   0.000001   0.000000   0.000002   0.000000   0.000002
     C  162   0.000004   0.000007   0.000009   0.000001   0.000000   0.000000
     N  163   0.000167   0.000035   0.000003   0.000006   0.000004   0.000001
     N  164   0.000000   0.000000   0.000001   0.000000   0.000000   0.000000
     N  165   0.000218   0.000077   0.000015   0.000057   0.000012   0.000052
     N  166   0.000216   0.000061   0.004714   0.000026   0.000004   0.000010
     N  167   0.957712   0.044649   0.006571   0.004516   0.000456   0.000630
     N  168   0.004539   0.001205   0.000232   0.018686   0.053867   0.014438
     N  169   0.000004   0.000004   0.000001   0.000160   0.000094   0.000086
     N  170   0.000001   0.000012   0.000005   0.001187   0.000081   0.000615
     N  171   0.000000   0.000000   0.000000   0.000000   0.000000   0.000000
     N  172   0.000000   0.000000   0.000000   0.000005   0.000001   0.000002
     N  173   0.000001   0.000001   0.000000   0.000000   0.000000   0.000000
     N  174   0.000000   0.000000   0.000000   0.000000   0.000000   0.000000
     N  175   0.000041   0.000009   0.000004   0.000014   0.000001   0.000003
     N  176   0.000358   0.000074   0.000009   0.000193   0.001191   0.000569
     N  177   0.000033   0.000021   0.000003   0.000334   0.002184   0.010148
     N  178   0.000001   0.000001   0.000039   0.000001   0.000003   0.000002
     N  179   0.000000   0.000000   0.000002   0.000000   0.000000   0.000000
     N  180   0.000000   0.000000   0.000000   0.000000   0.000000   0.000000
     N  181   0.000001   0.000000   0.000000   0.000001   0.000000   0.000001
     N  182   0.000002   0.000001   0.000000   0.000107   0.000015   0.000061


                  C 49       C 50       C 51       C 52       C 53       C 54
 ------------------------------------------------------------------------------
     C   49   3.928388
     C   50   0.101849   2.837917
     C   51   0.008503   0.008225   3.934990
     C   52   0.018139   0.036380   0.980527   3.911256
     C   53   0.000006   0.000007   0.001329   0.000156   3.916070
     C   54   0.000052   0.000009   0.014624   0.000623   2.178788   3.903692
     C   55   0.000057   0.000061   0.007838   0.006564   0.028631   1.438007
     C   56   0.000027   0.000003   0.003529   0.000295   1.461161   0.028574
     C   57   0.000070   0.000037   0.013424   0.000496   0.096920   0.027315
     C   58   0.002638   0.000585   1.748765   0.010372   0.008459   0.008896
     C   59   0.000152   0.000098   0.005377   0.003573   0.000257   0.005187
     C   60   0.010227   0.003479   0.000153   0.000162   0.000001   0.000004
     C   61   0.987142   0.010732   0.000309   0.004851   0.000001   0.000004
     C   62   0.011480   0.006370   0.000336   0.000913   0.000001   0.000003
     C   63   0.009095   0.001030   0.000047   0.000026   0.000000   0.000001
     C   64   0.004313   0.000247   0.000582   0.000068   0.000011   0.000013
     C   65   0.000428   0.000058   0.000152   0.000193   0.000008   0.000072
     C   66   0.000350   0.000107   0.070813   0.000319   0.000343   0.000564
     C   67   0.000000   0.000000   0.000010   0.000002   0.000306   0.000257
     C   68   0.000000   0.000000   0.000000   0.000000   0.000001   0.000001
     C   69   0.000000   0.000000   0.000000   0.000000   0.000001   0.000001
     C   70   0.000000   0.000000   0.000000   0.000000   0.000001   0.000000
     C   71   0.000000   0.000000   0.000000   0.000000   0.000001   0.000001
     C   72   0.000000   0.000000   0.000000   0.000000   0.000001   0.000001
     C   73   0.000000   0.000000   0.000000   0.000000   0.000011   0.000000
     C   74   0.000000   0.000000   0.000000   0.000000   0.000000   0.000000
     C   75   0.000001   0.000000   0.000092   0.000007   0.010578   0.000539
     C   76   0.000000   0.000000   0.000009   0.000001   0.000764   0.000147
     C   77   0.000000   0.000000   0.000045   0.000005   0.003625   0.000159
     C   78   0.000000   0.000000   0.000027   0.000008   0.010865   0.008014
     C   79   0.000000   0.000000   0.000007   0.000001   0.000368   0.000197
     C   80   0.000000   0.000000   0.000000   0.000000   0.000021   0.000013
     C   81   0.000000   0.000000   0.000008   0.000001   0.000580   0.000026
     C   82   0.000000   0.000000   0.000000   0.000000   0.000011   0.000000
     C   83   0.000000   0.000000   0.000000   0.000000   0.000000   0.000000
     C   84   0.000000   0.000000   0.000000   0.000000   0.000002   0.000000
     C   85   0.000000   0.000000   0.000000   0.000000   0.000002   0.000000
     C   86   0.000000   0.000000   0.000000   0.000000   0.000000   0.000000
     C   87   0.000000   0.000000   0.000001   0.000000   0.000061   0.000002
     C   88   0.000000   0.000001   0.000001   0.000000   0.000000   0.000000
     C   89   0.000000   0.000000   0.000000   0.000000   0.000000   0.000000
     C   90   0.000000   0.000000   0.000000   0.000000   0.000003   0.000001
     C   91   0.000000   0.000000   0.000000   0.000000   0.000011   0.000001
     C   92   0.000000   0.000000   0.000000   0.000000   0.000000   0.000000
     C   93   0.000000   0.000000   0.000000   0.000000   0.000000   0.000000
     C   94   0.000000   0.000000   0.000000   0.000000   0.000000   0.000000


                  C 49       C 50       C 51       C 52       C 53       C 54
 ------------------------------------------------------------------------------
     C   95   0.000000   0.000000   0.000000   0.000000   0.000000   0.000000
     C   96   0.000000   0.000001   0.000000   0.000001   0.000000   0.000000
     C   97   0.000000   0.000000   0.000000   0.000000   0.000000   0.000000
     C   98   0.000000   0.000000   0.000000   0.000000   0.000000   0.000000
     C   99   0.000000   0.000000   0.000000   0.000000   0.000000   0.000000
     C  100   0.000000   0.000000   0.000000   0.000000   0.000001   0.000000
     C  101   0.000000   0.000000   0.000000   0.000000   0.000000   0.000000
     C  102   0.000000   0.000000   0.000000   0.000000   0.000001   0.000000
     C  103   0.000000   0.000000   0.000000   0.000000   0.000000   0.000000
     C  104   0.000000   0.000000   0.000000   0.000000   0.000000   0.000000
     C  105   0.000000   0.000000   0.000000   0.000000   0.000000   0.000000
     C  106   0.000002   0.000001   0.000151   0.000002   0.000001   0.000001
     C  107   0.000002   0.000004   0.000224   0.000003   0.000004   0.000003
     C  108   0.000000   0.000000   0.000039   0.000002   0.000000   0.000000
     C  109   0.000004   0.000006   0.000215   0.000008   0.000002   0.000001
     C  110   0.000001   0.000001   0.000054   0.000001   0.000000   0.000000
     C  111   0.000000   0.000001   0.000000   0.000000   0.000000   0.000000
     C  112   0.000000   0.000000   0.000002   0.000000   0.000000   0.000000
     C  113   0.000007   0.000138   0.000018   0.000014   0.000000   0.000000
     C  114   0.000074   0.000349   0.000013   0.000019   0.000000   0.000000
     C  115   0.000002   0.000007   0.000004   0.000011   0.000000   0.000000
     C  116   0.000055   0.000976   0.000016   0.000057   0.000000   0.000000
     C  117   0.000011   0.000059   0.000002   0.000003   0.000000   0.000000
     C  118   0.000001   0.000009   0.000002   0.000003   0.000000   0.000000
     C  119   0.000001   0.000002   0.000003   0.000000   0.000000   0.000000
     C  120   0.000406   0.007328   0.002363   0.000366   0.000015   0.000009
     C  121   0.000641   0.003485   0.000063   0.000652   0.000001   0.000005
     C  122   0.000033   0.000141   0.000021   0.000046   0.000001   0.000002
     C  123   0.001089   0.007869   0.000182   0.001305   0.000024   0.000024
     C  124   0.000408   0.002237   0.000055   0.000140   0.000006   0.000006
     C  125   0.000024   0.000086   0.000004   0.000011   0.000000   0.000000
     C  126   0.000002   0.000007   0.000017   0.000001   0.000000   0.000000
     C  127   0.000000   0.000000   0.000001   0.000003   0.000000   0.000000
     C  128   0.000000   0.000000   0.000005   0.000004   0.000000   0.000000
     C  129   0.000000   0.000000   0.000001   0.000003   0.000000   0.000000
     C  130   0.000000   0.000000   0.000006   0.000000   0.000000   0.000000
     C  131   0.000000   0.000000   0.000007   0.000000   0.000000   0.000000
     C  132   0.000000   0.000001   0.000007   0.000000   0.000000   0.000000
     C  133   0.000001   0.000003   0.000017   0.000002   0.000004   0.000004
     C  134   0.000000   0.000000   0.000007   0.000001   0.000089   0.000074
     C  135   0.000000   0.000001   0.000001   0.000000   0.000000   0.000000
     C  136   0.000000   0.000001   0.000000   0.000000   0.000000   0.000000
     C  137   0.000000   0.000000   0.000000   0.000000   0.000000   0.000000
     C  138   0.000000   0.000000   0.000003   0.000000   0.000000   0.000000
     C  139   0.000000   0.000000   0.000001   0.000000   0.000000   0.000000
     C  140   0.000000   0.000003   0.000002   0.000001   0.000000   0.000000
     C  141   0.000000   0.000001   0.000001   0.000001   0.000000   0.000000


                  C 49       C 50       C 51       C 52       C 53       C 54
 ------------------------------------------------------------------------------
     C  142   0.000000   0.000000   0.000000   0.000000   0.000014   0.000003
     C  143   0.000000   0.000000   0.000000   0.000000   0.000017   0.000003
     C  144   0.000000   0.000000   0.000000   0.000000   0.000003   0.000001
     C  145   0.000000   0.000000   0.000001   0.000000   0.000132   0.000017
     C  146   0.000000   0.000000   0.000000   0.000000   0.000026   0.000005
     C  147   0.000000   0.000000   0.000000   0.000000   0.000008   0.000003
     C  148   0.000000   0.000000   0.000000   0.000000   0.000001   0.000000
     C  149   0.000000   0.000000   0.000003   0.000000   0.000114   0.000095
     C  150   0.000000   0.000000   0.000000   0.000000   0.000006   0.000005
     C  151   0.000000   0.000000   0.000002   0.000000   0.000090   0.000076
     C  152   0.000000   0.000000   0.000001   0.000000   0.000030   0.000026
     C  153   0.000000   0.000000   0.000001   0.000000   0.000023   0.000019
     C  154   0.000000   0.000000   0.000000   0.000000   0.000001   0.000000
     C  155   0.000000   0.000000   0.000000   0.000000   0.000001   0.000000
     C  156   0.000001   0.000000   0.000190   0.000008   0.008984   0.007830
     C  157   0.000001   0.000000   0.000185   0.000007   0.007763   0.006741
     C  158   0.000000   0.000000   0.000143   0.000006   0.005774   0.004928
     C  159   0.000001   0.000000   0.000179   0.000007   0.007394   0.006267
     C  160   0.000003   0.000002   0.000999   0.000039   0.041118   0.034449
     C  161   0.000000   0.000000   0.000009   0.000000   0.000271   0.000231
     C  162   0.000000   0.000000   0.000003   0.000002   0.000007   0.000006
     N  163   0.000001   0.000005   0.000001   0.000002   0.000000   0.000000
     N  164   0.000000   0.000000   0.000000   0.000000   0.000000   0.000000
     N  165   0.000013   0.000054   0.000410   0.000021   0.000001   0.000005
     N  166   0.000003   0.000011   0.000017   0.000111   0.000000   0.000000
     N  167   0.000366   0.000927   0.000471   0.004994   0.000001   0.000003
     N  168   1.630370   1.494628   0.001437   0.036091   0.000022   0.000171
     N  169   0.000008   0.000009   0.001038   0.000104   0.014293   0.117211
     N  170   0.000883   0.001945   0.000098   0.000056   0.000001   0.000007
     N  171   0.000000   0.000000   0.000000   0.000000   0.000001   0.000000
     N  172   0.000001   0.000000   0.000134   0.000014   0.013228   0.000753
     N  173   0.000000   0.000000   0.000000   0.000000   0.000000   0.000000
     N  174   0.000000   0.000000   0.000000   0.000000   0.000000   0.000000
     N  175   0.000001   0.000001   0.000061   0.000003   0.000000   0.000000
     N  176   0.000024   0.000405   0.000060   0.000273   0.000000   0.000000
     N  177   0.000142   0.001041   0.000083   0.000193   0.000011   0.000027
     N  178   0.000000   0.000001   0.000003   0.000002   0.000000   0.000000
     N  179   0.000000   0.000000   0.000001   0.000000   0.000000   0.000000
     N  180   0.000000   0.000000   0.000000   0.000000   0.000015   0.000006
     N  181   0.000000   0.000000   0.000003   0.000000   0.000145   0.000121
     N  182   0.000001   0.000001   0.000309   0.000012   0.012822   0.010753


                  C 55       C 56       C 57       C 58       C 59       C 60
 ------------------------------------------------------------------------------
     C   55   3.934851
     C   56   0.160663   3.932817
     C   57   1.193745   0.016272   3.794115
     C   58   0.980957   0.000220   0.008551   3.958351
     C   59   0.006034   0.002481   0.003804   1.067784   3.962426
     C   60   0.000005   0.000001   0.000003   0.000103   0.000181   3.892175
     C   61   0.000007   0.000001   0.000003   0.000262   0.000250   1.238684
     C   62   0.000017   0.000001   0.000002   0.000112   0.001164   0.010136
     C   63   0.000006   0.000000   0.000002   0.000021   0.000311   2.407548
     C   64   0.000306   0.000007   0.000016   0.000033   0.017414   0.120508
     C   65   0.000020   0.000014   0.000056   0.004200   0.014417   0.003098
     C   66   0.012483   0.000279   0.000630   0.014143   2.718707   0.000443
     C   67   0.000249   0.000309   0.001962   0.000012   0.000002   0.000003
     C   68   0.000001   0.000001   0.000005   0.000000   0.000000   0.000000
     C   69   0.000001   0.000001   0.000004   0.000000   0.000000   0.000000
     C   70   0.000000   0.000000   0.000001   0.000000   0.000000   0.000000
     C   71   0.000001   0.000001   0.000008   0.000000   0.000000   0.000000
     C   72   0.000001   0.000001   0.000004   0.000000   0.000000   0.000000
     C   73   0.000008   0.000000   0.000001   0.000000   0.000000   0.000000
     C   74   0.000000   0.000001   0.000002   0.000000   0.000000   0.000000
     C   75   0.004034   0.011704   0.000377   0.000015   0.000075   0.000000
     C   76   0.000291   0.005910   0.000269   0.000006   0.000006   0.000000
     C   77   0.001977   0.000253   0.000218   0.000002   0.000036   0.000000
     C   78   0.000446   0.990118   0.007994   0.000315   0.000010   0.000000
     C   79   0.000220   0.007981   0.000337   0.000008   0.000002   0.000000
     C   80   0.000012   0.000303   0.000046   0.000001   0.000000   0.000000
     C   81   0.000358   0.000029   0.000043   0.000000   0.000007   0.000000
     C   82   0.000008   0.000000   0.000001   0.000000   0.000000   0.000000
     C   83   0.000000   0.000000   0.000000   0.000000   0.000000   0.000000
     C   84   0.000002   0.000000   0.000000   0.000000   0.000000   0.000000
     C   85   0.000001   0.000001   0.000001   0.000000   0.000000   0.000000
     C   86   0.000000   0.000000   0.000000   0.000000   0.000000   0.000000
     C   87   0.000042   0.000002   0.000006   0.000000   0.000001   0.000000
     C   88   0.000000   0.000000   0.000000   0.000000   0.000003   0.000001
     C   89   0.000000   0.000000   0.000000   0.000000   0.000000   0.000000
     C   90   0.000003   0.000007   0.000009   0.000000   0.000000   0.000000
     C   91   0.000007   0.000002   0.000001   0.000000   0.000000   0.000000
     C   92   0.000000   0.000000   0.000000   0.000000   0.000000   0.000000
     C   93   0.000000   0.000000   0.000000   0.000000   0.000000   0.000000
     C   94   0.000000   0.000000   0.000000   0.000000   0.000000   0.000000
     C   95   0.000000   0.000000   0.000000   0.000000   0.000000   0.000000
     C   96   0.000000   0.000000   0.000000   0.000000   0.000000   0.000000
     C   97   0.000000   0.000000   0.000000   0.000000   0.000000   0.000000
     C   98   0.000000   0.000000   0.000000   0.000000   0.000000   0.000000
     C   99   0.000000   0.000000   0.000000   0.000000   0.000000   0.000000
     C  100   0.000000   0.000000   0.000000   0.000000   0.000000   0.000000


                  C 55       C 56       C 57       C 58       C 59       C 60
 ------------------------------------------------------------------------------
     C  101   0.000000   0.000000   0.000000   0.000000   0.000000   0.000000
     C  102   0.000001   0.000000   0.000000   0.000000   0.000000   0.000000
     C  103   0.000000   0.000000   0.000000   0.000000   0.000000   0.000000
     C  104   0.000000   0.000000   0.000000   0.000000   0.000000   0.000000
     C  105   0.000000   0.000000   0.000000   0.000000   0.000001   0.000000
     C  106   0.000001   0.000001   0.000004   0.000009   0.000494   0.000111
     C  107   0.000004   0.000004   0.000023   0.000001   0.000803   0.000202
     C  108   0.000000   0.000000   0.000002   0.000002   0.000118   0.000033
     C  109   0.000002   0.000002   0.000012   0.000010   0.000670   0.000175
     C  110   0.000000   0.000000   0.000001   0.000001   0.000178   0.000049
     C  111   0.000000   0.000000   0.000000   0.000000   0.000000   0.000000
     C  112   0.000000   0.000000   0.000000   0.000000   0.000006   0.000002
     C  113   0.000000   0.000000   0.000000   0.000006   0.000000   0.000000
     C  114   0.000000   0.000000   0.000001   0.000008   0.000000   0.000003
     C  115   0.000000   0.000000   0.000000   0.000001   0.000000   0.000000
     C  116   0.000000   0.000000   0.000000   0.000007   0.000000   0.000001
     C  117   0.000000   0.000000   0.000000   0.000001   0.000000   0.000000
     C  118   0.000000   0.000000   0.000000   0.000000   0.000002   0.000001
     C  119   0.000000   0.000000   0.000000   0.000000   0.000008   0.000002
     C  120   0.000014   0.000005   0.000004   0.000227   0.000033   0.000029
     C  121   0.000003   0.000003   0.000005   0.000203   0.000002   0.000021
     C  122   0.000000   0.000000   0.000000   0.000016   0.000002   0.000001
     C  123   0.000007   0.000026   0.000022   0.000362   0.000005   0.000040
     C  124   0.000002   0.000007   0.000004   0.000029   0.000001   0.000017
     C  125   0.000000   0.000001   0.000001   0.000004   0.000001   0.000001
     C  126   0.000000   0.000000   0.000003   0.000001   0.000044   0.000013
     C  127   0.000000   0.000000   0.000000   0.000000   0.000000   0.000000
     C  128   0.000000   0.000000   0.000000   0.000000   0.000014   0.000003
     C  129   0.000000   0.000000   0.000000   0.000000   0.000000   0.000000
     C  130   0.000000   0.000000   0.000000   0.000000   0.000017   0.000004
     C  131   0.000000   0.000000   0.000002   0.000000   0.000023   0.000006
     C  132   0.000000   0.000000   0.000002   0.000000   0.000021   0.000005
     C  133   0.000003   0.000004   0.000024   0.000000   0.000052   0.000012
     C  134   0.000069   0.000086   0.000538   0.000003   0.000012   0.000002
     C  135   0.000000   0.000000   0.000000   0.000000   0.000002   0.000001
     C  136   0.000000   0.000000   0.000000   0.000000   0.000001   0.000000
     C  137   0.000000   0.000000   0.000000   0.000000   0.000001   0.000000
     C  138   0.000000   0.000000   0.000000   0.000000   0.000008   0.000002
     C  139   0.000000   0.000000   0.000000   0.000000   0.000002   0.000000
     C  140   0.000000   0.000000   0.000000   0.000000   0.000008   0.000002
     C  141   0.000000   0.000000   0.000000   0.000000   0.000003   0.000001
     C  142   0.000009   0.000052   0.000012   0.000000   0.000000   0.000000
     C  143   0.000008   0.000016   0.000003   0.000000   0.000000   0.000000
     C  144   0.000003   0.000011   0.000008   0.000000   0.000000   0.000000
     C  145   0.000061   0.000156   0.000018   0.000000   0.000001   0.000000
     C  146   0.000015   0.000025   0.000006   0.000000   0.000000   0.000000
     C  147   0.000004   0.000007   0.000003   0.000000   0.000000   0.000000


                  C 55       C 56       C 57       C 58       C 59       C 60
 ------------------------------------------------------------------------------
     C  148   0.000001   0.000001   0.000002   0.000000   0.000000   0.000000
     C  149   0.000086   0.000114   0.000690   0.000004   0.000000   0.000000
     C  150   0.000005   0.000006   0.000039   0.000000   0.000000   0.000000
     C  151   0.000065   0.000087   0.000516   0.000003   0.000000   0.000000
     C  152   0.000023   0.000030   0.000181   0.000001   0.000000   0.000000
     C  153   0.000016   0.000022   0.000131   0.000001   0.000000   0.000000
     C  154   0.000000   0.000001   0.000000   0.000000   0.000000   0.000000
     C  155   0.000000   0.000001   0.000002   0.000000   0.000000   0.000000
     C  156   0.006668   0.008944   0.055478   0.000327   0.000009   0.000011
     C  157   0.006187   0.007861   0.050993   0.000286   0.000009   0.000003
     C  158   0.004425   0.005745   0.035799   0.000212   0.000007   0.000004
     C  159   0.005595   0.007341   0.044983   0.000264   0.000009   0.000000
     C  160   0.030698   0.040037   0.245652   0.001460   0.000049   0.000000
     C  161   0.000216   0.000269   0.001721   0.000011   0.000001   0.000007
     C  162   0.000005   0.000007   0.000042   0.000001   0.000005   0.000001
     N  163   0.000000   0.000000   0.000000   0.000000   0.000000   0.000000
     N  164   0.000000   0.000000   0.000000   0.000000   0.000000   0.000000
     N  165   0.000004   0.000001   0.000005   0.000252   0.001577   0.000434
     N  166   0.000000   0.000000   0.000000   0.000000   0.000004   0.000003
     N  167   0.000008   0.000001   0.000003   0.000068   0.000007   0.000007
     N  168   0.000066   0.000036   0.000186   0.007164   0.000053   0.017333
     N  169   0.016906   1.144671   1.903818   0.005239   0.000155   0.000001
     N  170   0.000009   0.000002   0.000004   0.000218   0.000416   0.050773
     N  171   0.000001   0.000000   0.000001   0.000000   0.000000   0.000000
     N  172   0.005779   0.013940   0.000935   0.000016   0.000098   0.000000
     N  173   0.000000   0.000000   0.000000   0.000000   0.000000   0.000000
     N  174   0.000000   0.000000   0.000000   0.000000   0.000000   0.000000
     N  175   0.000000   0.000000   0.000002   0.000003   0.000181   0.000049
     N  176   0.000001   0.000000   0.000001   0.000025   0.000000   0.000000
     N  177   0.000006   0.000012   0.000004   0.000053   0.000003   0.000006
     N  178   0.000000   0.000000   0.000001   0.000000   0.000010   0.000002
     N  179   0.000000   0.000000   0.000000   0.000000   0.000002   0.000001
     N  180   0.000010   0.000107   0.000013   0.000000   0.000000   0.000000
     N  181   0.000108   0.000144   0.000860   0.000005   0.000000   0.000000
     N  182   0.009533   0.012546   0.076580   0.000455   0.000015   0.000001


                  C 61       C 62       C 63       C 64       C 65       C 66
 ------------------------------------------------------------------------------
     C   61   3.937962
     C   62   1.448111   3.951645
     C   63   0.040376   0.101747   3.929860
     C   64   0.009666   1.206148   0.009358   3.936299
     C   65   0.003831   0.013441   0.008247   1.023678   3.958694
     C   66   0.000292   0.004281   0.000061   0.006902   1.101044   3.963224
     C   67   0.000001   0.000000   0.000004   0.000000   0.000001   0.000003
     C   68   0.000000   0.000000   0.000000   0.000000   0.000000   0.000000
     C   69   0.000000   0.000000   0.000000   0.000000   0.000000   0.000000
     C   70   0.000000   0.000000   0.000000   0.000000   0.000000   0.000000
     C   71   0.000000   0.000000   0.000000   0.000000   0.000000   0.000000
     C   72   0.000000   0.000000   0.000000   0.000000   0.000000   0.000000
     C   73   0.000000   0.000000   0.000000   0.000000   0.000000   0.000000
     C   74   0.000000   0.000000   0.000000   0.000000   0.000000   0.000000
     C   75   0.000000   0.000000   0.000000   0.000000   0.000000   0.000010
     C   76   0.000000   0.000000   0.000000   0.000000   0.000000   0.000001
     C   77   0.000000   0.000000   0.000000   0.000000   0.000000   0.000004
     C   78   0.000000   0.000000   0.000000   0.000000   0.000000   0.000014
     C   79   0.000000   0.000000   0.000000   0.000000   0.000000   0.000000
     C   80   0.000000   0.000000   0.000000   0.000000   0.000000   0.000000
     C   81   0.000000   0.000000   0.000000   0.000000   0.000000   0.000001
     C   82   0.000000   0.000000   0.000000   0.000000   0.000000   0.000000
     C   83   0.000000   0.000000   0.000000   0.000000   0.000000   0.000000
     C   84   0.000001   0.000000   0.000000   0.000001   0.000002   0.000000
     C   85   0.000000   0.000000   0.000000   0.000000   0.000000   0.000000
     C   86   0.000000   0.000000   0.000000   0.000000   0.000000   0.000000
     C   87   0.000000   0.000000   0.000000   0.000000   0.000000   0.000000
     C   88   0.000006   0.000001   0.000002   0.000005   0.000012   0.000000
     C   89   0.000001   0.000001   0.000000   0.000001   0.000001   0.000000
     C   90   0.000000   0.000000   0.000000   0.000000   0.000000   0.000000
     C   91   0.000000   0.000000   0.000000   0.000000   0.000000   0.000000
     C   92   0.000000   0.000000   0.000000   0.000000   0.000000   0.000000
     C   93   0.000000   0.000000   0.000000   0.000000   0.000000   0.000000
     C   94   0.000000   0.000000   0.000000   0.000000   0.000001   0.000000
     C   95   0.000000   0.000000   0.000000   0.000000   0.000000   0.000000
     C   96   0.000000   0.000000   0.000000   0.000000   0.000000   0.000000
     C   97   0.000000   0.000000   0.000000   0.000000   0.000001   0.000000
     C   98   0.000000   0.000000   0.000000   0.000000   0.000001   0.000000
     C   99   0.000000   0.000000   0.000000   0.000000   0.000000   0.000000
     C  100   0.000000   0.000000   0.000000   0.000000   0.000001   0.000000
     C  101   0.000000   0.000000   0.000000   0.000000   0.000000   0.000000
     C  102   0.000000   0.000000   0.000000   0.000000   0.000001   0.000000
     C  103   0.000000   0.000000   0.000000   0.000000   0.000000   0.000000
     C  104   0.000000   0.000000   0.000000   0.000000   0.000002   0.000000
     C  105   0.000001   0.000000   0.000000   0.000000   0.000004   0.000000
     C  106   0.000028   0.000166   0.000006   0.000146   0.002609   0.000064


                  C 61       C 62       C 63       C 64       C 65       C 66
 ------------------------------------------------------------------------------
     C  107   0.000164   0.000201   0.000061   0.000057   0.004105   0.000002
     C  108   0.000019   0.000018   0.000004   0.000006   0.000551   0.000004
     C  109   0.000074   0.000170   0.000028   0.000091   0.003147   0.000019
     C  110   0.000046   0.000041   0.000016   0.000018   0.000842   0.000002
     C  111   0.000000   0.000000   0.000000   0.000001   0.000002   0.000000
     C  112   0.000001   0.000001   0.000000   0.000000   0.000027   0.000000
     C  113   0.000002   0.000000   0.000000   0.000000   0.000001   0.000001
     C  114   0.000001   0.000004   0.000000   0.000000   0.000002   0.000001
     C  115   0.000000   0.000000   0.000000   0.000000   0.000000   0.000000
     C  116   0.000001   0.000001   0.000000   0.000000   0.000000   0.000001
     C  117   0.000001   0.000001   0.000000   0.000000   0.000000   0.000000
     C  118   0.000001   0.000000   0.000000   0.000000   0.000008   0.000000
     C  119   0.000005   0.000002   0.000002   0.000002   0.000038   0.000000
     C  120   0.000233   0.000007   0.000011   0.000004   0.000002   0.000021
     C  121   0.000007   0.000019   0.000003   0.000000   0.000001   0.000025
     C  122   0.000002   0.000001   0.000000   0.000000   0.000004   0.000002
     C  123   0.000025   0.000040   0.000009   0.000001   0.000002   0.000056
     C  124   0.000008   0.000020   0.000004   0.000000   0.000001   0.000005
     C  125   0.000002   0.000001   0.000001   0.000000   0.000002   0.000001
     C  126   0.000004   0.000009   0.000001   0.000002   0.000189   0.000001
     C  127   0.000001   0.000001   0.000000   0.000000   0.000002   0.000000
     C  128   0.000000   0.000004   0.000000   0.000001   0.000063   0.000000
     C  129   0.000000   0.000000   0.000000   0.000000   0.000002   0.000000
     C  130   0.000001   0.000004   0.000000   0.000001   0.000072   0.000000
     C  131   0.000003   0.000005   0.000001   0.000002   0.000106   0.000000
     C  132   0.000000   0.000005   0.000000   0.000003   0.000098   0.000000
     C  133   0.000002   0.000014   0.000001   0.000001   0.000230   0.000000
     C  134   0.000002   0.000001   0.000001   0.000001   0.000036   0.000001
     C  135   0.000000   0.000001   0.000000   0.000000   0.000008   0.000000
     C  136   0.000000   0.000000   0.000000   0.000000   0.000005   0.000000
     C  137   0.000000   0.000000   0.000000   0.000000   0.000002   0.000000
     C  138   0.000000   0.000002   0.000000   0.000000   0.000032   0.000000
     C  139   0.000000   0.000001   0.000000   0.000000   0.000008   0.000000
     C  140   0.000029   0.000003   0.000011   0.000021   0.000032   0.000000
     C  141   0.000007   0.000005   0.000002   0.000005   0.000013   0.000000
     C  142   0.000000   0.000000   0.000000   0.000000   0.000000   0.000000
     C  143   0.000000   0.000000   0.000000   0.000000   0.000000   0.000000
     C  144   0.000000   0.000000   0.000000   0.000000   0.000000   0.000000
     C  145   0.000000   0.000000   0.000000   0.000000   0.000000   0.000000
     C  146   0.000000   0.000000   0.000000   0.000000   0.000000   0.000000
     C  147   0.000000   0.000000   0.000000   0.000000   0.000000   0.000000
     C  148   0.000000   0.000000   0.000000   0.000000   0.000000   0.000000
     C  149   0.000000   0.000000   0.000000   0.000000   0.000000   0.000001
     C  150   0.000000   0.000000   0.000000   0.000000   0.000000   0.000000
     C  151   0.000000   0.000000   0.000000   0.000000   0.000000   0.000000
     C  152   0.000000   0.000000   0.000000   0.000000   0.000000   0.000000
     C  153   0.000000   0.000000   0.000000   0.000000   0.000000   0.000000


                  C 61       C 62       C 63       C 64       C 65       C 66
 ------------------------------------------------------------------------------
     C  154   0.000000   0.000000   0.000000   0.000000   0.000000   0.000000
     C  155   0.000000   0.000000   0.000000   0.000000   0.000000   0.000000
     C  156   0.000001   0.000000   0.000002   0.000002   0.000000   0.000040
     C  157   0.000000   0.000000   0.000016   0.000002   0.000000   0.000035
     C  158   0.000001   0.000000   0.000002   0.000001   0.000000   0.000029
     C  159   0.000000   0.000000   0.000000   0.000001   0.000000   0.000035
     C  160   0.000001   0.000001   0.000000   0.000008   0.000001   0.000202
     C  161   0.000001   0.000000   0.000002   0.000000   0.000005   0.000003
     C  162   0.000000   0.000001   0.000000   0.000000   0.000020   0.000007
     N  163   0.000000   0.000000   0.000000   0.000000   0.000000   0.000000
     N  164   0.000000   0.000000   0.000000   0.000000   0.000000   0.000000
     N  165   0.001721   0.004881   0.000494   0.006588   0.017906   0.003596
     N  166   0.000015   0.000010   0.000004   0.000007   0.000016   0.000000
     N  167   0.000034   0.000017   0.000000   0.000002   0.000007   0.000008
     N  168   0.017326   0.016425   0.002035   0.000284   0.000078   0.001166
     N  169   0.000000   0.000000   0.000000   0.000006   0.000004   0.000219
     N  170   0.100727   0.021765   1.329688   1.477544   0.014410   0.002780
     N  171   0.000000   0.000000   0.000000   0.000000   0.000000   0.000000
     N  172   0.000000   0.000000   0.000000   0.000000   0.000001   0.000011
     N  173   0.000000   0.000000   0.000000   0.000000   0.000000   0.000000
     N  174   0.000000   0.000000   0.000000   0.000000   0.000000   0.000000
     N  175   0.000012   0.000045   0.000004   0.000021   0.000815   0.000006
     N  176   0.000001   0.000001   0.000000   0.000000   0.000000   0.000004
     N  177   0.000012   0.000004   0.000002   0.000000   0.000001   0.000009
     N  178   0.000000   0.000003   0.000000   0.000000   0.000043   0.000000
     N  179   0.000001   0.000000   0.000000   0.000000   0.000009   0.000000
     N  180   0.000000   0.000000   0.000000   0.000000   0.000000   0.000000
     N  181   0.000000   0.000000   0.000000   0.000000   0.000000   0.000001
     N  182   0.000000   0.000000   0.000000   0.000003   0.000000   0.000062


                  C 67       C 68       C 69       C 70       C 71       C 72
 ------------------------------------------------------------------------------
     C   67   3.972207
     C   68   0.000001   3.938400
     C   69   0.000004   1.278621   3.920131
     C   70   0.000001   0.030721   2.438946   3.913354
     C   71   0.000002   1.406856   0.007596   0.109968   3.940379
     C   72   0.000000   0.120259   0.031183   1.237761   0.008264   3.936085
     C   73   0.000000   0.000190   0.006117   0.013062   0.007489   1.031561
     C   74   0.000000   0.013857   0.001608   0.026184   0.001895   0.015439
     C   75   0.000005   0.000001   0.000000   0.000001   0.000000   0.000000
     C   76   0.000000   0.000009   0.000001   0.000014   0.000001   0.000001
     C   77   0.000009   0.000001   0.000000   0.000002   0.000000   0.000002
     C   78   0.000000   0.000007   0.000001   0.000009   0.000001   0.000001
     C   79   0.000001   0.000015   0.000001   0.000021   0.000002   0.000001
     C   80   0.000000   0.000160   0.000021   0.000257   0.000017   0.000015
     C   81   0.000002   0.000005   0.000001   0.000006   0.000002   0.000019
     C   82   0.000000   0.000069   0.000008   0.000092   0.000015   0.000078
     C   83   0.000000   0.000005   0.000001   0.000010   0.000001   0.000001
     C   84   0.000000   0.000002   0.000001   0.000008   0.000002   0.000004
     C   85   0.000000   0.000156   0.000024   0.000279   0.000030   0.000070
     C   86   0.000000   0.000001   0.000000   0.000002   0.000000   0.000001
     C   87   0.000000   0.000019   0.000041   0.000052   0.000057   0.001457
     C   88   0.000000   0.000002   0.000000   0.000002   0.000000   0.000001
     C   89   0.000000   0.000001   0.000000   0.000001   0.000000   0.000000
     C   90   0.000000   0.001165   0.000112   0.001793   0.000098   0.000087
     C   91   0.000000   0.000009   0.000001   0.000014   0.000001   0.000027
     C   92   0.000000   0.000000   0.000000   0.000000   0.000002   0.000000
     C   93   0.000000   0.000000   0.000000   0.000000   0.000001   0.000000
     C   94   0.000000   0.000000   0.000000   0.000000   0.000000   0.000000
     C   95   0.000000   0.000000   0.000000   0.000000   0.000002   0.000000
     C   96   0.000000   0.000002   0.000000   0.000001   0.000000   0.000000
     C   97   0.000000   0.000000   0.000000   0.000000   0.000000   0.000000
     C   98   0.000000   0.000000   0.000000   0.000000   0.000000   0.000000
     C   99   0.000000   0.000000   0.000000   0.000001   0.000000   0.000000
     C  100   0.000000   0.000006   0.000001   0.000003   0.000001   0.000002
     C  101   0.000000   0.000000   0.000000   0.000004   0.000003   0.000005
     C  102   0.000000   0.000002   0.000001   0.000004   0.000001   0.000001
     C  103   0.000000   0.000044   0.000005   0.000005   0.000006   0.000062
     C  104   0.000000   0.000000   0.000000   0.000000   0.000000   0.000000
     C  105   0.000000   0.000000   0.000000   0.000000   0.000000   0.000000
     C  106   0.000013   0.000000   0.000000   0.000000   0.000000   0.000000
     C  107   0.000024   0.000000   0.000000   0.000000   0.000000   0.000000
     C  108   0.000026   0.000000   0.000000   0.000000   0.000000   0.000000
     C  109   0.000012   0.000000   0.000000   0.000000   0.000000   0.000000
     C  110   0.000002   0.000000   0.000000   0.000000   0.000000   0.000000
     C  111   0.000000   0.000000   0.000000   0.000000   0.000000   0.000000
     C  112   0.000000   0.000000   0.000000   0.000000   0.000000   0.000000


                  C 67       C 68       C 69       C 70       C 71       C 72
 ------------------------------------------------------------------------------
     C  113   0.000000   0.000000   0.000000   0.000000   0.000000   0.000000
     C  114   0.000000   0.000000   0.000000   0.000000   0.000000   0.000000
     C  115   0.000000   0.000000   0.000000   0.000000   0.000000   0.000000
     C  116   0.000000   0.000000   0.000000   0.000000   0.000000   0.000000
     C  117   0.000000   0.000000   0.000000   0.000000   0.000000   0.000000
     C  118   0.000000   0.000000   0.000000   0.000000   0.000000   0.000000
     C  119   0.000000   0.000000   0.000000   0.000000   0.000000   0.000000
     C  120   0.000000   0.000000   0.000000   0.000000   0.000000   0.000000
     C  121   0.000000   0.000000   0.000000   0.000000   0.000000   0.000000
     C  122   0.000000   0.000000   0.000000   0.000000   0.000000   0.000000
     C  123   0.000000   0.000000   0.000000   0.000000   0.000000   0.000000
     C  124   0.000000   0.000000   0.000000   0.000000   0.000000   0.000000
     C  125   0.000001   0.000000   0.000000   0.000000   0.000000   0.000000
     C  126   0.000010   0.000000   0.000000   0.000000   0.000000   0.000000
     C  127   0.000005   0.000000   0.000000   0.000000   0.000000   0.000000
     C  128   0.000003   0.000000   0.000000   0.000000   0.000000   0.000000
     C  129   0.000017   0.000000   0.000000   0.000000   0.000000   0.000000
     C  130   0.000004   0.000000   0.000000   0.000000   0.000000   0.000000
     C  131   0.000069   0.000000   0.000000   0.000000   0.000000   0.000000
     C  132   0.001202   0.000000   0.000000   0.000000   0.000000   0.000000
     C  133   0.000026   0.000000   0.000000   0.000000   0.000000   0.000000
     C  134   0.012620   0.000000   0.000001   0.000000   0.000000   0.000000
     C  135   0.000000   0.000000   0.000000   0.000000   0.000000   0.000000
     C  136   0.000000   0.000000   0.000000   0.000000   0.000000   0.000000
     C  137   0.000000   0.000000   0.000000   0.000000   0.000000   0.000000
     C  138   0.000001   0.000000   0.000000   0.000000   0.000000   0.000000
     C  139   0.000000   0.000000   0.000000   0.000000   0.000000   0.000000
     C  140   0.000000   0.000000   0.000000   0.000000   0.000000   0.000000
     C  141   0.000000   0.000000   0.000000   0.000000   0.000000   0.000000
     C  142   0.000000   0.000006   0.000001   0.000005   0.000001   0.000001
     C  143   0.000000   0.000001   0.000000   0.000000   0.000000   0.000000
     C  144   0.000000   0.000028   0.000002   0.000018   0.000004   0.000002
     C  145   0.000000   0.000002   0.000001   0.000001   0.000001   0.000000
     C  146   0.000000   0.000009   0.000002   0.000004   0.000003   0.000002
     C  147   0.000000   0.000002   0.000001   0.000002   0.000001   0.000001
     C  148   0.000000   0.000183   0.000017   0.000255   0.000014   0.000013
     C  149   0.001238   0.006878   0.002340   0.000413   0.001370   0.000058
     C  150   0.000001   0.000258   0.000249   0.000015   0.000430   0.000183
     C  151   0.000864   0.012488   0.008849   0.000809   0.008042   0.001645
     C  152   0.000035   0.005647   0.000790   0.000170   0.001054   0.000352
     C  153   0.000127   0.980276   0.007132   0.009323   0.009290   0.000345
     C  154   0.000003   0.000151   0.000028   0.000011   0.000020   0.000002
     C  155   0.000000   0.000026   0.000015   0.000007   0.000015   0.000007
     C  156   0.001966   0.000032   0.000030   0.000005   0.000015   0.000003
     C  157   0.042043   0.000007   0.000005   0.000001   0.000006   0.000002
     C  158   0.014567   0.000009   0.000022   0.000003   0.000010   0.000002
     C  159   0.019393   0.000140   0.000083   0.000004   0.000129   0.000052


                  C 67       C 68       C 69       C 70       C 71       C 72
 ------------------------------------------------------------------------------
     C  160   0.034783   0.000018   0.000004   0.000002   0.000006   0.000002
     C  161   2.715306   0.000000   0.000000   0.000000   0.000000   0.000000
     C  162   1.120612   0.000000   0.000000   0.000000   0.000000   0.000000
     N  163   0.000000   0.000040   0.000000   0.000016   0.000010   0.000001
     N  164   0.000000   0.014056   0.000166   0.004447   0.015694   0.001131
     N  165   0.000002   0.000000   0.000000   0.000000   0.000000   0.000000
     N  166   0.000044   0.000000   0.000000   0.000000   0.000000   0.000000
     N  167   0.000000   0.000001   0.000000   0.000000   0.000000   0.000000
     N  168   0.000001   0.000000   0.000000   0.000000   0.000000   0.000000
     N  169   0.000616   0.000002   0.000001   0.000001   0.000003   0.000001
     N  170   0.000000   0.000000   0.000000   0.000000   0.000000   0.000000
     N  171   0.000000   0.019674   0.121624   0.025701   1.330951   1.475649
     N  172   0.000012   0.000000   0.000000   0.000001   0.000000   0.000000
     N  173   0.000000   0.000002   0.000000   0.000001   0.000001   0.000000
     N  174   0.000000   0.000059   0.000003   0.000022   0.000212   0.000023
     N  175   0.000007   0.000000   0.000000   0.000000   0.000000   0.000000
     N  176   0.000000   0.000000   0.000000   0.000000   0.000000   0.000000
     N  177   0.000000   0.000000   0.000000   0.000000   0.000000   0.000000
     N  178   0.000012   0.000000   0.000000   0.000000   0.000000   0.000000
     N  179   0.000000   0.000000   0.000000   0.000000   0.000000   0.000000
     N  180   0.000000   0.000004   0.000001   0.000003   0.000001   0.000001
     N  181   0.001503   0.010924   0.009037   0.000698   0.009265   0.002212
     N  182   0.001604   0.000065   0.000033   0.000004   0.000037   0.000014


                  C 73       C 74       C 75       C 76       C 77       C 78
 ------------------------------------------------------------------------------
     C   73   3.959299
     C   74   2.774445   3.954818
     C   75   0.000042   0.000007   3.909862
     C   76   0.000362   0.000003   2.463497   3.924755
     C   77   0.000060   0.000059   0.034180   1.253919   3.935420
     C   78   0.000227   0.000003   1.211025   0.030888   0.102795   3.937032
     C   79   0.000558   0.000007   0.101115   0.007346   1.339821   0.010159
     C   80   0.007504   0.000144   0.010480   0.005456   1.075303   0.000424
     C   81   0.000336   0.003030   0.002910   0.033678   0.017188   0.013667
     C   82   0.004196   0.014227   0.000044   0.000379   0.000053   0.000213
     C   83   0.000334   0.000031   0.000004   0.000009   0.000013   0.000008
     C   84   0.000386   0.000402   0.000010   0.000069   0.000014   0.000040
     C   85   0.014082   0.007167   0.000015   0.000061   0.000066   0.000039
     C   86   0.000056   0.000054   0.000001   0.000003   0.000004   0.000003
     C   87   0.016956   1.039300   0.000230   0.002514   0.000259   0.001267
     C   88   0.000064   0.000225   0.000000   0.000002   0.000000   0.000001
     C   89   0.000024   0.000010   0.000000   0.000001   0.000001   0.000001
     C   90   0.059285   0.007383   0.000171   0.000138   0.002151   0.000065
     C   91   0.000583   0.004811   0.000175   0.000350   0.000476   0.000259
     C   92   0.000000   0.000000   0.000000   0.000000   0.000000   0.000000
     C   93   0.000000   0.000000   0.000000   0.000000   0.000000   0.000000
     C   94   0.000000   0.000001   0.000000   0.000000   0.000000   0.000000
     C   95   0.000000   0.000000   0.000000   0.000000   0.000000   0.000000
     C   96   0.000000   0.000000   0.000000   0.000000   0.000000   0.000000
     C   97   0.000002   0.000003   0.000000   0.000000   0.000000   0.000000
     C   98   0.000004   0.000002   0.000000   0.000000   0.000000   0.000000
     C   99   0.000011   0.000014   0.000000   0.000001   0.000001   0.000001
     C  100   0.000081   0.000022   0.000003   0.000016   0.000004   0.000010
     C  101   0.000005   0.000006   0.000000   0.000000   0.000000   0.000000
     C  102   0.000161   0.000054   0.000006   0.000034   0.000008   0.000021
     C  103   0.000006   0.000002   0.000000   0.000001   0.000000   0.000000
     C  104   0.000004   0.000002   0.000000   0.000001   0.000000   0.000000
     C  105   0.000001   0.000005   0.000000   0.000000   0.000000   0.000000
     C  106   0.000000   0.000000   0.000000   0.000000   0.000000   0.000000
     C  107   0.000000   0.000000   0.000000   0.000000   0.000000   0.000000
     C  108   0.000000   0.000000   0.000000   0.000000   0.000000   0.000000
     C  109   0.000000   0.000000   0.000000   0.000000   0.000000   0.000000
     C  110   0.000000   0.000000   0.000000   0.000000   0.000000   0.000000
     C  111   0.000000   0.000000   0.000000   0.000000   0.000000   0.000000
     C  112   0.000000   0.000000   0.000000   0.000000   0.000000   0.000000
     C  113   0.000000   0.000000   0.000000   0.000000   0.000000   0.000000
     C  114   0.000000   0.000000   0.000000   0.000000   0.000000   0.000000
     C  115   0.000000   0.000000   0.000000   0.000000   0.000000   0.000000
     C  116   0.000000   0.000000   0.000000   0.000000   0.000000   0.000000
     C  117   0.000000   0.000000   0.000000   0.000000   0.000000   0.000000
     C  118   0.000000   0.000000   0.000000   0.000000   0.000000   0.000000


                  C 73       C 74       C 75       C 76       C 77       C 78
 ------------------------------------------------------------------------------
     C  119   0.000000   0.000001   0.000000   0.000000   0.000000   0.000000
     C  120   0.000000   0.000000   0.000000   0.000000   0.000000   0.000001
     C  121   0.000000   0.000000   0.000000   0.000000   0.000000   0.000000
     C  122   0.000000   0.000000   0.000000   0.000000   0.000000   0.000000
     C  123   0.000000   0.000000   0.000007   0.000000   0.000000   0.000001
     C  124   0.000000   0.000000   0.000000   0.000000   0.000000   0.000000
     C  125   0.000000   0.000000   0.000000   0.000000   0.000000   0.000000
     C  126   0.000000   0.000000   0.000000   0.000000   0.000000   0.000000
     C  127   0.000000   0.000000   0.000000   0.000000   0.000000   0.000000
     C  128   0.000000   0.000000   0.000000   0.000000   0.000000   0.000000
     C  129   0.000000   0.000000   0.000000   0.000000   0.000000   0.000000
     C  130   0.000000   0.000000   0.000000   0.000000   0.000000   0.000000
     C  131   0.000000   0.000000   0.000000   0.000000   0.000000   0.000000
     C  132   0.000000   0.000000   0.000000   0.000000   0.000000   0.000000
     C  133   0.000000   0.000000   0.000000   0.000000   0.000000   0.000000
     C  134   0.000000   0.000000   0.000001   0.000000   0.000002   0.000000
     C  135   0.000000   0.000000   0.000000   0.000000   0.000000   0.000000
     C  136   0.000000   0.000000   0.000000   0.000000   0.000000   0.000000
     C  137   0.000001   0.000000   0.000000   0.000000   0.000000   0.000000
     C  138   0.000000   0.000000   0.000000   0.000000   0.000000   0.000000
     C  139   0.000003   0.000006   0.000000   0.000000   0.000000   0.000000
     C  140   0.000001   0.000003   0.000000   0.000000   0.000000   0.000000
     C  141   0.000005   0.000001   0.000000   0.000000   0.000000   0.000000
     C  142   0.000075   0.000008   0.004201   0.000429   0.013993   0.000320
     C  143   0.000006   0.000003   0.001559   0.000089   0.003844   0.000537
     C  144   0.000296   0.000046   0.001810   0.000004   0.004789   0.000082
     C  145   0.000017   0.000012   0.007488   0.004300   0.018889   0.009751
     C  146   0.000032   0.000027   0.004576   0.000069   0.011449   0.000878
     C  147   0.000021   0.000027   0.000468   0.000014   0.001097   0.000302
     C  148   0.006982   0.000695   0.000043   0.000039   0.000180   0.000023
     C  149   0.000007   0.000006   0.000001   0.000000   0.000003   0.000006
     C  150   0.000001   0.000028   0.000003   0.000000   0.000008   0.000000
     C  151   0.000010   0.000218   0.000007   0.000001   0.000015   0.000004
     C  152   0.000005   0.000049   0.000001   0.000000   0.000002   0.000000
     C  153   0.000293   0.000059   0.000000   0.000000   0.000000   0.000000
     C  154   0.000013   0.000003   0.000038   0.000002   0.000090   0.000046
     C  155   0.000144   0.000010   0.000018   0.000003   0.000060   0.000015
     C  156   0.000002   0.000000   0.000141   0.000009   0.000231   0.000021
     C  157   0.000001   0.000000   0.000122   0.000007   0.000197   0.000015
     C  158   0.000001   0.000000   0.000098   0.000005   0.000168   0.000009
     C  159   0.000002   0.000008   0.000125   0.000006   0.000218   0.000010
     C  160   0.000010   0.000001   0.000704   0.000031   0.001233   0.000051
     C  161   0.000000   0.000000   0.000004   0.000000   0.000007   0.000000
     C  162   0.000000   0.000000   0.000000   0.000000   0.000000   0.000000
     N  163   0.000000   0.000000   0.000000   0.000000   0.000001   0.000000
     N  164   0.000078   0.000060   0.000000   0.000000   0.000000   0.000000
     N  165   0.000000   0.000000   0.000000   0.000000   0.000000   0.000000


                  C 73       C 74       C 75       C 76       C 77       C 78
 ------------------------------------------------------------------------------
     N  166   0.000000   0.000000   0.000000   0.000000   0.000000   0.000000
     N  167   0.000000   0.000000   0.000000   0.000000   0.000000   0.000000
     N  168   0.000000   0.000000   0.000001   0.000000   0.000000   0.000001
     N  169   0.000008   0.000001   0.005625   0.000356   0.002346   0.012730
     N  170   0.000000   0.000000   0.000000   0.000000   0.000000   0.000000
     N  171   0.012675   0.042559   0.000002   0.000018   0.000003   0.000012
     N  172   0.000017   0.000001   0.025020   0.113112   0.024573   1.521889
     N  173   0.000000   0.000000   0.000000   0.000000   0.000000   0.000000
     N  174   0.000015   0.000003   0.000000   0.000000   0.000000   0.000000
     N  175   0.000000   0.000000   0.000000   0.000000   0.000000   0.000000
     N  176   0.000000   0.000000   0.000000   0.000000   0.000000   0.000000
     N  177   0.000000   0.000000   0.000001   0.000004   0.000000   0.000003
     N  178   0.000000   0.000000   0.000000   0.000000   0.000000   0.000000
     N  179   0.000001   0.000000   0.000000   0.000000   0.000000   0.000000
     N  180   0.000064   0.000011   0.006114   0.000083   0.018709   0.001306
     N  181   0.000011   0.000285   0.000009   0.000001   0.000017   0.000003
     N  182   0.000003   0.000002   0.000223   0.000010   0.000398   0.000017


                  C 79       C 80       C 81       C 82       C 83       C 84
 ------------------------------------------------------------------------------
     C   79   3.937928
     C   80   0.008552   3.958950
     C   81   0.043105   2.732702   3.951383
     C   82   0.000528   0.008249   0.000772   3.948579
     C   83   0.000017   0.000154   0.000094   1.054315   3.943105
     C   84   0.000096   0.001402   0.000050   0.012702   1.669052   3.956948
     C   85   0.000103   0.001746   0.004981   2.718391   0.016919   0.062858
     C   86   0.000005   0.000046   0.000021   0.016771   0.015586   1.973053
     C   87   0.003448   0.065696   0.006586   0.016329   0.003903   0.000967
     C   88   0.000003   0.000043   0.000005   0.007326   0.990025   0.008166
     C   89   0.000002   0.000014   0.000005   0.008107   0.006889   0.033632
     C   90   0.000265   0.018892   1.053096   0.067305   0.000909   0.008856
     C   91   0.000768   0.010740   0.007157   0.000224   0.000117   0.000055
     C   92   0.000000   0.000000   0.000000   0.000009   0.000743   0.000146
     C   93   0.000000   0.000000   0.000000   0.000015   0.000234   0.000207
     C   94   0.000000   0.000001   0.000000   0.000009   0.002128   0.000272
     C   95   0.000000   0.000000   0.000000   0.000001   0.000139   0.000042
     C   96   0.000000   0.000000   0.000000   0.000004   0.000107   0.000031
     C   97   0.000000   0.000003   0.000000   0.000172   0.010841   0.001308
     C   98   0.000000   0.000001   0.000001   0.000601   0.006763   0.008616
     C   99   0.000002   0.000017   0.000005   0.003286   0.000165   0.103515
     C  100   0.000024   0.000302   0.000009   0.000320   0.034193   0.000619
     C  101   0.000001   0.000008   0.000001   0.001289   0.000237   0.033338
     C  102   0.000049   0.000648   0.000018   0.000885   0.108503   0.013482
     C  103   0.000001   0.000012   0.000000   0.000012   0.001220   0.000073
     C  104   0.000001   0.000012   0.000000   0.000070   0.001407   0.000409
     C  105   0.000000   0.000002   0.000001   0.000177   0.000851   0.006351
     C  106   0.000000   0.000000   0.000000   0.000000   0.000001   0.000004
     C  107   0.000000   0.000000   0.000000   0.000000   0.000001   0.000004
     C  108   0.000000   0.000000   0.000000   0.000001   0.000003   0.000015
     C  109   0.000000   0.000000   0.000000   0.000000   0.000001   0.000006
     C  110   0.000000   0.000000   0.000000   0.000002   0.000007   0.000066
     C  111   0.000000   0.000000   0.000000   0.000012   0.000061   0.000459
     C  112   0.000000   0.000000   0.000000   0.000002   0.000049   0.000027
     C  113   0.000000   0.000000   0.000000   0.000000   0.000000   0.000000
     C  114   0.000000   0.000000   0.000000   0.000000   0.000001   0.000011
     C  115   0.000000   0.000000   0.000000   0.000000   0.000000   0.000004
     C  116   0.000000   0.000000   0.000000   0.000000   0.000000   0.000000
     C  117   0.000000   0.000000   0.000000   0.000000   0.000000   0.000001
     C  118   0.000000   0.000000   0.000000   0.000001   0.000008   0.000050
     C  119   0.000000   0.000000   0.000000   0.000022   0.000085   0.000831
     C  120   0.000000   0.000000   0.000000   0.000000   0.000000   0.000000
     C  121   0.000000   0.000000   0.000000   0.000000   0.000001   0.000004
     C  122   0.000000   0.000000   0.000000   0.000000   0.000000   0.000002
     C  123   0.000000   0.000000   0.000000   0.000000   0.000000   0.000002
     C  124   0.000000   0.000000   0.000000   0.000000   0.000000   0.000001


                  C 79       C 80       C 81       C 82       C 83       C 84
 ------------------------------------------------------------------------------
     C  125   0.000000   0.000000   0.000000   0.000001   0.000003   0.000028
     C  126   0.000000   0.000000   0.000000   0.000000   0.000004   0.000007
     C  127   0.000000   0.000000   0.000000   0.000001   0.000008   0.000013
     C  128   0.000000   0.000000   0.000000   0.000000   0.000001   0.000000
     C  129   0.000000   0.000000   0.000000   0.000000   0.000005   0.000008
     C  130   0.000000   0.000000   0.000000   0.000000   0.000010   0.000005
     C  131   0.000000   0.000000   0.000000   0.000000   0.000003   0.000004
     C  132   0.000000   0.000000   0.000000   0.000000   0.000000   0.000001
     C  133   0.000000   0.000000   0.000000   0.000000   0.000002   0.000009
     C  134   0.000000   0.000000   0.000001   0.000000   0.000000   0.000000
     C  135   0.000000   0.000001   0.000000   0.000009   0.000111   0.000144
     C  136   0.000000   0.000000   0.000000   0.000032   0.000218   0.000136
     C  137   0.000000   0.000000   0.000000   0.000208   0.000303   0.000636
     C  138   0.000000   0.000001   0.000000   0.000006   0.000233   0.000151
     C  139   0.000000   0.000003   0.000000   0.000429   0.007526   0.000836
     C  140   0.000000   0.000002   0.000000   0.000160   0.006311   0.000288
     C  141   0.000001   0.000005   0.000001   0.000942   0.000420   0.005170
     C  142   0.011091   0.000105   0.001912   0.000064   0.000003   0.000013
     C  143   0.010885   0.000219   0.000974   0.000004   0.000000   0.000001
     C  144   0.000345   0.000126   0.001651   0.000288   0.000009   0.000058
     C  145   1.061201   0.002464   0.002787   0.000006   0.000001   0.000001
     C  146   0.012251   0.000379   0.003260   0.000014   0.000000   0.000003
     C  147   0.002009   0.000123   0.000491   0.000021   0.000004   0.000005
     C  148   0.000055   0.001307   0.013315   0.008198   0.000181   0.001495
     C  149   0.000021   0.000001   0.000002   0.000000   0.000000   0.000000
     C  150   0.000002   0.000001   0.000005   0.000000   0.000000   0.000000
     C  151   0.000020   0.000003   0.000006   0.000002   0.000000   0.000000
     C  152   0.000000   0.000001   0.000001   0.000000   0.000000   0.000000
     C  153   0.000000   0.000001   0.000000   0.000000   0.000000   0.000000
     C  154   0.000232   0.000011   0.000041   0.000016   0.000001   0.000004
     C  155   0.000109   0.000016   0.000178   0.000175   0.000006   0.000036
     C  156   0.000007   0.000001   0.000054   0.000002   0.000000   0.000000
     C  157   0.000006   0.000001   0.000046   0.000001   0.000000   0.000000
     C  158   0.000007   0.000001   0.000040   0.000001   0.000000   0.000000
     C  159   0.000009   0.000002   0.000053   0.000002   0.000000   0.000000
     C  160   0.000051   0.000010   0.000290   0.000009   0.000001   0.000002
     C  161   0.000000   0.000000   0.000002   0.000000   0.000000   0.000000
     C  162   0.000000   0.000000   0.000000   0.000000   0.000000   0.000000
     N  163   0.000001   0.000000   0.000000   0.000000   0.000000   0.000001
     N  164   0.000000   0.000001   0.000000   0.000001   0.000000   0.000000
     N  165   0.000000   0.000000   0.000000   0.000000   0.000000   0.000001
     N  166   0.000000   0.000000   0.000000   0.000000   0.000000   0.000000
     N  167   0.000000   0.000000   0.000000   0.000000   0.000000   0.000000
     N  168   0.000000   0.000000   0.000000   0.000000   0.000000   0.000000
     N  169   0.000874   0.000035   0.000390   0.000008   0.000000   0.000002
     N  170   0.000000   0.000000   0.000000   0.000000   0.000000   0.000000
     N  171   0.000027   0.000351   0.000014   0.000181   0.000014   0.000012


                  C 79       C 80       C 81       C 82       C 83       C 84
 ------------------------------------------------------------------------------
     N  172   1.298044   0.003933   0.001488   0.000016   0.000000   0.000003
     N  173   0.000000   0.000000   0.000000   0.000003   0.000215   0.000040
     N  174   0.000000   0.000002   0.000000   0.000171   0.000168   0.004420
     N  175   0.000000   0.000000   0.000000   0.000000   0.000002   0.000014
     N  176   0.000000   0.000000   0.000000   0.000000   0.000000   0.000000
     N  177   0.000000   0.000000   0.000000   0.000000   0.000000   0.000001
     N  178   0.000000   0.000000   0.000000   0.000001   0.000009   0.000015
     N  179   0.000000   0.000001   0.000000   0.000069   0.000316   0.000569
     N  180   0.015315   0.000398   0.003702   0.000052   0.000002   0.000010
     N  181   0.000017   0.000005   0.000006   0.000001   0.000000   0.000000
     N  182   0.000016   0.000003   0.000095   0.000003   0.000000   0.000001


                  C 85       C 86       C 87       C 88       C 89       C 90
 ------------------------------------------------------------------------------
     C   85   3.955326
     C   86   0.003532   3.972799
     C   87   1.073399   0.000423   3.938724
     C   88   0.012288   0.015647   0.000067   3.951134
     C   89   0.000860   0.001241   0.000162   1.753070   3.949120
     C   90   0.008293   0.000299   1.630920   0.000403   0.000076   3.940580
     C   91   0.002626   0.000020   0.006971   0.000001   0.000007   1.050012
     C   92   0.000015   0.000063   0.000000   0.001864   0.001011   0.000001
     C   93   0.000007   0.000014   0.000001   0.008313   0.000830   0.000000
     C   94   0.000066   0.000125   0.000001   0.010711   0.012008   0.000009
     C   95   0.000004   0.000012   0.000000   0.001326   0.000495   0.000000
     C   96   0.000008   0.000028   0.000001   0.001050   0.000473   0.000002
     C   97   0.000228   0.001006   0.000007   0.011137   0.024500   0.000018
     C   98   0.000099   0.000677   0.000029   0.997115   0.005517   0.000006
     C   99   0.000860   0.012966   0.000079   0.002914   0.000370   0.000095
     C  100   0.006433   0.103022   0.000209   0.000063   0.004206   0.001611
     C  101   0.000391   0.000294   0.000020   0.001144   0.000552   0.000043
     C  102   0.016361   1.819671   0.000431   0.000271   0.010496   0.003684
     C  103   0.000238   0.003085   0.000008   0.000008   0.000143   0.000063
     C  104   0.000285   0.003425   0.000009   0.000882   0.000508   0.000066
     C  105   0.000211   0.000212   0.000003   0.000665   0.000765   0.000013
     C  106   0.000000   0.000000   0.000000   0.000005   0.000008   0.000000
     C  107   0.000000   0.000000   0.000000   0.000007   0.000011   0.000000
     C  108   0.000001   0.000001   0.000000   0.000022   0.000035   0.000000
     C  109   0.000000   0.000000   0.000000   0.000015   0.000021   0.000000
     C  110   0.000002   0.000002   0.000000   0.000012   0.000015   0.000000
     C  111   0.000015   0.000021   0.000000   0.000032   0.000048   0.000001
     C  112   0.000004   0.000046   0.000000   0.000029   0.000018   0.000001
     C  113   0.000000   0.000000   0.000000   0.000001   0.000003   0.000000
     C  114   0.000000   0.000000   0.000000   0.000002   0.000006   0.000000
     C  115   0.000000   0.000001   0.000000   0.000000   0.000000   0.000000
     C  116   0.000000   0.000000   0.000000   0.000000   0.000000   0.000000
     C  117   0.000000   0.000000   0.000000   0.000000   0.000001   0.000000
     C  118   0.000002   0.000002   0.000000   0.000010   0.000024   0.000000
     C  119   0.000024   0.000024   0.000000   0.000066   0.000073   0.000002
     C  120   0.000000   0.000000   0.000000   0.000000   0.000000   0.000000
     C  121   0.000000   0.000000   0.000000   0.000001   0.000005   0.000000
     C  122   0.000000   0.000000   0.000000   0.000001   0.000003   0.000000
     C  123   0.000000   0.000000   0.000000   0.000000   0.000001   0.000000
     C  124   0.000000   0.000000   0.000000   0.000000   0.000001   0.000000
     C  125   0.000001   0.000001   0.000000   0.000005   0.000022   0.000000
     C  126   0.000000   0.000001   0.000000   0.000045   0.000097   0.000000
     C  127   0.000001   0.000002   0.000000   0.000109   0.000215   0.000000
     C  128   0.000000   0.000000   0.000000   0.000003   0.000017   0.000000
     C  129   0.000001   0.000001   0.000000   0.000066   0.000119   0.000000
     C  130   0.000001   0.000001   0.000000   0.000052   0.000453   0.000000


                  C 85       C 86       C 87       C 88       C 89       C 90
 ------------------------------------------------------------------------------
     C  131   0.000000   0.000001   0.000000   0.000033   0.000056   0.000000
     C  132   0.000000   0.000000   0.000000   0.000003   0.000005   0.000000
     C  133   0.000000   0.000001   0.000000   0.000034   0.000045   0.000000
     C  134   0.000000   0.000000   0.000000   0.000001   0.000001   0.000000
     C  135   0.000013   0.000021   0.000001   0.001361   0.003260   0.000003
     C  136   0.000014   0.000014   0.000001   0.001980   0.012126   0.000001
     C  137   0.000027   0.000012   0.000003   0.010739   0.012542   0.000002
     C  138   0.000018   0.000034   0.000001   0.001291   0.009825   0.000003
     C  139   0.000295   0.000306   0.000009   0.015825   0.960090   0.000023
     C  140   0.000190   0.000180   0.000002   0.009304   1.010308   0.000016
     C  141   0.000129   0.000102   0.000027   0.065746   0.009942   0.000025
     C  142   0.000009   0.000001   0.000471   0.000000   0.000000   0.000031
     C  143   0.000001   0.000000   0.000021   0.000000   0.000000   0.000013
     C  144   0.000027   0.000003   0.002414   0.000001   0.000001   0.000170
     C  145   0.000005   0.000000   0.000042   0.000000   0.000000   0.000023
     C  146   0.000002   0.000000   0.000199   0.000000   0.000000   0.000041
     C  147   0.000019   0.000001   0.000127   0.000000   0.000000   0.001361
     C  148   0.000606   0.000055   0.061483   0.000046   0.000016   0.018456
     C  149   0.000000   0.000000   0.000004   0.000000   0.000000   0.000001
     C  150   0.000000   0.000000   0.000004   0.000000   0.000000   0.000002
     C  151   0.000003   0.000000   0.000004   0.000000   0.000000   0.000019
     C  152   0.000001   0.000000   0.000000   0.000000   0.000000   0.000005
     C  153   0.000001   0.000000   0.000002   0.000000   0.000000   0.000005
     C  154   0.000002   0.000000   0.000097   0.000000   0.000000   0.000028
     C  155   0.000016   0.000002   0.001105   0.000001   0.000001   0.000087
     C  156   0.000000   0.000000   0.000008   0.000000   0.000000   0.000000
     C  157   0.000000   0.000000   0.000007   0.000000   0.000000   0.000000
     C  158   0.000000   0.000000   0.000006   0.000000   0.000000   0.000001
     C  159   0.000000   0.000000   0.000008   0.000000   0.000000   0.000002
     C  160   0.000002   0.000000   0.000042   0.000000   0.000000   0.000004
     C  161   0.000000   0.000000   0.000000   0.000000   0.000000   0.000000
     C  162   0.000000   0.000000   0.000000   0.000000   0.000001   0.000000
     N  163   0.000000   0.000001   0.000000   0.000000   0.000000   0.000000
     N  164   0.000001   0.000000   0.000002   0.000000   0.000002   0.000003
     N  165   0.000000   0.000000   0.000000   0.000001   0.000001   0.000000
     N  166   0.000000   0.000000   0.000000   0.000004   0.000001   0.000000
     N  167   0.000000   0.000000   0.000000   0.000000   0.000000   0.000000
     N  168   0.000000   0.000000   0.000000   0.000001   0.000000   0.000000
     N  169   0.000002   0.000000   0.000042   0.000000   0.000000   0.000006
     N  170   0.000000   0.000000   0.000000   0.000002   0.000000   0.000000
     N  171   0.000489   0.000003   0.000125   0.000003   0.000001   0.002683
     N  172   0.000003   0.000000   0.000099   0.000000   0.000000   0.000028
     N  173   0.000006   0.000023   0.000000   0.000346   0.000594   0.000001
     N  174   0.000082   0.000377   0.000003   0.000153   0.000068   0.000013
     N  175   0.000000   0.000001   0.000000   0.000010   0.000012   0.000000
     N  176   0.000000   0.000000   0.000000   0.000000   0.000000   0.000000
     N  177   0.000000   0.000000   0.000000   0.000000   0.000001   0.000000


                  C 85       C 86       C 87       C 88       C 89       C 90
 ------------------------------------------------------------------------------
     N  178   0.000001   0.000002   0.000000   0.000123   0.000179   0.000000
     N  179   0.000030   0.000058   0.000003   0.009211   0.014786   0.000006
     N  180   0.000008   0.000001   0.000366   0.000000   0.000000   0.000026
     N  181   0.000003   0.000000   0.000002   0.000000   0.000000   0.000028
     N  182   0.000001   0.000000   0.000013   0.000000   0.000000   0.000002


                  C 91       C 92       C 93       C 94       C 95       C 96
 ------------------------------------------------------------------------------
     C   91   3.952709
     C   92   0.000000   3.757414
     C   93   0.000000   1.649599   3.931546
     C   94   0.000000   0.010702   1.061657   3.895220
     C   95   0.000000   1.819481   0.055650   0.109396   3.887124
     C   96   0.000000   0.142567   0.028618   1.659289   0.125702   3.082610
     C   97   0.000000   0.020345   0.944076   0.022881   0.016332   0.048934
     C   98   0.000001   0.042586   0.012985   0.970207   0.009078   0.014016
     C   99   0.000003   0.000029   0.000018   0.000092   0.000014   0.000068
     C  100   0.000013   0.000025   0.000059   0.000131   0.000024   0.000045
     C  101   0.000001   0.000142   0.001572   0.000433   0.000113   0.000644
     C  102   0.000029   0.000032   0.000058   0.000050   0.000014   0.000012
     C  103   0.000001   0.000108   0.000495   0.000055   0.000034   0.000020
     C  104   0.000001   0.000875   0.010286   0.009375   0.001127   0.001753
     C  105   0.000000   0.000514   0.009526   0.002604   0.001317   0.004438
     C  106   0.000000   0.000000   0.000001   0.000001   0.000000   0.000001
     C  107   0.000000   0.000000   0.000001   0.000001   0.000001   0.000002
     C  108   0.000000   0.000000   0.000003   0.000005   0.000002   0.000007
     C  109   0.000000   0.000000   0.000004   0.000002   0.000001   0.000002
     C  110   0.000000   0.000003   0.000038   0.000025   0.000011   0.000039
     C  111   0.000000   0.000015   0.000223   0.000189   0.000079   0.000318
     C  112   0.000000   0.000038   0.000820   0.000376   0.000089   0.000134
     C  113   0.000000   0.000005   0.000003   0.000001   0.000002   0.000011
     C  114   0.000000   0.000003   0.000011   0.000010   0.000003   0.000017
     C  115   0.000000   0.000005   0.000002   0.000007   0.000006   0.000042
     C  116   0.000000   0.000015   0.000019   0.000001   0.000018   0.000006
     C  117   0.000000   0.000002   0.000002   0.000003   0.000001   0.000023
     C  118   0.000000   0.000002   0.000024   0.000037   0.000012   0.000043
     C  119   0.000000   0.000045   0.000684   0.000316   0.000152   0.000488
     C  120   0.000000   0.000000   0.000000   0.000000   0.000000   0.000001
     C  121   0.000000   0.000000   0.000000   0.000009   0.000003   0.000010
     C  122   0.000000   0.000000   0.000002   0.000002   0.000001   0.000005
     C  123   0.000000   0.000000   0.000000   0.000003   0.000001   0.000003
     C  124   0.000000   0.000000   0.000000   0.000002   0.000001   0.000003
     C  125   0.000000   0.000001   0.000014   0.000027   0.000010   0.000035
     C  126   0.000000   0.000000   0.000001   0.000003   0.000000   0.000001
     C  127   0.000000   0.000000   0.000001   0.000003   0.000000   0.000001
     C  128   0.000000   0.000000   0.000000   0.000000   0.000000   0.000000
     C  129   0.000000   0.000000   0.000000   0.000002   0.000000   0.000000
     C  130   0.000000   0.000000   0.000000   0.000001   0.000000   0.000000
     C  131   0.000000   0.000000   0.000001   0.000001   0.000000   0.000001
     C  132   0.000000   0.000000   0.000000   0.000000   0.000000   0.000000
     C  133   0.000000   0.000000   0.000003   0.000004   0.000002   0.000004
     C  134   0.000000   0.000000   0.000000   0.000000   0.000000   0.000000
     C  135   0.000000   0.000003   0.000007   0.000034   0.000004   0.000008
     C  136   0.000000   0.000005   0.000006   0.000048   0.000004   0.000004


                  C 91       C 92       C 93       C 94       C 95       C 96
 ------------------------------------------------------------------------------
     C  137   0.000000   0.000016   0.000027   0.000334   0.000022   0.000015
     C  138   0.000000   0.000005   0.000007   0.000023   0.000003   0.000010
     C  139   0.000000   0.000030   0.000059   0.000136   0.000015   0.000025
     C  140   0.000000   0.000109   0.000122   0.000130   0.000031   0.000025
     C  141   0.000001   0.000063   0.000134   0.001624   0.000097   0.000085
     C  142   0.005883   0.000000   0.000000   0.000000   0.000000   0.000000
     C  143   0.001525   0.000000   0.000000   0.000000   0.000000   0.000001
     C  144   0.050698   0.000000   0.000000   0.000000   0.000000   0.000001
     C  145   0.003750   0.000000   0.000000   0.000000   0.000000   0.000001
     C  146   0.016150   0.000000   0.000000   0.000000   0.000000   0.000002
     C  147   0.016707   0.000000   0.000000   0.000000   0.000000   0.000001
     C  148   2.747940   0.000000   0.000000   0.000001   0.000000   0.000000
     C  149   0.000082   0.000000   0.000000   0.000000   0.000000   0.000000
     C  150   0.000177   0.000000   0.000000   0.000000   0.000000   0.000000
     C  151   0.000073   0.000000   0.000000   0.000000   0.000000   0.000001
     C  152   0.000003   0.000000   0.000000   0.000000   0.000000   0.000000
     C  153   0.000004   0.000000   0.000000   0.000000   0.000000   0.000000
     C  154   0.001321   0.000000   0.000000   0.000000   0.000000   0.000003
     C  155   0.016562   0.000000   0.000000   0.000000   0.000000   0.000003
     C  156   0.000002   0.000000   0.000000   0.000000   0.000000   0.000000
     C  157   0.000001   0.000000   0.000000   0.000000   0.000000   0.000000
     C  158   0.000001   0.000000   0.000000   0.000000   0.000000   0.000000
     C  159   0.000001   0.000000   0.000000   0.000000   0.000000   0.000000
     C  160   0.000007   0.000000   0.000000   0.000000   0.000000   0.000000
     C  161   0.000000   0.000000   0.000000   0.000000   0.000000   0.000000
     C  162   0.000000   0.000000   0.000000   0.000000   0.000000   0.000000
     N  163   0.000000   0.000022   0.000012   0.000069   0.000029   0.000340
     N  164   0.000000   0.000038   0.000011   0.000011   0.000009   0.000008
     N  165   0.000000   0.000000   0.000000   0.000000   0.000000   0.000000
     N  166   0.000000   0.000000   0.000000   0.000000   0.000000   0.000000
     N  167   0.000000   0.000000   0.000001   0.000002   0.000002   0.000012
     N  168   0.000000   0.000000   0.000000   0.000000   0.000000   0.000000
     N  169   0.000007   0.000000   0.000000   0.000000   0.000000   0.000000
     N  170   0.000000   0.000000   0.000000   0.000000   0.000000   0.000000
     N  171   0.000017   0.000000   0.000000   0.000000   0.000000   0.000001
     N  172   0.000151   0.000000   0.000000   0.000000   0.000000   0.000000
     N  173   0.000000   0.065729   0.144729   0.018897   1.745803   1.051849
     N  174   0.000000   0.000132   0.000187   0.000104   0.000037   0.000029
     N  175   0.000000   0.000000   0.000007   0.000004   0.000002   0.000005
     N  176   0.000000   0.000076   0.000016   0.000001   0.000011   0.000005
     N  177   0.000000   0.000000   0.000000   0.000001   0.000000   0.000002
     N  178   0.000000   0.000000   0.000001   0.000003   0.000001   0.000002
     N  179   0.000000   0.000005   0.000020   0.000174   0.000008   0.000018
     N  180   0.005603   0.000000   0.000000   0.000000   0.000000   0.000001
     N  181   0.000032   0.000000   0.000000   0.000000   0.000000   0.000000
     N  182   0.000002   0.000000   0.000000   0.000000   0.000000   0.000000


                  C 97       C 98       C 99       C100       C101       C102
 ------------------------------------------------------------------------------
     C   97   3.941825
     C   98   1.771919   3.945185
     C   99   0.001300   0.000788   3.973659
     C  100   0.003962   0.001188   1.960173   3.959228
     C  101   0.007453   0.010333   0.015065   1.698646   3.938159
     C  102   0.000560   0.001858   1.833890   0.012870   0.109702   3.972122
     C  103   0.001126   0.000081   0.016044   0.008304   1.007016   0.000255
     C  104   1.023585   0.009457   0.017710   0.007311   0.992192   0.000793
     C  105   0.007094   0.045726   0.000706   0.050370   0.008662   0.016242
     C  106   0.000005   0.000009   0.000001   0.000016   0.000013   0.000008
     C  107   0.000004   0.000014   0.000000   0.000014   0.000006   0.000007
     C  108   0.000029   0.000059   0.000002   0.000063   0.000062   0.000029
     C  109   0.000008   0.000010   0.000001   0.000020   0.000015   0.000011
     C  110   0.000035   0.000304   0.000007   0.000363   0.000054   0.000161
     C  111   0.000974   0.002719   0.000056   0.002974   0.001618   0.001126
     C  112   0.013713   0.000628   0.000339   0.000347   0.021609   0.000065
     C  113   0.000002   0.000001   0.000001   0.000001   0.000001   0.000001
     C  114   0.000071   0.000086   0.000001   0.000060   0.000094   0.000025
     C  115   0.000004   0.000005   0.000004   0.000022   0.000005   0.000010
     C  116   0.000001   0.000002   0.000000   0.000000   0.000001   0.000000
     C  117   0.000008   0.000014   0.000001   0.000005   0.000032   0.000002
     C  118   0.000109   0.000261   0.000007   0.000278   0.000086   0.000113
     C  119   0.001391   0.004128   0.000090   0.005074   0.002372   0.002058
     C  120   0.000000   0.000000   0.000000   0.000001   0.000001   0.000000
     C  121   0.000051   0.000045   0.000000   0.000016   0.000075   0.000008
     C  122   0.000004   0.000011   0.000000   0.000012   0.000004   0.000005
     C  123   0.000016   0.000015   0.000000   0.000006   0.000023   0.000003
     C  124   0.000011   0.000013   0.000000   0.000006   0.000018   0.000003
     C  125   0.000167   0.000200   0.000003   0.000133   0.000267   0.000061
     C  126   0.000008   0.000007   0.000000   0.000009   0.000011   0.000006
     C  127   0.000006   0.000004   0.000001   0.000003   0.000000   0.000006
     C  128   0.000001   0.000000   0.000000   0.000000   0.000002   0.000000
     C  129   0.000004   0.000003   0.000000   0.000002   0.000001   0.000004
     C  130   0.000004   0.000003   0.000000   0.000002   0.000004   0.000002
     C  131   0.000003   0.000002   0.000000   0.000002   0.000002   0.000003
     C  132   0.000001   0.000002   0.000000   0.000002   0.000002   0.000001
     C  133   0.000007   0.000018   0.000001   0.000017   0.000005   0.000010
     C  134   0.000000   0.000000   0.000000   0.000000   0.000000   0.000000
     C  135   0.000072   0.000052   0.000006   0.000031   0.000005   0.000067
     C  136   0.000078   0.000065   0.000005   0.000025   0.000005   0.000058
     C  137   0.000325   0.000205   0.000003   0.000107   0.000010   0.000249
     C  138   0.000076   0.000058   0.000010   0.000031   0.000006   0.000070
     C  139   0.000432   0.002971   0.000078   0.000125   0.000044   0.000307
     C  140   0.001219   0.006804   0.000024   0.000031   0.000009   0.000066
     C  141   0.002084   0.000250   0.000030   0.000912   0.000054   0.002176
     C  142   0.000000   0.000000   0.000000   0.000004   0.000000   0.000007


                  C 97       C 98       C 99       C100       C101       C102
 ------------------------------------------------------------------------------
     C  143   0.000000   0.000000   0.000000   0.000000   0.000000   0.000000
     C  144   0.000000   0.000000   0.000002   0.000014   0.000001   0.000030
     C  145   0.000000   0.000000   0.000000   0.000000   0.000000   0.000001
     C  146   0.000000   0.000000   0.000000   0.000001   0.000000   0.000001
     C  147   0.000000   0.000000   0.000000   0.000001   0.000000   0.000003
     C  148   0.000003   0.000001   0.000019   0.000308   0.000008   0.000713
     C  149   0.000000   0.000000   0.000000   0.000000   0.000000   0.000000
     C  150   0.000000   0.000000   0.000000   0.000000   0.000000   0.000000
     C  151   0.000000   0.000000   0.000000   0.000000   0.000000   0.000000
     C  152   0.000000   0.000000   0.000000   0.000000   0.000000   0.000000
     C  153   0.000000   0.000000   0.000000   0.000000   0.000000   0.000000
     C  154   0.000000   0.000000   0.000000   0.000001   0.000000   0.000002
     C  155   0.000000   0.000000   0.000000   0.000008   0.000000   0.000018
     C  156   0.000000   0.000000   0.000000   0.000000   0.000000   0.000000
     C  157   0.000000   0.000000   0.000000   0.000000   0.000000   0.000000
     C  158   0.000000   0.000000   0.000000   0.000000   0.000000   0.000000
     C  159   0.000000   0.000000   0.000000   0.000000   0.000000   0.000000
     C  160   0.000000   0.000000   0.000000   0.000001   0.000000   0.000001
     C  161   0.000000   0.000000   0.000000   0.000000   0.000000   0.000000
     C  162   0.000000   0.000000   0.000000   0.000000   0.000000   0.000000
     N  163   0.000008   0.000001   0.000019   0.000014   0.000003   0.000011
     N  164   0.000001   0.000002   0.000000   0.000000   0.000000   0.000000
     N  165   0.000000   0.000001   0.000000   0.000002   0.000001   0.000001
     N  166   0.000000   0.000000   0.000000   0.000000   0.000000   0.000000
     N  167   0.000000   0.000000   0.000000   0.000000   0.000000   0.000000
     N  168   0.000000   0.000000   0.000000   0.000000   0.000000   0.000000
     N  169   0.000000   0.000000   0.000000   0.000000   0.000000   0.000001
     N  170   0.000000   0.000000   0.000000   0.000000   0.000000   0.000000
     N  171   0.000000   0.000000   0.000001   0.000006   0.000018   0.000006
     N  172   0.000000   0.000000   0.000000   0.000001   0.000000   0.000002
     N  173   0.000871   0.015289   0.000011   0.000012   0.000018   0.000008
     N  174   0.000338   0.000191   0.002029   0.053127   0.022077   0.012519
     N  175   0.000027   0.000031   0.000003   0.000058   0.000066   0.000029
     N  176   0.000001   0.000001   0.000000   0.000000   0.000000   0.000000
     N  177   0.000004   0.000003   0.000000   0.000002   0.000005   0.000001
     N  178   0.000011   0.000007   0.000001   0.000004   0.000007   0.000008
     N  179   0.000282   0.000151   0.000015   0.000079   0.000010   0.000198
     N  180   0.000000   0.000000   0.000000   0.000003   0.000000   0.000005
     N  181   0.000000   0.000000   0.000000   0.000000   0.000000   0.000000
     N  182   0.000000   0.000000   0.000000   0.000000   0.000000   0.000000


                  C103       C104       C105       C106       C107       C108
 ------------------------------------------------------------------------------
     C  103   3.929561
     C  104   0.006264   3.951520
     C  105   0.005186   1.760513   3.936422
     C  106   0.000001   0.000068   0.000300   3.926229
     C  107   0.000001   0.000090   0.000117   1.510985   3.934929
     C  108   0.000007   0.000412   0.001442   0.023688   1.207224   3.917942
     C  109   0.000001   0.000089   0.000303   1.168240   0.032133   0.080345
     C  110   0.000013   0.002542   0.001027   0.070524   0.016373   1.267780
     C  111   0.000216   0.023594   0.049989   0.000711   0.004717   0.011839
     C  112   0.001419   0.016010   1.883127   0.001225   0.000710   0.006931
     C  113   0.000000   0.000004   0.000042   0.000030   0.000131   0.000142
     C  114   0.000020   0.000537   0.002528   0.000179   0.000058   0.000684
     C  115   0.000006   0.000029   0.000061   0.000000   0.000002   0.000002
     C  116   0.000000   0.000001   0.000021   0.000001   0.000001   0.000004
     C  117   0.000038   0.000072   0.000401   0.000034   0.000010   0.000112
     C  118   0.000013   0.001817   0.003204   0.000245   0.000562   0.001013
     C  119   0.000350   0.042448   0.059267   0.004643   0.001363   0.018458
     C  120   0.000000   0.000003   0.000008   0.000004   0.000011   0.000026
     C  121   0.000012   0.000180   0.001650   0.000140   0.000093   0.000420
     C  122   0.000001   0.000079   0.000093   0.000066   0.000527   0.000539
     C  123   0.000003   0.000059   0.000491   0.000047   0.000028   0.000113
     C  124   0.000002   0.000059   0.000363   0.000048   0.000108   0.000165
     C  125   0.000037   0.001170   0.005878   0.000554   0.000478   0.002685
     C  126   0.000000   0.000033   0.000241   0.004074   0.029488   0.034534
     C  127   0.000000   0.000000   0.000005   0.000159   0.001341   0.000304
     C  128   0.000000   0.000002   0.000047   0.000806   0.001825   0.004045
     C  129   0.000000   0.000001   0.000007   0.000331   0.005289   0.000622
     C  130   0.000000   0.000003   0.000067   0.001001   0.004798   0.007650
     C  131   0.000000   0.000006   0.000057   0.004624   0.011235   0.013857
     C  132   0.000000   0.000013   0.000040   0.013734   0.919960   0.014563
     C  133   0.000001   0.000094   0.000140   0.011690   0.031720   1.148041
     C  134   0.000000   0.000000   0.000005   0.002981   0.004456   0.008172
     C  135   0.000001   0.000002   0.000012   0.000114   0.000222   0.000585
     C  136   0.000001   0.000003   0.000008   0.000080   0.000169   0.000371
     C  137   0.000004   0.000014   0.000007   0.000042   0.000117   0.000238
     C  138   0.000002   0.000003   0.000040   0.000380   0.001127   0.002193
     C  139   0.000004   0.000014   0.000017   0.000087   0.000244   0.000467
     C  140   0.000001   0.000011   0.000166   0.000001   0.000007   0.000003
     C  141   0.000032   0.000090   0.000009   0.000009   0.000014   0.000029
     C  142   0.000000   0.000000   0.000000   0.000000   0.000000   0.000000
     C  143   0.000000   0.000000   0.000000   0.000000   0.000000   0.000000
     C  144   0.000001   0.000001   0.000000   0.000000   0.000000   0.000000
     C  145   0.000000   0.000000   0.000000   0.000000   0.000000   0.000000
     C  146   0.000000   0.000000   0.000000   0.000000   0.000000   0.000000
     C  147   0.000000   0.000000   0.000000   0.000000   0.000000   0.000000
     C  148   0.000012   0.000012   0.000002   0.000000   0.000000   0.000000


                  C103       C104       C105       C106       C107       C108
 ------------------------------------------------------------------------------
     C  149   0.000000   0.000000   0.000000   0.000000   0.000002   0.000000
     C  150   0.000000   0.000000   0.000000   0.000000   0.000000   0.000000
     C  151   0.000000   0.000000   0.000000   0.000000   0.000001   0.000000
     C  152   0.000000   0.000000   0.000000   0.000000   0.000000   0.000000
     C  153   0.000000   0.000000   0.000000   0.000000   0.000000   0.000000
     C  154   0.000000   0.000000   0.000000   0.000000   0.000000   0.000000
     C  155   0.000000   0.000000   0.000000   0.000000   0.000000   0.000000
     C  156   0.000000   0.000000   0.000000   0.000000   0.000006   0.000000
     C  157   0.000000   0.000000   0.000000   0.000005   0.000065   0.000006
     C  158   0.000000   0.000000   0.000000   0.000002   0.000010   0.000001
     C  159   0.000000   0.000000   0.000000   0.000003   0.000030   0.000004
     C  160   0.000000   0.000000   0.000000   0.000009   0.000086   0.000006
     C  161   0.000000   0.000000   0.000000   0.000121   0.001930   0.000087
     C  162   0.000000   0.000000   0.000001   0.000865   0.015432   0.000874
     N  163   0.000003   0.000002   0.000028   0.000003   0.000001   0.000007
     N  164   0.000001   0.000000   0.000000   0.000000   0.000000   0.000000
     N  165   0.000000   0.000008   0.000026   0.018222   0.029579   0.002364
     N  166   0.000000   0.000000   0.000000   0.000002   0.000007   0.000004
     N  167   0.000000   0.000001   0.000004   0.000010   0.000008   0.000001
     N  168   0.000000   0.000000   0.000000   0.000007   0.000007   0.000001
     N  169   0.000000   0.000000   0.000000   0.000001   0.000007   0.000000
     N  170   0.000000   0.000000   0.000001   0.000309   0.000420   0.000074
     N  171   0.000058   0.000001   0.000000   0.000000   0.000000   0.000000
     N  172   0.000000   0.000000   0.000000   0.000000   0.000000   0.000000
     N  173   0.000007   0.000481   0.000072   0.000000   0.000000   0.000000
     N  174   2.877153   0.012777   0.000907   0.000001   0.000000   0.000004
     N  175   0.000004   0.000280   0.001556   0.034445   0.063297   0.030875
     N  176   0.000000   0.000001   0.000008   0.000004   0.000019   0.000018
     N  177   0.000001   0.000012   0.000107   0.000013   0.000020   0.000064
     N  178   0.000001   0.000012   0.000153   0.001045   0.007326   0.013030
     N  179   0.000003   0.000007   0.000014   0.000097   0.000271   0.000530
     N  180   0.000000   0.000000   0.000000   0.000000   0.000000   0.000000
     N  181   0.000001   0.000000   0.000000   0.000000   0.000003   0.000000
     N  182   0.000000   0.000000   0.000000   0.000002   0.000009   0.000001


                  C109       C110       C111       C112       C113       C114
 ------------------------------------------------------------------------------
     C  109   2.868528
     C  110   0.054373   3.933274
     C  111   0.011505   0.997450   3.930623
     C  112   0.000577   0.017545   0.992978   3.961271
     C  113   0.000082   0.000051   0.000614   0.000118   3.947611
     C  114   0.000160   0.000197   0.018799   0.004581   1.489815   3.953998
     C  115   0.000002   0.000016   0.000050   0.000109   0.005752   1.067755
     C  116   0.000002   0.000001   0.000147   0.000016   1.023167   0.006800
     C  117   0.000031   0.000011   0.002393   0.000099   0.051343   0.015168
     C  118   0.000413   0.001413   0.013928   0.012652   0.005720   1.174495
     C  119   0.004426   0.012550   1.705862   0.967106   0.004259   0.005805
     C  120   0.000008   0.000012   0.000124   0.000007   0.007463   0.019979
     C  121   0.000211   0.000098   0.009386   0.000734   1.201608   0.005795
     C  122   0.000386   0.000674   0.000164   0.000630   0.005869   0.061730
     C  123   0.000070   0.000027   0.002713   0.000216   0.016901   0.000602
     C  124   0.000131   0.000101   0.002646   0.000299   0.006973   0.003709
     C  125   0.000927   0.000666   0.046702   0.008169   0.081771   0.007809
     C  126   0.015644   0.025165   0.000415   0.000600   0.000446   0.005458
     C  127   0.000129   0.000170   0.000026   0.000002   0.000017   0.000025
     C  128   0.002558   0.001644   0.000048   0.000052   0.000114   0.000035
     C  129   0.000106   0.000134   0.000024   0.000005   0.000029   0.000006
     C  130   0.003715   0.003012   0.000084   0.000096   0.000185   0.000066
     C  131   0.004679   0.004005   0.000114   0.000106   0.000127   0.000159
     C  132   0.008680   0.007001   0.000400   0.000090   0.000321   0.000117
     C  133   0.014007   0.015762   0.002098   0.000462   0.002873   0.000264
     C  134   0.000264   0.000237   0.000029   0.000002   0.000001   0.000003
     C  135   0.000246   0.000113   0.000061   0.000008   0.000054   0.000094
     C  136   0.000226   0.000144   0.000011   0.000006   0.000019   0.000008
     C  137   0.000141   0.000085   0.000011   0.000004   0.000013   0.000020
     C  138   0.001355   0.000970   0.000064   0.000040   0.000091   0.000049
     C  139   0.000315   0.000212   0.000008   0.000010   0.000018   0.000009
     C  140   0.000004   0.000006   0.000012   0.000001   0.000001   0.000003
     C  141   0.000034   0.000014   0.000000   0.000004   0.000001   0.000001
     C  142   0.000000   0.000000   0.000000   0.000000   0.000000   0.000000
     C  143   0.000000   0.000000   0.000000   0.000000   0.000000   0.000000
     C  144   0.000000   0.000000   0.000000   0.000000   0.000000   0.000000
     C  145   0.000000   0.000000   0.000000   0.000000   0.000000   0.000000
     C  146   0.000000   0.000000   0.000000   0.000000   0.000000   0.000000
     C  147   0.000000   0.000000   0.000000   0.000000   0.000000   0.000000
     C  148   0.000000   0.000000   0.000000   0.000000   0.000000   0.000000
     C  149   0.000000   0.000000   0.000000   0.000000   0.000000   0.000000
     C  150   0.000000   0.000000   0.000000   0.000000   0.000000   0.000000
     C  151   0.000000   0.000000   0.000000   0.000000   0.000000   0.000000
     C  152   0.000000   0.000000   0.000000   0.000000   0.000000   0.000000
     C  153   0.000000   0.000000   0.000000   0.000000   0.000000   0.000000
     C  154   0.000000   0.000000   0.000000   0.000000   0.000000   0.000000


                  C109       C110       C111       C112       C113       C114
 ------------------------------------------------------------------------------
     C  155   0.000000   0.000000   0.000000   0.000000   0.000000   0.000000
     C  156   0.000001   0.000000   0.000000   0.000000   0.000000   0.000000
     C  157   0.000002   0.000002   0.000000   0.000000   0.000000   0.000000
     C  158   0.000005   0.000000   0.000000   0.000000   0.000000   0.000000
     C  159   0.000003   0.000001   0.000000   0.000000   0.000000   0.000000
     C  160   0.000018   0.000002   0.000000   0.000000   0.000000   0.000000
     C  161   0.000094   0.000027   0.000003   0.000001   0.000003   0.000001
     C  162   0.000505   0.000171   0.000017   0.000005   0.000017   0.000006
     N  163   0.000004   0.000001   0.000126   0.000001   0.001708   0.000045
     N  164   0.000000   0.000000   0.000000   0.000000   0.000001   0.000000
     N  165   0.015263   0.004675   0.000019   0.000125   0.000004   0.000012
     N  166   0.000003   0.000001   0.000000   0.000000   0.000000   0.000000
     N  167   0.000035   0.000002   0.000018   0.000001   0.000247   0.000018
     N  168   0.000019   0.000003   0.000000   0.000000   0.000045   0.000022
     N  169   0.000003   0.000000   0.000000   0.000000   0.000000   0.000000
     N  170   0.000373   0.000102   0.000000   0.000003   0.000000   0.000001
     N  171   0.000000   0.000000   0.000000   0.000000   0.000000   0.000000
     N  172   0.000000   0.000000   0.000000   0.000000   0.000000   0.000000
     N  173   0.000000   0.000001   0.000004   0.000023   0.000001   0.000001
     N  174   0.000001   0.000005   0.000086   0.000745   0.000002   0.000008
     N  175   1.417006   1.419587   0.017017   0.004996   0.000080   0.000631
     N  176   0.000013   0.000007   0.000060   0.000011   0.023085   0.044489
     N  177   0.000015   0.000020   0.000447   0.000032   0.005342   0.010587
     N  178   0.002206   0.000495   0.001084   0.000085   0.001150   0.000298
     N  179   0.000344   0.000239   0.000023   0.000013   0.000057   0.000106
     N  180   0.000000   0.000000   0.000000   0.000000   0.000000   0.000000
     N  181   0.000000   0.000000   0.000000   0.000000   0.000000   0.000000
     N  182   0.000004   0.000000   0.000000   0.000000   0.000000   0.000000


                  C115       C116       C117       C118       C119       C120
 ------------------------------------------------------------------------------
     C  115   3.962028
     C  116   0.002784   3.933540
     C  117   2.751867   0.000193   3.960052
     C  118   0.005913   0.004376   0.025377   3.961508
     C  119   0.001942   0.000325   0.000092   1.061035   3.951017
     C  120   0.000325   0.002264   0.002525   0.000657   0.000148   3.933832
     C  121   0.004317   0.006373   0.000812   0.066028   0.000086   1.159221
     C  122   0.000094   0.004183   0.007817   0.006905   0.005148   0.008228
     C  123   0.000148   0.000069   0.000070   0.015445   0.000147   1.508125
     C  124   0.000137   0.000611   0.000644   0.019954   0.000313   0.124552
     C  125   0.004467   0.000130   0.001348   1.495996   0.006027   0.006734
     C  126   0.000346   0.000044   0.000283   0.006980   0.004041   0.000437
     C  127   0.000002   0.000000   0.000002   0.000135   0.000018   0.000002
     C  128   0.000001   0.000000   0.000005   0.000483   0.000146   0.000009
     C  129   0.000001   0.000000   0.000001   0.000137   0.000010   0.000003
     C  130   0.000002   0.000001   0.000008   0.000901   0.000264   0.000019
     C  131   0.000014   0.000001   0.000016   0.001053   0.000276   0.000010
     C  132   0.000002   0.000001   0.000011   0.000989   0.000346   0.000025
     C  133   0.000030   0.000005   0.000015   0.012500   0.000724   0.000177
     C  134   0.000000   0.000000   0.000000   0.000011   0.000023   0.000001
     C  135   0.000002   0.000000   0.000003   0.000610   0.000031   0.000008
     C  136   0.000000   0.000000   0.000001   0.000094   0.000016   0.000002
     C  137   0.000000   0.000000   0.000001   0.000088   0.000017   0.000002
     C  138   0.000007   0.000001   0.000003   0.001771   0.000103   0.000008
     C  139   0.000000   0.000000   0.000001   0.000122   0.000022   0.000002
     C  140   0.000000   0.000000   0.000000   0.000008   0.000021   0.000000
     C  141   0.000000   0.000000   0.000000   0.000008   0.000001   0.000000
     C  142   0.000000   0.000000   0.000000   0.000000   0.000000   0.000000
     C  143   0.000000   0.000000   0.000000   0.000000   0.000000   0.000000
     C  144   0.000000   0.000000   0.000001   0.000000   0.000000   0.000000
     C  145   0.000000   0.000000   0.000000   0.000000   0.000000   0.000000
     C  146   0.000000   0.000000   0.000001   0.000000   0.000000   0.000000
     C  147   0.000000   0.000000   0.000000   0.000000   0.000000   0.000000
     C  148   0.000000   0.000000   0.000000   0.000000   0.000000   0.000000
     C  149   0.000000   0.000000   0.000001   0.000000   0.000000   0.000000
     C  150   0.000000   0.000000   0.000000   0.000000   0.000000   0.000000
     C  151   0.000000   0.000000   0.000001   0.000000   0.000000   0.000000
     C  152   0.000000   0.000000   0.000000   0.000000   0.000000   0.000000
     C  153   0.000000   0.000000   0.000000   0.000000   0.000000   0.000000
     C  154   0.000002   0.000000   0.000007   0.000000   0.000000   0.000000
     C  155   0.000001   0.000000   0.000005   0.000000   0.000000   0.000000
     C  156   0.000000   0.000000   0.000000   0.000000   0.000000   0.000001
     C  157   0.000000   0.000000   0.000000   0.000001   0.000000   0.000001
     C  158   0.000000   0.000000   0.000000   0.000000   0.000000   0.000001
     C  159   0.000000   0.000000   0.000000   0.000001   0.000000   0.000001
     C  160   0.000000   0.000000   0.000000   0.000001   0.000000   0.000004


                  C115       C116       C117       C118       C119       C120
 ------------------------------------------------------------------------------
     C  161   0.000000   0.000000   0.000000   0.000009   0.000002   0.000000
     C  162   0.000000   0.000000   0.000001   0.000047   0.000009   0.000002
     N  163   0.013579   0.000004   0.000375   0.000590   0.000002   0.000135
     N  164   0.000004   0.000000   0.000000   0.000000   0.000000   0.000000
     N  165   0.000000   0.000000   0.000002   0.000028   0.000282   0.000001
     N  166   0.000000   0.000000   0.000000   0.000001   0.000000   0.000000
     N  167   0.001937   0.000031   0.000427   0.000074   0.000001   0.000022
     N  168   0.000004   0.000092   0.000007   0.000002   0.000000   0.006008
     N  169   0.000000   0.000000   0.000000   0.000000   0.000000   0.000005
     N  170   0.000000   0.000000   0.000000   0.000002   0.000005   0.000003
     N  171   0.000000   0.000000   0.000000   0.000000   0.000000   0.000000
     N  172   0.000000   0.000000   0.000000   0.000000   0.000000   0.000000
     N  173   0.000003   0.000002   0.000001   0.000002   0.000010   0.000000
     N  174   0.000023   0.000000   0.000018   0.000005   0.000131   0.000000
     N  175   0.000002   0.000002   0.000107   0.000607   0.024014   0.000006
     N  176   0.000114   2.878049   0.004654   0.001116   0.000231   0.000437
     N  177   0.000103   0.000216   0.001593   0.002521   0.000098   0.061355
     N  178   0.000099   0.000001   0.000039   0.008931   0.000050   0.000071
     N  179   0.000002   0.000000   0.000010   0.000464   0.000043   0.000007
     N  180   0.000000   0.000000   0.000000   0.000000   0.000000   0.000000
     N  181   0.000000   0.000000   0.000001   0.000000   0.000000   0.000000
     N  182   0.000000   0.000000   0.000000   0.000000   0.000000   0.000001


                  C121       C122       C123       C124       C125       C126
 ------------------------------------------------------------------------------
     C  121   3.955444
     C  122   1.320787   3.932693
     C  123   0.019396   0.083130   3.872053
     C  124   0.025242   1.179606   0.072766   2.809551
     C  125   0.006846   1.209447   0.005131   0.011895   3.957074
     C  126   0.004289   0.006103   0.000260   0.005148   0.995965   3.906860
     C  127   0.000013   0.000040   0.000005   0.000020   0.000235   0.006374
     C  128   0.000027   0.000235   0.000003   0.000006   0.000137   0.012297
     C  129   0.000015   0.000049   0.000005   0.000015   0.000295   0.004756
     C  130   0.000065   0.000637   0.000005   0.000098   0.000868   0.033556
     C  131   0.000068   0.000423   0.000011   0.000105   0.004672   0.026842
     C  132   0.000070   0.000473   0.000013   0.000054   0.004813   0.015401
     C  133   0.000518   0.011112   0.000105   0.001555   0.006225   1.550995
     C  134   0.000004   0.000027   0.000001   0.000009   0.000076   0.001150
     C  135   0.000084   0.000076   0.000024   0.000030   0.000464   0.003437
     C  136   0.000006   0.000020   0.000001   0.000001   0.000024   0.000829
     C  137   0.000019   0.000017   0.000005   0.000005   0.000077   0.000685
     C  138   0.000019   0.000103   0.000004   0.000009   0.000455   0.004930
     C  139   0.000006   0.000017   0.000001   0.000001   0.000022   0.000947
     C  140   0.000003   0.000001   0.000001   0.000001   0.000012   0.000011
     C  141   0.000001   0.000001   0.000000   0.000000   0.000003   0.000054
     C  142   0.000000   0.000000   0.000000   0.000000   0.000000   0.000000
     C  143   0.000000   0.000000   0.000000   0.000000   0.000000   0.000000
     C  144   0.000000   0.000000   0.000000   0.000000   0.000000   0.000000
     C  145   0.000000   0.000000   0.000000   0.000000   0.000000   0.000000
     C  146   0.000000   0.000000   0.000000   0.000000   0.000000   0.000000
     C  147   0.000000   0.000000   0.000000   0.000000   0.000000   0.000000
     C  148   0.000000   0.000000   0.000000   0.000000   0.000000   0.000000
     C  149   0.000000   0.000000   0.000000   0.000000   0.000000   0.000000
     C  150   0.000000   0.000000   0.000000   0.000000   0.000000   0.000000
     C  151   0.000000   0.000000   0.000000   0.000000   0.000000   0.000000
     C  152   0.000000   0.000000   0.000000   0.000000   0.000000   0.000000
     C  153   0.000000   0.000000   0.000000   0.000000   0.000000   0.000000
     C  154   0.000000   0.000000   0.000000   0.000000   0.000000   0.000000
     C  155   0.000000   0.000000   0.000000   0.000000   0.000000   0.000000
     C  156   0.000000   0.000000   0.000003   0.000000   0.000000   0.000000
     C  157   0.000001   0.000001   0.000002   0.000000   0.000004   0.000008
     C  158   0.000000   0.000000   0.000002   0.000000   0.000000   0.000002
     C  159   0.000001   0.000001   0.000002   0.000000   0.000004   0.000006
     C  160   0.000003   0.000001   0.000012   0.000002   0.000003   0.000009
     C  161   0.000001   0.000005   0.000000   0.000001   0.000044   0.000099
     C  162   0.000006   0.000032   0.000001   0.000004   0.000290   0.000665
     N  163   0.000002   0.000424   0.000002   0.000042   0.000037   0.000004
     N  164   0.000000   0.000000   0.000000   0.000000   0.000000   0.000000
     N  165   0.000009   0.000011   0.000003   0.000003   0.000024   0.000578
     N  166   0.000000   0.000000   0.000001   0.000001   0.000000   0.000016


                  C121       C122       C123       C124       C125       C126
 ------------------------------------------------------------------------------
     N  167   0.000011   0.000056   0.000028   0.000014   0.000005   0.000001
     N  168   0.000304   0.000052   0.000720   0.000185   0.000007   0.000003
     N  169   0.000001   0.000001   0.000006   0.000002   0.000000   0.000001
     N  170   0.000005   0.000001   0.000016   0.000007   0.000001   0.000027
     N  171   0.000000   0.000000   0.000000   0.000000   0.000000   0.000000
     N  172   0.000000   0.000000   0.000000   0.000000   0.000000   0.000000
     N  173   0.000000   0.000000   0.000000   0.000000   0.000001   0.000000
     N  174   0.000005   0.000001   0.000002   0.000001   0.000016   0.000001
     N  175   0.000588   0.000228   0.000195   0.000246   0.002668   0.008161
     N  176   0.021094   0.000619   0.001482   0.000588   0.008490   0.000053
     N  177   0.076304   0.005830   2.106057   1.343265   0.014727   0.000174
     N  178   0.000108   0.003961   0.000064   0.000874   0.009473   1.090699
     N  179   0.000067   0.000051   0.000017   0.000013   0.000406   0.001132
     N  180   0.000000   0.000000   0.000000   0.000000   0.000000   0.000000
     N  181   0.000000   0.000000   0.000000   0.000000   0.000000   0.000001
     N  182   0.000001   0.000000   0.000004   0.000001   0.000000   0.000001


                  C127       C128       C129       C130       C131       C132
 ------------------------------------------------------------------------------
     C  127   3.930655
     C  128   1.342965   3.832159
     C  129   1.060904   1.219108   3.921974
     C  130   1.288324   0.018241   0.074095   3.917480
     C  131   0.081185   0.020028   1.429495   0.040497   3.907899
     C  132   0.007621   0.001616   0.009441   0.005409   0.960093   3.935076
     C  133   0.002401   0.012021   0.004325   0.030472   0.037877   0.921201
     C  134   0.000992   0.000122   0.004104   0.000909   0.005859   1.001671
     C  135   0.009603   0.003795   0.007248   1.074672   0.005363   0.000230
     C  136   0.006659   0.000155   0.002403   0.011137   0.001610   0.000121
     C  137   0.002037   0.000593   0.000895   0.013816   0.000958   0.000048
     C  138   0.024430   0.000652   0.011358   0.013663   0.006275   0.000372
     C  139   0.003946   0.000151   0.002239   0.000217   0.001275   0.000073
     C  140   0.000052   0.000047   0.000038   0.000939   0.000026   0.000002
     C  141   0.000151   0.000009   0.000102   0.000058   0.000055   0.000005
     C  142   0.000000   0.000000   0.000000   0.000000   0.000000   0.000000
     C  143   0.000000   0.000000   0.000000   0.000000   0.000000   0.000000
     C  144   0.000000   0.000000   0.000000   0.000000   0.000000   0.000000
     C  145   0.000000   0.000000   0.000000   0.000000   0.000000   0.000000
     C  146   0.000000   0.000000   0.000000   0.000000   0.000000   0.000000
     C  147   0.000000   0.000000   0.000000   0.000000   0.000000   0.000000
     C  148   0.000000   0.000000   0.000000   0.000000   0.000000   0.000000
     C  149   0.000000   0.000000   0.000000   0.000000   0.000004   0.000000
     C  150   0.000000   0.000000   0.000000   0.000000   0.000000   0.000000
     C  151   0.000000   0.000000   0.000000   0.000000   0.000003   0.000000
     C  152   0.000000   0.000000   0.000000   0.000000   0.000000   0.000000
     C  153   0.000000   0.000000   0.000000   0.000000   0.000000   0.000000
     C  154   0.000000   0.000000   0.000000   0.000000   0.000000   0.000000
     C  155   0.000000   0.000000   0.000000   0.000000   0.000000   0.000000
     C  156   0.000000   0.000000   0.000001   0.000000   0.000007   0.000002
     C  157   0.000005   0.000001   0.000006   0.000003   0.000109   0.000002
     C  158   0.000000   0.000000   0.000001   0.000000   0.000007   0.000033
     C  159   0.000002   0.000001   0.000002   0.000002   0.000059   0.000001
     C  160   0.000003   0.000001   0.000004   0.000002   0.000076   0.000007
     C  161   0.000090   0.000015   0.000126   0.000041   0.001989   0.000055
     C  162   0.000614   0.000088   0.000919   0.000292   0.016404   0.015277
     N  163   0.000000   0.000000   0.000000   0.000000   0.000001   0.000001
     N  164   0.000000   0.000000   0.000000   0.000000   0.000000   0.000000
     N  165   0.000017   0.000165   0.000012   0.000194   0.000413   0.000279
     N  166   0.000339   0.007032   0.000664   0.000016   0.000043   0.000006
     N  167   0.000001   0.000001   0.000001   0.000000   0.000000   0.000000
     N  168   0.000000   0.000000   0.000000   0.000000   0.000000   0.000001
     N  169   0.000000   0.000000   0.000000   0.000000   0.000001   0.000001
     N  170   0.000001   0.000007   0.000000   0.000009   0.000013   0.000012
     N  171   0.000000   0.000000   0.000000   0.000000   0.000000   0.000000
     N  172   0.000000   0.000000   0.000000   0.000000   0.000000   0.000000


                  C127       C128       C129       C130       C131       C132
 ------------------------------------------------------------------------------
     N  173   0.000000   0.000000   0.000000   0.000000   0.000000   0.000000
     N  174   0.000000   0.000000   0.000000   0.000000   0.000000   0.000000
     N  175   0.000016   0.001472   0.000091   0.002373   0.003491   0.001389
     N  176   0.000002   0.000015   0.000004   0.000024   0.000016   0.000042
     N  177   0.000005   0.000009   0.000006   0.000020   0.000013   0.000050
     N  178   0.027084   0.066698   0.021748   1.268498   1.217555   0.018266
     N  179   0.004331   0.000511   0.002511   0.013258   0.001331   0.000081
     N  180   0.000000   0.000000   0.000000   0.000000   0.000000   0.000000
     N  181   0.000000   0.000000   0.000000   0.000000   0.000005   0.000000
     N  182   0.000000   0.000000   0.000000   0.000000   0.000004   0.000003


                  C133       C134       C135       C136       C137       C138
 ------------------------------------------------------------------------------
     C  133   3.899042
     C  134   0.004496   3.955559
     C  135   0.000831   0.000019   3.914820
     C  136   0.000965   0.000043   1.125347   3.927148
     C  137   0.000507   0.000019   0.046244   2.622716   3.874570
     C  138   0.006209   0.000169   1.474683   0.014167   0.095330   3.853541
     C  139   0.001288   0.000036   0.063752   0.031151   1.008554   0.007765
     C  140   0.000047   0.000001   0.002010   0.019417   0.006832   0.013799
     C  141   0.000062   0.000001   0.001678   0.001731   0.007402   0.001265
     C  142   0.000000   0.000000   0.000000   0.000000   0.000000   0.000000
     C  143   0.000000   0.000000   0.000000   0.000000   0.000000   0.000000
     C  144   0.000000   0.000000   0.000000   0.000000   0.000000   0.000000
     C  145   0.000000   0.000000   0.000000   0.000000   0.000000   0.000000
     C  146   0.000000   0.000000   0.000000   0.000000   0.000000   0.000000
     C  147   0.000000   0.000000   0.000000   0.000000   0.000000   0.000000
     C  148   0.000000   0.000000   0.000001   0.000000   0.000000   0.000001
     C  149   0.000014   0.000244   0.000000   0.000000   0.000000   0.000000
     C  150   0.000000   0.000000   0.000000   0.000000   0.000000   0.000000
     C  151   0.000011   0.000179   0.000000   0.000000   0.000000   0.000000
     C  152   0.000000   0.000003   0.000000   0.000000   0.000000   0.000000
     C  153   0.000001   0.000026   0.000000   0.000000   0.000000   0.000000
     C  154   0.000000   0.000000   0.000000   0.000000   0.000000   0.000000
     C  155   0.000000   0.000000   0.000000   0.000000   0.000000   0.000000
     C  156   0.000004   0.000273   0.000000   0.000000   0.000000   0.000000
     C  157   0.000241   0.006018   0.000000   0.000000   0.000000   0.000001
     C  158   0.000008   0.000350   0.000000   0.000000   0.000000   0.000000
     C  159   0.000196   0.003534   0.000000   0.000000   0.000000   0.000001
     C  160   0.000183   0.004991   0.000000   0.000000   0.000000   0.000001
     C  161   0.002753   0.123421   0.000002   0.000002   0.000001   0.000007
     C  162   0.021882   2.759331   0.000012   0.000015   0.000005   0.000044
     N  163   0.000001   0.000000   0.000000   0.000000   0.000000   0.000000
     N  164   0.000000   0.000000   0.000000   0.000000   0.000000   0.000000
     N  165   0.000888   0.000221   0.000016   0.000016   0.000009   0.000069
     N  166   0.000028   0.000392   0.000004   0.000000   0.000001   0.000001
     N  167   0.000002   0.000000   0.000000   0.000000   0.000000   0.000000
     N  168   0.000001   0.000001   0.000000   0.000000   0.000000   0.000000
     N  169   0.000008   0.000170   0.000000   0.000000   0.000000   0.000000
     N  170   0.000025   0.000003   0.000001   0.000001   0.000000   0.000004
     N  171   0.000000   0.000000   0.000000   0.000000   0.000000   0.000000
     N  172   0.000000   0.000003   0.000000   0.000000   0.000000   0.000000
     N  173   0.000000   0.000000   0.000004   0.000004   0.000018   0.000005
     N  174   0.000000   0.000000   0.000001   0.000001   0.000001   0.000001
     N  175   0.019844   0.001926   0.000140   0.000131   0.000085   0.000808
     N  176   0.000352   0.000000   0.000007   0.000003   0.000002   0.000011
     N  177   0.000433   0.000001   0.000015   0.000002   0.000003   0.000002
     N  178   0.013260   0.003473   0.015562   0.010041   0.003153   0.028378


                  C133       C134       C135       C136       C137       C138
 ------------------------------------------------------------------------------
     N  179   0.001465   0.000034   0.070928   0.060626   0.035904   2.126939
     N  180   0.000000   0.000000   0.000000   0.000000   0.000000   0.000000
     N  181   0.000017   0.000300   0.000000   0.000000   0.000000   0.000000
     N  182   0.000004   0.000252   0.000000   0.000000   0.000000   0.000000


                  C139       C140       C141       C142       C143       C144
 ------------------------------------------------------------------------------
     C  139   3.893873
     C  140   0.924137   3.957789
     C  141   0.017135   1.870437   3.955077
     C  142   0.000000   0.000000   0.000000   3.916867
     C  143   0.000000   0.000000   0.000000   2.478094   3.872043
     C  144   0.000000   0.000000   0.000001   0.037898   1.123011   3.912171
     C  145   0.000000   0.000000   0.000000   1.201817   0.054701   0.070138
     C  146   0.000000   0.000000   0.000000   0.069061   0.061451   0.996271
     C  147   0.000000   0.000000   0.000000   0.045311   0.013855   1.491969
     C  148   0.000004   0.000002   0.000005   0.000937   0.003685   0.006132
     C  149   0.000000   0.000000   0.000000   0.000734   0.000322   0.003353
     C  150   0.000000   0.000000   0.000000   0.000051   0.000155   0.000404
     C  151   0.000000   0.000000   0.000000   0.000591   0.000252   0.002710
     C  152   0.000000   0.000000   0.000000   0.000005   0.000005   0.000028
     C  153   0.000000   0.000000   0.000000   0.000010   0.000007   0.000056
     C  154   0.000000   0.000002   0.000004   0.006763   0.002768   0.040386
     C  155   0.000000   0.000002   0.000003   0.004534   0.010686   0.026076
     C  156   0.000000   0.000000   0.000000   0.000001   0.000002   0.000002
     C  157   0.000000   0.000000   0.000000   0.000001   0.000002   0.000001
     C  158   0.000000   0.000000   0.000000   0.000001   0.000002   0.000001
     C  159   0.000000   0.000000   0.000000   0.000002   0.000003   0.000007
     C  160   0.000000   0.000000   0.000000   0.000007   0.000013   0.000008
     C  161   0.000002   0.000000   0.000000   0.000000   0.000000   0.000000
     C  162   0.000009   0.000000   0.000000   0.000000   0.000000   0.000000
     N  163   0.000000   0.000000   0.000001   0.000013   0.000004   0.000063
     N  164   0.000001   0.000003   0.000037   0.000000   0.000000   0.000002
     N  165   0.000016   0.000018   0.000004   0.000000   0.000000   0.000000
     N  166   0.000001   0.000018   0.000009   0.000000   0.000000   0.000000
     N  167   0.000000   0.000001   0.000001   0.000000   0.000000   0.000002
     N  168   0.000000   0.000004   0.000001   0.000000   0.000000   0.000000
     N  169   0.000000   0.000000   0.000000   0.000019   0.000015   0.000009
     N  170   0.000001   0.000005   0.000002   0.000000   0.000000   0.000000
     N  171   0.000000   0.000000   0.000000   0.000004   0.000000   0.000016
     N  172   0.000000   0.000000   0.000000   0.007912   0.001986   0.002567
     N  173   0.000017   0.000027   0.000087   0.000000   0.000000   0.000000
     N  174   0.000006   0.000001   0.000009   0.000000   0.000000   0.000000
     N  175   0.000188   0.000002   0.000015   0.000000   0.000000   0.000000
     N  176   0.000002   0.000000   0.000000   0.000000   0.000000   0.000000
     N  177   0.000001   0.000000   0.000000   0.000000   0.000000   0.000000
     N  178   0.005316   0.000223   0.000200   0.000000   0.000000   0.000000
     N  179   0.805237   0.011190   0.008165   0.000000   0.000000   0.000000
     N  180   0.000000   0.000000   0.000000   0.020292   0.099377   0.018809
     N  181   0.000000   0.000000   0.000000   0.000446   0.000185   0.001896
     N  182   0.000000   0.000000   0.000000   0.000002   0.000004   0.000003


                  C145       C146       C147       C148       C149       C150
 ------------------------------------------------------------------------------
     C  145   3.851475
     C  146   0.114581   3.304316
     C  147   0.017970   0.101903   3.952713
     C  148   0.001097   0.005385   1.057346   3.955697
     C  149   0.000416   0.003145   0.001208   0.000098   3.924695
     C  150   0.000106   0.000460   0.002070   0.000133   1.385089   3.931230
     C  151   0.000321   0.002535   0.000858   0.000143   0.960160   1.312287
     C  152   0.000007   0.000018   0.000033   0.000007   1.320196   0.021452
     C  153   0.000011   0.000038   0.000038   0.000007   0.098427   0.023751
     C  154   0.003558   0.028791   0.022602   0.006072   0.021296   1.044525
     C  155   0.002931   0.021231   1.118168   0.007559   0.020082   0.013861
     C  156   0.000008   0.000007   0.000003   0.000000   0.016122   0.000167
     C  157   0.000007   0.000007   0.000002   0.000000   0.000717   0.000052
     C  158   0.000005   0.000005   0.000002   0.000000   0.007538   0.000013
     C  159   0.000008   0.000014   0.000003   0.000001   0.010082   0.000877
     C  160   0.000042   0.000043   0.000010   0.000001   0.000555   0.000059
     C  161   0.000000   0.000000   0.000000   0.000000   0.000019   0.000006
     C  162   0.000000   0.000000   0.000000   0.000000   0.000001   0.000001
     N  163   0.000010   0.000037   0.000001   0.000001   0.000052   0.000005
     N  164   0.000001   0.000002   0.000001   0.000001   0.000013   0.000025
     N  165   0.000000   0.000000   0.000000   0.000000   0.000000   0.000000
     N  166   0.000000   0.000000   0.000000   0.000000   0.000000   0.000000
     N  167   0.000000   0.000001   0.000000   0.000000   0.000001   0.000000
     N  168   0.000000   0.000000   0.000000   0.000000   0.000000   0.000000
     N  169   0.000134   0.000030   0.000008   0.000002   0.000225   0.000012
     N  170   0.000000   0.000000   0.000000   0.000000   0.000000   0.000000
     N  171   0.000000   0.000001   0.000001   0.000379   0.000161   0.000011
     N  172   0.014810   0.005112   0.000544   0.000055   0.000015   0.000004
     N  173   0.000000   0.000000   0.000000   0.000000   0.000000   0.000000
     N  174   0.000000   0.000000   0.000000   0.000002   0.000000   0.000000
     N  175   0.000000   0.000000   0.000000   0.000000   0.000000   0.000000
     N  176   0.000000   0.000000   0.000000   0.000000   0.000000   0.000000
     N  177   0.000000   0.000000   0.000000   0.000000   0.000000   0.000000
     N  178   0.000000   0.000000   0.000000   0.000000   0.000001   0.000000
     N  179   0.000000   0.000000   0.000000   0.000001   0.000000   0.000000
     N  180   1.255191   1.833545   0.037247   0.000609   0.000958   0.000123
     N  181   0.000254   0.001830   0.000344   0.000041   0.025870   0.109315
     N  182   0.000012   0.000013   0.000003   0.000001   0.008965   0.000132


                  C151       C152       C153       C154       C155       C156
 ------------------------------------------------------------------------------
     C  151   3.922484
     C  152   0.100226   3.936329
     C  153   1.394463   0.018368   3.932087
     C  154   0.023220   0.001140   0.001220   3.945173
     C  155   0.021448   0.000490   0.000649   1.384791   3.913451
     C  156   0.007059   0.009827   0.001074   0.000045   0.000008   3.907319
     C  157   0.000312   0.008645   0.000216   0.000005   0.000004   2.172716
     C  158   0.004823   0.000268   0.000748   0.000021   0.000002   0.028095
     C  159   0.006434   1.025218   0.006706   0.000138   0.000036   1.424122
     C  160   0.000351   0.006698   0.000181   0.000007   0.000009   0.098081
     C  161   0.000010   0.000366   0.000005   0.000000   0.000000   0.008424
     C  162   0.000001   0.000010   0.000000   0.000000   0.000000   0.000094
     N  163   0.000047   0.000001   0.000000   0.000470   0.000304   0.000000
     N  164   0.000223   0.000041   0.000106   0.000010   0.000009   0.000000
     N  165   0.000000   0.000000   0.000000   0.000000   0.000000   0.000000
     N  166   0.000000   0.000000   0.000000   0.000000   0.000000   0.000000
     N  167   0.000001   0.000000   0.000000   0.000010   0.000007   0.000000
     N  168   0.000000   0.000000   0.000000   0.000000   0.000000   0.000019
     N  169   0.000164   0.000057   0.000043   0.000001   0.000001   0.017427
     N  170   0.000000   0.000000   0.000000   0.000000   0.000000   0.000001
     N  171   0.000417   0.000066   0.004527   0.000012   0.000011   0.000001
     N  172   0.000006   0.000001   0.000002   0.000066   0.000058   0.000344
     N  173   0.000000   0.000000   0.000000   0.000001   0.000001   0.000000
     N  174   0.000001   0.000000   0.000001   0.000000   0.000000   0.000000
     N  175   0.000000   0.000000   0.000000   0.000000   0.000000   0.000000
     N  176   0.000000   0.000000   0.000000   0.000000   0.000000   0.000000
     N  177   0.000000   0.000000   0.000000   0.000000   0.000000   0.000001
     N  178   0.000000   0.000000   0.000000   0.000000   0.000000   0.000001
     N  179   0.000000   0.000000   0.000000   0.000000   0.000000   0.000000
     N  180   0.000730   0.000005   0.000009   0.008025   0.004867   0.000003
     N  181   0.025846   1.400880   1.371304   0.002870   0.008440   0.016384
     N  182   0.004089   0.013196   0.001288   0.000030   0.000009   0.015820


                  C157       C158       C159       C160       C161       C162
 ------------------------------------------------------------------------------
     C  157   3.889156
     C  158   1.372008   3.933116
     C  159   0.029862   0.145571   3.930108
     C  160   0.035648   1.187776   0.020857   3.780126
     C  161   0.007996   1.071699   0.000374   0.008407   3.965892
     C  162   0.000044   0.002151   0.000037   0.000191   0.012837   3.973353
     N  163   0.000000   0.000000   0.000000   0.000000   0.000000   0.000000
     N  164   0.000000   0.000000   0.000006   0.000000   0.000000   0.000000
     N  165   0.000001   0.000000   0.000000   0.000001   0.000014   0.000087
     N  166   0.000003   0.000000   0.000002   0.000002   0.000041   0.000208
     N  167   0.000000   0.000000   0.000000   0.000002   0.000000   0.000001
     N  168   0.000017   0.000014   0.000018   0.000098   0.000001   0.000000
     N  169   0.015906   0.011196   0.014379   0.077744   0.000541   0.000013
     N  170   0.000001   0.000000   0.000000   0.000001   0.000001   0.000002
     N  171   0.000000   0.000001   0.000003   0.000002   0.000000   0.000000
     N  172   0.000297   0.000242   0.000312   0.001777   0.000011   0.000000
     N  173   0.000000   0.000000   0.000000   0.000000   0.000000   0.000000
     N  174   0.000000   0.000000   0.000000   0.000000   0.000000   0.000000
     N  175   0.000001   0.000001   0.000001   0.000003   0.000019   0.000188
     N  176   0.000000   0.000000   0.000000   0.000001   0.000001   0.000002
     N  177   0.000001   0.000001   0.000001   0.000006   0.000001   0.000003
     N  178   0.000012   0.000001   0.000007   0.000009   0.000190   0.001444
     N  179   0.000000   0.000000   0.000000   0.000000   0.000001   0.000009
     N  180   0.000003   0.000003   0.000006   0.000023   0.000000   0.000000
     N  181   0.000537   0.008943   0.010924   0.001183   0.000029   0.000003
     N  182   0.114968   0.019429   1.137761   1.902279   0.005818   0.000107


                  N163       N164       N165       N166       N167       N168
 ------------------------------------------------------------------------------
     N  163   3.060594
     N  164   0.000129   3.080078
     N  165   0.000000   0.000000   3.049765
     N  166   0.000000   0.000000   0.000013   3.573356
     N  167   0.000310   0.000000   0.000049   0.000040   3.271682
     N  168   0.000001   0.000000   0.000151   0.000010   0.000775   3.339250
     N  169   0.000000   0.000000   0.000001   0.000000   0.000001   0.000032
     N  170   0.000000   0.000000   0.001169   0.000004   0.000001   0.004395
     N  171   0.000028   0.012075   0.000000   0.000000   0.000000   0.000000
     N  172   0.000000   0.000000   0.000000   0.000000   0.000000   0.000001
     N  173   0.000024   0.000013   0.000000   0.000000   0.000001   0.000000
     N  174   0.000007   0.000002   0.000000   0.000000   0.000000   0.000000
     N  175   0.000006   0.000000   0.002840   0.000002   0.000009   0.000004
     N  176   0.000244   0.000000   0.000001   0.000000   0.000123   0.000140
     N  177   0.000093   0.000000   0.000002   0.000000   0.000016   0.000256
     N  178   0.000001   0.000000   0.000118   0.000064   0.000000   0.000000
     N  179   0.000001   0.000000   0.000017   0.000001   0.000000   0.000000
     N  180   0.000015   0.000001   0.000000   0.000000   0.000000   0.000000
     N  181   0.000034   0.000251   0.000000   0.000000   0.000001   0.000000
     N  182   0.000000   0.000002   0.000000   0.000000   0.000001   0.000030


                  N169       N170       N171       N172       N173       N174
 ------------------------------------------------------------------------------
     N  169   3.400544
     N  170   0.000000   3.062630
     N  171   0.000001   0.000000   3.082446
     N  172   0.010638   0.000000   0.000001   3.083468
     N  173   0.000000   0.000000   0.000001   0.000000   3.045681
     N  174   0.000000   0.000000   0.000082   0.000000   0.000031   2.988730
     N  175   0.000001   0.000102   0.000000   0.000000   0.000000   0.000003
     N  176   0.000000   0.000000   0.000000   0.000000   0.000002   0.000000
     N  177   0.000011   0.000002   0.000000   0.000000   0.000000   0.000001
     N  178   0.000000   0.000005   0.000000   0.000000   0.000000   0.000001
     N  179   0.000000   0.000001   0.000000   0.000000   0.000011   0.000002
     N  180   0.000043   0.000000   0.000003   0.012746   0.000000   0.000000
     N  181   0.000277   0.000000   0.000318   0.000007   0.000000   0.000001
     N  182   0.024284   0.000000   0.000002   0.000558   0.000000   0.000000


                  N175       N176       N177       N178       N179       N180
 ------------------------------------------------------------------------------
     N  175   3.074535
     N  176   0.000012   2.990544
     N  177   0.000021   0.000446   3.645306
     N  178   0.001588   0.000133   0.000235   3.862238
     N  179   0.000201   0.000007   0.000012   0.005967   3.181113
     N  180   0.000000   0.000000   0.000000   0.000000   0.000000   3.348834
     N  181   0.000000   0.000000   0.000000   0.000001   0.000000   0.000559
     N  182   0.000001   0.000000   0.000002   0.000000   0.000000   0.000007


                  N181       N182
 ------------------------------
     N  181   3.045851
     N  182   0.011972   3.386929


 TOTAL CPU TIME:         47636.39 SECONDS

 == MOPAC DONE ==
